# Supplementary material for: Metabolomic and transcriptomic insights into how cotton fiber transitions to secondary wall synthesis, represses lignification, and prolongs elongation
Source: BMC Genomics. 2015 Jun 27;16(1):477. doi: 10.1186/s12864-015-1708-9 (PMC4482290; doi:10.1186/s12864-015-1708-9)
Supplement: Additional file 1: — Gb Transcriptome data. Transcript levels (RPKM) for Gb fiber at 10, 15, 18, 21, and 28 DPA. [file 12864_2015_1708_MOESM1_ESM.xlsx]

## Sheet: gbmatrix_rpkm2.csv
Reference_ID	Gb_10dpa_rep1_RPKM	Gb_10dpa_rep2_RPKM	Gb_10dpa_rep3_RPKM	Gb_10dpa_Mean_RPKM	Gb_15dpa_rep1_RPKM	Gb_15dpa_rep2_RPKM	Gb_15dpa_rep3_RPKM	Gb_15dpa_Mean_RPKM	Gb_18dpa_rep1	Gb_18dpa_rep2	Gb_18dpa_rep3	Gb_18dpa_Mean_RPKM	Gb_21dpa_rep1	Gb_21dpa_rep2	Gb_21dpa_rep3	Gb_21dpa_Mean_RPKM	Gb_28dpa_rep1	Gb_28dpa_rep2	Gb_28dpa_rep3	Gb_28dpa_Mean_RPKM	Ath_ID	Gene_name	Annotation
Gorai.008G250100.1	13.0219	14.5181	12.5495	13.3632	6.4043	6.56515	5.97136	6.3136	0.629271	0.828017	1.56251	1.0066	3.48661	2.0594	4.01463	3.18688	0.055436	0.0337911	0.160187	0.0831381	AT4G11280	ACS6,ATACS6	1-aminocyclopropane-1-carboxylic acid (acc) synthase 6
Gorai.008G250100.2	12.3305	13.2155	11.7847	12.4436	6.25999	5.77095	5.49338	5.84144	0.765618	0.655334	1.38319	0.934715	3.13605	2.16857	3.5298	2.94481	0.035111	0.0235513	0.133006	0.0638895	AT4G11280	ACS6,ATACS6	1-aminocyclopropane-1-carboxylic acid (acc) synthase 6
Gorai.003G085900.1	0.765122	0.786855	0.659832	0.73727	1.12858	0.653297	0.734499	0.838792	1.09689	1.12081	1.85615	1.35795	0.892827	1.12021	1.07931	1.03078	0.0670773	0.0977638	0.155308	0.106716	AT4G11280	ACS6,ATACS6	1-aminocyclopropane-1-carboxylic acid (acc) synthase 6
Gorai.003G085900.2	0.502714	0.585868	0.603773	0.564118	0.679592	0.487999	0.665799	0.61113	0.797052	1.00861	1.33875	1.04814	0.663295	0.837862	0.81872	0.773292	0.068135	0.0274569	0.0816807	0.0590909	AT4G11280	ACS6,ATACS6	1-aminocyclopropane-1-carboxylic acid (acc) synthase 6
Gorai.011G204600.1	0.491296	0.909405	0.885583	0.762095	0.178654	0.0498859	0.11726	0.115267	0.472449	0.199932	0.114722	0.262367	0.199758	0.160439	0.170014	0.176737	3.10579	7.23602	0.887883	3.74323	AT1G48130	ATPER1,PER1	1-cysteine peroxiredoxin 1
Gorai.006G189200.1	3.40572	3.27458	3.71246	3.46425	3.20699	2.95336	2.85413	3.00483	2.21764	2.26046	2.56739	2.3485	2.64799	2.57645	2.84598	2.69014	0.695441	0.908548	0.599246	0.734412	AT5G62790	DXR,PDE129	1-deoxy-D-xylulose 5-phosphate reductoisomerase
Gorai.006G189200.2	2.95479	2.46558	2.98654	2.8023	2.68443	2.28302	2.30905	2.4255	1.79643	1.96084	1.81497	1.85742	2.21595	2.14675	2.14896	2.17055	0.514181	0.523152	0.679156	0.572163	AT5G62790	DXR,PDE129	1-deoxy-D-xylulose 5-phosphate reductoisomerase
Gorai.006G189200.3	2.8861	2.64259	2.8429	2.79053	2.4571	2.16573	2.08781	2.23688	1.89031	1.93601	1.85618	1.89417	2.24815	2.20334	2.25525	2.23558	0.546681	0.635313	0.666342	0.616112	AT5G62790	DXR,PDE129	1-deoxy-D-xylulose 5-phosphate reductoisomerase
Gorai.006G189200.4	2.8032	2.70342	3.17784	2.89482	2.72602	2.51584	2.39768	2.54651	1.81239	1.80989	2.18337	1.93522	2.48568	2.20796	2.4521	2.38191	0.569858	0.626171	0.455704	0.550578	AT5G62790	DXR,PDE129	1-deoxy-D-xylulose 5-phosphate reductoisomerase
Gorai.006G189200.5	2.26479	1.73977	2.08901	2.03119	1.7732	1.75981	2.02995	1.85432	1.47941	1.3461	1.32795	1.38449	1.50608	1.46142	1.48745	1.48498	0.331821	0.511742	0.492356	0.445306	AT5G62790	DXR,PDE129	1-deoxy-D-xylulose 5-phosphate reductoisomerase
Gorai.004G111100.1	4.11688	3.57311	4.07422	3.9214	3.99954	4.65647	4.23988	4.29863	3.79772	3.26767	3.69277	3.58605	3.55392	3.23613	3.69268	3.49424	1.69093	1.74096	1.79369	1.74186	AT5G11380	DXPS3	1-deoxy-D-xylulose 5-phosphate synthase 3
Gorai.004G111100.2	4.21562	3.39478	4.00499	3.8718	3.91869	4.32266	4.13967	4.12701	3.29557	3.22734	3.50198	3.34163	3.61718	3.17362	3.57806	3.45629	1.63732	1.58601	1.41612	1.54648	AT5G11380	DXPS3	1-deoxy-D-xylulose 5-phosphate synthase 3
Gorai.004G111100.3	4.15154	3.11614	3.95711	3.7416	4.01612	4.13494	4.20564	4.1189	3.30666	3.11083	3.58092	3.3328	3.49747	3.21403	3.65863	3.45671	1.67067	1.5467	1.39196	1.53644	AT5G11380	DXPS3	1-deoxy-D-xylulose 5-phosphate synthase 3
Gorai.004G111100.4	4.32675	3.703	4.5596	4.19645	4.38734	4.88693	4.86279	4.71235	3.87247	3.42395	3.7147	3.67037	4.09412	3.67061	3.52473	3.76315	1.6912	1.55555	1.51491	1.58722	AT5G11380	DXPS3	1-deoxy-D-xylulose 5-phosphate synthase 3
Gorai.008G022200.1	5.93606	5.81906	5.8522	5.86911	5.11759	5.0522	4.9963	5.05536	5.02307	4.68456	3.95048	4.5527	4.12834	4.4746	4.71869	4.44054	2.41009	2.75045	2.31551	2.49201	AT4G34260	FUC95A	1,2-alpha-L-fucosidases
Gorai.008G022200.2	4.94283	5.01064	5.04169	4.99839	4.22575	4.41895	4.25843	4.30104	4.62373	3.90368	3.77037	4.09926	3.45073	3.84771	4.00426	3.76757	2.00052	2.31121	2.07681	2.12952	AT4G34260	FUC95A	1,2-alpha-L-fucosidases
Gorai.008G022200.3	5.05093	4.96154	4.99739	5.00329	3.9967	4.21862	4.3886	4.20131	4.43629	4.06832	3.33133	3.94531	3.37488	3.85929	3.73274	3.65564	2.02101	2.21867	1.68527	1.97498	AT4G34260	FUC95A	1,2-alpha-L-fucosidases
Gorai.012G017900.1	56.7682	54.8618	52.6108	54.7469	49.4154	48.2827	47.5907	48.4296	39.6337	40.5635	43.55	41.2491	45.2146	46.459	46.0442	45.9059	21.0625	20.9485	19.2983	20.4364	AT1G50480	THFS	10-formyltetrahydrofolate synthetase
Gorai.012G017900.2	43.4635	41.9087	41.0149	42.129	36.1979	35.6228	36.0311	35.9506	29.6413	30.8529	33.2124	31.2355	34.7682	35.5423	35.4677	35.2594	15.2888	15.1577	14.22	14.8888	AT1G50480	THFS	10-formyltetrahydrofolate synthetase
Gorai.005G080900.1	1.74182	1.48039	2.04753	1.75658	1.36706	1.45797	1.55694	1.46065	1.66593	1.60137	1.792	1.68644	1.81484	1.45626	1.47505	1.58205	2.66693	2.76901	2.92548	2.78714	AT1G10830	Z-ISO,Z-ISO1.1,Z-ISO1.2	15-cis-zeta-carotene isomerase
Gorai.005G080900.4	1.40706	1.54704	1.77135	1.57515	1.11875	1.37387	1.20478	1.23247	1.51362	1.64781	1.35171	1.50438	1.1482	1.23507	1.11283	1.16536	1.73989	2.11647	2.19254	2.0163	AT1G10830	Z-ISO,Z-ISO1.1,Z-ISO1.2	15-cis-zeta-carotene isomerase
Gorai.011G040700.1	2.31011	2.43334	3.24851	2.66399	1.60368	1.6206	1.6202	1.61483	1.26991	1.31987	1.43061	1.34013	1.92942	1.67335	1.49701	1.69992	1.23901	1.54162	1.66014	1.48026	AT5G46420		16S rRNA processing protein RimM family
Gorai.004G093400.1	0.455682	0.55989	1.06207	0.692547	0.312319	0.290989	0.200091	0.2678	0.265173	0.270998	0.288729	0.274967	0.321628	0.418307	0.254038	0.331324	0.0550099	0.0984079	0.152773	0.102064	AT5G46420		16S rRNA processing protein RimM family
Gorai.001G021400.1	62.0496	71.396	58.4265	63.9574	104.279	176.61	149.047	143.312	99.8781	119.058	147.918	122.285	172.267	110.683	135.008	139.319	64.832	46.6172	67.4251	59.6247	AT5G12020	HSP17.6II	17.6 kDa class II heat shock protein
Gorai.009G042100.1	349.901	438.974	377.39	388.755	415.408	639.884	607.999	554.43	336.648	369.993	456.877	387.84	575.767	427.537	478.548	493.951	312.34	266.338	341.746	306.808	AT5G12020	HSP17.6II	17.6 kDa class II heat shock protein
Gorai.009G042000.1	2.86312	8.74222	3.14388	4.91641	15.5423	22.0592	18.6088	18.7368	2.81957	2.95611	4.49732	3.42433	4.6514	4.20547	4.20117	4.35268	7.34566	3.95941	10.273	7.19271	AT5G12020	HSP17.6II	17.6 kDa class II heat shock protein
Gorai.010G097900.1	0.121775	0.878686	0.315692	0.438717	10.8714	13.0014	14.7518	12.8749	1.72891	1.24262	2.49142	1.82098	1.65332	1.11745	1.39757	1.38945	19.1206	14.4343	28.4352	20.6634	AT5G12020	HSP17.6II	17.6 kDa class II heat shock protein
Gorai.001G067100.1	19.4594	18.3834	16.8863	18.2431	22.2547	23.6219	22.5909	22.8225	15.037	15.6979	20.5264	17.0871	21.2097	20.7466	23.5011	21.8192	8.53345	7.6088	8.43502	8.19242	AT2G03810		18S pre-ribosomal assembly protein gar2-related
Gorai.001G067100.2	7.42066	7.4541	6.7284	7.20105	9.10405	9.60235	9.46839	9.39159	6.20438	6.35937	8.13171	6.89849	9.07442	8.33047	9.79708	9.06732	3.08581	3.38922	3.2267	3.23391	AT2G03810		18S pre-ribosomal assembly protein gar2-related
Gorai.001G067100.3	9.44311	9.22225	8.35898	9.00811	11.5587	12.4363	12.0805	12.0251	7.71958	7.89449	10.9783	8.86413	11.5941	10.529	12.4844	11.5358	4.31251	4.07796	4.71786	4.36945	AT2G03810		18S pre-ribosomal assembly protein gar2-related
Gorai.001G067100.4	8.87328	8.6152	7.74721	8.4119	10.1963	10.1931	10.6358	10.3417	6.85412	7.33516	9.50801	7.8991	10.6064	10.0547	11.305	10.6554	3.63607	3.55767	4.08683	3.76019	AT2G03810		18S pre-ribosomal assembly protein gar2-related
Gorai.013G097400.1	3.03551	3.3819	3.5132	3.3102	3.70507	4.46792	3.48674	3.88658	23.4995	19.4821	8.84117	17.2742	5.07112	7.77088	5.24991	6.03064	22.3191	22.6765	22.7709	22.5888	AT2G03810		18S pre-ribosomal assembly protein gar2-related
Gorai.013G097400.2	3.66426	4.03755	4.15911	3.95364	4.59799	5.36632	3.89659	4.6203	26.5358	22.4496	10.6272	19.8709	5.78222	9.03323	6.07421	6.96322	25.0855	25.9328	26.4157	25.8113	AT2G03810		18S pre-ribosomal assembly protein gar2-related
Gorai.008G175400.1	5.21435	5.28893	5.05121	5.18483	4.74954	4.06861	4.12155	4.31323	6.45542	6.36142	5.64854	6.15513	4.77772	5.86255	5.22599	5.28875	3.12999	3.88579	3.82238	3.61272	AT2G03810		18S pre-ribosomal assembly protein gar2-related
Gorai.008G175400.2	4.72267	5.12604	5.02267	4.95713	4.53341	3.94326	3.90094	4.12587	5.97646	6.29265	4.90827	5.72579	4.35693	5.65725	4.78606	4.93341	2.62252	3.67534	3.66013	3.31933	AT2G03810		18S pre-ribosomal assembly protein gar2-related
Gorai.009G397800.1	43.0931	42.5107	44.3684	43.3241	39.2531	38.2863	38.7107	38.75	28.1281	32.1896	36.0397	32.1191	37.4564	36.0564	38.9194	37.4774	17.5675	18.6024	19.0475	18.4058	AT5G06290	2-Cys Prx B,2CPB	2-cysteine peroxiredoxin B
Gorai.009G397800.2	30.3228	30.2346	32.1566	30.9047	28.1267	28.0679	28.014	28.0695	21.4097	22.4736	25.9358	23.273	27.7864	26.2648	29.1241	27.7251	11.8664	12.4026	12.9428	12.4039	AT5G06290	2-Cys Prx B,2CPB	2-cysteine peroxiredoxin B
Gorai.005G127500.1	4.26558	3.96215	4.56467	4.26413	4.41922	4.21939	4.1127	4.25044	3.2569	3.33144	3.42683	3.33839	3.55838	3.53574	3.65535	3.58316	2.3933	2.4341	2.45943	2.42895	AT1G74040	IMS1,IPMS2,MAML-3	2-isopropylmalate synthase 1
Gorai.005G127500.2	3.87083	3.83696	3.94914	3.88564	3.99388	4.00609	3.81831	3.93943	2.83728	3.11578	3.04905	3.0007	3.32841	3.07432	3.57493	3.32589	2.0822	2.13198	2.18869	2.13429	AT1G74040	IMS1,IPMS2,MAML-3	2-isopropylmalate synthase 1
Gorai.011G145600.1	11.6698	11.1221	13.259	12.017	18.731	20.1717	17.7721	18.8916	11.8118	11.8241	15.1032	12.913	16.9641	16.307	16.8724	16.7145	6.69298	7.27996	6.57425	6.84906	AT1G74040	IMS1,IPMS2,MAML-3	2-isopropylmalate synthase 1
Gorai.011G145600.2	8.00989	7.53116	8.87269	8.13791	11.9959	13.6446	11.3051	12.3152	8.35504	7.86506	10.1604	8.79351	11.1024	10.4639	11.5073	11.0245	2.51929	3.71068	2.6401	2.95669	AT1G74040	IMS1,IPMS2,MAML-3	2-isopropylmalate synthase 1
Gorai.011G145600.3	7.34206	7.46016	9.30957	8.03726	11.1511	13.891	10.802	11.9481	7.92764	7.75043	9.62763	8.43523	11.0518	10.1562	11.013	10.7404	2.40176	3.5279	2.51428	2.81465	AT1G74040	IMS1,IPMS2,MAML-3	2-isopropylmalate synthase 1
Gorai.005G127500.3	2.25037	2.16557	2.28016	2.23203	2.43402	2.22632	2.41536	2.35857	1.88995	1.82219	1.95197	1.88804	1.98126	1.79393	2.07112	1.94877	1.41287	1.39363	0.992136	1.26621	AT1G74040	IMS1,IPMS2,MAML-3	2-isopropylmalate synthase 1
Gorai.006G261300.1	14.3671	12.6903	14.8468	13.9681	18.3429	19.1757	21.6084	19.709	41.4696	39.6376	29.9098	37.0056	25.2988	22.9808	21.3228	23.2008	38.7854	39.6505	37.838	38.758	AT3G06850	BCE2,DIN3,LTA1	2-oxoacid dehydrogenases acyltransferase family protein
Gorai.009G264100.1	50.0008	48.4807	48.7675	49.083	49.7003	54.7609	51.4469	51.9694	37.5917	38.3336	40.6635	38.8629	43.6434	43.2527	47.0863	44.6608	31.516	33.5758	34.2054	33.0991	AT1G34430	EMB3003	2-oxoacid dehydrogenases acyltransferase family protein
Gorai.013G077100.1	20.9248	20.0064	20.5271	20.4861	18.8953	20.8466	20.6755	20.1392	10.8931	10.9343	13.3816	11.7363	14.9529	13.06	15.838	14.617	7.62958	8.03886	6.96574	7.54473	AT3G25860	LTA2,PLE2	2-oxoacid dehydrogenases acyltransferase family protein
Gorai.013G077100.2	14.3491	14.417	14.6442	14.4701	13.2588	14.6617	14.1534	14.0246	7.95741	7.88308	9.85739	8.56596	10.6804	8.7733	11.8935	10.449	5.2207	5.30747	4.68612	5.07143	AT3G25860	LTA2,PLE2	2-oxoacid dehydrogenases acyltransferase family protein
Gorai.001G252300.1	2.07628	2.25789	2.18015	2.17144	2.62724	2.07834	1.89092	2.19883	5.06102	5.12366	3.39073	4.52514	2.64874	2.96528	2.43014	2.68139	7.86283	8.00238	7.53211	7.79911	AT4G10500		2-oxoglutarate (2OG) and Fe(II)-dependent oxygenase superfamily protein
Gorai.001G252300.4	2.47441	1.99327	2.23306	2.23358	2.5564	2.1411	1.9825	2.22667	5.03193	5.24598	3.65895	4.64562	2.83758	3.40268	2.58388	2.94138	8.47259	7.86342	8.34373	8.22658	AT4G10500		2-oxoglutarate (2OG) and Fe(II)-dependent oxygenase superfamily protein
Gorai.002G003700.1	2.56746	2.63446	2.43231	2.54474	4.88146	8.46619	5.90608	6.41791	15.9891	15.002	10.7572	13.9161	8.12912	7.93918	6.0706	7.37963	9.82809	9.01215	9.94862	9.59629	AT3G19000		2-oxoglutarate (2OG) and Fe(II)-dependent oxygenase superfamily protein
Gorai.002G006800.1	13.4671	13.7786	12.8801	13.3753	10.5344	10.3546	10.7797	10.5562	10.2959	10.3258	11.7086	10.7767	11.3288	10.8351	11.3271	11.1637	5.89372	5.82324	6.23682	5.98459	AT3G19000		2-oxoglutarate (2OG) and Fe(II)-dependent oxygenase superfamily protein
Gorai.002G006800.2	10.3664	10.5041	9.17103	10.0138	7.58446	7.60158	8.04085	7.7423	7.18111	7.63117	8.91315	7.90848	8.56708	8.25119	8.2823	8.36686	3.66896	4.47989	4.46959	4.20615	AT3G19000		2-oxoglutarate (2OG) and Fe(II)-dependent oxygenase superfamily protein
Gorai.002G009900.1	3.00443	3.15264	3.34765	3.16824	3.73482	3.51428	3.5196	3.58957	4.5552	4.56314	3.9335	4.35062	4.15113	3.64253	4.30077	4.03148	3.93557	4.27213	3.78834	3.99868	AT4G33910		2-oxoglutarate (2OG) and Fe(II)-dependent oxygenase superfamily protein
Gorai.002G066700.2	2.51193	2.55194	3.01602	2.6933	2.26977	2.22352	2.51983	2.33771	2.68209	3.11751	2.94055	2.91338	2.48177	2.6736	2.33671	2.49736	3.33468	3.22297	3.37878	3.31215	AT4G16330		2-oxoglutarate (2OG) and Fe(II)-dependent oxygenase superfamily protein
Gorai.002G066700.7	2.5	2.54054	2.82313	2.62122	2.1582	2.42645	2.68392	2.42286	2.77272	2.63217	3.23835	2.88108	2.61168	2.69844	2.50182	2.60398	3.58746	3.3564	3.50992	3.48459	AT4G16330		2-oxoglutarate (2OG) and Fe(II)-dependent oxygenase superfamily protein
Gorai.004G035700.1	16.013	16.9272	15.9906	16.3103	14.2413	15.6509	15.1491	15.0137	19.2088	19.452	19.065	19.242	17.8058	17.9607	17.5665	17.7777	11.9295	12.9871	12.5364	12.4843	AT5G48020		2-oxoglutarate (2OG) and Fe(II)-dependent oxygenase superfamily protein
Gorai.004G035700.2	8.94449	9.77029	9.80001	9.50493	8.36895	8.39958	8.92125	8.56326	10.3733	10.5335	9.86727	10.258	9.84179	9.97667	9.04761	9.62202	6.67915	6.94904	6.93091	6.85303	AT5G48020		2-oxoglutarate (2OG) and Fe(II)-dependent oxygenase superfamily protein
Gorai.005G112700.1	13.8172	11.4952	11.5463	12.2862	13.8704	14.9006	15.071	14.614	14.6595	14.5336	15.8243	15.0058	15.1128	14.3563	16.1604	15.2098	13.5305	12.4719	12.3887	12.797	AT1G20270		2-oxoglutarate (2OG) and Fe(II)-dependent oxygenase superfamily protein
Gorai.005G155500.1	8.40432	8.49521	9.53002	8.80985	11.0619	11.6948	12.3145	11.6904	17.2086	18.9746	18.5761	18.2531	17.689	17.6914	15.4525	16.9443	11.676	12.1442	13.843	12.5544	AT1G03400		2-oxoglutarate (2OG) and Fe(II)-dependent oxygenase superfamily protein
Gorai.005G155500.2	4.72703	4.50612	5.43185	4.88833	6.73302	6.54868	6.91598	6.73256	10.2079	11.128	10.5797	10.6386	9.75363	10.9336	9.346	10.0111	6.71632	7.94679	7.5473	7.40347	AT1G03400		2-oxoglutarate (2OG) and Fe(II)-dependent oxygenase superfamily protein
Gorai.007G190600.1	10.5212	9.8293	9.77773	10.0428	11.0038	11.5979	10.776	11.1259	10.7891	11.1139	10.9574	10.9534	10.5051	10.5538	10.91	10.6563	8.37547	8.15252	8.64542	8.39114	AT5G66060		2-oxoglutarate (2OG) and Fe(II)-dependent oxygenase superfamily protein
Gorai.007G190600.2	10.9038	10.4324	10.3246	10.5536	11.315	11.7689	11.3433	11.4757	10.5379	10.5324	10.7269	10.5991	11.0168	11.0157	11.1013	11.0446	7.99927	8.68948	8.47844	8.38907	AT5G66060		2-oxoglutarate (2OG) and Fe(II)-dependent oxygenase superfamily protein
Gorai.007G190600.3	10.002	10.2343	9.50979	9.91536	11.5227	11.5093	11.4706	11.5008	10.3467	10.4861	10.7456	10.5261	10.7227	10.4148	10.9199	10.6858	9.15103	8.35253	8.95358	8.81905	AT5G66060		2-oxoglutarate (2OG) and Fe(II)-dependent oxygenase superfamily protein
Gorai.007G190600.4	9.16092	8.6925	9.10445	8.98596	9.8189	9.59435	9.76492	9.72605	9.84698	9.26173	9.46119	9.5233	9.34918	8.9917	9.71448	9.35179	6.84294	7.21888	6.42882	6.83021	AT5G66060		2-oxoglutarate (2OG) and Fe(II)-dependent oxygenase superfamily protein
Gorai.007G190600.5	10.9003	10.0081	10.5079	10.4721	11.81	12.1308	11.8928	11.9445	11.4105	11.3275	10.1659	10.968	11.8044	11.1205	11.1851	11.37	9.77078	9.02189	8.25178	9.01482	AT5G66060		2-oxoglutarate (2OG) and Fe(II)-dependent oxygenase superfamily protein
Gorai.008G061800.2	9.60683	10.0627	9.42509	9.69821	7.70687	6.7923	6.39479	6.96465	4.22819	4.71524	5.15146	4.6983	6.19563	5.71703	7.04444	6.31903	2.42407	2.92532	3.69197	3.01379	AT5G66060		2-oxoglutarate (2OG) and Fe(II)-dependent oxygenase superfamily protein
Gorai.009G269000.1	3.63198	3.55612	3.40834	3.53215	6.12629	5.4431	5.77711	5.78217	6.19461	6.15124	5.92945	6.09177	5.54872	5.45374	5.34261	5.44836	2.94158	2.20934	2.2229	2.45794	AT1G20270		2-oxoglutarate (2OG) and Fe(II)-dependent oxygenase superfamily protein
Gorai.009G269000.2	6.00546	5.7094	5.81917	5.84467	8.50286	8.79803	8.93658	8.74583	9.72884	9.3292	9.85863	9.63889	9.09	8.96177	9.65091	9.23423	4.47046	4.26591	3.74251	4.15963	AT1G20270		2-oxoglutarate (2OG) and Fe(II)-dependent oxygenase superfamily protein
Gorai.009G269000.3	4.17465	4.17417	4.51083	4.28655	6.49897	6.09136	6.43172	6.34068	7.96487	6.96063	7.33077	7.41876	6.94056	7.14102	7.19096	7.09085	3.20618	2.89658	2.75932	2.95402	AT1G20270		2-oxoglutarate (2OG) and Fe(II)-dependent oxygenase superfamily protein
Gorai.009G269000.4	4.91855	4.65152	4.73993	4.77	7.50871	7.51279	7.65711	7.55954	8.30103	8.19471	8.91382	8.46986	8.04217	8.33308	7.79853	8.05793	3.58066	3.44861	3.52806	3.51911	AT1G20270		2-oxoglutarate (2OG) and Fe(II)-dependent oxygenase superfamily protein
Gorai.010G144300.1	4.21296	4.23911	4.23028	4.22745	3.98777	3.87716	3.66855	3.8445	2.78745	2.89152	3.01043	2.89646	3.42468	2.94962	3.18306	3.18579	2.16166	2.13834	2.14221	2.1474	AT3G18210		2-oxoglutarate (2OG) and Fe(II)-dependent oxygenase superfamily protein
Gorai.010G231000.1	3.92199	3.40029	3.45751	3.59326	3.17206	3.28587	3.76578	3.4079	3.81734	3.89607	4.47615	4.06319	4.10146	4.07302	4.48347	4.21932	2.65625	3.04228	3.17913	2.95922	AT3G21360		2-oxoglutarate (2OG) and Fe(II)-dependent oxygenase superfamily protein
Gorai.011G129000.1	13.5404	13.9504	13.0089	13.4999	15.0029	12.2769	11.3176	12.8658	11.807	12.6524	12.7991	12.4195	13.2514	13.9997	14.2522	13.8344	2.51383	1.88489	2.56818	2.3223	AT2G38500		2-oxoglutarate (2OG) and Fe(II)-dependent oxygenase superfamily protein
Gorai.011G182800.1	3.90362	3.87668	4.14707	3.97579	4.66063	4.46721	4.62236	4.5834	4.43137	4.70494	4.80819	4.64817	4.83088	4.40768	4.68828	4.64228	4.21274	4.64381	4.588	4.48152	AT5G18900		2-oxoglutarate (2OG) and Fe(II)-dependent oxygenase superfamily protein
Gorai.011G182800.2	3.64814	3.51747	3.45469	3.5401	4.25636	4.37478	4.33942	4.32352	4.31473	4.47204	4.33433	4.3737	4.45528	4.40942	3.99707	4.28726	4.25008	5.05982	4.25865	4.52285	AT5G18900		2-oxoglutarate (2OG) and Fe(II)-dependent oxygenase superfamily protein
Gorai.013G049300.1	32.9541	36.1714	31.6046	33.5767	29.3559	28.0045	29.2182	28.8595	31.9854	31.3595	28.9525	30.7658	29.3265	27.3633	28.5247	28.4049	14.5552	14.8127	14.4548	14.6076	AT4G33910		2-oxoglutarate (2OG) and Fe(II)-dependent oxygenase superfamily protein
Gorai.013G049300.2	21.2913	23.8204	20.924	22.0119	18.3139	18.6774	18.1171	18.3694	20.2434	19.8393	18.504	19.5289	17.5659	16.8396	18.3315	17.579	9.38064	9.20713	9.69316	9.42698	AT4G33910		2-oxoglutarate (2OG) and Fe(II)-dependent oxygenase superfamily protein
Gorai.013G230000.1	3.51573	3.71239	3.37543	3.53452	3.18815	3.34483	3.56778	3.36692	8.38303	8.25832	5.41967	7.35367	4.21845	4.4191	3.50382	4.04712	5.39871	5.13737	5.69997	5.41202	AT1G35190		2-oxoglutarate (2OG) and Fe(II)-dependent oxygenase superfamily protein
Gorai.013G230000.2	3.61124	3.67287	3.36563	3.54991	3.16641	3.19027	3.29457	3.21708	7.64951	8.0927	4.89288	6.87836	4.20073	4.06768	3.42092	3.89644	5.28826	5.65258	5.79159	5.57748	AT1G35190		2-oxoglutarate (2OG) and Fe(II)-dependent oxygenase superfamily protein
Gorai.013G230000.3	2.67646	2.59058	2.28515	2.5174	2.08396	2.17093	2.71773	2.32421	5.05833	4.91609	3.26304	4.41248	2.52516	2.77032	2.14376	2.47975	3.22718	3.55518	3.73652	3.5063	AT1G35190		2-oxoglutarate (2OG) and Fe(II)-dependent oxygenase superfamily protein
Gorai.006G196900.2	5.00229	5.85984	4.96247	5.27487	3.89294	4.26608	4.20342	4.12081	2.94307	3.31124	3.63047	3.29493	4.64292	3.08889	4.16339	3.96507	2.21643	2.44017	2.76329	2.47329	AT5G51880		2-oxoglutarate (2OG) and Fe(II)-dependent oxygenase superfamily protein
Gorai.006G071700.1	37.6533	32.9728	30.4966	33.7076	40.6184	40.4733	39.2372	40.1096	28.5698	28.7038	35.1545	30.8094	33.6288	36.3567	38.9667	36.3174	26.3683	25.6727	21.2263	24.4224	AT1G06620		2-oxoglutarate (2OG) and Fe(II)-dependent oxygenase superfamily protein
Gorai.006G071800.1	16.3187	14.106	12.575	14.3333	10.6771	9.8151	10.4093	10.3005	11.2361	11.7657	13.2006	12.0675	11.8352	12.1377	11.2575	11.7434	8.83337	8.21394	7.98733	8.34488	AT5G59540		2-oxoglutarate (2OG) and Fe(II)-dependent oxygenase superfamily protein
Gorai.006G123400.1	4.3987	3.88289	4.61181	4.2978	3.65204	4.33912	4.02999	4.00705	3.48719	3.56768	3.49987	3.51825	4.01563	3.73232	3.90805	3.88533	1.66608	1.9259	1.76709	1.78635	AT3G13610		2-oxoglutarate (2OG) and Fe(II)-dependent oxygenase superfamily protein
Gorai.007G195400.1	3.09437	3.64926	3.44694	3.39686	2.98902	3.05183	2.78048	2.94044	2.40538	2.50505	2.82444	2.57829	2.52104	2.58662	2.76378	2.62381	1.89806	1.86919	2.0237	1.93031	AT2G17970		2-oxoglutarate (2OG) and Fe(II)-dependent oxygenase superfamily protein
Gorai.007G195400.2	2.79107	3.44184	3.50471	3.24587	2.72928	2.82885	2.60153	2.71989	2.34587	2.24977	2.31002	2.30189	2.58775	2.4982	2.65987	2.58194	1.8027	1.84581	1.82122	1.82325	AT2G17970		2-oxoglutarate (2OG) and Fe(II)-dependent oxygenase superfamily protein
Gorai.007G195400.3	3.12406	3.06074	3.23961	3.14147	2.57956	2.83934	2.47296	2.63062	1.95775	2.16321	2.58862	2.23653	2.44926	2.70244	2.59718	2.58296	1.764	1.93892	1.82344	1.84212	AT2G17970		2-oxoglutarate (2OG) and Fe(II)-dependent oxygenase superfamily protein
Gorai.007G195400.4	2.82184	3.03222	3.00828	2.95412	2.40368	2.51436	2.18936	2.36913	2.00043	2.05196	2.19586	2.08275	2.24638	2.21242	2.37153	2.27678	1.56193	1.61413	1.59208	1.58938	AT2G17970		2-oxoglutarate (2OG) and Fe(II)-dependent oxygenase superfamily protein
Gorai.008G061800.1	6.74984	6.82494	6.65918	6.74465	4.67882	4.32552	4.1753	4.39321	2.62235	2.84226	3.1564	2.87367	3.97651	3.78446	4.13086	3.96394	1.31479	1.389	1.32335	1.34238	AT5G66060		2-oxoglutarate (2OG) and Fe(II)-dependent oxygenase superfamily protein
Gorai.008G061800.3	6.49485	6.30542	5.96204	6.25411	4.36689	3.95843	4.01158	4.1123	2.51106	2.9316	2.94303	2.79523	3.54257	2.95413	3.95165	3.48279	1.46714	1.5201	1.79802	1.59509	AT5G66060		2-oxoglutarate (2OG) and Fe(II)-dependent oxygenase superfamily protein
Gorai.008G061800.4	5.77416	5.16436	5.11807	5.3522	4.02873	3.55562	3.13418	3.57284	2.08989	2.60882	2.15099	2.28323	3.03299	2.75792	3.41663	3.06918	0.950322	1.29543	1.22917	1.15831	AT5G66060		2-oxoglutarate (2OG) and Fe(II)-dependent oxygenase superfamily protein
Gorai.009G191400.1	3.37148	3.40801	3.45293	3.41081	2.69017	2.54917	2.68181	2.64038	2.31813	2.35487	2.70966	2.46089	2.81425	2.51804	2.50035	2.61088	1.62046	1.34664	1.38583	1.45098	AT1G20270		2-oxoglutarate (2OG) and Fe(II)-dependent oxygenase superfamily protein
Gorai.009G191400.4	3.0914	3.28597	3.50799	3.29512	2.46483	2.62755	2.96054	2.68431	2.18858	2.25155	2.3324	2.25751	2.63223	2.27333	2.64487	2.51681	1.45446	1.48694	1.36241	1.43461	AT1G20270		2-oxoglutarate (2OG) and Fe(II)-dependent oxygenase superfamily protein
Gorai.011G129000.5	11.7606	12.1504	10.7011	11.5373	12.5047	10.5602	9.43561	10.8335	10.4528	10.264	9.46532	10.0607	10.9917	11.1974	11.0805	11.0899	1.86624	1.66815	2.12962	1.88801	AT2G38500		2-oxoglutarate (2OG) and Fe(II)-dependent oxygenase superfamily protein
Gorai.009G191400.2	3.20697	3.3224	3.0138	3.18105	2.45105	2.30452	2.52144	2.42567	2.16937	1.9781	2.32268	2.15672	2.56916	2.37974	2.41069	2.4532	1.37812	1.27008	1.52501	1.39107	AT1G20270		2-oxoglutarate (2OG) and Fe(II)-dependent oxygenase superfamily protein
Gorai.009G191400.3	2.8125	2.94061	2.98091	2.91134	2.30049	2.34099	2.41991	2.3538	2.05195	2.05733	2.28323	2.13084	2.40185	2.0274	2.05521	2.16149	1.3901	1.50683	1.22596	1.37429	AT1G20270		2-oxoglutarate (2OG) and Fe(II)-dependent oxygenase superfamily protein
Gorai.010G128800.2	3.5772	3.33438	3.27392	3.39517	3.46475	3.32875	4.15355	3.64902	2.80835	2.7695	3.18552	2.92113	3.77674	2.69093	3.11346	3.19371	1.41558	1.07865	1.40863	1.30095	AT3G20810		2-oxoglutarate (2OG) and Fe(II)-dependent oxygenase superfamily protein
Gorai.010G128800.3	2.75066	2.36594	2.67725	2.59795	2.63429	2.38039	2.80558	2.60675	1.89016	2.14547	2.23864	2.09142	2.54985	2.15861	2.24311	2.31719	1.04242	1.00008	1.18827	1.07692	AT3G20810		2-oxoglutarate (2OG) and Fe(II)-dependent oxygenase superfamily protein
Gorai.011G129000.2	7.15013	7.48797	5.8438	6.8273	7.36019	6.2186	5.83611	6.47163	5.8404	6.00556	6.88566	6.24387	6.9539	7.1423	7.59773	7.23131	1.18187	1.08485	1.29481	1.18718	AT2G38500		2-oxoglutarate (2OG) and Fe(II)-dependent oxygenase superfamily protein
Gorai.011G129000.3	3.45159	3.57833	3.38459	3.4715	3.69309	3.51963	2.7293	3.31401	3.898	3.6897	3.30366	3.63045	3.52671	3.64769	3.59843	3.59094	0.588125	0.726375	0.781296	0.698599	AT2G38500		2-oxoglutarate (2OG) and Fe(II)-dependent oxygenase superfamily protein
Gorai.011G129000.4	3.60603	3.87985	3.742	3.74263	4.4504	3.67196	3.55177	3.89138	4.05249	4.06764	3.72814	3.94942	4.37182	4.27863	4.23818	4.29621	0.837051	0.923053	0.802526	0.85421	AT2G38500		2-oxoglutarate (2OG) and Fe(II)-dependent oxygenase superfamily protein
Gorai.013G064300.1	10.5952	10.3211	11.0185	10.6449	6.94424	6.29735	6.59724	6.61294	3.22373	3.95835	5.73747	4.30652	6.77078	5.72134	6.33013	6.27408	1.76829	1.60978	1.91247	1.76351	AT5G51880		2-oxoglutarate (2OG) and Fe(II)-dependent oxygenase superfamily protein
Gorai.010G144300.2	3.06628	2.76911	3.04435	2.95991	2.64374	2.75166	2.48435	2.62658	2.01228	1.87353	2.35137	2.07906	2.47325	2.17219	2.17552	2.27366	1.36907	1.37284	1.35137	1.36443	AT3G18210		2-oxoglutarate (2OG) and Fe(II)-dependent oxygenase superfamily protein
Gorai.010G128800.1	3.05277	2.68708	2.52709	2.75564	2.63508	2.67013	2.93832	2.74785	2.21592	2.29151	2.32558	2.27767	2.6364	2.29817	2.71266	2.54907	1.02003	0.838134	1.03619	0.964785	AT3G20810		2-oxoglutarate (2OG) and Fe(II)-dependent oxygenase superfamily protein
Gorai.006G196900.1	4.59422	4.01562	3.82175	4.14387	3.13633	3.22062	3.43252	3.26316	2.39546	2.38875	3.06165	2.61529	3.04999	2.60172	2.96645	2.87272	1.70007	1.88437	2.20602	1.93015	AT5G51880		2-oxoglutarate (2OG) and Fe(II)-dependent oxygenase superfamily protein
Gorai.006G196900.3	4.25116	4.65654	4.47852	4.46208	3.01655	3.22978	3.15229	3.13287	2.08435	2.43408	3.15099	2.55647	3.45471	2.71565	3.29257	3.15431	1.57541	1.76905	1.73718	1.69388	AT5G51880		2-oxoglutarate (2OG) and Fe(II)-dependent oxygenase superfamily protein
Gorai.011G106500.1	2.13181	2.4665	2.28003	2.29278	2.20184	2.28735	2.37578	2.28832	2.2979	2.31888	2.38729	2.33469	2.31827	2.33356	2.44302	2.36495	0.833539	1.28343	0.829245	0.98207	AT3G50210		2-oxoglutarate (2OG) and Fe(II)-dependent oxygenase superfamily protein
Gorai.013G238700.1	3.89765	3.58887	4.66637	4.05096	5.55258	7.32507	5.71099	6.19621	1.5316	1.92558	4.77892	2.74537	5.43725	5.3506	6.46501	5.75095	0.195438	0.12306	0.17911	0.16587	AT1G52820		2-oxoglutarate (2OG) and Fe(II)-dependent oxygenase superfamily protein
Gorai.006G256500.1	19.3107	18.8197	16.0733	18.0679	5.66872	4.52172	5.16536	5.1186	1.35191	1.4361	2.49308	1.76036	3.89931	3.45999	4.56076	3.97335	2.3092	2.82375	2.66179	2.59825	AT5G18900		2-oxoglutarate (2OG) and Fe(II)-dependent oxygenase superfamily protein
Gorai.006G249500.1	3.11287	3.39663	2.77365	3.09439	3.19573	2.60811	2.64719	2.81701	0.773204	0.836513	1.56962	1.05978	2.31583	2.09917	2.76589	2.39363	0.0693605	0.0695385	0.0994233	0.0794408	AT1G06620		2-oxoglutarate (2OG) and Fe(II)-dependent oxygenase superfamily protein
Gorai.013G017500.1	10.5145	10.2564	8.9448	9.90521	5.15317	4.82612	4.93169	4.97033	1.38262	1.89129	2.2662	1.8467	3.55479	2.82001	3.19859	3.19113	0.159559	0.27213	0.268975	0.233555	AT3G11150		2-oxoglutarate (2OG) and Fe(II)-dependent oxygenase superfamily protein
Gorai.008G061800.5	4.44704	4.27682	4.09279	4.27222	3.1574	2.82655	2.4922	2.82538	1.72569	1.90798	2.03372	1.88913	2.61907	2.2136	2.67874	2.5038	0.827225	0.939758	1.2008	0.98926	AT5G66060		2-oxoglutarate (2OG) and Fe(II)-dependent oxygenase superfamily protein
Gorai.008G011300.1	2.00925	2.13502	2.15424	2.0995	2.17103	2.07522	2.13196	2.12607	1.61135	1.67271	2.07808	1.78738	2.05598	2.25409	1.90154	2.07054	1.35015	1.33407	1.24758	1.3106	AT4G02485		2-oxoglutarate (2OG) and Fe(II)-dependent oxygenase superfamily protein
Gorai.013G238700.2	2.86711	2.71467	3.00395	2.86191	4.21431	5.55148	3.85947	4.54175	1.25258	1.31229	2.99427	1.85305	3.43966	3.79304	4.30003	3.84424	0.181871	0.197091	0.0214422	0.133468	AT1G52790		2-oxoglutarate (2OG) and Fe(II)-dependent oxygenase superfamily protein
Gorai.007G335700.2	1.90771	2.04552	2.10774	2.02032	2.03285	2.05339	1.94339	2.00988	1.66866	1.74589	1.90566	1.77341	2.12332	1.67253	1.80985	1.86857	2.27617	2.39869	2.50821	2.39435	AT3G12940		2-oxoglutarate (2OG) and Fe(II)-dependent oxygenase superfamily protein
Gorai.002G066700.5	2.50052	2.2929	2.06915	2.28753	1.85638	2.03126	2.01241	1.96668	2.16077	2.43404	2.25694	2.28392	2.18281	2.30476	2.14177	2.20978	3.03999	2.88141	3.29027	3.07056	AT4G16330		2-oxoglutarate (2OG) and Fe(II)-dependent oxygenase superfamily protein
Gorai.002G066700.4	2.23789	2.09173	2.16425	2.16462	1.95095	2.00863	1.98482	1.98147	2.29287	2.40235	2.45755	2.38426	2.25923	2.23579	2.18192	2.22565	2.57913	2.7495	2.80261	2.71041	AT4G16330		2-oxoglutarate (2OG) and Fe(II)-dependent oxygenase superfamily protein
Gorai.002G066700.1	2.1805	2.10097	2.23463	2.17204	1.9053	1.85969	1.88129	1.88209	2.18801	2.24295	2.13572	2.1889	1.89211	2.17532	1.90687	1.99144	2.31678	2.52256	2.46985	2.43639	AT4G16330		2-oxoglutarate (2OG) and Fe(II)-dependent oxygenase superfamily protein
Gorai.009G431900.1	2.54661	2.62442	2.13222	2.43441	1.59668	1.29878	1.33305	1.40951	5.30368	2.33735	1.60466	3.0819	1.43323	1.27994	1.36924	1.3608	51.4084	51.5699	60.5558	54.5114	AT1G52820		2-oxoglutarate (2OG) and Fe(II)-dependent oxygenase superfamily protein
Gorai.010G076300.1	2.21084	2.16828	1.98666	2.12193	1.7246	1.49949	1.81755	1.68055	2.67736	2.45363	2.22041	2.45047	1.77172	2.22893	1.86859	1.95641	0.48967	0.855259	0.820238	0.721722	AT1G35190		2-oxoglutarate (2OG) and Fe(II)-dependent oxygenase superfamily protein
Gorai.001G212500.1	2.94456	2.19528	2.90497	2.6816	1.7627	1.84538	1.70166	1.76992	1.37424	1.27383	1.55018	1.39942	1.76296	1.64409	1.82069	1.74258	2.83151	2.93592	3.05926	2.94223	AT1G14130		2-oxoglutarate (2OG) and Fe(II)-dependent oxygenase superfamily protein
Gorai.004G258600.1	4.23104	4.18148	1.9139	3.44214	0.0148982	0.0101143	0.00968138	0.0115646	0	0	0	0	0.0239009	0	0	0.00796696	0.0418399	0.0613754	0	0.0344051	AT3G13610		2-oxoglutarate (2OG) and Fe(II)-dependent oxygenase superfamily protein
Gorai.011G106500.2	1.99617	2.05411	2.06031	2.03686	2.01565	1.91668	1.96181	1.96471	1.69241	1.88577	2.16257	1.91358	1.83954	1.87134	2.01805	1.90964	0.678415	0.851546	0.859835	0.796599	AT3G50210		2-oxoglutarate (2OG) and Fe(II)-dependent oxygenase superfamily protein
Gorai.011G188800.1	0.943057	1.75745	3.97332	2.22461	0.675377	0.618496	0.718783	0.670885	0.145563	0.344585	0.503471	0.331206	0.729516	0.340446	0.241659	0.437207	0.585303	0.824766	1.59499	1.00169	AT3G21420		2-oxoglutarate (2OG) and Fe(II)-dependent oxygenase superfamily protein
Gorai.013G179000.1	0.136592	0.110907	0.188465	0.145321	2.70246	4.31786	3.20486	3.4084	23.237	27.3821	24.7615	25.1269	15.8623	17.7991	12.5455	15.4023	2.21539	3.66078	3.00797	2.96138	AT1G78550		2-oxoglutarate (2OG) and Fe(II)-dependent oxygenase superfamily protein
Gorai.004G196400.4	2.0516	1.89683	1.91642	1.95495	2.19342	2.00461	2.06821	2.08875	2.05692	1.6788	1.8978	1.87784	2.2206	1.94466	2.09998	2.08841	0.620997	0.781487	0.651691	0.684725	AT4G16770		2-oxoglutarate (2OG) and Fe(II)-dependent oxygenase superfamily protein
Gorai.004G196400.2	1.86362	1.84113	1.91451	1.87309	2.00414	1.94694	2.08281	2.0113	1.72319	1.48364	1.74998	1.65227	1.82726	1.79536	1.82483	1.81582	0.569349	0.654741	0.794105	0.672731	AT4G16770		2-oxoglutarate (2OG) and Fe(II)-dependent oxygenase superfamily protein
Gorai.001G252300.2	1.68001	1.862	1.6704	1.73747	1.6717	1.75214	1.56996	1.6646	4.15756	4.07491	2.79999	3.67749	2.08647	2.6301	1.86973	2.19543	6.34732	6.10614	5.79239	6.08195	AT4G10490		2-oxoglutarate (2OG) and Fe(II)-dependent oxygenase superfamily protein
Gorai.001G252300.3	1.5581	1.66835	1.48512	1.57053	1.64967	1.43175	1.20359	1.42834	3.75393	3.81417	2.42385	3.33065	2.06682	2.314	1.70145	2.02742	5.22977	5.35417	5.20649	5.26348	AT4G10500		2-oxoglutarate (2OG) and Fe(II)-dependent oxygenase superfamily protein
Gorai.001G252300.5	1.83669	2.05518	1.94608	1.94598	1.88895	1.86407	1.56295	1.77199	4.7278	4.78829	3.02453	4.18021	2.25096	2.73303	2.01848	2.33416	6.76482	6.72475	6.20098	6.56352	AT4G10490		2-oxoglutarate (2OG) and Fe(II)-dependent oxygenase superfamily protein
Gorai.001G252300.6	1.79183	1.61225	1.82976	1.74461	1.75025	1.49867	1.48139	1.57677	4.4617	3.97297	2.67582	3.7035	2.16235	2.51834	1.91682	2.19917	5.8271	5.75251	5.93797	5.8392	AT4G10490		2-oxoglutarate (2OG) and Fe(II)-dependent oxygenase superfamily protein
Gorai.013G178900.1	0.104562	0.0726059	0.0736449	0.0836042	0.955571	1.58648	1.11467	1.2189	8.11432	8.98658	8.31041	8.47044	5.55334	5.73909	3.85531	5.04925	0.791679	1.39389	0.904243	1.02994	AT1G78550		2-oxoglutarate (2OG) and Fe(II)-dependent oxygenase superfamily protein
Gorai.010G076300.2	2.17217	1.91357	1.88677	1.99084	1.48888	1.47216	1.51197	1.491	2.65787	2.43447	1.95964	2.35066	1.63289	1.94477	1.70985	1.76251	0.539056	0.591532	0.711806	0.614131	AT1G35190		2-oxoglutarate (2OG) and Fe(II)-dependent oxygenase superfamily protein
Gorai.010G076300.6	2.23002	1.88779	1.58785	1.90189	1.43624	1.20272	1.34539	1.32812	2.44359	2.20347	1.77125	2.13944	1.69015	1.80686	1.74577	1.74759	0.443286	0.454549	0.735167	0.544334	AT1G35190		2-oxoglutarate (2OG) and Fe(II)-dependent oxygenase superfamily protein
Gorai.004G196400.5	1.92564	1.86456	1.74066	1.84362	2.09885	1.80612	1.91003	1.93833	1.88968	1.86901	1.85687	1.87186	2.23989	1.99805	1.84752	2.02849	0.590106	0.69408	0.786116	0.690101	AT4G16770		2-oxoglutarate (2OG) and Fe(II)-dependent oxygenase superfamily protein
Gorai.011G106500.6	1.95922	1.80439	2.20737	1.99033	1.96394	1.68767	1.95194	1.86785	1.77953	1.89963	2.07967	1.91961	2.28138	1.99762	1.88174	2.05358	0.820016	1.10233	0.772265	0.898204	AT3G50210		2-oxoglutarate (2OG) and Fe(II)-dependent oxygenase superfamily protein
Gorai.009G431800.1	0.636908	0.837921	0.748265	0.741031	0.438492	0.381327	0.435926	0.418582	1.83832	0.802344	0.391718	1.01079	0.423562	0.53773	0.402014	0.454435	20.9829	21.4183	23.0753	21.8255	AT1G52820		2-oxoglutarate (2OG) and Fe(II)-dependent oxygenase superfamily protein
Gorai.009G431800.2	1.21338	1.21117	1.30347	1.24267	0.68365	0.682669	0.751529	0.705949	1.98106	1.11351	0.863211	1.31926	0.82605	0.708882	0.763053	0.765995	19.0254	19.9878	21.5085	20.1739	AT1G52820		2-oxoglutarate (2OG) and Fe(II)-dependent oxygenase superfamily protein
Gorai.002G066700.3	1.77854	1.90974	1.75447	1.81425	2.00517	1.83806	1.66085	1.83469	1.7736	2.28378	1.86953	1.97563	1.92422	2.16699	1.8145	1.96857	2.47979	2.28381	2.61602	2.45987	AT4G16330		2-oxoglutarate (2OG) and Fe(II)-dependent oxygenase superfamily protein
Gorai.002G066700.6	1.89506	1.71446	2.02536	1.87829	1.52146	1.51592	1.60721	1.5482	2.05083	1.85044	1.77974	1.89367	1.70246	1.83582	1.89215	1.81014	2.30093	2.34888	2.76564	2.47182	AT4G16330		2-oxoglutarate (2OG) and Fe(II)-dependent oxygenase superfamily protein
Gorai.006G071200.1	0.202022	0.270579	0.271589	0.248063	0.220815	0.139265	0.127437	0.162506	0.136937	0.197735	0.20073	0.178467	0.155424	0.206376	0.202136	0.187978	5.92024	6.66459	4.43438	5.67307	AT1G06620		2-oxoglutarate (2OG) and Fe(II)-dependent oxygenase superfamily protein
Gorai.006G071300.1	0	0	0.0174546	0.00581821	0	0.0152152	0.0200628	0.0117593	0	0	0.022286	0.00742867	0	0	0	0	5.454	5.77436	4.45438	5.22758	AT5G59540		2-oxoglutarate (2OG) and Fe(II)-dependent oxygenase superfamily protein
Gorai.009G232800.1	0	0	0	0	0	0	0	0	0	0	0	0	0.00684922	0	0	0.00228307	17.0244	11.7563	12.6584	13.8131	AT2G36690		2-oxoglutarate (2OG) and Fe(II)-dependent oxygenase superfamily protein
Gorai.009G232800.2	0	0	0.0126202	0.00420672	0	0	0	0	0	0	0	0	0	0	0	0	12.7073	9.45325	9.8851	10.6819	AT2G36690		2-oxoglutarate (2OG) and Fe(II)-dependent oxygenase superfamily protein
Gorai.007G335900.1	1.26574	1.68087	1.63787	1.52816	1.25661	1.39417	1.55604	1.40227	1.17875	1.30428	1.52581	1.33628	1.7313	1.10611	1.06757	1.30166	2.30387	1.5932	1.9528	1.94996	AT3G12940		2-oxoglutarate (2OG) and Fe(II)-dependent oxygenase superfamily protein
Gorai.001G212500.2	1.80428	1.51991	2.00894	1.77771	1.04112	1.27522	0.999692	1.10534	0.77882	0.897798	0.936673	0.871097	1.12167	1.10633	0.997898	1.0753	1.94241	1.9111	1.8262	1.89324	AT1G14130		2-oxoglutarate (2OG) and Fe(II)-dependent oxygenase superfamily protein
Gorai.010G068900.2	0.815618	0.720504	0.868705	0.801609	0.569377	0.452745	0.442355	0.488159	0.385088	0.402002	0.43509	0.407394	0.552555	0.567828	0.43091	0.517098	0.601702	0.494721	0.362813	0.486412	AT4G13400		2-oxoglutarate (2OG) and Fe(II)-dependent oxygenase superfamily protein
Gorai.010G068900.3	0.764489	0.830179	1.03784	0.877503	0.481723	0.508974	0.692744	0.561147	0.46757	0.461232	0.446258	0.458353	0.54116	0.486249	0.555153	0.527521	0.487206	0.545902	0.43583	0.489646	AT4G13400		2-oxoglutarate (2OG) and Fe(II)-dependent oxygenase superfamily protein
Gorai.005G048800.1	0.86987	1.08448	1.15487	1.03641	1.12764	1.0408	0.953705	1.04072	0.918268	0.786298	1.07181	0.925457	1.40661	1.42601	1.27744	1.37002	0.563284	0.691817	0.584342	0.613148	AT1G06620		2-oxoglutarate (2OG) and Fe(II)-dependent oxygenase superfamily protein
Gorai.006G249400.1	1.05298	1.4951	1.41038	1.31949	1.23359	1.20834	1.10158	1.18117	0.749387	0.763311	0.74083	0.751176	1.07812	0.934249	1.09771	1.03669	0.154417	0.317804	0.238697	0.236973	AT1G06620		2-oxoglutarate (2OG) and Fe(II)-dependent oxygenase superfamily protein
Gorai.010G230900.1	1.82762	1.63712	1.94711	1.80395	1.81188	1.87589	1.76733	1.81837	1.76187	1.74969	2.10149	1.87101	1.99568	1.83105	1.92469	1.91714	1.52073	1.43861	1.64997	1.53644	AT3G21360		2-oxoglutarate (2OG) and Fe(II)-dependent oxygenase superfamily protein
Gorai.001G252200.1	0.017244	0.0610325	0.0737332	0.0506699	0.0162854	0.0290438	0.0374636	0.0275976	0.0653232	0.0709612	0.148771	0.0950184	0.0760472	0.0924737	0.00554151	0.0580208	0.103167	0.054697	0.119715	0.0925265	AT4G10500		2-oxoglutarate (2OG) and Fe(II)-dependent oxygenase superfamily protein
Gorai.002G036400.6	1.30098	1.26472	1.34355	1.30308	1.69141	1.772	1.66187	1.70843	0.489194	0.454984	1.13207	0.692082	1.41	1.2764	1.78569	1.4907	0.137541	0.154148	0.132786	0.141492	AT3G12940		2-oxoglutarate (2OG) and Fe(II)-dependent oxygenase superfamily protein
Gorai.012G183700.1	1.82972	1.89642	1.90669	1.87761	1.61573	1.30275	1.39781	1.43876	0.906335	0.937759	1.37383	1.07264	1.45485	1.1318	1.23104	1.27256	0.678783	0.564388	0.824793	0.689321	AT1G68080		2-oxoglutarate (2OG) and Fe(II)-dependent oxygenase superfamily protein
Gorai.010G076300.4	1.68844	1.65598	1.52119	1.62187	1.29564	1.11859	1.28479	1.23301	2.02512	1.90835	1.51504	1.81617	1.25521	1.32161	1.67877	1.41853	0.385445	0.61217	0.636229	0.544615	AT1G35190		2-oxoglutarate (2OG) and Fe(II)-dependent oxygenase superfamily protein
Gorai.005G048800.2	0.675638	0.814921	0.826626	0.772395	0.687236	0.829189	0.63026	0.715562	0.654271	0.628634	0.794179	0.692361	0.789375	1.09481	0.892743	0.925642	0.450633	0.554983	0.558624	0.521413	AT1G06640		2-oxoglutarate (2OG) and Fe(II)-dependent oxygenase superfamily protein
Gorai.013G239900.1	0.322046	0.392109	0.941094	0.55175	0.342243	0.231348	0.371076	0.314889	0.214374	0.263647	0.430152	0.302724	0.640504	0.359631	0.53024	0.510125	0.840593	1.26993	0.243622	0.784716	AT4G03070	AOP,AOP1,AOP1.1	2-oxoglutarate (2OG) and Fe(II)-dependent oxygenase superfamily protein
Gorai.002G006700.1	0.100287	0.146153	0.1522	0.13288	0.632779	2.90429	0.83612	1.45773	0.95315	1.09097	0.99324	1.01245	0.951958	0.957867	0.684025	0.864617	1.18276	1.09687	1.1633	1.14764	AT3G19000		2-oxoglutarate (2OG) and Fe(II)-dependent oxygenase superfamily protein
Gorai.007G335700.3	1.68289	1.58265	1.63225	1.6326	1.37209	1.38421	1.45809	1.4048	1.34107	1.30821	1.41102	1.35343	1.55152	1.3293	1.39456	1.42512	1.58679	1.71532	1.57743	1.62651	AT3G12940		2-oxoglutarate (2OG) and Fe(II)-dependent oxygenase superfamily protein
Gorai.011G289300.1	0.211544	0.546166	1.11558	0.624431	0.346966	0.261551	0.237368	0.281962	0.361886	0.268693	0.323296	0.317958	0.212437	0.244607	0.331421	0.262822	1.21067	1.29524	1.33371	1.27987	AT5G05600		2-oxoglutarate (2OG) and Fe(II)-dependent oxygenase superfamily protein
Gorai.013G177800.1	0.328207	0.253361	0.680222	0.420597	0.107847	0.141002	0.0546203	0.101157	0.0419329	0.0453302	0.0956985	0.0609872	0.0538494	0.0764487	0.0590372	0.0631118	1.48326	1.43707	1.56715	1.49583	AT3G12900		2-oxoglutarate (2OG) and Fe(II)-dependent oxygenase superfamily protein
Gorai.013G240200.1	0	0	0.00435696	0.00145232	0	0	0	0	0	0	0	0	0.0487351	0	0	0.016245	0.032348	0.347156	0.084237	0.15458	AT4G03070	AOP,AOP1,AOP1.1	2-oxoglutarate (2OG) and Fe(II)-dependent oxygenase superfamily protein
Gorai.012G069400.1	16.9937	16.1805	16.6225	16.5989	16.6623	16.2051	16.4464	16.4379	14.5892	14.7051	14.6364	14.6436	15.5698	14.9601	15.8361	15.4553	13.2925	13.6693	11.7495	12.9038	AT3G55410		2-oxoglutarate dehydrogenase, E1 component
Gorai.012G069400.2	14.8025	14.5591	14.8427	14.7348	15.1745	14.3852	14.9097	14.8231	13.6063	13.3672	13.4248	13.4661	13.8686	13.3623	13.6526	13.6278	12.2557	12.7816	10.1454	11.7276	AT3G55410		2-oxoglutarate dehydrogenase, E1 component
Gorai.012G069400.3	16.3565	15.4215	15.9917	15.9232	16.1784	15.7729	16.3444	16.0986	14.7669	14.5264	14.487	14.5934	15.0356	14.6951	14.7032	14.8113	13.3391	14.0187	11.7815	13.0464	AT3G55410		2-oxoglutarate dehydrogenase, E1 component
Gorai.012G069500.1	22.4085	21.0853	21.4654	21.6531	21.7611	21.5457	21.687	21.6646	18.4138	18.5895	19.4154	18.8062	20.3245	19.6089	19.8989	19.9441	20.6066	20.0375	17.9184	19.5208	AT3G55410		2-oxoglutarate dehydrogenase, E1 component
Gorai.012G069500.2	23.9376	22.6712	23.8257	23.4782	23.3126	23.7658	24.0707	23.7164	19.4782	20.5222	20.8985	20.2996	21.9036	21.925	21.9189	21.9158	22.9205	21.7168	19.6783	21.4386	AT3G55410		2-oxoglutarate dehydrogenase, E1 component
Gorai.012G069500.3	23.0527	22.3674	23.2284	22.8828	23.2998	22.2862	22.7375	22.7745	19.3749	19.9186	20.5113	19.9349	21.4915	20.993	20.9861	21.1569	22.6068	21.6054	18.7824	20.9982	AT3G55410		2-oxoglutarate dehydrogenase, E1 component
Gorai.011G130100.1	4.86985	4.46293	4.635	4.65593	4.42981	4.00892	4.29093	4.24322	3.64239	4.01544	4.56411	4.07398	4.28123	3.96362	4.27907	4.17464	1.95625	2.08233	2.08131	2.03996	AT5G01780		2-oxoglutarate-dependent dioxygenase family protein
Gorai.011G130100.2	3.7023	3.48253	3.49424	3.55969	3.28376	3.17995	3.51159	3.3251	2.82427	3.56123	3.66105	3.34885	2.96457	3.13417	3.38696	3.1619	1.65548	1.61333	1.425	1.5646	AT5G01780		2-oxoglutarate-dependent dioxygenase family protein
Gorai.010G235600.1	2.31678	2.41511	2.8572	2.52969	2.25298	1.99231	1.99086	2.07871	1.66092	1.97536	1.75134	1.79587	2.01176	2.18975	2.17507	2.12553	1.7552	1.93773	1.98371	1.89221	AT3G14160		2-oxoglutarate-dependent dioxygenase family protein
Gorai.010G235600.2	1.63097	1.68522	2.34233	1.88617	1.68124	1.39341	1.15004	1.40823	1.33755	1.47898	1.53684	1.45112	1.60242	1.65883	1.52157	1.59427	1.23432	1.64017	1.38929	1.42126	AT3G14160		2-oxoglutarate-dependent dioxygenase family protein
Gorai.003G088000.1	3.07956	3.06622	3.23969	3.12849	3.42483	3.21388	3.05247	3.23039	3.12152	3.2625	3.18244	3.18882	3.25371	3.06677	3.35836	3.22628	4.59607	4.72473	4.64688	4.65589	AT5G36700	ATPGLP1,PGLP1	2-phosphoglycolate phosphatase 1
Gorai.003G088000.2	3.86983	3.78666	3.55981	3.73877	3.98223	4.02359	3.94001	3.98195	3.66659	3.41483	4.02299	3.70147	4.00665	3.56505	4.07012	3.88061	6.32852	5.46438	5.84415	5.87902	AT5G36700	ATPGLP1,PGLP1	2-phosphoglycolate phosphatase 1
Gorai.003G088000.3	2.83835	2.96228	3.26079	3.02048	3.01712	3.28323	3.24223	3.18086	2.73083	2.85648	3.00892	2.86541	3.06818	2.81352	2.94654	2.94275	4.95147	5.44559	5.03482	5.14396	AT5G36700	ATPGLP1,PGLP1	2-phosphoglycolate phosphatase 1
Gorai.003G088000.5	3.56382	3.21778	3.24801	3.3432	3.7241	3.37238	3.15262	3.41637	3.18164	3.0955	3.17367	3.15027	3.31528	3.29224	3.77583	3.46112	4.77446	5.31358	5.55158	5.21321	AT5G36700	ATPGLP1,PGLP1	2-phosphoglycolate phosphatase 1
Gorai.003G088000.4	3.17968	3.12479	3.26129	3.18859	3.18204	3.24335	3.03036	3.15191	2.66248	2.80889	3.18644	2.88594	3.44233	3.27895	3.49916	3.40681	4.76279	4.18733	5.1972	4.71578	AT5G36700	ATPGLP1,PGLP1	2-phosphoglycolate phosphatase 1
Gorai.010G247900.1	5.83845	6.31968	5.77519	5.97777	5.20315	4.99921	5.2805	5.16095	6.91598	7.14912	6.16441	6.74317	5.51198	5.55511	5.44434	5.50381	7.06647	7.58232	8.11648	7.58842	AT5G47760	ATPGLP2,ATPK5,PGLP2	2-phosphoglycolate phosphatase 2
Gorai.010G247900.2	7.30941	7.19406	7.3262	7.27656	6.27957	6.48119	6.1616	6.30745	8.31407	8.05054	7.58792	7.98418	7.25272	7.16027	6.82851	7.0805	7.76874	8.59229	8.72741	8.36282	AT5G47760	ATPGLP2,ATPK5,PGLP2	2-phosphoglycolate phosphatase 2
Gorai.010G247900.3	6.72117	6.55928	6.55345	6.6113	5.97179	6.36844	6.23405	6.19143	7.60707	8.09345	7.20155	7.63402	6.62757	6.70042	6.80364	6.71054	8.30258	8.82402	10.4211	9.18256	AT5G47760	ATPGLP2,ATPK5,PGLP2	2-phosphoglycolate phosphatase 2
Gorai.010G247900.4	5.18708	5.77986	5.81202	5.59299	5.0284	4.98526	5.0768	5.03015	6.96326	6.84774	5.98711	6.59937	5.60536	5.80021	5.65144	5.68567	6.76723	7.72719	8.11932	7.53791	AT5G47760	ATPGLP2,ATPK5,PGLP2	2-phosphoglycolate phosphatase 2
Gorai.010G247900.5	5.21696	5.25967	5.57274	5.34979	4.84411	5.07904	4.43859	4.78724	6.37342	6.04286	5.26159	5.89263	5.0767	5.76841	5.08538	5.31016	6.22527	7.02388	6.35019	6.53311	AT5G47760	ATPGLP2,ATPK5,PGLP2	2-phosphoglycolate phosphatase 2
Gorai.010G247900.6	5.84072	6.12555	5.16935	5.71188	5.23767	5.75726	4.95164	5.31552	7.3094	6.70227	5.59918	6.53695	5.9457	6.22992	5.72124	5.96562	7.61436	7.94484	8.41358	7.99093	AT5G47760	ATPGLP2,ATPK5,PGLP2	2-phosphoglycolate phosphatase 2
Gorai.010G247900.7	6.74082	6.95573	6.70047	6.79901	5.98582	6.16206	5.91945	6.02244	7.80535	7.48936	6.9109	7.40187	6.66274	6.91619	6.73257	6.7705	8.44776	8.87389	10.0258	9.11581	AT5G47760	ATPGLP2,ATPK5,PGLP2	2-phosphoglycolate phosphatase 2
Gorai.007G068200.1	141.104	143.438	134.75	139.764	170.026	179.249	179.466	176.247	183.025	191.247	191.808	188.693	194.146	181.536	190.34	188.674	170.782	163.95	178.022	170.918	AT3G22110	PAC1	20S proteasome alpha subunit C1
Gorai.006G090500.1	7.2593	7.19139	7.24095	7.23055	6.28909	5.49808	5.72587	5.83768	5.18205	4.72569	4.69661	4.86812	5.39739	5.17749	5.14526	5.24005	2.58718	2.94539	3.19827	2.91028	AT3G14290	PAE2	20S proteasome alpha subunit E2
Gorai.006G090500.2	5.93459	5.7233	6.21785	5.95858	4.48767	4.09777	4.47415	4.3532	3.8478	3.91917	4.20938	3.99212	4.58463	4.00981	4.79873	4.46439	2.33801	2.41629	3.04464	2.59965	AT3G14290	PAE2	20S proteasome alpha subunit E2
Gorai.006G090500.4	5.64202	5.53519	5.68243	5.61988	4.33957	4.32409	4.1662	4.27662	3.54658	3.67074	3.89637	3.70456	3.80341	3.54057	4.19505	3.84635	1.87352	2.17875	2.31262	2.12163	AT3G14290	PAE2	20S proteasome alpha subunit E2
Gorai.010G173100.1	35.3514	40.2118	35.7069	37.09	31.4083	32.2662	33.1015	32.2587	36.7857	36.8344	37.653	37.091	37.5392	36.5369	36.6299	36.902	15.6401	17.7516	19.5822	17.6579	AT3G14290	PAE2	20S proteasome alpha subunit E2
Gorai.010G173100.2	28.1239	31.1579	27.3833	28.8884	25.247	26.0969	25.7742	25.706	27.123	26.9889	27.7802	27.2974	28.4079	27.224	27.3885	27.6735	11.8551	13.0222	14.4201	13.0991	AT3G14290	PAE2	20S proteasome alpha subunit E2
Gorai.011G055300.1	44.0102	45.5444	42.3941	43.9829	44.3542	46.1553	44.7789	45.0961	45.1595	47.643	51.1106	47.971	52.327	48.7854	53.0463	51.3862	22.8716	24.2107	26.8328	24.6384	AT3G14290	PAE2	20S proteasome alpha subunit E2
Gorai.011G055300.2	20.057	21.9977	19.7825	20.6124	21.3145	20.3306	20.1157	20.5869	21.9633	22.3099	24.1563	22.8099	25.2085	23.3507	25.571	24.7101	10.2242	11.3052	11.7359	11.0884	AT3G14290	PAE2	20S proteasome alpha subunit E2
Gorai.006G090500.3	4.53137	4.50476	4.61204	4.54939	3.38711	3.15895	3.81072	3.45226	3.14815	3.37452	2.86167	3.12812	3.43762	3.43958	3.70171	3.5263	1.74396	1.67307	2.26836	1.89513	AT3G14290	PAE2	20S proteasome alpha subunit E2
Gorai.006G090500.5	2.64756	2.44295	2.94063	2.67705	2.03216	1.95425	1.86731	1.95124	1.77018	1.80284	2.00727	1.86009	2.21234	1.92975	2.45023	2.19744	0.987455	1.14148	1.37293	1.16729	AT3G14290	PAE2	20S proteasome alpha subunit E2
Gorai.002G126700.1	39.4329	41.0984	40.7041	40.4118	34.3516	34.728	34.3057	34.4618	25.8189	26.8859	31.8464	28.1837	34.5046	33.5135	36.2728	34.7636	11.0288	12.0572	11.8031	11.6297	AT1G47250	PAF2	20S proteasome alpha subunit F2
Gorai.009G272200.1	49.792	51.0836	50.1983	50.3579	46.8111	48.9508	48.1623	47.9747	42.2653	42.5842	46.8364	43.8953	49.1621	48.4264	50.7189	49.4358	23.5579	24.6247	26.4561	24.8796	AT1G47250	PAF2	20S proteasome alpha subunit F2
Gorai.010G009100.1	36.3555	36.971	35.7402	36.3556	32.6295	32.8248	33.5118	32.9887	31.2171	32.1528	33.6779	32.3492	34.6179	33.5916	36.0872	34.7656	20.8744	21.0705	22.1854	21.3768	AT1G47250	PAF2	20S proteasome alpha subunit F2
Gorai.006G121400.2	10.6849	10.2292	9.957	10.2903	8.82877	8.45845	8.0674	8.45154	7.6259	7.79976	8.0711	7.83225	9.08417	8.44333	9.39299	8.97349	3.21385	3.53068	3.42789	3.39081	AT2G27020	PAG1	20S proteasome alpha subunit G1
Gorai.006G121400.3	8.89172	8.90442	8.57361	8.78992	7.27307	7.32923	7.25128	7.28453	6.84362	6.49349	7.29603	6.87771	7.47863	7.14225	8.23397	7.61828	2.96801	2.95268	3.65108	3.19059	AT2G27020	PAG1	20S proteasome alpha subunit G1
Gorai.006G122000.1	8.80397	8.48233	8.14591	8.4774	7.21787	7.3957	6.96362	7.1924	8.2544	9.45377	8.1351	8.61442	8.71725	7.61771	7.54447	7.95981	4.70683	4.90565	4.33708	4.64985	AT2G27020	PAG1	20S proteasome alpha subunit G1
Gorai.006G122000.2	17.057	15.9797	15.5028	16.1799	15.3682	14.0277	14.7133	14.7031	15.7284	16.9125	16.9131	16.518	16.2685	15.4039	15.1339	15.6021	9.86286	9.35138	10.5352	9.91646	AT2G27020	PAG1	20S proteasome alpha subunit G1
Gorai.006G122000.3	7.69035	8.11804	7.5382	7.7822	6.39684	6.32999	6.71115	6.47933	7.47005	8.22187	7.89724	7.86306	8.01896	7.13682	6.89223	7.34934	4.65521	3.80228	4.5112	4.3229	AT2G27020	PAG1	20S proteasome alpha subunit G1
Gorai.006G122000.4	6.61081	6.52892	5.7035	6.28108	5.44568	5.29083	5.16076	5.29909	5.98288	6.33747	5.85116	6.05717	6.03195	5.69011	6.10146	5.94117	3.38406	3.25716	3.81262	3.48461	AT2G27020	PAG1	20S proteasome alpha subunit G1
Gorai.006G122000.5	7.44001	6.71222	6.48527	6.87917	6.29562	6.06862	6.25729	6.20717	6.61368	6.61615	6.30132	6.51038	7.09672	6.52842	6.17557	6.60024	4.00224	3.78439	3.74361	3.84341	AT2G27020	PAG1	20S proteasome alpha subunit G1
Gorai.009G076300.1	12.7284	12.3634	12.0026	12.3648	9.46304	9.12374	8.45202	9.01293	11.3187	11.1005	9.96143	10.7936	9.9916	9.40501	10.9347	10.1104	3.66946	3.98083	3.89925	3.84985	AT2G27020	PAG1	20S proteasome alpha subunit G1
Gorai.009G076300.2	17.1552	16.8188	16.294	16.756	13.4124	13.1668	12.9155	13.1649	19.1902	18.0756	13.101	16.7889	14.0279	13.1756	14.3281	13.8439	5.35131	5.39957	6.04313	5.598	AT2G27020	PAG1	20S proteasome alpha subunit G1
Gorai.009G076300.3	14.7025	14.7116	13.3858	14.2666	11.2947	9.85865	10.0288	10.394	12.8743	12.5988	10.751	12.0747	10.9079	10.5644	11.6137	11.0287	4.2849	4.98248	4.06405	4.44381	AT2G27020	PAG1	20S proteasome alpha subunit G1
Gorai.006G121400.1	5.09586	5.63807	5.32828	5.35407	4.19075	4.10069	4.44805	4.2465	4.01636	3.90326	3.8617	3.92711	4.21676	4.42912	4.52779	4.39122	1.7251	1.94802	1.74136	1.80483	AT2G27020	PAG1	20S proteasome alpha subunit G1
Gorai.006G121400.4	5.80829	5.76817	5.78736	5.78794	4.33808	4.46791	4.66413	4.49004	4.33943	4.33494	4.2767	4.31702	4.78187	4.5365	4.97682	4.76506	1.63408	2.06795	2.01968	1.90724	AT2G27020	PAG1	20S proteasome alpha subunit G1
Gorai.006G121400.5	5.19635	5.18668	5.10697	5.16333	3.82765	4.26258	4.13455	4.07493	3.84622	3.91265	4.2954	4.01809	4.1756	3.97548	4.41943	4.19017	1.82409	1.96926	1.75358	1.84898	AT2G27020	PAG1	20S proteasome alpha subunit G1
Gorai.006G121400.6	5.93719	5.67145	6.10086	5.90316	4.58752	4.48786	4.37434	4.48324	4.48005	3.90249	4.54706	4.30987	4.56201	4.55692	4.78033	4.63309	1.83038	1.87058	1.79594	1.8323	AT2G27020	PAG1	20S proteasome alpha subunit G1
Gorai.006G121400.7	4.83421	4.89191	4.95919	4.8951	4.27784	3.62623	3.86589	3.92332	3.43546	3.32867	3.9038	3.55598	4.07312	3.89428	4.16905	4.04548	1.49593	1.78469	1.72355	1.66806	AT2G27020	PAG1	20S proteasome alpha subunit G1
Gorai.006G121400.8	5.42277	5.29783	5.57508	5.43189	5.03082	5.25443	4.28615	4.85714	4.48566	4.35942	4.21622	4.35377	4.64361	5.15417	5.05775	4.95184	1.64847	1.92489	1.74998	1.77445	AT2G27020	PAG1	20S proteasome alpha subunit G1
Gorai.005G043600.1	144.764	150.893	133.1	142.919	118.153	124.904	121.546	121.534	126.32	127.858	130.971	128.383	136.334	132.666	138.264	135.755	72.6201	73.061	81.0856	75.5889	AT3G22630	PBD1,PRCGB	20S proteasome beta subunit D1
Gorai.006G240900.1	44.9149	47.7691	45.0089	45.8977	36.4777	36.538	37.0264	36.6807	40.1154	37.8897	41.7301	39.9117	42.8949	42.6954	43.7457	43.112	24.1961	25.4397	25.5727	25.0695	AT3G22630	PBD1,PRCGB	20S proteasome beta subunit D1
Gorai.007G307000.1	38.5662	39.6433	36.2259	38.1451	41.0947	41.8912	40.4055	41.1305	41.3244	42.6094	47.2687	43.7341	46.2898	44.5486	45.3998	45.4127	18.4121	20.4522	22.0913	20.3185	AT1G56450	PBG1	20S proteasome beta subunit G1
Gorai.007G307000.2	53.6112	55.7556	50.6056	53.3241	57.4793	57.3755	58.0815	57.6455	57.7637	59.498	63.6226	60.2948	64.6491	61.2133	64.8997	63.5874	27.1572	28.2972	30.2264	28.5603	AT1G56450	PBG1	20S proteasome beta subunit G1
Gorai.007G307000.3	37.9643	40.6181	36.0986	38.227	41.9233	40.0694	40.64	40.8776	41.2846	42.4907	45.4384	43.0713	47.3574	45.2779	47.7498	46.795	19.1281	19.2207	20.9846	19.7778	AT1G56450	PBG1	20S proteasome beta subunit G1
Gorai.013G129600.1	28.9293	32.2788	27.5652	29.5911	32.3541	33.2373	32.3844	32.6586	34.7398	36.3703	36.3288	35.8129	36.9415	36.0917	36.333	36.4554	26.5237	26.5432	27.8324	26.9664	AT1G56450	PBG1	20S proteasome beta subunit G1
Gorai.013G129600.2	23.9488	25.1959	21.7219	23.6222	25.6647	26.0429	26.4405	26.0493	27.2338	28.6039	29.6605	28.4994	28.9288	28.3709	27.4072	28.2356	20.1128	20.2077	21.9254	20.7486	AT1G56450	PBG1	20S proteasome beta subunit G1
Gorai.013G129600.3	21.628	23.5157	21.0049	22.0495	23.2729	23.8978	23.6392	23.6033	24.8545	26.334	26.5817	25.9234	25.8211	25.4817	25.7974	25.7001	17.9014	17.4872	19.277	18.2219	AT1G56450	PBG1	20S proteasome beta subunit G1
Gorai.013G129600.4	19.8038	20.6615	17.5561	19.3405	20.7898	21.5993	21.5738	21.321	22.6195	24.0431	24.7244	23.7957	24.0912	24.346	23.8544	24.0972	17.2045	15.9913	18.1725	17.1228	AT1G56450	PBG1	20S proteasome beta subunit G1
Gorai.007G337900.1	1.91871	2.09258	2.61047	2.20725	2.1403	2.16136	1.91555	2.0724	1.20594	1.23985	1.43666	1.29415	1.76855	1.51919	1.71596	1.6679	0.222102	0.439851	0.39114	0.351031	AT1G56450	PBG1	20S proteasome beta subunit G1
Gorai.001G267100.4	17.496	18.5508	17.5059	17.8509	16.9442	17.2204	17.8712	17.3453	17.8648	18.046	19.2134	18.3747	19.2406	18.8199	19.6065	19.2223	12.7566	11.9466	13.5122	12.7385	AT5G40580	PBB2	20S proteasome beta subunit PBB2
Gorai.001G267100.5	13.1119	13.156	12.5351	12.9343	13.1202	12.6677	12.7686	12.8522	12.9456	13.1592	12.9802	13.0283	13.6164	13.0786	13.6085	13.4345	10.312	10.14	8.65887	9.70364	AT5G40580	PBB2	20S proteasome beta subunit PBB2
Gorai.012G065800.1	14.6664	14.6898	15.3365	14.8976	13.3392	13.0748	12.8428	13.0856	13.2458	12.5582	13.2885	13.0308	13.8055	13.6452	13.634	13.6949	7.64377	7.82863	8.73518	8.06919	AT5G40580	PBB2	20S proteasome beta subunit PBB2
Gorai.012G065800.3	10.3	11.4656	10.6404	10.802	10.1599	9.701	9.01201	9.6243	8.83572	9.04351	10.229	9.36942	10.1751	9.36322	10.0094	9.84925	5.37667	5.81898	6.78646	5.99404	AT5G40580	PBB2	20S proteasome beta subunit PBB2
Gorai.010G089600.1	44.6167	46.568	43.4572	44.8806	42.4938	43.8976	42.1734	42.8549	43.8347	45.8466	47.6446	45.7753	50.9834	47.4528	50.4764	49.6375	21.7673	23.0853	23.4699	22.7742	AT2G05840	PAA2	20S proteasome subunit PAA2
Gorai.010G089600.2	60.9105	61.7905	57.2233	59.9748	60.8334	60.9992	59.772	60.5349	60.4154	63.6446	65.3954	63.1518	67.3933	64.4863	67.6148	66.4981	31.8882	33.2248	36.3192	33.8107	AT2G05840	PAA2	20S proteasome subunit PAA2
Gorai.013G223200.1	30.0558	29.8411	29.0559	29.651	26.1759	26.9015	25.3581	26.1452	23.9668	24.9663	25.3019	24.745	26.2598	25.8949	28.0737	26.7428	13.3201	12.875	14.0611	13.4187	AT2G05840	PAA2	20S proteasome subunit PAA2
Gorai.013G223200.2	31.1329	32.3713	29.1416	30.8819	27.0554	28.0785	26.5952	27.243	25.0899	26.1295	26.8955	26.0383	27.5977	26.7423	29.2212	27.8537	14.8124	14.8879	16.0384	15.2462	AT2G05840	PAA2	20S proteasome subunit PAA2
Gorai.013G223200.3	27.6566	28.8718	26.7023	27.7436	23.2633	24.2221	22.7034	23.3963	22.0724	23.024	23.3195	22.8053	25.5644	23.1797	25.8589	24.8676	12.7783	13.681	13.8553	13.4382	AT2G05840	PAA2	20S proteasome subunit PAA2
Gorai.005G034100.1	32.06	30.2047	32.7563	31.6737	32.6154	34.3896	31.4833	32.8294	30.2017	30.6718	30.3326	30.4021	30.855	30.8781	30.253	30.662	32.36	32.8031	28.1588	31.1073	AT2G32730		26S proteasome regulatory complex, non-ATPase subcomplex, Rpn2/Psmd1 subunit
Gorai.005G131000.1	15.4087	15.444	16.9782	15.9436	15.6139	14.8589	15.4179	15.2969	11.7615	11.8575	13.7908	12.4699	14.5119	14.2517	13.5954	14.1197	14.6722	15.7522	13.6223	14.6822	AT2G32730		26S proteasome regulatory complex, non-ATPase subcomplex, Rpn2/Psmd1 subunit
Gorai.006G222100.1	9.8029	9.63521	10.9871	10.1417	10.6082	9.8869	10.2363	10.2438	9.44806	9.72882	9.60096	9.59261	9.31667	9.5567	9.34263	9.40533	10.0878	11.1973	9.31064	10.1986	AT2G32730		26S proteasome regulatory complex, non-ATPase subcomplex, Rpn2/Psmd1 subunit
Gorai.006G222100.2	8.90074	8.66725	10.1203	9.22942	9.27936	8.71666	9.14584	9.04729	8.57348	8.72728	8.66805	8.65627	8.33158	8.91463	8.59934	8.61518	9.34421	9.99032	8.88157	9.40537	AT2G32730		26S proteasome regulatory complex, non-ATPase subcomplex, Rpn2/Psmd1 subunit
Gorai.006G222100.3	8.12208	7.85441	9.28098	8.41916	8.65602	8.38937	8.18551	8.4103	7.69809	7.81354	7.96282	7.82482	7.86974	8.07635	7.76743	7.90451	8.5292	9.11731	7.41286	8.35313	AT2G32730		26S proteasome regulatory complex, non-ATPase subcomplex, Rpn2/Psmd1 subunit
Gorai.009G349000.1	6.76168	6.27182	6.57046	6.53465	5.92338	5.84593	5.87683	5.88205	4.31154	4.46899	4.79175	4.52409	5.22181	4.82598	5.10125	5.04968	4.16442	3.87586	3.27646	3.77225	AT2G32730		26S proteasome regulatory complex, non-ATPase subcomplex, Rpn2/Psmd1 subunit
Gorai.009G349000.2	5.48265	5.27276	5.9103	5.55523	4.96131	4.93082	5.1882	5.02678	3.74665	3.79063	4.46343	4.00024	4.42641	4.25539	4.23105	4.30429	3.70453	3.25366	3.06649	3.34156	AT2G32730		26S proteasome regulatory complex, non-ATPase subcomplex, Rpn2/Psmd1 subunit
Gorai.009G349000.3	6.0641	5.64658	5.79065	5.83378	5.15363	5.33779	5.16663	5.21935	3.92662	4.16612	4.56779	4.22018	4.48328	4.63496	4.6831	4.60045	3.85584	3.85824	3.1207	3.61159	AT2G32730		26S proteasome regulatory complex, non-ATPase subcomplex, Rpn2/Psmd1 subunit
Gorai.002G020200.1	29.7269	29.8953	30.1024	29.9082	32.2556	32.9053	33.0582	32.7397	30.2784	31.203	33.5386	31.6733	33.4704	33.3306	33.3883	33.3964	23.6828	24.5992	20.6277	22.9699	AT2G20580	ATRPN1A,RPN1A	26S proteasome regulatory subunit S2 1A
Gorai.002G020200.2	27.3823	27.9443	28.2203	27.849	30.649	30.0893	30.5484	30.4289	28.7024	29.3621	31.0216	29.6953	31.9053	31.246	31.8913	31.6809	22.58	22.6238	20.3544	21.8527	AT2G20580	ATRPN1A,RPN1A	26S proteasome regulatory subunit S2 1A
Gorai.002G020200.3	28.8122	28.6003	29.0026	28.805	30.9084	31.3682	30.6006	30.9591	29.3149	29.4228	32.0989	30.2789	32.0443	32.3794	32.5561	32.3266	22.6987	22.6523	20.3512	21.9007	AT2G20580	ATRPN1A,RPN1A	26S proteasome regulatory subunit S2 1A
Gorai.002G020200.4	26.0707	25.9485	26.4443	26.1545	28.7288	29.361	29.3067	29.1322	26.8059	28.2581	29.4189	28.161	29.8704	28.8003	30.0774	29.5827	21.0743	21.3213	19.0407	20.4788	AT2G20580	ATRPN1A,RPN1A	26S proteasome regulatory subunit S2 1A
Gorai.002G020200.5	21.8844	20.3728	21.9395	21.3989	24.8207	25.0183	25.4767	25.1052	22.1812	22.9005	22.9763	22.686	23.0349	23.2191	22.9462	23.0668	17.7143	17.7819	15.1448	16.8803	AT2G20580	ATRPN1A,RPN1A	26S proteasome regulatory subunit S2 1A
Gorai.009G057000.1	11.2992	11.306	11.1497	11.2516	10.5167	10.3786	11.1801	10.6918	10.6737	9.68218	10.6679	10.3413	11.0952	9.5939	10.5974	10.4288	6.58963	6.47538	7.4111	6.82537	AT5G57950		26S proteasome regulatory subunit, putative
Gorai.004G262500.1	19.4488	20.6302	19.6521	19.9104	22.8483	23.864	23.5411	23.4178	20.2486	21.5871	23.4318	21.7558	24.5889	23.3773	23.911	23.959	12.8267	13.7601	14.0213	13.5361	AT5G09900	EMB2107,MSA,RPN5A	26S proteasome regulatory subunit, putative (RPN5)
Gorai.004G262500.2	22.548	23.0327	22.121	22.5672	25.861	26.9428	25.9982	26.2673	22.5772	24.2477	26.0282	24.2844	26.6799	25.4129	25.8134	25.9687	14.4381	15.4378	15.8282	15.2347	AT5G09900	EMB2107,MSA,RPN5A	26S proteasome regulatory subunit, putative (RPN5)
Gorai.004G262500.3	19.3396	19.2835	18.9646	19.1959	21.9162	22.3174	22.7629	22.3322	19.3815	20.6154	22.4604	20.8191	23.3006	21.6639	22.1058	22.3567	12.7272	13.0884	13.2063	13.0073	AT5G09900	EMB2107,MSA,RPN5A	26S proteasome regulatory subunit, putative (RPN5)
Gorai.004G262500.4	22.1263	23.8646	22.3135	22.7681	25.6065	25.6987	25.8509	25.7187	23.2043	24.0497	26.2113	24.4885	27.0538	26.2534	26.0171	26.4414	14.3726	16.1461	16.5857	15.7015	AT5G09900	EMB2107,MSA,RPN5A	26S proteasome regulatory subunit, putative (RPN5)
Gorai.004G262500.5	18.6021	19.6753	17.9159	18.7311	22.1107	22.6084	21.193	21.9707	18.8631	21.0898	21.8903	20.6144	21.9074	21.8933	20.368	21.3895	12.6608	11.9276	12.9053	12.4979	AT5G09900	EMB2107,MSA,RPN5A	26S proteasome regulatory subunit, putative (RPN5)
Gorai.012G027200.1	7.39568	7.4205	7.05417	7.29012	7.54606	7.7654	7.31257	7.54135	7.46659	7.73353	8.03637	7.7455	7.81505	7.05632	7.55887	7.47675	4.31848	4.3195	4.17682	4.2716	AT5G09900	EMB2107,MSA,RPN5A	26S proteasome regulatory subunit, putative (RPN5)
Gorai.012G027200.2	6.87279	6.47369	6.4491	6.59853	6.81558	7.03431	6.5866	6.81216	6.61449	6.55967	7.08581	6.75332	7.06046	6.26255	6.60781	6.64361	4.11121	3.57489	3.76496	3.81702	AT5G09900	EMB2107,MSA,RPN5A	26S proteasome regulatory subunit, putative (RPN5)
Gorai.012G027200.3	8.00139	8.49451	7.41841	7.97144	8.06104	8.32655	8.06738	8.15166	7.98867	8.56218	8.74935	8.4334	8.40184	7.73445	7.90309	8.01312	4.73607	4.4874	3.98374	4.40241	AT5G09900	EMB2107,MSA,RPN5A	26S proteasome regulatory subunit, putative (RPN5)
Gorai.012G027200.4	7.11255	6.90845	6.65391	6.89163	6.84128	7.16909	7.19893	7.06977	6.85489	7.50251	7.69043	7.34928	7.10962	7.09009	7.26767	7.15579	5.29734	3.6851	3.92094	4.30113	AT5G09900	EMB2107,MSA,RPN5A	26S proteasome regulatory subunit, putative (RPN5)
Gorai.003G109300.1	12.8061	13.2372	12.6908	12.9114	13.3581	13.5308	13.7038	13.5309	11.3961	12.1124	12.9118	12.1401	13.5521	13.5207	13.9254	13.6661	6.40458	7.37287	8.01692	7.26479	AT4G24820		26S proteasome, regulatory subunit Rpn7;Proteasome component (PCI) domain
Gorai.003G109300.2	10.9166	11.3277	10.9593	11.0678	10.929	11.3215	11.1675	11.1393	10.3615	10.6777	10.1585	10.3992	10.9295	11.3428	11.7317	11.3347	5.61514	5.91026	6.79255	6.10598	AT4G24820		26S proteasome, regulatory subunit Rpn7;Proteasome component (PCI) domain
Gorai.003G109300.3	10.6609	10.4958	10.2563	10.471	10.722	10.6106	11.0312	10.7879	9.56719	10.3053	10.3061	10.0596	10.6519	10.6786	10.4934	10.6079	5.39045	5.83948	5.78229	5.67074	AT4G24820		26S proteasome, regulatory subunit Rpn7;Proteasome component (PCI) domain
Gorai.003G109300.4	11.4852	11.1278	11.3239	11.3123	11.0231	11.4776	11.2113	11.2373	10.106	11.2512	11.1375	10.8316	11.6942	11.7352	11.7492	11.7262	5.76611	5.73285	6.33783	5.9456	AT4G24820		26S proteasome, regulatory subunit Rpn7;Proteasome component (PCI) domain
Gorai.003G109300.5	9.55089	9.21928	9.21488	9.32835	8.5312	9.37601	8.8659	8.92437	8.18387	8.49917	9.10954	8.59753	8.97416	10.0941	10.1791	9.74909	4.606	5.10222	5.67314	5.12712	AT4G24820		26S proteasome, regulatory subunit Rpn7;Proteasome component (PCI) domain
Gorai.006G270400.1	15.8315	17.1186	15.4116	16.1206	12.8564	12.6684	12.8226	12.7825	12.064	12.9461	12.2995	12.4365	12.2918	12.6036	12.7737	12.5564	8.85441	8.78752	8.66943	8.77045	AT4G24820		26S proteasome, regulatory subunit Rpn7;Proteasome component (PCI) domain
Gorai.006G270400.2	18.4026	20.034	18.3344	18.9237	15.7957	16.0581	15.4353	15.763	14.8775	14.7635	15.4923	15.0444	15.6199	15.5207	15.2888	15.4765	11.7361	11.006	11.1767	11.3063	AT4G24820		26S proteasome, regulatory subunit Rpn7;Proteasome component (PCI) domain
Gorai.006G270400.3	16.2457	17.3421	16.4447	16.6775	13.8946	13.9498	13.3498	13.7314	13.1392	13.6349	13.2664	13.3468	13.8212	13.1855	15.0807	14.0292	9.8587	10.1644	10.352	10.125	AT4G24820		26S proteasome, regulatory subunit Rpn7;Proteasome component (PCI) domain
Gorai.007G095800.1	10.0701	10.4521	10.4198	10.314	11.3823	10.7998	11.7492	11.3104	10.6769	11.1702	11.6397	11.1623	11.9395	11.3088	12.2907	11.8463	7.24292	7.63063	8.11364	7.66239	AT3G61140	ATFUS6,ATSK31,COP11,CSN1,EMB78,FUS6,SK31	26S proteasome, regulatory subunit Rpn7;Proteasome component (PCI) domain
Gorai.007G095800.2	15.7517	16.428	16.4173	16.199	17.9407	17.5483	17.9434	17.8108	16.2458	17.4908	18.705	17.4805	19.6042	17.5227	19.5646	18.8972	12.1947	11.8631	13.1263	12.3947	AT3G61140	ATFUS6,ATSK31,COP11,CSN1,EMB78,FUS6,SK31	26S proteasome, regulatory subunit Rpn7;Proteasome component (PCI) domain
Gorai.008G117100.1	12.5128	12.4922	13.0759	12.6936	11.8544	12.0826	12.1359	12.0243	14.8934	14.413	14.3233	14.5433	13.6135	13.0384	13.1907	13.2809	15.741	17.7503	16.6486	16.7133	AT3G61140	ATFUS6,ATSK31,COP11,CSN1,EMB78,FUS6,SK31	26S proteasome, regulatory subunit Rpn7;Proteasome component (PCI) domain
Gorai.008G204800.1	10.4597	11.1893	10.9093	10.8528	10.9209	11.196	10.866	10.9943	12.7118	13.1556	11.9785	12.6153	10.9143	11.1714	11.2597	11.1151	11.8777	12.2275	12.1866	12.0972	AT4G24820		26S proteasome, regulatory subunit Rpn7;Proteasome component (PCI) domain
Gorai.008G204800.2	10.233	10.2394	9.68289	10.0517	10.255	10.1599	9.63119	10.0154	13.0772	12.8242	11.5179	12.4731	11.1137	10.5964	10.959	10.8897	12.1547	12.2246	11.8095	12.0629	AT4G24820		26S proteasome, regulatory subunit Rpn7;Proteasome component (PCI) domain
Gorai.008G204800.3	9.64912	10.2353	10.0579	9.98078	10.1403	10.2611	10.1742	10.1919	12.4883	11.9233	11.0067	11.8061	10.547	10.7855	10.9888	10.7738	11.0964	12.0884	11.4203	11.535	AT4G24820		26S proteasome, regulatory subunit Rpn7;Proteasome component (PCI) domain
Gorai.008G204800.4	8.55438	8.88677	8.55661	8.66592	8.23313	8.72242	8.14174	8.36576	10.7572	10.8674	9.83591	10.4869	9.37633	8.82961	8.8305	9.01215	9.91551	9.29377	9.31617	9.50849	AT4G24820		26S proteasome, regulatory subunit Rpn7;Proteasome component (PCI) domain
Gorai.008G204800.5	8.20764	8.72186	8.20767	8.37906	8.65346	8.07579	8.2813	8.33685	10.1893	9.74573	9.40866	9.78123	8.60693	8.94879	8.5036	8.68644	9.18759	9.75122	9.03258	9.3238	AT4G24820		26S proteasome, regulatory subunit Rpn7;Proteasome component (PCI) domain
Gorai.005G153700.1	6.18193	6.86474	6.93248	6.65972	5.88723	6.21554	5.89759	6.00012	9.19818	9.23083	7.49972	8.64291	7.18013	7.12921	7.40887	7.23941	10.0079	10.1114	8.97227	9.6972	AT4G24820		26S proteasome, regulatory subunit Rpn7;Proteasome component (PCI) domain
Gorai.012G002200.1	11.6984	13.1052	13.7836	12.8624	15.1112	16.0712	15.15	15.4441	16.1999	17.2546	18.281	17.2452	16.4482	17.3824	17.1504	16.9937	11.1847	11.8409	12.6125	11.8793	AT5G53000	TAP46	2A phosphatase associated protein of 46 kD
Gorai.012G002200.2	7.8543	9.28693	9.59974	8.91365	10.995	11.2564	10.6366	10.9627	12.2719	12.2622	11.9248	12.153	11.8642	13.0385	11.9063	12.2697	7.91042	8.33901	9.45568	8.56837	AT5G53000	TAP46	2A phosphatase associated protein of 46 kD
Gorai.008G268300.1	2.07144	2.35113	2.35233	2.2583	2.64252	2.39067	2.01357	2.34892	2.71259	2.52375	2.5275	2.58795	2.28358	2.64963	2.63393	2.52238	0.270418	0.39681	0.539404	0.402211	AT5G53000	TAP46	2A phosphatase associated protein of 46 kD
Gorai.001G228000.1	83.2284	81.6656	84.1207	83.0049	93.0329	99.2193	99.0541	97.1021	103.374	106.093	103.462	104.31	107.819	106.333	106.994	107.049	90.8424	96.7188	104.933	97.4981	AT3G07480		2Fe-2S ferredoxin-like superfamily protein
Gorai.007G160300.1	58.4896	58.6365	57.1486	58.0916	42.6652	45.1374	41.4931	43.0986	45.9296	45.2594	43.9541	45.0477	43.5807	46.2181	46.65	45.4829	52.0216	53.7266	55.4736	53.7406	AT3G07480		2Fe-2S ferredoxin-like superfamily protein
Gorai.008G227300.1	4.6389	5.13312	5.21499	4.99567	3.49437	3.95306	4.05752	3.83499	2.2615	2.52452	2.75218	2.51274	3.97322	3.37591	3.40892	3.58602	1.22707	1.42881	1.74083	1.46557	AT1G32550		2Fe-2S ferredoxin-like superfamily protein
Gorai.008G227300.2	5.38067	5.80424	5.38003	5.52165	4.06255	3.65459	4.40331	4.04015	2.83048	2.78077	3.42303	3.01143	3.57952	3.20315	3.59563	3.45943	1.40266	1.67665	1.92011	1.66647	AT1G32550		2Fe-2S ferredoxin-like superfamily protein
Gorai.008G227300.3	5.19863	6.31632	5.95756	5.82417	4.10238	4.20425	4.65744	4.32136	2.80484	2.73624	3.33155	2.95754	3.71405	3.08123	3.71447	3.50325	1.92312	1.65174	1.85655	1.81047	AT1G32550		2Fe-2S ferredoxin-like superfamily protein
Gorai.013G039000.1	4.88916	5.39444	4.91065	5.06475	3.231	2.99801	3.58676	3.27193	2.36909	2.04327	1.87094	2.09443	2.06401	2.56033	3.34091	2.65508	0.670113	0.42446	0.829398	0.641324	AT1G60950	ATFD2,FED A	2Fe-2S ferredoxin-like superfamily protein
Gorai.008G027600.1	0.012034	0.0113515	0.0123765	0.0119206	0.55217	0.78281	0.818186	0.717722	0.276806	0.183357	0.187138	0.215767	0.222597	0.224038	0.241794	0.229476	1.05044	0.764095	2.07756	1.29736	AT1G60950	ATFD2,FED A	2Fe-2S ferredoxin-like superfamily protein
Gorai.011G139300.1	2.50812	2.34058	2.14885	2.33252	3.29128	3.51379	2.92777	3.24428	3.90794	3.99749	3.60031	3.83525	3.11253	3.34261	3.16548	3.20687	1.04963	0.804801	0.926513	0.926981	AT2G43420		3-beta hydroxysteroid dehydrogenase/isomerase family protein
Gorai.011G139300.2	2.16472	2.26294	1.97124	2.13297	2.42859	3.0301	2.32523	2.59464	3.43222	3.59459	3.10579	3.37753	2.88868	3.07249	2.65695	2.87271	0.682623	0.761996	0.694344	0.712988	AT2G43420		3-beta hydroxysteroid dehydrogenase/isomerase family protein
Gorai.011G139300.3	2.28659	2.38172	2.06146	2.24326	2.71684	3.21139	2.73819	2.88881	3.72785	3.8761	3.53318	3.71237	3.28288	3.15066	2.96356	3.13237	0.923518	0.839174	0.650536	0.804409	AT2G43420		3-beta hydroxysteroid dehydrogenase/isomerase family protein
Gorai.011G139300.4	2.40995	2.17623	2.15518	2.24712	2.84441	3.32802	2.78864	2.98702	3.93295	3.79022	3.52435	3.74918	3.12187	3.292	3.42492	3.2796	0.883336	0.84048	0.941666	0.888494	AT2G43420		3-beta hydroxysteroid dehydrogenase/isomerase family protein
Gorai.009G349400.1	2.33077	2.1593	2.71838	2.40281	1.7239	1.90086	2.17687	1.93388	1.99487	1.81435	1.8959	1.9017	1.69702	1.80153	1.7012	1.73325	1.2553	1.15527	1.02119	1.14392	AT2G43420		3-beta hydroxysteroid dehydrogenase/isomerase family protein
Gorai.005G015600.2	1.5215	1.70247	1.80112	1.67503	1.63023	1.40125	1.53641	1.52263	3.19846	3.4948	2.47454	3.05593	1.97377	2.05996	1.77221	1.93531	1.70482	1.41665	1.64649	1.58932	AT2G43420		3-beta hydroxysteroid dehydrogenase/isomerase family protein
Gorai.005G015600.3	1.78743	1.61494	2.16425	1.85554	1.52436	1.62588	1.7587	1.63632	3.17631	3.7263	2.49843	3.13368	1.92862	1.86182	1.67376	1.8214	1.63607	1.6077	1.9883	1.74402	AT2G43420		3-beta hydroxysteroid dehydrogenase/isomerase family protein
Gorai.005G015600.1	1.55903	1.68258	1.61309	1.61823	1.4918	1.45082	1.36289	1.43517	3.1089	3.13022	2.20087	2.81333	1.92643	1.78851	1.64173	1.78556	1.67004	1.55953	1.53862	1.58939	AT2G43420		3-beta hydroxysteroid dehydrogenase/isomerase family protein
Gorai.007G192400.1	5.22497	5.96268	6.99227	6.05998	4.7887	4.6898	4.50013	4.65954	5.38098	4.5943	3.78737	4.58755	3.2719	4.02175	3.87989	3.72451	6.45233	6.24579	6.60665	6.43492	AT5G66120		3-dehydroquinate synthase, putative
Gorai.008G062200.1	9.0941	8.65392	8.52717	8.7584	6.58832	6.25446	6.11639	6.31972	5.39331	6.11403	5.70664	5.73799	6.58064	5.52991	6.24956	6.12004	4.13726	4.37127	4.61203	4.37352	AT5G66120		3-dehydroquinate synthase, putative
Gorai.008G062200.2	10.7212	9.63922	11.0191	10.4598	8.29804	7.88616	8.25818	8.14746	6.70967	7.30068	7.27655	7.09563	7.79613	7.34187	7.86462	7.66754	4.96287	4.74993	4.74549	4.81943	AT5G66120		3-dehydroquinate synthase, putative
Gorai.008G062200.3	9.59795	9.23294	9.86279	9.56456	7.78455	7.75332	7.53747	7.69178	6.27345	6.39757	6.7297	6.46691	7.08221	6.76577	6.90562	6.91787	4.58241	4.78406	4.27471	4.54706	AT5G66120		3-dehydroquinate synthase, putative
Gorai.008G062200.4	9.53165	8.62373	9.86918	9.34152	7.18591	6.90076	7.15594	7.08087	5.68424	6.5372	5.96492	6.06212	6.74029	6.27954	6.85466	6.62483	4.49732	4.08423	4.41546	4.33234	AT5G66120		3-dehydroquinate synthase, putative
Gorai.008G062200.5	9.04306	8.50168	8.50054	8.68176	7.01119	6.73152	6.59595	6.77955	5.51647	5.76148	5.78411	5.68736	6.65447	5.97878	6.86067	6.49797	4.32162	4.15314	4.27179	4.24885	AT5G66120		3-dehydroquinate synthase, putative
Gorai.008G062200.6	8.96061	8.36648	9.00407	8.77705	7.44361	7.12902	6.63844	7.07036	5.70925	5.90628	6.10189	5.9058	6.24651	6.07	6.25608	6.19086	3.82285	4.55689	4.14831	4.17602	AT5G66120		3-dehydroquinate synthase, putative
Gorai.006G214500.1	22.5963	20.9852	22.5377	22.0397	36.1767	36.8585	36.8304	36.6219	29.7762	32.091	31.884	31.2504	33.9063	34.3779	32.0333	33.4392	21.1451	22.2085	22.181	21.8449	AT4G33510	DHS2	3-deoxy-d-arabino-heptulosonate 7-phosphate synthase
Gorai.013G060200.1	11.4497	12.2339	13.628	12.4372	10.343	10.3014	9.65362	10.0994	6.33786	6.94435	8.46225	7.24815	9.78072	9.4088	9.93262	9.70738	4.0984	5.6854	5.06316	4.94899	AT4G33510	DHS2	3-deoxy-d-arabino-heptulosonate 7-phosphate synthase
Gorai.002G025200.1	191.539	185.807	182.398	186.581	206.928	220.055	223.578	216.854	257.71	234.82	230.553	241.028	222.811	242.013	222.263	229.029	160.839	158.63	174.239	164.57	AT4G14440	ATECI3,ECI3,HCD1	3-hydroxyacyl-CoA dehydratase 1
Gorai.005G048500.1	6.23935	5.64307	5.8756	5.91934	5.509	6.66286	6.03552	6.06913	4.83161	4.51538	5.15066	4.83255	6.0532	5.98572	6.23262	6.09051	1.92469	1.43313	1.91274	1.75685	AT4G14440	ATECI3,ECI3,HCD1	3-hydroxyacyl-CoA dehydratase 1
Gorai.002G025100.1	1.01947	0.779584	0.963132	0.920728	0.708506	0.887789	0.700198	0.765498	1.31814	1.26453	0.979277	1.18732	1.07128	1.14808	1.20387	1.14108	0.604069	0.622448	0.655487	0.627335	AT4G14440	ATECI3,ECI3,HCD1	3-hydroxyacyl-CoA dehydratase 1
Gorai.002G068600.1	12.6758	13.691	15.3756	13.9141	13.059	12.706	13.5096	13.0915	15.2778	16.2237	14.9587	15.4867	13.4616	14.3573	12.1255	13.3148	11.5342	13.3442	14.2436	13.0407	AT3G15290		3-hydroxyacyl-CoA dehydrogenase family protein
Gorai.006G093400.1	29.1066	30.0437	31.2501	30.1335	14.7224	14.5185	13.3684	14.2031	14.9854	15.2663	12.6898	14.3138	12.1294	13.8157	13.4351	13.1267	7.44692	7.41278	7.00402	7.28791	AT5G46290	KAS I,KAS1	3-ketoacyl-acyl carrier protein synthase I
Gorai.009G156400.1	48.4867	47.3765	48.1743	48.0125	35.0585	34.9361	32.6783	34.2243	22.2432	22.2833	23.1207	22.5491	28.1221	25.0104	29.3265	27.4863	14.4976	14.5029	14.0047	14.3351	AT5G46290	KAS I,KAS1	3-ketoacyl-acyl carrier protein synthase I
Gorai.009G156400.2	60.2927	59.8099	58.1903	59.431	44.1476	45.0294	42.7916	43.9895	28.331	29.4195	29.6194	29.1233	34.2854	32.0949	37.8455	34.7419	18.4443	19.2741	19.6334	19.1173	AT5G46290	KAS I,KAS1	3-ketoacyl-acyl carrier protein synthase I
Gorai.010G165600.1	3.17366	2.77082	3.043	2.99583	1.90554	1.65347	1.85345	1.80415	1.42129	1.53001	1.39139	1.44756	1.60075	1.50814	1.67117	1.59336	0.794117	1.12233	0.720603	0.879015	AT5G46290	KAS I,KAS1	3-ketoacyl-acyl carrier protein synthase I
Gorai.010G165600.2	2.72123	2.4655	2.56878	2.58517	1.52568	1.49526	1.44862	1.48985	1.03545	1.18974	1.46475	1.22998	1.58082	1.34748	1.51643	1.48157	0.83096	0.999526	0.538817	0.789768	AT5G46290	KAS I,KAS1	3-ketoacyl-acyl carrier protein synthase I
Gorai.010G165600.3	2.7875	2.56486	2.66449	2.67229	1.59281	1.54084	1.62907	1.58757	1.09321	1.28173	1.24132	1.20542	1.56617	1.38504	1.73506	1.56209	0.853293	1.08303	0.565436	0.833921	AT5G46290	KAS I,KAS1	3-ketoacyl-acyl carrier protein synthase I
Gorai.010G165600.4	2.46103	2.68164	2.59598	2.57955	1.41967	1.44845	1.49519	1.45443	1.05067	1.31526	1.44951	1.27182	1.56963	1.28995	1.43085	1.43015	0.540853	0.913659	0.769453	0.741322	AT5G46290	KAS I,KAS1	3-ketoacyl-acyl carrier protein synthase I
Gorai.006G212800.1	3.15153	3.31896	3.19955	3.22335	2.76255	2.63923	2.39366	2.59848	3.00554	2.6227	2.72228	2.78351	2.28405	2.57138	2.87779	2.57774	2.26282	2.76818	2.27648	2.43583	AT1G62640	KAS III	3-ketoacyl-acyl carrier protein synthase III
Gorai.006G212800.3	2.85888	3.17675	3.08325	3.03962	2.58969	2.65689	2.41336	2.55332	2.62467	2.78513	2.4999	2.63657	2.53137	2.47076	2.67116	2.55776	2.04712	2.4651	2.42334	2.31185	AT1G62640	KAS III	3-ketoacyl-acyl carrier protein synthase III
Gorai.006G212800.2	2.54515	2.87615	2.80627	2.74252	2.08989	2.2014	2.2432	2.17816	2.48802	2.46963	2.13842	2.36535	2.12043	2.17088	2.20497	2.16543	1.58345	2.14881	1.87651	1.86959	AT1G62640	KAS III	3-ketoacyl-acyl carrier protein synthase III
Gorai.007G028000.1	2.63937	2.61691	2.81774	2.69134	2.57354	2.16026	1.99782	2.24387	1.68449	1.62922	1.99578	1.76983	2.04928	2.20036	2.33114	2.1936	0.769204	0.599223	0.853268	0.740565	AT1G62640	KAS III	3-ketoacyl-acyl carrier protein synthase III
Gorai.007G028000.2	2.88912	2.91322	2.90633	2.90289	2.59706	2.8759	2.62906	2.70067	1.78498	1.88063	2.2435	1.9697	2.32744	2.29349	2.71224	2.44439	0.736729	0.953207	0.851609	0.847182	AT1G62640	KAS III	3-ketoacyl-acyl carrier protein synthase III
Gorai.008G129800.1	60.6879	60.5597	58.2331	59.8269	37.5427	44.6551	31.2459	37.8146	17.9983	18.1185	20.2964	18.8044	23.6677	28.8989	28.6315	27.066	10.7193	9.61218	7.96446	9.43197	AT1G01120	KCS1	3-ketoacyl-CoA synthase 1
Gorai.013G221500.1	503.65	462.772	414.822	460.415	153.395	138.436	140.73	144.187	131.111	144.11	105.365	126.862	108.385	97.6775	111.253	105.772	42.5675	33.2393	49.6911	41.8327	AT2G26250	FDH,KCS10	3-ketoacyl-CoA synthase 10
Gorai.009G021000.1	9.8568	9.78033	10.5212	10.0528	10.0957	10.7429	11.1205	10.653	5.73642	6.07416	7.87622	6.56226	8.19518	8.03423	9.31525	8.51489	5.95371	5.72665	5.14771	5.60936	AT2G26640	KCS11	3-ketoacyl-CoA synthase 11
Gorai.009G021000.2	8.99175	9.77358	10.1417	9.63566	10.1408	10.2664	10.0251	10.1441	5.75258	5.63517	7.99721	6.46166	8.24447	7.38987	8.85363	8.16266	5.69532	5.65104	4.81187	5.38608	AT2G26640	KCS11	3-ketoacyl-CoA synthase 11
Gorai.010G066800.1	17.8513	17.6106	17.8164	17.7594	25.181	23.8983	24.579	24.5528	18.2623	20.052	21.1042	19.8062	22.9885	21.5531	21.8313	22.1243	11.2359	11.8794	12.1737	11.763	AT2G26640	KCS11	3-ketoacyl-CoA synthase 11
Gorai.010G066800.2	19.2158	18.6738	19.2679	19.0525	27.8991	26.2646	26.0506	26.7381	20.4647	21.4249	22.2782	21.3893	23.4003	22.9973	23.1825	23.1933	12.6142	12.34	12.6243	12.5262	AT2G26640	KCS11	3-ketoacyl-CoA synthase 11
Gorai.010G066800.3	17.9669	17.8719	18.3051	18.0479	26.181	24.4482	24.4239	25.0177	18.6067	20.4727	21.5036	20.1943	21.9267	21.9175	22.4267	22.0903	11.8128	11.0141	11.9754	11.6008	AT2G26640	KCS11	3-ketoacyl-CoA synthase 11
Gorai.010G066800.4	17.456	17.652	17.7112	17.6064	24.4511	24.0502	23.9081	24.1365	17.6201	18.7895	20.5114	18.9737	20.9952	20.092	20.9853	20.6908	10.4858	10.956	11.2932	10.9117	AT2G26640	KCS11	3-ketoacyl-CoA synthase 11
Gorai.004G278700.1	0.00871332	0.033985	0.0728004	0.0384996	0.0234883	0.0197877	0.00948376	0.0175866	0.0700245	0.0692903	0.0262907	0.0552018	0.0245662	0.0296733	0.0114728	0.0219041	1.50934	1.57506	1.21768	1.43403	AT2G26640	KCS11	3-ketoacyl-CoA synthase 11
Gorai.009G102300.1	206.368	203.46	202.882	204.237	200.449	195.912	201.014	199.125	84.2076	86.3888	156.839	109.145	174.104	166.285	203.026	181.138	2.94048	3.04369	2.47907	2.82108	AT2G28630	KCS12	3-ketoacyl-CoA synthase 12
Gorai.001G107300.1	7.68424	6.38654	7.04885	7.03987	8.44012	9.88861	9.01754	9.11542	10.9198	19.7134	15.5054	15.3796	10.2279	12.6657	9.19879	10.6974	0.126874	0.157331	0.665174	0.31646	AT2G28630	KCS12	3-ketoacyl-CoA synthase 12
Gorai.011G249000.1	65.2588	61.2034	59.3408	61.9343	44.9938	42.1198	42.3481	43.1539	7.53904	8.56173	20.3486	12.1498	30.0999	26.2677	36.6727	31.0135	0.128311	0.102783	0.123563	0.118219	AT5G04530	KCS19	3-ketoacyl-CoA synthase 19
Gorai.011G249200.1	281.029	254.08	255.359	263.489	204.15	184.707	193.011	193.956	32.2147	36.5766	82.7957	50.529	127.794	111.224	152.033	130.35	0.4008	0.231409	0.402695	0.344968	AT5G04530	KCS19	3-ketoacyl-CoA synthase 19
Gorai.010G202800.1	69.1361	65.9325	61.456	65.5082	42.3349	45.6387	37.5055	41.8264	6.47447	6.22183	13.5741	8.75679	20.1071	17.993	26.0343	21.3782	0.0554407	0.0498616	0.0236576	0.0429866	AT5G04530	KCS19	3-ketoacyl-CoA synthase 19
Gorai.010G202800.2	49.592	45.8477	45.5402	46.9933	29.4234	33.0774	26.8235	29.7748	4.62325	4.37255	9.58798	6.1946	14.3312	12.716	18.6793	15.2421	0.0472489	0.0475431	0.117889	0.0708936	AT5G04530	KCS19	3-ketoacyl-CoA synthase 19
Gorai.011G249100.1	12.2548	11.6386	11.8464	11.9133	10.0989	14.485	9.36102	11.315	5.8341	5.93892	9.28829	7.02044	9.49135	8.04131	9.89442	9.14236	0.0676776	0.0505265	0.011613	0.0432724	AT5G04530	KCS19	3-ketoacyl-CoA synthase 19
Gorai.006G245000.1	220.204	202.09	206.222	209.505	475.792	512.157	508.21	498.72	583.61	626.857	595.241	601.903	519.014	521.541	478.339	506.298	15.3629	16.3175	14.5467	15.409	AT1G04220	KCS2	3-ketoacyl-CoA synthase 2
Gorai.006G245000.2	165.712	152.157	156.408	158.093	352.608	380.044	378.105	370.252	430.736	454.717	431.121	438.858	379.921	382.297	348.606	370.275	11.4446	11.7925	10.1309	11.1227	AT1G04220	KCS2	3-ketoacyl-CoA synthase 2
Gorai.011G165200.1	121.092	115.961	116.077	117.71	121.224	115.92	122.34	119.828	202.052	195.267	155.18	184.166	125.157	147.646	133.679	135.494	87.5688	70.136	67.456	75.0536	AT1G04220	KCS2	3-ketoacyl-CoA synthase 2
Gorai.006G069800.1	54.6268	57.948	54.77	55.7816	31.7925	29.6972	29.9988	30.4962	9.18355	9.78818	17.4129	12.1282	23.0854	22.8931	27.3331	24.4372	0.448351	0.495431	0.474643	0.472809	AT1G04220	KCS2	3-ketoacyl-CoA synthase 2
Gorai.009G201600.1	14.9527	15.1376	15.9006	15.3303	18.9703	18.7645	18.3751	18.7033	20.9655	19.8518	19.6406	20.1526	16.9488	17.558	17.1593	17.222	21.8183	20.0476	18.8414	20.2358	AT1G19440	KCS4	3-ketoacyl-CoA synthase 4
Gorai.005G244100.1	10.3513	8.10428	8.76684	9.07416	8.24729	14.5025	5.11549	9.28842	1.45205	1.56972	2.47522	1.83233	4.95798	3.11059	4.14106	4.06988	4.6529	3.8204	2.38663	3.61998	AT1G19440	KCS4	3-ketoacyl-CoA synthase 4
Gorai.005G108000.1	2.28572	2.2224	3.08354	2.53055	1.93041	1.94313	1.69225	1.85526	2.51425	2.59894	2.35326	2.48881	2.02058	2.53658	2.13184	2.22967	2.52105	2.84321	2.4453	2.60318	AT1G19440	KCS4	3-ketoacyl-CoA synthase 4
Gorai.002G218500.1	1045.67	955.198	963.857	988.242	1161.65	1228.36	1277.09	1222.37	863.305	864.635	1038.1	922.013	1106.75	1063.48	1181.76	1117.33	124.508	76.9653	102.259	101.244	AT1G68530	CER6,CUT1,G2,KCS6,POP1	3-ketoacyl-CoA synthase 6
Gorai.002G005500.1	19.0635	19.5592	19.3927	19.3385	15.1243	13.3959	11.1673	13.2291	2.90349	3.0468	7.61625	4.52218	8.72728	11.5996	13.321	11.216	0.0474131	0.0341755	0.0708909	0.0508265	AT2G16280	KCS9	3-ketoacyl-CoA synthase 9
Gorai.002G005500.2	20.4731	22.9834	21.3005	21.5857	15.6391	13.7476	12.2136	13.8668	3.31249	3.26925	8.1796	4.92044	9.44135	13.1553	14.8677	12.4881	0.0529397	0.0490432	0	0.0339943	AT2G16280	KCS9	3-ketoacyl-CoA synthase 9
Gorai.008G024600.1	2.45525	2.21936	2.55181	2.40881	2.0508	2.01848	2.06677	2.04535	2.45806	2.4249	2.29771	2.39356	2.29184	2.10894	2.06621	2.15566	8.74821	8.52971	8.54006	8.60599	AT4G34030	MCCB	3-methylcrotonyl-CoA carboxylase
Gorai.008G024600.2	2.31663	2.36764	2.37311	2.35246	1.92712	1.97825	2.16337	2.02292	2.35845	2.1832	2.21183	2.25116	2.2019	2.08918	1.93094	2.07401	8.55373	7.74975	8.72607	8.34318	AT4G34030	MCCB	3-methylcrotonyl-CoA carboxylase
Gorai.008G024600.3	1.91607	1.59372	1.85308	1.78762	1.41365	1.58808	1.54442	1.51538	1.81897	1.83777	1.69565	1.78413	1.74636	1.64183	1.64009	1.67609	6.68999	7.12373	5.94262	6.58545	AT4G34030	MCCB	3-methylcrotonyl-CoA carboxylase
Gorai.008G024600.4	1.77726	1.88118	1.84485	1.83443	1.58746	1.31674	1.5888	1.49767	1.79146	2.05402	1.81158	1.88569	1.81995	1.65961	1.62175	1.70044	6.39578	6.15566	5.90306	6.1515	AT4G34030	MCCB	3-methylcrotonyl-CoA carboxylase
Gorai.008G024600.5	1.6014	1.52846	1.77441	1.63476	1.48008	1.41915	1.46726	1.4555	1.62576	1.7154	1.36415	1.56844	1.68573	1.60219	1.40546	1.56446	5.74907	5.45229	5.38066	5.52734	AT4G34030	MCCB	3-methylcrotonyl-CoA carboxylase
Gorai.008G024600.6	1.57863	1.5501	1.70337	1.6107	1.44424	1.48917	1.4262	1.4532	1.5793	1.59073	1.56747	1.57916	1.66046	1.66873	1.53163	1.62027	6.31309	6.61142	6.0931	6.3392	AT4G34030	MCCB	3-methylcrotonyl-CoA carboxylase
Gorai.011G260500.1	112.522	108.671	103.66	108.284	100.094	96.8728	102.335	99.7672	81.7036	83.3382	85.0805	83.3741	93.0999	88.9988	97.1577	93.0855	18.0825	16.7523	18.1549	17.6633	AT3G55360	ATTSC13,CER10,ECR,TSC13	3-oxo-5-alpha-steroid 4-dehydrogenase family protein
Gorai.011G260500.2	84.9217	79.9371	76.8797	80.5795	70.1158	68.5314	74.5245	71.0573	58.8882	59.5119	62.0441	60.1481	67.1275	62.4416	68.5471	66.0387	11.731	11.3492	11.4571	11.5124	AT3G55360	ATTSC13,CER10,ECR,TSC13	3-oxo-5-alpha-steroid 4-dehydrogenase family protein
Gorai.011G260500.3	65.8727	63.7655	61.4931	63.7104	56.9672	53.6442	58.0324	56.2146	46.5482	45.7284	50.2776	47.5181	53.0775	49.3039	55.8305	52.7373	8.2815	8.57008	10.112	8.98787	AT3G55360	ATTSC13,CER10,ECR,TSC13	3-oxo-5-alpha-steroid 4-dehydrogenase family protein
Gorai.012G070200.1	6.97627	6.97394	7.02064	6.99028	5.7157	5.83634	6.03517	5.8624	11.1875	10.7134	6.571	9.49063	5.31599	6.06404	5.61657	5.66553	1.9457	2.29407	2.33263	2.1908	AT3G55360	ATTSC13,CER10,ECR,TSC13	3-oxo-5-alpha-steroid 4-dehydrogenase family protein
Gorai.012G111500.1	75.2304	74.8005	71.0943	73.7084	38.4801	37.6857	38.1983	38.1214	11.3179	12.349	17.3794	13.6821	24.6007	22.5772	28.1813	25.1197	1.40596	1.89121	2.42471	1.90729	AT2G38050	ATDET2,DET2,DWF6	3-oxo-5-alpha-steroid 4-dehydrogenase family protein
Gorai.001G243600.1	8.55441	9.11725	8.51592	8.72919	3.64463	3.28483	3.55753	3.49566	3.31505	3.37338	3.13746	3.2753	3.06009	3.24369	3.10998	3.13792	0.181712	0.161444	0.301564	0.214907	AT2G16530		3-oxo-5-alpha-steroid 4-dehydrogenase family protein
Gorai.001G243600.2	9.20628	9.65293	8.74295	9.20072	4.2731	3.57828	3.64316	3.83151	4.06273	3.62	3.13931	3.60735	3.1809	3.6442	3.56574	3.46361	0.150129	0.19769	0.166018	0.171279	AT2G16530		3-oxo-5-alpha-steroid 4-dehydrogenase family protein
Gorai.001G243600.3	10.1443	9.95742	8.99955	9.7004	4.03998	3.65859	3.65695	3.78518	3.96755	3.94635	3.31418	3.74269	3.10928	3.63069	3.37285	3.37094	0.183729	0.077727	0.212583	0.158013	AT2G16530		3-oxo-5-alpha-steroid 4-dehydrogenase family protein
Gorai.001G243600.4	9.42906	8.97917	8.26196	8.89007	3.53935	3.47675	3.47203	3.49604	3.79683	3.94246	3.0019	3.5804	3.22846	3.21486	3.25705	3.23346	0.139852	0.147699	0.0728686	0.12014	AT2G16530		3-oxo-5-alpha-steroid 4-dehydrogenase family protein
Gorai.001G243600.5	8.81988	8.85452	7.36855	8.34765	3.60641	3.69525	3.71471	3.67212	3.5676	3.59659	2.94521	3.3698	2.75144	2.78799	3.34728	2.96224	0.144872	0.164417	0.151061	0.15345	AT2G16530		3-oxo-5-alpha-steroid 4-dehydrogenase family protein
Gorai.001G243600.6	9.05598	8.87005	7.78651	8.57084	3.47968	3.05161	3.41674	3.31601	3.32951	3.15897	2.77661	3.08836	3.06797	3.24644	2.85254	3.05565	0.120091	0.132742	0.203341	0.152058	AT2G16530		3-oxo-5-alpha-steroid 4-dehydrogenase family protein
Gorai.001G243600.7	8.42546	8.15807	7.2511	7.94488	3.06419	3.02274	3.13445	3.0738	3.46275	3.66547	2.86405	3.33076	3.08967	2.9651	2.95711	3.00396	0.111279	0.128773	0.221217	0.153756	AT2G16530		3-oxo-5-alpha-steroid 4-dehydrogenase family protein
Gorai.001G243600.8	7.82949	7.56176	7.1689	7.52005	3.8972	3.62557	3.99039	3.83772	5.2741	5.05255	3.07436	4.467	3.21927	3.5768	3.388	3.39469	0.183141	0.223277	0.149727	0.185382	AT2G16530		3-oxo-5-alpha-steroid 4-dehydrogenase family protein
Gorai.002G144800.1	5.80228	5.87683	5.55577	5.74496	6.60352	6.48999	6.9145	6.66934	6.48498	6.71945	7.09128	6.76523	6.99461	7.23838	7.26541	7.16613	4.94151	4.99018	4.85177	4.92782	AT3G10540		3-phosphoinositide-dependent protein kinase
Gorai.004G024100.1	5.87358	6.31529	6.32449	6.17112	6.76284	6.53955	6.52587	6.60942	7.20467	7.57129	8.06538	7.61378	7.83548	7.68827	7.05307	7.52561	7.40208	7.66623	7.96458	7.67763	AT3G10572		3-phosphoinositide-dependent protein kinase-1, putative
Gorai.001G077300.1	4.17495	4.10176	3.89484	4.05718	3.03951	3.40712	3.14788	3.19817	2.70409	2.7941	2.80218	2.76679	2.85648	2.63322	3.31373	2.93447	2.9043	3.26855	3.2056	3.12615	AT1G18640	PSP	3-phosphoserine phosphatase
Gorai.001G077300.10	3.80343	3.76054	3.80343	3.78913	3.03714	3.47439	3.11531	3.20895	2.69117	2.71841	2.66592	2.69183	2.64789	2.85628	2.62765	2.71061	2.6739	2.7189	2.85782	2.75021	AT1G18640	PSP	3-phosphoserine phosphatase
Gorai.001G077300.2	2.77952	2.99435	2.6705	2.81479	2.08635	2.46475	2.15545	2.23551	2.10455	2.07762	1.99236	2.05818	2.00725	1.84204	2.57626	2.14185	2.07411	2.17626	2.08981	2.11339	AT1G18640	PSP	3-phosphoserine phosphatase
Gorai.001G077300.3	3.53098	4.01039	3.6042	3.71519	2.90309	2.7352	2.70401	2.78077	2.5768	2.86456	2.85588	2.76574	2.55876	2.64899	2.83949	2.68241	2.86497	2.67335	2.59008	2.70947	AT1G18640	PSP	3-phosphoserine phosphatase
Gorai.001G077300.4	3.85055	3.82791	3.84388	3.84078	3.1171	3.32248	3.34254	3.26071	2.50576	2.8828	2.73287	2.70715	2.91533	2.77015	3.24345	2.97631	2.24854	2.15013	2.32638	2.24168	AT1G18640	PSP	3-phosphoserine phosphatase
Gorai.001G077300.5	3.58931	3.57913	3.63237	3.60027	3.0731	2.83098	2.58018	2.82809	2.66087	2.45629	2.89802	2.67173	2.82948	2.62587	2.70036	2.71857	2.59746	2.36955	2.87984	2.61561	AT1G18640	PSP	3-phosphoserine phosphatase
Gorai.001G077300.6	3.07002	3.54954	3.32027	3.31328	2.43615	2.61607	2.72269	2.59164	2.14822	2.06841	2.38376	2.20013	2.15142	2.38004	2.6254	2.38562	1.73578	2.01074	2.29954	2.01535	AT1G18640	PSP	3-phosphoserine phosphatase
Gorai.001G077300.7	3.69532	3.84749	3.65719	3.73333	3.25945	3.34713	3.28539	3.29733	2.75442	2.78791	2.93792	2.82675	2.54367	2.60974	3.05218	2.7352	3.14517	2.65447	3.15378	2.98447	AT1G18640	PSP	3-phosphoserine phosphatase
Gorai.001G077300.8	4.34411	4.12481	3.92348	4.1308	3.58183	3.61367	2.91074	3.36874	3.2565	3.02938	3.02391	3.10326	3.22892	2.99849	3.16683	3.13141	2.39586	3.0815	3.63177	3.03638	AT1G18640	PSP	3-phosphoserine phosphatase
Gorai.001G077300.9	3.06237	2.92928	2.89073	2.9608	2.40766	2.53404	2.37605	2.43925	2.17106	2.14971	2.27412	2.1983	2.46768	2.13765	2.49538	2.3669	2.1945	2.05059	2.18152	2.1422	AT1G18640	PSP	3-phosphoserine phosphatase
Gorai.006G202600.2	2.02902	1.83435	1.78434	1.88257	2.14249	2.23426	2.17708	2.18461	1.59	1.77469	1.94899	1.77123	2.2678	1.89863	1.93406	2.0335	1.88412	1.57957	1.79575	1.75315	AT5G24340		3\'-5\' exonuclease domain-containing protein
Gorai.006G202600.1	1.9277	1.85358	2.08586	1.95571	2.12265	1.9785	2.05768	2.05294	1.53016	1.58556	1.68308	1.5996	1.69003	1.69191	1.9274	1.76978	1.65553	1.36396	1.46758	1.49569	AT5G24340		3\'-5\' exonuclease domain-containing protein
Gorai.006G202600.4	1.6303	1.28183	1.39057	1.43423	1.74257	1.70073	1.70498	1.71609	1.19143	1.37502	1.47488	1.34711	1.64504	1.46581	1.50455	1.53847	1.08232	1.19281	1.18969	1.15494	AT5G24340		3\'-5\' exonuclease domain-containing protein
Gorai.009G047400.1	32.2266	31.7888	32.6092	32.2082	35.8509	35.6568	34.9459	35.4845	37.2516	36.7496	39.3302	37.7771	37.8961	38.9988	38.1331	38.3427	20.9614	22.2801	23.9586	22.4001	AT2G25910		3\'-5\' exonuclease domain-containing protein / K homology domain-containing protein / KH domain-containing protein
Gorai.009G047400.2	37.2238	37.6238	38.0859	37.6445	42.4812	43.1846	42.6219	42.7626	44.4183	44.6429	44.6462	44.5691	44.929	46.9819	45.3172	45.7427	26.2523	26.2829	28.3246	26.9533	AT2G25910		3\'-5\' exonuclease domain-containing protein / K homology domain-containing protein / KH domain-containing protein
Gorai.009G047400.3	36.4417	36.2268	36.9216	36.53	41.6904	42.4911	40.7958	41.6591	42.8258	43.3352	43.679	43.28	44.7376	46.544	45.6543	45.6453	24.7851	25.5693	29.5257	26.6267	AT2G25910		3\'-5\' exonuclease domain-containing protein / K homology domain-containing protein / KH domain-containing protein
Gorai.009G047400.4	24.7323	23.4821	24.7385	24.3176	29.1278	28.3099	28.6341	28.6906	28.2002	29.8448	29.4857	29.1769	29.253	29.6682	29.5027	29.4746	16.1729	17.2975	18.6468	17.3724	AT2G25910		3\'-5\' exonuclease domain-containing protein / K homology domain-containing protein / KH domain-containing protein
Gorai.002G116000.7	5.1829	5.22926	5.28558	5.23258	5.01658	4.9058	5.0981	5.00683	4.45318	4.21861	4.94427	4.53869	4.92412	4.72147	5.10891	4.91816	2.29767	2.10219	2.55407	2.31798	AT1G60080		3\'-5\'-exoribonuclease family protein
Gorai.007G105300.1	5.45264	5.0151	5.23139	5.23304	5.28233	5.08812	5.2152	5.19522	4.31845	3.89679	4.90959	4.37494	5.01369	4.60306	5.27235	4.96303	2.82987	2.2341	3.06625	2.71007	AT3G61620	RRP41	3\'-5\'-exoribonuclease family protein
Gorai.007G105300.2	6.32422	6.31642	5.97226	6.2043	6.2158	6.24118	6.5693	6.3421	4.77379	5.1492	6.21153	5.37817	6.27699	5.51098	6.39983	6.0626	2.47544	2.98816	3.01382	2.82581	AT3G61620	RRP41	3\'-5\'-exoribonuclease family protein
Gorai.007G105300.5	5.01335	4.78011	4.64128	4.81158	4.22541	4.45574	4.78145	4.48753	3.4024	3.71282	3.83124	3.64882	4.28416	4.04609	4.74073	4.35699	2.30995	2.06036	2.32221	2.23084	AT3G61620	RRP41	3\'-5\'-exoribonuclease family protein
Gorai.003G052600.1	3.46438	3.87363	3.99464	3.77755	3.19235	2.40864	2.5394	2.71346	1.90457	1.71436	2.45264	2.02386	2.76532	2.62811	3.00387	2.7991	1.7926	2.14068	2.2525	2.06193	AT3G60500	CER7,G3	3\'-5\'-exoribonuclease family protein
Gorai.002G116000.4	5.41733	4.95026	4.80016	5.05591	4.69707	4.83961	4.81343	4.78337	4.11674	4.06274	4.70716	4.29555	4.75318	4.40155	4.65418	4.60297	1.81904	1.84353	2.14275	1.93511	AT1G60080		3\'-5\'-exoribonuclease family protein
Gorai.007G105300.3	4.98677	4.62475	4.92155	4.84435	4.63804	4.53405	4.50736	4.55982	3.42951	3.71765	4.2372	3.79478	4.26242	3.90081	4.25183	4.13836	1.5824	2.25955	2.13916	1.9937	AT3G61620	RRP41	3\'-5\'-exoribonuclease family protein
Gorai.002G116000.1	4.56047	4.82398	4.47935	4.62127	4.02083	4.21236	3.87831	4.03717	3.24034	3.72755	4.28866	3.75218	4.3137	4.11284	4.26219	4.22958	1.52488	1.54315	2.19538	1.75447	AT1G60080		3\'-5\'-exoribonuclease family protein
Gorai.002G116000.2	4.47022	4.55251	4.78193	4.60155	4.05531	4.42319	3.95324	4.14392	3.25535	3.67913	4.35226	3.76225	4.43131	4.14833	4.08351	4.22105	1.47701	1.49836	1.48918	1.48818	AT1G60080		3\'-5\'-exoribonuclease family protein
Gorai.002G116000.3	4.0808	4.12765	4.09784	4.10209	3.42311	3.51415	3.76096	3.56607	3.47737	3.47971	3.39523	3.45077	4.06666	3.81427	3.91941	3.93345	1.37622	1.48992	1.43003	1.43206	AT1G60080		3\'-5\'-exoribonuclease family protein
Gorai.002G116000.5	4.95138	5.16997	5.19346	5.10494	4.76821	4.91063	4.74853	4.80912	4.02681	4.37193	4.19779	4.19884	4.93561	4.56708	5.00359	4.83543	1.74596	2.00651	2.02262	1.92503	AT1G60080		3\'-5\'-exoribonuclease family protein
Gorai.002G116000.6	3.66959	3.66392	3.42577	3.58643	3.42146	3.17715	3.18793	3.26218	2.85716	2.73898	2.88299	2.82638	3.11759	3.30764	3.14898	3.1914	1.11057	1.13903	1.5911	1.28023	AT1G60080		3\'-5\'-exoribonuclease family protein
Gorai.007G105300.4	3.88136	3.50703	3.54193	3.64344	3.80195	3.11009	3.55903	3.49036	2.79546	3.20388	3.33447	3.11127	3.46677	3.28849	3.39113	3.38213	1.58922	1.50591	1.28737	1.46083	AT3G61620	RRP41	3\'-5\'-exoribonuclease family protein
Gorai.009G108600.1	6.27692	6.9629	5.97642	6.40541	4.91181	5.51312	5.23454	5.21982	2.93143	3.23576	3.44905	3.20541	4.45903	3.57218	4.76598	4.26573	1.408	1.54278	1.55083	1.50054	AT4G27490		3\'-5\'-exoribonuclease family protein
Gorai.009G108600.6	4.21318	4.27302	4.10478	4.19699	3.258	3.34235	3.21949	3.27328	1.76265	2.23819	2.07931	2.02672	2.94117	2.25236	2.79674	2.66342	0.959096	1.1637	1.14543	1.08941	AT4G27490		3\'-5\'-exoribonuclease family protein
Gorai.002G010400.2	3.39801	3.28517	3.23004	3.30441	2.61894	2.83619	2.44783	2.63432	2.11836	2.37839	2.25784	2.25153	3.00314	2.37593	2.64175	2.67361	1.07841	0.964955	0.745541	0.929634	AT1G60080		3\'-5\'-exoribonuclease family protein
Gorai.009G108600.4	3.98446	3.90646	3.88236	3.92443	3.33806	2.56043	3.00783	2.96877	1.94676	1.54933	2.13154	1.87587	2.72437	2.30209	2.74066	2.58904	0.998555	0.892721	0.723412	0.871563	AT4G27490		3\'-5\'-exoribonuclease family protein
Gorai.009G108600.2	3.49563	3.50585	3.40067	3.46738	2.79152	2.65073	2.65076	2.69767	1.55189	1.5131	2.08787	1.71762	2.21705	1.99725	2.48194	2.23208	0.847625	0.919335	0.783275	0.850078	AT4G27490		3\'-5\'-exoribonuclease family protein
Gorai.009G108600.5	3.7423	3.61893	3.74086	3.7007	2.57949	2.78582	2.22661	2.53064	1.5238	1.61871	2.25431	1.79894	2.5676	2.09455	2.57881	2.41365	0.889572	0.69075	0.802028	0.794117	AT4G27490		3\'-5\'-exoribonuclease family protein
Gorai.009G108600.3	2.99682	3.07117	2.90616	2.99139	2.4531	2.51085	2.21168	2.39188	1.21886	1.45198	1.73579	1.46888	2.08391	1.62359	2.61323	2.10691	0.833941	0.852997	0.844975	0.843971	AT4G27490		3\'-5\'-exoribonuclease family protein
Gorai.002G144800.2	3.91741	4.0243	3.91957	3.95376	4.10097	4.52728	4.82948	4.48591	4.55989	4.60901	4.80393	4.65761	4.75285	4.99399	5.02243	4.92309	3.26978	3.52071	3.74351	3.51133	AT5G04510	ATPDK1,PDK1	3\'-phosphoinositide-dependent protein kinase 1
Gorai.002G144800.3	3.82033	3.7465	3.70723	3.75802	4.47944	4.66052	4.36508	4.50168	4.47037	4.39221	4.499	4.45386	4.48389	4.55882	4.94228	4.66166	2.99052	3.26212	3.04575	3.09946	AT5G04510	ATPDK1,PDK1	3\'-phosphoinositide-dependent protein kinase 1
Gorai.002G144800.4	3.28932	3.55843	3.66629	3.50468	4.36047	4.33511	4.27537	4.32365	3.99494	4.31908	4.5874	4.30047	3.69787	4.36608	4.14268	4.06888	3.2619	2.90976	2.68665	2.95277	AT5G04510	ATPDK1,PDK1	3\'-phosphoinositide-dependent protein kinase 1
Gorai.009G307200.1	3.9698	4.18862	4.05485	4.07109	3.19774	3.01881	3.14213	3.11956	2.24891	2.40526	2.59613	2.41676	2.72611	2.55858	2.73074	2.67181	0.888118	0.674111	0.945928	0.836052	AT5G04510	ATPDK1,PDK1	3\'-phosphoinositide-dependent protein kinase 1
Gorai.004G125000.1	4.13609	5.21011	5.247	4.8644	5.07002	4.16728	4.3349	4.52407	8.63603	9.27333	7.92735	8.61224	7.62214	7.50885	6.52785	7.21961	4.24583	5.58885	6.35952	5.39807	AT5G24490		30S ribosomal protein, putative
Gorai.001G063100.1	7.17058	6.97214	7.42334	7.18869	6.13733	6.1702	5.60682	5.97145	5.23368	5.11573	4.94646	5.09862	5.83204	4.83247	5.65035	5.43829	5.29146	4.91204	5.31788	5.17379	AT4G24770	ATRBP31,ATRBP33,CP31,RBP31	31-kDa RNA binding protein
Gorai.001G063100.2	8.49802	9.25116	9.0353	8.92816	6.91374	7.01777	6.95095	6.96082	5.46275	5.66495	6.40587	5.84453	7.11385	6.7149	7.58263	7.13713	3.53999	3.77493	4.30824	3.87439	AT4G24770	ATRBP31,ATRBP33,CP31,RBP31	31-kDa RNA binding protein
Gorai.001G063500.1	6.07424	7.19739	7.89726	7.0563	6.13793	5.6453	4.63311	5.47211	4.43125	4.80278	5.04733	4.76045	5.78773	5.85553	6.17847	5.94057	3.29332	3.94823	4.27912	3.84022	AT4G24770	ATRBP31,ATRBP33,CP31,RBP31	31-kDa RNA binding protein
Gorai.001G063500.2	4.09748	5.11446	5.8355	5.01581	4.43631	3.94131	3.60757	3.99506	3.22103	3.09147	4.29143	3.53464	4.01893	3.82173	4.83591	4.22552	2.34787	3.00941	2.83015	2.72915	AT4G24770	ATRBP31,ATRBP33,CP31,RBP31	31-kDa RNA binding protein
Gorai.001G063500.3	2.90677	4.0106	4.49581	3.80439	3.61361	3.46252	3.01778	3.36464	2.60322	2.59965	3.04385	2.74891	3.36446	3.7321	3.48232	3.52629	1.74808	2.33787	2.32567	2.13721	AT4G24770	ATRBP31,ATRBP33,CP31,RBP31	31-kDa RNA binding protein
Gorai.010G093200.4	11.1626	10.5717	10.6759	10.8034	8.10708	7.7622	7.77071	7.88	6.03593	6.12802	6.58335	6.2491	6.59807	6.67492	7.28958	6.85419	4.5394	4.52754	4.04642	4.37112	AT1G47290	3BETAHSD/D1,AT3BETAHSD/D1	3beta-hydroxysteroid-dehydrogenase/decarboxylase isoform 1
Gorai.010G093200.1	10.9029	10.5456	10.2112	10.5532	7.91332	7.49785	7.79138	7.73419	6.05659	6.04948	6.86559	6.32389	6.90864	6.77996	7.27134	6.98665	4.17722	4.59517	4.0161	4.26283	AT2G26260	3BETAHSD/D2,AT3BETAHSD/D2	3beta-hydroxysteroid-dehydrogenase/decarboxylase isoform 2
Gorai.010G093200.2	9.36087	9.50788	8.99774	9.28883	6.97599	6.6499	6.46595	6.69728	5.27841	5.20714	5.64705	5.37753	6.07702	5.76106	6.14356	5.99388	3.84055	3.86694	3.62241	3.77663	AT2G26260	3BETAHSD/D2,AT3BETAHSD/D2	3beta-hydroxysteroid-dehydrogenase/decarboxylase isoform 2
Gorai.010G093200.3	9.13976	9.59351	8.83626	9.18984	7.21885	6.89141	6.64028	6.91685	5.27734	5.00684	6.08123	5.45514	5.99185	5.70357	6.15207	5.94916	4.0897	4.11709	3.87546	4.02742	AT2G26260	3BETAHSD/D2,AT3BETAHSD/D2	3beta-hydroxysteroid-dehydrogenase/decarboxylase isoform 2
Gorai.010G093200.5	11.1835	10.461	10.1254	10.59	7.57114	7.42407	7.17624	7.39048	5.8365	5.98623	6.63088	6.1512	7.0488	6.89894	7.23549	7.06107	5.17533	4.72733	4.40137	4.76801	AT2G26260	3BETAHSD/D2,AT3BETAHSD/D2	3beta-hydroxysteroid-dehydrogenase/decarboxylase isoform 2
Gorai.010G093200.6	9.16167	8.97062	8.71966	8.95065	6.67173	6.29797	5.99746	6.32239	5.01877	5.09175	5.03566	5.04873	5.51973	5.207	5.67986	5.46886	3.76369	3.91957	3.23744	3.64024	AT2G26260	3BETAHSD/D2,AT3BETAHSD/D2	3beta-hydroxysteroid-dehydrogenase/decarboxylase isoform 2
Gorai.001G133000.1	4.13143	3.97448	4.60211	4.23601	4.36039	4.18534	3.89532	4.14702	6.21793	5.82711	5.23003	5.75836	4.68264	5.19369	4.31542	4.73058	8.50648	8.687	9.02663	8.74003	AT2G26930	ATCDPMEK,CDPMEK,ISPE,PDE277	4-(cytidine 5\'-phospho)-2-C-methyl-D-erithritol kinase
Gorai.001G133000.2	4.11627	3.96628	4.25072	4.11109	4.14039	4.35036	3.97904	4.1566	6.56286	6.27108	5.23355	6.0225	4.86311	5.39388	4.79609	5.0177	8.96178	9.38319	9.4712	9.27205	AT2G26930	ATCDPMEK,CDPMEK,ISPE,PDE277	4-(cytidine 5\'-phospho)-2-C-methyl-D-erithritol kinase
Gorai.001G133000.3	3.83553	3.37693	3.787	3.66649	3.63959	3.62468	3.47729	3.58052	5.3614	5.2323	4.42016	5.00462	4.07465	4.49671	3.76151	4.11096	7.30215	7.56738	7.64574	7.50509	AT2G26930	ATCDPMEK,CDPMEK,ISPE,PDE277	4-(cytidine 5\'-phospho)-2-C-methyl-D-erithritol kinase
Gorai.001G133000.4	3.52107	3.17248	3.47782	3.39045	3.48042	3.27343	3.32522	3.35969	4.74563	4.77156	4.48714	4.66811	3.44139	3.98691	3.69008	3.70613	7.0995	7.26836	7.03599	7.13462	AT2G26930	ATCDPMEK,CDPMEK,ISPE,PDE277	4-(cytidine 5\'-phospho)-2-C-methyl-D-erithritol kinase
Gorai.011G053700.1	0.399301	0.340942	0.715586	0.485276	1.0058	1.31351	1.26806	1.19579	3.82947	5.04529	2.54632	3.80702	1.64291	1.81579	1.7495	1.73606	21.4976	20.7172	22.8688	21.6945	AT1G51680	4CL.1,4CL1,AT4CL1	4-coumarate:CoA ligase 1
Gorai.011G053700.2	0.376641	0.310819	0.526492	0.404651	0.873569	1.12821	1.08699	1.02959	3.32242	4.39882	2.27162	3.33095	1.35975	1.32274	1.44957	1.37735	18.2333	16.9345	19.2651	18.1443	AT1G51680	4CL.1,4CL1,AT4CL1	4-coumarate:CoA ligase 1
Gorai.009G005900.1	12.2444	11.2587	10.4561	11.3198	7.21376	9.94683	6.93614	8.03224	2.7975	3.27243	3.87571	3.31521	4.70654	4.64019	6.07797	5.14157	0.817399	0.695364	0.708433	0.740399	AT3G21240	4CL2,AT4CL2	4-coumarate:CoA ligase 2
Gorai.009G005900.2	9.86713	8.60902	8.20136	8.89251	5.68865	7.67224	5.13245	6.16445	2.15439	2.48013	3.2133	2.61594	3.97633	3.89672	5.23312	4.36873	0.648885	0.529932	0.608872	0.595896	AT3G21240	4CL2,AT4CL2	4-coumarate:CoA ligase 2
Gorai.003G052100.1	14.2338	15.374	17.9088	15.8389	10.9113	11.2905	10.4252	10.8757	3.03538	3.06467	4.72882	3.60962	6.90064	5.88937	7.59403	6.79468	0.459412	0.43615	0.497278	0.46428	AT1G65060	4CL3	4-coumarate:CoA ligase 3
Gorai.003G052100.2	11.2876	11.2921	13.9887	12.1895	8.62952	8.64084	7.47587	8.24874	1.91133	2.24005	3.66223	2.60454	5.23339	4.47394	5.90902	5.20545	0.253686	0.236224	0.33333	0.274413	AT1G65060	4CL3	4-coumarate:CoA ligase 3
Gorai.003G052100.3	9.86057	10.0345	12.3951	10.7634	7.46305	7.61677	6.75808	7.2793	1.81466	2.05858	3.14118	2.33814	4.57142	4.16197	5.20974	4.64771	0.247555	0.275707	0.205424	0.242895	AT1G65060	4CL3	4-coumarate:CoA ligase 3
Gorai.003G052100.4	10.2286	10.6791	12.9054	11.271	7.58383	7.67984	6.6421	7.30193	1.85097	2.10841	3.23782	2.39907	4.51368	4.34201	5.63007	4.82858	0.206288	0.235548	0.234707	0.225514	AT1G65060	4CL3	4-coumarate:CoA ligase 3
Gorai.003G052100.5	10.9661	11.3414	14.0907	12.1327	8.1949	8.67014	7.83655	8.23386	1.98423	2.20015	3.51277	2.56572	5.43978	4.77945	6.14567	5.45497	0.267027	0.280772	0.194808	0.247536	AT1G65060	4CL3	4-coumarate:CoA ligase 3
Gorai.003G052100.6	8.68564	8.80544	11.038	9.50969	6.52039	6.58149	5.86168	6.32119	1.63638	1.77094	2.70063	2.03598	4.09576	3.61751	4.47656	4.06328	0.141523	0.149727	0.145795	0.145682	AT1G65060	4CL3	4-coumarate:CoA ligase 3
Gorai.005G229100.1	14.1259	14.8677	18.1153	15.703	13.0157	11.8416	12.4552	12.4375	9.64061	11.2276	12.186	11.0181	13.9987	12.4073	12.633	13.013	6.61093	7.80354	7.00236	7.13894	AT4G34350	CLB6,HDR,ISPH	4-hydroxy-3-methylbut-2-enyl diphosphate reductase
Gorai.013G052300.1	6.3845	6.24381	6.84052	6.48961	5.52224	5.81857	5.73121	5.69067	4.2637	4.62041	5.08539	4.6565	5.87933	5.5522	6.08647	5.83933	3.82961	4.2085	3.87446	3.97086	AT4G34350	CLB6,HDR,ISPH	4-hydroxy-3-methylbut-2-enyl diphosphate reductase
Gorai.013G052300.2	4.73807	4.93326	5.2948	4.98871	4.16835	4.29666	4.19041	4.21848	3.43306	3.28362	3.9398	3.55216	4.52946	4.34879	4.78355	4.55393	2.93698	3.06182	2.68261	2.8938	AT4G34350	CLB6,HDR,ISPH	4-hydroxy-3-methylbut-2-enyl diphosphate reductase
Gorai.004G228600.1	9.94443	9.6983	11.7867	10.4765	9.7809	9.86811	10.3611	10.0034	11.9625	12.5089	10.0796	11.517	9.86825	9.7471	8.84801	9.48779	16.8539	17.9525	17.626	17.4775	AT5G60600	CLB4,CSB3,GCPE,HDS,ISPG	4-hydroxy-3-methylbut-2-enyl diphosphate synthase
Gorai.004G228600.2	9.27956	9.35694	11.1596	9.93204	9.36618	8.84252	9.7863	9.33167	11.1982	11.509	9.69563	10.801	8.98768	9.0278	8.48125	8.83225	14.9828	16.4265	16.4295	15.9463	AT5G60600	CLB4,CSB3,GCPE,HDS,ISPG	4-hydroxy-3-methylbut-2-enyl diphosphate synthase
Gorai.002G220000.1	2.82731	3.09044	3.10359	3.00711	1.71417	1.78766	2.16707	1.88963	0.990672	0.963935	1.43161	1.12874	1.68327	1.45303	1.71717	1.61782	0.922118	0.943779	0.977801	0.947899	AT1G12350	ATCOAB,COAB	4-phospho-panto-thenoylcysteine synthetase
Gorai.002G220000.2	2.40544	2.65147	2.59599	2.55096	1.54032	1.55856	1.3264	1.47509	0.875693	0.823182	1.03698	0.911952	1.47821	1.19258	1.71265	1.46114	0.775712	0.749374	0.894581	0.806556	AT1G12350	ATCOAB,COAB	4-phospho-panto-thenoylcysteine synthetase
Gorai.002G220000.3	2.33536	2.52966	2.70456	2.5232	1.39922	1.50797	1.43735	1.44818	0.901494	0.873577	1.00039	0.925154	1.29246	1.04978	1.626	1.32275	0.576711	0.69762	0.885136	0.719822	AT1G12350	ATCOAB,COAB	4-phospho-panto-thenoylcysteine synthetase
Gorai.002G220000.4	2.70914	2.72449	2.91519	2.78294	1.75279	1.80578	1.74376	1.76744	0.945761	0.872875	1.22191	1.01352	1.49859	1.17774	1.75179	1.47604	0.76281	0.764374	0.634356	0.720513	AT1G12350	ATCOAB,COAB	4-phospho-panto-thenoylcysteine synthetase
Gorai.002G220000.5	1.57329	1.41423	1.89177	1.62643	0.858432	0.787787	0.97573	0.873983	0.553605	0.444659	0.605762	0.534675	1.01681	0.640006	0.895147	0.850654	0.288399	0.505268	0.417473	0.403713	AT1G12350	ATCOAB,COAB	4-phospho-panto-thenoylcysteine synthetase
Gorai.005G019900.1	3.73302	3.76995	3.8195	3.77416	3.98038	3.80798	3.9313	3.90655	2.24573	2.82116	2.73857	2.60182	3.76361	3.44249	3.82194	3.67601	1.38692	1.23446	1.41079	1.34406	AT3G11470		4\'-phosphopantetheinyl transferase superfamily
Gorai.010G173800.1	51.2071	53.9821	55.8694	53.6862	44.7954	43.9904	43.6028	44.1295	35.1736	35.4349	38.3675	36.3253	43.6543	40.9676	46.1273	43.5831	20.9035	22.3633	22.861	22.0426	AT3G04770	RPSAb	40s ribosomal protein SA B
Gorai.010G173800.2	67.4505	67.5172	68.4111	67.7929	55.5617	54.0528	56.1601	55.2582	44.1787	45.5264	50.334	46.6797	55.7337	50.6505	55.976	54.1201	25.995	28.8449	30.0064	28.2821	AT3G04770	RPSAb	40s ribosomal protein SA B
Gorai.010G173800.3	49.3939	51.1132	51.6303	50.7125	42.133	41.2353	42.6179	41.9954	35.2717	34.7024	37.5888	35.8543	40.4571	36.8298	42.5761	39.9543	19.7202	22.3363	21.3841	21.1468	AT3G04770	RPSAb	40s ribosomal protein SA B
Gorai.011G056700.1	96.9189	94.3309	94.9406	95.3968	109.002	113.43	111.753	111.395	94.7229	94.8553	102.151	97.2431	105.459	100.481	100.766	102.235	92.9468	92.1265	102.705	95.926	AT3G04770	RPSAb	40s ribosomal protein SA B
Gorai.011G056700.2	79.8192	77.1093	77.0125	77.9803	89.1183	90.3528	89.3205	89.5972	76.6709	79.8947	81.0203	79.1953	86.1191	80.988	83.0495	83.3855	75.1173	73.9699	77.8725	75.6533	AT3G04770	RPSAb	40s ribosomal protein SA B
Gorai.011G210300.2	2.41906	2.11974	2.38698	2.3086	1.86052	1.9786	1.55406	1.79773	1.89867	2.02885	1.87227	1.93327	1.85428	1.61167	1.68525	1.71707	0.975322	1.03479	1.2461	1.0854	AT5G13050	5-FCL	5-formyltetrahydrofolate cycloligase
Gorai.011G210300.7	2.136	2.1481	2.15561	2.14657	1.89966	1.92962	1.8013	1.87686	1.4864	1.83279	1.6698	1.663	1.62195	1.58321	1.64811	1.61776	0.912989	1.21384	0.840377	0.989069	AT5G13050	5-FCL	5-formyltetrahydrofolate cycloligase
Gorai.011G205800.1	4.72772	4.96138	5.63866	5.10925	4.93432	5.30983	5.06023	5.10146	4.96639	4.83473	4.83443	4.87852	5.42652	5.44923	5.54129	5.47235	2.14433	2.88804	2.82742	2.61993	AT5G26680		5\'-3\' exonuclease family protein
Gorai.011G205800.2	4.46253	4.63497	5.54309	4.8802	4.7843	4.48652	4.3839	4.55157	4.33919	4.46591	5.17711	4.66074	5.17792	4.86265	4.77905	4.93987	2.32587	2.25587	2.48452	2.35542	AT5G26680		5\'-3\' exonuclease family protein
Gorai.011G205800.3	4.84448	4.98351	5.33839	5.05546	4.39725	4.87823	4.69311	4.6562	4.12979	4.11196	4.29675	4.1795	5.21839	4.66216	4.81867	4.89974	1.91143	2.44482	2.70193	2.35273	AT5G26680		5\'-3\' exonuclease family protein
Gorai.011G205800.4	4.68847	4.65852	4.72459	4.69053	4.54493	4.59887	4.40761	4.51714	4.08867	4.22311	4.50659	4.27279	4.94619	5.04241	4.75685	4.91515	1.85428	2.06427	2.67781	2.19879	AT5G26680		5\'-3\' exonuclease family protein
Gorai.011G205800.5	3.51751	3.45531	3.99238	3.65507	3.77665	3.57273	3.36199	3.57045	3.27237	3.86458	4.29244	3.8098	4.19142	4.23304	4.47097	4.29848	1.49072	2.26867	2.47178	2.07706	AT5G26680		5\'-3\' exonuclease family protein
Gorai.004G156300.1	3.4271	3.68992	4.09911	3.73871	3.3957	3.29149	3.01626	3.23448	2.75266	2.93337	3.27522	2.98708	3.336	3.10217	3.24193	3.2267	1.42146	1.33875	1.40216	1.38746	AT1G01880		5\'-3\' exonuclease family protein
Gorai.004G156300.2	2.43629	2.7887	3.13494	2.78664	2.4412	2.43766	2.52893	2.46927	1.92569	2.11411	2.34078	2.12686	2.27653	2.52488	2.28511	2.36217	1.08332	1.18207	0.930742	1.06537	AT1G01880		5\'-3\' exonuclease family protein
Gorai.006G067700.1	2.48356	2.08213	2.93684	2.50084	2.25757	2.5312	2.58762	2.45879	2.01485	2.29184	2.33595	2.21421	2.11988	2.07084	2.19961	2.13011	0.547412	0.646042	0.848023	0.680492	AT5G26680		5\'-3\' exonuclease family protein
Gorai.010G176300.1	2.96654	2.79175	3.1081	2.95546	2.95545	2.77258	2.85335	2.86046	2.74356	2.98378	3.07473	2.93402	3.17468	2.72385	2.85032	2.91628	0.964016	0.831159	0.978374	0.924516	AT5G26680		5\'-3\' exonuclease family protein
Gorai.002G154800.1	1.72392	2.17549	2.30141	2.06694	1.87964	1.72348	1.66592	1.75635	1.25189	1.32935	1.63455	1.40526	1.92585	1.73779	1.78171	1.81511	0.586828	0.820829	0.757371	0.721676	AT5G26680		5\'-3\' exonuclease family protein
Gorai.009G195600.1	2.86642	3.22181	3.85835	3.31552	2.80119	2.48698	2.65438	2.64752	2.24455	2.23907	2.35802	2.28055	2.24771	2.4075	2.40482	2.35334	1.98521	2.02836	1.86179	1.95846	AT1G75660	AtXRN3,XRN3	5\'-3\' exoribonuclease 3
Gorai.009G195600.2	2.79455	3.22339	3.66786	3.2286	2.96038	2.63313	2.64083	2.74478	2.34753	2.13331	2.09473	2.19186	2.32761	2.37298	2.233	2.3112	1.684	2.06601	1.68676	1.81226	AT1G75660	AtXRN3,XRN3	5\'-3\' exoribonuclease 3
Gorai.013G257000.3	1.41955	1.52671	1.88794	1.6114	1.89269	1.73857	1.83838	1.82321	1.89407	2.19844	2.00695	2.03315	2.21733	2.01741	1.94653	2.06042	0.544766	0.70834	0.920203	0.724436	AT1G75660	AtXRN3,XRN3	5\'-3\' exoribonuclease 3
Gorai.004G228400.1	10.5774	9.76049	10.7269	10.355	9.48389	9.13336	9.51774	9.37833	9.79083	9.93077	10.2431	9.98824	10.5271	10.1765	9.94671	10.2168	6.44217	6.19729	6.78295	6.47414	AT5G21170	AKINBETA1	5\'-AMP-activated protein kinase beta-2 subunit protein
Gorai.009G106200.1	9.01775	9.15676	10.1653	9.4466	8.06222	6.90804	7.49618	7.48882	6.6913	7.09118	6.40273	6.7284	6.433	7.51265	7.86967	7.27177	5.53764	7.54233	6.84255	6.64084	AT5G21170	AKINBETA1	5\'-AMP-activated protein kinase beta-2 subunit protein
Gorai.009G106200.2	10.3083	9.89196	10.466	10.2221	8.0455	7.41187	8.53616	7.99784	7.50213	7.68062	7.82346	7.66874	7.59075	8.05677	7.87322	7.84025	6.08609	7.79949	7.74652	7.2107	AT5G21170	AKINBETA1	5\'-AMP-activated protein kinase beta-2 subunit protein
Gorai.009G106200.3	8.20706	8.24361	9.06127	8.50398	6.29199	6.04828	6.42188	6.25405	6.4478	7.06235	6.37923	6.62979	6.27216	6.94989	6.96592	6.72932	5.21186	6.25346	5.62342	5.69625	AT5G21170	AKINBETA1	5\'-AMP-activated protein kinase beta-2 subunit protein
Gorai.009G106200.4	6.8938	6.42938	6.63826	6.65381	5.30241	4.97533	4.80618	5.02797	5.10988	5.40074	4.66899	5.05987	4.57446	5.28229	5.15551	5.00409	3.82559	4.94126	4.92436	4.56374	AT5G21170	AKINBETA1	5\'-AMP-activated protein kinase beta-2 subunit protein
Gorai.010G248900.1	3.89869	4.21347	4.65889	4.25701	3.76313	3.53918	3.3626	3.55497	2.94208	3.18742	3.95102	3.36018	3.72594	3.95936	3.99388	3.89306	2.2014	2.5035	2.41022	2.37171	AT4G16360		5\'-AMP-activated protein kinase beta-2 subunit protein
Gorai.010G248900.3	4.37113	4.20044	5.41795	4.66317	3.84658	3.77324	3.98669	3.86884	3.42756	3.71372	3.90247	3.68125	3.88733	4.23819	4.43375	4.18642	2.18909	2.71696	2.49823	2.46809	AT4G16360		5\'-AMP-activated protein kinase beta-2 subunit protein
Gorai.010G248900.2	1.91806	2.14074	2.2945	2.11777	2.10408	2.16329	2.15678	2.14138	1.37536	1.65104	1.81895	1.61512	1.88209	1.8185	2.35094	2.01718	1.09492	1.23698	1.35142	1.22777	AT4G16360		5\'-AMP-activated protein kinase beta-2 subunit protein
Gorai.013G268600.3	1.71766	1.70497	1.72857	1.71706	1.46606	1.80916	1.53611	1.60378	1.93209	1.94647	2.04581	1.97479	1.92696	1.90313	1.73653	1.85554	1.41722	1.29786	1.91183	1.54231	AT2G28060		5\'-AMP-activated protein kinase beta-2 subunit protein
Gorai.013G268600.1	1.16124	1.03151	1.22655	1.13977	1.20892	1.21372	1.21019	1.21094	1.52483	1.49096	1.49489	1.50356	1.42683	1.36287	1.47541	1.4217	1.0638	0.952626	1.05198	1.0228	AT2G28060		5\'-AMP-activated protein kinase beta-2 subunit protein
Gorai.001G089500.3	4.42602	5.17365	5.05485	4.88484	4.73292	4.53461	5.26235	4.84329	3.94979	3.9647	5.14099	4.35182	5.06219	4.86416	5.08284	5.00307	2.09943	2.22911	2.36074	2.22976	AT5G39790		5\'-AMP-activated protein kinase-related
Gorai.001G089500.1	4.27598	4.76999	4.56744	4.5378	4.78024	4.40804	4.41822	4.5355	3.72452	3.77523	4.80011	4.09995	5.11379	4.69926	4.77808	4.86371	1.95351	2.22121	2.65726	2.27732	AT5G39790		5\'-AMP-activated protein kinase-related
Gorai.001G089500.4	4.39978	4.94635	5.11907	4.82173	5.06998	4.24908	5.5051	4.94139	3.93086	3.85796	4.98888	4.25924	4.97518	4.89328	4.86492	4.91113	2.18427	2.33874	2.72613	2.41638	AT5G39790		5\'-AMP-activated protein kinase-related
Gorai.001G089500.2	3.39576	3.61726	3.76516	3.59272	3.24584	3.47729	3.51426	3.41246	3.38916	3.18404	3.52413	3.36578	3.75824	3.93538	3.84016	3.84459	1.58481	1.39905	2.24484	1.7429	AT5G39790		5\'-AMP-activated protein kinase-related
Gorai.001G089500.5	2.27724	2.36898	2.88886	2.51169	2.15644	2.47691	2.33163	2.32166	1.98249	1.91615	2.36575	2.08813	2.64903	2.39848	2.45862	2.50204	0.93985	1.24455	1.37621	1.18687	AT5G39790		5\'-AMP-activated protein kinase-related
Gorai.007G183800.1	0.325744	0.470238	0.640957	0.478979	0.546029	0.461578	0.496476	0.501361	0.986057	1.23445	0.688725	0.969745	0.776071	0.875983	0.674163	0.775406	0.261624	0.583317	0.446066	0.430336	AT5G16200		50S ribosomal protein-related
Gorai.001G109800.1	7.47001	7.64391	7.37709	7.497	6.67102	6.48328	6.21754	6.45728	6.40237	7.12059	7.40535	6.9761	6.58539	6.55229	6.68311	6.60693	5.95885	5.90045	5.24122	5.70018	AT5G08530	CI51	51 kDa subunit of complex I
Gorai.001G109800.2	7.52858	7.23088	7.06797	7.27581	6.59479	6.55748	6.49705	6.54978	6.91547	6.61281	7.04579	6.85802	6.70492	6.93563	6.51796	6.71951	5.42992	5.3859	5.19384	5.33655	AT5G08530	CI51	51 kDa subunit of complex I
Gorai.001G109800.3	7.8083	7.88304	7.50489	7.73208	7.2167	6.84257	6.68512	6.9148	6.78466	7.67193	7.16429	7.20696	6.60454	7.19765	7.20407	7.00209	5.9355	5.55197	5.36843	5.61863	AT5G08530	CI51	51 kDa subunit of complex I
Gorai.001G109800.4	8.30075	8.26115	8.4824	8.3481	7.65461	7.54176	7.41758	7.53798	7.50125	7.47694	7.69718	7.55846	7.50493	7.79498	7.60612	7.63535	5.62826	5.94035	5.64404	5.73755	AT5G08530	CI51	51 kDa subunit of complex I
Gorai.008G164400.1	52.5382	50.9278	50.5209	51.329	42.1855	40.9199	40.2422	41.1158	44.7612	43.5012	42.9631	43.7418	43.0544	43.7301	41.27	42.6848	45.0383	46.0548	45.6492	45.5807	AT5G08530	CI51	51 kDa subunit of complex I
Gorai.008G164400.2	52.0508	51.0369	51.6904	51.5927	41.9345	41.2951	41.652	41.6272	44.3562	44.9258	42.668	43.9833	42.6972	42.6814	40.8731	42.0839	46.3519	45.9978	45.7416	46.0304	AT5G08530	CI51	51 kDa subunit of complex I
Gorai.001G205600.1	10.713	11.2131	13.0318	11.6526	7.39278	8.31174	8.05214	7.91889	7.11446	7.84685	8.30269	7.75467	9.17304	8.58412	9.95493	9.23736	20.4805	19.2865	19.6274	19.7981	AT3G02360		6-phosphogluconate dehydrogenase family protein
Gorai.001G205600.2	11.5037	12.2156	14.4329	12.7174	8.43522	8.78391	9.17821	8.79911	7.70185	8.08301	9.03726	8.27404	9.79667	9.83236	10.589	10.0727	22.705	22.197	22.0219	22.308	AT3G02360		6-phosphogluconate dehydrogenase family protein
Gorai.004G063900.1	73.2449	72.869	70.6514	72.2551	46.1215	50.6994	48.4184	48.4131	40.3513	40.5406	39.545	40.1456	41.9681	41.0867	43.5856	42.2135	50.072	45.9433	47.3192	47.7782	AT3G02360		6-phosphogluconate dehydrogenase family protein
Gorai.004G063900.2	84.4364	82.0137	80.9442	82.4648	54.8791	59.2106	57.1524	57.0807	46.9282	46.0314	44.4119	45.7905	48.172	47.1591	49.7333	48.3548	57.7202	52.8259	52.2473	54.2645	AT3G02360		6-phosphogluconate dehydrogenase family protein
Gorai.008G251800.1	45.3884	43.5612	47.0758	45.3418	49.1801	51.5115	47.0171	49.2363	42.7943	42.3586	45.6854	43.6128	44.3961	45.0592	45.8064	45.0872	47.4173	49.5454	46.7403	47.901	AT5G41670		6-phosphogluconate dehydrogenase family protein
Gorai.008G251800.2	48.1813	46.8106	50.0403	48.3441	54.3674	56.4677	52.2894	54.3749	47.8692	47.7744	48.5162	48.0533	49.2201	50.3203	51.7001	50.4135	50.2239	52.722	53.0051	51.9836	AT5G41670		6-phosphogluconate dehydrogenase family protein
Gorai.010G077300.1	10.9711	11.6132	12.1891	11.5912	10.1034	9.61511	9.97199	9.89685	6.93602	7.16999	8.77428	7.62676	9.40204	9.1677	9.7484	9.43938	6.87873	7.54076	6.85436	7.09129	AT4G29120		6-phosphogluconate dehydrogenase family protein
Gorai.010G077300.2	11.0231	11.5152	11.7356	11.4247	10.0388	9.49942	9.03697	9.52506	6.65303	7.30905	7.97295	7.31168	9.34284	8.66144	9.54267	9.18232	6.78685	7.84465	6.38622	7.0059	AT4G29120		6-phosphogluconate dehydrogenase family protein
Gorai.013G037900.1	69.3202	72.3055	72.0617	71.2291	45.4969	41.1735	41.5053	42.7252	22.6504	21.6236	27.875	24.0497	32.2915	33.756	38.2795	34.7757	7.22932	9.25945	9.40312	8.63063	AT1G71180		6-phosphogluconate dehydrogenase family protein
Gorai.006G135700.1	8.68969	8.54153	8.56627	8.59916	7.9905	8.14487	7.98011	8.03849	6.35162	6.77525	6.57341	6.56676	6.92369	7.39385	7.65338	7.32364	0.908862	0.815195	0.948516	0.890858	AT2G41540	GPDHC1	6-phosphogluconate dehydrogenase family protein
Gorai.006G135700.10	6.6838	7.02294	6.85379	6.85351	5.76756	6.2511	6.06954	6.0294	5.47856	5.25731	5.79483	5.51023	5.14071	6.25093	6.49023	5.96063	0.712653	0.742723	0.780086	0.745154	AT2G41540	GPDHC1	6-phosphogluconate dehydrogenase family protein
Gorai.006G135700.2	7.98426	8.03131	7.92664	7.98074	7.40267	7.59135	7.05091	7.34831	6.40937	6.33166	6.22848	6.32317	6.35576	6.96665	7.45186	6.92476	0.737984	0.789662	0.727957	0.751868	AT2G41540	GPDHC1	6-phosphogluconate dehydrogenase family protein
Gorai.006G135700.3	8.82737	8.60804	8.94031	8.79191	7.6747	8.19333	8.30906	8.05903	6.60188	6.2415	6.96989	6.60442	6.81062	7.33202	8.57137	7.57134	0.974003	0.836697	0.863885	0.891528	AT2G41540	GPDHC1	6-phosphogluconate dehydrogenase family protein
Gorai.006G135700.4	8.37031	8.28445	8.34001	8.33159	8.0451	8.178	7.89835	8.04048	6.95529	6.50332	6.70135	6.71999	6.80194	7.00392	7.79659	7.20082	0.882012	0.809276	0.949226	0.880171	AT2G41540	GPDHC1	6-phosphogluconate dehydrogenase family protein
Gorai.006G135700.5	8.195	8.06029	8.00773	8.08767	7.5263	7.83102	7.53554	7.63095	6.22965	6.01324	6.33469	6.19253	6.27561	6.74105	7.75187	6.92284	0.652512	0.95434	0.772527	0.793126	AT2G41540	GPDHC1	6-phosphogluconate dehydrogenase family protein
Gorai.006G135700.6	8.05979	7.9291	8.16804	8.05231	7.45889	7.37535	7.2162	7.35015	6.27065	6.22105	6.30778	6.26649	6.35894	6.60437	7.06905	6.67745	0.690473	0.813451	0.71556	0.739828	AT3G07690		6-phosphogluconate dehydrogenase family protein
Gorai.006G135700.7	8.00062	8.0498	8.04296	8.03113	7.3615	7.21759	6.84568	7.14159	6.31666	5.79748	6.07143	6.06186	5.92848	6.57593	7.14408	6.5495	0.686997	0.859936	0.746034	0.764322	AT2G41540	GPDHC1	6-phosphogluconate dehydrogenase family protein
Gorai.006G135700.8	6.84741	7.02815	6.5611	6.81222	5.97244	6.67459	6.09147	6.24617	5.49582	5.36568	5.13032	5.33061	5.72094	6.08744	6.70859	6.17232	0.645389	0.588087	0.740867	0.658114	AT2G41540	GPDHC1	6-phosphogluconate dehydrogenase family protein
Gorai.006G135700.9	8.13485	8.789	8.28475	8.40287	8.06925	8.17194	7.94027	8.06049	6.78578	6.49026	6.95465	6.74356	6.72054	7.01757	8.06247	7.26686	0.750035	0.957444	0.807602	0.83836	AT2G41540	GPDHC1	6-phosphogluconate dehydrogenase family protein
Gorai.010G191500.1	5.58534	5.52206	5.34489	5.48409	3.91638	4.09045	4.16024	4.05569	2.7242	2.81788	3.18763	2.90991	3.43037	3.44938	3.84057	3.57344	1.99812	1.72913	1.83532	1.85419	AT2G41540	GPDHC1	6-phosphogluconate dehydrogenase family protein
Gorai.010G191500.2	6.85941	6.30765	6.54742	6.57149	4.58675	4.95042	4.26383	4.60033	3.4603	3.228	3.66242	3.45024	3.98357	4.19728	4.70119	4.29401	1.94642	1.83923	1.9429	1.90952	AT2G41540	GPDHC1	6-phosphogluconate dehydrogenase family protein
Gorai.010G191500.3	5.77927	5.95166	6.18679	5.97257	4.4072	4.70271	4.08635	4.39875	2.91557	2.86325	3.7103	3.16304	3.84185	3.59431	4.11954	3.8519	1.86774	1.75785	1.96821	1.8646	AT2G41540	GPDHC1	6-phosphogluconate dehydrogenase family protein
Gorai.005G119700.1	1.45912	1.30279	1.49271	1.41821	1.39853	1.05748	1.2711	1.24237	1.35394	1.27728	1.40546	1.34556	1.20728	1.26439	1.24949	1.24039	0.784687	1.10834	0.981315	0.958113	AT4G20930		6-phosphogluconate dehydrogenase family protein
Gorai.005G119700.2	1.23658	1.0035	0.981169	1.07375	0.84635	0.945957	1.06789	0.953397	1.04248	0.963326	1.12537	1.04373	0.944719	0.992549	1.00547	0.980912	0.640142	0.506622	0.805954	0.650906	AT4G20930		6-phosphogluconate dehydrogenase family protein
Gorai.005G119700.5	1.26354	1.11005	1.11851	1.16403	1.18408	1.1835	1.11767	1.16175	0.962165	1.01106	1.02877	1.00067	1.22605	1.12666	1.15522	1.16931	0.510803	0.749414	0.739974	0.66673	AT4G20930		6-phosphogluconate dehydrogenase family protein
Gorai.005G119700.6	1.20616	1.22304	1.16198	1.19706	1.01314	0.986123	1.20726	1.06884	1.0044	1.10883	1.09518	1.06947	1.02648	1.29759	1.11792	1.14733	0.720721	0.830433	0.819556	0.790237	AT4G20930		6-phosphogluconate dehydrogenase family protein
Gorai.005G119700.7	1.36098	1.33862	1.2968	1.33213	1.29966	1.16427	1.46791	1.31061	1.11197	1.24944	0.973956	1.11179	0.988301	1.13067	1.13518	1.08472	0.774121	0.85264	0.728599	0.78512	AT4G20930		6-phosphogluconate dehydrogenase family protein
Gorai.005G146400.1	3.64047	3.19431	3.37284	3.40254	3.57138	3.39032	3.74216	3.56795	4.82219	4.62624	3.66965	4.37269	3.30256	3.87729	3.42256	3.53413	3.94734	4.2655	3.81379	4.00888	AT1G13700	PGL1	6-phosphogluconolactonase 1
Gorai.005G146400.2	2.5785	2.279	2.34595	2.40115	2.56433	2.66051	2.69645	2.64043	3.92846	3.34181	3.02446	3.43158	2.63363	2.71376	2.46508	2.60416	2.50887	2.30813	2.5316	2.44953	AT1G13700	PGL1	6-phosphogluconolactonase 1
Gorai.005G146400.3	2.95658	2.96283	3.12676	3.01539	2.76187	2.86257	3.13669	2.92038	4.39433	4.02413	3.63038	4.01628	3.06122	3.59167	3.14072	3.26454	3.54612	3.72359	3.72478	3.66483	AT1G13700	PGL1	6-phosphogluconolactonase 1
Gorai.005G146400.5	2.26975	2.0825	1.93161	2.09462	2.20349	2.30425	2.37518	2.29431	3.2969	3.05066	2.48925	2.9456	2.32757	2.31117	2.05446	2.23107	2.27083	2.07413	2.26519	2.20338	AT1G13700	PGL1	6-phosphogluconolactonase 1
Gorai.005G146400.6	2.46338	2.21145	2.17169	2.28217	2.31609	2.28481	2.12918	2.24336	3.08793	3.30494	2.45649	2.94979	2.33477	2.29327	2.48204	2.37003	2.50888	2.58323	2.39023	2.49411	AT1G13700	PGL1	6-phosphogluconolactonase 1
Gorai.005G146400.7	2.85504	2.97239	3.05061	2.95935	3.03722	3.0445	3.0419	3.04121	4.27586	4.1256	3.38958	3.93034	3.15937	3.34475	3.02005	3.17472	3.62407	3.76963	3.57584	3.65651	AT1G13700	PGL1	6-phosphogluconolactonase 1
Gorai.013G095200.1	6.98627	6.07414	6.75717	6.60586	3.9906	4.35073	3.46687	3.93606	3.96915	4.42014	3.81507	4.06812	3.12123	3.52504	3.22134	3.2892	6.99867	7.70932	8.01977	7.57592	AT1G13700	PGL1	6-phosphogluconolactonase 1
Gorai.013G095200.2	8.02306	8.00256	8.30924	8.11162	4.08071	4.39031	3.2749	3.91531	4.66481	4.18576	3.01559	3.95539	3.16642	3.3245	3.25989	3.25027	8.79126	9.25757	9.88083	9.30988	AT1G13700	PGL1	6-phosphogluconolactonase 1
Gorai.013G095200.3	8.06725	7.16005	7.91152	7.71294	3.6082	4.72213	3.41947	3.9166	4.3181	4.02231	3.13711	3.82584	3.07241	3.622	3.56832	3.42091	7.67511	8.41224	8.47464	8.18733	AT1G13700	PGL1	6-phosphogluconolactonase 1
Gorai.005G146400.4	1.92113	1.70314	1.8778	1.83402	1.80108	1.90353	1.99238	1.89899	2.79249	2.54675	1.83844	2.39256	1.88374	2.09239	1.93824	1.97146	1.98034	2.42693	1.78262	2.0633	AT1G13700	PGL1	6-phosphogluconolactonase 1
Gorai.012G171900.1	12.0984	12.0936	11.6001	11.9307	9.89126	10.6751	9.55177	10.0394	9.68322	9.37845	9.90881	9.65683	9.63613	9.37806	9.99172	9.66864	5.90141	6.29153	7.05096	6.41463	AT2G44050	COS1	6,7-dimethyl-8-ribityllumazine synthase / DMRL synthase / lumazine synthase / riboflavin synthase
Gorai.012G171900.2	12.2624	12.6231	12.5193	12.4683	10.392	10.1715	9.24189	9.93512	9.50255	9.47616	9.03215	9.33695	9.7176	9.3577	10.1267	9.734	5.37104	5.78983	6.48546	5.88211	AT2G44050	COS1	6,7-dimethyl-8-ribityllumazine synthase / DMRL synthase / lumazine synthase / riboflavin synthase
Gorai.007G012700.1	7.11081	7.08305	6.54385	6.91257	5.74739	5.59003	5.35677	5.56473	4.28301	4.17274	5.20854	4.55476	5.27032	4.78314	5.09766	5.05037	2.51927	2.56249	2.71129	2.59769	AT2G44050	COS1	6,7-dimethyl-8-ribityllumazine synthase / DMRL synthase / lumazine synthase / riboflavin synthase
Gorai.007G012700.3	3.15951	3.13504	3.45451	3.24968	3.25108	3.05432	3.16361	3.15634	1.98542	2.03799	2.30616	2.10986	2.4244	2.1936	2.72937	2.44912	1.1768	1.41317	1.27011	1.28669	AT2G44050	COS1	6,7-dimethyl-8-ribityllumazine synthase / DMRL synthase / lumazine synthase / riboflavin synthase
Gorai.007G012700.4	4.79491	4.49244	4.48189	4.58974	3.66483	3.37561	4.00988	3.68344	2.91143	2.91142	2.75821	2.86035	3.40987	3.24911	3.45045	3.36981	1.4105	1.68077	1.8505	1.64726	AT2G44050	COS1	6,7-dimethyl-8-ribityllumazine synthase / DMRL synthase / lumazine synthase / riboflavin synthase
Gorai.007G012700.2	3.2686	3.27794	3.2155	3.25401	2.73048	2.74291	2.77082	2.74807	2.20762	1.95801	2.33698	2.16754	2.35338	2.35962	2.47168	2.39489	0.829647	1.04717	0.916506	0.931109	AT2G44050	COS1	6,7-dimethyl-8-ribityllumazine synthase / DMRL synthase / lumazine synthase / riboflavin synthase
Gorai.001G120800.1	36.3229	38.457	39.0015	37.9272	46.1448	48.9618	48.5326	47.8797	60.7352	58.5694	58.6818	59.3288	55.9432	57.3245	53.5765	55.6147	42.3843	42.3168	52.9613	45.8875	AT3G44590		60S acidic ribosomal protein family
Gorai.001G120800.2	22.8258	22.9917	22.4006	22.7394	28.0336	29.0466	28.8708	28.6503	35.2923	35.2768	34.2186	34.9293	33.4894	34.237	32.5628	33.4297	24.4204	23.7821	30.5906	26.2643	AT3G44590		60S acidic ribosomal protein family
Gorai.001G150600.1	23.6875	24.7053	23.979	24.1239	23.1466	24.5834	23.4935	23.7412	18.8876	18.6134	21.3095	19.6035	24.096	21.5397	22.8743	22.8367	14.1372	15.1278	18.2174	15.8275	AT5G24510		60S acidic ribosomal protein family
Gorai.002G241200.1	45.9333	47.3511	46.1948	46.4931	39.12	40.2045	39.5502	39.6249	34.5379	34.5775	36.4182	35.1779	40.1882	37.8388	40.7141	39.5803	17.9032	17.5729	19.2868	18.2543	AT3G44590		60S acidic ribosomal protein family
Gorai.004G008900.1	79.0524	81.6647	79.3763	80.0311	91.7817	96.9495	94.7518	94.4944	84.9979	90.4283	94.4305	89.9522	107.223	95.7491	99.3645	100.779	37.544	36.6867	44.4232	39.5513	AT3G44590		60S acidic ribosomal protein family
Gorai.004G009000.1	97.3582	99.4945	93.1211	96.6579	104.5	102.943	101.582	103.008	88.7507	88.2981	93.5209	90.1899	98.6209	97.6989	95.4448	97.2548	48.8128	51.7446	61.247	53.9348	AT3G44590		60S acidic ribosomal protein family
Gorai.004G044400.1	63.1008	63.5573	60.0608	62.2396	77.7202	80.8619	80.608	79.73	70.3958	70.7082	79.1112	73.405	81.9011	77.4704	78.2344	79.2019	48.6679	49.4139	55.5268	51.2029	AT5G24510		60S acidic ribosomal protein family
Gorai.004G044400.2	112.055	112.521	104.195	109.59	131.757	140.463	136.824	136.348	121.482	122.991	131.333	125.269	139.509	135.373	134.749	136.544	90.3569	90.1611	108.86	96.4594	AT5G24510		60S acidic ribosomal protein family
Gorai.004G044400.3	63.0298	62.3768	59.3726	61.5931	84.2481	89.7905	85.3071	86.4486	72.5536	73.1445	79.2206	74.9729	80.2949	78.4834	81.6582	80.1455	51.5615	50.9078	58.6831	53.7175	AT5G24510		60S acidic ribosomal protein family
Gorai.004G044400.4	108.995	108.759	103.473	107.076	127.384	137.168	133.373	132.642	122.67	121.447	131.46	125.192	135.423	129.387	130.776	131.862	83.8783	79.983	98.0385	87.2999	AT5G24510		60S acidic ribosomal protein family
Gorai.006G156700.1	83.6442	83.9903	79.0805	82.2383	68.742	70.0767	64.7486	67.8558	35.4905	39.6388	46.9641	40.6978	60.8764	49.124	62.2441	57.4148	13.3537	13.2677	16.1873	14.2696	AT3G44590		60S acidic ribosomal protein family
Gorai.006G156700.2	58.9328	59.3142	53.7668	57.338	40.3898	41.6383	40.1223	40.7168	24.5639	26.9139	32.1542	27.8773	41.601	34.1175	42.5823	39.4336	8.86663	10.316	12.3063	10.4963	AT3G44590		60S acidic ribosomal protein family
Gorai.006G203500.1	92.5169	98.3254	88.2907	93.0443	92.3748	94.8447	92.61	93.2765	76.6832	76.5395	81.7952	78.3393	92.3918	85.8949	91.2863	89.8577	46.5468	47.5308	55.3983	49.8253	AT5G24510		60S acidic ribosomal protein family
Gorai.006G203500.2	68.2023	70.4325	62.7572	67.1307	65.4447	65.8507	66.6499	65.9818	55.7603	55.0379	59.3083	56.7022	67.7592	61.4202	64.0477	64.409	33.5982	34.2894	39.6137	35.8338	AT5G24510		60S acidic ribosomal protein family
Gorai.006G203500.3	68.5583	70.8409	67.2164	68.8719	67.4159	68.0716	68.276	67.9212	58.644	58.8252	59.4757	58.9817	68.8272	63.9294	66.7598	66.5054	33.8794	34.5576	38.9619	35.7996	AT5G24510		60S acidic ribosomal protein family
Gorai.007G112800.1	11.9998	12.1417	12.0224	12.0547	10.8659	9.66287	9.86436	10.131	7.87556	8.97953	10.9361	9.26372	11.9237	10.23	11.9766	11.3768	3.73308	3.94466	4.60923	4.09566	AT5G24510		60S acidic ribosomal protein family
Gorai.007G112800.2	12.9767	14.0503	12.522	13.183	12.2286	12.0396	11.5258	11.9313	9.54342	10.3046	11.5326	10.4602	13.0678	11.9519	13.458	12.8259	4.57155	4.33495	5.60399	4.83683	AT5G24510		60S acidic ribosomal protein family
Gorai.007G112800.3	14.8071	15.9001	14.3921	15.0331	14.4152	13.4662	13.8313	13.9042	11.0668	11.0086	12.759	11.6115	15.5878	14.1084	14.679	14.7917	5.83453	5.15931	6.1735	5.72245	AT5G24510		60S acidic ribosomal protein family
Gorai.007G112800.4	9.97502	10.2766	9.1306	9.79409	8.72677	9.81791	8.7878	9.11083	7.53764	8.04467	9.14525	8.24252	10.9204	10.0704	10.8741	10.6217	3.72379	3.41103	4.43042	3.85508	AT5G24510		60S acidic ribosomal protein family
Gorai.007G112800.5	8.76201	9.41918	8.23426	8.80515	8.04401	7.74428	7.60765	7.79865	7.03489	7.35838	6.8414	7.07822	9.5186	8.64218	8.88358	9.01479	3.26675	3.17261	3.79032	3.4099	AT5G24510		60S acidic ribosomal protein family
Gorai.008G130600.1	57.0723	62.8205	64.0496	61.3141	46.9225	44.8622	44.5821	45.4556	39.9296	39.5677	44.0938	41.197	53.3383	45.0745	51.3944	49.9357	20.9785	22.7592	27.4722	23.7366	AT5G24510		60S acidic ribosomal protein family
Gorai.009G003400.1	196.675	197.556	192.887	195.706	216.649	216.826	217.232	216.902	236.028	221.293	222.813	226.711	229.627	237.537	228.885	232.016	131.363	131.408	143.123	135.298	AT4G25890		60S acidic ribosomal protein family
Gorai.009G087300.1	115.136	114.009	113.501	114.215	122.943	121.753	122.324	122.34	110.769	108.048	116.485	111.767	124.861	116.335	123.608	121.601	78.0436	76.3239	92.3197	82.2291	AT3G44590		60S acidic ribosomal protein family
Gorai.003G134000.1	5.97007	6.27456	6.86954	6.37139	5.98094	5.96846	5.56802	5.83914	4.44905	4.53466	5.41938	4.80103	5.32671	5.33494	5.20211	5.28792	3.88842	4.78947	4.71295	4.46361	AT2G28800	ALB3	63 kDa inner membrane family protein
Gorai.003G134000.2	2.38645	2.17686	2.96233	2.50855	2.29696	2.15195	2.62856	2.35916	1.81745	1.80166	1.86709	1.82873	2.06709	2.08532	2.08121	2.07787	1.99842	1.66095	1.62643	1.76193	AT2G28800	ALB3	63 kDa inner membrane family protein
Gorai.003G134000.3	2.46789	2.44322	2.79769	2.5696	2.32428	2.39868	2.61067	2.44454	1.69277	1.98977	2.14217	1.94157	2.10368	2.27145	2.05788	2.14434	2.07871	1.71276	1.54637	1.77928	AT2G28800	ALB3	63 kDa inner membrane family protein
Gorai.009G248000.1	4.25159	4.51292	5.09585	4.62012	3.09181	2.78931	2.9847	2.95528	1.37494	1.85492	2.24316	1.82434	2.23646	2.15848	2.5011	2.29868	2.21142	2.2294	2.01569	2.15217	AT1G21710	ATOGG1,OGG1	8-oxoguanine-DNA glycosylase 1
Gorai.002G229200.1	21.8504	22.1498	21.8593	21.9531	23.6179	22.7446	21.9703	22.7776	26.058	26.1683	24.9262	25.7175	24.2273	25.1106	24.1358	24.4912	37.1608	37.0951	40.8261	38.3607	AT1G51200		A20/AN1-like zinc finger family protein
Gorai.002G229200.2	18.2485	17.383	18.2191	17.9502	18.6651	18.9278	19.5437	19.0456	23.2407	22.7962	22.3164	22.7844	20.8905	22.0288	21.6508	21.5234	33.751	34.5193	38.1965	35.4889	AT1G51200		A20/AN1-like zinc finger family protein
Gorai.002G229200.3	18.6424	19.7682	19.5774	19.3293	20.8751	20.0116	20.0409	20.3092	24.6849	24.6101	23.1253	24.1401	22.4535	23.8856	22.9105	23.0832	37.942	36.6257	41.7443	38.7706	AT1G51200		A20/AN1-like zinc finger family protein
Gorai.002G229200.4	21.3825	21.9114	21.696	21.6633	24.0537	23.2596	24.8673	24.0602	29.1951	27.6015	25.304	27.3668	25.2063	26.3596	26.2	25.922	44.9709	44.1606	47.775	45.6355	AT1G51200		A20/AN1-like zinc finger family protein
Gorai.002G240900.1	5.37981	6.10078	5.98831	5.82297	5.82353	6.52442	6.3831	6.24368	12.795	12.1552	10.261	11.7371	8.76309	8.72223	7.74329	8.40954	4.48995	4.02919	4.78296	4.43403	AT2G36320		A20/AN1-like zinc finger family protein
Gorai.002G240900.2	4.09008	5.15828	5.38796	4.87877	4.59036	5.83798	5.33772	5.25535	11.5847	10.8032	8.86536	10.4177	8.47897	7.60474	6.79112	7.62495	2.96076	3.964	5.04922	3.99133	AT2G36320		A20/AN1-like zinc finger family protein
Gorai.003G167800.1	10.2429	11.2414	11.8225	11.1023	15.0858	15.3005	15.2132	15.1998	27.624	28.0773	25.7102	27.1372	20.4482	24.0035	19.8256	21.4258	40.6857	41.5094	44.9374	42.3775	AT1G12440		A20/AN1-like zinc finger family protein
Gorai.003G167800.2	13.3692	13.006	14.2533	13.5428	19.6942	20.4188	19.9831	20.0321	35.3811	35.765	31.1724	34.1062	25.9663	30.9886	24.6558	27.2036	45.5402	49.8454	57.8213	51.069	AT1G12440		A20/AN1-like zinc finger family protein
Gorai.003G167800.3	14.5687	14.7825	16.4491	15.2668	22.8949	24.091	22.8185	23.2681	41.4147	40.6428	37.3933	39.8169	28.7623	35.0617	28.4886	30.7709	51.7926	57.7982	67.2468	58.9458	AT1G12440		A20/AN1-like zinc finger family protein
Gorai.004G036200.1	17.4834	18.7361	16.8038	17.6744	13.7812	14.5578	14.7373	14.3588	11.232	10.8649	12.2598	11.4523	13.3447	12.4428	14.1881	13.3252	11.3006	11.3055	12.3965	11.6675	AT3G12630		A20/AN1-like zinc finger family protein
Gorai.004G173900.1	21.8645	24.1898	25.9442	23.9995	22.0738	22.9722	22.9396	22.6619	23.8003	23.7626	25.731	24.4313	23.8047	22.4043	23.5218	23.2436	13.833	13.4685	15.1005	14.134	AT3G12630		A20/AN1-like zinc finger family protein
Gorai.006G139100.1	16.1177	15.0612	15.1138	15.4309	24.3458	26.3303	25.9812	25.5524	41.4202	38.6357	34.7325	38.2628	32.2007	33.8038	30.751	32.2518	64.7762	57.7157	63.4355	61.9758	AT1G51200		A20/AN1-like zinc finger family protein
Gorai.006G139100.2	14.6136	14.0973	14.0441	14.2517	22.8512	25.417	24.7576	24.3419	40.0688	38.1155	34.2684	37.4842	31.1487	31.2149	28.9764	30.4467	59.9061	56.4542	66.4908	60.9504	AT1G51200		A20/AN1-like zinc finger family protein
Gorai.006G139100.3	15.5697	14.7995	14.543	14.9707	23.8727	26.0454	25.046	24.988	43.1476	39.3823	35.894	39.4746	31.2855	33.0798	29.6117	31.3256	64.4243	60.7653	67.9007	64.3634	AT1G51200		A20/AN1-like zinc finger family protein
Gorai.006G211300.1	4.31469	4.9354	6.78679	5.34563	4.04986	3.8934	3.73318	3.89215	4.50721	3.93069	4.331	4.2563	3.84329	4.18761	4.00806	4.01299	24.7023	24.215	25.7162	24.8778	AT4G12040		A20/AN1-like zinc finger family protein
Gorai.007G358100.1	17.0989	18.084	17.8601	17.681	19.5929	20.9566	21.0143	20.5213	25.7404	24.6381	24.7261	25.0349	23.4296	23.2747	23.2255	23.3099	30.4794	29.1256	34.0377	31.2143	AT1G51200		A20/AN1-like zinc finger family protein
Gorai.007G358100.2	20.1287	21.5983	21.813	21.18	24.0391	27.0965	25.9568	25.6975	32.1538	30.4096	29.4333	30.6656	29.4216	28.2843	28.5487	28.7515	38.8054	37.1122	39.857	38.5916	AT1G51200		A20/AN1-like zinc finger family protein
Gorai.007G358100.3	30.1534	30.366	30.6327	30.384	33.4948	33.9889	34.7565	34.0801	43.4177	41.4141	39.7418	41.5245	39.1122	38.6231	38.7419	38.8257	48.7533	45.3299	53.1209	49.0681	AT1G51200		A20/AN1-like zinc finger family protein
Gorai.007G358100.4	18.6539	18.3369	18.7355	18.5754	19.6016	21.1649	21.2426	20.6697	26.3012	26.6221	23.4486	25.4573	24.2036	24.7801	24.1218	24.3685	30.0163	28.2134	32.8242	30.3513	AT1G51200		A20/AN1-like zinc finger family protein
Gorai.007G358100.5	17.337	19.0384	18.3473	18.2409	20.1441	20.8626	21.0487	20.6852	26.0548	25.5695	24.2614	25.2952	25.0574	24.5215	24.1493	24.5761	31.3566	30.0876	35.5806	32.3416	AT1G51200		A20/AN1-like zinc finger family protein
Gorai.008G240900.1	16.9364	18.4534	19.3888	18.2595	24.9171	28.5544	27.8727	27.1147	35.5398	36.6253	33.726	35.297	30.9964	32.549	31.8858	31.8104	28.406	28.2108	31.3172	29.3114	AT4G12040		A20/AN1-like zinc finger family protein
Gorai.009G086500.1	42.0987	47.4976	42.8268	44.141	83.6812	86.7995	92.3953	87.6253	64.0938	70.6335	91.6459	75.4577	108.542	98.0168	97.4125	101.324	14.5748	17.0673	20.5481	17.3967	AT2G27580		A20/AN1-like zinc finger family protein
Gorai.009G404700.1	36.6264	39.8659	40.7327	39.075	40.7085	42.9334	39.6663	41.1028	39.281	40.1443	42.2471	40.5574	42.1183	45.1427	44.3964	43.8858	48.0255	48.6958	52.4664	49.7292	AT2G36320		A20/AN1-like zinc finger family protein
Gorai.013G258400.1	13.7586	13.6135	11.9666	13.1129	13.4883	13.5	15.0123	14.0002	11.4931	12.8802	13.1307	12.5013	15.4168	14.7959	16.1601	15.4576	4.30699	3.29799	4.89872	4.1679	AT2G27580		A20/AN1-like zinc finger family protein
Gorai.001G121500.1	0.52506	0.628543	0.802678	0.652093	1.3994	1.3827	1.5491	1.44373	8.65073	6.64018	5.05957	6.78349	3.21767	4.51276	2.78037	3.5036	11.1504	10.4273	12.4424	11.34	AT2G27580		A20/AN1-like zinc finger family protein
Gorai.006G031300.1	0.0327304	0.104826	0.0223252	0.0532939	0.823747	1.00883	0.980337	0.937637	3.18615	4.09085	2.33518	3.20406	1.93815	2.30938	1.5962	1.94791	0	0.0284549	0.0694107	0.0326219	AT4G12040		A20/AN1-like zinc finger family protein
Gorai.001G258100.1	1.04553	1.10719	2.22811	1.46028	1.10604	1.37352	1.28172	1.25376	1.29499	1.10108	1.19438	1.19681	1.3631	1.07539	0.921237	1.11991	0.51492	0.510531	0.719359	0.581603	AT5G40010	AATP1	AAA-ATPase 1
Gorai.001G059400.1	3.38219	3.22381	3.66298	3.42299	4.26328	4.23158	3.97868	4.15785	3.41778	3.35026	3.4669	3.41165	3.36156	3.50075	3.27506	3.37912	4.098	4.07095	3.43341	3.86745	AT4G02480		AAA-type ATPase family protein
Gorai.001G059400.2	3.16662	3.10986	3.36223	3.2129	3.68354	3.68443	3.51588	3.62795	3.06067	3.01459	3.22988	3.10171	3.1827	3.21421	3.09072	3.16254	3.50631	3.63241	2.78038	3.30637	AT4G02480		AAA-type ATPase family protein
Gorai.001G059400.3	3.1603	2.96798	3.06555	3.06461	3.87036	3.83505	3.53076	3.74539	3.06394	3.30896	3.40102	3.25798	3.27956	3.41148	3.37574	3.35559	3.45287	3.73294	2.94064	3.37548	AT4G02480		AAA-type ATPase family protein
Gorai.001G059400.4	3.39133	3.16165	3.18623	3.2464	3.78553	3.70445	3.56686	3.68561	2.94387	3.12817	3.13786	3.06997	3.08076	3.20142	3.26028	3.18082	3.5115	3.44865	2.78274	3.24763	AT4G02480		AAA-type ATPase family protein
Gorai.001G059400.5	3.39842	3.05176	3.30939	3.25319	3.79119	3.91356	3.72849	3.81108	3.19707	3.17775	3.33093	3.23525	3.19542	3.26659	3.21457	3.22553	3.65692	3.65657	2.84755	3.38701	AT4G02480		AAA-type ATPase family protein
Gorai.001G059400.6	3.28005	3.09199	3.29822	3.22342	3.64493	3.64419	3.83436	3.70783	3.0356	3.21091	3.32781	3.19144	3.24144	3.34641	3.25951	3.28245	3.40109	3.2422	2.92546	3.18958	AT1G02890		AAA-type ATPase family protein
Gorai.001G059400.7	3.00492	2.85456	3.13768	2.99905	3.48135	3.59528	3.21552	3.43072	2.99182	3.06232	3.15904	3.07106	2.8656	3.00549	3.05264	2.97458	3.39791	3.14359	2.67045	3.07065	AT4G02480		AAA-type ATPase family protein
Gorai.001G059400.8	2.87685	2.81629	3.00881	2.90065	3.46609	3.58783	3.32865	3.46086	2.82475	2.87364	3.08791	2.92877	2.97732	3.1247	2.8687	2.99024	3.03963	3.07823	2.56502	2.89429	AT4G02480		AAA-type ATPase family protein
Gorai.001G059400.9	3.22311	3.28088	3.32176	3.27525	3.90179	3.82613	3.46157	3.72983	3.24645	3.06032	3.45495	3.25391	3.22786	3.35944	3.6058	3.3977	3.65787	3.44247	3.16385	3.4214	AT4G02480		AAA-type ATPase family protein
Gorai.001G121400.1	4.45856	4.54661	5.07326	4.69281	4.58164	4.6616	4.62374	4.62233	5.48639	5.29282	5.0767	5.2853	5.21541	5.17051	5.17431	5.18674	5.83038	6.15342	5.33289	5.77223	AT2G27600	ATSKD1,SKD1,VPS4	AAA-type ATPase family protein
Gorai.001G121400.2	4.17304	4.48786	4.80753	4.48948	4.56342	4.39368	4.51225	4.48978	4.78297	5.25813	5.26158	5.10089	5.01788	5.48704	5.11895	5.20796	4.83202	5.92999	6.1205	5.6275	AT2G27600	ATSKD1,SKD1,VPS4	AAA-type ATPase family protein
Gorai.001G121400.3	3.20347	3.34609	4.05525	3.53494	3.22719	3.19172	3.62296	3.34729	3.97558	4.32276	4.07835	4.12556	3.92293	4.26732	3.82964	4.00663	4.12262	4.1845	3.98967	4.09893	AT2G27600	ATSKD1,SKD1,VPS4	AAA-type ATPase family protein
Gorai.001G121400.4	3.70605	4.03405	4.51224	4.08411	3.62835	3.82771	3.78434	3.7468	4.75769	4.81891	4.35121	4.6426	4.75993	4.42779	4.49249	4.56007	4.80598	4.45426	4.62961	4.62995	AT2G27600	ATSKD1,SKD1,VPS4	AAA-type ATPase family protein
Gorai.001G121400.5	3.0695	3.15774	3.41701	3.21475	2.97008	3.24214	3.13314	3.11512	3.60868	3.44509	3.46562	3.50646	3.53287	3.58687	3.31969	3.47981	3.70527	4.24321	3.57775	3.84208	AT2G27600	ATSKD1,SKD1,VPS4	AAA-type ATPase family protein
Gorai.001G121400.6	2.77891	2.98772	3.2298	2.99881	2.91711	2.85602	3.0101	2.92775	3.35434	3.40651	3.14781	3.30289	3.51291	3.26101	3.3389	3.37094	3.59867	3.7541	3.47925	3.61068	AT2G27600	ATSKD1,SKD1,VPS4	AAA-type ATPase family protein
Gorai.001G173400.1	13.7165	13.4669	13.6244	13.6026	12.751	12.54	12.5949	12.6286	11.9762	11.6611	12.8889	12.1754	12.3225	12.162	12.4897	12.3247	8.42285	8.00573	8.54297	8.32385	AT2G45500		AAA-type ATPase family protein
Gorai.003G066800.3	4.74243	4.99839	5.57982	5.10688	5.22853	5.1021	4.96718	5.09927	9.57481	9.61799	7.17726	8.79002	6.15046	7.08059	5.61741	6.28282	20.7024	20.2102	19.6828	20.1985	AT2G20140		AAA-type ATPase family protein
Gorai.004G009400.1	10.4581	10.8424	10.6865	10.6624	9.39479	9.308	9.20913	9.30397	10.4815	9.41202	9.89044	9.92798	9.55551	9.76866	10.1683	9.83082	8.70456	9.45445	8.5253	8.89477	AT2G27600	ATSKD1,SKD1,VPS4	AAA-type ATPase family protein
Gorai.004G009400.2	7.79126	8.23574	8.04843	8.02514	7.52466	7.11208	7.00969	7.21548	8.16023	7.60355	7.82948	7.86442	7.30046	7.74146	7.7329	7.59161	6.3662	7.08042	6.54441	6.66367	AT2G27600	ATSKD1,SKD1,VPS4	AAA-type ATPase family protein
Gorai.004G089000.1	2.86631	2.56412	2.87381	2.76808	2.94099	3.0411	3.12533	3.0358	2.61599	2.66699	2.80538	2.69612	2.76122	2.60883	2.68583	2.68529	2.28207	2.66933	2.24204	2.39781	AT4G02480		AAA-type ATPase family protein
Gorai.004G089000.2	3.26911	2.88351	3.08804	3.08022	3.15502	3.37522	3.32765	3.28596	3.01479	3.16387	3.22881	3.13582	3.12493	2.78726	2.9233	2.94516	2.67712	2.73011	2.0184	2.47521	AT1G02890		AAA-type ATPase family protein
Gorai.004G089000.3	2.99674	2.64191	2.8628	2.83382	2.94772	3.10552	2.86866	2.97397	2.73488	2.72848	2.84237	2.76858	2.78338	2.55788	2.70801	2.68309	2.36339	2.42734	2.01732	2.26935	AT1G02890		AAA-type ATPase family protein
Gorai.004G089000.4	2.65258	2.43824	2.56838	2.55307	2.67101	2.82193	2.88647	2.79314	2.55278	2.51886	2.42361	2.49842	2.53591	2.19693	2.39412	2.37565	2.30905	2.39004	1.9971	2.23206	AT4G02480		AAA-type ATPase family protein
Gorai.005G109900.1	40.7238	40.9778	41.8318	41.1778	38.9278	39.0934	37.777	38.5994	33.8495	35.0284	36.3544	35.0774	38.0613	36.6611	38.6485	37.7903	25.6256	26.2529	26.3414	26.0733	AT1G45000		AAA-type ATPase family protein
Gorai.005G109900.2	32.4549	31.3757	32.0862	31.9723	30.0022	29.7374	29.5522	29.7639	25.804	26.9121	28.1137	26.9433	29.1391	28.3617	29.9975	29.1661	20.9108	21.2787	19.7235	20.6377	AT1G45000		AAA-type ATPase family protein
Gorai.006G111300.1	18.6426	17.8905	18.921	18.4847	17.3554	18.3748	17.8909	17.8737	20.301	19.3189	18.7732	19.4644	18.954	19.3613	19.1152	19.1435	22.2707	22.3363	22.7739	22.4603	AT2G27600	ATSKD1,SKD1,VPS4	AAA-type ATPase family protein
Gorai.006G111300.2	13.193	12.7046	13.3848	13.0941	12.199	12.3541	12.6602	12.4044	13.9983	13.6575	12.0898	13.2485	13.1081	13.6634	13.5443	13.4386	14.7994	15.5514	14.7683	15.0397	AT2G27600	ATSKD1,SKD1,VPS4	AAA-type ATPase family protein
Gorai.007G128700.1	11.2979	11.7684	13.8882	12.3182	14.5231	13.5667	13.3737	13.8211	10.3405	10.7821	11.5177	10.8801	11.4723	11.8564	11.9221	11.7503	8.22218	9.36397	8.04297	8.54304	AT1G02890		AAA-type ATPase family protein
Gorai.007G202400.1	13.6291	13.2332	14.3767	13.7463	11.7566	11.2156	11.0838	11.352	7.43414	7.81708	9.48115	8.24413	10.2018	9.5284	11.1177	10.2826	3.54008	4.11282	4.12819	3.92703	AT2G18330		AAA-type ATPase family protein
Gorai.008G146500.1	2.65083	2.52781	2.92844	2.70236	2.98843	3.08662	2.96972	3.01493	2.69621	2.83731	2.86229	2.7986	2.74436	2.99728	3.07978	2.94048	2.78899	2.45061	2.06499	2.43486	AT1G02890		AAA-type ATPase family protein
Gorai.008G146500.2	2.60281	2.633	2.90808	2.71463	3.34249	3.22245	3.15854	3.24116	2.8547	2.94525	3.31704	3.039	2.91664	3.11373	3.10137	3.04391	2.90418	2.62759	2.37778	2.63651	AT1G02890		AAA-type ATPase family protein
Gorai.008G146500.3	2.55361	2.42283	2.70195	2.55946	2.85547	2.80301	2.63199	2.76349	2.59276	2.60409	2.74282	2.64656	2.49093	2.90938	2.73974	2.71335	2.53662	2.45758	1.87654	2.29025	AT1G02890		AAA-type ATPase family protein
Gorai.008G146500.4	2.72799	2.69361	3.05642	2.82601	3.10118	3.15823	2.99989	3.08644	2.91896	2.79281	3.08317	2.93165	2.9277	3.04235	2.90483	2.95829	2.62989	2.46707	2.11177	2.40291	AT1G02890		AAA-type ATPase family protein
Gorai.008G146500.5	2.7185	2.7532	3.26189	2.9112	3.41843	3.29861	2.99015	3.23573	2.93411	2.97781	3.11428	3.00873	2.8226	3.29717	3.11442	3.07806	2.62083	2.54852	2.18783	2.45239	AT1G02890		AAA-type ATPase family protein
Gorai.008G146500.6	2.54911	2.75254	2.94771	2.74978	3.2579	3.0305	2.81303	3.03381	2.96058	2.5917	2.9745	2.84226	2.63382	2.77912	2.93528	2.78274	2.47842	2.51265	1.89351	2.29486	AT1G02890		AAA-type ATPase family protein
Gorai.008G146500.7	2.79153	2.67553	3.19136	2.88614	3.35453	3.2396	3.11328	3.2358	2.99955	3.13029	3.20604	3.11196	2.71551	3.08318	3.26936	3.02268	2.66615	2.69235	1.93748	2.43199	AT1G02890		AAA-type ATPase family protein
Gorai.009G086700.1	7.42645	7.06374	7.39026	7.29348	6.84839	6.81422	6.7392	6.8006	6.87236	6.68289	6.8817	6.81231	7.34302	7.09648	7.70225	7.38058	5.49466	5.79552	4.55053	5.28024	AT2G27600	ATSKD1,SKD1,VPS4	AAA-type ATPase family protein
Gorai.009G086700.2	8.21525	7.82516	8.15627	8.06556	7.27335	7.69513	7.2956	7.42136	6.91145	6.94908	7.25271	7.03775	7.92621	7.7271	7.90482	7.85271	5.95193	5.83569	5.6219	5.80317	AT2G27600	ATSKD1,SKD1,VPS4	AAA-type ATPase family protein
Gorai.009G198900.1	21.4817	21.2725	21.6196	21.4579	19.0572	19.7458	18.5519	19.1183	16.4991	17.4157	18.0754	17.3301	19.2562	18.5539	19.7783	19.1961	11.8002	12.393	12.3564	12.1832	AT1G45000		AAA-type ATPase family protein
Gorai.009G198900.2	26.6766	26.257	27.8756	26.9364	25.3184	24.3581	24.4552	24.7106	21.0233	21.3687	22.1655	21.5192	23.814	22.4145	23.7534	23.3273	14.7573	15.1933	15.8349	15.2618	AT1G45000		AAA-type ATPase family protein
Gorai.009G271600.1	12.3726	12.0878	12.1116	12.1907	11.3664	11.0977	11.0294	11.1645	10.2993	10.5938	10.989	10.6274	10.3091	10.6874	10.5032	10.4999	7.43015	6.74774	7.12623	7.10137	AT1G45000		AAA-type ATPase family protein
Gorai.009G271600.2	5.93652	5.99282	5.9963	5.97521	5.3017	5.63383	5.6543	5.52994	5.11498	5.36326	5.38341	5.28722	5.46809	5.52615	5.56166	5.51863	3.74465	3.52569	3.51123	3.59385	AT1G45000		AAA-type ATPase family protein
Gorai.009G271600.3	8.52633	9.02095	9.13817	8.89515	7.84397	8.27092	8.42587	8.18025	8.05072	7.26486	8.37725	7.89761	7.92035	7.73221	7.68412	7.77889	5.62065	4.85812	4.88954	5.12277	AT1G45000		AAA-type ATPase family protein
Gorai.010G153600.1	21.1602	20.1435	19.9043	20.4026	20.5007	19.9666	19.6504	20.0392	19.1317	19.3881	20.1242	19.548	19.2694	19.1056	19.3311	19.2354	22.4388	20.8324	18.517	20.5961	AT4G04910	NSF	AAA-type ATPase family protein
Gorai.010G153600.2	17.9839	17.4079	16.94	17.4439	16.6606	16.6001	17.4272	16.896	17.0574	16.7683	16.6188	16.8148	16.6164	16.5335	16.4499	16.5333	18.8353	17.1033	14.883	16.9405	AT4G04910	NSF	AAA-type ATPase family protein
Gorai.010G153600.3	18.936	18.6563	17.6179	18.4034	17.878	17.4746	17.8102	17.7209	16.8805	17.0164	17.3713	17.0894	17.1615	16.9278	17.0433	17.0442	19.2297	18.7088	15.8426	17.9271	AT4G04910	NSF	AAA-type ATPase family protein
Gorai.010G255500.1	21.1734	20.99	20.6328	20.9321	21.5645	20.9108	21.0281	21.1678	18.0512	18.4512	18.832	18.4448	20.7743	19.8296	19.3981	20.0007	10.9359	11.7274	10.0243	10.8959	AT4G04910	NSF	AAA-type ATPase family protein
Gorai.010G255500.2	25.1173	24.5896	24.7791	24.8287	26.5401	24.1689	24.8635	25.1908	21.9233	21.8321	22.6507	22.1353	23.4722	23.0885	23.2961	23.2856	13.0291	13.725	11.9869	12.9137	AT4G04910	NSF	AAA-type ATPase family protein
Gorai.011G090600.1	4.08132	4.30638	4.17655	4.18808	3.81473	3.78283	3.59254	3.73004	4.25507	4.34026	4.04353	4.21295	3.52421	3.76086	3.66101	3.6487	2.45067	2.60837	2.16177	2.40694	AT1G14460		AAA-type ATPase family protein
Gorai.011G090600.2	4.14588	4.11177	4.2534	4.17035	3.81737	3.74566	3.47411	3.67904	4.25444	4.26976	3.92076	4.14832	3.25072	3.84067	3.84456	3.64531	2.56909	2.6126	1.98464	2.38877	AT1G14460		AAA-type ATPase family protein
Gorai.011G090600.3	4.10269	4.28526	4.30479	4.23091	3.75767	3.64934	3.43484	3.61395	4.30844	4.17916	3.90181	4.12981	3.18527	3.81803	3.85852	3.62061	2.45334	2.49194	2.13585	2.36038	AT1G14460		AAA-type ATPase family protein
Gorai.003G063400.1	3.16587	3.09108	3.80179	3.35291	2.97024	2.5694	2.54891	2.69619	2.35554	2.32302	2.56591	2.41482	2.55231	2.58605	2.72815	2.62217	1.3878	1.48648	1.45997	1.44475	AT3G16290	EMB2083	AAA-type ATPase family protein
Gorai.003G063400.2	2.96976	2.98016	3.5039	3.15127	2.8122	2.56667	2.54247	2.64045	2.21046	2.1755	2.39815	2.26137	2.72196	2.37505	2.6105	2.56917	1.57799	1.6978	1.49354	1.58978	AT3G16290	EMB2083	AAA-type ATPase family protein
Gorai.003G063400.3	2.68048	2.94923	3.33209	2.98727	2.45297	2.43017	2.41824	2.43379	2.13612	1.95845	2.29099	2.12852	2.3642	2.17469	2.20047	2.24645	1.26705	1.32699	1.25411	1.28272	AT3G16290	EMB2083	AAA-type ATPase family protein
Gorai.006G089800.1	2.22128	2.58908	2.82717	2.54584	2.20043	2.32449	2.12741	2.21744	2.56209	2.89705	2.46305	2.64073	2.26363	2.64557	2.19134	2.36685	1.78169	2.14061	1.96905	1.96379	AT4G18820		AAA-type ATPase family protein
Gorai.004G062600.1	2.40152	2.77287	2.67926	2.61788	2.19629	2.07874	2.16555	2.14686	1.64935	1.53048	1.73523	1.63836	2.15793	2.33405	2.24192	2.24463	1.28157	1.23131	1.3376	1.28349	AT1G24290		AAA-type ATPase family protein
Gorai.001G005600.1	3.87627	4.13816	3.92421	3.97955	2.7294	2.97661	3.00418	2.90339	3.88612	3.80677	3.74962	3.81417	3.35274	3.46414	3.06898	3.29529	6.66477	6.65647	6.8137	6.71165	AT3G24530		AAA-type ATPase family protein / ankyrin repeat family protein
Gorai.001G005600.2	3.36485	3.36514	3.21897	3.31632	2.45589	2.61442	2.72366	2.59799	3.38743	3.23096	3.00385	3.20741	3.00854	2.70588	2.71277	2.80906	5.9859	5.79008	5.72067	5.83222	AT3G24530		AAA-type ATPase family protein / ankyrin repeat family protein
Gorai.013G230900.1	7.97324	8.11586	7.57803	7.88904	3.1964	3.04442	2.96166	3.06749	0.927262	1.29983	1.29635	1.17448	1.96041	1.78269	2.59613	2.11308	0.948807	1.28701	0.965905	1.06724	AT3G24530		AAA-type ATPase family protein / ankyrin repeat family protein
Gorai.013G230900.3	6.95139	7.22606	7.25832	7.14525	2.81789	2.54291	2.35168	2.57083	0.82744	0.841529	1.40245	1.02381	1.68447	1.97195	2.36054	2.00565	0.877022	0.964527	0.692055	0.844535	AT3G24530		AAA-type ATPase family protein / ankyrin repeat family protein
Gorai.013G230900.2	6.88529	7.31943	6.78137	6.99536	2.78099	2.62374	2.22886	2.54453	0.819523	0.827378	1.32655	0.991151	1.72093	1.82229	2.42303	1.98875	0.868325	0.930627	0.72901	0.842654	AT3G24530		AAA-type ATPase family protein / ankyrin repeat family protein
Gorai.004G064600.1	3.9254	3.88496	3.433	3.74778	3.82012	4.15726	4.12364	4.03367	2.67793	2.85813	3.68296	3.07301	4.18575	3.46913	3.78051	3.8118	1.09361	1.04445	1.03191	1.05666	AT1G66510		AAR2 protein family
Gorai.004G064600.3	4.13428	4.24935	3.8467	4.07678	3.44879	4.22628	4.59602	4.09036	2.93734	3.21446	4.36948	3.50709	4.38659	3.58453	3.81996	3.93036	1.20483	1.02773	1.17228	1.13495	AT1G66510		AAR2 protein family
Gorai.004G064600.2	2.42091	2.188	2.30462	2.30451	2.58849	2.76122	2.53319	2.62763	1.84582	1.87287	2.25772	1.99214	2.60972	2.23448	2.65134	2.49851	0.761701	0.6776	0.840902	0.760067	AT1G66510		AAR2 protein family
Gorai.004G103000.1	0.159225	0.166033	0.145459	0.156906	0.126153	0.0966149	0.179149	0.133972	0.127405	0.133825	0.116884	0.126038	0.15817	0.194519	0.213055	0.188581	0	0	0.116643	0.0388809	AT1G66510		AAR2 protein family
Gorai.004G103000.2	0.194992	0.306015	0.332545	0.277851	0.204392	0.166117	0.225514	0.198674	0.270795	0.30271	0.112667	0.228724	0.223393	0.228077	0.270028	0.240499	0.162159	0.0414156	0.10894	0.104172	AT1G66510		AAR2 protein family
Gorai.010G045600.1	3.25134	3.55951	3.21958	3.34348	2.34201	2.79481	1.87337	2.33673	2.40901	2.37716	2.42026	2.40215	1.81867	2.9439	2.93379	2.56545	0.991671	1.36309	0.809104	1.05462	AT3G56850	AREB3,DPBF3	ABA-responsive element binding protein 3
Gorai.013G266400.1	1.94782	1.96724	2.38931	2.10146	1.88172	2.17254	2.09748	2.05058	2.19771	1.96977	2.02582	2.06443	2.24596	1.94495	1.97874	2.05655	1.35393	1.2515	1.54255	1.38266	AT3G56850	AREB3,DPBF3	ABA-responsive element binding protein 3
Gorai.013G266400.3	1.74057	1.6621	2.03869	1.81379	1.8215	1.92156	1.82869	1.85725	2.03388	2.11718	2.01654	2.05587	2.13685	1.98008	2.15253	2.08982	1.41084	1.38824	1.63348	1.47752	AT3G56850	AREB3,DPBF3	ABA-responsive element binding protein 3
Gorai.013G266400.2	1.66064	1.74878	1.81643	1.74195	1.84469	1.80282	2.09661	1.91471	2.05446	2.05195	2.259	2.1218	2.01986	1.96411	1.92097	1.96831	1.32444	1.39852	1.68591	1.46963	AT3G56850	AREB3,DPBF3	ABA-responsive element binding protein 3
Gorai.007G118500.1	3.75726	4.66849	4.75332	4.39303	4.30209	4.43031	4.15499	4.2958	3.76912	3.65252	3.97613	3.79926	3.73135	4.17845	4.41879	4.10953	2.22141	2.77916	2.82598	2.60885	AT4G01660	ABC1,ATABC1,ATATH10	ABC transporter 1
Gorai.007G118500.2	3.02066	3.63233	3.86088	3.50462	3.53427	3.86666	3.70159	3.70084	3.45478	2.73275	3.1355	3.10768	3.13318	3.46935	3.36257	3.3217	2.15384	2.29038	2.45228	2.29883	AT4G01660	ABC1,ATABC1,ATATH10	ABC transporter 1
Gorai.012G035000.1	2.04987	2.20863	2.20255	2.15368	1.51555	1.67547	1.59466	1.59522	0.87304	0.878377	1.33611	1.02918	1.4366	1.13046	1.46819	1.34509	0.244029	0.286931	0.370727	0.300562	AT4G33460	ATNAP13,EMB2751	ABC transporter family protein
Gorai.012G035000.4	1.71672	2.06896	2.32525	2.03697	1.47825	1.50263	1.24689	1.40926	0.863164	0.847456	1.04094	0.917186	1.60025	1.04794	1.22174	1.28998	0.220625	0.331388	0.323743	0.291918	AT4G33460	ATNAP13,EMB2751	ABC transporter family protein
Gorai.013G267600.1	0.064725	0.0502336	0.0426412	0.0525333	0.0244822	0.0340863	0.0755165	0.044695	0.0448152	0.0388366	0.0527003	0.0454507	0.0689525	0.0305503	0.0305781	0.0433603	0.011741	0.0441273	0.0272901	0.0277195	AT5G60740		ABC transporter family protein
Gorai.012G058100.1	0.0382004	0.0659223	0.1795	0.094541	0.0226927	0.0499533	0.0951533	0.0559331	0.275871	0.312201	0.2818	0.289957	0.148833	0.259784	0.080231	0.162949	0.124991	0.307239	0.340089	0.25744	AT3G28345		ABC transporter family protein
Gorai.003G153100.1	2.30255	2.11422	2.55622	2.32433	2.28915	2.14551	2.22335	2.21934	2.17197	2.25221	2.3594	2.26119	2.1684	2.05487	2.14127	2.12151	2.72936	2.76432	2.70977	2.73449	AT5G58270	ATATM3,ATM3,STA1	ABC transporter of the mitochondrion 3
Gorai.011G071700.1	0.763787	0.730721	0.960062	0.81819	0.463591	0.478472	0.427774	0.456612	0.448702	0.49734	0.530677	0.492239	0.445387	0.451952	0.537737	0.478359	2.85305	2.39227	2.05989	2.43507	AT1G59870	ABCG36,ATABCG36,ATPDR8,PDR8,PEN3	ABC-2 and Plant PDR ABC-type transporter family protein
Gorai.011G071700.2	0.726958	0.74831	1.02672	0.833998	0.490505	0.397443	0.395178	0.427709	0.482195	0.520753	0.460057	0.487668	0.43128	0.466506	0.474205	0.45733	2.58239	2.58337	1.87286	2.34621	AT1G59870	ABCG36,ATABCG36,ATPDR8,PDR8,PEN3	ABC-2 and Plant PDR ABC-type transporter family protein
Gorai.011G071700.3	0.754954	0.729566	0.98817	0.82423	0.505965	0.36095	0.451062	0.439326	0.51764	0.443731	0.522404	0.494591	0.433192	0.482898	0.458002	0.458031	2.71885	2.48497	1.8514	2.35174	AT1G59870	ABCG36,ATABCG36,ATPDR8,PDR8,PEN3	ABC-2 and Plant PDR ABC-type transporter family protein
Gorai.003G062100.1	0.00482974	0.00352293	0.0119627	0.00677178	0.00310493	0.00397048	0.00366276	0.00357939	0	0.00272395	0.0015316	0.00141852	0.00458256	0.00202011	0.00577104	0.00412457	0.00150573	0.0122916	0.00990576	0.00790104	AT1G59870	ABCG36,ATABCG36,ATPDR8,PDR8,PEN3	ABC-2 and Plant PDR ABC-type transporter family protein
Gorai.006G124200.1	10.8816	11.3915	12.4205	11.5645	13.9893	13.4413	12.2123	13.2143	12.3963	12.6546	13.3621	12.8043	11.9964	12.8045	13.515	12.772	2.85456	2.21842	2.13624	2.40307	AT5G19410		ABC-2 type transporter family protein
Gorai.009G073800.1	107.041	97.963	99.2399	101.415	150.758	159.44	155.896	155.365	176.975	182.562	175.168	178.235	164.305	173.216	158.471	165.331	20.2388	18.873	22.4188	20.5102	AT3G21090		ABC-2 type transporter family protein
Gorai.009G073800.2	102.332	91.6419	93.4463	95.8067	140.993	145.981	146.081	144.351	166.582	170.796	165.479	167.619	157.894	162.218	150.086	156.733	18.1217	17.1121	19.585	18.2729	AT3G21090		ABC-2 type transporter family protein
Gorai.009G073800.3	111.58	103.997	105.302	106.96	157.177	167.952	163.681	162.937	188.518	191.843	188.275	189.545	176.25	184.178	171.936	177.455	20.4321	19.9751	23.2373	21.2148	AT3G21090		ABC-2 type transporter family protein
Gorai.009G073800.4	98.1769	90.1651	91.9593	93.4338	138.866	145.06	143.777	142.568	161.759	167.048	161.06	163.289	154.413	161.644	147.182	154.413	18.1082	17.1963	20.3286	18.5443	AT3G21090		ABC-2 type transporter family protein
Gorai.009G073800.5	108.334	98.6193	101.471	102.808	148.976	155.698	154.216	152.963	177.03	181.664	175.105	177.933	165.842	174.378	159.99	166.737	19.7371	18.4529	21.2204	19.8035	AT3G21090		ABC-2 type transporter family protein
Gorai.012G091700.1	7.7625	7.90967	7.54322	7.73846	8.5386	7.91886	8.09133	8.18293	4.96014	5.0893	7.68375	5.91106	7.07977	7.08941	8.91552	7.6949	2.83829	3.28004	2.63328	2.9172	AT3G55090		ABC-2 type transporter family protein
Gorai.003G144400.3	2.66706	2.97358	3.21709	2.95258	2.1183	1.98336	1.98754	2.02973	1.24603	1.4787	1.67706	1.46726	1.97926	1.89904	1.97835	1.95222	0.214511	0.386984	0.322507	0.308001	AT2G28070		ABC-2 type transporter family protein
Gorai.003G144400.1	2.35084	2.59805	2.88632	2.61174	1.82984	1.64879	1.67204	1.71689	1.13708	1.36045	1.40986	1.30246	1.51337	1.74479	1.68167	1.64661	0.213491	0.365987	0.290639	0.290039	AT2G28070		ABC-2 type transporter family protein
Gorai.003G144400.2	2.7083	2.91027	3.29764	2.97207	2.12739	1.92734	1.88596	1.98023	1.32201	1.5104	1.75688	1.52976	1.87036	1.77772	2.05787	1.90199	0.183709	0.365178	0.326189	0.291692	AT2G28070		ABC-2 type transporter family protein
Gorai.006G126900.1	6.63705	7.95819	5.95775	6.851	0.702083	0.614972	0.413355	0.576803	0.0292	0.0198924	0.0688854	0.0393259	0.192899	0.186691	0.321192	0.233594	0.00878323	0.0371856	0.013427	0.0197986	AT1G51460		ABC-2 type transporter family protein
Gorai.006G126900.10	4.81102	5.48806	4.09335	4.79748	0.624346	0.712275	0.597842	0.644821	0.104279	0.0538112	0.101189	0.0864265	0.172447	0.183492	0.344075	0.233338	0.0591816	0.011434	0.0775113	0.0493756	AT3G21090		ABC-2 type transporter family protein
Gorai.006G126900.2	5.88619	7.00465	5.53923	6.14336	0.54294	0.561971	0.441987	0.515633	0.0396848	0.0263889	0.0500206	0.0386981	0.18584	0.111202	0.294395	0.197146	0.00482025	0.00507954	0.00649641	0.0054654	AT1G51460		ABC-2 type transporter family protein
Gorai.006G126900.3	4.85584	5.79999	4.49016	5.04866	0.49807	0.435271	0.317042	0.416795	0.0127875	0.0253908	0.0688122	0.0356635	0.157514	0.148111	0.226946	0.177524	0.00456663	0.023431	0.0335461	0.0205146	AT3G21090		ABC-2 type transporter family protein
Gorai.006G126900.4	4.50545	5.14178	4.13741	4.59488	0.538404	0.401314	0.35574	0.431819	0.0125176	0.00879058	0.0504763	0.0239281	0.137694	0.113393	0.202315	0.151134	0.0318267	0.0154313	0.0198135	0.0223572	AT3G21090		ABC-2 type transporter family protein
Gorai.006G126900.5	6.24077	6.81214	5.27813	6.11035	0.706177	0.49757	0.324888	0.509545	0.0297428	0.0406991	0.0596385	0.0433601	0.183623	0.144118	0.245965	0.191236	0.0131999	0.0243392	0.0313081	0.0229491	AT3G21090		ABC-2 type transporter family protein
Gorai.006G126900.6	6.06906	7.09547	5.62048	6.26167	0.636606	0.573743	0.355602	0.521984	0.0407615	0.0224209	0.0764442	0.0465422	0.201145	0.183661	0.254187	0.212998	0.0499594	0.0366235	0.00619592	0.0309263	AT3G21090		ABC-2 type transporter family protein
Gorai.006G126900.7	6.10723	7.23838	5.71855	6.35472	0.693184	0.578805	0.467787	0.579925	0.0325473	0.0230685	0.0683218	0.0413126	0.180032	0.173489	0.268171	0.207231	0.028336	0.0220776	0	0.0168045	AT1G51500	ABCG12,ATWBC12,CER5,D3,WBC12	ABC-2 type transporter family protein
Gorai.006G126900.8	3.92166	4.57803	3.66996	4.05655	0.384445	0.360527	0.268466	0.337813	0.0310171	0.0135305	0.0526479	0.0323985	0.115166	0.11211	0.249009	0.158762	0.0149321	0.00591232	0.0230667	0.014637	AT3G21090		ABC-2 type transporter family protein
Gorai.006G126900.9	5.73889	7.14058	5.54882	6.14276	0.615706	0.467448	0.330924	0.471359	0.0151688	0.0192955	0.0614901	0.0319848	0.153607	0.21518	0.27268	0.213822	0.0212945	0.022667	0.0248479	0.0229365	AT3G21090		ABC-2 type transporter family protein
Gorai.003G070300.1	1.57538	2.14771	4.78329	2.83546	0.924061	0.916506	0.912708	0.917758	0.342064	0.592877	0.559311	0.498084	0.720636	0.761584	0.498752	0.660324	0.205798	0.536072	0.32787	0.35658	AT5G52860		ABC-2 type transporter family protein
Gorai.002G062500.1	0	0.0111087	0.00575622	0.00562165	13.245	15.7724	17.6167	15.5447	149.836	141.458	120.332	137.209	65.5168	84.5141	37.8068	62.6125	71.1227	57.6387	62.7356	63.8323	AT1G53270		ABC-2 type transporter family protein
Gorai.002G073600.1	0.628364	0.862722	0.7121	0.734396	0.976123	1.19132	1.05879	1.07541	0.310249	0.419785	0.693124	0.474386	1.05588	1.04148	1.23415	1.1105	5.48177	5.11538	4.50234	5.03316	AT4G27420		ABC-2 type transporter family protein
Gorai.002G233500.4	0.00931479	0.0139123	0.00484723	0.00935809	0	0.00775317	0	0.00258439	0.00535265	0	0.0123023	0.00588498	0	0	0.00913481	0.00304494	1.91827	2.15078	2.26371	2.11092	AT5G06530		ABC-2 type transporter family protein
Gorai.002G233500.5	0.0063867	0	0.0150141	0.00713359	0.013113	0.00187024	0.0195644	0.0115159	0.0195415	0.0120575	0.0165311	0.0160434	0.0020085	0.00363978	0.00440687	0.00335172	2.12315	2.18086	2.09284	2.13228	AT5G06530		ABC-2 type transporter family protein
Gorai.007G374900.1	0.0940372	0.130555	0.0870881	0.103893	0.111665	0.225937	0.246546	0.194716	0.297444	0.300266	0.271424	0.289711	0.310687	0.302554	0.326081	0.313107	52.2321	47.963	39.7657	46.6536	AT2G37360		ABC-2 type transporter family protein
Gorai.002G233500.1	0	0.00194503	0.015895	0.00594669	0.0113315	0.00348603	0.00459669	0.00647141	0.00911958	0.00451332	0.0051912	0.0062747	0	0.00341702	0	0.00113901	1.85178	1.99215	2.00375	1.94923	AT5G06530		ABC-2 type transporter family protein
Gorai.002G233500.2	0	0	0.0176701	0.00589005	0.00786358	0.00387534	0.00511004	0.00561632	0	0	0.0171235	0.00570784	0	0.00561506	0	0.00187169	1.32426	1.40028	1.52703	1.41719	AT5G06530		ABC-2 type transporter family protein
Gorai.002G233500.3	0	0	0	0	0.0177153	0	0	0.00590511	0.0025082	0.0122344	0.0112308	0.00865778	0	0.00372563	0	0.00124188	1.30472	1.2031	1.19079	1.23287	AT5G06530		ABC-2 type transporter family protein
Gorai.009G069300.1	13.321	13.1229	14.0258	13.4899	14.5343	14.1582	15.0354	14.576	12.8726	11.7543	12.797	12.4746	13.7436	13.6033	14.0448	13.7973	11.7562	11.5048	9.9993	11.0868	AT5G24810		ABC1 family protein
Gorai.009G069300.2	12.5011	12.3008	13.3278	12.7099	13.705	13.455	13.4051	13.5217	11.8542	11.4735	11.7482	11.692	12.9014	12.7545	12.7411	12.799	10.8425	11.2273	9.58426	10.5514	AT5G24810		ABC1 family protein
Gorai.008G191700.1	5.49967	5.40414	5.39672	5.43351	6.04311	6.2187	6.35609	6.20597	6.7426	6.47928	6.09563	6.43917	6.54332	6.30474	6.2558	6.36796	1.90153	2.13132	1.98969	2.00751	AT3G47780	ATATH6,ATH6	ABC2 homolog 6
Gorai.008G191700.4	5.65645	5.54582	5.32137	5.50788	5.79902	6.3032	6.28793	6.13005	6.70791	6.39892	6.17952	6.42878	6.46751	6.02362	6.56438	6.35183	1.9178	2.34241	1.84983	2.03668	AT3G47780	ATATH6,ATH6	ABC2 homolog 6
Gorai.008G191700.2	4.74821	4.55357	4.66685	4.65621	5.02709	5.10921	5.10422	5.08017	5.36932	5.1422	5.04803	5.18652	5.41733	5.02643	5.35703	5.26693	1.5069	1.76064	1.54465	1.60406	AT3G47780	ATATH6,ATH6	ABC2 homolog 6
Gorai.008G191700.3	4.84869	4.41073	4.66672	4.64204	5.03553	5.53369	5.37767	5.31563	5.71496	5.36639	5.14337	5.40824	5.42598	5.31812	5.65385	5.46598	1.43069	1.86139	1.59988	1.63065	AT3G47780	ATATH6,ATH6	ABC2 homolog 6
Gorai.010G198300.1	5.85907	5.97912	6.02191	5.95337	5.28511	5.46002	5.15517	5.3001	4.2469	4.35152	4.52489	4.37444	4.42387	4.58924	4.21012	4.40774	4.00735	3.97067	3.67457	3.8842	AT2G40090	ATATH9,ATH9	ABC2 homolog 9
Gorai.001G036000.1	4.41604	4.20167	4.37938	4.33236	3.87946	4.37685	4.07778	4.11136	3.27313	3.69574	4.05024	3.67304	3.65818	3.62854	3.84688	3.7112	2.03943	1.86457	2.08314	1.99571	AT5G11030	ALF4	aberrant lateral root formation 4
Gorai.001G036000.2	4.79004	4.56487	4.67854	4.67782	3.93706	4.2261	4.1875	4.11689	3.69497	3.74815	3.90961	3.78424	3.78797	3.65168	3.81321	3.75095	1.99585	1.83851	1.78877	1.87438	AT5G11030	ALF4	aberrant lateral root formation 4
Gorai.001G036000.3	4.27659	4.33907	4.15025	4.2553	3.79951	4.10602	4.07257	3.9927	3.58461	3.46239	4.1363	3.72777	3.58308	3.68094	3.52069	3.5949	1.99466	1.88056	1.70082	1.85868	AT5G11030	ALF4	aberrant lateral root formation 4
Gorai.013G094600.1	2.74247	3.00712	2.76367	2.83775	1.04178	1.21591	0.907428	1.05504	0.240587	0.207155	0.29215	0.246631	0.633028	0.413075	0.74346	0.596521	0.213255	0.182174	0.21294	0.20279	AT1G13740	AFP2	ABI five binding protein 2
Gorai.006G010000.1	5.31612	6.55408	6.73361	6.20127	4.63247	4.33469	4.37162	4.44626	7.82109	7.82116	5.72996	7.12407	5.71152	6.13314	5.32373	5.7228	3.94882	5.56058	5.70569	5.07169	AT3G29575	AFP3	ABI five binding protein 3
Gorai.004G154100.1	5.4256	5.81451	5.7041	5.64807	10.5038	10.0201	10.9694	10.4978	18.1052	17.1614	17.3847	17.5504	15.4393	15.5824	13.9506	14.9908	10.1749	11.6847	12.5189	11.4595	AT2G46225	ABIL1	ABI-1-like 1
Gorai.004G154100.2	4.11327	3.9192	4.22565	4.08604	6.89797	7.1521	7.23035	7.09347	12.4656	11.9049	11.5029	11.9578	10.4511	10.6742	9.32934	10.1516	6.70005	6.71805	7.9718	7.12996	AT2G46225	ABIL1	ABI-1-like 1
Gorai.004G154100.3	3.36141	3.61113	3.65317	3.5419	6.41505	6.49155	6.67802	6.52821	10.9607	10.3576	10.0468	10.455	8.71987	8.9784	8.26886	8.65571	6.00367	6.57731	6.86078	6.48059	AT2G46225	ABIL1	ABI-1-like 1
Gorai.007G257700.1	2.62495	2.32273	2.5179	2.48853	1.94585	2.13592	1.97534	2.01904	1.87912	1.91937	1.79912	1.86587	2.0907	1.43171	1.79615	1.77285	0.888418	0.747389	1.00811	0.881305	AT2G46225	ABIL1	ABI-1-like 1
Gorai.009G025800.2	0.972515	1.67084	3.37266	2.00534	0.580523	0.614805	0.525966	0.573765	0.427285	0.545544	0.499988	0.490939	0.778292	0.813809	0.567813	0.719972	1.41562	2.1549	1.64018	1.7369	AT2G46225	ABIL1	ABI-1-like 1
Gorai.001G158200.1	1.22238	1.4611	1.48597	1.38982	12.0867	12.6625	14.411	13.0534	17.9374	21.4224	25.5687	21.6429	24.647	21.5567	19.1337	21.7791	0.778782	0.814198	1.1233	0.905428	AT2G46225	ABIL1	ABI-1-like 1
Gorai.008G122600.12	0.576593	0.648057	1.23856	0.821069	0.697176	1.00187	0.807242	0.835428	2.18291	2.08747	1.79533	2.0219	1.18627	1.43771	0.99926	1.20775	0.553058	0.644209	0.774887	0.657385	AT2G46225	ABIL1	ABI-1-like 1
Gorai.013G120600.1	50.8105	55.2987	45.2844	50.4645	45.4338	46.9691	46.0007	46.1345	39.7887	40.9421	44.1727	41.6345	44.8436	43.5559	45.7888	44.7294	20.2689	18.4518	22.1105	20.2771	AT1G08780	AIP3,PFD4	ABI3-interacting protein 3
Gorai.013G120600.2	56.0835	58.6577	50.5036	55.0816	50.2284	52.4149	51.3433	51.3289	43.5517	44.2495	44.8136	44.205	48.6227	47.3327	48.7922	48.2492	23.0411	21.6363	26.8878	23.8551	AT1G08780	AIP3,PFD4	ABI3-interacting protein 3
Gorai.003G074200.10	6.61788	5.80414	6.23088	6.21763	6.06689	5.94187	5.80539	5.93805	3.5999	3.48782	5.00867	4.03213	5.24038	5.47296	7.09795	5.9371	0.582479	0.55211	0.813536	0.649375	AT5G24310	ABIL3	ABL interactor-like protein 3
Gorai.003G074200.11	6.42617	5.87191	6.16057	6.15288	4.96618	4.59232	4.79219	4.78356	2.85241	2.55141	3.62109	3.0083	4.93834	4.45774	5.60052	4.99887	0.917383	0.792323	0.863685	0.857797	AT5G24310	ABIL3	ABL interactor-like protein 3
Gorai.003G074200.12	8.24146	7.05451	7.67785	7.65794	7.0521	6.29986	7.05771	6.80322	3.31853	3.75643	5.19697	4.09064	6.40738	5.66796	7.68578	6.58704	1.00782	0.95556	1.00983	0.99107	AT5G24310	ABIL3	ABL interactor-like protein 3
Gorai.003G074200.2	6.46371	5.83477	6.00655	6.10168	5.71668	6.10975	5.99148	5.9393	3.51782	3.40455	4.83812	3.92016	5.56281	5.78477	7.08896	6.14551	0.447677	0.713343	0.6368	0.599273	AT5G24310	ABIL3	ABL interactor-like protein 3
Gorai.003G074200.3	7.27267	6.66403	7.00952	6.98207	6.09665	5.38976	5.80578	5.76406	3.34823	3.11832	4.38764	3.61806	5.85538	5.14453	6.22254	5.74081	0.747947	0.860262	0.87248	0.826896	AT5G24310	ABIL3	ABL interactor-like protein 3
Gorai.003G074200.4	7.07606	6.79801	6.52018	6.79808	6.19988	5.87811	6.646	6.24133	3.32822	3.33264	4.44759	3.70282	5.75856	5.14096	6.65593	5.85182	0.858848	1.11576	1.18333	1.05265	AT5G24310	ABIL3	ABL interactor-like protein 3
Gorai.003G074200.5	6.29115	5.58311	5.92183	5.93203	4.66531	4.72855	4.30361	4.56582	2.30137	2.41652	3.25499	2.65762	4.11846	4.36791	5.54246	4.67628	0.596226	0.698632	0.728427	0.674428	AT5G24310	ABIL3	ABL interactor-like protein 3
Gorai.003G074200.6	7.04136	6.42528	6.12276	6.5298	5.07931	4.68368	5.09353	4.95218	2.85585	2.84059	4.03709	3.24451	5.12943	4.58946	5.36923	5.02937	0.589524	0.810872	0.769383	0.72326	AT5G24310	ABIL3	ABL interactor-like protein 3
Gorai.003G074200.7	6.18766	5.34697	5.84475	5.79313	5.52964	4.66277	5.39338	5.19526	2.92037	2.85574	4.2064	3.3275	5.24539	5.17218	5.43509	5.28422	0.401411	0.495973	0.380715	0.426033	AT5G24310	ABIL3	ABL interactor-like protein 3
Gorai.003G074200.8	7.18523	6.13993	6.02524	6.45013	5.68364	5.09664	5.25151	5.34393	3.00135	2.58017	3.86108	3.14753	5.1835	4.76423	6.05346	5.33373	0.508379	0.603704	0.884933	0.665672	AT5G24310	ABIL3	ABL interactor-like protein 3
Gorai.003G074200.9	7.23774	6.57806	6.23079	6.6822	5.58473	5.40359	5.62737	5.53856	3.2366	3.02383	5.00252	3.75431	5.33017	4.7628	6.04887	5.38061	1.2376	0.695962	0.930899	0.95482	AT5G24310	ABIL3	ABL interactor-like protein 3
Gorai.003G074200.1	3.79201	3.6686	3.95559	3.8054	3.33209	3.49536	3.71108	3.51284	2.0206	1.79416	2.61236	2.14237	2.96262	2.8093	3.76832	3.18008	0.402859	0.284665	0.431773	0.373099	AT5G24310	ABIL3	ABL interactor-like protein 3
Gorai.008G055600.1	0.73676	1.65203	2.74301	1.7106	1.73482	1.71392	1.917	1.78858	2.86059	2.5232	2.57094	2.65158	2.44854	2.40142	2.04135	2.29711	1.34481	1.64943	1.7849	1.59305	AT1G67080	ABA4	abscisic acid (aba)-deficient 4
Gorai.008G055600.2	0.539938	0.806618	1.34404	0.896866	0.919864	0.686918	1.47356	1.02678	1.7348	1.631	1.75956	1.70845	1.5371	1.47357	1.3046	1.43842	0.765789	0.805682	1.12579	0.899088	AT1G67080	ABA4	abscisic acid (aba)-deficient 4
Gorai.005G259700.5	2.41091	2.06153	2.6035	2.35865	2.25768	2.08135	1.7865	2.04184	2.06023	2.0249	2.1725	2.08588	2.11785	2.35821	2.14874	2.20827	2.30629	2.30699	2.43651	2.34993	AT1G49720	ABF1	abscisic acid responsive element-binding factor 1
Gorai.005G259700.4	2.20331	2.35804	2.64773	2.40303	2.21579	2.18792	1.94002	2.11458	1.87593	1.85806	1.94151	1.89183	2.13649	2.08973	2.32502	2.18375	2.31701	2.16461	2.28512	2.25558	AT1G49720	ABF1	abscisic acid responsive element-binding factor 1
Gorai.009G212600.1	2.91313	3.03027	3.15066	3.03135	2.83795	2.72249	2.62881	2.72975	3.09299	2.54546	3.13634	2.92493	2.71001	2.96335	2.95663	2.87666	2.23459	2.15985	2.68424	2.35956	AT1G45249	ABF2,AREB1,ATAREB1	abscisic acid responsive elements-binding factor 2
Gorai.009G212600.2	2.62955	2.90785	3.13703	2.89148	2.76248	2.9015	2.85706	2.84035	1.88686	1.71652	2.57804	2.06047	2.87166	2.63406	3.09019	2.8653	1.85381	2.00734	2.22944	2.0302	AT1G45249	ABF2,AREB1,ATAREB1	abscisic acid responsive elements-binding factor 2
Gorai.009G212600.3	2.03207	2.26477	2.43037	2.2424	2.23663	2.48546	2.34641	2.35617	1.33197	1.4382	2.09823	1.6228	2.34199	2.0451	2.21257	2.19989	1.53842	1.90496	1.88859	1.77732	AT1G45249	ABF2,AREB1,ATAREB1	abscisic acid responsive elements-binding factor 2
Gorai.002G207000.2	1.33225	1.55374	2.04323	1.64307	2.35009	3.32032	2.19956	2.62332	2.59574	2.89974	2.97279	2.82276	3.12579	2.97458	2.67514	2.92517	2.12859	2.38928	2.89763	2.47183	AT1G45249	ABF2,AREB1,ATAREB1	abscisic acid responsive elements-binding factor 2
Gorai.001G018500.1	1.60814	1.91196	1.89542	1.80517	1.89532	1.66625	1.71111	1.75756	1.55536	1.31281	1.82429	1.56415	1.76579	1.41044	1.6192	1.59847	1.27739	0.885164	1.50087	1.22114	AT1G45249	ABF2,AREB1,ATAREB1	abscisic acid responsive elements-binding factor 2
Gorai.005G259700.3	2.20988	2.12532	2.41343	2.24954	2.15342	2.34967	2.03152	2.1782	2.03587	1.92455	2.18703	2.04915	2.24071	2.15026	2.17568	2.18888	2.33845	2.29968	2.26447	2.30087	AT4G34000	ABF3,DPBF5	abscisic acid responsive elements-binding factor 3
Gorai.005G259700.6	2.60633	2.73466	3.0727	2.80456	2.53703	2.58029	2.42691	2.51474	2.33456	2.36808	2.22684	2.30983	2.65517	2.90605	2.55757	2.70626	2.59288	2.55172	2.8137	2.65277	AT4G34000	ABF3,DPBF5	abscisic acid responsive elements-binding factor 3
Gorai.008G024700.1	4.17727	4.26154	4.95567	4.46483	4.75039	4.97966	4.67757	4.80254	3.68444	3.78151	4.6067	4.02422	4.08296	3.97623	3.9039	3.9877	3.54888	2.91517	4.71516	3.72641	AT4G34000	ABF3,DPBF5	abscisic acid responsive elements-binding factor 3
Gorai.008G024700.2	3.21865	3.52891	3.91887	3.55547	3.94457	3.69093	3.36225	3.66592	3.30648	3.24187	3.54023	3.36286	3.2352	3.46696	3.21297	3.30504	3.6573	3.62792	4.62104	3.96875	AT4G34000	ABF3,DPBF5	abscisic acid responsive elements-binding factor 3
Gorai.008G024700.4	2.48128	2.46785	2.92331	2.62414	2.94529	2.78624	2.60309	2.7782	2.65198	2.29029	2.48129	2.47452	2.15158	2.39206	2.32277	2.28881	2.14228	2.12528	2.8702	2.37925	AT4G34000	ABF3,DPBF5	abscisic acid responsive elements-binding factor 3
Gorai.008G024700.3	2.24355	2.318	2.75482	2.43879	2.6335	2.59244	2.41203	2.54599	2.11078	2.1195	2.15653	2.12894	2.2501	2.09343	2.16868	2.17074	1.71225	1.86314	2.68999	2.08846	AT4G34000	ABF3,DPBF5	abscisic acid responsive elements-binding factor 3
Gorai.013G044500.2	2.60146	2.78847	3.08367	2.82453	2.7579	2.53143	2.54035	2.60989	3.51094	3.0242	3.28341	3.27285	2.81818	2.92959	2.60337	2.78371	1.50652	1.57117	2.19003	1.7559	AT4G34000	ABF3,DPBF5	abscisic acid responsive elements-binding factor 3
Gorai.013G044500.4	2.80447	2.77852	2.96767	2.85022	2.68926	2.80822	2.54755	2.68168	3.51211	2.97511	3.07672	3.18798	2.94312	2.97492	2.82604	2.91469	1.5553	1.74916	1.80397	1.70281	AT4G34000	ABF3,DPBF5	abscisic acid responsive elements-binding factor 3
Gorai.013G044500.5	2.73571	3.03778	3.50163	3.09171	2.93009	2.77555	2.7085	2.80471	3.38923	3.60524	3.51415	3.50287	3.22278	3.04061	3.01204	3.09181	1.45899	1.8507	1.94889	1.75286	AT4G34000	ABF3,DPBF5	abscisic acid responsive elements-binding factor 3
Gorai.013G044500.3	2.23247	2.26058	2.26393	2.25232	1.96508	2.28234	2.14432	2.13058	2.81605	2.47606	2.33471	2.54227	2.4698	2.3546	2.21542	2.34661	1.25176	1.30759	1.54579	1.36838	AT4G34000	ABF3,DPBF5	abscisic acid responsive elements-binding factor 3
Gorai.013G044500.6	2.09673	2.15025	2.31036	2.18578	2.05006	1.82002	1.92554	1.93187	2.42584	2.28186	2.17747	2.29506	2.06167	2.08113	1.989	2.04393	1.07372	1.16116	1.40105	1.21198	AT4G34000	ABF3,DPBF5	abscisic acid responsive elements-binding factor 3
Gorai.013G044500.1	2.03226	2.04224	2.23562	2.10338	1.80699	1.76747	2.03156	1.86867	2.48245	2.53888	2.13074	2.38402	1.98447	2.14	1.77377	1.96608	1.03553	1.06552	1.12978	1.07695	AT4G34000	ABF3,DPBF5	abscisic acid responsive elements-binding factor 3
Gorai.005G237400.2	2.02613	2.24632	2.77697	2.3498	1.7	1.55246	1.57589	1.60945	1.46183	1.2712	1.28908	1.3407	1.67057	1.46009	1.59075	1.57381	0.399186	0.675091	0.939948	0.671408	AT4G34000	ABF3,DPBF5	abscisic acid responsive elements-binding factor 3
Gorai.005G237400.1	1.84568	1.99129	2.14476	1.99391	1.46752	1.2687	1.17988	1.30537	1.1084	1.09195	1.32923	1.17653	1.34759	1.21285	1.46225	1.3409	0.526574	0.675256	0.793116	0.664982	AT4G34000	ABF3,DPBF5	abscisic acid responsive elements-binding factor 3
Gorai.005G237400.3	1.63079	1.58549	1.90514	1.70714	1.35224	1.16997	1.29863	1.27361	0.911256	0.974014	1.13589	1.00705	1.20016	1.15939	1.14844	1.16933	0.344869	0.703594	0.709421	0.585961	AT4G34000	ABF3,DPBF5	abscisic acid responsive elements-binding factor 3
Gorai.005G237400.4	1.51168	1.54105	1.86087	1.63787	1.27937	1.12278	1.06818	1.15678	1.09691	0.934339	0.921352	0.984201	1.08836	0.999261	1.1419	1.07651	0.381247	0.393715	0.666324	0.480429	AT4G34000	ABF3,DPBF5	abscisic acid responsive elements-binding factor 3
Gorai.010G005100.3	1.99933	1.89103	2.40986	2.10007	4.13622	4.11156	4.15955	4.13578	8.27467	9.81284	7.02125	8.36958	6.24716	7.23501	5.37542	6.28587	5.55966	5.89047	5.7005	5.71688	AT5G42560		Abscisic acid-responsive (TB2/DP1, HVA22) family protein
Gorai.010G005100.4	1.78771	1.90696	2.33726	2.01064	4.55603	4.22059	4.01704	4.26455	9.03661	9.76111	7.26403	8.68725	5.87889	7.37539	5.58211	6.2788	5.74771	6.42805	5.83328	6.00302	AT5G42560		Abscisic acid-responsive (TB2/DP1, HVA22) family protein
Gorai.010G005100.1	1.63727	1.87222	2.09132	1.86694	3.79672	3.60454	3.53552	3.64559	8.08709	8.41247	6.23961	7.57972	5.24295	6.59893	4.91777	5.58655	5.16919	5.54551	6.08574	5.60015	AT5G42560		Abscisic acid-responsive (TB2/DP1, HVA22) family protein
Gorai.010G005100.2	1.56949	1.71179	2.18475	1.82201	3.43426	2.94938	3.18895	3.19086	7.20935	7.43399	6.21628	6.95321	4.82217	5.94707	4.61545	5.12823	4.63497	4.74168	4.64872	4.67513	AT5G42560		Abscisic acid-responsive (TB2/DP1, HVA22) family protein
Gorai.010G005100.5	1.39849	1.4621	1.76543	1.54201	2.96015	2.82157	3.0434	2.94171	6.14887	6.29059	5.3817	5.94039	4.60064	5.55322	4.08736	4.74707	3.51525	3.75337	3.93208	3.73357	AT5G42560		Abscisic acid-responsive (TB2/DP1, HVA22) family protein
Gorai.009G195300.1	1.15625	1.24795	1.34967	1.25129	0.808171	0.740511	0.637963	0.728882	1.40551	1.09981	0.546636	1.01732	0.448996	0.649871	0.620386	0.573085	4.14211	5.17138	5.15453	4.82267	AT5G42560		Abscisic acid-responsive (TB2/DP1, HVA22) family protein
Gorai.009G195300.2	1.08068	1.13037	1.32014	1.17706	0.72174	0.679109	0.584091	0.661647	1.28505	0.58042	0.40323	0.756232	0.474277	0.657945	0.79995	0.644057	3.13097	4.06055	3.92602	3.70585	AT5G42560		Abscisic acid-responsive (TB2/DP1, HVA22) family protein
Gorai.009G195300.3	1.05831	1.03588	1.61037	1.23485	0.643553	0.770501	0.59028	0.668111	1.04403	0.825308	0.376896	0.748744	0.450605	0.671201	0.827289	0.649698	3.95495	4.57396	4.2263	4.25174	AT5G42560		Abscisic acid-responsive (TB2/DP1, HVA22) family protein
Gorai.009G195300.4	1.1493	1.09785	1.38046	1.2092	0.75255	0.530306	0.608489	0.630448	0.955923	0.67218	0.402888	0.676997	0.337278	0.467193	0.762823	0.522431	3.43913	3.91083	3.8362	3.72872	AT5G42560		Abscisic acid-responsive (TB2/DP1, HVA22) family protein
Gorai.009G195300.5	0.999478	0.948131	1.42724	1.12495	0.817126	0.828924	0.598235	0.748095	0.978455	0.656347	0.416928	0.68391	0.394311	0.454665	0.691075	0.51335	3.37946	4.24026	3.723	3.78091	AT5G42560		Abscisic acid-responsive (TB2/DP1, HVA22) family protein
Gorai.009G195300.6	0.729221	1.02946	1.26772	1.0088	0.605704	0.473145	0.508768	0.529206	0.913715	0.605767	0.31051	0.609997	0.360815	0.523709	0.526689	0.470404	3.21188	3.4582	3.30584	3.3253	AT5G42560		Abscisic acid-responsive (TB2/DP1, HVA22) family protein
Gorai.009G195300.7	0.9548	1.07436	1.02448	1.01788	0.640346	0.601086	0.591166	0.610866	1.29546	0.744248	0.286832	0.775512	0.341171	0.41365	0.522272	0.425698	3.23436	3.39045	3.71381	3.4462	AT5G42560		Abscisic acid-responsive (TB2/DP1, HVA22) family protein
Gorai.009G195300.8	0.885618	1.0681	1.16515	1.03962	0.623432	0.575935	0.454962	0.551443	0.98349	0.720819	0.371699	0.692003	0.404357	0.414364	0.496628	0.43845	2.97671	3.3168	3.56391	3.28581	AT5G42560		Abscisic acid-responsive (TB2/DP1, HVA22) family protein
Gorai.006G118300.3	0.0950722	0.118342	0.144133	0.119182	0.143894	0.165347	0.126002	0.145081	0.811394	0.761558	0.543498	0.705483	0.369204	0.490651	0.316874	0.392243	0.939993	1.0134	1.16875	1.04072	AT2G27150	AAO3,AOdelta,At-AO3,AtAAO3	abscisic aldehyde oxidase 3
Gorai.001G011100.1	0.121272	0.114761	0.184538	0.14019	2.01155	4.21292	0.354633	2.19303	4.2125	4.01465	5.30706	4.5114	7.61047	4.16301	2.97659	4.91669	0.0363093	0.0635102	0.0916199	0.0638132	AT2G19590	ACO1,ATACO1	ACC oxidase 1
Gorai.004G204200.1	3.12924	3.51827	4.65019	3.7659	2.24612	2.532	2.12032	2.29948	2.1299	2.22726	1.9341	2.09709	2.56073	2.35338	2.35272	2.42228	0.694467	1.00866	0.762429	0.821852	AT1G62960	ACS10	ACC synthase 10
Gorai.007G212700.1	8.19474	9.00473	9.08241	8.76063	11.848	11.6949	12.3603	11.9677	19.5788	18.7459	17.302	18.5422	17.018	16.6725	14.7616	16.1507	13.5462	14.1807	15.4359	14.3876	AT4G37000	ACD2,ATRCCR	accelerated cell death 2 (ACD2)
Gorai.007G180300.1	0.142595	0.101941	0.134065	0.1262	0.152276	0.114965	0.0903188	0.119187	0.409934	0.35536	0.238693	0.334663	0.159813	0.211182	0.266427	0.212474	0.458124	0.66935	0.820935	0.64947	AT5G38660	APE1	acclimation of photosynthesis to environment
Gorai.004G016400.1	3.80861	3.6735	3.85659	3.77956	1.91026	1.57435	1.85145	1.77868	0.653363	0.762483	1.02516	0.81367	1.46036	1.45626	1.86463	1.59375	0.368083	0.434368	0.604024	0.468825	AT4G25650	ACD1-LIKE,PTC52,TIC55-IV	ACD1-like
Gorai.004G016300.1	0.0771313	0.0675841	0.0464387	0.063718	0.0465312	0.0216668	0.0335174	0.0339051	0.0130082	0.00653556	0.00373834	0.0077607	0.0378391	0.0411868	0.022533	0.033853	0.00707151	0	0.0060628	0.0043781	AT4G25650	ACD1-LIKE,PTC52,TIC55-IV	ACD1-like
Gorai.007G222100.1	0.158328	0.248378	0.469434	0.292046	0.113851	0.0676732	0.0995358	0.0936865	0.0910678	0.164135	0.0811835	0.112129	0.22755	0.166294	0.100644	0.164829	1.13969	1.79493	1.58646	1.50703	AT4G37560		Acetamidase/Formamidase family protein
Gorai.007G222100.2	0.121232	0.224191	0.476696	0.27404	0.0949417	0.0531526	0.104602	0.0842321	0.136996	0.177156	0.173576	0.162576	0.166837	0.179221	0.105713	0.15059	0.938146	1.56515	1.12824	1.21051	AT4G37560		Acetamidase/Formamidase family protein
Gorai.007G222100.3	0.144657	0.241082	0.687303	0.357681	0.140511	0.109402	0.102752	0.117555	0.153842	0.205963	0.158694	0.172833	0.20659	0.194081	0.138833	0.179835	1.57502	2.48593	1.66584	1.90893	AT4G37560		Acetamidase/Formamidase family protein
Gorai.007G165600.1	20.6848	21.1407	21.1817	21.0024	20.1875	20.8508	20.2485	20.4289	15.715	15.1953	18.2176	16.376	18.3584	18.1611	19.9664	18.8287	7.40259	8.41091	8.31647	8.04332	AT5G48230	ACAT2,EMB1276	acetoacetyl-CoA thiolase 2
Gorai.007G165600.2	13.9777	13.9291	14.5057	14.1375	13.5993	13.9896	13.0395	13.5428	10.8474	10.2621	11.493	10.8675	12.4002	12.1846	12.711	12.4319	5.1173	5.65032	5.53667	5.43477	AT5G48230	ACAT2,EMB1276	acetoacetyl-CoA thiolase 2
Gorai.007G165600.3	13.5061	13.0965	14.1308	13.5778	12.4557	12.8443	11.9829	12.4276	10.988	10.3333	11.2361	10.8525	11.5069	11.938	12.4886	11.9778	4.81427	5.46445	5.07819	5.11897	AT5G48230	ACAT2,EMB1276	acetoacetyl-CoA thiolase 2
Gorai.007G165600.4	14.4291	13.5053	14.3368	14.0904	13.1723	13.9516	12.7909	13.3049	10.6154	9.93393	11.7831	10.7775	12.4516	12.2108	12.6821	12.4482	4.68648	5.99071	5.01609	5.23109	AT5G48230	ACAT2,EMB1276	acetoacetyl-CoA thiolase 2
Gorai.003G155100.1	3.22208	3.55031	3.7471	3.5065	5.01164	6.05232	6.06621	5.71006	7.31901	6.16881	5.04794	6.17859	5.01082	5.35393	4.99762	5.12079	8.21306	7.73774	7.67109	7.87396	AT5G35360	CAC2	acetyl Co-enzyme a carboxylase biotin carboxylase subunit
Gorai.003G155100.2	3.7656	4.09592	4.76022	4.20725	5.99498	7.07821	6.56468	6.54596	8.08228	7.45464	6.07721	7.20471	5.50152	5.79224	5.96459	5.75278	9.84114	9.32924	8.97306	9.38115	AT5G35360	CAC2	acetyl Co-enzyme a carboxylase biotin carboxylase subunit
Gorai.005G116100.1	27.0181	25.0739	24.5881	25.56	27.5695	27.684	26.7652	27.3396	12.6586	13.7295	16.7314	14.3731	19.4525	17.2662	20.7347	19.1511	7.08198	6.4113	6.7835	6.75893	AT5G35360	CAC2	acetyl Co-enzyme a carboxylase biotin carboxylase subunit
Gorai.005G116100.2	25.6267	24.1552	22.8829	24.2216	24.1613	24.7086	23.4031	24.091	11.5863	12.6719	15.4378	13.232	17.9127	16.3743	20.051	18.1126	6.93964	5.70587	6.98563	6.54371	AT5G35360	CAC2	acetyl Co-enzyme a carboxylase biotin carboxylase subunit
Gorai.005G116100.3	18.8671	17.1498	16.7894	17.6021	18.478	18.1156	17.7095	18.101	8.90157	8.92494	11.2481	9.69154	13.1156	11.7856	14.0366	12.9793	4.79458	4.51758	4.19516	4.50244	AT5G35360	CAC2	acetyl Co-enzyme a carboxylase biotin carboxylase subunit
Gorai.005G116100.4	23.2276	21.3243	20.8966	21.8162	21.7975	22.1588	21.6855	21.8806	10.4299	10.7869	13.6862	11.6343	15.4032	14.3316	17.6355	15.7901	6.09772	5.39809	5.50254	5.66612	AT5G35360	CAC2	acetyl Co-enzyme a carboxylase biotin carboxylase subunit
Gorai.005G116100.5	20.7218	19.6205	20.1357	20.1593	20.9142	20.2281	20.311	20.4844	9.86538	9.92972	13.4144	11.0698	15.4103	13.4515	16.8329	15.2316	5.30552	4.56388	5.14261	5.004	AT5G35360	CAC2	acetyl Co-enzyme a carboxylase biotin carboxylase subunit
Gorai.005G116100.6	17.0144	15.376	15.1117	15.834	16.0617	16.6431	16.4725	16.3924	7.77929	8.1615	9.78152	8.5741	12.2263	10.691	13.147	12.0214	4.63819	3.96021	4.18542	4.26128	AT5G35360	CAC2	acetyl Co-enzyme a carboxylase biotin carboxylase subunit
Gorai.005G116100.7	22.5817	20.664	20.7923	21.346	21.8086	22.3137	21.8605	21.9942	10.2519	11.1014	13.6104	11.6546	15.8718	14.0426	17.2098	15.7081	6.31742	5.79672	5.46761	5.86058	AT5G35360	CAC2	acetyl Co-enzyme a carboxylase biotin carboxylase subunit
Gorai.005G116100.8	19.9029	18.2832	17.9815	18.7225	19.2394	20.198	19.016	19.4844	8.65136	9.44865	11.9249	10.0083	13.901	12.1062	15.216	13.741	5.07668	4.62003	4.48552	4.72741	AT5G35360	CAC2	acetyl Co-enzyme a carboxylase biotin carboxylase subunit
Gorai.008G118200.1	9.70388	9.99302	10.2729	9.98993	13.4801	12.8259	13.7902	13.3654	21.3828	20.942	17.1855	19.8368	15.164	16.0965	13.84	15.0335	25.6613	25.9993	25.6039	25.7548	AT2G38040	CAC3	acetyl Co-enzyme a carboxylase carboxyltransferase alpha subunit
Gorai.008G118200.2	9.18298	8.71043	9.62176	9.17172	12.5918	12.2986	12.631	12.5071	21.2717	19.6226	15.6158	18.8367	14.0443	15.1759	13.1911	14.1371	24.0605	24.7014	23.9159	24.2259	AT2G38040	CAC3	acetyl Co-enzyme a carboxylase carboxyltransferase alpha subunit
Gorai.012G111400.1	25.544	24.5939	26.7052	25.6144	29.6838	31.0086	29.4715	30.0546	18.3846	19.3584	21.8655	19.8695	24.4493	22.6429	25.0464	24.0462	12.1875	13.2352	11.3021	12.2416	AT2G38040	CAC3	acetyl Co-enzyme a carboxylase carboxyltransferase alpha subunit
Gorai.012G111400.2	30.7678	29.9425	31.3668	30.6924	34.4331	35.7544	35.2366	35.1414	21.3679	23.4432	25.658	23.4897	29.3666	28.2493	30.6703	29.4287	13.7199	16.2603	14.4575	14.8126	AT2G38040	CAC3	acetyl Co-enzyme a carboxylase carboxyltransferase alpha subunit
Gorai.002G219400.1	56.7947	55.4986	54.7805	55.6912	33.4059	32.3174	32.8393	32.8542	26.0958	25.7586	27.8749	26.5765	26.5276	28.45	28.5837	27.8538	12.331	12.5754	10.2177	11.708	AT1G36160	ACC1,AT-ACC1,EMB22,GK,PAS3	acetyl-CoA carboxylase 1
Gorai.002G219400.2	57.1237	56.2419	54.1106	55.8254	33.5665	32.0724	33.2241	32.9543	26.0229	25.5859	27.8966	26.5018	26.5841	27.9376	28.3393	27.6204	11.9213	12.4148	9.84919	11.3951	AT1G36160	ACC1,AT-ACC1,EMB22,GK,PAS3	acetyl-CoA carboxylase 1
Gorai.004G276900.1	0.444553	0.463691	0.413063	0.440436	0.470131	0.473395	0.572889	0.505472	0.536428	0.355461	0.692014	0.527968	0.549254	0.476602	0.639255	0.555037	0.932524	1.48017	0.838331	1.08367	ATCG00500		acetyl-CoA carboxylase carboxyl transferase subunit beta
Gorai.012G151800.1	0.33764	0.619372	0.426383	0.461131	0.452565	0.452262	0.431808	0.445545	0.517218	0.609145	0.912054	0.679472	0.533628	0.629607	0.629137	0.597457	0.838196	1.58249	0.838356	1.08635	ATCG00500		acetyl-CoA carboxylase carboxyl transferase subunit beta
Gorai.010G219900.1	7.99859	6.69768	7.90684	7.53437	11.4283	12.3337	13.2628	12.3416	15.6741	16.2749	16.3332	16.0941	15.2042	15.193	14.3306	14.9093	21.2933	19.8116	18.3092	19.8047	AT5G36880	ACS	acetyl-CoA synthetase
Gorai.010G219900.2	7.03723	5.95929	6.52162	6.50604	9.76092	10.3578	11.1073	10.4087	13.8028	14.6244	14.7891	14.4054	13.7819	13.2811	12.0928	13.052	17.0771	17.0033	16.0424	16.7076	AT5G36880	ACS	acetyl-CoA synthetase
Gorai.010G219900.3	6.77366	5.52946	5.81577	6.03963	9.66839	10.1656	11.1104	10.3148	12.3149	13.0846	13.4954	12.965	12.1055	12.1665	10.6682	11.6467	16.7455	16.7759	14.1723	15.8979	AT5G36880	ACS	acetyl-CoA synthetase
Gorai.010G219900.4	5.5012	4.63754	5.04085	5.05987	8.37292	8.69729	9.02066	8.69696	10.792	10.6121	10.2429	10.549	10.0941	10.3468	9.12921	9.85668	14.5309	12.5848	12.347	13.1542	AT5G36880	ACS	acetyl-CoA synthetase
Gorai.012G012200.1	7.41475	7.12011	7.35456	7.29647	6.28577	6.42394	6.3735	6.36107	5.43544	5.31894	5.4332	5.39586	5.49467	5.44605	5.52053	5.48709	4.47593	4.10006	4.06833	4.21477	AT5G36880	ACS	acetyl-CoA synthetase
Gorai.012G012200.2	7.06437	6.41481	6.92653	6.8019	5.71208	6.02577	5.72076	5.81954	4.92748	5.0258	5.02634	4.99321	5.00621	4.98089	5.73312	5.24007	4.04464	3.67907	3.85735	3.86035	AT5G36880	ACS	acetyl-CoA synthetase
Gorai.012G012200.3	6.7046	5.99689	6.64399	6.44849	5.5691	5.6767	5.40621	5.55067	4.51125	4.94647	4.69825	4.71865	4.99065	4.59935	4.97191	4.85397	3.63626	3.32084	3.31522	3.42411	AT5G36880	ACS	acetyl-CoA synthetase
Gorai.001G154700.1	5.54965	5.4459	5.64763	5.54773	4.43675	4.7994	4.63442	4.62352	3.19292	3.62702	3.95811	3.59268	4.68941	4.0984	4.41457	4.40079	3.45338	2.24977	2.59208	2.76508	AT3G61770		Acid phosphatase/vanadium-dependent haloperoxidase-related protein
Gorai.005G171300.1	3.16679	2.5979	2.61114	2.79194	3.40822	3.73483	3.72828	3.62378	4.92069	4.60427	4.06789	4.53095	4.06035	4.04107	3.85141	3.98428	4.4257	3.98706	4.15028	4.18768	AT1G67600		Acid phosphatase/vanadium-dependent haloperoxidase-related protein
Gorai.005G171300.2	2.39946	2.37343	2.41034	2.39441	3.20897	3.5834	3.31164	3.368	4.12447	3.84949	3.66509	3.87968	3.49933	3.46849	3.31794	3.42859	3.28244	3.33115	3.66813	3.42724	AT1G67600		Acid phosphatase/vanadium-dependent haloperoxidase-related protein
Gorai.013G158700.1	7.13475	6.58239	6.45821	6.72511	5.85509	5.2114	5.74393	5.60348	4.74332	4.98911	5.62881	5.12041	5.86218	4.71139	5.45377	5.34245	7.22225	7.40427	8.57113	7.73255	AT3G21610		Acid phosphatase/vanadium-dependent haloperoxidase-related protein
Gorai.005G171300.3	1.75202	1.52046	1.75125	1.67458	2.59925	2.83322	2.15849	2.53032	2.98388	3.02889	2.68211	2.89829	2.47248	2.45277	2.39956	2.44161	1.96257	2.28333	2.48642	2.24411	AT1G67600		Acid phosphatase/vanadium-dependent haloperoxidase-related protein
Gorai.005G171300.4	1.77865	1.48038	1.45513	1.57139	1.91404	2.22643	1.95523	2.0319	2.60812	2.44964	2.5052	2.52099	2.23715	2.20142	1.82095	2.08651	2.39591	1.79179	1.99718	2.06163	AT1G67600		Acid phosphatase/vanadium-dependent haloperoxidase-related protein
Gorai.001G197700.5	1.7467	1.58531	1.74464	1.69222	2.12351	2.17307	2.38187	2.22615	2.33583	2.6852	2.52384	2.51496	2.33011	2.47868	2.19565	2.33482	3.28895	3.18501	2.91552	3.12983	AT3G21610		Acid phosphatase/vanadium-dependent haloperoxidase-related protein
Gorai.001G197700.8	1.64057	1.50138	1.56385	1.5686	1.99508	2.10757	2.20925	2.10396	2.29466	2.39785	2.20964	2.30072	2.18836	2.50032	2.47642	2.38837	2.39124	2.26416	2.77584	2.47708	AT3G21610		Acid phosphatase/vanadium-dependent haloperoxidase-related protein
Gorai.001G197700.2	1.89976	1.7255	1.93633	1.85386	2.15576	2.32179	2.10136	2.19297	2.32989	2.62367	2.79106	2.58154	2.47053	2.55358	2.32908	2.45106	2.49874	2.83498	3.13655	2.82342	AT3G21610		Acid phosphatase/vanadium-dependent haloperoxidase-related protein
Gorai.001G197700.6	1.14643	1.60194	1.47084	1.4064	1.94533	2.02513	2.02774	1.9994	2.26181	1.88296	2.07736	2.07405	1.98558	1.94751	1.95896	1.96402	2.51139	2.58087	2.66734	2.58653	AT3G21610		Acid phosphatase/vanadium-dependent haloperoxidase-related protein
Gorai.001G197700.3	1.1766	1.41569	1.2338	1.27536	1.6094	1.67172	1.51963	1.60025	1.46848	1.69284	1.72159	1.62764	1.72968	1.56411	1.57316	1.62232	2.56017	2.50782	2.13503	2.40101	AT3G21610		Acid phosphatase/vanadium-dependent haloperoxidase-related protein
Gorai.003G158300.1	7.64809	7.04735	7.32791	7.34112	4.88565	4.25505	4.71192	4.61754	0.935899	1.03919	2.39724	1.45744	3.73404	2.77876	3.89897	3.47059	0.0702726	0.155183	0.106771	0.110742	AT1G63680	ATMURE,MURE,PDE316	acid-amino acid ligases;ligases;ATP binding;ATP binding;ligases
Gorai.003G158300.2	6.47384	5.84944	6.33295	6.21874	4.00782	3.24804	3.74259	3.66615	0.771007	0.822806	1.84495	1.14625	3.07855	2.14771	3.02011	2.74879	0.0447913	0.0850662	0.0633133	0.0643903	AT1G63680	ATMURE,MURE,PDE316	acid-amino acid ligases;ligases;ATP binding;ATP binding;ligases
Gorai.003G158300.3	6.57567	5.93381	6.47116	6.32688	4.19345	3.48287	3.7701	3.81547	0.612827	0.851327	2.14831	1.20415	3.1808	2.4261	3.38838	2.99843	0.0897289	0.130128	0.0812668	0.100374	AT1G63680	ATMURE,MURE,PDE316	acid-amino acid ligases;ligases;ATP binding;ATP binding;ligases
Gorai.003G006000.1	11.5634	11.5783	11.6541	11.5986	11.1013	11.9298	11.6921	11.5744	6.82472	7.26636	10.1538	8.08161	11.3547	10.5132	12.4121	11.4267	2.46911	2.7679	2.86228	2.69976	AT4G35830	ACO1	aconitase 1
Gorai.008G061900.1	92.3439	91.8233	95.5469	93.238	85.0954	81.7113	80.8741	82.5602	93.6372	89.9393	81.0832	88.2199	77.3716	81.9331	75.9318	78.4122	100.449	106.788	96.5635	101.267	AT4G35830	ACO1	aconitase 1
Gorai.005G149700.3	3.8588	4.03829	4.54956	4.14888	4.54557	4.10251	4.07419	4.24076	3.23511	3.19067	3.47774	3.30117	3.64894	3.72921	3.75478	3.71097	2.25341	2.35821	2.66256	2.42473	AT2G05710	ACO3	aconitase 3
Gorai.008G173400.1	24.9133	22.5731	25.3194	24.2686	19.0066	20.5479	18.8944	19.483	24.7154	22.1937	16.7021	21.2037	15.1013	16.6327	14.6711	15.4683	25.4254	27.2329	18.6629	23.7737	AT2G05710	ACO3	aconitase 3
Gorai.009G327800.1	21.9518	20.8873	23.6204	22.1532	23.8109	25.0726	24.4524	24.4453	26.7666	25.8535	23.9586	25.5262	22.986	23.7001	22.3909	23.0257	28.9605	27.8282	25.39	27.3929	AT2G05710	ACO3	aconitase 3
Gorai.009G327800.2	18.3268	17.2081	18.4493	17.9947	19.7966	20.3699	19.9623	20.0429	21.7697	21.4225	19.5427	20.9116	18.5335	19.4567	18.2162	18.7355	23.5086	23.9454	20.1263	22.5268	AT2G05710	ACO3	aconitase 3
Gorai.009G327800.3	18.8655	18.4258	19.8942	19.0618	20.3641	21.907	21.1225	21.1312	23.1841	22.661	21.0032	22.2827	19.8627	20.5328	19.3587	19.9181	24.4463	24.3066	21.4192	23.3907	AT2G05710	ACO3	aconitase 3
Gorai.005G149700.1	3.77875	4.15891	4.57752	4.17173	4.56169	4.10622	3.98796	4.21862	3.15981	3.22791	3.75877	3.38216	3.63232	3.76716	4.01657	3.80535	2.14437	2.39074	2.32718	2.28743	AT2G05710	ACO3	aconitase 3
Gorai.005G149700.2	3.79265	4.13088	4.43509	4.11954	4.37332	3.91962	3.87688	4.0566	3.04278	2.98974	3.45847	3.16367	3.4659	3.71769	3.73459	3.6394	2.00297	2.20623	2.10354	2.10425	AT2G05710	ACO3	aconitase 3
Gorai.005G149700.4	3.95423	4.22343	4.33306	4.17024	4.20682	3.81372	3.77495	3.93183	2.92792	3.05555	3.29985	3.09444	3.51485	3.67105	3.74481	3.64357	2.17293	2.39995	2.30323	2.29203	AT2G05710	ACO3	aconitase 3
Gorai.005G149700.5	3.91249	4.31642	4.6545	4.29447	4.47965	4.27755	4.12685	4.29468	3.45045	3.12422	3.63094	3.40187	3.74797	3.71241	3.74054	3.73364	2.30615	2.3677	1.95339	2.20908	AT2G05710	ACO3	aconitase 3
Gorai.009G439700.1	4.23266	4.37148	4.65276	4.41897	2.79435	2.67969	2.95121	2.80841	1.02249	1.11759	1.71573	1.28527	2.45863	1.98665	2.68785	2.37771	0.862774	1.08451	0.825634	0.924306	AT2G05710	ACO3	aconitase 3
Gorai.009G440000.1	4.85405	4.94679	5.13848	4.97977	3.44985	3.45106	3.67455	3.52515	1.31622	1.33422	1.92026	1.52357	2.61345	2.3214	2.7823	2.57238	1.03187	1.38488	0.954739	1.12383	AT2G05710	ACO3	aconitase 3
Gorai.009G440000.2	4.12765	4.07399	4.55604	4.25256	2.77726	2.94156	2.71923	2.81268	1.0625	1.03945	1.65226	1.2514	2.03141	1.7353	2.20573	1.99081	0.911405	1.08061	0.759336	0.917119	AT2G05710	ACO3	aconitase 3
Gorai.009G438900.1	2.83917	2.77368	3.08933	2.90073	1.66131	1.83588	1.85546	1.78421	0.721984	0.748938	0.975774	0.815565	1.46155	1.21714	1.61482	1.43117	0.513545	0.782636	0.475604	0.590595	AT2G05710	ACO3	aconitase 3
Gorai.012G137200.1	11.7629	12.2297	12.7911	12.2613	12.0048	11.663	11.8122	11.8267	9.25458	9.41201	11.8745	10.1804	12.7538	12.7613	13.8917	13.1356	5.01509	5.17026	6.40863	5.53133	AT2G43090		Aconitase/3-isopropylmalate dehydratase protein
Gorai.012G137200.2	8.33914	8.77756	9.51411	8.87694	8.4618	8.45707	7.5516	8.15682	6.70916	7.24707	8.16237	7.37287	8.84126	8.98601	9.03717	8.95481	3.67701	4.28923	4.4773	4.14785	AT2G43090		Aconitase/3-isopropylmalate dehydratase protein
Gorai.012G137200.3	9.03555	9.72621	9.6729	9.47822	9.59013	9.04411	8.4176	9.01728	7.49533	7.98253	9.44265	8.30683	10.2551	9.91011	10.3956	10.1869	4.24423	4.94626	5.27033	4.82027	AT2G43090		Aconitase/3-isopropylmalate dehydratase protein
Gorai.005G214700.1	5.47064	5.69014	6.43284	5.86454	3.40381	3.28154	3.41427	3.36654	2.2331	2.38273	3.04984	2.55522	3.56103	2.94222	3.57283	3.35869	1.01309	1.69482	1.74324	1.48372	AT2G43090		Aconitase/3-isopropylmalate dehydratase protein
Gorai.005G214700.2	3.20414	3.10647	3.68435	3.33165	2.24042	1.98937	2.21217	2.14732	1.43299	1.53692	1.51905	1.49632	2.15059	1.66336	1.99006	1.93467	0.688654	1.08643	0.986827	0.920636	AT2G43090		Aconitase/3-isopropylmalate dehydratase protein
Gorai.005G147400.1	2.68423	3.10454	3.39553	3.06144	2.58452	2.72341	2.21699	2.50831	2.40415	2.55972	2.51674	2.49354	2.71947	2.50573	2.90836	2.71118	1.72183	1.88715	1.93229	1.84709	AT1G69040	ACR4	ACT domain repeat 4
Gorai.005G147400.2	2.4946	2.6616	3.00133	2.71918	2.45054	2.39973	2.11059	2.32028	2.14591	2.29379	2.19278	2.21083	2.3942	2.59283	2.7563	2.58111	1.53337	1.66364	1.65108	1.61603	AT1G69040	ACR4	ACT domain repeat 4
Gorai.001G056500.1	2.25608	2.38517	2.43489	2.35871	3.18201	2.67136	2.43689	2.76342	1.8122	1.76145	2.38011	1.98458	2.67768	2.56161	2.62264	2.62065	1.33342	2.29353	2.53534	2.0541	AT1G69040	ACR4	ACT domain repeat 4
Gorai.012G084400.1	1.41913	1.2966	1.49084	1.40219	1.18704	1.28241	1.35883	1.2761	0.782971	0.87294	1.33374	0.99655	1.51887	1.59137	1.54668	1.55231	0.508883	0.790432	0.939678	0.746331	AT3G01990	ACR6	ACT domain repeat 6
Gorai.006G048900.2	0.0404237	0.0788049	0.0913152	0.0701812	0.0777522	0.0936387	0.0541175	0.0751695	0.0118017	0.06885	0.0790222	0.0532246	0.0867449	0.0697804	0.0908469	0.0824574	0.0291009	0.0403196	0.0697086	0.0463764	AT3G01990	ACR6	ACT domain repeat 6
Gorai.003G167200.1	7.12837	7.3517	7.54777	7.34261	17.089	16.7671	16.7461	16.8674	46.5803	41.3683	34.8424	40.9303	24.4169	30.3244	23.3578	26.033	47.7937	46.7252	47.5395	47.3528	AT1G12420	ACR8	ACT domain repeat 8
Gorai.003G167200.2	4.80236	5.08515	5.79794	5.22848	12.5351	12.5685	12.2341	12.4459	34.7516	32.2141	27.0696	31.3451	18.8834	23.3808	17.8423	20.0355	35.7812	33.2157	33.478	34.1583	AT1G12420	ACR8	ACT domain repeat 8
Gorai.003G167200.3	4.23957	4.15874	4.81625	4.40485	10.2664	10.5493	10.5082	10.4413	28.7487	26.0484	21.4362	25.4111	15.4855	19.5379	14.2574	16.4269	28.6322	28.1732	27.9251	28.2435	AT1G12420	ACR8	ACT domain repeat 8
Gorai.004G203900.1	7.43478	7.37091	7.43434	7.41334	6.78353	6.57933	6.8226	6.72849	3.03292	3.67045	5.29849	4.00062	6.54334	5.56781	6.78595	6.29903	0.878088	0.938493	1.06654	0.96104	AT1G12420	ACR8	ACT domain repeat 8
Gorai.006G211600.1	2.92842	2.74297	2.86963	2.84701	1.33482	0.974423	1.40649	1.23858	0.174367	0.132832	0.48818	0.265126	0.701281	0.533828	1.00205	0.745721	0.00862367	0.0300001	0.0112947	0.0166395	AT1G12420	ACR8	ACT domain repeat 8
Gorai.003G135000.1	9.77032	10.4693	9.3298	9.85646	8.56847	8.97675	8.79046	8.77856	6.58923	7.63974	8.53875	7.58924	9.28534	8.49374	9.05334	8.94414	3.87719	4.44922	4.25765	4.19469	AT2G39570		ACT domain-containing protein
Gorai.003G135000.2	8.01728	7.42217	7.07094	7.50346	5.83943	6.19307	5.72596	5.91949	4.89853	5.88043	5.98183	5.58693	6.56949	6.35587	6.89466	6.60668	2.99609	3.03802	2.91573	2.98328	AT2G39570		ACT domain-containing protein
Gorai.013G011700.1	11.5818	11.0885	11.5672	11.4125	13.627	13.5762	14.6483	13.9505	16.8879	17.2247	16.5477	16.8868	15.9899	16.0476	15.0147	15.6841	8.4756	8.17637	7.91209	8.18802	AT5G04740		ACT domain-containing protein
Gorai.013G011700.2	10.055	10.4741	10.4781	10.3357	12.4575	12.7245	12.5028	12.5616	14.3748	15.0318	15.6558	15.0208	14.7654	14.3746	13.8676	14.3359	7.1771	6.78626	7.74159	7.23499	AT5G04740		ACT domain-containing protein
Gorai.013G011700.3	14.5645	13.7261	14.5801	14.2902	16.5607	16.7872	17.2919	16.88	19.2924	20.8382	20.7203	20.2836	19.9033	18.5199	19.0674	19.1635	10.8094	10.0941	10.3198	10.4078	AT5G04740		ACT domain-containing protein
Gorai.013G022700.1	2.00972	2.37832	2.36297	2.25033	1.84939	1.60674	1.45131	1.63581	3.44901	2.88959	2.09936	2.81265	1.6012	1.88024	1.55454	1.67866	2.78732	2.83872	2.54506	2.7237	AT2G39570		ACT domain-containing protein
Gorai.013G022700.2	1.37624	1.7586	1.61961	1.58482	1.34798	1.07592	1.08259	1.16883	2.29826	2.27239	1.23083	1.93383	1.1716	1.54586	1.07832	1.26526	1.99823	1.9318	1.82168	1.91724	AT2G39570		ACT domain-containing protein
Gorai.005G007600.1	9.5974	9.95667	10.0109	9.85499	6.75227	6.15029	5.94941	6.28399	3.17666	3.77616	4.64056	3.86446	5.6188	5.36935	5.94305	5.64373	0.854193	1.18372	1.16638	1.0681	AT2G31810		ACT domain-containing small subunit of acetolactate synthase protein
Gorai.005G007600.2	9.59837	10.2881	10.3805	10.089	6.4916	5.9597	6.13145	6.19425	3.42646	3.77883	4.94508	4.05012	5.64678	5.52738	5.88787	5.68734	0.711504	1.01956	1.18704	0.972703	AT2G31810		ACT domain-containing small subunit of acetolactate synthase protein
Gorai.003G005100.1	3.81655	3.77741	4.68803	4.094	3.10753	3.00287	2.92089	3.01043	3.04302	2.98146	3.48347	3.16932	3.5257	3.50243	3.26675	3.43163	1.18742	1.66045	1.36425	1.40404	AT4G35780		ACT-like protein tyrosine kinase family protein
Gorai.005G080000.1	4.21175	4.66167	4.76623	4.54655	4.53152	4.23356	4.14081	4.30196	3.07984	3.82164	4.29501	3.73216	4.10312	4.2752	4.56416	4.31416	1.26066	1.49943	1.5564	1.43883	AT4G35780		ACT-like protein tyrosine kinase family protein
Gorai.005G080000.2	4.92875	4.84736	4.96392	4.91334	4.91032	4.53561	4.38517	4.61037	3.56549	3.8297	4.30854	3.90124	4.59708	4.55788	4.89023	4.68173	1.27671	1.59407	1.39921	1.42333	AT4G35780		ACT-like protein tyrosine kinase family protein
Gorai.005G134700.1	2.56743	2.38152	3.20023	2.71639	2.43237	2.36429	2.36448	2.38704	2.21314	2.37569	2.73462	2.44115	3.11177	2.62778	2.59198	2.77718	0.987837	1.15635	1.15009	1.09809	AT4G38470		ACT-like protein tyrosine kinase family protein
Gorai.007G190200.3	2.66144	2.79158	2.9362	2.79641	2.71488	2.45744	2.27946	2.48393	1.99565	2.1042	2.47582	2.19189	2.47036	2.81137	2.86799	2.71657	1.55135	1.8579	1.68505	1.6981	AT4G35780		ACT-like protein tyrosine kinase family protein
Gorai.007G190200.1	2.73686	2.59325	2.61435	2.64815	2.53369	2.50729	2.45852	2.49983	1.76631	1.64121	2.28365	1.89706	2.62975	2.38619	2.38903	2.46832	1.51497	1.44376	1.50987	1.48953	AT4G35780		ACT-like protein tyrosine kinase family protein
Gorai.007G190200.2	2.50976	2.25256	2.54602	2.43611	2.31318	2.09083	2.25961	2.22121	1.85192	1.75037	1.94799	1.8501	2.24359	2.28914	2.35936	2.29736	1.22619	1.43429	1.28358	1.31469	AT4G35780		ACT-like protein tyrosine kinase family protein
Gorai.009G253200.2	2.29871	2.79579	2.52414	2.53955	1.16183	1.16878	1.06678	1.13247	1.0443	0.835118	0.9509	0.943439	1.12947	1.06147	1.02337	1.07144	0.418142	0.465021	0.393655	0.425606	AT2G17700		ACT-like protein tyrosine kinase family protein
Gorai.002G002100.1	0.165224	0.0609426	0.167737	0.131301	0.102494	0.105821	0.0765651	0.0949599	0.722556	0.621556	0.34621	0.563441	0.202268	0.326159	0.136591	0.221673	2.76352	4.0002	3.09649	3.28673	AT4G38470		ACT-like protein tyrosine kinase family protein
Gorai.002G002100.2	0.156312	0.108396	0.155683	0.14013	0.0831039	0.112236	0.0637786	0.0863727	0.890639	0.560861	0.261338	0.570946	0.166194	0.259593	0.109266	0.178351	2.3217	3.42419	2.82726	2.85772	AT4G38470		ACT-like protein tyrosine kinase family protein
Gorai.001G214200.3	0.785047	0.874443	0.98497	0.881487	1.15812	1.18798	1.19527	1.18046	1.36497	1.18351	1.72305	1.42385	1.71201	1.44505	1.45222	1.53643	0.293969	0.406187	0.321584	0.34058	AT4G38470		ACT-like protein tyrosine kinase family protein
Gorai.002G201200.1	0.741285	0.720976	0.868359	0.776873	1.15731	1.33939	1.22306	1.23992	1.86745	1.64457	1.64478	1.71893	1.44471	1.51014	1.49534	1.4834	1.4635	1.73512	1.15373	1.45078	AT4G38470		ACT-like protein tyrosine kinase family protein
Gorai.002G201200.2	0.551344	0.53719	0.636291	0.574942	1.10933	1.07219	0.955372	1.04563	1.50793	1.48992	1.40398	1.46728	1.28528	1.36574	1.1989	1.2833	1.19545	1.49756	1.20577	1.29959	AT4G38470		ACT-like protein tyrosine kinase family protein
Gorai.002G201200.3	0.606089	0.633777	0.653569	0.631145	1.12937	1.21552	0.953955	1.09961	1.64709	1.58399	1.45544	1.56217	1.20417	1.32626	1.10155	1.21066	1.12584	1.29449	1.07993	1.16675	AT4G38470		ACT-like protein tyrosine kinase family protein
Gorai.001G214200.2	0.704198	0.735795	0.859978	0.766657	1.08053	0.864459	1.04779	0.997593	1.09612	1.10528	1.59814	1.26651	1.37888	1.35081	1.17519	1.30163	0.23279	0.250641	0.262674	0.248702	AT4G38470		ACT-like protein tyrosine kinase family protein
Gorai.002G246400.1	4.11973	4.12977	3.93403	4.06118	2.49953	2.60796	3.0756	2.7277	1.55715	1.81706	2.0681	1.8141	3.11769	2.24898	2.68381	2.68349	0.772442	0.868725	0.494074	0.711747	AT2G36840		ACT-like superfamily protein
Gorai.011G235300.1	2.43652	2.77979	2.65144	2.62258	1.45158	1.46279	1.38126	1.43188	0.549026	0.725742	0.860927	0.711898	1.30464	0.985082	1.06205	1.11726	0.320578	0.273394	0.378343	0.324105	AT2G36840		ACT-like superfamily protein
Gorai.006G161800.1	1.76696	1.86596	2.11201	1.91498	1.2066	1.14172	1.06089	1.1364	0.994753	0.951695	0.851191	0.932547	1.20863	1.09061	1.00531	1.10152	0.867845	1.37587	1.39156	1.21176	AT2G36840		ACT-like superfamily protein
Gorai.002G257900.1	73.6091	72.7683	66.6382	71.0052	55.127	54.5672	56.9915	55.5619	43.7832	41.6115	43.6562	43.017	47.6697	46.3716	51.2508	48.4307	15.0464	13.7588	15.1689	14.6581	AT2G37620	AAc1,ACT1	actin 1
Gorai.011G260600.1	36.0189	35.7924	32.2442	34.6852	15.2222	13.261	13.2449	13.9094	12.5429	11.3331	9.95054	11.2755	12.3503	13.4861	14.5949	13.4771	18.8557	18.7823	19.8852	19.1744	AT2G37620	AAc1,ACT1	actin 1
Gorai.011G260600.2	27.6033	27.1346	24.5063	26.4147	11.233	10.3908	10.5456	10.7231	9.17378	7.92301	7.7999	8.2989	8.97427	9.99655	10.3271	9.76599	14.3598	13.8833	15.3539	14.5323	AT2G37620	AAc1,ACT1	actin 1
Gorai.011G260600.3	31.7012	31.3199	28.8491	30.6234	12.815	11.9514	12.0543	12.2736	10.5349	9.17256	8.26807	9.32517	10.525	11.8972	12.2356	11.5526	16.6748	15.4675	18.5347	16.8923	AT2G37620	AAc1,ACT1	actin 1
Gorai.012G100700.1	14.879	13.7538	13.1642	13.9323	14.8972	15.5411	16.1196	15.5193	15.2755	15.4251	16.4529	15.7178	14.5933	15.2391	15.1021	14.9781	4.41982	5.21474	5.12588	4.92015	AT2G37620	AAc1,ACT1	actin 1
Gorai.012G100700.2	15.4608	15.7869	14.3389	15.1956	16.1247	16.8599	16.4789	16.4879	16.299	17.1623	17.9851	17.1488	16.3033	16.4144	16.5163	16.4113	5.03735	5.59812	4.95985	5.19844	AT2G37620	AAc1,ACT1	actin 1
Gorai.012G100700.3	20.0739	19.849	18.5921	19.505	20.5577	21.3623	22.288	21.4026	20.7	21.054	23.2674	21.6738	20.3628	20.2539	20.7198	20.4455	6.32992	7.36422	7.69425	7.12946	AT2G37620	AAc1,ACT1	actin 1
Gorai.012G100700.4	15.9083	15.7098	14.6173	15.4118	17.4469	17.8422	18.0121	17.7671	16.9016	17.2832	18.5461	17.577	16.7493	17.0036	16.7646	16.8392	5.37247	6.12009	6.52657	6.00638	AT2G37620	AAc1,ACT1	actin 1
Gorai.012G100700.5	19.7065	18.9013	17.1145	18.5741	20.1998	21.5275	21.8238	21.1837	19.5203	19.9091	22.2832	20.5709	19.5143	20.214	20.9876	20.2386	5.89099	7.1301	7.12331	6.7148	AT2G37620	AAc1,ACT1	actin 1
Gorai.012G100700.6	18.1385	17.4621	16.4463	17.349	19.8535	20.0344	19.9627	19.9502	18.51	18.9242	20.772	19.402	18.8101	18.0538	19.5144	18.7928	5.92687	6.68416	6.55556	6.38887	AT2G37620	AAc1,ACT1	actin 1
Gorai.012G100700.7	19.6217	18.6595	17.7669	18.6827	19.8023	20.467	21.7119	20.6604	19.9404	20.2247	22.4919	20.8857	19.795	19.697	20.8067	20.0996	5.88616	6.72634	7.16555	6.59269	AT2G37620	AAc1,ACT1	actin 1
Gorai.012G100700.8	19.0025	17.6141	17.0759	17.8975	20.1351	21.3462	21.0749	20.8521	19.0464	19.6407	21.6789	20.122	19.1112	19.3808	19.8675	19.4532	5.93307	6.53401	7.19343	6.5535	AT2G37620	AAc1,ACT1	actin 1
Gorai.013G264100.1	27.8888	27.2275	24.172	26.4294	19.4412	19.7931	18.8773	19.3705	16.5395	16.0258	17.5267	16.6973	18.0433	17.5017	19.4152	18.3201	9.21453	9.46098	8.73296	9.13616	AT2G37620	AAc1,ACT1	actin 1
Gorai.013G264100.2	25.8838	24.4562	23.6966	24.6788	17.9102	18.4126	17.3497	17.8908	14.956	15.1295	16.2908	15.4587	16.2962	16.6905	17.865	16.9506	9.68834	8.21462	9.09325	8.99874	AT2G37620	AAc1,ACT1	actin 1
Gorai.013G264100.3	26.5932	25.8643	23.8171	25.4249	18.2696	19.7593	18.729	18.9193	15.6996	15.9487	17.0989	16.2491	17.5693	16.7626	18.9263	17.7527	8.72664	8.94592	9.25974	8.97743	AT2G37620	AAc1,ACT1	actin 1
Gorai.013G264100.4	27.9491	26.2091	24.8826	26.347	19.7697	20.0884	19.5374	19.7985	16.3349	16.6638	17.7653	16.9213	17.9035	17.6841	18.4456	18.0111	9.1676	9.14012	9.64996	9.31923	AT2G37620	AAc1,ACT1	actin 1
Gorai.013G022400.2	1.94213	2.55858	2.84108	2.44727	6.38272	8.21981	8.36829	7.65694	4.31359	4.24721	5.85982	4.80687	6.49139	6.24509	7.45707	6.73118	0.347184	0.440679	0.368203	0.385355	AT2G37620	AAc1,ACT1	actin 1
Gorai.013G022400.3	1.62341	2.3086	2.38269	2.1049	6.2696	8.46608	8.14215	7.62594	4.04624	4.12591	5.86046	4.67754	5.86254	5.82853	6.79127	6.16078	0.215043	0.344368	0.361921	0.307111	AT2G37620	AAc1,ACT1	actin 1
Gorai.013G022400.1	1.44999	1.95913	1.8893	1.76614	5.28667	7.2198	6.94581	6.48409	3.72899	3.51435	4.68638	3.97657	5.5653	5.35363	5.95577	5.6249	0.255963	0.31202	0.352413	0.306799	AT2G37620	AAc1,ACT1	actin 1
Gorai.004G004900.1	54.3464	51.1801	51.0861	52.2042	49.7656	49.2542	49.4861	49.502	53.5055	52.4223	50.4518	52.1265	47.3584	52.5819	51.5996	50.5133	47.1736	45.6012	46.4969	46.4239	AT3G53750	ACT3	actin 3
Gorai.003G132400.1	0.242177	0.608022	1.00605	0.61875	0.186075	0.190827	0.140027	0.17231	0.282927	0.193435	0.106985	0.194449	0.196592	0.25792	0.250588	0.235033	8.55613	7.20762	6.46209	7.40861	AT3G53750	ACT3	actin 3
Gorai.002G207300.1	40.0869	41.1621	38.7723	40.0071	37.4557	33.7325	33.4852	34.8911	26.9117	29.8192	31.8807	29.5372	30.8962	32.9517	31.8642	31.904	9.58183	11.5618	12.8687	11.3374	AT5G09810	ACT7	actin 7
Gorai.002G207300.2	37.9341	38.7053	37.7157	38.1183	36.0662	32.0097	32.8924	33.6561	26.2081	28.7021	30.7603	28.5568	31.2918	32.7281	30.4708	31.4969	8.65649	12.1807	12.7482	11.1951	AT5G09810	ACT7	actin 7
Gorai.002G207300.3	39.1814	39.6729	39.1231	39.3258	36.7058	33.4478	32.8328	34.3288	26.0551	27.7886	29.0002	27.6146	30.2091	32.716	30.7284	31.2178	9.78763	10.9171	12.3947	11.0331	AT5G09810	ACT7	actin 7
Gorai.003G069800.1	82.7762	75.4303	75.7029	77.9698	88.7586	84.0018	83.6779	85.4794	73.747	76.8552	75.8558	75.486	78.2981	79.9169	78.0402	78.7518	68.1659	67.6945	67.9373	67.9326	AT5G09810	ACT7	actin 7
Gorai.003G069800.2	89.1128	80.3968	80.5923	83.3673	98.9449	97.5915	97.5949	98.0437	83.5384	85.228	85.616	84.7941	87.5328	90.2494	88.9344	88.9056	82.2236	83.2491	80.373	81.9486	AT5G09810	ACT7	actin 7
Gorai.003G069800.3	106.927	100.168	99.0876	102.061	114.405	107.999	107.257	109.887	90.0625	92.1344	93.4173	91.8714	96.0222	99.2277	99.1535	98.1345	83.9218	86.567	85.3557	85.2815	AT5G09810	ACT7	actin 7
Gorai.003G069800.4	79.7754	73.9391	71.5282	75.0809	89.1678	84.2948	83.0651	85.5093	69.5686	72.0313	72.7356	71.4452	74.6216	75.3034	76.5317	75.4856	69.4631	69.3193	64.7557	67.846	AT5G09810	ACT7	actin 7
Gorai.003G069800.5	80.144	72.2284	72.9767	75.1164	87.6308	84.049	83.5281	85.0693	72.0545	72.4707	74.5283	73.0179	75.6012	76.7444	77.6437	76.6631	68.1542	70.8965	67.2988	68.7832	AT5G09810	ACT7	actin 7
Gorai.003G069800.6	79.0787	71.8835	71.6017	74.188	84.6417	82.472	81.782	82.9653	71.0603	72.7058	73.0654	72.2771	75.0058	76.8961	73.8684	75.2568	68.0007	67.3144	65.6471	66.9874	AT5G09810	ACT7	actin 7
Gorai.003G069800.7	103.034	97.5494	95.1964	98.5932	107.928	100.796	99.3249	102.683	87.0935	88.7039	89.6138	88.4704	94.2336	95.8438	96.119	95.3988	78.4528	80.3864	80.6029	79.8141	AT5G09810	ACT7	actin 7
Gorai.004G127500.1	12.542	12.2572	13.4704	12.7565	16.6836	18.5439	18.6343	17.9539	13.3418	13.0836	15.4687	13.9647	17.0112	16.0915	16.6444	16.5824	5.0127	5.84807	6.53451	5.79843	AT5G09810	ACT7	actin 7
Gorai.004G127500.2	10.7964	11.717	11.9256	11.4797	15.2637	16.7338	15.4721	15.8232	11.3414	12.0609	13.768	12.3901	14.7919	14.3305	13.9393	14.3539	4.82733	5.73307	6.4655	5.6753	AT5G09810	ACT7	actin 7
Gorai.004G127500.3	8.26049	7.99173	8.92065	8.39096	10.418	11.6196	11.5443	11.194	8.71198	8.91002	10.3141	9.31205	11.4282	10.5483	10.7298	10.9021	3.72243	4.48313	4.25776	4.15444	AT5G09810	ACT7	actin 7
Gorai.004G127500.4	9.1479	9.60179	11.0123	9.92068	13.0582	13.8381	14.4618	13.786	10.432	10.5799	12.6102	11.2074	13.6174	12.2571	12.5287	12.8011	4.19289	4.64274	5.07239	4.63601	AT5G09810	ACT7	actin 7
Gorai.007G063600.1	613.783	574.725	576.95	588.486	710.973	732.65	716.71	720.111	625.189	629.99	628.396	627.858	614.071	630.543	600.517	615.044	585.992	569.15	566.715	573.952	AT5G09810	ACT7	actin 7
Gorai.007G063600.2	401.168	373.003	378.32	384.164	469.696	481.956	472.188	474.613	414.913	415.783	410.388	413.695	400.6	415.603	392.252	402.818	381.356	371.399	361.185	371.313	AT5G09810	ACT7	actin 7
Gorai.007G063600.3	380.524	356.857	357.274	364.885	441.09	452.648	444.401	446.046	396.112	388.607	381.135	388.618	378.115	389.898	370.277	379.43	381.485	367.655	361.862	370.334	AT5G09810	ACT7	actin 7
Gorai.012G030500.1	26.8864	25.2052	24.8803	25.6573	33.4719	31.8414	32.1391	32.4841	33.8227	34.399	34.1478	34.1232	31.82	32.3288	31.4682	31.8723	18.8319	19.0813	20.5094	19.4742	AT5G09810	ACT7	actin 7
Gorai.012G030500.2	33.8954	32.4618	31.7974	32.7182	40.665	40.0662	39.6361	40.1224	41.5536	43.2987	41.3246	42.059	40.1248	39.7633	39.415	39.7677	23.4966	22.1367	23.4355	23.0229	AT5G09810	ACT7	actin 7
Gorai.012G030500.3	28.5613	27.5186	26.4344	27.5048	34.1512	32.9909	33.2635	33.4685	36.5932	35.7265	35.7101	36.01	33.5743	32.9638	33.7383	33.4254	19.02	17.848	19.1435	18.6705	AT5G09810	ACT7	actin 7
Gorai.012G030500.4	30.887	29.6556	28.3592	29.6339	38.4225	36.5364	36.6472	37.202	38.7619	39.6577	38.6737	39.0311	35.7796	36.3777	35.9149	36.0241	21.8148	21.5495	23.173	22.1791	AT5G09810	ACT7	actin 7
Gorai.N017400.1	45.2866	41.792	40.3991	42.4925	50.8483	50.069	49.8031	50.2402	55.2868	55.7087	55.5946	55.53	52.5443	52.5187	52.3699	52.4776	30.9099	28.4107	31.7307	30.3504	AT5G09810	ACT7	actin 7
Gorai.005G259200.1	8.32115	9.29849	9.91918	9.17961	4.18072	3.65006	3.39212	3.74097	3.06703	3.35169	3.62318	3.3473	3.03662	3.02205	3.36349	3.14072	0.919434	1.82083	0.933043	1.22444	AT5G09810	ACT7	actin 7
Gorai.002G001500.1	5.97955	5.80268	6.30241	6.02821	11.4554	11.8489	11.924	11.7428	11.9541	11.2459	10.6288	11.2763	9.67098	10.4397	9.32356	9.81143	0.90676	0.983319	1.29463	1.06157	AT5G09810	ACT7	actin 7
Gorai.002G001500.2	5.16495	4.79784	5.83848	5.26709	10.126	10.6994	11.2855	10.7036	10.9985	10.1669	9.56699	10.2441	9.08737	9.50046	8.82981	9.13921	0.726803	1.14768	1.12704	1.00051	AT5G09810	ACT7	actin 7
Gorai.002G001500.3	5.99779	5.60687	6.6238	6.07615	12.2391	11.5292	12.3296	12.0327	12.4991	11.9935	11.0152	11.8359	10.2046	10.8849	9.95258	10.3474	1.01955	1.19274	1.10833	1.10687	AT5G09810	ACT7	actin 7
Gorai.008G195600.1	3.97142	3.48552	4.41106	3.956	4.96604	4.58422	4.86324	4.8045	3.70881	3.69101	4.00358	3.80113	4.4245	4.25301	4.31452	4.33068	3.8305	4.13959	3.45893	3.80967	AT5G07740		actin binding
Gorai.008G195600.2	4.2764	4.0005	4.25466	4.17719	5.03693	4.83969	5.15833	5.01165	3.78633	3.89409	4.33789	4.0061	4.56646	4.73829	5.07393	4.79289	3.85259	4.62862	3.8012	4.09414	AT5G07740		actin binding
Gorai.008G195600.3	4.08556	3.59066	4.21332	3.96318	4.83074	4.65278	4.55554	4.67969	3.76566	3.4898	3.95985	3.73844	4.13361	4.26249	4.26783	4.22131	3.51654	4.18423	3.40612	3.7023	AT5G07740		actin binding
Gorai.008G195600.4	3.01611	2.63643	3.25636	2.96963	3.70949	3.40462	3.66282	3.59231	2.64625	2.78478	2.92416	2.78506	3.18061	3.00859	2.94082	3.04334	2.81413	3.08085	2.4477	2.78089	AT5G07740		actin binding
Gorai.010G112600.1	0.998602	1.02466	1.39465	1.1393	1.41991	1.37795	1.57322	1.45702	1.35655	1.36426	1.52927	1.41669	1.27419	1.42073	1.33949	1.34481	5.05704	5.77337	4.77326	5.20122	AT5G58160		actin binding
Gorai.010G112600.2	1.01482	1.06821	1.34282	1.14195	1.37985	1.24237	1.26933	1.29718	1.33991	1.26934	1.25492	1.28806	1.27485	1.15965	1.09191	1.17547	4.62242	5.00689	4.32394	4.65108	AT5G58160		actin binding
Gorai.010G112600.3	1.00861	0.90543	1.32962	1.08122	1.2347	1.16126	1.31244	1.23613	1.22134	1.20773	1.25477	1.22794	1.04923	1.1063	1.14869	1.10141	4.49441	4.96745	4.02842	4.49676	AT5G58160		actin binding
Gorai.N003200.1	68.436	63.5938	55.8074	62.6124	46.922	43.9383	45.7839	45.5481	19.6142	21.2092	26.8271	22.5501	32.309	30.2163	37.4707	33.332	3.92713	3.92126	4.04554	3.96464	AT5G48460		Actin binding Calponin homology (CH) domain-containing protein
Gorai.007G159700.1	10.6296	10.0881	9.76137	10.1597	8.52972	7.61224	8.57346	8.23847	0.853162	1.01931	2.70396	1.52548	5.31507	4.28851	6.0486	5.2174	0.128787	0.206061	0.172822	0.169224	AT5G48460		Actin binding Calponin homology (CH) domain-containing protein
Gorai.007G159700.2	8.78151	8.69159	8.18215	8.55175	7.10029	6.4043	7.14181	6.88213	0.90319	0.860191	2.38172	1.3817	4.45139	3.58155	5.05542	4.36279	0.0894363	0.14563	0.0971333	0.110733	AT5G48460		Actin binding Calponin homology (CH) domain-containing protein
Gorai.007G159700.3	8.40769	8.06531	7.86028	8.11109	6.38447	5.72887	6.6572	6.25685	0.730937	0.849607	2.00206	1.1942	3.9055	3.35968	4.63867	3.96795	0.094097	0.153983	0.174936	0.141005	AT5G48460		Actin binding Calponin homology (CH) domain-containing protein
Gorai.007G159700.4	9.06927	8.82273	8.27214	8.72138	6.47055	5.60465	6.81293	6.29604	0.7487	0.767208	2.08355	1.19982	4.27395	3.39092	4.90865	4.19117	0.0807822	0.093521	0.119282	0.0978617	AT5G48460		Actin binding Calponin homology (CH) domain-containing protein
Gorai.007G159700.5	7.78493	7.38993	7.09826	7.42437	6.14398	5.55759	6.27523	5.99227	0.658256	0.602102	2.0261	1.09549	3.60409	2.95838	4.47862	3.68036	0.0952346	0.156634	0.0824633	0.111444	AT5G48460		Actin binding Calponin homology (CH) domain-containing protein
Gorai.009G138100.1	2.16327	2.05153	1.99539	2.07007	6.10765	6.75674	6.94821	6.6042	9.86384	9.90831	10.4627	10.0783	8.97032	10.5302	10.3351	9.9452	2.45782	2.24764	2.76832	2.49126	AT1G52080	AR791	actin binding protein family
Gorai.009G138100.2	2.07896	2.23732	2.30514	2.20714	7.22291	8.12335	7.95899	7.76842	10.8699	11.0818	12.5587	11.5035	10.1042	11.4127	11.2168	10.9112	3.15335	2.70758	2.6693	2.84341	AT1G52080	AR791	actin binding protein family
Gorai.009G138100.3	2.03987	2.00972	2.01949	2.02302	6.54661	7.52544	7.20428	7.09211	10.2528	10.2371	11.6083	10.6994	9.35349	10.6436	10.484	10.1604	2.73192	2.65569	2.87666	2.75476	AT1G52080	AR791	actin binding protein family
Gorai.002G254800.1	89.5683	97.4245	91.2998	92.7642	86.3118	88.5297	86.5216	87.121	114.925	114.109	104.547	111.193	99.1858	104.742	98.9244	100.951	109.811	110.451	132.606	117.623	AT3G46010	ADF1,atadf,ATADF1	actin depolymerizing factor 1
Gorai.003G135600.1	152.468	160.504	134.724	149.232	136.195	136.357	133.363	135.305	177.968	176.67	164.879	173.172	154.91	161.267	155.431	157.203	122.278	126.006	143.112	130.465	AT3G46010	ADF1,atadf,ATADF1	actin depolymerizing factor 1
Gorai.002G254700.1	407.099	423.821	410.835	413.919	462.089	476.719	465.528	468.112	754.825	722.537	606.486	694.616	530.906	567.11	495.507	531.174	557.584	563.658	649.328	590.19	AT5G59880	ADF3	actin depolymerizing factor 3
Gorai.013G022900.1	48.7892	51.511	47.4442	49.2481	54.829	59.1417	58.9899	57.6536	67.5566	69.3215	69.5817	68.8199	65.1499	66.0009	64.8243	65.325	54.3289	53.9966	67.6701	58.6652	AT5G59890	ADF4,ATADF4	actin depolymerizing factor 4
Gorai.013G022900.2	59.256	65.8754	60.0285	61.72	70.0511	73.3376	73.5332	72.3073	88.9897	87.9923	86.7323	87.9048	81.4236	83.1833	81.2383	81.9484	70.4128	69.8615	79.6678	73.314	AT5G59890	ADF4,ATADF4	actin depolymerizing factor 4
Gorai.013G264800.1	82.5647	83.7179	76.4396	80.9074	86.6507	88.8186	86.9729	87.4807	94.4489	98.0191	98.2788	96.9156	95.7441	94.1035	99.113	96.3202	67.6627	66.6655	76.0059	70.1114	AT5G59890	ADF4,ATADF4	actin depolymerizing factor 4
Gorai.005G253800.1	22.5453	24.3122	22.3378	23.0651	17.4612	16.0436	16.8036	16.7695	52.631	52.9557	38.6308	48.0725	24.3606	32.9757	23.1804	26.8389	22.0718	19.7868	24.5076	22.1221	AT2G16700	ADF5,ATADF5	actin depolymerizing factor 5
Gorai.005G253800.2	14.0169	13.7326	16.0373	14.5956	10.2198	9.5675	9.94667	9.91133	31.1844	29.906	22.0247	27.705	13.9527	19.3962	13.7689	15.706	11.7303	10.7405	12.7036	11.7248	AT2G16700	ADF5,ATADF5	actin depolymerizing factor 5
Gorai.005G253800.3	13.4075	14.7344	12.398	13.5133	8.84395	8.11668	8.25007	8.40356	29.0762	28.2972	19.8212	25.7315	13.9115	15.4961	13.2521	14.2199	10.9485	8.85216	10.4092	10.07	AT2G16700	ADF5,ATADF5	actin depolymerizing factor 5
Gorai.008G035300.1	151.025	153.479	133.494	146	97.46	89.3396	99.3734	95.391	50.9362	52.7567	74.8249	59.5059	92.1065	79.7308	104.242	92.0265	11.5684	11.4391	11.1726	11.3934	AT2G16700	ADF5,ATADF5	actin depolymerizing factor 5
Gorai.008G035300.2	70.5444	71.8625	64.5994	69.0021	43.8254	38.2052	44.1788	42.0698	23.4081	23.992	36.179	27.8597	41.7793	39.2678	51.1539	44.067	4.78424	4.46193	5.2303	4.82549	AT2G16700	ADF5,ATADF5	actin depolymerizing factor 5
Gorai.006G072300.1	14.9981	16.1872	14.5357	15.2403	13.0901	13.0739	12.976	13.0467	14.2053	13.8593	12.8287	13.6311	12.9074	13.0129	12.2936	12.738	18.5187	18.9017	20.2914	19.2372	AT2G31200	ADF6,ATADF6	actin depolymerizing factor 6
Gorai.006G072300.2	6.75668	7.53299	6.51473	6.9348	5.29957	5.7382	5.64977	5.56251	5.78609	6.01826	5.57513	5.79316	5.68782	6.51438	6.23448	6.14556	8.49251	8.29436	8.34491	8.37726	AT2G31200	ADF6,ATADF6	actin depolymerizing factor 6
Gorai.006G072300.3	8.22266	8.96844	7.88441	8.35851	6.56677	6.82093	6.97171	6.78647	8.59691	8.25887	7.35316	8.06965	7.57194	7.70294	7.21981	7.49823	12.2978	13.3305	14.9581	13.5288	AT2G31200	ADF6,ATADF6	actin depolymerizing factor 6
Gorai.006G072300.4	8.30824	9.3651	8.13372	8.60235	7.62305	7.73171	7.30725	7.554	8.75901	8.64026	8.26291	8.55406	8.14515	7.95105	8.09141	8.06254	13.3669	13.9021	16.7705	14.6798	AT2G31200	ADF6,ATADF6	actin depolymerizing factor 6
Gorai.006G253600.1	8.51603	9.67549	7.79465	8.66206	4.71828	4.71011	4.84876	4.75905	4.34921	3.93058	4.4219	4.2339	5.61927	5.36766	5.76814	5.58502	1.15516	1.94385	1.52962	1.54287	AT2G31200	ADF6,ATADF6	actin depolymerizing factor 6
Gorai.001G275200.1	6.1347	6.25002	5.72974	6.03816	4.81544	4.60041	4.90284	4.7729	4.81185	5.29732	4.9506	5.01992	4.90668	4.70671	5.26391	4.9591	4.6793	4.47091	4.85283	4.66768	AT3G27000	ARP2,ATARP2,WRM	actin related protein 2
Gorai.001G275200.2	5.75415	5.25029	5.29713	5.43385	4.34067	4.25803	4.67808	4.42559	4.71091	4.92361	4.61978	4.75143	4.56308	4.21436	4.2973	4.35824	3.85657	4.01797	3.71225	3.86226	AT3G27000	ARP2,ATARP2,WRM	actin related protein 2
Gorai.001G275200.3	5.21021	4.62557	4.90978	4.91519	3.61604	3.54156	4.12869	3.7621	3.94227	4.54326	3.75673	4.08075	3.98334	3.7485	3.88459	3.87214	3.54878	3.61032	3.47344	3.54418	AT3G27000	ARP2,ATARP2,WRM	actin related protein 2
Gorai.001G275200.4	2.81514	2.63115	2.73472	2.727	2.00865	2.06145	2.1488	2.07297	2.09437	2.32389	1.87734	2.09853	2.13114	2.13892	1.96688	2.07898	1.95974	1.67242	1.71372	1.78196	AT3G27000	ARP2,ATARP2,WRM	actin related protein 2
Gorai.001G275200.5	2.19774	2.09982	1.90034	2.06597	1.70503	1.60155	1.59198	1.63285	1.75355	1.60228	1.6196	1.65848	1.72853	1.63494	1.47284	1.6121	1.54562	1.48227	1.50756	1.51182	AT3G27000	ARP2,ATARP2,WRM	actin related protein 2
Gorai.007G063700.1	655.853	648.158	625.038	643.016	795.739	820.891	787.188	801.273	748.393	734.994	731.394	738.26	724.263	763.863	735.262	741.129	666.082	674.339	741.36	693.927	AT3G12110	ACT11	actin-11
Gorai.012G070300.1	122.761	114.642	110.629	116.011	91.618	86.85	83.5201	87.3294	63.9821	66.0615	74.4375	68.1604	74.8572	79.621	81.9508	78.8097	44.7605	48.2194	45.6852	46.2217	AT3G12110	ACT11	actin-11
Gorai.012G070300.2	84.2557	80.1743	77.4149	80.615	62.7023	60.9305	58.9749	60.8692	45.4414	47.1623	52.4266	48.3434	54.5248	56.3116	59.556	56.7975	31.8493	33.5992	35.3844	33.611	AT3G12110	ACT11	actin-11
Gorai.012G070300.3	127.712	120.713	115.862	121.429	94.2512	91.758	88.6459	91.5517	69.7451	70.7142	77.422	72.6271	80.8886	85.4629	88.2198	84.8571	48.1845	51.2428	52.1264	50.5179	AT3G12110	ACT11	actin-11
Gorai.012G070300.4	116.411	110.346	105.77	110.843	86.1268	82.4071	79.8903	82.8081	62.6848	64.8342	71.9844	66.5011	75.5009	78.043	81.4613	78.3351	43.2522	46.0907	46.6868	45.3432	AT3G12110	ACT11	actin-11
Gorai.012G070300.5	114.583	110.577	104.541	109.9	86.3191	82.3142	79.0665	82.5666	62.1564	65.3216	69.3666	65.6149	72.991	77.426	79.3209	76.5793	43.4978	47.4691	46.8521	45.9397	AT3G12110	ACT11	actin-11
Gorai.012G070300.6	130.482	125.171	118.569	124.741	96.2377	90.3165	87.9812	91.5118	68.6861	70.2643	77.3017	72.084	79.9873	85.4851	89.5512	85.0078	47.7686	50.415	50.5272	49.5703	AT3G12110	ACT11	actin-11
Gorai.013G125400.1	0.0503726	0.066993	0.210866	0.109411	0.277753	0.270057	0.418678	0.322163	11.2407	10.0125	3.72526	8.32617	2.0107	2.21038	1.23098	1.81735	3.97459	4.06216	4.68694	4.24123	AT3G05470		Actin-binding FH2 (formin homology 2) family protein
Gorai.010G112600.4	1.15195	1.0977	1.42657	1.22541	1.53438	1.34991	1.45443	1.44624	1.47001	1.50776	1.38225	1.45334	1.32946	1.59564	1.42782	1.45097	5.16213	5.78726	5.49553	5.48164	AT2G25050		Actin-binding FH2 (Formin Homology) protein
Gorai.005G016800.1	3.84256	4.20044	4.07015	4.03772	4.05816	3.98808	3.90859	3.98495	3.68174	4.01534	3.97399	3.89035	4.01737	4.11408	3.91782	4.01642	3.53424	3.70629	3.4105	3.55034	AT4G22720		Actin-like ATPase superfamily protein
Gorai.005G016800.2	4.46349	4.27291	4.37912	4.37184	4.43964	4.24002	4.76252	4.48073	4.22401	4.84484	4.4541	4.50765	4.60376	4.20471	4.89659	4.56835	4.18718	3.87291	3.95885	4.00631	AT4G22720		Actin-like ATPase superfamily protein
Gorai.005G016800.3	4.61391	4.99406	5.07593	4.89464	5.23049	4.63274	5.68273	5.18199	4.96703	4.83761	5.10334	4.96933	5.11586	5.07585	5.23993	5.14388	4.36702	4.73831	4.74204	4.61579	AT4G22720		Actin-like ATPase superfamily protein
Gorai.005G174800.1	4.91896	5.02308	5.20487	5.04897	4.9189	4.84169	4.37657	4.71239	4.52103	4.18821	4.20029	4.30318	3.91926	4.3294	4.28327	4.17731	3.09898	3.81702	3.79701	3.571	AT1G13180	ARP3,ATARP3,DIS1	Actin-like ATPase superfamily protein
Gorai.005G174800.2	4.96543	5.30397	5.44406	5.23782	4.6102	4.85763	4.19448	4.55411	4.75453	4.3366	4.54897	4.5467	3.83634	4.24052	4.36003	4.14563	3.27736	3.91162	3.35897	3.51598	AT1G13180	ARP3,ATARP3,DIS1	Actin-like ATPase superfamily protein
Gorai.005G174800.3	4.94345	5.62771	5.75824	5.44313	4.99538	4.81224	4.59857	4.80206	5.26972	4.9653	4.66564	4.96689	4.42363	4.42961	4.58639	4.47987	3.7396	3.84833	3.70751	3.76514	AT1G13180	ARP3,ATARP3,DIS1	Actin-like ATPase superfamily protein
Gorai.005G174800.4	4.03666	4.9119	4.29315	4.4139	3.91087	3.82273	3.85757	3.86373	3.96977	3.81509	3.46312	3.74933	3.19285	3.50336	3.35396	3.35006	2.71965	2.86726	2.65231	2.74641	AT1G13180	ARP3,ATARP3,DIS1	Actin-like ATPase superfamily protein
Gorai.008G162200.1	2.55909	2.4525	2.4576	2.48973	2.34822	2.34536	2.10882	2.26747	3.91304	3.57767	2.92846	3.47306	2.09297	2.60616	2.38379	2.36097	2.92018	3.35113	3.55102	3.27411	AT1G13180	ARP3,ATARP3,DIS1	Actin-like ATPase superfamily protein
Gorai.008G162200.2	2.10459	2.19973	2.43728	2.2472	2.2143	2.08751	2.06844	2.12342	3.56603	3.25835	2.45947	3.09462	2.05849	2.21001	2.22521	2.16457	3.01196	3.04939	3.35156	3.13764	AT1G13180	ARP3,ATARP3,DIS1	Actin-like ATPase superfamily protein
Gorai.008G162200.5	2.65803	2.55347	2.38106	2.53085	2.44268	2.11463	1.89973	2.15235	3.62097	3.22348	2.26419	3.03621	2.04204	2.04567	1.93601	2.0079	3.54875	3.75117	4.39224	3.89739	AT1G13180	ARP3,ATARP3,DIS1	Actin-like ATPase superfamily protein
Gorai.010G138000.1	18.7465	17.8379	18.0753	18.2199	22.7334	24.0391	21.8366	22.8697	22.6761	22.9335	23.6638	23.0911	22.8587	22.7397	22.834	22.8108	29.0795	27.9012	25.6188	27.5332	AT1G80460	GLI1,NHO1	Actin-like ATPase superfamily protein
Gorai.010G138000.2	13.5392	13.9588	13.894	13.7973	16.3051	17.2939	16.4514	16.6835	17.7916	17.7411	17.8812	17.8047	17.7296	17.1593	18.1221	17.6704	21.473	21.2454	20.7932	21.1705	AT1G80460	GLI1,NHO1	Actin-like ATPase superfamily protein
Gorai.012G039600.2	3.14889	2.90799	3.01853	3.02514	2.83264	3.14158	2.97802	2.98408	3.32356	3.23479	3.65825	3.40553	3.35199	3.45921	3.24462	3.35194	2.07479	2.37582	2.17361	2.20807	AT1G30540		Actin-like ATPase superfamily protein
Gorai.012G039600.4	2.6781	2.46941	2.56207	2.56986	2.85982	2.69875	3.13449	2.89769	3.37723	3.40699	3.28826	3.35749	3.0823	3.41747	3.13306	3.21094	2.04424	1.78471	2.17424	2.00106	AT1G30540		Actin-like ATPase superfamily protein
Gorai.008G162200.3	2.26672	2.23101	2.09421	2.19731	2.10069	2.06343	2.00767	2.05726	3.71992	3.05152	2.37476	3.04874	2.043	2.19564	2.20158	2.14674	3.26162	3.21848	3.09148	3.19052	AT1G13180	ARP3,ATARP3,DIS1	Actin-like ATPase superfamily protein
Gorai.008G162200.4	2.1983	2.33327	2.13467	2.22208	2.40966	1.94252	2.03602	2.1294	3.67898	2.90041	2.36162	2.98034	2.1354	2.07902	2.02703	2.08048	2.83568	3.03746	3.28042	3.05119	AT1G13180	ARP3,ATARP3,DIS1	Actin-like ATPase superfamily protein
Gorai.011G123400.1	6.99583	6.73194	6.58691	6.77156	5.78757	6.42679	6.06614	6.0935	5.68721	6.21886	5.66167	5.85591	5.44777	6.16852	6.23966	5.95198	1.23865	1.54289	1.51914	1.43356	AT1G13180	ARP3,ATARP3,DIS1	Actin-like ATPase superfamily protein
Gorai.012G039600.1	2.77102	2.6621	2.53807	2.65706	2.82853	2.80283	2.94456	2.85864	3.02867	3.26357	2.99289	3.09505	2.71507	2.96369	3.16952	2.94943	1.74409	2.0477	1.75294	1.84824	AT1G30540		Actin-like ATPase superfamily protein
Gorai.012G039600.3	2.63071	2.07043	2.52433	2.40849	2.42973	2.53119	2.32657	2.42916	2.39176	2.62936	2.6465	2.55587	2.64279	2.59557	2.90848	2.71561	1.73075	1.92214	1.67433	1.77574	AT1G30540		Actin-like ATPase superfamily protein
Gorai.012G039600.5	2.31656	2.19671	2.26597	2.25975	2.32721	2.31996	2.2151	2.28742	2.47931	2.58674	2.79607	2.62071	2.57911	2.77334	2.7971	2.71652	1.32781	1.68038	1.64564	1.55128	AT1G30540		Actin-like ATPase superfamily protein
Gorai.008G162200.6	2.123	2.17515	2.25193	2.18336	1.98807	1.91768	2.02576	1.97717	3.2463	3.10935	2.30526	2.88697	1.80097	2.20687	1.95488	1.98757	3.13915	3.26579	3.3884	3.26445	AT1G13180	ARP3,ATARP3,DIS1	Actin-like ATPase superfamily protein
Gorai.002G189400.1	2.52502	2.10326	1.84749	2.15859	1.02152	1.22089	1.2626	1.16834	0.28101	0.309452	0.523653	0.371372	0.79488	0.641537	0.780583	0.739	0.0118573	0.0041657	0.010692	0.008905	AT1G13180	ARP3,ATARP3,DIS1	Actin-like ATPase superfamily protein
Gorai.008G162200.7	1.97431	1.85238	1.99966	1.94211	1.74441	1.67666	1.85687	1.75931	3.07982	2.46343	2.17285	2.57203	1.67697	1.83743	1.71761	1.744	2.69238	3.06453	3.0926	2.94984	AT1G13180	ARP3,ATARP3,DIS1	Actin-like ATPase superfamily protein
Gorai.013G249800.2	3.06101	3.11827	3.64979	3.27635	2.48065	2.27187	2.49502	2.41585	1.60905	1.88099	1.71104	1.73369	2.01922	1.86515	2.20327	2.02921	0.889716	0.874015	0.96679	0.910174	AT1G18450	ARP4,ATARP4	actin-related protein 4
Gorai.013G249800.4	2.95252	3.27443	3.39153	3.20616	2.50244	2.04488	2.00578	2.18437	1.51429	1.59025	1.79519	1.63324	2.23347	1.72309	2.06977	2.00877	0.804561	1.02505	0.962838	0.930817	AT1G18450	ARP4,ATARP4	actin-related protein 4
Gorai.013G249800.1	2.6959	3.12355	3.34302	3.05416	2.23453	1.9065	2.22266	2.12123	1.34066	1.50762	1.76434	1.53754	2.13462	1.55785	1.9415	1.87799	0.724737	0.823143	0.871843	0.806574	AT1G18450	ARP4,ATARP4	actin-related protein 4
Gorai.013G249800.3	3.26178	2.89518	3.23718	3.13138	2.13767	1.95834	2.19307	2.09636	1.49651	1.46188	1.78431	1.5809	2.18623	1.74174	1.96068	1.96288	0.772359	0.935721	0.945348	0.884476	AT1G18450	ARP4,ATARP4	actin-related protein 4
Gorai.013G249800.5	3.01478	3.13138	3.22921	3.12512	2.24403	2.26726	2.49515	2.33548	1.61913	1.66697	1.68513	1.65708	1.97869	1.72578	2.12225	1.94224	0.767018	0.819187	0.759854	0.78202	AT1G18450	ARP4,ATARP4	actin-related protein 4
Gorai.009G319700.1	7.88773	8.62957	10.4938	9.0037	8.3613	8.08643	7.4706	7.97278	6.43779	6.67735	6.63813	6.58443	6.95056	7.45839	7.98515	7.4647	4.88828	5.80777	5.42838	5.37481	AT3G12380	ARP5,ATARP5	actin-related protein 5
Gorai.010G062300.1	3.53572	3.33532	3.4318	3.43428	3.60064	3.27949	3.65802	3.51271	3.93693	4.11533	3.98315	4.0118	3.55165	3.5062	3.40308	3.48698	3.26586	3.20046	2.9034	3.12324	AT3G33520	ARP6,ATARP6,ESD1,SUF3	actin-related protein 6
Gorai.010G062300.2	3.04591	3.29753	3.3151	3.21951	3.34768	3.19296	3.59383	3.37816	4.30947	3.837	3.93459	4.02702	3.49057	3.34528	3.27949	3.37178	2.93118	3.04085	3.01295	2.995	AT3G33520	ARP6,ATARP6,ESD1,SUF3	actin-related protein 6
Gorai.010G062300.3	2.99832	2.68201	3.31333	2.99789	2.98938	2.77392	2.59604	2.78645	3.7239	3.60226	3.41894	3.5817	3.29107	3.17041	3.00094	3.15414	2.87124	2.57651	2.4731	2.64028	AT3G33520	ARP6,ATARP6,ESD1,SUF3	actin-related protein 6
Gorai.010G062300.4	2.73379	2.8336	2.57094	2.71277	2.56412	2.88173	2.61662	2.68749	3.27666	3.18072	3.11138	3.18959	2.83895	2.84665	2.79133	2.82565	2.33777	2.85264	2.56355	2.58465	AT3G33520	ARP6,ATARP6,ESD1,SUF3	actin-related protein 6
Gorai.001G043500.1	2.07107	2.26274	2.93877	2.42419	1.63172	1.39785	1.72082	1.58346	1.40447	1.04992	1.30964	1.25468	1.45439	1.41069	1.50807	1.45772	1.68279	1.45037	1.42523	1.51946	AT3G33520	ARP6,ATARP6,ESD1,SUF3	actin-related protein 6
Gorai.004G172000.1	6.1402	6.426	7.04081	6.53567	5.29717	5.00344	5.25831	5.18631	5.18981	5.20415	5.29458	5.22951	5.48331	5.53126	5.16378	5.39278	3.02905	3.31232	3.41863	3.25333	AT3G60830	ARP7,ATARP7	actin-related protein 7
Gorai.004G172000.2	4.87607	5.44228	5.55488	5.29108	4.58766	4.07919	4.26187	4.30957	4.2966	4.22212	4.33839	4.2857	4.08063	4.51102	4.1181	4.23659	2.64541	2.79044	2.42966	2.62184	AT3G60830	ARP7,ATARP7	actin-related protein 7
Gorai.011G123100.1	18.0053	18.1512	16.9871	17.7145	17.4065	17.6631	17.88	17.6499	17.9176	18.256	16.7604	17.6447	17.2032	17.1989	17.7677	17.3899	16.0346	14.6987	16.1859	15.6397	AT2G30910	ARPC1,ARPC1A	actin-related protein C1A
Gorai.005G113500.1	5.20055	5.48687	5.73234	5.47325	4.45674	4.48112	4.20591	4.38126	4.44413	4.33404	4.00323	4.26047	4.04194	4.03407	3.64584	3.90728	10.3129	9.81643	9.00068	9.71	AT1G20560	AAE1	acyl activating enzyme 1
Gorai.006G221100.1	0.685098	0.804913	1.27802	0.922677	3.11889	3.31545	3.21421	3.21618	5.87301	6.78246	4.71106	5.78884	4.10286	5.14935	4.01325	4.42182	9.12086	9.25349	8.83258	9.06898	AT5G16370	AAE5	acyl activating enzyme 5
Gorai.006G257100.1	84.0516	83.9574	80.4785	82.8291	93.2692	105.174	101.584	100.009	94.4644	95.3767	94.2559	94.699	100.888	91.9127	107.962	100.254	109.409	105.202	116.219	110.276	AT1G54580	ACP2	acyl carrier protein 2
Gorai.007G264300.2	22.377	22.3127	21.576	22.0886	22.444	22.4264	21.6868	22.1857	20.3465	22.3168	23.099	21.9208	23.2132	22.9168	25.5277	23.8859	17.0344	17.6956	19.1989	17.9763	AT1G54580	ACP2	acyl carrier protein 2
Gorai.007G264300.1	49.7959	51.8519	46.5048	49.3842	50.1518	51.3059	52.2064	51.2214	47.7154	51.7761	51.8447	50.4454	53.2176	52.4356	54.5063	53.3865	42.2821	41.855	46.3482	43.4951	AT1G54630	ACP3	acyl carrier protein 3
Gorai.007G264300.3	20.2235	20.7051	19.7695	20.2327	20.0983	19.1114	19.5854	19.5984	18.568	19.7682	20.8366	19.7243	21.5103	20.7729	22.5333	21.6055	14.8467	16.0546	18.0716	16.3243	AT1G54630	ACP3	acyl carrier protein 3
Gorai.013G116900.1	166.531	162.467	146.476	158.491	168.011	184.73	176.969	176.57	67.2137	80.9215	122.572	90.2357	161.877	136.308	169.721	155.969	20.3637	20.1945	25.6838	22.0807	AT1G54630	ACP3	acyl carrier protein 3
Gorai.013G116900.2	97.8363	94.0241	88.7902	93.5502	91.1305	99.8831	97.3634	96.1256	39.318	46.1786	70.544	52.0136	95.1333	79.1933	100.403	91.5765	10.7445	11.7339	14.3215	12.2666	AT1G54630	ACP3	acyl carrier protein 3
Gorai.013G116900.3	61.0064	58.5384	52.4084	57.3178	58.4048	64.1728	60.4816	61.0197	22.8004	27.9913	43.2139	31.3352	57.8381	48.3288	59.5336	55.2335	5.72065	6.55182	9.10643	7.1263	AT5G27200	ACP5	acyl carrier protein 5
Gorai.013G116900.4	41.7298	39.3669	36.0021	39.0329	38.7195	42.6226	40.1003	40.4808	16.7504	19.7742	30.4545	22.3263	39.5542	32.7967	40.9683	37.7731	4.13514	4.00373	6.01737	4.71875	AT5G27200	ACP5	acyl carrier protein 5
Gorai.002G001200.1	8.45912	7.82963	7.31302	7.86726	7.35715	6.86179	7.34449	7.18781	2.65612	2.73483	4.37422	3.25506	6.09957	5.20043	6.42163	5.90721	0.742201	0.796384	0.912775	0.81712	AT1G33270		Acyl transferase/acyl hydrolase/lysophospholipase superfamily protein
Gorai.002G001200.2	6.33572	5.82791	5.55255	5.90539	5.61217	5.21904	5.2059	5.3457	2.01831	2.29576	3.27561	2.52989	4.52845	3.74377	5.07939	4.45054	0.556395	0.742778	0.714302	0.671158	AT1G33270		Acyl transferase/acyl hydrolase/lysophospholipase superfamily protein
Gorai.002G001200.3	4.58179	4.13346	3.59177	4.10234	4.24045	3.72957	4.00411	3.99138	1.29911	1.45503	2.23083	1.66166	3.05119	2.49283	3.19567	2.91323	0.320538	0.423265	0.381842	0.375215	AT1G33270		Acyl transferase/acyl hydrolase/lysophospholipase superfamily protein
Gorai.005G000400.1	2.51923	2.29989	2.17397	2.33103	2.98668	3.20216	3.09519	3.09468	2.36829	2.73837	2.74727	2.61798	2.66577	2.8396	2.69279	2.73272	1.27904	0.891741	1.48634	1.21904	AT4G14070	AAE15	acyl-activating enzyme 15
Gorai.011G000100.3	1.77863	1.70471	1.85079	1.77804	3.08384	2.82825	2.75297	2.88835	3.84131	3.41336	3.44978	3.56815	3.02926	3.07747	2.47873	2.86182	1.23742	0.998184	1.31769	1.18443	AT4G14070	AAE15	acyl-activating enzyme 15
Gorai.011G000100.4	1.77551	1.92894	1.86421	1.85622	3.12378	3.13602	3.29725	3.18568	3.41563	3.0225	2.83694	3.09169	2.98528	2.81979	3.01224	2.93911	1.23018	1.14577	1.1622	1.17938	AT4G14070	AAE15	acyl-activating enzyme 15
Gorai.011G000400.1	1.90077	1.85734	2.16566	1.97459	2.42486	2.28739	2.16705	2.2931	2.48842	2.63383	2.49772	2.53999	2.50287	2.29255	2.47795	2.42446	0.877166	0.851371	1.09758	0.942038	AT4G14070	AAE15	acyl-activating enzyme 15
Gorai.010G245900.1	1.4761	1.21186	1.41499	1.36765	1.79808	1.78141	1.89168	1.82372	1.9851	2.01176	1.86296	1.95327	2.07674	1.83636	1.97338	1.96216	0.830177	0.852445	1.04215	0.908259	AT4G14070	AAE15	acyl-activating enzyme 15
Gorai.003G105300.1	12.5507	11.798	12.745	12.3646	12.4583	12.5095	13.2967	12.7548	12.9897	13.7439	14.9157	13.8831	14.8275	14.0362	12.9597	13.9412	9.70396	10.0552	9.36346	9.70754	AT5G23050	AAE17	acyl-activating enzyme 17
Gorai.013G247300.1	5.01742	5.57968	5.50076	5.36596	2.88068	2.86164	2.96696	2.9031	0.9028	0.852421	1.3267	1.02731	2.10812	1.69905	2.33156	2.04624	0.496778	0.489385	0.570315	0.518826	AT1G55320	AAE18	acyl-activating enzyme 18
Gorai.013G247300.2	5.82612	6.07743	6.00602	5.96986	3.47347	3.37991	3.29026	3.38121	0.932643	0.913404	1.63242	1.15949	2.17508	1.98931	2.591	2.2518	0.527321	0.501121	0.445318	0.491253	AT1G55320	AAE18	acyl-activating enzyme 18
Gorai.013G247300.4	5.63302	5.65655	6.21926	5.83628	3.19014	2.95204	3.11272	3.08497	0.856283	0.881815	1.57806	1.10539	2.08205	1.78787	2.34209	2.07067	0.495821	0.514875	0.409934	0.473543	AT1G55320	AAE18	acyl-activating enzyme 18
Gorai.013G247300.5	7.07595	6.81197	6.70067	6.86286	3.70318	3.31204	3.35636	3.45719	0.889558	0.809407	1.43269	1.04388	2.12395	1.80004	2.39796	2.10732	0.537482	0.467609	0.493402	0.499498	AT1G55320	AAE18	acyl-activating enzyme 18
Gorai.013G247300.7	6.54576	6.2795	6.62163	6.4823	3.45592	3.16394	3.10847	3.24278	0.929504	0.758591	1.61635	1.10148	2.08095	1.84704	2.34798	2.09199	0.491264	0.539117	0.427026	0.485802	AT1G55320	AAE18	acyl-activating enzyme 18
Gorai.013G247300.8	6.09454	6.2207	6.33422	6.21649	3.4121	3.35954	3.29142	3.35435	0.842735	0.819206	1.50633	1.05609	2.24444	1.83298	2.32297	2.13346	0.583726	0.586396	0.528002	0.566041	AT1G55320	AAE18	acyl-activating enzyme 18
Gorai.013G247300.3	5.0139	5.07025	5.11924	5.0678	2.88756	2.69308	2.89605	2.82557	0.748215	0.852473	1.33466	0.97845	1.97198	1.66019	1.97388	1.86868	0.593259	0.481902	0.397147	0.490769	AT1G55320	AAE18	acyl-activating enzyme 18
Gorai.013G247300.6	4.2953	4.41182	4.82744	4.51152	2.66158	2.54441	2.56771	2.59123	0.719137	0.655915	1.00006	0.791703	1.57936	1.48175	1.74547	1.6022	0.430308	0.531103	0.329338	0.43025	AT1G55320	AAE18	acyl-activating enzyme 18
Gorai.004G094400.1	0.381932	0.359175	0.462981	0.401362	0.316646	0.15315	0.199811	0.223202	0.0803635	0.107448	0.11733	0.101714	0.0754946	0.114641	0.127645	0.105927	0.0123783	0.0480353	0.0212252	0.0272129	AT1G55320	AAE18	acyl-activating enzyme 18
Gorai.005G065600.1	4.67094	4.55477	4.90717	4.71096	4.33295	4.13101	3.92592	4.12996	3.44919	3.57925	3.85209	3.62684	3.66533	3.75827	4.0105	3.81137	4.70193	4.41068	4.52976	4.54746	AT3G16910	AAE7,ACN1	acyl-activating enzyme 7
Gorai.005G065600.2	4.75693	5.04115	4.72234	4.84014	4.3128	4.25639	3.97838	4.18252	3.66167	3.93099	3.90156	3.83141	3.87805	4.08267	4.1125	4.02441	4.48535	4.66729	4.38437	4.51234	AT3G16910	AAE7,ACN1	acyl-activating enzyme 7
Gorai.011G198400.1	3.78676	4.74417	7.89122	5.47405	14.6718	18.2676	11.3691	14.7695	23.7382	25.1221	22.8735	23.9113	17.8111	25.1763	17.0462	20.0112	22.6212	24.964	28.198	25.261	AT3G16910	AAE7,ACN1	acyl-activating enzyme 7
Gorai.006G202200.1	16.3909	17.5885	18.0647	17.3481	18.3486	18.5413	18.4664	18.4521	13.1218	13.3964	15.7678	14.0953	16.8685	17.0614	18.5356	17.4885	10.0051	10.6752	9.39369	10.0246	AT4G27780	ACBP2	acyl-CoA binding protein 2
Gorai.006G202200.2	9.20252	9.88145	10.1573	9.74709	10.1228	9.90679	9.91765	9.9824	7.42132	6.99197	8.89442	7.76924	9.07615	9.60237	10.6224	9.76696	5.53751	5.70169	5.17165	5.47028	AT4G27780	ACBP2	acyl-CoA binding protein 2
Gorai.006G202200.3	9.91256	9.84311	10.5251	10.0936	11.1185	11.5456	11.237	11.3004	7.73408	7.81875	9.14038	8.23107	9.36324	9.57311	10.4143	9.78355	6.73958	6.58196	5.53915	6.2869	AT4G27780	ACBP2	acyl-CoA binding protein 2
Gorai.007G298800.1	6.71991	7.08766	6.88181	6.89646	8.65559	8.98057	8.87314	8.83644	10.5928	11.4851	10.2261	10.768	9.36548	9.92382	8.80713	9.36548	20.2113	20.4447	18.2737	19.6432	AT3G05420	ACBP4	acyl-CoA binding protein 4
Gorai.007G298800.2	8.07356	7.84593	7.71818	7.87922	9.44778	9.96505	9.38652	9.59979	12.0136	11.958	11.3388	11.7701	9.85977	10.5767	9.9785	10.1383	22.631	20.836	19.6343	21.0338	AT3G05420	ACBP4	acyl-CoA binding protein 4
Gorai.007G298800.3	9.91394	10.2728	9.9175	10.0348	12.5245	12.7103	12.7567	12.6638	15.8548	15.4958	14.4982	15.2829	13.2663	13.382	13.1433	13.2639	28.647	27.3298	27.6286	27.8685	AT3G05420	ACBP4	acyl-CoA binding protein 4
Gorai.007G298800.4	7.76057	7.77732	7.37459	7.63749	9.16214	9.60881	9.42569	9.39888	11.64	11.5434	10.6947	11.2927	10.2121	10.0827	9.55306	9.94929	22.1045	19.8602	20.058	20.6742	AT3G05420	ACBP4	acyl-CoA binding protein 4
Gorai.007G298800.5	7.19457	6.95947	6.76667	6.97357	8.7742	8.58482	8.83476	8.73126	10.7686	11.102	9.8434	10.5714	9.37137	9.3947	9.27022	9.34543	19.9123	20.0697	19.186	19.7227	AT3G05420	ACBP4	acyl-CoA binding protein 4
Gorai.007G298800.6	7.02739	7.16057	6.7633	6.98376	8.98072	8.80322	8.97317	8.91904	10.8414	11.263	10.2207	10.775	9.03984	9.47566	9.01621	9.17724	20.0497	19.4596	18.2934	19.2676	AT3G05420	ACBP4	acyl-CoA binding protein 4
Gorai.007G298800.7	6.26328	6.41463	5.97576	6.21789	7.67468	7.66524	7.35665	7.56553	9.36687	9.15073	8.95819	9.15859	7.44707	8.30755	7.50752	7.75405	16.4012	16.3039	15.7738	16.1596	AT3G05420	ACBP4	acyl-CoA binding protein 4
Gorai.007G298800.8	6.15417	5.59383	5.92316	5.89039	7.96569	7.60734	7.88183	7.81829	9.36226	8.92205	8.47178	8.9187	7.40845	7.63536	7.14971	7.39784	15.7956	16.5136	14.4058	15.5716	AT3G05420	ACBP4	acyl-CoA binding protein 4
Gorai.007G342000.1	14.2397	13.823	13.1371	13.7333	15.8456	16.0486	15.7925	15.8956	17.4148	17.3982	15.942	16.9183	15.3226	15.6213	14.7549	15.2329	11.8575	11.7391	10.7238	11.4401	AT3G05420	ACBP4	acyl-CoA binding protein 4
Gorai.007G342000.2	11.205	10.7015	10.5633	10.8233	12.3499	12.2351	12.0329	12.2059	13.4086	13.6886	12.779	13.292	11.8717	12.1237	11.8949	11.9634	9.24339	8.66245	7.702	8.53595	AT3G05420	ACBP4	acyl-CoA binding protein 4
Gorai.013G205300.1	3.467	3.46996	3.41766	3.45154	2.88704	2.55967	2.44735	2.63135	2.18374	2.48761	2.59099	2.42078	2.4994	2.51254	2.61469	2.54221	0.824334	1.05325	0.88168	0.919755	AT3G05420	ACBP4	acyl-CoA binding protein 4
Gorai.013G205300.2	3.5471	3.45286	3.52297	3.50764	2.44231	2.62768	2.14732	2.40577	2.08477	2.13536	2.41146	2.21053	2.56391	2.41185	2.66468	2.54681	0.7089	0.735603	0.771444	0.738649	AT3G05420	ACBP4	acyl-CoA binding protein 4
Gorai.013G205300.3	2.95269	3.27631	3.23159	3.15353	2.71135	2.49706	2.21432	2.47424	2.09304	2.15971	2.32946	2.19407	2.38939	2.00426	2.58266	2.32544	0.729795	0.9001	0.713451	0.781115	AT3G05420	ACBP4	acyl-CoA binding protein 4
Gorai.013G125100.1	2.09779	1.71511	2.27471	2.0292	1.80985	1.7527	1.46117	1.67457	1.5557	1.66512	1.43682	1.55255	1.63478	1.75217	1.46397	1.61697	1.48812	1.50543	1.39452	1.46269	AT3G05420	ACBP4	acyl-CoA binding protein 4
Gorai.013G125100.3	1.86774	2.08034	2.16332	2.03713	1.68282	1.64824	1.42772	1.58626	1.57267	1.42715	1.46095	1.48692	1.37189	1.589	1.67612	1.54567	1.17793	1.4102	1.09573	1.22795	AT3G05420	ACBP4	acyl-CoA binding protein 4
Gorai.013G125100.5	1.80416	1.57824	2.10363	1.82868	1.89051	1.84414	1.78988	1.84151	1.88239	1.81322	1.63198	1.77586	1.49202	1.62815	1.63589	1.58535	2.06799	2.18365	2.16148	2.13771	AT3G05420	ACBP4	acyl-CoA binding protein 4
Gorai.013G125100.2	1.9745	1.78884	2.0843	1.94921	1.65782	1.63048	1.68807	1.65879	1.66944	1.56135	1.64493	1.62524	1.64025	1.59652	1.59167	1.60948	1.3737	1.43534	1.47222	1.42709	AT3G05420	ACBP4	acyl-CoA binding protein 4
Gorai.013G125100.4	1.50834	1.39039	1.53175	1.47683	1.74332	1.66656	1.47384	1.62791	1.94787	1.70233	1.50245	1.71755	1.39599	1.57761	1.48388	1.48583	1.99464	2.17467	1.82045	1.99659	AT3G05420	ACBP4	acyl-CoA binding protein 4
Gorai.013G125100.6	1.57159	1.57829	1.87748	1.67579	1.81956	1.59895	1.55546	1.65799	1.82435	1.95442	1.61928	1.79935	1.57289	1.72588	1.62734	1.64204	2.13643	1.8284	1.85497	1.93993	AT3G05420	ACBP4	acyl-CoA binding protein 4
Gorai.005G061800.1	6.83483	6.32267	6.92708	6.69486	7.77407	7.96206	8.09658	7.94424	8.52561	8.26978	8.50022	8.43187	8.51137	8.30605	8.14591	8.32111	18.0631	17.5918	16.6969	17.4506	AT3G06810	IBR3	acyl-CoA dehydrogenase-related
Gorai.005G061800.2	6.50321	6.24064	6.14442	6.29609	6.78853	7.14973	7.50684	7.14837	8.10049	7.90864	7.29961	7.76958	7.91623	7.31789	7.37702	7.53705	16.028	15.425	15.0117	15.4883	AT3G06810	IBR3	acyl-CoA dehydrogenase-related
Gorai.005G061800.3	6.49312	6.02098	6.12852	6.21421	7.24269	7.26776	7.48163	7.33069	7.61042	7.53853	8.07236	7.74043	7.95508	7.32475	7.16173	7.48052	16.583	15.945	14.9599	15.8293	AT3G06810	IBR3	acyl-CoA dehydrogenase-related
Gorai.005G061800.4	5.43433	5.27708	5.67349	5.46163	5.7915	6.14084	6.30821	6.08019	6.84777	6.86755	6.68419	6.79984	6.88735	6.64021	6.66384	6.73046	14.3515	12.9916	12.9268	13.4233	AT3G06810	IBR3	acyl-CoA dehydrogenase-related
Gorai.005G061800.5	7.30376	6.07311	7.36497	6.91395	7.57242	8.20385	8.14734	7.97453	8.0842	8.65551	8.44375	8.39448	8.57149	8.35381	8.04671	8.324	17.9153	16.6511	16.2254	16.9306	AT3G06810	IBR3	acyl-CoA dehydrogenase-related
Gorai.001G117500.1	7.56513	7.78706	8.69843	8.01687	6.58721	6.50828	6.31551	6.47034	5.39796	5.30819	5.62987	5.44534	5.89114	5.79429	5.91686	5.86743	3.75939	4.22752	4.67824	4.22172	AT2G27980		Acyl-CoA N-acyltransferase with RING/FYVE/PHD-type zinc finger domain
Gorai.002G245400.1	2.62829	2.93847	3.06947	2.87874	2.41384	2.11924	2.35283	2.29531	1.81557	1.73455	1.96848	1.83953	2.11987	2.10665	2.18243	2.13631	1.07765	1.29129	1.12349	1.16415	AT2G36720		Acyl-CoA N-acyltransferase with RING/FYVE/PHD-type zinc finger domain
Gorai.002G245400.2	2.6382	2.67174	2.92377	2.74457	2.08786	1.94493	2.28248	2.10509	1.52415	1.65933	2.09479	1.75942	1.97526	1.88843	1.91271	1.92546	1.09681	1.02219	0.855721	0.991576	AT2G36720		Acyl-CoA N-acyltransferase with RING/FYVE/PHD-type zinc finger domain
Gorai.002G245400.3	2.34807	2.78107	2.74408	2.62441	1.9457	1.87863	2.08915	1.97116	1.55483	1.62913	1.77193	1.65196	1.89478	1.8547	1.81127	1.85358	0.857728	0.816479	0.970013	0.881407	AT2G36720		Acyl-CoA N-acyltransferase with RING/FYVE/PHD-type zinc finger domain
Gorai.006G104200.1	2.15147	2.25689	2.5506	2.31966	1.85681	1.92423	2.0789	1.95331	1.76156	1.72619	1.80267	1.76347	2.01041	1.81551	2.01524	1.94705	1.31551	1.01581	1.15567	1.16233	AT2G27980		Acyl-CoA N-acyltransferase with RING/FYVE/PHD-type zinc finger domain
Gorai.006G104200.2	1.91772	2.02501	2.16535	2.03603	1.9515	1.78584	1.77734	1.83823	1.55321	1.52008	1.82201	1.63177	1.71238	1.69233	1.72327	1.70932	1.04986	0.895068	1.08926	1.0114	AT2G27980		Acyl-CoA N-acyltransferase with RING/FYVE/PHD-type zinc finger domain
Gorai.006G175000.2	1.65039	1.5057	2.00856	1.72155	1.54365	1.46396	1.47502	1.49421	1.76682	1.52878	1.96586	1.75382	1.62397	1.58603	1.69907	1.63636	1.04174	0.869512	1.1034	1.00488	AT2G37520		Acyl-CoA N-acyltransferase with RING/FYVE/PHD-type zinc finger domain
Gorai.006G175000.1	1.67501	1.31597	1.5002	1.49706	1.50135	1.36385	1.33327	1.39949	1.59394	1.62049	1.44094	1.55179	1.31266	1.3416	1.3868	1.34702	1.00004	0.777279	0.787761	0.855027	AT2G37520		Acyl-CoA N-acyltransferase with RING/FYVE/PHD-type zinc finger domain
Gorai.006G175000.3	1.32028	1.25587	1.87047	1.48221	1.50934	1.18556	1.08427	1.25973	1.5494	1.31469	1.40102	1.4217	1.38498	1.30107	1.51349	1.39984	0.660749	0.851501	0.667142	0.726464	AT2G37520		Acyl-CoA N-acyltransferase with RING/FYVE/PHD-type zinc finger domain
Gorai.006G175000.4	1.34214	1.42793	1.81856	1.52954	1.51044	1.42557	1.52198	1.486	1.5062	1.5556	1.52162	1.52781	1.51209	1.51776	1.34978	1.45988	0.590466	0.756379	0.879439	0.742094	AT2G37520		Acyl-CoA N-acyltransferase with RING/FYVE/PHD-type zinc finger domain
Gorai.005G042800.1	3.83855	3.51406	3.97917	3.77726	3.37899	2.98111	3.26415	3.20808	2.87865	3.09736	2.90937	2.96179	2.92032	3.06418	2.77297	2.91915	2.29494	2.40972	2.23251	2.31239	AT4G14920		Acyl-CoA N-acyltransferase with RING/FYVE/PHD-type zinc finger protein
Gorai.005G042800.2	3.45533	3.4558	3.77279	3.56131	3.16347	3.01515	3.01015	3.06292	2.67027	2.81763	2.63257	2.70682	2.76255	2.98871	2.77682	2.84269	2.16299	2.49029	2.02517	2.22615	AT4G14920		Acyl-CoA N-acyltransferase with RING/FYVE/PHD-type zinc finger protein
Gorai.005G042800.3	3.26603	3.3845	3.64337	3.4313	2.87506	2.62382	2.78982	2.7629	2.49283	2.80604	2.38219	2.56035	2.56457	2.76854	2.57892	2.63734	2.09717	2.22674	2.22537	2.18309	AT4G14920		Acyl-CoA N-acyltransferase with RING/FYVE/PHD-type zinc finger protein
Gorai.005G042800.4	3.43503	3.35938	3.64827	3.4809	2.75685	2.77246	2.74695	2.75875	2.47402	2.84249	2.47892	2.59848	2.56639	2.7145	2.49413	2.59167	2.28405	2.16732	2.16517	2.20551	AT4G14920		Acyl-CoA N-acyltransferase with RING/FYVE/PHD-type zinc finger protein
Gorai.006G239000.1	5.05492	4.93858	5.39656	5.13002	7.0414	6.6975	6.80462	6.84784	6.82786	7.51545	6.62265	6.98865	6.76069	6.96964	6.51798	6.74944	6.17328	6.63677	6.79954	6.53653	AT4G14920		Acyl-CoA N-acyltransferase with RING/FYVE/PHD-type zinc finger protein
Gorai.006G239000.2	4.86673	4.43169	4.67124	4.65655	6.64785	6.11963	5.99201	6.25317	6.05728	6.71557	5.96419	6.24568	6.39603	6.33404	5.50244	6.07751	5.91877	5.91274	5.88479	5.90543	AT4G14920		Acyl-CoA N-acyltransferase with RING/FYVE/PHD-type zinc finger protein
Gorai.007G326300.1	5.87939	6.67508	7.37166	6.64204	5.76976	6.05625	5.79619	5.87407	4.06163	4.18328	4.7464	4.33043	4.53612	4.65081	5.16251	4.78315	4.19838	3.68841	3.24684	3.71121	AT3G14980		Acyl-CoA N-acyltransferase with RING/FYVE/PHD-type zinc finger protein
Gorai.001G193200.1	6.12932	5.54412	5.74569	5.80637	6.90705	6.99165	6.55814	6.81895	5.94513	5.8865	6.17743	6.00302	6.49832	6.08507	6.7899	6.45776	3.3841	3.01766	3.84982	3.41719	AT2G04845		Acyl-CoA N-acyltransferases (NAT) superfamily protein
Gorai.001G193200.7	4.97305	4.73837	4.59472	4.76871	6.20316	5.64517	5.14025	5.66286	4.06058	4.6188	4.74533	4.47491	5.37627	4.91479	5.55117	5.28075	2.63099	2.57236	2.35477	2.51937	AT2G04845		Acyl-CoA N-acyltransferases (NAT) superfamily protein
Gorai.002G222300.1	6.80322	6.86058	6.90707	6.85696	6.66014	6.93168	6.36148	6.6511	6.21573	6.46261	7.16634	6.61489	6.91135	6.52429	7.07285	6.83617	3.46796	4.08414	4.65909	4.07039	AT1G21770		Acyl-CoA N-acyltransferases (NAT) superfamily protein
Gorai.004G079400.1	18.6279	18.8736	18.4941	18.6652	17.0669	19.0073	17.9865	18.0202	15.5214	16.0208	16.1423	15.8948	18.216	16.7503	17.9209	17.6291	11.4214	11.9631	12.812	12.0655	AT1G03150		Acyl-CoA N-acyltransferases (NAT) superfamily protein
Gorai.004G110900.1	13.2437	13.3704	12.9148	13.1763	10.7228	10.3685	9.53104	10.2075	7.49067	8.40967	8.42691	8.10908	9.34921	9.67041	10.7093	9.90965	7.95663	8.63173	9.77708	8.78848	AT5G11340		Acyl-CoA N-acyltransferases (NAT) superfamily protein
Gorai.004G110900.2	11.3265	10.6764	10.6488	10.8839	8.63023	8.06269	7.91518	8.2027	6.74396	7.01046	7.26318	7.00587	8.5626	7.17828	7.81206	7.85098	7.37111	7.52879	7.72855	7.54282	AT5G11340		Acyl-CoA N-acyltransferases (NAT) superfamily protein
Gorai.004G110900.3	6.73402	6.90342	6.85016	6.8292	5.44369	4.9781	5.25959	5.22713	4.23839	4.59502	4.61581	4.48307	5.23311	4.7167	5.14507	5.03163	4.54481	4.63777	5.5958	4.92613	AT5G11340		Acyl-CoA N-acyltransferases (NAT) superfamily protein
Gorai.004G110900.4	9.18275	9.17033	8.85088	9.06799	7.27611	7.27136	6.76078	7.10275	5.74205	5.86669	6.21705	5.94193	6.84258	6.36512	6.6979	6.6352	6.18916	6.70804	7.37339	6.75686	AT5G11340		Acyl-CoA N-acyltransferases (NAT) superfamily protein
Gorai.004G256900.1	3.41483	3.37698	3.61393	3.46858	3.79499	4.10371	4.22689	4.04187	4.06295	4.09768	4.6254	4.26201	4.5091	4.59171	4.12993	4.41024	3.21321	3.71888	3.14449	3.35886	AT5G16800		Acyl-CoA N-acyltransferases (NAT) superfamily protein
Gorai.004G256900.2	2.93956	2.72177	2.87561	2.84565	2.78853	3.05834	3.14243	2.99643	2.7729	2.75881	3.50485	3.01218	3.44714	3.33774	3.24255	3.34248	2.42448	2.09969	2.21812	2.24743	AT5G16800		Acyl-CoA N-acyltransferases (NAT) superfamily protein
Gorai.004G256900.3	2.87598	2.96917	3.18304	3.00939	3.26035	3.3421	3.60581	3.40275	4.0573	3.95691	4.44563	4.15328	3.79929	3.6699	3.77022	3.74647	2.92325	3.11598	3.16269	3.06731	AT5G16800		Acyl-CoA N-acyltransferases (NAT) superfamily protein
Gorai.004G256900.4	2.70997	2.51154	2.41905	2.54685	2.80017	3.05245	2.71072	2.85445	3.03274	3.13351	3.44938	3.20521	3.38603	3.34053	3.42986	3.38547	2.17888	2.26587	2.70593	2.38356	AT5G16800		Acyl-CoA N-acyltransferases (NAT) superfamily protein
Gorai.004G256900.5	3.19486	3.35711	3.2213	3.25775	3.34413	3.89123	3.75099	3.66212	3.64674	3.8946	4.01294	3.85143	3.89278	4.52223	4.3002	4.2384	2.91156	3.32768	3.46179	3.23367	AT5G16800		Acyl-CoA N-acyltransferases (NAT) superfamily protein
Gorai.004G256900.6	2.7189	2.38847	2.74805	2.61847	2.97662	2.87144	3.10804	2.98537	3.06439	3.21207	3.38778	3.22142	3.2061	3.91234	3.72876	3.61573	2.52548	2.39746	2.6887	2.53721	AT5G16800		Acyl-CoA N-acyltransferases (NAT) superfamily protein
Gorai.006G233400.1	3.19922	2.81298	3.11704	3.04308	3.26022	4.84004	3.61061	3.90362	2.98194	2.11357	3.89665	2.99739	4.1919	3.36947	3.62779	3.72972	2.68994	2.44615	3.17252	2.76954	AT3G22560		Acyl-CoA N-acyltransferases (NAT) superfamily protein
Gorai.007G152100.1	83.1012	80.8515	80.2525	81.4017	65.3548	64.7735	64.265	64.7978	56.893	57.9146	63.3808	59.3961	65.3088	63.3262	66.1219	64.919	45.8735	45.8346	50.7003	47.4695	AT5G13780		Acyl-CoA N-acyltransferases (NAT) superfamily protein
Gorai.009G313000.1	124.249	116.716	113.753	118.239	88.2625	99.3652	91.5815	93.0698	54.6135	57.5856	69.8915	60.6969	78.5186	71.4917	83.4272	77.8125	57.0675	57.5953	58.5649	57.7426	AT2G39020		Acyl-CoA N-acyltransferases (NAT) superfamily protein
Gorai.013G110600.1	11.583	13.344	11.7552	12.2274	14.9008	16.1851	14.859	15.3149	10.911	11.2076	12.611	11.5765	14.3532	13.4525	14.1457	13.9838	10.381	9.11429	11.32	10.2718	AT5G11340		Acyl-CoA N-acyltransferases (NAT) superfamily protein
Gorai.001G193200.10	4.81444	4.27625	4.98725	4.69264	5.31114	5.33412	5.21092	5.28539	4.24096	4.2224	4.44676	4.30338	5.24652	4.75145	4.88989	4.96262	1.76914	2.38841	2.36331	2.17362	AT2G04845		Acyl-CoA N-acyltransferases (NAT) superfamily protein
Gorai.001G193200.4	4.30421	4.24724	4.10237	4.21794	4.16541	4.86984	4.20488	4.41338	3.60965	3.54526	3.86001	3.67164	4.37926	3.7836	4.92188	4.36158	2.09319	1.93981	2.34565	2.12622	AT2G04845		Acyl-CoA N-acyltransferases (NAT) superfamily protein
Gorai.001G193200.5	4.10269	3.77419	3.83238	3.90309	4.11252	4.34753	4.37129	4.27711	3.59302	3.39488	3.87041	3.61944	3.90282	3.95938	4.20172	4.0213	2.00311	1.95725	2.17453	2.04496	AT2G04845		Acyl-CoA N-acyltransferases (NAT) superfamily protein
Gorai.001G276200.2	6.8572	6.41198	5.25602	6.17507	5.27065	5.53987	5.78399	5.5315	3.94468	4.20799	5.24235	4.46501	6.00478	5.2132	5.35828	5.52542	2.0117	2.38665	2.52866	2.309	AT2G38130	ATMAK3	Acyl-CoA N-acyltransferases (NAT) superfamily protein
Gorai.002G222300.2	3.84021	3.716	3.57338	3.70986	3.43301	3.30297	3.32497	3.35365	3.25422	3.91834	3.29489	3.48915	3.39064	3.42209	3.84457	3.55243	1.84856	1.77679	2.37219	1.99918	AT1G21770		Acyl-CoA N-acyltransferases (NAT) superfamily protein
Gorai.001G193200.3	3.62309	3.25765	3.94707	3.60927	3.72832	3.74474	3.59946	3.69084	2.73004	3.1564	3.45589	3.11411	3.69675	3.28343	3.75736	3.57918	1.52791	1.48618	1.72569	1.57993	AT2G04845		Acyl-CoA N-acyltransferases (NAT) superfamily protein
Gorai.001G193200.6	4.36759	3.68781	3.85407	3.96982	3.77349	3.80432	4.21762	3.93181	3.28782	3.18111	3.84248	3.43714	3.95882	3.66829	4.07438	3.9005	1.67267	1.93971	2.16342	1.92527	AT2G04845		Acyl-CoA N-acyltransferases (NAT) superfamily protein
Gorai.001G193200.9	4.23318	3.6432	3.81845	3.89827	3.78233	3.49428	3.8234	3.7	2.91315	3.36218	3.88277	3.38603	4.48994	3.60293	3.92256	4.00514	2.05859	1.32574	1.78552	1.72328	AT2G04845		Acyl-CoA N-acyltransferases (NAT) superfamily protein
Gorai.001G276200.1	4.62278	4.53914	4.72393	4.62862	4.11004	4.41504	3.99549	4.17353	2.90628	3.27165	4.24049	3.47281	5.00192	3.9629	4.49916	4.48799	1.44909	1.48288	1.65119	1.52772	AT2G38130	ATMAK3	Acyl-CoA N-acyltransferases (NAT) superfamily protein
Gorai.007G246600.2	2.16703	2.39037	2.35908	2.30549	2.38169	2.27223	2.06937	2.2411	1.96319	2.04524	2.00094	2.00312	2.43112	1.83753	2.27886	2.1825	0.859088	0.985776	1.09278	0.979213	AT1G18335		Acyl-CoA N-acyltransferases (NAT) superfamily protein
Gorai.007G246600.3	2.3662	2.10641	2.51871	2.33044	2.53927	2.30091	2.23772	2.3593	1.99447	2.13649	2.36053	2.16383	2.30734	2.08196	2.13061	2.1733	0.965922	1.15103	1.39975	1.17224	AT1G18335		Acyl-CoA N-acyltransferases (NAT) superfamily protein
Gorai.007G246600.4	2.28817	2.66795	2.91387	2.62333	2.64573	2.61402	2.61222	2.62399	2.024	2.02909	2.23575	2.09628	2.35767	2.22556	2.65674	2.41332	0.80892	1.33131	1.15322	1.09782	AT1G18335		Acyl-CoA N-acyltransferases (NAT) superfamily protein
Gorai.013G075300.1	4.42765	4.78393	4.00719	4.40626	2.98223	2.87197	3.1665	3.0069	2.08089	2.08945	3.38211	2.51748	3.39422	3.02884	3.54479	3.32262	0.857732	0.876477	0.761063	0.831757	AT1G03650		Acyl-CoA N-acyltransferases (NAT) superfamily protein
Gorai.001G276200.3	2.9836	3.10769	2.6319	2.90773	2.48421	2.52669	2.95127	2.65405	2.18395	1.97232	2.28298	2.14642	3.06888	2.48287	2.81006	2.78727	0.932052	0.837955	1.16012	0.976708	AT2G38130	ATMAK3	Acyl-CoA N-acyltransferases (NAT) superfamily protein
Gorai.001G276200.6	3.17883	3.59193	3.3601	3.37695	2.73443	2.66691	2.89538	2.76557	2.03334	2.32444	2.4289	2.26223	3.18023	2.20067	2.8712	2.7507	1.01937	0.944916	1.03814	1.00081	AT2G38130	ATMAK3	Acyl-CoA N-acyltransferases (NAT) superfamily protein
Gorai.001G276200.5	3.73092	3.25851	3.071	3.35348	3.00467	2.51136	2.53151	2.68251	2.29498	2.51193	2.86995	2.55895	3.08785	2.71705	3.00332	2.93608	0.978807	1.17302	1.1984	1.11674	AT2G38130	ATMAK3	Acyl-CoA N-acyltransferases (NAT) superfamily protein
Gorai.001G276200.4	3.07766	3.04692	3.01853	3.0477	2.57464	2.3025	2.4254	2.43418	1.87903	2.17397	2.49594	2.18298	2.97951	2.51325	2.82731	2.77336	1.00095	1.02672	1.11617	1.04795	AT2G38130	ATMAK3	Acyl-CoA N-acyltransferases (NAT) superfamily protein
Gorai.013G103300.1	4.66494	4.38159	3.58334	4.20995	4.23952	5.27202	5.90027	5.13727	3.38288	3.95442	5.7773	4.37153	6.99686	5.73109	6.05356	6.2605	0.617127	0.857108	1.04458	0.839606	AT1G26220		Acyl-CoA N-acyltransferases (NAT) superfamily protein
Gorai.007G246600.1	2.08986	2.1225	2.39344	2.20193	2.27735	2.10015	2.32101	2.23283	1.81368	1.75877	2.29603	1.95616	2.16614	1.84676	2.29203	2.10165	1.06098	0.891985	1.06239	1.00512	AT1G18335		Acyl-CoA N-acyltransferases (NAT) superfamily protein
Gorai.001G193200.8	2.77318	2.68934	2.8105	2.75767	2.58526	2.28434	2.09573	2.32178	1.93287	1.72843	2.30198	1.98776	2.02619	2.3103	2.37504	2.23718	0.899274	0.949123	0.922192	0.923529	AT2G04845		Acyl-CoA N-acyltransferases (NAT) superfamily protein
Gorai.001G276200.8	2.17291	2.12824	1.97251	2.09122	1.72628	1.58604	1.85617	1.72283	1.2956	1.26014	1.30698	1.28758	1.79906	1.50919	1.77168	1.69331	0.754257	0.390733	0.484407	0.543132	AT2G38130	ATMAK3	Acyl-CoA N-acyltransferases (NAT) superfamily protein
Gorai.009G344200.1	2.46891	2.6936	2.85126	2.67126	1.67661	1.53154	1.54523	1.58446	0.35141	0.497481	0.935083	0.594658	1.18071	0.893491	1.30143	1.12521	0.0405906	0.171794	0.121248	0.111211	AT1G24040		Acyl-CoA N-acyltransferases (NAT) superfamily protein
Gorai.010G088100.2	0.556012	0.557684	0.492755	0.535484	0.59395	0.458577	0.531191	0.527906	0.900482	0.842956	0.690775	0.811404	0.627125	0.700928	0.513159	0.613737	2.87377	2.78065	3.01655	2.89032	AT2G06025		Acyl-CoA N-acyltransferases (NAT) superfamily protein
Gorai.010G088100.3	0.271287	0.397741	0.29835	0.32246	0.218935	0.321624	0.293165	0.277908	0.431402	0.421109	0.272778	0.375097	0.284403	0.341773	0.330453	0.318876	2.05973	2.52732	2.4859	2.35765	AT2G06025		Acyl-CoA N-acyltransferases (NAT) superfamily protein
Gorai.010G088100.4	0.2369	0.334266	0.272997	0.281388	0.234818	0.251129	0.393069	0.293005	0.449573	0.550338	0.471336	0.490416	0.320856	0.313781	0.383809	0.339482	2.63338	2.46322	3.05552	2.71737	AT2G06025		Acyl-CoA N-acyltransferases (NAT) superfamily protein
Gorai.010G088100.5	0.258347	0.253839	0.230098	0.247428	0.201341	0.239546	0.232906	0.224598	0.551828	0.361358	0.399354	0.437513	0.425058	0.352708	0.306936	0.361567	2.16759	2.09117	2.60117	2.28664	AT2G06025		Acyl-CoA N-acyltransferases (NAT) superfamily protein
Gorai.007G054900.1	0.516213	0.691546	1.04698	0.75158	0.619431	0.699677	0.386037	0.568382	0.869574	0.856417	0.950294	0.892095	0.839566	0.597293	0.74571	0.727523	1.5571	1.60669	1.16275	1.44218	AT4G19985		Acyl-CoA N-acyltransferases (NAT) superfamily protein
Gorai.010G088100.1	0.250666	0.258375	0.326377	0.278473	0.301005	0.23797	0.228275	0.25575	0.441227	0.369482	0.330185	0.380298	0.327547	0.331121	0.247968	0.302212	1.67641	1.82765	1.8248	1.77629	AT2G06025		Acyl-CoA N-acyltransferases (NAT) superfamily protein
Gorai.013G224500.1	0.204919	0.2446	0.175864	0.208461	0.377968	0.477262	0.650418	0.501883	0.782607	0.754087	1.0732	0.869963	0.70633	0.676177	0.791525	0.724677	0.851635	0.909237	1.06369	0.941521	AT2G06025		Acyl-CoA N-acyltransferases (NAT) superfamily protein
Gorai.006G213900.1	13.9362	13.0222	13.8773	13.6119	11.9588	11.0162	10.8895	11.2882	6.98872	7.04264	8.55359	7.52832	9.39786	9.26193	10.7843	9.81471	4.1197	4.56357	4.23432	4.30586	AT4G16760	ACX1,ATACX1	acyl-CoA oxidase 1
Gorai.007G028900.1	2.82023	2.82069	3.62827	3.08973	2.5158	2.4084	2.10381	2.34267	2.54613	2.36362	2.34979	2.41985	2.36042	2.87378	2.3825	2.5389	2.7146	3.3988	2.60778	2.90706	AT4G16760	ACX1,ATACX1	acyl-CoA oxidase 1
Gorai.007G028900.2	2.3363	2.48543	3.19879	2.67351	2.36924	2.21112	2.1247	2.23502	2.11651	2.31121	2.19572	2.20782	2.50311	2.65619	2.29895	2.48608	2.36577	2.64995	2.41266	2.47613	AT4G16760	ACX1,ATACX1	acyl-CoA oxidase 1
Gorai.007G028900.4	2.7635	2.96459	3.74568	3.15792	2.26854	2.42541	2.20288	2.29894	2.157	2.2473	2.39766	2.26732	2.71536	2.83139	2.53314	2.69329	2.29186	3.03471	2.4708	2.59912	AT4G16760	ACX1,ATACX1	acyl-CoA oxidase 1
Gorai.008G233600.1	14.2085	13.4898	14.3578	14.0187	13.8028	14.0822	13.6277	13.8376	17.9147	17.012	16.7453	17.224	13.2199	15.5545	14.1925	14.3223	16.3524	15.519	14.9519	15.6078	AT4G16760	ACX1,ATACX1	acyl-CoA oxidase 1
Gorai.008G233600.2	13.468	13.0955	13.9497	13.5044	13.2191	12.9574	14.1652	13.4472	16.9325	16.9115	15.2859	16.3766	13.7999	14.5401	13.8592	14.0664	15.9451	14.1686	13.9135	14.6758	AT4G16760	ACX1,ATACX1	acyl-CoA oxidase 1
Gorai.008G233600.3	11.1385	11.0768	11.3791	11.1981	10.8698	11.4935	11.5584	11.3072	14.1504	13.7849	12.6822	13.5392	10.9786	11.7411	11.6315	11.4504	12.5846	11.9284	12.0791	12.1974	AT4G16760	ACX1,ATACX1	acyl-CoA oxidase 1
Gorai.008G233600.4	9.15571	9.10768	9.51839	9.26059	9.22195	9.25585	9.78077	9.41953	11.9076	11.5301	10.0632	11.167	9.19148	9.68868	9.5881	9.48942	10.7346	9.7762	9.72971	10.0802	AT4G16760	ACX1,ATACX1	acyl-CoA oxidase 1
Gorai.008G233600.5	7.61337	6.57934	6.75214	6.98162	7.16011	7.25756	7.4765	7.29806	8.65613	8.21958	7.56571	8.14714	6.38694	7.42295	7.146	6.9853	8.19899	7.46575	6.5209	7.39521	AT4G16760	ACX1,ATACX1	acyl-CoA oxidase 1
Gorai.007G028900.3	2.34962	2.68256	3.10766	2.71328	2.13268	2.03864	2.00943	2.06025	1.99541	1.76248	1.97264	1.91018	2.17836	2.47251	2.13466	2.26185	2.39284	2.65792	2.43979	2.49685	AT4G16760	ACX1,ATACX1	acyl-CoA oxidase 1
Gorai.007G240800.1	4.81344	3.72528	4.39302	4.31058	9.88428	11.1457	10.8888	10.6396	12.9106	12.8323	16.8584	14.2004	13.2172	13.7551	12.6752	13.2158	18.3321	17.2797	17.0081	17.5399	AT5G65110	ACX2,ATACX2	acyl-CoA oxidase 2
Gorai.007G240800.2	3.64961	3.12742	3.53769	3.43824	7.60441	8.96865	8.28585	8.2863	10.2506	10.1886	13.2594	11.2329	10.7016	10.6137	9.4686	10.2613	13.5458	13.2866	12.0341	12.9555	AT5G65110	ACX2,ATACX2	acyl-CoA oxidase 2
Gorai.007G240800.3	3.10773	2.53604	3.02344	2.88907	6.25351	7.26778	7.16049	6.89393	8.21959	8.38845	10.2733	8.96046	8.57612	8.75421	7.8196	8.38331	11.922	11.4226	9.61561	10.9867	AT5G65110	ACX2,ATACX2	acyl-CoA oxidase 2
Gorai.002G020600.1	5.27879	5.33636	6.6457	5.75362	5.91861	6.27474	6.15982	6.11772	6.63447	6.69288	6.82043	6.71593	6.70906	6.96576	6.35357	6.67613	9.99706	11.0594	10.2748	10.4437	AT1G06290	ACX3,ATACX3	acyl-CoA oxidase 3
Gorai.002G020600.2	5.6608	5.417	6.34799	5.8086	6.44226	6.71864	6.14771	6.43621	6.91287	6.93663	7.3699	7.07313	6.87181	7.18585	6.93915	6.99894	9.94799	10.6138	10.0482	10.2033	AT1G06290	ACX3,ATACX3	acyl-CoA oxidase 3
Gorai.002G020600.3	3.92352	3.92924	4.67999	4.17758	4.79146	5.018	4.57771	4.79572	5.41387	5.16522	5.06948	5.21619	5.01932	5.04785	5.03829	5.03515	7.2897	8.2942	7.25858	7.61416	AT1G06290	ACX3,ATACX3	acyl-CoA oxidase 3
Gorai.008G155500.1	4.58742	5.01575	6.09066	5.23128	2.35563	2.12811	2.08053	2.18809	4.24734	3.87149	2.32135	3.48006	2.11988	2.09419	1.99233	2.0688	10.9935	10.8841	10.8868	10.9215	AT1G06290	ACX3,ATACX3	acyl-CoA oxidase 3
Gorai.008G155500.2	3.9085	4.47471	5.26289	4.5487	1.99938	1.67265	1.90576	1.85926	3.68807	3.37766	1.96935	3.01169	2.04677	2.23416	1.85217	2.04437	8.19323	9.42892	9.29565	8.9726	AT1G06290	ACX3,ATACX3	acyl-CoA oxidase 3
Gorai.005G198300.1	0.129025	0.0399716	0.123454	0.0974837	0.119331	0.0812218	0.0761935	0.0922487	0.464519	0.458403	0.175581	0.366168	0.0835128	0.123119	0.0587722	0.0884679	2.47809	1.96815	2.05035	2.16553	AT1G06290	ACX3,ATACX3	acyl-CoA oxidase 3
Gorai.001G247400.1	14.0369	13.8053	16.8413	14.8945	25.21	27.2598	25.0044	25.8247	30.4028	29.1534	30.3684	29.9749	31.4912	32.7224	28.8217	31.0118	38.7591	41.0208	41.6618	40.4806	AT3G51840	ACX4,ATG6,ATSCX	acyl-CoA oxidase 4
Gorai.001G247400.2	10.2623	9.29978	12.1731	10.5784	17.2862	19.1736	17.6432	18.0343	19.9277	20.6086	21.2131	20.5831	22.1575	23.2634	19.4364	21.6191	24.269	26.1088	26.5546	25.6441	AT3G51840	ACX4,ATG6,ATSCX	acyl-CoA oxidase 4
Gorai.006G183300.1	13.2567	12.8364	14.4574	13.5168	14.7042	14.7004	14.9286	14.7777	13.9966	15.3089	16.7481	15.3512	16.7235	15.3089	15.7761	15.9362	10.6465	10.373	10.4722	10.4972	AT3G51840	ACX4,ATG6,ATSCX	acyl-CoA oxidase 4
Gorai.006G183300.2	8.40648	9.56612	9.90742	9.29334	9.43987	10.104	9.71127	9.75169	9.38864	10.1354	10.5681	10.0307	11.6554	10.6005	10.7017	10.9859	6.12814	6.77243	6.69062	6.5304	AT3G51840	ACX4,ATG6,ATSCX	acyl-CoA oxidase 4
Gorai.010G186500.1	2.18915	2.13287	2.11346	2.14516	0.954244	1.34851	1.17312	1.15863	0.941483	0.836326	0.931648	0.903153	0.926124	1.03882	1.23992	1.06829	0.654492	0.575572	0.548622	0.592895	AT3G51970	ASAT1,ATASAT1,ATSAT1	acyl-CoA sterol acyl transferase 1
Gorai.007G099000.1	30.6517	29.3115	31.4599	30.4744	21.5774	20.0393	19.9654	20.5274	15.1606	16.5681	17.6529	16.4605	18.3872	17.1042	17.9795	17.8236	5.01503	4.96646	5.22613	5.06921	AT1G01710		Acyl-CoA thioesterase family protein
Gorai.008G080300.1	3.64598	3.42528	3.0651	3.37878	3.18758	3.19409	3.38377	3.25514	6.71212	6.05003	3.70759	5.48991	3.5145	3.18226	3.38291	3.35989	19.7458	22.5346	21.8406	21.3736	AT4G24230	ACBP3	acyl-CoA-binding domain 3
Gorai.010G024700.1	5.61333	5.44711	7.15644	6.07229	8.07986	9.28408	8.25405	8.53933	8.88146	7.86403	8.84853	8.53134	8.36061	9.23821	9.74889	9.1159	10.8807	10.9661	12.7586	11.5351	AT4G24230	ACBP3	acyl-CoA-binding domain 3
Gorai.010G024700.2	3.49098	3.4958	4.1518	3.71286	4.96402	5.00694	5.0848	5.01859	5.41032	4.78375	5.1601	5.11806	5.36262	5.73046	5.72056	5.60455	6.88898	6.52223	7.3085	6.90657	AT4G24230	ACBP3	acyl-CoA-binding domain 3
Gorai.010G024700.3	4.0117	4.32324	5.30456	4.5465	5.51457	6.40945	5.82585	5.91662	6.52833	6.01476	6.12178	6.22162	6.35551	6.75454	6.49219	6.53408	7.84798	7.72983	8.5712	8.04967	AT4G24230	ACBP3	acyl-CoA-binding domain 3
Gorai.008G080300.2	2.8184	2.69705	2.20336	2.57294	2.33886	2.38765	2.38678	2.3711	5.19096	4.62505	2.95316	4.25639	2.58302	2.73003	2.5371	2.61672	14.9579	16.6961	16.2933	15.9824	AT4G24230	ACBP3	acyl-CoA-binding domain 3
Gorai.007G221500.1	4.47889	5.16988	5.44209	5.03028	6.00874	5.80348	5.5658	5.79267	64.3866	52.6014	24.3969	47.1283	9.57722	16.738	8.55872	11.6247	122.567	107.166	121.706	117.146	AT4G24230	ACBP3	acyl-CoA-binding domain 3
Gorai.013G078800.1	1.03464	1.11775	1.39766	1.18335	1.40739	1.36724	1.22337	1.33267	1.7558	1.7731	1.22685	1.58525	1.55401	1.35765	1.63057	1.51408	1.26934	1.287	1.24046	1.2656	AT4G24230	ACBP3	acyl-CoA-binding domain 3
Gorai.007G349800.1	94.1455	101.096	90.5528	95.2647	107.912	121.866	130.947	120.241	131.29	139.805	134.581	135.225	146.875	141.175	137.996	142.015	78.7145	71.0646	89.5856	79.7882	AT1G31812	ACBP,ACBP6	acyl-CoA-binding protein 6
Gorai.007G349800.2	45.0601	48.4797	43.6967	45.7455	48.622	52.3926	53.9612	51.6586	61.2014	63.2603	63.4946	62.6521	69.2409	63.6456	62.3115	65.066	33.0756	31.4149	37.9049	34.1318	AT1G31812	ACBP,ACBP6	acyl-CoA-binding protein 6
Gorai.007G349900.1	1270.19	1248.28	1137.5	1218.66	1486.05	1529.55	1462.79	1492.8	1707.29	1711.57	1751.65	1723.5	1814.98	1762.3	1820.53	1799.27	417.611	439.942	606.337	487.963	AT1G31812	ACBP,ACBP6	acyl-CoA-binding protein 6
Gorai.006G245500.1	4.82407	4.57509	4.71003	4.70306	4.27428	4.437	4.54884	4.42004	2.88531	3.35264	3.34178	3.19324	3.78039	3.6833	3.32094	3.59488	0.890255	1.12854	0.833248	0.950682	AT4G14570		acylaminoacyl-peptidase-related
Gorai.006G245500.2	4.20069	4.0228	4.05038	4.09129	3.73266	3.76165	3.9333	3.80921	2.53989	2.92753	3.01324	2.82689	3.06438	3.25005	3.26756	3.194	0.725275	0.824056	0.693473	0.747601	AT4G14570		acylaminoacyl-peptidase-related
Gorai.006G245500.3	4.37367	4.27314	4.41522	4.35401	3.97169	3.91773	3.86915	3.91952	2.78708	2.95427	3.29825	3.0132	3.35329	3.72016	3.37132	3.48159	0.7558	0.972032	0.798647	0.84216	AT4G14570		acylaminoacyl-peptidase-related
Gorai.006G245500.4	4.40913	4.16818	4.2492	4.27551	3.89159	3.89259	3.95282	3.91234	2.57802	3.1211	3.03619	2.91177	3.39033	3.30489	3.25815	3.31779	0.732206	0.844713	0.789748	0.788889	AT4G14570		acylaminoacyl-peptidase-related
Gorai.006G245500.5	4.10295	3.87102	4.39754	4.12384	3.40736	3.721	4.06077	3.72971	2.51505	2.29406	2.94233	2.58381	3.14294	3.05073	3.15654	3.11674	0.766205	0.89917	0.628023	0.764466	AT4G14570		acylaminoacyl-peptidase-related
Gorai.006G163300.2	2.02002	2.05386	2.06701	2.04696	2.32063	2.72351	2.95093	2.66503	3.49289	3.71936	3.22371	3.47866	3.19799	2.61811	2.15743	2.65785	1.51565	1.71953	2.03717	1.75745	AT5G03370		acylphosphatase family
Gorai.006G163300.1	1.78195	1.70617	1.82246	1.7702	2.39911	3.23725	3.52708	3.05448	5.02967	5.18518	4.20143	4.80543	3.66703	3.03673	2.57994	3.09457	1.38845	1.43482	1.78802	1.5371	AT5G03370		acylphosphatase family
Gorai.007G069600.1	19.1444	17.8504	18.5578	18.5175	25.8808	25.2748	24.6254	25.2603	29.2687	28.9632	27.3137	28.5152	26.1504	26.9266	25.8442	26.3071	16.6887	17.3869	20.1622	18.0793	AT3G58600		Adaptin ear-binding coat-associated protein 1 NECAP-1
Gorai.007G069600.2	9.16471	8.91946	9.33136	9.13851	11.5802	11.3427	11.0742	11.3324	14.6157	14.309	13.4485	14.1244	13.0496	13.2616	13.4054	13.2388	7.77234	8.71062	9.71706	8.73334	AT3G58600		Adaptin ear-binding coat-associated protein 1 NECAP-1
Gorai.007G069600.3	9.38662	9.08256	9.13451	9.20123	11.6819	12.5282	11.4078	11.8727	14.2564	14.9572	14.2225	14.4787	13.2116	13.179	13.7579	13.3828	8.15615	9.2917	9.77282	9.07356	AT3G58600		Adaptin ear-binding coat-associated protein 1 NECAP-1
Gorai.003G157000.1	65.7083	62.5457	66.3441	64.866	69.6621	70.2829	70.4637	70.1362	73.1715	73.7476	69.5356	72.1515	66.9239	69.4481	67.348	67.9067	83.7339	81.5586	69.2187	78.1704	AT4G23460		Adaptin family protein
Gorai.004G177000.1	14.5294	14.6433	14.6634	14.6121	16.8736	16.2651	16.6287	16.5891	15.2031	15.8917	16.2326	15.7758	15.3635	15.5719	15.2347	15.39	13.8516	14.0714	12.6862	13.5364	AT1G31730		Adaptin family protein
Gorai.004G290900.1	22.4296	23.8564	24.3445	23.5435	24.9979	25.508	24.7066	25.0709	27.0575	25.7302	23.4624	25.4167	22.5753	25.3877	24.2542	24.0724	19.3033	21.0612	18.4013	19.5886	AT5G11490		adaptin family protein
Gorai.004G290900.2	23.1682	23.7764	24.1586	23.7011	25.2286	25.6823	25.8999	25.6036	26.7643	25.7036	24.9106	25.7928	23.1141	25.3509	24.3226	24.2626	20.1136	21.0696	19.3531	20.1788	AT5G11490		adaptin family protein
Gorai.008G218700.1	7.93827	8.13917	8.42681	8.16808	9.1393	8.96731	9.02158	9.04273	9.2164	8.82665	9.27724	9.10676	8.53445	8.96798	8.62403	8.70882	7.3141	7.3577	6.12421	6.932	AT1G31730		Adaptin family protein
Gorai.008G218700.2	9.03113	8.77487	9.15254	8.98618	9.53665	9.70919	9.54702	9.59762	9.7094	9.6384	9.43158	9.59313	9.16735	9.32514	9.25587	9.24945	7.59778	7.60256	6.55808	7.25281	AT1G31730		Adaptin family protein
Gorai.008G218700.3	7.76619	8.39208	8.74739	8.30189	9.27042	8.93814	8.93769	9.04875	9.23767	8.97132	8.9072	9.03873	8.7282	9.16271	8.90491	8.93194	6.87589	7.25004	6.31811	6.81468	AT1G31730		Adaptin family protein
Gorai.004G213900.1	3.17174	2.67395	2.80009	2.88193	2.5579	2.53032	2.54225	2.54349	2.37136	3.00916	2.91418	2.7649	2.93394	2.41644	2.46613	2.6055	1.28904	1.49434	1.4048	1.39606	AT4G23460		Adaptin family protein
Gorai.004G213900.2	2.74014	2.3567	2.51897	2.5386	2.18526	2.22549	2.27535	2.2287	2.36352	2.70604	2.66071	2.57676	2.55798	2.26519	2.36556	2.39624	1.09994	1.08474	1.09292	1.09254	AT4G23460		Adaptin family protein
Gorai.011G092000.2	2.18452	2.04015	2.16055	2.12841	1.84247	1.71503	1.75955	1.77235	2.18847	1.98793	2.03707	2.07116	1.58048	2.13736	2.06191	1.92658	1.49344	1.34219	1.64563	1.49375	AT5G11490		adaptin family protein
Gorai.011G092000.3	1.68578	1.94482	1.94207	1.85755	1.93542	1.91595	1.64204	1.83114	1.86389	1.99804	1.60768	1.82321	1.83207	1.86157	1.8311	1.84158	1.45766	1.73099	1.24161	1.47675	AT5G11490		adaptin family protein
Gorai.002G164400.1	12.0893	12.1293	11.9729	12.0638	14.4411	14.3418	14.2892	14.3574	14.4793	15.2495	14.127	14.6186	13.5174	14.2611	13.9459	13.9081	13.2122	13.4238	11.7595	12.7985	AT1G60070		Adaptor protein complex AP-1, gamma subunit
Gorai.002G164400.2	10.9883	10.825	11.2883	11.0338	12.8254	12.9394	12.7242	12.8297	13.3821	13.1988	13.2545	13.2784	12.3686	12.9746	12.7525	12.6986	11.6321	11.7478	11.0903	11.4901	AT1G60070		Adaptor protein complex AP-1, gamma subunit
Gorai.002G164400.3	10.8474	10.7999	10.7743	10.8072	12.9547	13.4758	12.6269	13.0191	13.748	13.9678	13.3649	13.6936	12.373	13.4902	12.7725	12.8786	11.9047	11.925	11.8133	11.881	AT1G60070		Adaptor protein complex AP-1, gamma subunit
Gorai.002G164400.4	11.1856	10.6138	10.864	10.8878	13.1049	13.048	13.0473	13.0667	13.036	13.2772	13.3304	13.2145	11.7609	12.7676	12.0309	12.1864	11.4325	12.0005	10.3038	11.2456	AT1G60070		Adaptor protein complex AP-1, gamma subunit
Gorai.002G164400.5	7.88698	7.38478	8.25372	7.84183	9.01091	9.92585	9.50792	9.48156	9.42786	9.47276	8.8597	9.25344	8.18592	8.72892	8.53726	8.48403	8.17754	8.36707	7.05671	7.86711	AT1G60070		Adaptor protein complex AP-1, gamma subunit
Gorai.005G183900.1	3.17371	3.44326	4.02583	3.5476	3.75538	3.54457	3.5962	3.63205	4.49663	4.01446	4.06464	4.19191	3.25688	3.96376	3.79665	3.67243	2.92757	3.37299	2.88365	3.0614	AT1G60070		Adaptor protein complex AP-1, gamma subunit
Gorai.005G183900.2	3.12385	3.14419	3.49608	3.25471	3.45646	3.2118	3.1883	3.28552	4.15694	3.77428	3.73101	3.88741	3.09219	3.78333	3.50937	3.46163	2.95076	3.0468	2.744	2.91385	AT1G60070		Adaptor protein complex AP-1, gamma subunit
Gorai.008G053700.5	3.60997	3.05086	3.19753	3.28612	3.57134	3.63308	3.66659	3.62367	3.35729	3.56125	3.59741	3.50532	3.65906	3.48501	3.57635	3.57347	2.90279	3.11675	2.51097	2.8435	AT1G60070		Adaptor protein complex AP-1, gamma subunit
Gorai.008G053700.1	3.09032	2.64918	2.70986	2.81645	3.20198	2.79785	3.16342	3.05442	2.6305	3.05864	3.05377	2.9143	2.95201	2.89299	2.8151	2.8867	2.52598	2.36879	2.05879	2.31786	AT1G60070		Adaptor protein complex AP-1, gamma subunit
Gorai.008G053700.2	3.32216	3.09531	2.98874	3.1354	3.41217	3.41133	3.39998	3.40783	3.01217	3.44322	2.94738	3.13426	3.22422	3.17565	3.23849	3.21279	2.782	2.99753	2.41977	2.7331	AT1G60070		Adaptor protein complex AP-1, gamma subunit
Gorai.008G053700.3	3.33617	2.98583	2.99084	3.10428	3.40732	3.19789	3.55254	3.38592	3.18745	3.23063	3.38702	3.26836	3.29918	3.28218	3.29719	3.29285	3.13251	2.83326	2.35036	2.77204	AT1G60070		Adaptor protein complex AP-1, gamma subunit
Gorai.008G053700.4	2.63714	2.37945	2.53133	2.51597	2.89165	2.61203	2.7507	2.75146	2.42088	2.67616	2.57906	2.5587	2.59042	2.48456	2.50409	2.52636	2.46131	2.41092	1.76144	2.21122	AT1G60070		Adaptor protein complex AP-1, gamma subunit
Gorai.004G008000.1	4.91361	4.6067	5.36998	4.96343	5.01697	5.03832	5.08835	5.04788	4.3814	4.24736	4.67657	4.43511	4.43443	4.14381	4.4525	4.34358	3.36638	3.47217	2.91648	3.25168	AT5G22780		Adaptor protein complex AP-2, alpha subunit
Gorai.006G108500.1	6.27892	5.69286	6.14537	6.03905	6.63381	6.79331	6.98825	6.80512	6.8792	6.91565	6.45464	6.74983	6.24945	6.2607	6.30171	6.27062	8.19753	7.78854	6.74663	7.57757	AT5G22780		Adaptor protein complex AP-2, alpha subunit
Gorai.006G108500.2	6.19897	5.67062	6.18358	6.01772	6.76788	6.95474	6.99629	6.9063	6.62676	6.72948	6.55947	6.63857	6.00742	6.56647	6.09183	6.22191	8.08202	7.61338	7.06246	7.58595	AT5G22780		Adaptor protein complex AP-2, alpha subunit
Gorai.002G077600.1	8.34101	7.53846	8.3026	8.06069	8.79167	8.62539	8.76849	8.72852	9.16806	10.358	10.0136	9.84654	10.4034	9.71494	10.1437	10.0873	6.6806	6.27145	6.70552	6.55252	AT1G11360		Adenine nucleotide alpha hydrolases-like superfamily protein
Gorai.002G077600.2	13.1005	12.7263	12.6781	12.835	13.6366	13.1404	13.7734	13.5168	14.1679	15.081	15.2123	14.8204	15.4141	15.1679	14.8572	15.1464	9.50254	9.24465	10.2368	9.66132	AT1G11360		Adenine nucleotide alpha hydrolases-like superfamily protein
Gorai.002G077600.3	11.2148	10.6011	10.4239	10.7466	11.6877	10.9978	12.1262	11.6039	12.2941	12.8164	13.2883	12.7996	12.9551	12.2529	12.3733	12.5271	8.12282	7.78828	8.65513	8.18874	AT1G11360		Adenine nucleotide alpha hydrolases-like superfamily protein
Gorai.002G077600.4	10.0201	9.46706	9.37457	9.62059	10.0577	9.69835	10.2349	9.99696	9.97299	11.4824	11.5786	11.0113	11.7384	10.499	11.186	11.1411	7.86396	6.74828	8.1127	7.57498	AT1G11360		Adenine nucleotide alpha hydrolases-like superfamily protein
Gorai.003G127300.2	4.145	4.47684	3.61037	4.0774	3.34184	3.64021	3.45903	3.48036	3.88924	4.01964	4.32941	4.07943	3.87566	4.37366	4.51547	4.25493	5.83133	6.06015	7.1054	6.3323	AT3G53990		Adenine nucleotide alpha hydrolases-like superfamily protein
Gorai.003G127400.1	39.5657	41.5451	35.9254	39.0121	39.0468	39.9848	36.778	38.6032	36.8637	40.1002	39.1493	38.7044	40.2964	39.3384	40.6346	40.0898	59.1639	62.5609	67.6204	63.1151	AT3G53990		Adenine nucleotide alpha hydrolases-like superfamily protein
Gorai.003G127400.2	21.7299	22.5377	20.1323	21.4666	19.9323	20.3599	19.0516	19.7813	19.4794	21.4113	21.0818	20.6575	21.2493	20.9917	20.7007	20.9806	32.3186	33.5848	36.9147	34.2727	AT3G53990		Adenine nucleotide alpha hydrolases-like superfamily protein
Gorai.004G089400.1	4.85403	5.23328	7.24184	5.77638	14.5889	15.044	15.1633	14.9321	26.7894	28.0154	24.0277	26.2775	22.2514	21.6313	17.7805	20.5544	41.0068	41.0176	48.218	43.4142	AT2G47710		Adenine nucleotide alpha hydrolases-like superfamily protein
Gorai.004G089400.2	1.93564	2.07635	2.94946	2.32048	5.57794	5.9471	5.85654	5.79386	10.9953	11.2333	9.68584	10.6382	8.57743	8.37364	6.82921	7.92676	15.8312	15.5845	18.74	16.7186	AT2G47710		Adenine nucleotide alpha hydrolases-like superfamily protein
Gorai.005G207200.1	20.6215	18.8443	20.7052	20.057	21.5943	21.1126	21.2703	21.3257	22.3291	21.7805	22.258	22.1225	23.034	22.4453	23.4135	22.9643	19.7456	20.0022	22.4374	20.7284	AT1G11360		Adenine nucleotide alpha hydrolases-like superfamily protein
Gorai.005G207200.2	14.8987	14.7643	15.0862	14.9164	15.3493	15.173	15.7385	15.4203	16.0575	16.9041	17.192	16.7179	16.7068	17.1983	17.2615	17.0555	14.8133	15.8824	15.3785	15.3581	AT1G11360		Adenine nucleotide alpha hydrolases-like superfamily protein
Gorai.009G430200.1	8.85239	8.44363	8.9657	8.75391	7.5373	7.99846	8.48974	8.0085	7.40425	7.86443	8.62805	7.96557	8.63167	7.4902	8.7387	8.28686	7.08095	6.74969	7.14658	6.99241	AT1G11360		Adenine nucleotide alpha hydrolases-like superfamily protein
Gorai.009G430200.2	11.1262	10.8194	11.4236	11.1231	9.93355	10.1043	10.817	10.2849	10.1799	11.0027	11.1636	10.7821	11.6391	10.5515	11.0918	11.0941	8.28056	8.82838	10.1915	9.10014	AT1G11360		Adenine nucleotide alpha hydrolases-like superfamily protein
Gorai.009G430200.3	8.66133	8.65451	9.62423	8.98002	8.08941	7.86745	8.77708	8.24465	8.45758	9.12642	9.01268	8.86556	9.46809	8.36938	9.64232	9.15993	7.70455	8.05157	8.71442	8.15685	AT1G11360		Adenine nucleotide alpha hydrolases-like superfamily protein
Gorai.010G035500.1	141.255	128.466	130.715	133.479	119.416	121.572	125.645	122.211	104.584	105.619	106.691	105.631	108.562	106.483	113.03	109.358	90.667	87.0749	95.794	91.1786	AT1G09740		Adenine nucleotide alpha hydrolases-like superfamily protein
Gorai.012G062300.1	63.5023	61.3489	61.0873	61.9795	62.204	64.0522	64.7582	63.6715	46.7812	46.7905	53.7763	49.116	60.7896	55.381	60.7399	58.9702	20.514	21.8359	24.974	22.4413	AT5G14680		Adenine nucleotide alpha hydrolases-like superfamily protein
Gorai.012G108900.1	84.4986	97.6759	91.7594	91.3113	95.7623	93.1419	91.5967	93.5003	104.453	107.536	116.89	109.627	106.692	108.052	105.422	106.722	32.9529	33.0296	37.1721	34.3848	AT3G53990		Adenine nucleotide alpha hydrolases-like superfamily protein
Gorai.013G072800.1	6.79839	6.23429	6.83831	6.62366	5.68636	4.51716	5.43458	5.2127	4.64638	5.49754	5.51337	5.2191	5.58587	4.95662	5.81752	5.45334	3.75785	3.99323	4.28493	4.012	AT1G11360		Adenine nucleotide alpha hydrolases-like superfamily protein
Gorai.013G165600.1	23.3654	23.6594	24.1205	23.7151	21.4214	23.2584	21.6363	22.1054	17.5933	18.7054	18.7047	18.3345	21.1733	19.9056	21.4045	20.8278	14.7638	16.115	13.8146	14.8978	AT1G11360		Adenine nucleotide alpha hydrolases-like superfamily protein
Gorai.013G165600.2	21.7533	21.4842	22.3493	21.8623	19.7436	21.7361	18.6699	20.0499	15.2924	16.7274	17.4969	16.5056	19.4505	18.4372	20.5748	19.4875	14.6244	14.9836	14.2187	14.6089	AT1G11360		Adenine nucleotide alpha hydrolases-like superfamily protein
Gorai.001G075600.1	12.666	13.1786	12.0185	12.621	12.0429	11.1759	13.9991	12.406	3.26511	4.6294	7.63985	5.17812	10.9907	9.49293	12.104	10.8625	0.0417001	0.0555267	0.136114	0.0777801	AT5G17390		Adenine nucleotide alpha hydrolases-like superfamily protein
Gorai.006G080000.1	4.3999	5.22319	5.96674	5.19661	4.35872	4.26307	3.51583	4.04588	2.51498	2.83959	4.82457	3.39304	4.30415	4.99589	4.24105	4.51369	0.367977	0.746655	0.80544	0.640024	AT3G17020		Adenine nucleotide alpha hydrolases-like superfamily protein
Gorai.009G327000.1	10.6376	10.3788	8.65254	9.88964	13.5704	14.1157	15.8277	14.5046	6.94004	8.48897	12.7951	9.40804	17.5211	13.6299	16.7226	15.9579	0.451526	0.576968	0.746751	0.591749	AT1G69080		Adenine nucleotide alpha hydrolases-like superfamily protein
Gorai.009G327000.2	7.02201	6.77938	5.75955	6.52031	9.51753	9.84862	11.4561	10.2741	4.64477	5.85424	9.62113	6.70671	11.9481	9.50569	10.9661	10.8066	0.305826	0.495087	0.460211	0.420375	AT1G69080		Adenine nucleotide alpha hydrolases-like superfamily protein
Gorai.009G327000.3	7.36945	6.64347	5.9582	6.65704	9.62798	10.1221	11.7966	10.5156	5.11479	6.45701	10.826	7.46594	13.0869	10.0143	11.8907	11.6639	0.251802	0.306586	0.44233	0.333572	AT1G69080		Adenine nucleotide alpha hydrolases-like superfamily protein
Gorai.013G096300.1	5.36922	5.4241	3.91715	4.90349	8.38056	8.8333	9.19353	8.80246	4.92988	6.61948	11.2992	7.6162	12.419	11.1325	13.2841	12.2785	0.801051	0.658822	0.943763	0.801212	AT1G69080		Adenine nucleotide alpha hydrolases-like superfamily protein
Gorai.013G096300.2	3.97636	3.86486	3.07799	3.63974	6.01266	6.00587	6.58106	6.19986	4.0674	4.69778	8.50286	5.75602	9.01519	8.25593	8.66702	8.64605	0.624051	0.602047	0.461907	0.562668	AT1G69080		Adenine nucleotide alpha hydrolases-like superfamily protein
Gorai.010G049900.1	8.30989	11.0852	18.0586	12.4846	4.50389	3.49597	4.57835	4.19274	1.12576	1.2054	1.79587	1.37568	2.61141	1.89883	2.9489	2.48638	0.681991	1.33356	0.578269	0.864606	AT1G44760		Adenine nucleotide alpha hydrolases-like superfamily protein
Gorai.007G304400.1	2.21468	2.41004	2.56068	2.39513	2.09895	2.14279	1.69513	1.97896	2.53044	2.13871	2.23101	2.30005	2.33033	2.12192	2.02603	2.15943	0.821601	1.27696	1.02884	1.04247	AT3G62550		Adenine nucleotide alpha hydrolases-like superfamily protein
Gorai.006G080000.2	2.69093	2.75726	3.038	2.82873	2.11779	1.81908	1.80077	1.91255	1.22746	1.55755	2.05265	1.61255	2.37329	2.16819	2.29549	2.27899	0.113482	0.405975	0.256486	0.258647	AT3G17020		Adenine nucleotide alpha hydrolases-like superfamily protein
Gorai.008G140200.1	1.1445	1.75189	3.4966	2.131	2.28738	0.780602	2.04217	1.70338	1.02894	1.13325	3.01643	1.72621	1.66535	1.99568	0.782724	1.48125	2.50918	3.1705	6.45396	4.04455	AT3G62550		Adenine nucleotide alpha hydrolases-like superfamily protein
Gorai.005G090000.2	11.7874	10.6844	9.65485	10.7089	0.460732	0.304134	0.256872	0.340579	0.133774	0.0942098	0.100773	0.109586	0.26728	0.0993296	0.21466	0.193757	0.0543774	0.04998	0	0.0347858	AT1G44760		Adenine nucleotide alpha hydrolases-like superfamily protein
Gorai.005G090000.3	14.9581	14.1237	12.0728	13.7182	0.562821	0.307732	0.31479	0.395115	0.0961199	0.159431	0.0729817	0.109511	0.244473	0.184114	0.270983	0.23319	0.0513799	0.0420214	0	0.0311338	AT1G44760		Adenine nucleotide alpha hydrolases-like superfamily protein
Gorai.005G090000.1	9.54835	8.69103	8.03783	8.75907	0.364584	0.164993	0.22134	0.250306	0.0221838	0.12398	0.108596	0.0849202	0.164401	0.125423	0.0952863	0.12837	0	0.0726653	0.0273138	0.0333263	AT1G44760		Adenine nucleotide alpha hydrolases-like superfamily protein
Gorai.008G140200.2	0.510399	0.687829	2.08643	1.09488	1.17608	0.386808	0.950851	0.837914	0.651698	0.756771	1.59029	0.999586	0.889659	1.02854	0.688647	0.868948	1.19874	2.14958	3.00878	2.11903	AT3G62550		Adenine nucleotide alpha hydrolases-like superfamily protein
Gorai.003G127300.1	0.0508618	0.0254952	0.00521873	0.0271919	0.0213858	0.00873228	0.0351908	0.0217696	0.018012	0.011815	0.0472066	0.0256779	0.00968127	0.0305875	0.0100634	0.0167774	0.0428505	0.0292466	0.084757	0.0522847	AT3G53990		Adenine nucleotide alpha hydrolases-like superfamily protein
Gorai.003G127300.3	0.0201593	0.0124826	0	0.0108807	0.0054505	0	0	0.00181683	0.015181	0.0148123	0	0.00999775	0.0308427	0	0.0190389	0.0166272	0	0.0174659	0.0111307	0.00953222	AT3G53990		Adenine nucleotide alpha hydrolases-like superfamily protein
Gorai.003G127300.4	0.0280913	0.0178918	0.0233852	0.0231228	0.0317046	0.00359528	0.0351604	0.0234868	0.0266491	0.010468	0.0364125	0.0245099	0.013288	0.027624	0.0180329	0.0196483	0.019358	0.00612948	0	0.00849581	AT3G53990		Adenine nucleotide alpha hydrolases-like superfamily protein
Gorai.003G127300.5	0.0634045	0.0670588	0.017295	0.0492528	0.0414541	0.0192927	0.0249881	0.0285783	0.019608	0	0.0224642	0.0140241	0.0162005	0.0339325	0.022958	0.0243637	0.0541099	0.0268678	0.0283083	0.0364287	AT3G53990		Adenine nucleotide alpha hydrolases-like superfamily protein
Gorai.007G318200.1	1.53372	1.77472	1.75395	1.68746	1.26087	1.00856	1.15695	1.14213	1.40089	1.25086	1.43521	1.36232	1.45563	1.39473	1.22739	1.35925	0.222589	0.191144	0.325481	0.246405	AT1G11360		Adenine nucleotide alpha hydrolases-like superfamily protein
Gorai.007G318200.2	1.17209	1.12684	1.29639	1.19844	0.738947	0.673473	0.783642	0.732021	0.838822	0.842852	0.789572	0.823748	0.680264	1.01077	0.833028	0.841355	0.143796	0.0271804	0.151159	0.107379	AT1G11360		Adenine nucleotide alpha hydrolases-like superfamily protein
Gorai.012G122100.1	0	0	0	0	0	0	0	0	0	0	0	0	0	0	0	0	0	0	0	0	AT1G68300		Adenine nucleotide alpha hydrolases-like superfamily protein
Gorai.012G122100.2	0	0	0	0	0.0156675	0	0	0.00522249	0	0	0	0	0	0	0	0	0	0	0.0123145	0.00410484	AT1G68300		Adenine nucleotide alpha hydrolases-like superfamily protein
Gorai.008G029500.1	1.37224	1.44604	1.55914	1.45914	1.42764	1.57241	1.29745	1.4325	1.10964	0.855091	1.30662	1.09045	1.33422	1.44248	1.41458	1.3971	0.288516	0.465341	0.482623	0.41216	AT2G21620	RD2	Adenine nucleotide alpha hydrolases-like superfamily protein
Gorai.008G140200.3	0.623854	0.656665	1.59536	0.958625	0.946971	0.412427	1.04459	0.801328	0.512362	0.692098	1.29531	0.833256	0.86152	0.880489	0.390027	0.710679	1.11726	1.61085	2.87627	1.86813	AT3G62550		Adenine nucleotide alpha hydrolases-like superfamily protein
Gorai.007G106400.1	6.10153	6.07762	6.36586	6.18167	4.29908	4.1289	4.31177	4.24658	5.17607	4.73825	3.73304	4.54912	3.59224	3.9627	3.85489	3.80328	4.05966	4.50958	4.7135	4.42758	AT4G01100	ADNT1	adenine nucleotide transporter 1
Gorai.007G106400.2	5.34762	5.44373	5.15189	5.31441	3.96903	3.32999	3.70378	3.6676	4.38267	4.35719	3.53178	4.09055	3.48912	3.06596	3.34923	3.30144	3.38624	3.66514	4.13978	3.73039	AT4G01100	ADNT1	adenine nucleotide transporter 1
Gorai.007G106400.3	5.32628	5.55109	5.22229	5.36655	3.90918	3.59452	3.71975	3.74115	4.10453	4.10681	3.27781	3.82971	3.46957	3.15489	3.58846	3.40431	3.58876	3.76606	4.05476	3.80319	AT4G01100	ADNT1	adenine nucleotide transporter 1
Gorai.007G106400.4	4.97	4.83188	5.53284	5.11158	3.62246	3.72598	3.81483	3.72109	4.11335	3.83948	3.17173	3.70819	3.15981	3.1443	3.02676	3.11029	3.4334	3.97409	3.02563	3.47771	AT4G01100	ADNT1	adenine nucleotide transporter 1
Gorai.008G123800.1	5.29244	5.80938	6.08993	5.73059	6.27289	6.31225	6.00554	6.19689	6.15115	6.05289	6.27358	6.15921	6.36681	7.15112	6.52009	6.67934	5.4136	6.02513	6.38341	5.94071	AT4G01100	ADNT1	adenine nucleotide transporter 1
Gorai.008G123800.2	5.86728	6.24996	6.35004	6.15576	7.42497	6.87044	7.08949	7.1283	6.97264	5.99514	7.06439	6.67739	7.15714	7.23237	7.23812	7.20921	5.8085	6.57494	7.56587	6.64977	AT4G01100	ADNT1	adenine nucleotide transporter 1
Gorai.008G123800.3	5.28554	5.41389	5.97157	5.557	6.42303	6.19795	6.08315	6.23471	6.42427	5.53354	6.00207	5.98663	6.54479	6.17027	6.30788	6.34098	5.49784	5.65977	6.17396	5.77719	AT4G01100	ADNT1	adenine nucleotide transporter 1
Gorai.008G123800.4	5.59875	5.66126	6.10172	5.78724	6.3719	6.20921	6.56691	6.38267	6.27456	6.11044	6.14652	6.17717	6.3457	6.67635	6.86943	6.63049	5.80363	5.99482	6.09164	5.96336	AT4G01100	ADNT1	adenine nucleotide transporter 1
Gorai.004G043200.1	3.87881	3.83919	4.13928	3.95243	3.45872	3.12658	3.537	3.3741	2.85535	3.06599	3.12248	3.01461	3.23604	2.93241	3.25429	3.14091	2.25747	2.66214	2.76792	2.56251	AT4G01100	ADNT1	adenine nucleotide transporter 1
Gorai.004G043200.2	3.34242	3.61229	3.62431	3.52634	2.99105	3.15729	2.91122	3.01985	2.72633	2.82498	2.80492	2.78541	2.92029	2.84112	2.85687	2.87276	2.01393	2.09913	2.45362	2.18889	AT4G01100	ADNT1	adenine nucleotide transporter 1
Gorai.004G043200.3	3.18102	3.34328	4.08641	3.5369	2.90013	2.80463	3.11102	2.93859	2.47716	2.55074	2.74881	2.59224	3.07426	2.5918	2.6656	2.77722	2.1636	2.20301	2.0196	2.12874	AT4G01100	ADNT1	adenine nucleotide transporter 1
Gorai.008G252700.1	3.3616	3.32818	4.12296	3.60425	3.26495	3.06942	2.63698	2.99045	2.80552	2.64603	3.35734	2.9363	3.18352	3.52734	3.16643	3.29243	1.75147	2.03813	2.32136	2.03699	AT4G01100	ADNT1	adenine nucleotide transporter 1
Gorai.004G043200.4	3.29078	3.21105	3.40421	3.30201	2.80947	2.70054	2.75585	2.75529	2.51876	2.48469	2.44765	2.4837	2.69214	2.28613	2.54661	2.50829	2.15005	2.37571	2.28083	2.26886	AT4G01100	ADNT1	adenine nucleotide transporter 1
Gorai.004G043200.5	2.81733	3.02787	3.24361	3.0296	2.29009	2.7859	2.70664	2.59421	2.3401	2.26186	2.42891	2.34362	2.63827	2.5442	2.57494	2.5858	1.88102	1.96076	2.15833	2.00004	AT4G01100	ADNT1	adenine nucleotide transporter 1
Gorai.004G135200.1	0.962637	0.734079	0.83385	0.843522	0.924851	0.927359	1.16886	1.00702	1.86753	1.83356	1.54527	1.74879	1.52477	1.35323	1.0442	1.3074	2.80904	2.20943	2.8119	2.61012	AT4G01100	ADNT1	adenine nucleotide transporter 1
Gorai.009G219000.1	7.57855	7.58	8.38506	7.84787	11.8302	13.662	11.0627	12.185	14.0848	14.9898	13.8763	14.317	13.6981	13.7664	13.2091	13.5579	11.0263	11.3873	13.1216	11.8451	AT1G27450	APT1,ATAPT1	adenine phosphoribosyl transferase 1
Gorai.009G219000.2	5.56877	5.48657	6.19556	5.7503	8.67802	8.86396	8.00348	8.51515	10.2778	10.8098	10.1702	10.4192	9.66696	10.3377	9.5622	9.85561	7.41854	8.36031	9.55929	8.44605	AT1G27450	APT1,ATAPT1	adenine phosphoribosyl transferase 1
Gorai.009G219000.3	6.40346	6.42211	6.80337	6.54298	9.93678	10.5853	9.49461	10.0056	11.9005	12.3204	11.336	11.8523	11.5821	11.3965	10.248	11.0755	9.41837	9.626	10.6168	9.88707	AT1G27450	APT1,ATAPT1	adenine phosphoribosyl transferase 1
Gorai.009G219000.4	6.35321	6.74161	6.93141	6.67541	10.0634	10.865	9.08403	10.0041	12.4764	13.6531	12.82	12.9831	11.6127	12.9362	11.2852	11.9447	9.86478	9.83918	10.2793	9.99441	AT1G27450	APT1,ATAPT1	adenine phosphoribosyl transferase 1
Gorai.009G219000.5	8.01051	7.98616	8.53999	8.17889	12.1638	14.1797	11.3665	12.57	13.9725	14.9071	14.6386	14.5061	13.4129	14.5914	13.2036	13.736	11.5321	11.4386	12.1752	11.7153	AT1G27450	APT1,ATAPT1	adenine phosphoribosyl transferase 1
Gorai.009G219000.6	11.3379	10.0119	11.4082	10.9193	16.333	17.9999	15.278	16.537	18.8234	19.9474	19.9037	19.5582	18.7288	19.7993	17.2192	18.5824	14.1818	14.4579	17.7396	15.4598	AT1G27450	APT1,ATAPT1	adenine phosphoribosyl transferase 1
Gorai.009G219000.7	16.2423	16.4421	17.8447	16.843	22.9599	23.6944	21.0695	22.5746	22.0965	23.1184	24.3363	23.1837	23.2608	23.2071	21.8665	22.7781	15.8274	17.5168	18.6625	17.3356	AT1G27450	APT1,ATAPT1	adenine phosphoribosyl transferase 1
Gorai.010G025300.1	37.9847	38.1174	37.1235	37.7419	36.0931	34.2625	34.0499	34.8018	26.889	28.3313	30.3624	28.5276	32.1224	31.9808	32.5953	32.2328	16.3291	17.1033	18.9099	17.4474	AT1G27450	APT1,ATAPT1	adenine phosphoribosyl transferase 1
Gorai.010G025300.2	55.6112	54.7987	54.9951	55.135	54.3177	54.3475	50.3853	53.0168	37.3337	39.6909	43.1928	40.0725	47.3182	48.1146	48.9955	48.1428	24.3598	25.6723	28.8436	26.2919	AT1G27450	APT1,ATAPT1	adenine phosphoribosyl transferase 1
Gorai.010G025300.3	53.4846	51.6752	52.9668	52.7089	49.6373	50.3041	47.5235	49.1549	35.3001	39.0156	41.2507	38.5221	46.4463	44.569	45.8545	45.6233	22.1826	23.6669	28.5596	24.803	AT1G27450	APT1,ATAPT1	adenine phosphoribosyl transferase 1
Gorai.008G237200.2	0.604667	0.907951	1.37021	0.960942	1.70233	1.43504	1.72932	1.62223	1.31367	1.39561	1.80686	1.50538	1.72243	1.86306	1.39927	1.66159	0.0828985	0.127508	0.508817	0.239741	AT4G22570	APT3	adenine phosphoribosyl transferase 3
Gorai.008G237200.1	0.632627	0.914347	1.36957	0.972181	1.6403	1.8091	1.89123	1.78021	1.13986	1.31736	1.85325	1.43682	1.69217	1.64544	1.51812	1.61858	0.0825853	0.168529	0.392437	0.214517	AT4G12440	APT4	adenine phosphoribosyl transferase 4
Gorai.008G237200.3	0.585199	0.875143	1.25758	0.905974	1.39294	1.3348	1.50279	1.41018	0.965933	0.962977	1.11581	1.01491	1.17143	1.23622	1.23592	1.21452	0.194118	0.19563	0.371451	0.253733	AT4G12440	APT4	adenine phosphoribosyl transferase 4
Gorai.009G127400.1	6.8053	5.98153	6.4863	6.42438	5.60255	5.44357	6.80795	5.95136	25.6772	22.3183	9.79989	19.2651	7.49546	9.14217	7.31436	7.984	9.60204	9.71877	12.5374	10.6194	AT5G11160	APT5	adenine phosphoribosyltransferase 5
Gorai.009G127400.2	8.2349	7.453	7.44601	7.71131	6.6513	6.01953	7.93617	6.869	29.1155	24.1941	10.923	21.4108	8.79666	10.5469	8.35789	9.23382	12.0326	12.7224	15.5075	13.4208	AT5G11160	APT5	adenine phosphoribosyltransferase 5
Gorai.009G127400.3	6.20396	5.36945	5.86137	5.81159	4.43428	4.50912	5.69974	4.88105	22.5491	19.1851	8.35106	16.6951	6.70451	7.96739	6.27139	6.98109	9.34765	9.00934	11.7372	10.0314	AT5G11160	APT5	adenine phosphoribosyltransferase 5
Gorai.009G127400.5	7.3425	6.26517	6.89402	6.8339	5.3791	5.45532	6.70336	5.84593	24.2717	21.8827	10.3246	18.8263	7.808	9.60917	7.07051	8.16256	9.57871	9.4976	12.2359	10.4374	AT5G11160	APT5	adenine phosphoribosyltransferase 5
Gorai.009G127400.4	6.141	5.34849	5.20041	5.5633	4.20151	3.9375	5.64811	4.59571	21.8542	18.8782	8.19075	16.3077	6.5281	7.6684	5.71933	6.63861	9.0578	8.71495	11.7898	9.85418	AT5G11160	APT5	adenine phosphoribosyltransferase 5
Gorai.011G208600.1	7.20431	7.99992	7.84756	7.68393	6.44551	6.97366	7.05538	6.82485	6.21438	5.93163	6.58867	6.24489	6.84232	5.58249	6.47551	6.30011	4.13344	4.58638	4.54215	4.42066	AT2G37250	ADK,ATPADK1	adenosine kinase
Gorai.011G208600.2	6.14456	6.14495	6.35645	6.21532	5.00858	4.83084	4.6353	4.82491	5.0308	4.93464	5.43177	5.1324	5.27331	4.10362	4.83295	4.73662	3.23836	3.15535	3.71142	3.36838	AT2G37250	ADK,ATPADK1	adenosine kinase
Gorai.011G241900.1	2.77216	2.45391	2.72349	2.64985	2.46369	2.52923	2.70944	2.56745	4.55989	4.71302	4.15662	4.47651	3.16309	3.0424	2.57505	2.92685	8.0058	6.09872	6.67211	6.92554	AT2G37250	ADK,ATPADK1	adenosine kinase
Gorai.011G241900.2	3.97326	3.61891	3.85241	3.81486	3.34397	3.6473	3.93496	3.64208	6.83307	6.77732	5.79819	6.46953	4.9449	4.48614	4.02141	4.48415	10.8429	9.16997	10.1247	10.0459	AT2G37250	ADK,ATPADK1	adenosine kinase
Gorai.011G241900.3	2.437	2.35623	2.29331	2.36218	2.22436	2.44393	2.66139	2.44323	4.07403	4.90622	3.7722	4.25082	2.92474	2.75041	2.38701	2.68739	7.09563	5.71308	5.92495	6.24455	AT2G37250	ADK,ATPADK1	adenosine kinase
Gorai.006G165800.1	133.227	128.686	119.578	127.163	109.412	114.479	109.331	111.074	106.873	106.724	111.569	108.389	107.234	108.779	110.052	108.688	56.8584	53.7435	58.2326	56.2782	AT5G03300	ADK2	adenosine kinase 2
Gorai.006G165800.2	154.483	149.768	138.384	147.545	129.295	136.965	132.859	133.04	126.805	130.51	133.059	130.125	128.914	131.787	134.04	131.58	70.8892	67.1972	72.7773	70.2879	AT5G03300	ADK2	adenosine kinase 2
Gorai.006G165800.3	116.768	110.198	104.613	110.526	91.843	98.6288	98.7259	96.3992	92.9605	94.2818	96.1112	94.4512	95.8739	95.2158	96.7273	95.939	51.0441	48.1425	50.8253	50.004	AT5G03300	ADK2	adenosine kinase 2
Gorai.006G165800.4	93.4559	87.6151	82.6248	87.8986	76.7289	80.8325	79.5861	79.0492	75.9702	75.7587	76.9613	76.2301	75.6254	75.764	76.8952	76.0949	41.6927	38.3532	39.9189	39.9883	AT5G03300	ADK2	adenosine kinase 2
Gorai.006G165800.5	133.584	129.973	121.61	128.389	113.908	121.086	113.199	116.065	109.726	110.761	113.51	111.332	110.339	114.145	114.209	112.898	59.2189	56.0838	62.0022	59.1016	AT5G03300	ADK2	adenosine kinase 2
Gorai.006G165800.6	120.211	117.298	107.826	115.112	96.7831	100.112	100.885	99.2601	97.7967	98.5491	100.852	99.0659	101.924	103.035	101.912	102.29	51.9827	48.5008	54.243	51.5755	AT5G03300	ADK2	adenosine kinase 2
Gorai.009G313300.1	52.3681	51.9918	48.1668	50.8422	42.914	45.224	43.4232	43.8537	36.8005	37.2996	37.7638	37.288	42.0035	39.3738	41.497	40.9581	22.0235	20.4552	22.0563	21.5117	AT5G03300	ADK2	adenosine kinase 2
Gorai.009G313300.2	35.3267	34.7847	32.3289	34.1468	28.3942	30.0256	27.7845	28.7348	25.4018	25.3925	25.3513	25.3819	28.1472	26.902	29.515	28.1881	15.0603	14.2219	15.9986	15.0936	AT5G03300	ADK2	adenosine kinase 2
Gorai.009G290700.1	4.19015	4.52348	4.16556	4.29307	4.21346	4.02101	3.96792	4.06746	3.76596	3.96431	3.8684	3.86622	4.08366	3.9534	4.30966	4.11557	3.90968	3.97325	4.87442	4.25245	AT5G47840	AMK2	adenosine monophosphate kinase
Gorai.009G290700.3	2.8357	2.70317	2.8716	2.80349	2.73139	2.58871	2.51247	2.61086	2.42112	2.65316	2.3515	2.47526	2.48006	2.53751	2.44844	2.48867	2.26217	2.4437	2.81012	2.50533	AT5G47840	AMK2	adenosine monophosphate kinase
Gorai.009G290700.4	3.20857	3.10862	3.88264	3.39994	2.91977	3.06383	2.85147	2.94502	2.60944	2.86946	2.92655	2.80181	2.95849	2.86678	3.01924	2.94817	2.21485	2.33879	2.63154	2.39506	AT5G47840	AMK2	adenosine monophosphate kinase
Gorai.009G290700.2	2.59122	2.75908	3.0276	2.79264	2.84645	2.41124	2.77878	2.67883	2.75859	2.31368	2.81895	2.63041	2.72227	3.01265	2.79337	2.84276	2.42004	2.54983	2.60735	2.52574	AT5G47840	AMK2	adenosine monophosphate kinase
Gorai.007G343200.1	2.47601	2.42586	2.39503	2.4323	1.37484	1.42638	1.44776	1.41633	1.17788	1.52542	1.31023	1.33784	1.37183	1.28581	1.36548	1.34104	0.342853	0.228045	0.252204	0.274367	AT3G03900	APK3	adenosine-5\'-phosphosulfate (APS) kinase 3
Gorai.007G343200.4	2.32798	2.17252	2.0212	2.1739	1.37799	1.2921	1.31617	1.32875	1.0596	1.19125	1.19018	1.14701	1.17483	1.26669	1.39465	1.27873	0.202894	0.303862	0.242705	0.249821	AT3G03900	APK3	adenosine-5\'-phosphosulfate (APS) kinase 3
Gorai.010G179000.1	2.30088	2.50232	2.29974	2.36765	1.40076	1.33706	1.08358	1.2738	0.478229	0.520814	0.832452	0.610498	0.919421	0.771248	1.09535	0.928671	0.0315261	0.0720385	0.0420885	0.048551	AT4G04880		adenosine/AMP deaminase family protein
Gorai.013G102500.1	192.301	199.914	195.817	196.011	374.206	368.398	423.747	388.784	614.343	597.331	521.224	577.632	474.192	478.901	462.695	471.929	1242.46	1282.33	1262.09	1262.29	AT3G25570		Adenosylmethionine decarboxylase family protein
Gorai.006G255800.1	12.7484	9.58728	9.2723	10.536	2.29428	1.93763	2.13774	2.12322	0.478362	0.364291	0.425177	0.42261	1.14888	1.47007	2.19981	1.60625	0.981426	0.757526	0.820902	0.853285	AT5G18930	BUD2,SAMDC4	Adenosylmethionine decarboxylase family protein
Gorai.013G246300.1	2.67064	2.94081	3.3484	2.98661	1.71128	1.62262	1.52727	1.62039	1.07762	1.0898	1.29803	1.15515	1.43701	1.2424	1.32303	1.33415	1.01829	1.34369	1.03146	1.13115	AT5G57590	BIO1	adenosylmethionine-8-amino-7-oxononanoate transaminases
Gorai.010G059300.1	17.5794	18.5338	19.3021	18.4718	15.7747	15.1666	14.7554	15.2322	14.4284	14.3927	14.7774	14.5328	15.2159	14.5748	15.6108	15.1338	8.58012	9.68791	9.88768	9.38524	AT2G11890		adenylate cyclases
Gorai.010G059300.2	14.1457	14.7962	16.0662	15.0027	12.8048	12.8154	11.6434	12.4212	11.3165	12.0939	12.1767	11.8624	11.9062	12.027	12.8425	12.2585	6.84077	7.99066	8.17839	7.66994	AT2G11890		adenylate cyclases
Gorai.010G224100.1	1.232	2.08717	1.48515	1.60144	2.11532	1.86882	2.53594	2.17336	2.64669	2.88436	2.74218	2.75774	2.53799	2.50446	2.67509	2.57252	3.74691	2.59355	3.74914	3.3632	AT2G11890		adenylate cyclases
Gorai.006G271500.1	22.9449	23.7098	22.9981	23.2176	20.8927	23.9886	23.4575	22.7796	29.1427	29.4218	27.9335	28.8327	26.1666	26.1377	25.8464	26.0502	15.7806	15.8345	16.8022	16.1391	AT5G63400	ADK1	adenylate kinase 1
Gorai.006G271500.2	16.4639	16.5177	14.9244	15.9687	14.5627	16.7904	15.9902	15.7811	21.1979	20.3221	18.5414	20.0205	19.3148	19.2171	18.2747	18.9355	12.5934	12.3888	12.857	12.6131	AT5G63400	ADK1	adenylate kinase 1
Gorai.006G271500.3	15.5538	14.5953	13.8844	14.6778	13.5264	14.9888	14.4618	14.3257	18.5652	18.9718	17.9753	18.5041	17.5672	17.3767	17.473	17.4723	12.4933	10.9609	12.7623	12.0722	AT5G63400	ADK1	adenylate kinase 1
Gorai.002G191300.1	9.91698	10.0183	8.48476	9.47334	2.83818	2.10903	2.39941	2.44887	2.56411	2.15896	1.6893	2.13746	2.00626	2.04549	2.36501	2.13892	1.1541	1.56181	1.34727	1.35439	AT5G63400	ADK1	adenylate kinase 1
Gorai.008G205200.1	7.95228	7.41549	7.30765	7.55847	5.38316	5.20892	5.30839	5.30016	3.77716	3.52141	3.69124	3.66327	4.98207	4.30214	4.85431	4.71284	1.74448	1.75576	2.07138	1.85721	AT5G63400	ADK1	adenylate kinase 1
Gorai.008G205200.2	4.28146	3.62554	3.77992	3.89564	2.90238	2.39882	2.67628	2.65916	2.21473	2.30286	1.92967	2.14909	2.37896	2.17421	2.76434	2.43917	0.736955	1.10324	0.903785	0.914659	AT5G63400	ADK1	adenylate kinase 1
Gorai.001G060300.1	3.18398	3.99889	4.01587	3.73291	2.43226	2.60828	2.41706	2.48587	1.39743	1.75627	1.74381	1.6325	2.74932	1.83205	2.51804	2.36647	0.711343	0.889004	0.638373	0.74624	AT5G63400	ADK1	adenylate kinase 1
Gorai.001G060300.2	2.8623	3.34526	3.24196	3.14984	2.25469	2.07308	1.9853	2.10436	1.27852	1.23409	1.38976	1.30079	2.06558	1.57758	2.01761	1.88692	0.552402	0.529933	0.620082	0.567472	AT5G63400	ADK1	adenylate kinase 1
Gorai.008G205200.3	3.16357	2.70625	2.81926	2.89636	1.9287	1.61449	2.03265	1.85861	1.35726	1.47674	1.61837	1.48412	1.67882	1.57956	2.00411	1.75416	0.817224	0.625765	0.889272	0.77742	AT5G50370		Adenylate kinase family protein
Gorai.002G244800.1	12.4541	12.6799	14.7988	13.311	8.93254	8.56634	8.81793	8.77227	6.06327	6.43919	7.40227	6.63491	7.24409	7.04872	7.92791	7.40691	5.1594	6.01597	5.47572	5.55036	AT3G57610	ADSS	adenylosuccinate synthase
Gorai.007G163700.1	7.58138	9.77855	12.6372	9.99906	6.78222	6.38743	6.11886	6.4295	4.15755	5.48456	6.61733	5.41981	9.80404	6.82195	6.52964	7.71854	1.28914	2.06195	2.52875	1.95995	AT5G48300	ADG1,APS1	ADP glucose pyrophosphorylase 1
Gorai.007G163700.2	5.87949	7.38715	9.88191	7.71619	5.16444	5.1482	4.8642	5.05895	3.42564	4.43376	4.99257	4.28399	7.7093	5.51017	5.03466	6.08471	0.84312	1.56797	1.64812	1.35307	AT5G48300	ADG1,APS1	ADP glucose pyrophosphorylase 1
Gorai.007G163700.3	4.20693	4.60175	6.6776	5.16209	3.54247	3.26524	3.7067	3.5048	2.30667	3.06825	3.41853	2.93115	5.39049	3.5754	3.253	4.07296	0.873784	1.08736	0.984384	0.981841	AT5G48300	ADG1,APS1	ADP glucose pyrophosphorylase 1
Gorai.001G224500.1	0.770058	1.02969	1.66407	1.15461	0.818562	0.861283	0.663733	0.781193	0.363817	0.254711	0.532512	0.38368	0.742234	0.576811	0.491661	0.603569	0.373746	0.58592	0.539536	0.499734	AT5G48300	ADG1,APS1	ADP glucose pyrophosphorylase 1
Gorai.001G071000.1	10.4507	9.54562	9.80546	9.93392	9.71719	10.6585	9.40389	9.92652	13.6548	13.4676	11.6693	12.9306	10.1586	10.8998	10.079	10.3791	13.3995	13.352	12.8065	13.186	AT1G74910		ADP-glucose pyrophosphorylase family protein
Gorai.001G071000.2	6.07935	5.58175	5.82358	5.82823	6.01841	5.62067	5.58948	5.74285	7.80362	7.92992	7.15719	7.63024	6.09072	6.23189	5.88349	6.0687	7.17727	7.37059	7.04279	7.19688	AT1G74910		ADP-glucose pyrophosphorylase family protein
Gorai.001G071000.3	5.56465	5.05525	5.39115	5.33702	5.29943	5.26463	5.11861	5.22756	7.18291	6.96234	5.99355	6.71293	5.20066	5.65166	5.43912	5.43048	6.97785	6.52676	6.44108	6.64856	AT1G74910		ADP-glucose pyrophosphorylase family protein
Gorai.001G071000.4	6.68292	5.77847	6.44252	6.3013	6.14717	6.43571	6.31912	6.30067	8.33558	8.60201	7.26961	8.06907	6.49677	6.56495	6.54104	6.53425	7.99028	8.12476	7.53139	7.88214	AT1G74910		ADP-glucose pyrophosphorylase family protein
Gorai.001G071000.5	4.36025	4.24744	4.18663	4.26477	4.10165	4.37153	4.05668	4.17662	5.67996	5.62495	4.97043	5.42511	4.15399	4.65404	4.55585	4.45463	5.35714	4.9506	4.52727	4.945	AT1G74910		ADP-glucose pyrophosphorylase family protein
Gorai.001G258700.1	53.3787	51.8286	50.7077	51.9716	57.2068	58.9189	58.1374	58.0877	50.9563	55.2598	54.599	53.605	53.1943	53.8204	52.2055	53.0734	32.029	31.2267	31.4676	31.5744	AT1G74910		ADP-glucose pyrophosphorylase family protein
Gorai.009G006900.1	9.65275	9.5577	9.49024	9.5669	9.34114	8.67612	9.18044	9.0659	8.94795	9.2452	9.61042	9.26786	9.40146	9.58968	9.75616	9.58243	3.72243	3.23493	4.40307	3.78681	AT2G24765	ARF3,ARL1,ATARL1	ADP-ribosylation factor 3
Gorai.009G006900.2	8.01705	7.80793	7.34773	7.72424	6.77047	7.02028	7.04077	6.94384	6.8275	6.67101	7.40102	6.96651	7.44333	7.46334	7.47985	7.46217	2.41823	2.90581	2.9638	2.76261	AT2G24765	ARF3,ARL1,ATARL1	ADP-ribosylation factor 3
Gorai.009G006900.3	6.25623	6.74986	7.02792	6.678	5.95279	6.322	6.14919	6.14133	5.69215	5.70085	6.47914	5.95738	6.58529	5.95609	6.12333	6.22157	2.42915	1.84301	2.73128	2.33448	AT2G24765	ARF3,ARL1,ATARL1	ADP-ribosylation factor 3
Gorai.009G006900.4	8.14789	8.29918	8.13642	8.1945	7.9505	8.41201	8.38956	8.25069	8.01062	7.85762	7.96052	7.94292	7.84015	7.47709	7.90771	7.74165	2.60869	2.96168	2.88203	2.81747	AT2G24765	ARF3,ARL1,ATARL1	ADP-ribosylation factor 3
Gorai.009G065700.1	12.742	13.2389	13.153	13.0446	10.8195	10.8019	11.4007	11.0074	8.95044	9.07132	9.43387	9.15188	10.5079	9.37626	10.7359	10.2067	4.02307	4.41445	4.71563	4.38439	AT2G24765	ARF3,ARL1,ATARL1	ADP-ribosylation factor 3
Gorai.009G065700.2	7.51497	7.95908	7.33863	7.60423	6.30284	6.01404	6.21662	6.17784	5.20951	5.7205	6.01212	5.64738	5.96451	6.00746	6.10505	6.02567	2.3655	2.73264	2.86578	2.65464	AT2G24765	ARF3,ARL1,ATARL1	ADP-ribosylation factor 3
Gorai.004G101800.3	6.06964	5.99852	5.39136	5.81984	5.69179	6.09857	4.90385	5.56474	4.49535	4.31756	5.02076	4.61123	4.92179	4.81803	5.56949	5.1031	1.83403	2.31807	2.00677	2.05296	AT2G24765	ARF3,ARL1,ATARL1	ADP-ribosylation factor 3
Gorai.004G101800.1	7.34929	7.25269	6.78131	7.12777	6.99016	6.74487	6.07603	6.60369	4.85918	5.06263	5.17494	5.03225	5.94599	6.04263	6.19887	6.0625	2.47383	2.74768	2.32899	2.51683	AT2G24765	ARF3,ARL1,ATARL1	ADP-ribosylation factor 3
Gorai.004G101800.2	5.07626	5.32648	5.16096	5.1879	4.63011	4.22841	4.59835	4.48563	4.13531	3.69013	4.01849	3.94798	4.18016	4.1237	3.98383	4.0959	1.78167	1.9734	1.8807	1.87859	AT2G24765	ARF3,ARL1,ATARL1	ADP-ribosylation factor 3
Gorai.004G101800.4	1.92649	2.30181	2.0107	2.07967	1.83962	1.90689	1.77542	1.84064	1.46304	1.79189	1.54113	1.59869	1.49913	1.34091	1.85709	1.56571	0.986687	0.880654	0.594655	0.820665	AT2G24765	ARF3,ARL1,ATARL1	ADP-ribosylation factor 3
Gorai.002G185200.1	67.6644	68.9177	61.5707	66.0509	83.7212	84.9603	83.1871	83.9562	87.7094	87.1529	86.7566	87.2063	82.2344	83.8003	83.1368	83.0572	60.042	61.1314	66.4958	62.5564	AT5G14670	ARFA1B,ATARFA1B	ADP-ribosylation factor A1B
Gorai.002G185200.5	62.2652	64.7521	58.936	61.9844	71.2639	72.687	69.2864	71.0791	83.4534	81.103	78.0014	80.8526	76.0739	80.1577	77.1857	77.8058	56.6173	56.7762	64.3785	59.2573	AT5G14670	ARFA1B,ATARFA1B	ADP-ribosylation factor A1B
Gorai.004G146100.1	72.395	69.9888	71.0058	71.1299	90.9781	91.2037	91.0595	91.0804	101.625	101.496	100.035	101.052	97.2393	100.393	93.298	96.9769	82.0298	85.4815	90.6008	86.0374	AT5G14670	ARFA1B,ATARFA1B	ADP-ribosylation factor A1B
Gorai.001G146100.1	21.0486	18.7457	17.4437	19.0794	17.9259	18.2935	19.0753	18.4316	16.3778	16.5736	16.4899	16.4804	17.1972	15.7866	16.7758	16.5866	5.00917	5.76381	6.70855	5.82718	AT3G62290	ARFA1E,ATARFA1E	ADP-ribosylation factor A1E
Gorai.009G337500.1	9.44927	10.6797	8.69529	9.60808	10.1564	9.28486	10.4669	9.9694	11.7138	11.8411	12.3212	11.9587	11.4948	11.9083	10.979	11.4607	5.54128	5.1487	6.00532	5.5651	AT3G62290	ARFA1E,ATARFA1E	ADP-ribosylation factor A1E
Gorai.009G337500.2	10.5945	12.8578	10.1931	11.2151	11.3159	11.6163	10.7101	11.2141	14.2066	13.3772	15.7327	14.4388	13.7157	13.2884	13.0269	13.3437	6.46352	6.35138	6.92279	6.57923	AT3G62290	ARFA1E,ATARFA1E	ADP-ribosylation factor A1E
Gorai.013G130700.1	16.966	16.5449	16.7642	16.7584	17.951	16.8373	16.3022	17.0301	20.5517	20.2067	20.9622	20.5736	19.8198	19.7645	19.0832	19.5558	16.0105	18.8688	17.5699	17.4831	AT3G62290	ARFA1E,ATARFA1E	ADP-ribosylation factor A1E
Gorai.013G130700.2	21.1908	22.2736	21.2045	21.5563	24.6214	24.1095	23.2491	23.9934	27.5065	28.2	26.05	27.2522	26.445	27.4249	26.1357	26.6685	24.3257	26.1807	29.7505	26.7523	AT3G62290	ARFA1E,ATARFA1E	ADP-ribosylation factor A1E
Gorai.001G263300.1	4.6713	5.23656	5.76034	5.22274	5.30902	4.78236	5.13025	5.07387	5.10648	5.021	5.2738	5.13376	5.15965	5.48955	5.34705	5.33208	3.21168	3.13043	3.61442	3.31884	AT1G10630	ARFA1F,ATARFA1F	ADP-ribosylation factor A1F
Gorai.001G263300.2	6.6186	6.86415	7.50652	6.99642	7.27267	7.71307	7.57422	7.51998	6.68343	6.76166	7.54526	6.99679	8.14749	7.90444	7.34625	7.79939	4.01182	4.33823	4.92026	4.42343	AT1G10630	ARFA1F,ATARFA1F	ADP-ribosylation factor A1F
Gorai.001G263300.3	5.60459	6.45866	6.75323	6.27216	7.65105	6.09905	6.17862	6.64291	6.03608	6.43454	5.8683	6.11298	6.38847	7.14275	6.77658	6.76927	3.37969	3.57201	4.45028	3.80066	AT1G10630	ARFA1F,ATARFA1F	ADP-ribosylation factor A1F
Gorai.001G263300.4	7.07331	8.2387	7.90927	7.74042	8.67144	8.26128	7.99263	8.30845	7.44124	7.78994	7.41248	7.54789	7.68308	8.57343	8.53894	8.26515	5.04813	4.70811	5.27034	5.00886	AT1G10630	ARFA1F,ATARFA1F	ADP-ribosylation factor A1F
Gorai.001G263300.5	7.55918	8.15068	8.38992	8.03326	8.30506	8.80038	9.19607	8.76717	8.36193	8.51156	8.23371	8.36907	9.17149	8.96186	8.61862	8.91732	5.38069	4.38465	5.95526	5.2402	AT1G10630	ARFA1F,ATARFA1F	ADP-ribosylation factor A1F
Gorai.002G185200.2	70.7754	73.432	65.0507	69.7527	82.2873	84.5205	83.4917	83.4331	92.4374	94.3242	91.4511	92.7376	87.5014	89.3333	87.2035	88.0127	64.1174	64.7049	70.5021	66.4415	AT1G10630	ARFA1F,ATARFA1F	ADP-ribosylation factor A1F
Gorai.002G185200.3	64.2073	66.7883	58.6468	63.2141	76.987	78.2363	76.9273	77.3835	83.1016	83.0546	84.2205	83.4589	78.7748	80.9349	79.2835	79.6644	60.358	61.7266	66.5248	62.8698	AT1G10630	ARFA1F,ATARFA1F	ADP-ribosylation factor A1F
Gorai.002G185200.4	57.6582	60.6739	53.7185	57.3502	66.2812	65.6219	64.963	65.622	76.0709	75.6848	75.6769	75.8109	75.1253	75.1731	72.3219	74.2068	52.7981	53.5229	57.66	54.6603	AT1G10630	ARFA1F,ATARFA1F	ADP-ribosylation factor A1F
Gorai.002G185200.6	72.6875	74.8318	65.9583	71.1592	86.1545	88.1128	87.1129	87.1267	97.2978	96.5671	93.1487	95.6712	92.6378	94.1647	90.3673	92.3899	68.6383	69.5183	77.0074	71.7213	AT1G10630	ARFA1F,ATARFA1F	ADP-ribosylation factor A1F
Gorai.004G049700.1	603.026	595.43	567.272	588.576	846.009	849.101	830.768	841.96	1001.85	978.276	918.52	966.216	902.595	944.791	879.315	908.9	867.213	862.86	949.451	893.175	AT1G10630	ARFA1F,ATARFA1F	ADP-ribosylation factor A1F
Gorai.004G146100.2	78.5462	75.1811	75.2816	76.3363	95.8363	95.946	95.3354	95.7059	107.577	109.15	104.916	107.214	104.494	107.826	100.221	104.18	89.4182	90.5032	101.216	93.7125	AT1G10630	ARFA1F,ATARFA1F	ADP-ribosylation factor A1F
Gorai.004G146100.3	72.2203	70.6607	70.8693	71.2501	86.1189	88.9874	87.244	87.4501	102.977	97.84	98.5282	99.7816	99.5907	100.453	95.7108	98.5848	78.4299	81.0603	94.0213	84.5038	AT1G10630	ARFA1F,ATARFA1F	ADP-ribosylation factor A1F
Gorai.005G181600.1	253.581	259.479	240.049	251.036	276.294	278.798	275.332	276.808	338.505	327.158	298.151	321.271	291.458	290.834	283.819	288.704	331.213	303.47	350.33	328.338	AT1G10630	ARFA1F,ATARFA1F	ADP-ribosylation factor A1F
Gorai.007G120600.1	95.8077	92.7384	90.3401	92.9621	93.1417	93.0825	87.8738	91.366	101.823	99.406	96.2948	99.1745	95.1376	96.0254	96.0566	95.7399	85.5618	86.0833	97.422	89.689	AT1G10630	ARFA1F,ATARFA1F	ADP-ribosylation factor A1F
Gorai.007G120600.2	42.6422	39.9915	40.8197	41.1511	41.8324	40.0049	39.1424	40.3266	42.9991	43.2202	41.8353	42.6848	42.8538	40.0188	42.2166	41.6964	37.8443	36.8763	39.8262	38.1822	AT1G10630	ARFA1F,ATARFA1F	ADP-ribosylation factor A1F
Gorai.008G137100.1	80.92	80.4349	76.351	79.2353	111.235	111.477	110.114	110.942	149.508	145.977	131.421	142.302	123.901	125.264	120.814	123.327	138.057	128.083	146.739	137.626	AT1G10630	ARFA1F,ATARFA1F	ADP-ribosylation factor A1F
Gorai.008G137100.2	125.737	121.723	115.329	120.929	172.921	173.686	171.13	172.579	229.695	226.777	203.05	219.841	191.955	198.394	188.001	192.783	224.749	209.191	230.045	221.328	AT1G10630	ARFA1F,ATARFA1F	ADP-ribosylation factor A1F
Gorai.008G137100.3	77.348	77.8599	74.5232	76.577	105.792	108.585	106.151	106.843	145.971	142.614	128.475	139.02	120.689	123.789	117.445	120.641	135.344	123.329	140.455	133.043	AT1G10630	ARFA1F,ATARFA1F	ADP-ribosylation factor A1F
Gorai.012G062700.1	31.1856	30.3	31.0541	30.8466	23.6236	22.847	21.972	22.8142	19.2192	19.068	19.5773	19.2882	20.4221	20.2947	22.0742	20.9303	10.6295	10.1796	11.4969	10.7686	AT1G10630	ARFA1F,ATARFA1F	ADP-ribosylation factor A1F
Gorai.012G062700.2	39.0472	39.9673	40.598	39.8708	31.5006	29.6393	29.17	30.1033	23.7751	23.9564	25.6739	24.4685	27.281	26.2564	29.0354	27.5242	14.2507	14.4984	15.8304	14.8598	AT1G10630	ARFA1F,ATARFA1F	ADP-ribosylation factor A1F
Gorai.012G062700.3	46.3066	46.423	45.7001	46.1432	35.949	34.7951	35.0375	35.2605	27.3348	27.5603	29.7445	28.2132	32.8962	30.6876	34.1361	32.5733	16.415	15.3815	18.4794	16.7586	AT1G10630	ARFA1F,ATARFA1F	ADP-ribosylation factor A1F
Gorai.013G131000.1	25.2107	24.1447	24.775	24.7101	29.3472	25.9857	26.1798	27.1709	29.89	28.7718	27.954	28.872	27.7182	29.2498	28.1146	28.3608	25.031	26.8708	28.4566	26.7861	AT1G10630	ARFA1F,ATARFA1F	ADP-ribosylation factor A1F
Gorai.013G131000.2	38.7465	38.2012	39.7733	38.907	42.7704	40.4259	40.2123	41.1362	47.2667	46.7974	43.6335	45.8992	43.2699	44.6058	44.6266	44.1674	45.2089	43.5083	48.4275	45.7149	AT1G10630	ARFA1F,ATARFA1F	ADP-ribosylation factor A1F
Gorai.013G131000.3	32.8431	31.8059	32.857	32.502	36.4057	35.9	35.1871	35.8309	42.1693	40.8427	39.8502	40.9541	38.9854	40.1878	38.6678	39.2803	37.3211	38.4008	43.0361	39.586	AT1G10630	ARFA1F,ATARFA1F	ADP-ribosylation factor A1F
Gorai.013G208600.1	11.0565	12.0219	12.6927	11.9237	12.5744	12.8308	12.6363	12.6805	14.4029	13.8174	13.1627	13.7943	12.8905	12.9158	13.8945	13.2336	11.4688	11.5537	14.1614	12.3946	AT1G10630	ARFA1F,ATARFA1F	ADP-ribosylation factor A1F
Gorai.013G208600.2	16.8903	16.2865	17.2892	16.822	19.3466	18.3983	18.6024	18.7825	21.4888	21.1812	21.4104	21.3601	20.4514	20.2554	20.4432	20.3833	19.3408	18.8416	24.5954	20.9259	AT1G10630	ARFA1F,ATARFA1F	ADP-ribosylation factor A1F
Gorai.013G208600.3	18.6826	19.89	20.9162	19.8296	24.0489	22.4577	21.6486	22.7184	25.5138	25.6322	22.5566	24.5676	24.3285	25.2102	23.0527	24.1971	23.423	23.1361	26.5689	24.376	AT1G10630	ARFA1F,ATARFA1F	ADP-ribosylation factor A1F
Gorai.013G208600.4	16.8838	17.5096	18.6282	17.6739	19.7796	20.0475	19.6131	19.8134	21.6131	21.0042	19.8861	20.8345	20.6044	21.0468	21.4617	21.0376	18.7987	19.1415	22.4302	20.1235	AT1G10630	ARFA1F,ATARFA1F	ADP-ribosylation factor A1F
Gorai.013G208600.5	19.408	19.2282	19.9717	19.536	21.7255	21.198	21.3372	21.4203	23.6931	24.225	21.6874	23.2018	23.6142	23.6795	23.5552	23.6163	19.9873	19.7545	24.5607	21.4341	AT1G10630	ARFA1F,ATARFA1F	ADP-ribosylation factor A1F
Gorai.013G208600.6	6.25357	6.06648	6.11727	6.14578	6.32939	6.06774	5.61973	6.00562	6.548	6.92704	6.748	6.74101	6.45495	6.60539	6.08499	6.38178	6.05945	5.59387	6.10853	5.92062	AT1G10630	ARFA1F,ATARFA1F	ADP-ribosylation factor A1F
Gorai.013G208600.7	10.8193	11.5659	12.0011	11.4621	11.8753	12.1247	11.2548	11.7516	14.0236	12.5649	13.0081	13.1989	12.482	12.8659	13.2736	12.8738	11.1494	11.7366	12.745	11.877	AT1G10630	ARFA1F,ATARFA1F	ADP-ribosylation factor A1F
Gorai.013G208600.8	17.805	18.0167	18.3461	18.0559	20.3128	19.3573	20.027	19.899	22.0211	22.2835	21.8673	22.0573	23.1769	22.657	21.9058	22.5799	19.1993	20.9766	25.7042	21.96	AT1G10630	ARFA1F,ATARFA1F	ADP-ribosylation factor A1F
Gorai.013G208600.9	21.4841	21.3648	21.6067	21.4852	24.0551	23.2443	22.588	23.2958	24.5227	25.9831	23.9942	24.8333	25.5664	25.32	24.4654	25.1173	22.3717	22.7316	25.9971	23.7001	AT1G10630	ARFA1F,ATARFA1F	ADP-ribosylation factor A1F
Gorai.004G259000.1	11.5683	12.8876	12.2381	12.2314	10.0126	10.1003	10.9922	10.3684	10.4285	12.6849	12.1702	11.7612	12.3124	11.1146	11.5017	11.6429	9.81771	9.22463	11.7444	10.2622	AT5G17060	ARFB1B,ATARFB1B	ADP-ribosylation factor B1B
Gorai.007G349000.1	7.46014	7.23645	6.86944	7.18867	6.53631	5.96641	6.70479	6.4025	4.85259	5.28179	5.90969	5.34802	6.38069	5.38041	6.19122	5.98411	2.7229	2.49394	3.08069	2.76584	AT5G17060	ARFB1B,ATARFB1B	ADP-ribosylation factor B1B
Gorai.007G349000.2	7.51579	7.87126	6.8244	7.40381	6.10146	6.32026	6.61162	6.34445	4.75554	5.2549	6.00504	5.33849	6.42926	5.38612	5.90107	5.90548	2.77597	2.65084	2.78728	2.73803	AT5G17060	ARFB1B,ATARFB1B	ADP-ribosylation factor B1B
Gorai.006G244300.1	35.794	34.2417	34.4156	34.8171	34.9712	37.4061	35.971	36.1161	35.3733	35.2235	35.4219	35.3396	38.4749	36.4431	36.812	37.2434	32.0556	31.265	35.4004	32.907	AT3G22950	ARFC1,ATARFC1	ADP-ribosylation factor C1
Gorai.003G014400.1	8.17576	9.41792	8.31696	8.63688	7.24989	7.43179	7.47686	7.38618	8.71753	9.30091	8.30415	8.7742	7.75011	8.16284	8.05992	7.99096	4.98715	4.99897	5.51713	5.16775	AT2G18390	ARL2,ATARLC1,HAL,TTN5	ADP-ribosylation factor family protein
Gorai.007G203200.5	4.66461	5.68379	4.92558	5.09133	4.34509	4.5723	5.13329	4.68356	3.38483	3.74816	4.52396	3.88565	5.0014	4.49508	4.90998	4.80215	1.78049	1.73029	2.01409	1.84162	AT2G18390	ARL2,ATARLC1,HAL,TTN5	ADP-ribosylation factor family protein
Gorai.007G203200.1	4.28832	4.82325	4.41914	4.51023	3.88987	3.41288	3.92244	3.74173	2.50513	2.9058	3.45704	2.95599	4.14294	3.5779	3.46851	3.72978	1.77625	1.36755	1.36237	1.50206	AT2G18390	ARL2,ATARLC1,HAL,TTN5	ADP-ribosylation factor family protein
Gorai.007G203200.2	2.62942	2.60127	2.78012	2.67027	2.11006	2.23256	2.50333	2.28198	1.71302	1.67433	2.23466	1.874	2.457	2.25199	2.15191	2.28696	1.07362	0.9892	1.0452	1.03601	AT2G18390	ARL2,ATARLC1,HAL,TTN5	ADP-ribosylation factor family protein
Gorai.007G203200.4	2.58938	2.81162	2.49376	2.63159	2.01322	2.09678	1.99699	2.03567	1.46697	1.68925	2.10252	1.75291	2.33851	2.24892	2.38908	2.3255	0.991171	0.839128	0.796456	0.875585	AT2G18390	ARL2,ATARLC1,HAL,TTN5	ADP-ribosylation factor family protein
Gorai.007G203200.3	2.1237	2.39486	2.03568	2.18475	1.67863	2.01809	1.69673	1.79782	1.20922	1.73298	1.89172	1.61131	1.82601	1.76318	1.99524	1.86148	0.800061	0.683453	0.77943	0.754315	AT2G18390	ARL2,ATARLC1,HAL,TTN5	ADP-ribosylation factor family protein
Gorai.004G045800.1	5.12411	4.74321	5.23835	5.03522	4.43466	4.43907	4.51874	4.46416	2.82366	2.69031	2.86875	2.79424	3.5306	2.8133	3.38903	3.24431	5.84232	6.10012	6.1156	6.01935	AT5G37680	ARLA1A,ATARLA1A	ADP-ribosylation factor-like A1A
Gorai.004G045800.2	2.85658	3.12114	3.00156	2.99309	2.47224	2.35053	2.44451	2.42243	1.85229	1.52527	1.58369	1.65375	1.94615	1.73049	1.95669	1.87777	3.28132	3.21397	3.17329	3.22286	AT5G37680	ARLA1A,ATARLA1A	ADP-ribosylation factor-like A1A
Gorai.005G231000.1	15.868	17.1819	15.0558	16.0352	14.8416	15.0018	15.6683	15.1705	16.5429	17.5283	17.7053	17.2588	17.158	15.8748	16.2076	16.4134	15.7075	14.2341	15.8082	15.2499	AT3G49870	ARLA1C,ATARLA1C	ADP-ribosylation factor-like A1C
Gorai.005G231000.2	7.64751	8.56349	7.44778	7.88626	7.29314	7.60772	7.11794	7.3396	8.91674	8.75465	8.2633	8.6449	8.17664	8.09986	8.24433	8.17361	7.41519	7.63707	8.49414	7.8488	AT3G49870	ARLA1C,ATARLA1C	ADP-ribosylation factor-like A1C
Gorai.005G231000.3	9.65565	10.5266	9.43587	9.87272	9.61363	9.0288	9.51458	9.38567	10.6039	10.7264	9.96451	10.4316	11.2745	10.6522	10.344	10.7569	9.89049	9.44022	10.0231	9.78461	AT3G49870	ARLA1C,ATARLA1C	ADP-ribosylation factor-like A1C
Gorai.007G223900.1	27.9642	30.6918	24.9484	27.8682	14.9986	12.9694	14.3882	14.1187	7.76839	9.12715	10.4634	9.11965	12.7295	13.1804	14.1201	13.3433	3.01311	3.27908	4.08663	3.45961	AT3G49870	ARLA1C,ATARLA1C	ADP-ribosylation factor-like A1C
Gorai.013G050700.1	5.48187	5.4578	4.80477	5.24815	4.34299	4.27923	4.48528	4.36917	4.34701	4.60089	5.0764	4.67477	4.7184	4.73444	4.71805	4.72363	5.22127	5.91027	6.34681	5.82612	AT3G49870	ARLA1C,ATARLA1C	ADP-ribosylation factor-like A1C
Gorai.013G050700.2	8.95306	9.60312	8.04733	8.86784	7.06158	7.26507	7.32938	7.21868	7.47288	7.68325	7.57627	7.57747	8.21897	8.12546	7.95581	8.10008	9.04948	8.35862	10.0694	9.15917	AT3G49870	ARLA1C,ATARLA1C	ADP-ribosylation factor-like A1C
Gorai.013G050700.3	7.35183	7.69209	5.88785	6.97726	6.06233	5.7252	6.51523	6.10092	6.12778	6.15635	6.65995	6.31469	6.86504	6.18544	6.39327	6.48125	7.78027	7.36826	8.35231	7.83361	AT3G49870	ARLA1C,ATARLA1C	ADP-ribosylation factor-like A1C
Gorai.013G050700.4	5.55425	5.30691	4.09247	4.98454	3.96787	3.60126	4.27286	3.94733	4.14423	4.2531	4.50433	4.30055	4.48266	4.27903	4.54499	4.43556	5.47399	5.08799	5.84903	5.47034	AT3G49870	ARLA1C,ATARLA1C	ADP-ribosylation factor-like A1C
Gorai.013G050700.5	4.43687	5.18897	4.56045	4.72876	3.73878	3.7542	3.92844	3.80714	3.93241	3.96427	4.0063	3.96766	4.3418	4.01364	4.37549	4.24365	4.45547	4.58693	4.95423	4.66554	AT3G49870	ARLA1C,ATARLA1C	ADP-ribosylation factor-like A1C
Gorai.013G050700.6	6.79394	7.21814	6.0841	6.69873	5.40975	5.50466	5.69695	5.53712	5.64801	5.72598	5.69852	5.69084	5.59469	5.56578	5.55315	5.57121	6.48219	6.76351	7.32531	6.857	AT3G49870	ARLA1C,ATARLA1C	ADP-ribosylation factor-like A1C
Gorai.013G050700.7	8.38391	10.3474	8.14751	8.9596	8.13618	7.87802	7.70506	7.90642	7.45772	7.75881	7.94624	7.72092	8.16589	7.59707	8.23201	7.99832	9.52946	9.24778	10.7956	9.85763	AT3G49870	ARLA1C,ATARLA1C	ADP-ribosylation factor-like A1C
Gorai.013G050700.9	6.85484	7.75958	6.3207	6.97837	5.89864	5.44671	5.78485	5.71007	5.66392	6.00662	5.8992	5.85658	6.10262	5.49038	6.02976	5.87425	7.03002	6.62889	7.4336	7.03084	AT3G49870	ARLA1C,ATARLA1C	ADP-ribosylation factor-like A1C
Gorai.007G223900.2	25.0182	27.073	22.6991	24.9301	13.5375	12.4272	13.4353	13.1333	7.57977	7.47672	9.65163	8.23604	12.1987	11.5054	12.3937	12.0326	3.11068	3.02095	3.58023	3.23728	AT3G49870	ARLA1C,ATARLA1C	ADP-ribosylation factor-like A1C
Gorai.013G050700.8	2.38251	3.10304	2.47041	2.65199	2.10875	2.19078	1.80188	2.03381	2.12259	2.29363	2.38211	2.26611	2.11843	2.23173	2.75002	2.36673	2.4165	2.55742	2.43733	2.47042	AT3G49870	ARLA1C,ATARLA1C	ADP-ribosylation factor-like A1C
Gorai.003G030700.1	42.3333	43.5775	38.3214	41.4107	25.6081	20.9089	21.1918	22.5696	7.72517	6.72576	11.8658	8.77223	14.9712	13.2658	19.8248	16.0206	1.66859	1.74572	2.38379	1.9327	AT3G49870	ARLA1C,ATARLA1C	ADP-ribosylation factor-like A1C
Gorai.003G030700.2	20.4256	21.3118	19.4377	20.3917	17.049	15.6337	14.9332	15.872	7.04602	5.70466	12.0451	8.26527	12.3703	13.069	15.3963	13.6119	1.02311	0.773131	0.906051	0.900763	AT3G49870	ARLA1C,ATARLA1C	ADP-ribosylation factor-like A1C
Gorai.003G030700.3	26.0904	27.003	22.1969	25.0968	16.979	14.1634	14.2189	15.1204	5.84145	4.55635	8.99938	6.46573	10.7447	9.93122	13.8222	11.4994	0.759191	1.15608	0.811879	0.90905	AT3G49870	ARLA1C,ATARLA1C	ADP-ribosylation factor-like A1C
Gorai.003G030700.4	16.0997	17.3286	15.265	16.2311	11.2823	9.08641	9.43002	9.93292	3.59778	3.30228	6.54176	4.48061	7.12892	6.89988	8.73569	7.58817	0.652085	0.645556	0.648506	0.648716	AT3G49870	ARLA1C,ATARLA1C	ADP-ribosylation factor-like A1C
Gorai.003G030700.5	12.5211	12.5818	11.4914	12.1981	11.2496	9.98119	9.19451	10.1418	3.79171	3.548	7.65059	4.99677	7.74911	8.40598	10.075	8.74336	0.394434	0.391375	0.62133	0.469046	AT3G49870	ARLA1C,ATARLA1C	ADP-ribosylation factor-like A1C
Gorai.004G037100.1	80.1269	81.692	76.8168	79.5452	75.2502	81.2371	75.4639	77.3171	89.7923	86.8821	83.5703	86.7483	80.623	80.1661	77.2177	79.3356	63.3865	64.2679	64.8678	64.1741	AT5G13490	AAC2	ADP/ATP carrier 2
Gorai.004G037100.2	78.9393	80.5664	75.0054	78.1704	78.1777	83.8981	78.8023	80.2927	87.1565	87.1355	82.0208	85.4376	79.4605	81.5026	77.7066	79.5566	65.6967	62.5798	63.6279	63.9682	AT5G13490	AAC2	ADP/ATP carrier 2
Gorai.004G037200.1	133.173	135.765	126.177	131.705	140.137	147.118	138.35	141.868	159.523	158.189	150.372	156.028	144.827	147.434	138.277	143.513	108.455	111.839	116.184	112.159	AT5G13490	AAC2	ADP/ATP carrier 2
Gorai.004G065500.1	40.8709	40.4438	38.4554	39.9234	31.6478	31.9908	29.3458	30.9948	29.6999	30.8114	31.0216	30.5109	29.3318	29.6008	28.4271	29.1199	28.8791	27.9264	29.293	28.6995	AT5G13490	AAC2	ADP/ATP carrier 2
Gorai.004G065500.2	34.9845	34.0847	33.5021	34.1904	25.3523	26.8339	25.8417	26.0093	25.6398	26.3014	25.5707	25.8373	24.9802	25.7686	25.0124	25.2537	25.4444	25.2666	23.9932	24.9014	AT5G13490	AAC2	ADP/ATP carrier 2
Gorai.004G065500.3	28.3523	28.0807	26.6107	27.6812	21.8552	22.4133	21.2168	21.8284	20.6096	21.0521	20.7453	20.8023	20.0795	19.9825	20.437	20.1663	20.2532	19.3519	19.1204	19.5752	AT5G13490	AAC2	ADP/ATP carrier 2
Gorai.004G065500.4	38.8205	39.5891	36.1856	38.1984	29.6744	30.267	29.1685	29.7033	29.076	30.0689	30.29	29.8116	28.7219	28.8147	28.1465	28.561	27.5392	28.4498	29.0016	28.3302	AT5G13490	AAC2	ADP/ATP carrier 2
Gorai.004G065500.5	37.0027	37.8349	34.6937	36.5104	28.4665	29.2385	27.8544	28.5198	27.179	28.5483	28.0817	27.9364	27.593	26.8033	26.738	27.0448	26.4914	26.1444	27.0779	26.5712	AT5G13490	AAC2	ADP/ATP carrier 2
Gorai.004G173000.1	105.634	110.276	100.746	105.552	123.678	137.975	135.828	132.494	118.49	118.556	125.051	120.699	124.757	127.338	118.198	123.431	68.2757	69.649	72.3215	70.082	AT5G13490	AAC2	ADP/ATP carrier 2
Gorai.008G154500.1	147.694	144.321	138.687	143.567	118.306	116.635	113.988	116.31	99.4424	100.454	106.197	102.031	112.881	106.246	110.29	109.805	48.6837	49.6627	51.3796	49.9087	AT4G28390	AAC3,ATAAC3	ADP/ATP carrier 3
Gorai.008G154500.2	131.029	129.471	122.602	127.701	102.786	103.613	101.24	102.547	89.9116	89.6454	92.725	90.7607	99.5333	95.3843	98.8492	97.9223	43.0499	45.4771	47.0168	45.1813	AT4G28390	AAC3,ATAAC3	ADP/ATP carrier 3
Gorai.008G154500.3	128.851	128.598	121.759	126.403	106.323	103.971	103.317	104.537	87.687	89.6765	93.8337	90.3991	98.4997	96.4002	98.9783	97.9594	42.1106	44.0644	46.9837	44.3863	AT4G28390	AAC3,ATAAC3	ADP/ATP carrier 3
Gorai.008G154500.4	139.394	137.174	134.083	136.884	114.108	112.249	110.18	112.179	96.3848	98.5892	103.131	99.3682	107.576	104.272	108.653	106.834	44.8608	47.3588	52.1238	48.1144	AT4G28390	AAC3,ATAAC3	ADP/ATP carrier 3
Gorai.008G154500.5	137.999	133.876	129.329	133.735	111.668	110.414	106.855	109.645	91.3637	96.1973	99.9775	95.8462	103.509	100.737	104.022	102.756	43.7423	45.9762	50.5633	46.7606	AT4G28390	AAC3,ATAAC3	ADP/ATP carrier 3
Gorai.009G200400.1	6.42708	6.87567	7.05555	6.7861	3.86759	3.27516	3.47125	3.538	0.985093	1.1121	1.90897	1.33539	2.97418	2.62924	3.2844	2.96261	0.127855	0.224087	0.159376	0.170439	AT1G27680	APL2	ADPGLC-PPase large subunit
Gorai.009G200400.2	6.24824	6.39081	7.01769	6.55225	3.7885	3.51972	3.47867	3.59563	0.969983	1.08399	1.64766	1.23388	2.82249	2.21066	3.30799	2.78038	0.123979	0.27266	0.201576	0.199405	AT1G27680	APL2	ADPGLC-PPase large subunit
Gorai.009G200400.3	6.31743	6.54553	7.21821	6.69372	3.94291	3.39926	3.25965	3.53394	0.840762	1.14344	1.84597	1.27672	2.78021	2.52915	3.29113	2.86683	0.0567541	0.238311	0.146835	0.1473	AT1G27680	APL2	ADPGLC-PPase large subunit
Gorai.002G130700.1	4.01971	4.51936	5.29979	4.61296	3.92292	3.68576	3.77178	3.79349	3.32222	3.62399	3.98809	3.64477	4.18692	4.66294	4.28283	4.37756	0.681609	1.02095	1.16523	0.95593	AT4G33300	ADR1-L1	ADR1-like 1
Gorai.009G208600.1	2.0996	2.33584	3.4454	2.62695	2.96657	2.60494	2.7357	2.76907	1.67443	1.81873	2.82071	2.10462	3.08582	3.26481	3.29523	3.21528	0.958767	1.15632	1.35654	1.15721	AT4G33300	ADR1-L1	ADR1-like 1
Gorai.009G275000.1	0.59838	0.612159	0.77726	0.662599	0.453844	0.571927	0.464624	0.496799	0.478073	0.656662	0.464225	0.532986	0.647358	0.777456	0.615056	0.679957	0.0525894	0.071268	0.112695	0.078851	AT4G33300	ADR1-L1	ADR1-like 1
Gorai.004G099500.1	4.95622	4.70603	4.7793	4.81385	5.90385	5.78102	5.50187	5.72891	5.03706	5.95307	5.70195	5.56403	6.00215	5.92531	6.1783	6.03525	3.24303	4.18798	3.95827	3.79643	AT5G57410		Afadin/alpha-actinin-binding protein
Gorai.004G099500.2	4.47569	4.48684	4.52834	4.49696	5.74471	5.61703	5.24518	5.53564	5.10607	5.49262	6.03755	5.54541	5.70453	6.23261	6.043	5.99338	3.25631	3.81864	4.14093	3.73863	AT5G57410		Afadin/alpha-actinin-binding protein
Gorai.004G099500.3	5.62369	5.6183	5.50308	5.58169	6.77682	6.65806	6.54083	6.65857	6.42533	6.84743	7.37222	6.88166	7.04134	7.50338	7.45969	7.3348	3.84925	4.53067	4.82609	4.402	AT5G57410		Afadin/alpha-actinin-binding protein
Gorai.004G099500.4	4.42148	4.79969	4.54632	4.58917	5.80542	5.76828	4.92634	5.50002	4.77088	5.43054	5.69408	5.2985	5.76068	6.02872	6.065	5.95147	3.18045	3.68026	3.76458	3.54176	AT5G57410		Afadin/alpha-actinin-binding protein
Gorai.004G099500.5	5.96296	6.01562	5.40287	5.79382	7.18643	6.84371	6.61754	6.88256	6.04782	7.0876	6.89202	6.67581	7.43928	7.04067	7.03667	7.1722	4.399	4.67714	4.60196	4.55937	AT5G57410		Afadin/alpha-actinin-binding protein
Gorai.004G099500.6	6.00659	5.43555	6.02092	5.82102	7.09355	6.79455	6.466	6.7847	6.31478	6.76217	7.11014	6.72903	7.20237	7.38051	7.4495	7.34413	3.76244	4.4422	4.83609	4.34691	AT5G57410		Afadin/alpha-actinin-binding protein
Gorai.001G033000.1	1.75143	1.92945	1.90539	1.86209	1.68805	1.76749	1.601	1.68551	1.79686	1.64551	1.63685	1.69307	1.75207	1.63144	1.67283	1.68545	2.64251	2.6336	2.16047	2.47886	AT2G25530		AFG1-like ATPase family protein
Gorai.001G033000.2	1.82682	2.00413	1.98246	1.93781	1.69674	1.71302	1.63135	1.68037	1.82545	1.87104	1.46436	1.72028	1.65671	1.4742	1.39206	1.50766	2.05622	2.2211	2.089	2.12211	AT2G25530		AFG1-like ATPase family protein
Gorai.001G033000.3	1.76388	1.76154	1.83122	1.78554	1.46323	1.52458	1.54684	1.51155	1.7283	1.7463	1.66435	1.71299	1.55921	1.46647	1.33425	1.45331	2.19974	2.25011	2.17688	2.20891	AT2G25530		AFG1-like ATPase family protein
Gorai.007G219600.1	3.341	4.02254	4.04475	3.80276	5.54719	5.67487	6.53648	5.91951	3.83489	3.40708	3.57824	3.60674	6.42112	4.68163	5.51653	5.53976	4.8772	3.52231	4.18339	4.1943	AT1G22130	AGL104	AGAMOUS-like 104
Gorai.005G100600.1	0.246602	0.197594	0.267141	0.237112	0.969014	1.20784	0.99299	1.05662	0.852861	1.00286	1.20751	1.02108	1.35717	1.12308	1.2985	1.25958	0.645976	0.639951	0.857452	0.714459	AT1G22130	AGL104	AGAMOUS-like 104
Gorai.008G112400.2	2.46297	2.32052	2.12064	2.30138	2.41883	2.41434	2.89677	2.57665	1.09838	1.41115	1.92929	1.47961	2.93141	1.92416	3.10473	2.65343	0.209393	0.340288	0.252709	0.267463	AT5G13790	AGL15	AGAMOUS-like 15
Gorai.008G112400.1	2.22625	2.0366	2.22687	2.16324	2.09789	2.3989	2.77096	2.42258	1.02747	1.1748	2.10637	1.43621	2.82676	2.03853	2.48796	2.45108	0.178807	0.300446	0.108996	0.196083	AT5G13790	AGL15	AGAMOUS-like 15
Gorai.008G112400.3	2.06463	1.97006	1.90022	1.9783	1.83108	2.10862	2.07078	2.00349	0.892327	1.008	1.67208	1.1908	2.42194	1.55476	2.33411	2.1036	0.201887	0.111635	0.199701	0.171074	AT5G13790	AGL15	AGAMOUS-like 15
Gorai.010G032600.1	2.01762	2.2108	2.05079	2.09307	0.509892	0.337295	0.360621	0.402603	0.178072	0.167287	0.315828	0.220396	0.356276	0.280518	0.39121	0.342668	0.0539993	0.116784	0.0480023	0.0729285	AT3G57230	AGL16	AGAMOUS-like 16
Gorai.007G237300.1	2.99057	3.46084	3.68035	3.37725	3.00723	3.09891	3.0612	3.05578	3.63401	3.08107	3.60442	3.43983	3.60389	3.10165	3.17138	3.29231	1.0721	1.55907	1.35635	1.32917	AT2G45660	AGL20,ATSOC1,SOC1	AGAMOUS-like 20
Gorai.010G165500.1	6.0942	5.66251	6.91867	6.22513	4.77503	5.10325	4.83218	4.90348	4.04387	4.65376	4.79936	4.499	5.80773	4.73201	4.76806	5.1026	2.4967	3.07155	3.20536	2.92454	AT2G34440	AGL29	AGAMOUS-like 29
Gorai.005G142100.1	2.09096	1.94488	2.20948	2.08177	1.47625	1.36986	1.49055	1.44555	0.70698	1.05336	1.28492	1.01509	1.30205	1.39482	1.44416	1.38035	0.35288	0.373417	0.571603	0.432634	AT2G03060	AGL30	AGAMOUS-like 30
Gorai.012G163200.1	0.0217245	0.10833	0.0754185	0.0684912	0.148872	0.272034	0.165178	0.195361	0.281572	0.285847	0.259624	0.275681	0.239146	0.282827	0.321154	0.281042	0.103574	0.0294436	0.0898964	0.0743046	AT2G24840	AGL61,DIA	AGAMOUS-like 61
Gorai.003G103000.1	1.02321	1.15086	1.34793	1.174	3.47522	3.72497	4.45542	3.8852	3.57485	4.46685	5.16316	4.40162	5.65769	4.73023	5.14615	5.17802	1.24717	1.21247	1.54215	1.33393	AT5G60910	AGL8,FUL	AGAMOUS-like 8
Gorai.003G103000.2	0.68864	0.71626	0.716935	0.707278	2.42963	2.41559	2.90486	2.58336	1.97647	2.11185	3.05132	2.37988	4.03797	2.86642	3.10115	3.33518	0.989756	0.639477	0.61086	0.746698	AT5G60910	AGL8,FUL	AGAMOUS-like 8
Gorai.013G210600.1	0.0742288	0.0720005	0.142264	0.0961644	0.149178	0.16876	0.169434	0.162457	0.0656124	0.0258004	0.0888982	0.0601037	0.0976184	0.121111	0.176453	0.131727	0	0	0	0	AT5G48670	AGL80,FEM111	AGAMOUS-like 80
Gorai.005G050600.1	7.9752	8.13994	8.94094	8.35203	6.28937	5.57867	5.6928	5.85361	5.02245	5.02823	5.42193	5.15754	5.30619	5.95	6.34575	5.86732	3.36279	4.10556	3.40883	3.62573	AT3G23310		AGC (cAMP-dependent, cGMP-dependent and protein kinase C) kinase family protein
Gorai.005G050600.2	6.47148	6.70235	6.54137	6.57173	4.68698	4.60581	4.87347	4.72209	3.87491	3.85279	4.17917	3.96896	4.56831	4.51148	4.94038	4.67339	2.74951	3.35354	2.68042	2.92782	AT3G23310		AGC (cAMP-dependent, cGMP-dependent and protein kinase C) kinase family protein
Gorai.001G229700.1	2.79582	2.37027	2.58607	2.58406	6.30597	8.00196	6.65912	6.98902	4.13717	4.31893	5.74002	4.73204	5.52603	5.38664	6.62655	5.84641	0.627331	0.524975	0.679002	0.610436	AT4G13000		AGC (cAMP-dependent, cGMP-dependent and protein kinase C) kinase family protein
Gorai.001G229700.2	2.59859	2.64841	2.61655	2.62118	5.74851	6.71412	5.81195	6.09153	3.82134	3.82331	5.08985	4.24483	4.70913	4.79794	5.53715	5.01474	0.626415	0.452544	0.610673	0.563211	AT4G13000		AGC (cAMP-dependent, cGMP-dependent and protein kinase C) kinase family protein
Gorai.009G033500.1	13.0136	13.9021	13.9793	13.6316	17.3168	17.4903	16.6821	17.1631	12.3414	12.2781	16.0348	13.5514	14.7533	16.5462	17.3488	16.2161	0.0529858	0.077904	0.083855	0.0715816	AT4G33080		AGC (cAMP-dependent, cGMP-dependent and protein kinase C) kinase family protein
Gorai.009G033500.2	7.63385	7.90203	7.88031	7.8054	10.0403	10.0233	9.70169	9.92174	6.82558	6.81168	8.74378	7.46035	8.20789	9.66646	10.4556	9.44333	0.0405912	0.0349302	0.059912	0.0451445	AT4G33080		AGC (cAMP-dependent, cGMP-dependent and protein kinase C) kinase family protein
Gorai.009G033500.3	11.3545	12.5115	12.0928	11.9863	15.7917	15.0873	15.2276	15.3689	10.282	11.1905	13.7461	11.7395	12.7914	14.3845	15.2533	14.143	0.0489674	0.0672958	0.113818	0.0766938	AT4G33080		AGC (cAMP-dependent, cGMP-dependent and protein kinase C) kinase family protein
Gorai.009G042700.1	3.5016	3.8326	3.90811	3.74744	4.55439	3.98348	4.15183	4.2299	3.03975	3.00149	4.27613	3.43912	4.46362	4.4802	4.71572	4.55318	1.88384	1.66444	1.81792	1.78873	AT4G33080		AGC (cAMP-dependent, cGMP-dependent and protein kinase C) kinase family protein
Gorai.009G042700.2	3.68617	3.59132	3.89389	3.72379	4.41486	3.622	3.73021	3.92236	2.78311	3.16704	3.87563	3.27526	3.98374	4.10049	4.87421	4.31948	1.78044	1.7343	1.71651	1.74375	AT4G33080		AGC (cAMP-dependent, cGMP-dependent and protein kinase C) kinase family protein
Gorai.009G042700.3	3.25927	3.16069	3.51619	3.31205	4.02261	3.02129	3.50105	3.51498	2.73608	2.9664	3.84703	3.18317	3.90359	3.93879	4.05875	3.96705	1.41082	1.39949	1.24522	1.35184	AT4G33080		AGC (cAMP-dependent, cGMP-dependent and protein kinase C) kinase family protein
Gorai.009G042700.4	3.48649	3.75012	3.62588	3.62083	4.2353	3.70828	3.99558	3.97972	2.7442	2.68254	4.06556	3.1641	4.36016	3.88611	4.39482	4.21369	1.51929	1.41626	1.39922	1.44492	AT4G33080		AGC (cAMP-dependent, cGMP-dependent and protein kinase C) kinase family protein
Gorai.009G042700.5	3.20005	3.45919	3.39361	3.35095	4.07221	3.63069	3.57941	3.76077	2.6425	2.8261	3.72739	3.06533	4.08191	3.59026	4.35765	4.00994	1.50191	1.44922	1.22834	1.39316	AT4G33080		AGC (cAMP-dependent, cGMP-dependent and protein kinase C) kinase family protein
Gorai.011G175100.2	2.31633	2.32792	2.59253	2.41226	2.16366	2.11044	2.15864	2.14425	2.08785	1.80499	2.26374	2.05219	2.07711	2.24871	2.02182	2.11588	1.63414	1.35708	1.36435	1.45186	AT4G14350		AGC (cAMP-dependent, cGMP-dependent and protein kinase C) kinase family protein
Gorai.011G175100.1	2.20876	2.42349	2.76576	2.466	2.17027	2.10816	2.03681	2.10508	1.91868	1.7278	2.15251	1.933	1.97521	2.19635	2.07101	2.08086	1.48829	1.3454	1.38293	1.40554	AT4G14350		AGC (cAMP-dependent, cGMP-dependent and protein kinase C) kinase family protein
Gorai.011G175100.3	2.09985	1.99335	2.08158	2.05826	1.95331	1.70353	1.93858	1.86514	1.68603	1.54911	1.77774	1.67096	1.77623	1.90731	1.68013	1.78789	1.05348	1.1069	1.13017	1.09685	AT4G14350		AGC (cAMP-dependent, cGMP-dependent and protein kinase C) kinase family protein
Gorai.005G119300.2	1.90903	2.10871	2.00489	2.00754	1.60096	1.44074	1.56548	1.53573	1.49115	1.45621	1.3886	1.44532	1.71123	1.38037	1.69038	1.59399	1.25282	1.17687	1.06964	1.16644	AT4G14350		AGC (cAMP-dependent, cGMP-dependent and protein kinase C) kinase family protein
Gorai.006G253200.3	1.64058	1.81783	2.04705	1.83515	0.902354	0.924149	0.924087	0.916863	0.337417	0.400921	0.420752	0.386363	0.644639	0.584202	0.843218	0.690686	0.399021	0.397405	0.403494	0.399973	AT4G14350		AGC (cAMP-dependent, cGMP-dependent and protein kinase C) kinase family protein
Gorai.006G253200.1	1.69254	1.67851	1.78264	1.7179	0.830536	0.853863	0.703944	0.796114	0.486708	0.446075	0.408577	0.44712	0.642938	0.596631	0.718471	0.65268	0.307497	0.514039	0.445893	0.422476	AT4G14350		AGC (cAMP-dependent, cGMP-dependent and protein kinase C) kinase family protein
Gorai.006G253200.2	1.49966	1.48875	1.66528	1.55123	0.785095	0.757085	0.609205	0.717128	0.397598	0.354886	0.427332	0.393272	0.557722	0.540326	0.651345	0.583131	0.31979	0.333617	0.529806	0.394404	AT3G23310		AGC (cAMP-dependent, cGMP-dependent and protein kinase C) kinase family protein
Gorai.006G253200.4	1.29463	1.27734	1.6017	1.39122	0.677876	0.659979	0.578859	0.638905	0.405839	0.267214	0.311573	0.328209	0.479505	0.436901	0.539425	0.485277	0.224788	0.26644	0.387045	0.292758	AT4G14350		AGC (cAMP-dependent, cGMP-dependent and protein kinase C) kinase family protein
Gorai.006G064300.1	0.622947	0.576146	0.635737	0.61161	0.434106	0.386731	0.310752	0.377196	0.674804	0.47638	0.487364	0.546182	0.397802	0.540861	0.524166	0.48761	0.916357	1.53861	1.0445	1.16649	AT5G62310	IRE	AGC (cAMP-dependent, cGMP-dependent and protein kinase C) kinase family protein
Gorai.012G021000.1	7.86535	7.85077	7.83235	7.84949	7.23751	6.76329	6.87394	6.95825	5.22697	5.11063	6.79653	5.71137	6.3142	6.35203	6.79914	6.48846	4.93853	5.56693	5.24867	5.25138	AT5G52070		Agenet domain-containing protein
Gorai.013G208100.2	4.42667	4.74764	5.6535	4.9426	3.52097	3.63223	3.55668	3.56996	3.75088	3.66339	3.64179	3.68535	3.59724	3.44229	3.83267	3.62407	1.93893	2.52979	2.13592	2.20155	AT1G09320		agenet domain-containing protein
Gorai.013G208100.1	3.5593	4.06214	4.75916	4.12687	2.85272	2.90806	2.66626	2.80901	3.05385	2.72929	2.96986	2.91767	3.10345	3.35838	2.99247	3.15143	1.39539	1.98966	1.75981	1.71495	AT1G09320		agenet domain-containing protein
Gorai.013G208100.3	2.48005	3.02269	3.82838	3.11037	2.33557	2.26367	2.16414	2.25446	2.17414	2.2119	2.09842	2.16148	2.2344	2.28265	2.12378	2.21361	1.13146	1.38567	1.39286	1.30333	AT1G09320		agenet domain-containing protein
Gorai.002G031600.2	1.26993	1.45144	1.25807	1.32648	0.56586	0.357866	0.28832	0.404015	0.155166	0.198453	0.290619	0.214746	0.341647	0.265878	0.341903	0.316476	0.0252374	0.0728838	0.0687822	0.0556345	AT3G06520		agenet domain-containing protein
Gorai.002G098700.1	10.6127	11.205	14.4605	12.0927	9.99363	10.9329	9.07895	10.0018	8.23489	8.25718	8.52798	8.34002	8.69441	8.8804	9.01522	8.86334	5.68466	5.73407	5.19232	5.53702	AT5G55600		agenet domain-containing protein / bromo-adjacent homology (BAH) domain-containing protein
Gorai.013G082000.1	5.21072	5.17948	5.69045	5.36022	3.96412	3.39376	3.53229	3.63005	2.88126	2.96906	2.76455	2.87162	3.4055	3.82229	3.79533	3.67437	2.14828	2.41125	2.23921	2.26625	AT1G68580		agenet domain-containing protein / bromo-adjacent homology (BAH) domain-containing protein
Gorai.008G184000.1	1.84692	2.0616	2.11201	2.00684	1.90615	1.80418	1.91141	1.87391	1.53065	1.62629	1.97369	1.71021	1.73988	1.90693	1.94174	1.86285	0.984678	0.945041	0.991714	0.973811	AT1G68580		agenet domain-containing protein / bromo-adjacent homology (BAH) domain-containing protein
Gorai.012G099500.1	7.8424	6.55723	5.73837	6.71267	8.04204	7.42832	8.19763	7.88933	5.55441	5.70933	6.82334	6.02903	6.92886	4.87085	6.68493	6.16155	3.42545	1.3634	2.60147	2.46344	AT3G12050		Aha1 domain-containing protein
Gorai.012G099600.1	69.813	57.146	48.2265	58.3951	55.8888	60.6826	67.8439	61.4718	39.9525	47.6478	55.477	47.6924	65.2939	44.7395	50.9049	53.6461	21.1407	11.5167	19.3304	17.3293	AT3G12050		Aha1 domain-containing protein
Gorai.012G099600.2	49.5589	39.306	34.3242	41.063	38.7632	42.6802	47.3048	42.9161	29.1313	34.0789	38.5688	33.9263	46.4599	32.1259	35.2584	37.9481	15.239	8.97963	13.603	12.6072	AT3G12050		Aha1 domain-containing protein
Gorai.002G136700.1	3.97397	4.03378	4.65225	4.22	3.06017	2.81687	2.56525	2.8141	2.22922	2.12692	2.52644	2.29419	2.53649	2.47107	2.71853	2.57536	2.10109	2.14578	2.50219	2.24969	AT2G35040		AICARFT/IMPCHase bienzyme family protein
Gorai.002G136700.2	3.74357	4.09373	4.12621	3.98784	2.68289	2.41844	2.56886	2.55673	2.34107	2.27754	2.31941	2.31267	2.25623	2.32935	2.6648	2.41679	2.02148	2.2453	2.32988	2.19889	AT2G35040		AICARFT/IMPCHase bienzyme family protein
Gorai.002G136700.3	3.67236	3.73628	3.89245	3.76703	2.87783	2.52754	2.66662	2.69066	2.17233	1.97897	2.34317	2.16482	2.19884	2.22378	2.36812	2.26358	1.85463	2.05267	1.93064	1.94598	AT2G35040		AICARFT/IMPCHase bienzyme family protein
Gorai.002G136700.4	3.33605	3.94306	3.89487	3.72466	2.68565	2.39375	2.47322	2.51754	1.92343	2.0458	2.17535	2.04819	2.4198	2.17083	2.6139	2.40151	1.84203	1.95306	1.86703	1.88737	AT2G35040		AICARFT/IMPCHase bienzyme family protein
Gorai.004G256100.1	12.7889	14.268	13.2136	13.4235	18.331	19.5383	17.673	18.5141	26.2284	26.8351	23.2806	25.448	22.3048	25.3977	20.5111	22.7379	26.4695	29.381	34.0803	29.9769	AT3G02910		AIG2-like (avirulence induced gene) family protein
Gorai.009G069500.1	3.72457	2.96258	2.65537	3.11417	3.27726	3.36139	3.73824	3.45896	4.25294	4.36796	4.16514	4.26201	4.70791	4.17165	4.20763	4.3624	4.74467	4.00926	4.1729	4.30894	AT2G24390		AIG2-like (avirulence induced gene) family protein
Gorai.009G069500.2	7.26409	7.69264	7.69063	7.54912	7.94275	9.42833	9.26256	8.87788	9.76268	10.3432	11.2875	10.4645	9.72375	9.66515	9.38281	9.59057	10.2848	9.77576	11.185	10.4152	AT2G24390		AIG2-like (avirulence induced gene) family protein
Gorai.009G069500.3	4.00201	4.15601	4.16279	4.10694	4.47107	4.67707	4.19198	4.44671	5.69266	5.99843	5.74528	5.81212	5.24771	5.23634	5.43279	5.30561	4.98925	5.43283	6.26847	5.56352	AT2G24390		AIG2-like (avirulence induced gene) family protein
Gorai.009G069500.4	2.91155	2.56113	2.29261	2.58843	2.84709	2.9544	3.24117	3.01422	3.53976	3.93595	3.97747	3.81773	3.68486	3.43398	3.34692	3.48859	3.87727	3.05351	3.77158	3.56745	AT2G24390		AIG2-like (avirulence induced gene) family protein
Gorai.009G069500.5	2.86986	2.55692	2.51012	2.64563	2.56805	2.98137	2.89417	2.81453	4.22795	3.52078	4.08826	3.94566	3.67433	3.96629	3.39486	3.67849	3.37487	3.26358	3.22704	3.28849	AT2G24390		AIG2-like (avirulence induced gene) family protein
Gorai.009G069500.6	2.73218	2.46732	2.82188	2.6738	2.49465	2.69751	3.09199	2.76138	3.40977	2.86607	3.07778	3.11787	3.22643	2.8461	3.40492	3.15915	3.2342	3.06908	3.35808	3.22046	AT2G24390		AIG2-like (avirulence induced gene) family protein
cuAContig22430	147.729	145.274	126.736	139.913	53.8232	66.6946	55.4458	58.6546	5.68583	7.80531	20.6661	11.3857	38.8433	28.9744	49.923	39.2469	0.583454	0.8156	0.671964	0.690339	AT5G20230	BLUE-COPPER-BINDING PROTEIN (BCB)	Al-stress-induced gene
CAcontig56481	28.0917	25.2638	22.0597	25.1384	12.9146	15.7648	13.7631	14.1475	1.42362	1.56129	3.88481	2.28991	7.00592	6.24923	9.24954	7.50156	0.156964	0.176571	0.212117	0.181884	AT5G20230	BLUE-COPPER-BINDING PROTEIN (BCB)	Al-stress-induced gene
Gorai.010G222300.1	15.7246	16.3694	15.464	15.8526	14.1893	15.037	14.5971	14.6078	6.7695	8.18785	11.2312	8.72951	13.3997	12.6977	15.338	13.8118	2.35541	2.08472	1.85485	2.09833	AT3G12740	ALIS1	ALA-interacting subunit 1
Gorai.010G222300.2	19.6621	20.8076	18.4626	19.6441	18.0948	19.6604	19.8819	19.2124	8.96248	10.1112	13.0259	10.6998	16.3597	15.9432	18.234	16.8456	3.26242	2.75261	2.97668	2.99724	AT3G12740	ALIS1	ALA-interacting subunit 1
Gorai.009G147700.1	14.3217	14.769	15.5125	14.8678	14.9931	15.9387	15.0789	15.3369	14.1378	14.0844	14.2427	14.155	14.9955	15.2762	15.9058	15.3925	16.9323	17.8121	17.0305	17.2583	AT1G72330	ALAAT2	alanine aminotransferase 2
Gorai.009G147700.2	13.9911	14.0159	14.6534	14.2201	14.367	14.4754	14.5415	14.4613	13.5136	13.634	14.2657	13.8044	15.0812	15.0555	15.0025	15.0464	16.0228	17.3619	15.6815	16.3554	AT1G72330	ALAAT2	alanine aminotransferase 2
Gorai.009G147700.3	13.5135	13.3485	14.4133	13.7584	13.8751	14.7204	14.6696	14.4217	13.3392	12.9492	14.0889	13.4591	14.7922	14.1705	14.4007	14.4545	15.7643	17.0451	16.2119	16.3404	AT1G72330	ALAAT2	alanine aminotransferase 2
Gorai.009G147700.4	13.663	13.5239	13.9031	13.6967	14.0606	14.7714	14.1011	14.3111	13.0041	12.7519	13.6328	13.1296	14.0113	14.0163	14.6234	14.217	14.807	16.7467	16.2059	15.9199	AT1G72330	ALAAT2	alanine aminotransferase 2
Gorai.011G055200.1	13.4299	13.3576	13.062	13.2831	15.4751	16.131	14.7158	15.4406	12.5498	12.3233	13.5564	12.8098	14.7269	13.2731	15.8916	14.6305	6.3494	7.07072	6.79974	6.73995	AT1G72330	ALAAT2	alanine aminotransferase 2
Gorai.011G055200.2	12.0137	12.8598	12.6825	12.5187	14.2975	14.8355	14.0862	14.4064	11.6904	12.2356	13.2096	12.3785	14.3608	12.9114	15.46	14.244	6.24787	6.3773	5.69316	6.10611	AT1G72330	ALAAT2	alanine aminotransferase 2
Gorai.011G073800.1	5.31913	4.8094	4.99342	5.04065	5.72166	5.49665	5.21741	5.47857	4.72563	5.06793	4.72169	4.83842	5.42152	5.16035	5.7851	5.45565	2.09129	2.45354	2.20481	2.24988	AT1G72330	ALAAT2	alanine aminotransferase 2
Gorai.007G155200.1	4.2105	4.21906	4.06769	4.16575	4.33772	4.89986	3.80006	4.34588	3.04339	3.27286	3.99421	3.43682	4.23237	4.02448	5.09056	4.44913	1.94687	1.74218	2.27304	1.98736	AT1G72330	ALAAT2	alanine aminotransferase 2
Gorai.003G054500.1	1.4328	1.42872	1.76658	1.5427	1.76801	1.42526	1.60755	1.60027	1.18824	1.28223	1.37934	1.28327	1.44992	1.48641	1.83568	1.59067	0.900114	0.952445	0.808986	0.887181	AT1G72330	ALAAT2	alanine aminotransferase 2
Gorai.005G179600.1	3.72977	3.70875	4.13512	3.85788	4.2284	4.39784	4.54902	4.39175	3.48759	3.35356	3.99886	3.61334	4.48085	3.92849	4.45746	4.28893	2.78049	3.42158	3.24969	3.15059	AT1G70580	AOAT2,GGT2	alanine-2-oxoglutarate aminotransferase 2
Gorai.005G179600.2	3.74255	3.83071	4.28919	3.95415	4.51519	4.69576	4.57417	4.59504	3.32405	3.60524	4.29933	3.74287	4.51212	4.22895	4.85813	4.53307	3.34118	3.52407	2.94514	3.27013	AT1G70580	AOAT2,GGT2	alanine-2-oxoglutarate aminotransferase 2
Gorai.005G179600.3	3.71905	3.27507	3.84787	3.614	4.01094	3.95564	4.02291	3.99649	2.7699	3.15957	3.61471	3.18139	4.03604	3.75182	4.32371	4.03719	2.83119	2.81949	2.51214	2.72094	AT1G70580	AOAT2,GGT2	alanine-2-oxoglutarate aminotransferase 2
Gorai.005G179600.4	3.76968	3.26749	4.27194	3.76971	4.28389	4.61415	4.52631	4.47478	3.06059	3.56406	4.11685	3.5805	3.89328	3.80795	4.47227	4.05783	3.0869	3.30959	2.86139	3.08596	AT1G70580	AOAT2,GGT2	alanine-2-oxoglutarate aminotransferase 2
Gorai.005G179600.5	3.84021	3.81576	4.80812	4.1547	4.44801	4.57584	4.62125	4.54837	3.43356	3.33306	4.14111	3.63591	4.56681	4.27079	4.52972	4.45577	3.34056	3.07277	2.75832	3.05722	AT1G70580	AOAT2,GGT2	alanine-2-oxoglutarate aminotransferase 2
Gorai.005G179600.6	3.49036	3.1215	4.00638	3.53941	3.7021	3.85873	3.89052	3.81712	2.97486	3.19067	3.50787	3.22446	3.46785	3.87207	4.14869	3.82954	2.81683	2.80607	2.57814	2.73368	AT1G70580	AOAT2,GGT2	alanine-2-oxoglutarate aminotransferase 2
Gorai.011G112000.1	9.29945	8.97105	9.15297	9.14116	7.77796	7.30707	7.79809	7.62771	4.97219	5.26209	5.95187	5.39538	6.72886	6.39576	6.68297	6.60253	7.83814	8.6997	8.39753	8.31179	AT4G39660	AGT2	alanine:glyoxylate aminotransferase 2
Gorai.011G112000.2	7.74593	8.15029	7.8748	7.92367	6.86297	6.76758	6.64303	6.75786	4.44927	4.48762	5.27337	4.73675	5.83069	5.51121	5.9796	5.77383	7.02418	7.49031	6.92196	7.14548	AT4G39660	AGT2	alanine:glyoxylate aminotransferase 2
Gorai.011G112000.3	8.51383	8.27716	8.80015	8.53038	6.89739	7.10852	6.89381	6.96657	4.74962	4.68415	5.55286	4.99554	6.29817	6.03891	6.29842	6.21183	7.02898	8.22234	7.91012	7.72048	AT4G39660	AGT2	alanine:glyoxylate aminotransferase 2
Gorai.011G112000.4	7.98642	8.83793	8.34071	8.38835	7.28781	6.62937	7.06973	6.99564	4.58094	5.02724	5.74059	5.11626	6.26626	6.47412	6.36293	6.36777	6.89031	8.43156	8.47894	7.9336	AT4G39660	AGT2	alanine:glyoxylate aminotransferase 2
Gorai.011G112000.5	7.37279	7.97039	7.98273	7.7753	6.47602	6.70444	7.10396	6.76148	4.60743	4.53572	5.21565	4.78627	5.75993	5.72237	6.58088	6.02106	7.02199	7.56468	7.22314	7.26993	AT4G39660	AGT2	alanine:glyoxylate aminotransferase 2
Gorai.011G130200.1	3.61513	4.83546	6.44484	4.96514	3.33611	4.18719	3.45159	3.6583	3.00475	2.57864	2.7105	2.76463	2.98808	2.7168	2.83987	2.84825	1.47238	1.80102	1.25064	1.50801	AT2G38400	AGT3	alanine:glyoxylate aminotransferase 3
Gorai.005G210000.1	42.6219	42.6826	43.7241	43.0095	40.3203	40.2069	39.58	40.0357	26.2264	27.1906	31.2183	28.2118	34.3039	32.3851	34.0948	33.5946	21.1917	21.6403	19.4276	20.7532	AT1G50200	ACD,ALATS	Alanyl-tRNA synthetase
Gorai.005G210000.2	38.6017	38.1026	39.0074	38.5706	35.0961	34.7401	34.3007	34.7123	23.8034	25.0406	27.2707	25.3715	31.0333	28.7892	30.4137	30.0787	17.9811	18.9698	15.9236	17.6248	AT1G50200	ACD,ALATS	Alanyl-tRNA synthetase
Gorai.005G257400.1	2.88731	2.81061	3.09001	2.92931	1.96094	1.88759	1.88809	1.91221	1.27685	1.39624	1.67379	1.44896	1.76517	1.69742	1.84912	1.77057	1.34681	1.53072	1.31677	1.3981	AT5G22800	EMB1030,EMB263,EMB86	Alanyl-tRNA synthetase, class IIc
Gorai.002G121600.1	18.8676	20.6994	20.8463	20.1378	19.822	18.2649	17.5416	18.5429	15.2306	14.8051	15.8467	15.2942	16.768	17.2241	18.5697	17.5206	9.04836	9.79704	11.1224	9.98927	AT1G76010		Alba DNA/RNA-binding protein
Gorai.002G121600.2	18.0546	21.2876	20.8011	20.0478	18.9536	18.3307	18.3339	18.5394	14.9798	14.6439	16.4922	15.372	16.5432	16.7734	17.7773	17.0313	9.00633	10.6731	10.3953	10.0249	AT1G76010		Alba DNA/RNA-binding protein
Gorai.002G121600.3	18.1082	20.3657	20.5212	19.665	19.3553	18.4037	18.5896	18.7829	16.0726	14.9122	16.1214	15.7021	16.9314	16.6979	18.2659	17.2984	8.10938	11.0402	10.6456	9.93172	AT1G76010		Alba DNA/RNA-binding protein
Gorai.004G274000.1	27.6423	28.9324	26.3451	27.6399	22.3531	22.4502	22.2246	22.3426	14.4268	15.2622	17.0387	15.5759	21.7017	18.6857	21.8737	20.7537	4.82547	5.35928	6.38672	5.52382	AT2G34160		Alba DNA/RNA-binding protein
Gorai.007G153000.1	46.8601	43.3206	46.5891	45.59	66.2445	63.4385	67.5253	65.7361	63.1065	70.2897	75.6595	69.6852	70.8954	70.4939	69.5391	70.3095	34.1412	34.4059	38.4846	35.6772	AT3G07030		Alba DNA/RNA-binding protein
Gorai.009G010100.1	38.6187	43.067	40.2441	40.6433	54.2352	61.9656	57.8309	58.0106	66.0289	59.3802	60.2689	61.8927	61.2583	57.8583	56.9507	58.6891	154.077	154.499	179.586	162.721	AT2G34160		Alba DNA/RNA-binding protein
Gorai.009G018500.1	9.30263	9.78532	9.54169	9.54321	8.11628	7.78733	7.91416	7.93926	5.44308	5.79178	6.13851	5.79112	7.35501	6.76202	8.23506	7.4507	1.85889	1.97635	2.49242	2.10922	AT2G34160		Alba DNA/RNA-binding protein
Gorai.010G064500.1	11.9029	11.7605	10.4782	11.3805	7.496	7.32774	7.21078	7.34484	5.17106	5.49131	6.56658	5.74298	6.65703	6.07097	6.29643	6.34148	2.13177	2.23048	2.59105	2.31777	AT2G34160		Alba DNA/RNA-binding protein
Gorai.013G233800.1	16.707	18.2504	17.1975	17.3849	14.2554	14.6772	16.4097	15.1141	14.8846	15.3609	15.0113	15.0856	15.9743	14.4424	16.195	15.5372	6.84654	7.88944	8.5426	7.75953	AT2G34160		Alba DNA/RNA-binding protein
Gorai.008G100300.1	3.36273	3.54038	4.19971	3.70094	2.88768	2.74566	3.00956	2.88097	2.36864	2.47171	2.80172	2.54736	3.17676	2.7845	3.20542	3.05556	1.67354	1.8169	1.80773	1.76605	AT1G76010		Alba DNA/RNA-binding protein
Gorai.010G064500.3	4.4851	4.41319	4.00134	4.29988	2.56582	2.76315	2.65986	2.66294	2.27672	2.50743	2.28125	2.35513	2.31439	2.5679	2.45502	2.44577	0.882513	0.859626	0.688364	0.810167	AT2G34160		Alba DNA/RNA-binding protein
Gorai.010G064500.4	4.2428	4.44723	4.03229	4.24077	2.48105	2.46991	2.41057	2.45384	2.21687	2.16614	2.49848	2.29383	2.7232	2.25835	2.84046	2.60734	0.747525	0.891005	0.956937	0.865156	AT2G34160		Alba DNA/RNA-binding protein
Gorai.012G160400.2	3.71737	4.3407	5.01789	4.35865	3.47091	2.90731	3.10076	3.15966	2.05562	2.10232	2.42317	2.1937	3.49928	2.5166	3.13505	3.05031	1.04441	1.04453	1.67948	1.25614	AT1G76010		Alba DNA/RNA-binding protein
Gorai.010G064500.2	4.45044	4.34813	3.59886	4.13248	2.58353	2.41464	2.60334	2.53384	1.99851	2.20676	2.44165	2.21564	2.414	2.4615	2.43751	2.43767	0.8587	0.99713	1.11233	0.989388	AT2G34160		Alba DNA/RNA-binding protein
Gorai.012G160400.1	3.08489	3.44164	4.04101	3.52252	2.72039	2.37261	2.44213	2.51171	1.66385	1.68974	2.56411	1.97257	2.7167	2.25348	2.69808	2.55608	0.769568	0.976199	1.16651	0.970759	AT1G76010		Alba DNA/RNA-binding protein
Gorai.012G160400.3	3.60569	3.6589	4.02622	3.7636	2.44263	2.31448	2.25782	2.33831	1.7795	1.49316	1.80811	1.69359	2.25874	2.03437	2.72785	2.34032	0.797638	0.885871	0.989347	0.890952	AT1G76010		Alba DNA/RNA-binding protein
Gorai.008G100300.2	1.97146	1.95976	2.27077	2.06733	1.511	1.7634	1.73411	1.66951	1.6789	1.28077	1.75064	1.5701	1.98832	1.654	2.06597	1.90276	1.11888	1.20109	1.14278	1.15425	AT1G76010		Alba DNA/RNA-binding protein
Gorai.009G192000.2	1.81069	1.97807	1.88197	1.89024	2.17058	2.03952	2.29885	2.16965	1.99186	2.15278	2.04858	2.06441	2.09876	2.10944	2.0912	2.0998	1.61428	2.24322	2.36711	2.07487	AT1G76010		Alba DNA/RNA-binding protein
Gorai.009G192000.1	1.58065	1.66813	1.8666	1.70513	2.29147	1.91165	2.25533	2.15282	1.88858	1.69317	1.89079	1.82418	2.21092	2.07743	2.25299	2.18045	1.7214	1.8128	2.06606	1.86675	AT1G76010		Alba DNA/RNA-binding protein
Gorai.002G057000.1	1.54578	1.65391	1.71323	1.63764	0.967196	1.14695	1.43221	1.18212	1.12596	1.0891	1.30169	1.17225	1.63432	1.16946	1.41852	1.40743	0.32706	0.497345	0.588892	0.471099	AT1G20220		Alba DNA/RNA-binding protein
Gorai.013G105600.1	1.73297	1.64071	2.34687	1.90685	1.28279	1.05427	1.19058	1.17588	0.856877	0.924761	1.2462	1.00928	1.27878	1.18389	1.66247	1.37505	0.153734	0.1815	0.198178	0.177804	AT2G34160		Alba DNA/RNA-binding protein
Gorai.004G015600.1	7.44136	7.81331	8.04085	7.76517	5.26572	4.63996	4.38299	4.76289	2.31428	2.12934	3.15753	2.53372	3.57398	3.93878	4.15283	3.88853	1.41727	1.42543	1.24323	1.36198	AT1G08520	ALB-1V,ALB1,CHLD,PDE166,V157	ALBINA 1
Gorai.004G015600.2	6.42818	6.72968	6.92734	6.69507	4.35688	4.1201	4.02916	4.16871	1.97807	2.0105	2.57267	2.18708	3.04534	3.47788	3.46477	3.32933	1.11466	1.00997	1.02714	1.05059	AT1G08520	ALB-1V,ALB1,CHLD,PDE166,V157	ALBINA 1
Gorai.008G134600.1	1.52807	1.57322	1.8919	1.6644	1.64985	1.58884	1.52577	1.58815	1.16106	1.27262	1.40994	1.28121	1.40844	1.47675	1.5648	1.48333	2.05871	2.11161	2.22241	2.13091	AT4G01800	AGY1,AtcpSecA	Albino or Glassy Yellow 1
Gorai.002G222900.1	8.45415	12.9313	27.0658	16.1504	9.2703	7.76009	8.24443	8.42494	9.17658	12.2041	16.4352	12.6053	12.7669	15.5585	7.58634	11.9706	1.66955	1.77003	6.88052	3.44003	AT1G77120	ADH,ADH1,ATADH,ATADH1	alcohol dehydrogenase 1
Gorai.002G222900.2	9.81456	15.4318	31.8013	19.0159	10.4952	9.00376	9.97795	9.82562	11.3039	14.2272	19.1645	14.8985	14.738	17.444	8.87618	13.6861	1.94164	2.12724	8.39026	4.15305	AT1G77120	ADH,ADH1,ATADH,ATADH1	alcohol dehydrogenase 1
Gorai.002G222900.3	10.666	16.696	33.7611	20.3744	10.5887	9.29589	10.3219	10.0688	11.1716	13.9924	19.7231	14.9623	15.3499	18.3345	8.6766	14.1203	2.01123	2.58947	8.9876	4.52943	AT1G77120	ADH,ADH1,ATADH,ATADH1	alcohol dehydrogenase 1
Gorai.002G222900.4	9.06883	13.9406	27.7046	16.9047	9.23406	8.03237	8.09243	8.45295	9.26738	12.6169	16.6935	12.8593	13.6977	15.9327	8.00657	12.5456	1.9632	1.99866	7.96089	3.97425	AT1G77120	ADH,ADH1,ATADH,ATADH1	alcohol dehydrogenase 1
Gorai.002G222900.5	8.62826	13.6276	28.2951	16.8503	9.52033	7.72103	8.41214	8.55117	9.88003	11.993	16.8131	12.8954	12.4793	15.757	7.75223	11.9962	1.64908	2.43812	8.03221	4.0398	AT1G77120	ADH,ADH1,ATADH,ATADH1	alcohol dehydrogenase 1
Gorai.002G222900.6	8.20907	12.1596	26.675	15.6812	8.03834	7.24965	7.74919	7.67906	9.04752	11.5797	14.7101	11.7791	11.9799	14.1382	7.1936	11.1039	1.61374	1.79686	7.29313	3.56791	AT1G77120	ADH,ADH1,ATADH,ATADH1	alcohol dehydrogenase 1
Gorai.002G222900.7	7.65817	11.8675	24.8077	14.7778	7.64491	6.42307	7.15908	7.07569	8.12725	10.4352	13.2547	10.6057	10.5596	12.7757	6.93153	10.0889	1.42188	1.6628	6.90842	3.33103	AT1G77120	ADH,ADH1,ATADH,ATADH1	alcohol dehydrogenase 1
Gorai.002G222900.8	6.4711	9.89707	20.5566	12.3082	6.87634	5.76295	6.17998	6.27309	7.2659	8.73437	12.1736	9.39128	9.40802	10.9591	5.64248	8.66986	1.28813	1.52372	5.62852	2.81346	AT1G77120	ADH,ADH1,ATADH,ATADH1	alcohol dehydrogenase 1
Gorai.005G082400.1	33.8397	38.5006	39.5119	37.2841	47.7934	55.9019	56.4645	53.3866	55.1274	52.8909	58.0607	55.3597	60.9287	57.3396	55.2219	57.8301	9.8152	10.8654	11.8554	10.8453	AT1G77120	ADH,ADH1,ATADH,ATADH1	alcohol dehydrogenase 1
Gorai.005G082400.2	23.8949	26.0985	27.2762	25.7565	32.1244	36.4586	36.9586	35.1805	37.6316	37.3338	38.7992	37.9216	41.2265	39.2549	37.6747	39.3853	6.65758	7.48617	7.66522	7.26966	AT1G77120	ADH,ADH1,ATADH,ATADH1	alcohol dehydrogenase 1
Gorai.005G082400.3	24.2047	28.6083	28.8083	27.2071	33.6678	37.4886	38.72	36.6254	39.9637	38.2986	41.0635	39.7752	43.037	41.8572	39.128	41.3407	7.25048	7.28032	7.7665	7.43244	AT1G77120	ADH,ADH1,ATADH,ATADH1	alcohol dehydrogenase 1
Gorai.006G066300.1	2.2472	2.23778	2.29356	2.25952	3.24957	3.23756	3.02932	3.17215	2.11293	2.48491	2.51409	2.37064	3.26642	2.5401	3.07645	2.96099	2.05941	1.72809	1.91952	1.90234	AT1G77120	ADH,ADH1,ATADH,ATADH1	alcohol dehydrogenase 1
Gorai.007G065100.1	5.05691	3.89324	4.06306	4.33773	3.82774	4.53428	3.68374	4.01525	0.520099	0.718357	1.00344	0.7473	2.07322	1.32937	2.28249	1.89503	0.021603	0.162634	0.0334692	0.0725687	AT1G77120	ADH,ADH1,ATADH,ATADH1	alcohol dehydrogenase 1
Gorai.005G082300.1	0.882422	1.73642	2.65163	1.75683	1.78241	1.91077	1.84239	1.84519	2.42058	2.37075	2.17212	2.32115	2.88671	2.79559	1.8246	2.5023	1.10532	1.04966	1.61057	1.25518	AT1G77120	ADH,ADH1,ATADH,ATADH1	alcohol dehydrogenase 1
Gorai.005G081900.1	1.50675	1.83512	2.23057	1.85748	1.68433	2.05466	2.21459	1.98453	2.05999	2.30518	2.38732	2.25083	2.5533	2.40484	2.45619	2.47144	0.346848	0.607881	0.236398	0.397042	AT1G77120	ADH,ADH1,ATADH,ATADH1	alcohol dehydrogenase 1
Gorai.001G004200.1	5.60309	6.26616	7.06541	6.31155	5.72387	5.36225	5.20535	5.43049	4.37166	4.0443	5.07313	4.49637	5.3593	4.69204	5.13048	5.0606	2.21181	2.13202	2.84128	2.39504	AT3G24490		Alcohol dehydrogenase transcription factor Myb/SANT-like family protein
Gorai.004G167100.1	3.93744	4.13291	4.99593	4.35542	4.0099	3.62294	4.05955	3.89746	3.31025	3.67212	3.45094	3.47777	4.08857	3.80461	4.00172	3.96497	1.88733	2.52944	2.21063	2.20913	AT2G44730		Alcohol dehydrogenase transcription factor Myb/SANT-like family protein
Gorai.004G167100.2	4.4635	4.6941	5.22949	4.7957	4.56894	4.29637	4.81949	4.5616	4.04945	4.09081	3.89479	4.01168	4.23464	4.15084	4.15699	4.18082	2.10296	2.9456	2.69843	2.58233	AT2G44730		Alcohol dehydrogenase transcription factor Myb/SANT-like family protein
Gorai.004G167100.3	3.65786	3.81213	5.16321	4.21107	4.05864	3.39898	3.78396	3.74719	3.56756	3.65331	3.04297	3.42128	3.83429	3.64753	3.42541	3.63574	1.96976	2.44371	2.03571	2.14973	AT2G44730		Alcohol dehydrogenase transcription factor Myb/SANT-like family protein
Gorai.006G098600.1	4.94857	4.98581	5.17193	5.03544	4.90169	5.07701	5.25473	5.07781	4.40093	4.08155	4.34677	4.27642	4.6687	3.98985	4.93131	4.52995	2.73534	2.49028	2.98983	2.73848	AT3G24490		Alcohol dehydrogenase transcription factor Myb/SANT-like family protein
Gorai.008G230600.1	6.01044	6.20698	6.70713	6.30818	5.35876	5.61321	5.52637	5.49944	5.97404	5.60236	4.97834	5.51825	5.1714	5.77881	6.00711	5.65244	3.61437	4.42511	3.06289	3.70079	AT2G44730		Alcohol dehydrogenase transcription factor Myb/SANT-like family protein
Gorai.010G228000.1	5.23568	5.96591	6.25798	5.81986	5.39619	5.00529	5.37582	5.2591	5.02299	4.87594	4.49506	4.798	4.95817	4.4887	4.78668	4.74452	2.99489	2.90113	2.85903	2.91835	AT3G24490		Alcohol dehydrogenase transcription factor Myb/SANT-like family protein
Gorai.011G076900.1	10.1904	10.6186	11.173	10.6607	9.88543	10.3951	9.6298	9.9701	8.62633	8.50701	9.98121	9.03818	9.85816	9.18711	10.1498	9.7317	7.42447	6.93974	7.20333	7.18918	AT3G24490		Alcohol dehydrogenase transcription factor Myb/SANT-like family protein
Gorai.001G004200.2	4.78546	5.38661	5.49631	5.22279	5.01322	4.59806	4.49818	4.70316	3.92915	3.70581	4.22086	3.95194	4.53513	3.76642	4.31559	4.20571	1.44136	1.41326	2.04166	1.63209	AT3G24490		Alcohol dehydrogenase transcription factor Myb/SANT-like family protein
Gorai.005G226800.1	21.5104	20.699	22.6567	21.622	28.3069	29.7338	29.4392	29.16	36.5335	35.9544	33.9918	35.4932	34.2006	34.9817	33.5634	34.2486	30.9404	30.1091	29.7766	30.2754	AT2G14170	ALDH6B2	aldehyde dehydrogenase 6B2
Gorai.005G226800.2	16.8626	16.4746	17.8152	17.0508	22.9467	23.1987	22.9378	23.0277	28.5553	27.8024	27.4923	27.95	26.7873	27.377	25.9362	26.7002	23.1148	22.764	21.8499	22.5762	AT2G14170	ALDH6B2	aldehyde dehydrogenase 6B2
Gorai.005G226800.3	14.2219	13.9397	15.2681	14.4766	19.4556	20.655	20.7409	20.2838	24.5019	24.1301	23.1164	23.9162	22.3104	23.673	21.3187	22.434	20.1224	19.915	17.9826	19.34	AT2G14170	ALDH6B2	aldehyde dehydrogenase 6B2
Gorai.001G071200.1	18.4587	17.7484	18.5331	18.2467	20.028	20.7802	20.2742	20.3608	18.8995	19.1487	19.8523	19.3002	19.0583	18.8436	18.1707	18.6909	6.72298	5.77133	7.18418	6.5595	AT1G74920	ALDH10A8	aldehyde dehydrogenase 10A8
Gorai.001G071200.10	10.597	9.22587	10.3967	10.0732	11.5732	12.1066	12.6829	12.1209	10.5895	11.3539	10.608	10.8505	10.554	10.2928	10.5272	10.458	4.4147	3.66105	3.5621	3.87928	AT1G74920	ALDH10A8	aldehyde dehydrogenase 10A8
Gorai.001G071200.2	19.1835	17.8864	19.3744	18.8147	21.3928	22.3293	22.6498	22.124	20.2805	20.5516	20.3714	20.4012	19.7909	19.435	20.1929	19.8063	7.27815	6.48294	6.90682	6.88931	AT1G74920	ALDH10A8	aldehyde dehydrogenase 10A8
Gorai.001G071200.3	16.6397	15.6322	16.332	16.2013	18.5719	18.6975	18.5873	18.6189	16.5406	17.4558	18.0792	17.3585	17.4576	16.6664	17.3142	17.146	6.23113	5.50771	5.80606	5.8483	AT1G74920	ALDH10A8	aldehyde dehydrogenase 10A8
Gorai.001G071200.4	17.1201	15.9357	16.9685	16.6747	18.1615	18.4397	19.1864	18.5959	17.6765	18.252	18.6363	18.1882	17.6245	17.4524	17.2774	17.4514	6.71919	5.54305	6.21977	6.16067	AT1G74920	ALDH10A8	aldehyde dehydrogenase 10A8
Gorai.001G071200.7	17.0499	15.7654	17.2911	16.7021	18.6905	18.8671	19.116	18.8912	17.9464	18.3556	18.0842	18.1287	17.4825	16.376	17.288	17.0488	6.53965	5.67965	5.65657	5.95863	AT1G74920	ALDH10A8	aldehyde dehydrogenase 10A8
Gorai.001G071200.8	12.3544	11.0049	12.4648	11.9414	13.7322	14.051	14.5698	14.1176	12.4952	12.9776	12.941	12.8046	11.8644	12.0653	12.0169	11.9822	5.54119	3.93003	4.39694	4.62272	AT1G74920	ALDH10A8	aldehyde dehydrogenase 10A8
Gorai.001G071200.9	11.7799	10.7535	11.7095	11.4143	12.5861	12.6691	13.1654	12.8069	11.6217	11.5331	12.1648	11.7732	11.3087	10.9962	11.2313	11.1787	4.5785	4.21213	3.60589	4.13217	AT1G74920	ALDH10A8	aldehyde dehydrogenase 10A8
Gorai.007G047400.1	12.84	11.7337	15.2635	13.2791	36.0931	39.2442	39.6361	38.3245	60.4419	55.002	48.2561	54.5667	41.1642	44.049	37.8922	41.0351	46.2741	40.3095	41.4866	42.6901	AT1G74920	ALDH10A8	aldehyde dehydrogenase 10A8
Gorai.007G047400.2	9.90978	9.59261	12.4218	10.6414	27.9767	30.9493	30.8145	29.9135	48.5508	44.6851	39.5511	44.2623	33.0201	35.3197	31.1943	33.178	37.847	32.4781	35.1884	35.1711	AT1G74920	ALDH10A8	aldehyde dehydrogenase 10A8
Gorai.007G047400.3	11.7937	10.6484	14.5712	12.3378	33.4207	35.6287	36.6569	35.2354	57.8064	52.2558	44.7327	51.5983	39.5499	41.3492	36.9817	39.2936	43.4442	37.6362	40.3276	40.4693	AT1G74920	ALDH10A8	aldehyde dehydrogenase 10A8
Gorai.007G047400.4	10.4597	9.53737	12.3887	10.7953	27.264	29.3285	30.8313	29.1413	47.399	43.8265	38.4474	43.2243	32.4831	34.5507	30.8078	32.6138	36.7394	31.7422	33.1223	33.868	AT1G74920	ALDH10A8	aldehyde dehydrogenase 10A8
Gorai.007G047400.5	9.5077	8.92148	11.3704	9.93321	25.3625	26.6527	28.6652	26.8935	44.5275	40.7958	34.7196	40.0143	30.246	32.6826	28.6893	30.5393	34.1509	28.7053	29.46	30.772	AT1G74920	ALDH10A8	aldehyde dehydrogenase 10A8
Gorai.007G047400.6	8.51662	7.97644	9.94012	8.81106	22.7478	24.2381	24.8847	23.9568	39.3521	36.5189	31.5032	35.7914	26.0292	28.0941	25.7485	26.6239	30.4739	25.4418	27.5127	27.8095	AT1G74920	ALDH10A8	aldehyde dehydrogenase 10A8
Gorai.007G047400.7	10.3501	9.3419	11.9073	10.5331	26.5317	28.3588	29.876	28.2555	47.2984	44.4216	37.7206	43.1469	32.5084	34.7778	29.6033	32.2965	35.0673	30.92	31.6843	32.5572	AT1G74920	ALDH10A8	aldehyde dehydrogenase 10A8
Gorai.007G047400.8	7.18318	6.48557	8.67528	7.44801	18.7311	20.0701	20.8576	19.8863	30.9382	29.7077	25.9151	28.8537	21.9967	22.849	19.9798	21.6085	24.7429	21.2916	22.4876	22.8407	AT1G74920	ALDH10A8	aldehyde dehydrogenase 10A8
Gorai.001G071200.5	15.7633	15.0766	15.6162	15.4853	17.4102	17.4853	17.8439	17.5798	16.3757	16.3181	16.707	16.4669	16.4172	15.6509	15.7669	15.945	5.94391	4.95537	5.73875	5.54601	AT3G48170	ALDH10A9	aldehyde dehydrogenase 10A9
Gorai.001G071200.6	19.6587	18.7277	19.6411	19.3425	22.9201	22.436	23.3406	22.8989	21.2052	20.7908	21.2276	21.0745	21.3798	20.7214	20.6978	20.933	7.65097	6.1604	7.49712	7.10283	AT3G48170	ALDH10A9	aldehyde dehydrogenase 10A9
Gorai.007G047400.9	11.9547	11.6458	14.6739	12.7581	32.8728	35.7814	36.1274	34.9272	60.6411	54.2989	47.9776	54.3059	41.3521	43.163	38.5042	41.0064	44.5401	38.3937	42.6756	41.8698	AT3G48170	ALDH10A9	aldehyde dehydrogenase 10A9
Gorai.009G061700.1	5.44289	4.21978	5.13672	4.93313	1.79166	2.03556	2.33072	2.05265	1.31681	1.2536	1.29697	1.28913	1.59866	1.39817	1.68524	1.56069	1.82705	3.59269	0.530503	1.98342	AT2G24270	ALDH11A3	aldehyde dehydrogenase 11A3
Gorai.009G055100.1	2.14972	3.27279	6.40651	3.94301	2.51136	2.13891	1.65507	2.10178	0.419552	0.25459	0.539888	0.404677	1.30241	1.15558	1.11852	1.19217	0.0777673	0.121056	0.0619745	0.0869326	AT2G24270	ALDH11A3	aldehyde dehydrogenase 11A3
Gorai.009G055100.2	1.46544	2.78379	4.72722	2.99215	2.16249	1.82922	1.38879	1.7935	0.274691	0.219289	0.363914	0.285964	0.859006	0.902456	0.96543	0.908964	0.0532808	0.152462	0.0371434	0.0809622	AT2G24270	ALDH11A3	aldehyde dehydrogenase 11A3
Gorai.003G095000.1	18.0959	18.9248	20.0024	19.0077	15.553	15.4968	16.4286	15.8262	13.5463	13.7168	14.8012	14.0214	16.4449	16.1133	16.7212	16.4265	5.86277	6.47163	6.37237	6.23559	AT5G62530	ALDH12A1,ATP5CDH,P5CDH	aldehyde dehydrogenase 12A1
Gorai.003G095000.2	15.5944	17.0332	17.8549	16.8275	14.4455	14.0516	14.0854	14.1942	11.7708	12.2162	13.428	12.4716	14.294	14.4885	14.6147	14.4657	5.55788	5.72678	6.01665	5.7671	AT5G62530	ALDH12A1,ATP5CDH,P5CDH	aldehyde dehydrogenase 12A1
Gorai.003G095000.3	16.7089	18.3443	19.0858	18.0464	15.2978	14.885	15.4308	15.2045	12.6669	12.7754	14.4669	13.3031	15.4468	15.1563	15.4069	15.3367	5.72545	6.00932	5.88676	5.87384	AT5G62530	ALDH12A1,ATP5CDH,P5CDH	aldehyde dehydrogenase 12A1
Gorai.005G066700.1	9.05655	8.35669	9.27521	8.89615	9.06933	9.2478	9.53276	9.2833	7.69332	8.12838	8.68277	8.16815	9.32362	7.93432	8.69821	8.65205	10.8085	10.7987	9.19817	10.2684	AT3G66658	ALDH22A1	aldehyde dehydrogenase 22A1
Gorai.005G066700.2	6.54402	6.33843	6.67791	6.52012	6.86851	6.74303	7.09157	6.90104	5.32846	5.9783	5.80685	5.70453	6.26993	5.82653	6.51163	6.2027	7.47953	7.94906	6.30403	7.2442	AT3G66658	ALDH22A1	aldehyde dehydrogenase 22A1
Gorai.008G294300.1	3.29096	3.70291	4.66991	3.88793	16.9067	18.3141	20.6738	18.6315	23.8257	25.4584	26.1198	25.1346	24.4047	27.5157	22.4558	24.7921	24.5032	23.8381	22.1258	23.489	AT3G48000	ALDH2,ALDH2A,ALDH2B4	aldehyde dehydrogenase 2B4
Gorai.008G294300.2	3.76099	3.7806	4.83914	4.12691	17.1748	19.2893	21.2193	19.2278	25.1156	26.2732	27.0105	26.1331	24.2236	28.8708	23.8481	25.6475	24.9409	24.1521	22.8572	23.9834	AT3G48000	ALDH2,ALDH2A,ALDH2B4	aldehyde dehydrogenase 2B4
Gorai.008G294300.3	3.27268	3.30763	4.49702	3.69244	16.2928	17.727	19.7419	17.9206	23.7957	23.0555	25.6306	24.1606	22.7942	25.9841	21.5284	23.4356	23.603	22.3037	19.8649	21.9239	AT3G48000	ALDH2,ALDH2A,ALDH2B4	aldehyde dehydrogenase 2B4
Gorai.008G294300.4	4.86156	4.9925	5.43108	5.09505	21.4606	23.5472	24.9235	23.3105	31.3308	31.4526	34.4197	32.401	31.5522	36.0432	30.0876	32.561	31.4667	31.502	29.9827	30.9838	AT3G48000	ALDH2,ALDH2A,ALDH2B4	aldehyde dehydrogenase 2B4
Gorai.001G261100.1	1.97575	2.78617	6.72289	3.82827	3.80048	3.37771	3.76874	3.64898	8.88469	6.59927	5.45952	6.98116	5.1121	4.70895	3.78054	4.53386	45.1228	45.1741	45.4527	45.2499	AT3G48000	ALDH2,ALDH2A,ALDH2B4	aldehyde dehydrogenase 2B4
Gorai.001G261100.2	1.71409	2.35164	5.83718	3.30097	3.12583	2.90713	3.16821	3.06706	7.69713	5.97423	4.73082	6.13406	4.45685	4.00548	3.26501	3.90911	38.4215	37.5411	39.1036	38.3554	AT3G48000	ALDH2,ALDH2A,ALDH2B4	aldehyde dehydrogenase 2B4
Gorai.005G183300.1	7.95562	6.57592	6.65381	7.06178	4.04157	3.12962	3.5154	3.5622	1.8338	1.93039	2.08813	1.95077	3.11352	2.41213	2.93211	2.81925	0.0571458	0.014573	0.00620555	0.0259748	AT3G48000	ALDH2,ALDH2A,ALDH2B4	aldehyde dehydrogenase 2B4
Gorai.008G158500.1	2.10889	1.92354	1.86742	1.96662	0.913125	0.826429	0.959713	0.899756	0.454573	0.419164	0.670565	0.514767	0.87487	0.643522	0.921448	0.81328	0.109869	0.150257	0.0782547	0.112793	AT3G48000	ALDH2,ALDH2A,ALDH2B4	aldehyde dehydrogenase 2B4
Gorai.008G158500.2	1.76227	1.83277	1.88812	1.82772	0.930539	0.859007	0.757775	0.849107	0.392659	0.363462	0.592699	0.449607	0.696654	0.645695	0.935152	0.759167	0.0611859	0.16157	0.0487177	0.0904913	AT3G48000	ALDH2,ALDH2A,ALDH2B4	aldehyde dehydrogenase 2B4
Gorai.001G261100.3	2.00322	2.96977	6.69834	3.89044	3.70189	3.67246	3.5361	3.63681	9.1333	6.87338	5.28119	7.09596	5.29058	4.7758	3.77571	4.61403	47.2065	44.5398	46.9868	46.2444	AT1G23800	ALDH2B,ALDH2B7	aldehyde dehydrogenase 2B7
Gorai.001G261100.4	1.89488	2.97609	6.45463	3.7752	3.53893	3.38614	3.37073	3.43193	8.55657	6.7114	5.17914	6.8157	4.56049	4.44294	3.47991	4.16111	45.1109	43.7294	48.7903	45.8769	AT1G23800	ALDH2B,ALDH2B7	aldehyde dehydrogenase 2B7
Gorai.009G024000.1	0.0533649	0.266223	0.758717	0.359435	0.182873	0.247159	0.11399	0.181341	11.6978	8.21739	2.00349	7.30622	0.362055	1.37371	0.436026	0.723931	38.9748	39.7529	39.5138	39.4138	AT3G24503	ALDH1A,ALDH2C4,REF1	aldehyde dehydrogenase 2C4
Gorai.009G024000.2	0.0495151	0.156128	0.522078	0.242574	0.101726	0.176814	0.069594	0.116045	7.52301	5.08667	1.20638	4.60535	0.259739	0.835711	0.19747	0.430973	24.7339	24.6724	25.8729	25.093	AT3G24503	ALDH1A,ALDH2C4,REF1	aldehyde dehydrogenase 2C4
Gorai.009G024000.3	0.0334712	0.178686	0.666259	0.292805	0.175537	0.16487	0.169737	0.170048	9.04037	6.06168	1.35095	5.48433	0.34838	0.997431	0.3871	0.577637	30.5037	30.8154	31.4263	30.9151	AT3G24503	ALDH1A,ALDH2C4,REF1	aldehyde dehydrogenase 2C4
Gorai.003G011600.1	38.7903	34.9239	31.5549	35.0897	43.7178	43.38	44.8833	43.9937	34.9462	38.4564	41.8151	38.4059	46.6906	42.6338	44.481	44.6018	19.2575	18.7565	20.0784	19.3642	AT4G36250	ALDH3F1	aldehyde dehydrogenase 3F1
Gorai.003G011600.2	32.1816	28.5749	26.2554	29.0039	36.3794	35.494	38.3096	36.7276	28.8851	30.9364	35.1384	31.6533	38.2678	34.8491	36.5233	36.5468	16.0902	14.8217	15.42	15.444	AT4G36250	ALDH3F1	aldehyde dehydrogenase 3F1
Gorai.003G011600.3	33.8705	30.5811	29.063	31.1715	37.314	37.6131	38.6325	37.8532	32.5991	34.399	37.8473	34.9485	40.6884	38.0277	40.5328	39.7496	17.6213	15.8716	19.0818	17.5249	AT4G36250	ALDH3F1	aldehyde dehydrogenase 3F1
Gorai.003G011600.4	35.9805	30.6922	30.0225	32.2317	41.7939	40.3988	44.2219	42.1382	33.8986	36.5209	38.9535	36.4577	43.2357	41.2992	40.6742	41.7364	19.384	17.0132	18.0163	18.1378	AT4G36250	ALDH3F1	aldehyde dehydrogenase 3F1
Gorai.003G011600.5	31.6424	27.7853	27.3312	28.9196	38.1865	36.5518	39.7405	38.1596	31.4575	32.0571	35.4221	32.9789	38.2079	35.4996	36.377	36.6949	17.0238	15.2171	15.2083	15.8164	AT4G36250	ALDH3F1	aldehyde dehydrogenase 3F1
Gorai.003G011600.6	35.5624	32.1647	29.7049	32.4773	42.8515	39.963	42.716	41.8435	34.1144	34.8908	39.7267	36.244	43.1952	42.0577	41.9449	42.3992	19.173	19.7837	20.5466	19.8344	AT4G36250	ALDH3F1	aldehyde dehydrogenase 3F1
Gorai.009G072900.1	37.7731	32.442	29.1906	33.1352	22.9203	22.4169	25.126	23.4877	14.8319	14.7679	17.4805	15.6934	18.9095	18.2854	21.4126	19.5358	0.106405	0.114044	0.0967568	0.105735	AT4G36250	ALDH3F1	aldehyde dehydrogenase 3F1
Gorai.009G072900.2	38.7917	32.4481	29.1738	33.4712	22.1657	21.6015	25.006	22.9244	15.0122	15.2586	18.6775	16.3161	18.9199	18.0491	21.3697	19.4462	0.113597	0.0836381	0.0191602	0.0721318	AT4G36250	ALDH3F1	aldehyde dehydrogenase 3F1
Gorai.009G072900.3	34.4998	29.5491	27.1242	30.391	20.4689	19.4178	21.1872	20.3579	13.051	13.7169	15.7413	14.1697	16.8247	16.5196	19.0046	17.4496	0.036213	0.146473	0.118878	0.100521	AT4G36250	ALDH3F1	aldehyde dehydrogenase 3F1
Gorai.009G072900.4	29.1501	25.2854	23.1881	25.8745	17.504	16.5374	18.3028	17.448	11.2652	11.3588	13.3072	11.9771	14.0544	13.8939	15.9719	14.6401	0.0439549	0.0639014	0.0817426	0.0631996	AT4G36250	ALDH3F1	aldehyde dehydrogenase 3F1
Gorai.009G072900.5	31.2448	26.5694	24.1574	27.3238	19.0642	18.6321	20.0061	19.2341	12.1013	12.7056	14.7365	13.1811	15.9296	15.2391	17.6574	16.2754	0.0621468	0.0537146	0.081669	0.0658435	AT4G36250	ALDH3F1	aldehyde dehydrogenase 3F1
Gorai.010G051500.1	0.596814	0.43038	0.680793	0.569329	3.60533	4.10347	3.62476	3.77785	4.52226	5.41964	6.11111	5.351	6.20747	4.87989	4.987	5.35812	1.92453	2.14393	2.25589	2.10812	AT1G44170	ALDH3H1,ALDH4	aldehyde dehydrogenase 3H1
Gorai.010G051500.2	0.557866	0.453071	0.710853	0.57393	3.98456	4.31766	3.3105	3.87091	4.76685	5.29933	5.72854	5.26491	5.6956	5.04678	4.67818	5.14019	1.94325	2.03588	2.39984	2.12632	AT1G44170	ALDH3H1,ALDH4	aldehyde dehydrogenase 3H1
Gorai.010G051500.3	0.467228	0.379312	0.58416	0.4769	3.305	4.00527	3.06907	3.45978	4.2041	5.49303	5.62693	5.10802	5.41744	4.73883	4.4848	4.88036	1.75413	1.899	2.24223	1.96512	AT1G44170	ALDH3H1,ALDH4	aldehyde dehydrogenase 3H1
Gorai.005G089100.1	0.361788	0.77247	1.58192	0.905393	0.4714	0.426768	0.464434	0.454201	4.48592	4.44079	1.8377	3.58813	0.761776	1.29607	0.613717	0.89052	8.00926	7.41154	7.57529	7.66536	AT1G44170	ALDH3H1,ALDH4	aldehyde dehydrogenase 3H1
Gorai.005G089100.2	0.316951	0.574224	1.19414	0.695105	0.430565	0.323424	0.433299	0.395762	4.09385	3.69897	1.46221	3.08501	0.796407	1.1376	0.499436	0.811148	6.70274	6.54336	6.36051	6.53553	AT1G44170	ALDH3H1,ALDH4	aldehyde dehydrogenase 3H1
Gorai.005G089100.3	0.347655	0.781078	1.67734	0.935357	0.445637	0.414354	0.324228	0.39474	4.63215	4.78978	2.18253	3.86815	0.943459	1.63421	0.693522	1.0904	8.00249	8.66187	9.27721	8.64719	AT1G44170	ALDH3H1,ALDH4	aldehyde dehydrogenase 3H1
Gorai.009G247000.1	0.248508	0.309669	0.30906	0.289079	0.141123	0.0967575	0.199292	0.145724	0.0270407	0.082807	0.0417982	0.0505486	0.0885763	0.0869277	0.0783391	0.0846143	0.0390309	0.0424435	0.0321108	0.0378617	AT1G44170	ALDH3H1,ALDH4	aldehyde dehydrogenase 3H1
Gorai.009G247000.2	0.404395	0.286083	0.336095	0.342191	0.174361	0.0817206	0.101295	0.119126	0.0805599	0.102321	0.0869431	0.0899414	0.110502	0.13049	0.118567	0.119853	0.0275367	0.022031	0.00563138	0.0183997	AT1G44170	ALDH3H1,ALDH4	aldehyde dehydrogenase 3H1
Gorai.009G247000.3	0.441581	0.453447	0.384167	0.426398	0.19357	0.170886	0.227089	0.197181	0.061906	0.11475	0.0793629	0.0853398	0.118997	0.11917	0.194094	0.144087	0.0387903	0.00952586	0.0287468	0.0256877	AT1G44170	ALDH3H1,ALDH4	aldehyde dehydrogenase 3H1
Gorai.009G247000.4	0.409099	0.307526	0.287472	0.334699	0.140372	0.123052	0.182413	0.148612	0.0488624	0.0532316	0.0880823	0.0633921	0.0807931	0.075815	0.0472408	0.0679497	0	0.0336809	0.00669665	0.0134592	AT1G44170	ALDH3H1,ALDH4	aldehyde dehydrogenase 3H1
Gorai.012G037500.1	0.535088	0.596626	0.735015	0.622243	3.9168	3.68861	4.91724	4.17421	8.21514	9.72951	8.3041	8.74958	7.04222	9.36378	6.60822	7.67141	1.50748	1.1889	1.74273	1.4797	AT4G34240	ALDH3,ALDH3I1	aldehyde dehydrogenase 3I1
Gorai.012G037500.2	0.430526	0.561205	0.963875	0.651869	4.16393	3.54035	5.12318	4.27582	7.87371	9.56979	8.53119	8.65823	6.34689	8.64711	5.79523	6.92974	1.45126	1.16175	1.47553	1.36285	AT4G34240	ALDH3,ALDH3I1	aldehyde dehydrogenase 3I1
Gorai.012G037500.3	0.445402	0.552779	0.720919	0.573033	3.67655	3.29557	4.46761	3.81325	7.38008	8.80245	7.76716	7.98323	6.58065	8.19677	6.2351	7.00417	1.47306	1.32191	1.29718	1.36405	AT4G34240	ALDH3,ALDH3I1	aldehyde dehydrogenase 3I1
Gorai.012G037500.4	0.544217	0.529427	0.82303	0.632225	4.47967	3.86997	5.26302	4.53755	8.69488	10.7116	8.86543	9.42397	7.0763	9.26804	7.18213	7.84216	1.32514	1.42475	1.57414	1.44134	AT4G34240	ALDH3,ALDH3I1	aldehyde dehydrogenase 3I1
Gorai.012G037500.5	0.410263	0.621885	0.861683	0.631277	3.87133	3.50121	5.15095	4.1745	7.92236	9.61943	7.82663	8.45614	6.93644	8.82644	6.43677	7.39988	1.44864	1.04776	1.49507	1.33049	AT4G34240	ALDH3,ALDH3I1	aldehyde dehydrogenase 3I1
Gorai.012G037500.6	0.59366	0.588935	0.844363	0.675653	3.98422	3.59089	4.77664	4.11725	7.8124	9.3823	7.73089	8.30853	6.47809	8.46714	6.32677	7.09067	1.23237	1.04976	1.34572	1.20928	AT4G34240	ALDH3,ALDH3I1	aldehyde dehydrogenase 3I1
Gorai.002G110500.1	13.2261	12.2044	13.1674	12.866	13.9459	13.8196	13.2192	13.6616	12.2466	11.3474	11.8537	11.8159	12.1588	11.893	12.3912	12.1477	9.59902	9.16402	9.02959	9.26421	AT1G79440	ALDH5F1,SSADH,SSADH1	aldehyde dehydrogenase 5F1
Gorai.002G110500.2	15.3187	14.6926	15.5565	15.1893	16.529	16.264	15.8491	16.2141	14.1353	13.4009	14.6423	14.0595	14.7256	14.3736	14.3191	14.4728	10.0731	11.0542	10.542	10.5564	AT1G79440	ALDH5F1,SSADH,SSADH1	aldehyde dehydrogenase 5F1
Gorai.002G110500.3	13.8346	13.3618	13.7113	13.6359	14.9468	14.1551	14.0466	14.3828	12.6928	12.8978	12.9379	12.8428	13.7058	13.4089	12.9671	13.3606	10.052	9.38897	9.04506	9.49533	AT1G79440	ALDH5F1,SSADH,SSADH1	aldehyde dehydrogenase 5F1
Gorai.002G110500.4	14.3095	13.7378	14.4957	14.181	14.5781	14.718	14.5074	14.6011	12.7884	12.6631	13.2282	12.8932	14.2158	13.9151	13.4395	13.8568	10.0275	9.46428	9.17899	9.55692	AT1G79440	ALDH5F1,SSADH,SSADH1	aldehyde dehydrogenase 5F1
Gorai.002G110500.5	14.0159	13.742	14.3671	14.0417	14.9888	14.8365	14.1994	14.6749	12.1512	12.531	13.2704	12.6509	13.3452	13.3928	13.3158	13.3512	9.53354	9.14029	9.38041	9.35141	AT1G79440	ALDH5F1,SSADH,SSADH1	aldehyde dehydrogenase 5F1
Gorai.010G174800.1	9.77885	10.0123	11.6254	10.4722	13.535	14.2171	14.7089	14.1537	23.4787	22.3732	19.6515	21.8345	17.5277	17.9551	16.067	17.1833	51.7583	46.9073	48.2138	48.9598	AT1G54100	ALDH7B4	aldehyde dehydrogenase 7B4
Gorai.010G174800.2	11.2849	11.3263	12.7744	11.7952	15.0334	15.9009	16.1252	15.6865	25.4045	23.977	20.67	23.3505	18.9935	19.4032	17.0589	18.4852	51.8586	47.9847	49.0739	49.639	AT1G54100	ALDH7B4	aldehyde dehydrogenase 7B4
Gorai.010G174800.3	10.0019	10.2614	11.6877	10.6504	13.4501	14.0591	14.3694	13.9595	23.1564	22.3461	19.1386	21.547	17.7575	17.5778	15.5488	16.9614	51.144	45.3686	46.6272	47.7133	AT1G54100	ALDH7B4	aldehyde dehydrogenase 7B4
Gorai.010G174800.4	9.18769	9.19089	11.3834	9.92065	12.3259	12.964	12.949	12.7463	21.2777	19.9095	17.0368	19.408	15.7153	16.0308	13.6663	15.1375	46.7835	43.2108	41.6131	43.8691	AT1G54100	ALDH7B4	aldehyde dehydrogenase 7B4
Gorai.010G174800.5	10.0118	9.94127	12.326	10.7597	13.7476	14.6139	15.2946	14.5521	24.5922	22.4797	19.9268	22.3329	17.4215	18.2688	15.9096	17.2	53.9283	49.5035	50.241	51.2243	AT1G54100	ALDH7B4	aldehyde dehydrogenase 7B4
Gorai.006G118300.1	0.119631	0.0680495	0.134871	0.107517	0.108023	0.128721	0.122929	0.119891	0.80802	0.778241	0.522042	0.702768	0.288406	0.4528	0.322069	0.354425	0.991782	0.993214	1.07502	1.02001	AT3G43600	AAO2,AO3,AOgamma,atAO-2,AtAO3	aldehyde oxidase 2
Gorai.006G118300.2	0.0966452	0.0636456	0.13711	0.0991336	0.133241	0.17845	0.107282	0.139658	0.77831	0.754009	0.547555	0.693291	0.301648	0.455819	0.238789	0.332085	0.933783	0.960537	0.940453	0.944924	AT3G43600	AAO2,AO3,AOgamma,atAO-2,AtAO3	aldehyde oxidase 2
Gorai.009G081000.1	0.674262	0.73748	0.749103	0.720282	0.454651	0.549537	0.663648	0.555945	0.212389	0.254421	0.468942	0.311917	0.463985	0.402388	0.55738	0.474584	0.307343	0.438712	0.602701	0.449585	AT3G43600	AAO2,AO3,AOgamma,atAO-2,AtAO3	aldehyde oxidase 2
Gorai.009G081000.2	0.844438	0.751855	0.920181	0.838825	0.51644	0.608767	0.634145	0.586451	0.286078	0.316941	0.577077	0.393365	0.474674	0.473676	0.651602	0.533318	0.347725	0.465332	0.545208	0.452755	AT3G43600	AAO2,AO3,AOgamma,atAO-2,AtAO3	aldehyde oxidase 2
Gorai.001G135600.1	6.68059	7.41172	8.17956	7.42396	6.90176	7.09972	7.58789	7.19646	6.67723	6.55188	6.47699	6.5687	7.39518	7.07337	7.69484	7.3878	3.69754	3.43983	3.94833	3.69523	AT2G26800		Aldolase superfamily protein
Gorai.001G135600.2	4.73344	5.51751	5.80606	5.35234	4.75163	5.18566	5.14231	5.02653	4.46079	4.36351	4.63281	4.4857	5.47906	5.04288	5.4058	5.30925	2.36824	2.34805	2.61047	2.44225	AT2G26800		Aldolase superfamily protein
Gorai.002G242100.1	140.812	126.39	127.772	131.658	143.199	136.569	142.523	140.763	172.49	173.799	151.337	165.875	160.831	153.681	158.434	157.649	66.3552	66.7214	84.126	72.4009	AT2G36460		Aldolase superfamily protein
Gorai.003G169200.1	52.6937	50.5934	52.1523	51.8131	72.2355	78.3799	74.4931	75.0362	71.0299	71.3611	68.9742	70.4551	71.7942	71.3381	70.2631	71.1318	54.3542	54.4805	52.485	53.7732	AT1G12230		Aldolase superfamily protein
Gorai.006G212700.1	9.74441	9.16014	9.22878	9.37778	9.19274	9.53305	9.33627	9.35402	13.5085	13.2703	11.5844	12.7877	10.3327	10.6654	10.7709	10.5897	6.1249	6.64728	6.14881	6.307	AT1G12230		Aldolase superfamily protein
Gorai.006G212700.2	6.73743	6.73549	6.74048	6.7378	5.83842	6.50004	6.16428	6.16758	9.35119	8.70936	7.84364	8.63473	7.2831	7.39164	7.56748	7.41407	3.85929	4.23612	4.78702	4.29415	AT1G12230		Aldolase superfamily protein
Gorai.006G212700.3	6.59382	6.43767	6.44056	6.49068	5.75062	6.58879	5.99422	6.11121	9.26483	9.31363	7.24374	8.6074	7.16916	7.17813	7.21373	7.18701	4.20562	4.59498	4.14997	4.31686	AT1G12230		Aldolase superfamily protein
Gorai.006G212700.4	6.38197	5.83182	6.0295	6.0811	5.20477	5.36691	5.40804	5.32657	8.25518	7.79204	6.64385	7.56369	6.35561	5.8802	6.19292	6.14291	3.75312	3.75501	3.83498	3.78104	AT1G12230		Aldolase superfamily protein
Gorai.009G246200.1	5.60941	5.77678	5.93239	5.77286	5.91001	6.42519	5.59455	5.97658	6.34739	6.6799	6.76195	6.59641	6.21215	6.16601	6.00498	6.12771	7.1366	6.73708	7.12543	6.9997	AT1G69740	HEMB1	Aldolase superfamily protein
Gorai.009G246200.2	6.80252	6.54755	7.06865	6.80624	7.33664	7.23661	7.38646	7.3199	7.88598	7.88192	7.01486	7.59425	7.29795	7.37731	7.50104	7.3921	7.68415	8.11302	8.39652	8.06456	AT1G69740	HEMB1	Aldolase superfamily protein
Gorai.009G246200.3	6.32478	6.31416	6.48465	6.37453	6.68393	7.54498	6.99965	7.07619	7.05747	7.23164	6.58058	6.95656	6.80894	6.41546	6.93025	6.71822	7.36417	7.24522	7.35751	7.3223	AT1G69740	HEMB1	Aldolase superfamily protein
Gorai.009G246200.4	6.06916	5.72223	6.4468	6.0794	6.11733	6.28665	6.51757	6.30718	6.91385	7.38999	6.4248	6.90955	6.52336	6.418	6.48477	6.47538	6.79701	7.27261	7.50844	7.19269	AT1G69740	HEMB1	Aldolase superfamily protein
Gorai.009G246200.5	6.27402	6.23838	6.39504	6.30248	6.22114	6.43443	5.92781	6.19446	6.82	6.98509	6.38706	6.73072	6.766	6.54632	6.68258	6.66497	6.72448	6.86265	7.55068	7.04594	AT1G69740	HEMB1	Aldolase superfamily protein
Gorai.009G246200.6	6.0906	5.52416	5.92183	5.84553	6.00383	6.28202	5.81731	6.03439	6.04852	6.31709	6.01856	6.12806	6.43451	6.27668	6.22113	6.31077	6.40974	6.42344	7.17269	6.66862	AT1G69740	HEMB1	Aldolase superfamily protein
Gorai.009G342900.1	63.764	64.6049	67.4146	65.2612	61.9916	65.4054	60.8553	62.7508	70.7352	70.7243	65.6732	69.0442	62.875	64.0387	60.1968	62.3702	132.737	126.416	133.668	130.94	AT2G01140		Aldolase superfamily protein
Gorai.009G342900.2	47.1137	48.6088	50.3593	48.694	45.6909	47.6855	46.6565	46.6776	53.1169	52.5049	48.7488	51.4569	47.5706	48.3817	45.9127	47.2883	95.951	92.2365	92.9187	93.7021	AT2G01140		Aldolase superfamily protein
Gorai.009G407400.1	336.937	320.081	322.765	326.595	256.224	269.379	267.94	264.515	266.823	268.798	260.616	265.412	256.961	260.467	260.35	259.259	297.93	290.11	302.429	296.823	AT3G52930		Aldolase superfamily protein
Gorai.009G407500.1	56.2555	54.4459	54.6467	55.116	51.7364	54.5684	54.4805	53.5951	68.7877	65.0956	60.4768	64.7867	59.491	58.7683	58.1661	58.8085	121.201	116.525	121.443	119.723	AT2G36460		Aldolase superfamily protein
Gorai.009G407500.2	55.794	54.8699	54.9869	55.217	54.7863	58.6699	57.092	56.8494	67.4633	66.2852	60.6246	64.791	59.3419	58.3173	57.0915	58.2502	125.238	117.212	122.627	121.693	AT2G36460		Aldolase superfamily protein
Gorai.009G407500.3	63.6284	59.4607	59.8463	60.9785	58.4281	63.9492	62.1761	61.5178	73.7974	72.1695	66.9904	70.9858	63.7276	65.455	63.1413	64.108	131.473	128.001	132.627	130.7	AT2G36460		Aldolase superfamily protein
Gorai.009G407500.4	58.4233	55.2345	55.7048	56.4542	54.9148	58.5325	57.8367	57.0947	68.3182	66.7734	62.4296	65.8404	60.0827	60.7858	59.5463	60.1383	124.2	123.331	124.813	124.115	AT2G36460		Aldolase superfamily protein
Gorai.009G407500.5	60.2711	54.8404	56.5941	57.2352	56.4917	60.6299	59.4376	58.8531	69.4697	68.4239	63.1457	67.0131	60.514	61.3688	60.0461	60.643	125.706	123.863	128.343	125.971	AT2G36460		Aldolase superfamily protein
Gorai.009G407500.6	43.8917	41.6895	42.17	42.5837	42.0247	44.389	43.6658	43.3599	53.3768	51.9063	47.8642	51.0491	45.9146	46.877	45.8618	46.2178	95.3016	92.2425	95.9872	94.5104	AT2G36460		Aldolase superfamily protein
Gorai.009G407500.7	53.5905	50.7387	50.8496	51.7263	49.2382	53.6842	53.3718	52.098	63.0327	61.7311	57.9425	60.9021	55.1421	55.453	54.2499	54.9483	110.347	108.179	113.811	110.779	AT2G36460		Aldolase superfamily protein
Gorai.N027100.1	83.3781	80.1984	82.4623	82.0129	100.601	112.666	106.512	106.593	111.407	111.21	114.595	112.404	121.095	117.192	116.192	118.16	79.7948	83.8929	86.9788	83.5555	AT1G12230		Aldolase superfamily protein
Gorai.001G135600.3	4.08102	4.6785	4.81067	4.5234	3.85091	4.20918	4.47779	4.17929	3.86754	3.87792	4.25543	4.0003	4.3624	4.16525	4.37575	4.30114	2.04644	1.91912	1.88051	1.94869	AT2G26800		Aldolase superfamily protein
Gorai.001G135600.4	3.8023	4.45639	4.73397	4.33088	3.91644	3.945	3.6897	3.85038	3.14519	3.60329	3.62077	3.45641	3.67484	3.27237	3.94975	3.63232	2.04141	1.47611	1.77091	1.76281	AT2G26800		Aldolase superfamily protein
Gorai.007G352100.6	1.91314	1.81094	1.76502	1.8297	2.41817	2.73542	2.57212	2.57523	2.87737	2.71422	2.8383	2.80996	3.45175	3.41053	3.07691	3.31306	1.41634	1.5805	1.18767	1.39484	AT2G26800		Aldolase superfamily protein
Gorai.007G352100.3	1.33875	1.31616	1.64507	1.43333	2.08472	2.23323	2.45241	2.25679	1.88978	2.22168	2.40728	2.17291	2.60325	2.71101	2.42236	2.57887	1.22657	1.08317	1.21163	1.17379	AT2G26800		Aldolase superfamily protein
Gorai.007G352100.4	1.39724	1.30334	1.3186	1.33973	1.92981	1.62019	1.81845	1.78948	1.71848	2.14467	2.45083	2.10466	2.39346	2.3732	2.42452	2.39706	1.04961	1.04076	1.25856	1.11631	AT2G26800		Aldolase superfamily protein
Gorai.007G352100.1	1.1932	1.1014	1.21914	1.17125	1.8618	1.84047	1.67141	1.79123	1.83487	1.80914	2.04491	1.89631	2.26727	2.3738	2.23848	2.29319	0.962068	1.13405	0.985791	1.0273	AT2G26800		Aldolase superfamily protein
Gorai.007G352100.5	1.21749	1.04398	1.06897	1.11015	1.70424	1.58864	1.78999	1.69429	1.81659	1.82733	1.97208	1.872	2.03752	2.24137	2.10363	2.12751	0.865512	1.00239	0.854123	0.907343	AT2G26800		Aldolase superfamily protein
Gorai.001G191000.1	17.1655	17.4571	16.5864	17.0697	16.3121	15.9971	16.0019	16.1037	13.9417	14.5995	15.5042	14.6818	17.8183	14.9845	16.6493	16.484	8.14817	8.27302	8.22071	8.21397	AT5G48220		Aldolase-type TIM barrel family protein
Gorai.001G191000.2	13.1282	14.3374	13.0383	13.5013	13.1798	12.5563	13.1472	12.9611	10.7473	11.073	11.8777	11.2327	13.8463	12.1969	12.8684	12.9705	6.08064	6.59916	6.92468	6.53483	AT5G48220		Aldolase-type TIM barrel family protein
Gorai.001G269600.1	9.62109	9.99115	9.58861	9.73361	9.15918	9.9387	9.29968	9.46585	9.90726	9.32668	9.01227	9.4154	9.08563	8.87473	9.07179	9.01071	9.96886	9.6184	10.2428	9.94336	AT3G01850		Aldolase-type TIM barrel family protein
Gorai.001G269600.2	5.21504	5.84876	5.66779	5.5772	5.57993	5.64168	5.68596	5.63586	6.22601	5.53222	5.42903	5.72909	5.72817	5.38489	5.1541	5.42238	5.84444	5.7754	5.96225	5.8607	AT3G01850		Aldolase-type TIM barrel family protein
Gorai.001G269600.3	2.68633	2.74427	2.36461	2.5984	2.16988	2.21857	2.151	2.17982	2.45948	2.7178	1.88167	2.35298	2.32947	2.36509	2.25156	2.31538	1.94914	2.11172	2.43349	2.16478	AT3G01850		Aldolase-type TIM barrel family protein
Gorai.001G269600.4	5.21109	4.97427	5.71351	5.29962	5.21358	5.36461	4.83508	5.13776	5.61456	5.67831	5.07231	5.45506	5.75914	5.27913	5.18207	5.40678	4.69465	5.3523	5.29584	5.11426	AT3G01850		Aldolase-type TIM barrel family protein
Gorai.002G263400.1	12.8407	12.0402	13.7943	12.8917	9.6966	11.1089	10.8745	10.56	5.22821	4.7967	5.93055	5.31849	7.7966	5.57083	8.54179	7.30308	2.00102	2.0103	2.01192	2.00775	AT5G01410	ATPDX1,ATPDX1.3,PDX1,PDX1.3,RSR4	Aldolase-type TIM barrel family protein
[truncated: 39,882 more rows]
