# Supplementary material for: Metabolomic and transcriptomic insights into how cotton fiber transitions to secondary wall synthesis, represses lignification, and prolongs elongation
Source: BMC Genomics. 2015 Jun 27;16(1):477. doi: 10.1186/s12864-015-1708-9 (PMC4482290; doi:10.1186/s12864-015-1708-9)
Supplement: Additional file 2: — Gh Transcriptome data. Transcript levels (RPKM) for Gh fiber at 10, 15, 18, 21, and 28 DPA. [file 12864_2015_1708_MOESM2_ESM.xlsx]

## Sheet: ghmatrix_rpkm2.csv
Reference_ID	Gh_10dpa_rep1_RPKM	Gh_10dpa_rep2_RPKM	Gh_10dpa_rep3_RPKM	Gh_10dpa_Mean_RPKM	Gh_15dpa_rep1_RPKM	Gh_15dpa_rep2_RPKM	Gh_15dpa_rep3_RPKM	Gh_15dpa_Mean_RPKM	Gh_18dpa_rep1_RPKM	Gh_18dpa_rep2_RPKM	Gh_18dpa_rep3_RPKM	Gh_18dpa_Mean_RPKM	Gh_21dpa_rep1_RPKM	Gh_21dpa_rep2_RPKM	Gh_21dpa_rep3_RPKM	Gh_21dpa_Mean_RPKM	Gh_28dpa_rep1_RPKM	Gh_28dpa_rep2_RPKM	Gh_28dpa_rep3_RPKM	Gh_28dpa_Mean_RPKM	Ath_ID	Gene_name	Annotation
Gorai.008G250100.1	23.7741	31.1285	26.4132	27.1052	15.4173	12.7309	12.4344	13.5275	5.11238	3.74549	4.44673	4.43486	9.12508	6.805	9.3791	8.43639	0.287065	0.173564	0.301899	0.254176	AT4G11280.1	ACS6,ATACS6	1-aminocyclopropane-1-carboxylic acid (acc) synthase 6
Gorai.008G250100.2	24.0103	27.8583	24.1975	25.3554	13.9946	11.6798	12.3222	12.6655	4.8747	3.30023	4.32668	4.1672	9.12858	6.54815	9.06444	8.24706	0.310281	0.141011	0.248759	0.23335	AT4G11280.1	ACS6,ATACS6	1-aminocyclopropane-1-carboxylic acid (acc) synthase 6
Gorai.003G085900.1	1.97318	2.00761	1.89193	1.95758	1.47849	1.12929	1.54999	1.38593	3.49118	3.86137	2.80228	3.38494	2.40409	2.55947	2.3857	2.44975	0.338482	0.276271	0.191254	0.268669	AT4G11280.1	ACS6,ATACS6	1-aminocyclopropane-1-carboxylic acid (acc) synthase 6
Gorai.003G085900.2	1.37105	1.4777	1.34976	1.3995	1.20395	0.984765	1.07558	1.0881	2.57047	3.1503	2.06212	2.5943	1.89349	2.22615	1.88208	2.00057	0.232431	0.150141	0.221109	0.201227	AT4G11280.1	ACS6,ATACS6	1-aminocyclopropane-1-carboxylic acid (acc) synthase 6
Gorai.011G204600.1	0.0612007	0.0143438	0.0516903	0.0424116	0.0246186	0.038832	0.0442324	0.0358943	1.71444	0.911354	0.776097	1.13396	0.527824	0.285494	0.172748	0.328689	5.06788	1.48358	2.78178	3.11108	AT1G48130.1	ATPER1,PER1	1-cysteine peroxiredoxin 1
Gorai.006G189200.1	3.69399	3.91016	4.11024	3.9048	2.95111	3.26552	3.39143	3.20269	3.0867	3.04697	2.82639	2.98668	3.41596	3.33917	3.51667	3.42394	0.809507	0.725783	0.870591	0.80196	AT5G62790.1	DXR,PDE129	1-deoxy-D-xylulose 5-phosphate reductoisomerase
Gorai.006G189200.2	2.91776	3.22403	3.04537	3.06239	2.75	2.60996	2.60508	2.65501	2.55296	2.54744	2.17768	2.42602	2.44771	2.90163	2.87691	2.74208	0.67373	0.622598	0.685092	0.660473	AT5G62790.1	DXR,PDE129	1-deoxy-D-xylulose 5-phosphate reductoisomerase
Gorai.006G189200.3	3.28955	3.39119	3.40457	3.36177	2.78772	2.57186	2.61665	2.65874	2.61642	2.31323	2.51697	2.4822	2.74803	2.71962	2.65657	2.70807	0.690317	0.633288	0.70493	0.676178	AT5G62790.1	DXR,PDE129	1-deoxy-D-xylulose 5-phosphate reductoisomerase
Gorai.006G189200.4	3.33618	3.42342	3.31978	3.35979	2.57691	2.73348	2.91211	2.74083	2.8507	2.437	2.32603	2.53791	2.73509	2.70986	2.80212	2.74903	0.739735	0.64862	0.680158	0.689504	AT5G62790.2	DXR,PDE129	1-deoxy-D-xylulose 5-phosphate reductoisomerase
Gorai.006G189200.5	1.60661	2.36151	2.47309	2.14707	2.03679	1.66951	1.93259	1.87963	1.72906	1.83945	1.75717	1.77523	2.10499	1.88833	2.07081	2.02138	0.646954	0.40445	0.554238	0.535214	AT5G62790.1	DXR,PDE129	1-deoxy-D-xylulose 5-phosphate reductoisomerase
Gorai.004G111100.1	3.25277	3.41948	3.73263	3.46829	5.15394	4.48983	4.52243	4.72207	3.46043	3.86108	3.5703	3.6306	4.26985	3.72131	4.26672	4.08596	2.36519	2.42074	2.52913	2.43835	AT5G11380.1	DXPS3	1-deoxy-D-xylulose 5-phosphate synthase 3
Gorai.004G111100.2	3.19298	3.22192	3.65599	3.35696	4.93235	4.6549	4.24182	4.60969	3.60729	3.83593	3.64684	3.69669	4.38681	3.93585	4.2508	4.19115	2.1344	2.61761	2.39227	2.38143	AT5G11380.1	DXPS3	1-deoxy-D-xylulose 5-phosphate synthase 3
Gorai.004G111100.3	3.4777	3.45361	3.73152	3.55428	5.3623	4.60537	4.43609	4.80125	3.66096	3.85331	3.54321	3.68583	4.35919	3.336	4.23221	3.9758	2.15567	2.59412	2.58234	2.44404	AT5G11380.2	DXPS3	1-deoxy-D-xylulose 5-phosphate synthase 3
Gorai.004G111100.4	4.5062	3.94493	4.45333	4.30149	5.81273	5.22849	5.13687	5.3927	3.93066	4.35317	4.4333	4.23904	4.87663	4.63743	5.23231	4.91546	2.53304	2.78388	3.03367	2.78353	AT5G11380.1	DXPS3	1-deoxy-D-xylulose 5-phosphate synthase 3
Gorai.008G022200.1	6.66651	8.15082	7.84414	7.55383	4.90848	4.70091	4.63794	4.74911	5.35849	4.8634	4.83261	5.01817	4.90829	4.68266	4.70546	4.76547	2.90115	2.52659	2.40742	2.61172	AT4G34260.1	FUC95A	1,2-alpha-L-fucosidases
Gorai.008G022200.2	5.71432	6.87809	6.59142	6.39461	4.25421	3.8309	3.93603	4.00704	4.32677	4.20532	4.05475	4.19562	3.76325	4.03086	4.33034	4.04148	2.33292	2.25405	1.96921	2.18539	AT4G34260.1	FUC95A	1,2-alpha-L-fucosidases
Gorai.008G022200.3	5.38589	6.65975	6.54522	6.19695	3.9674	3.79474	3.79409	3.85207	4.32745	4.19002	4.16635	4.22794	3.80338	3.96183	3.80339	3.8562	2.4208	2.08006	1.896	2.13229	AT4G34260.1	FUC95A	1,2-alpha-L-fucosidases
Gorai.012G017900.1	33.6345	39.0122	38.8034	37.15	29.5097	29.8532	29.9298	29.7642	28.7414	28.6479	28.8114	28.7336	31.0104	28.6575	31.0444	30.2374	17.9462	18.6839	17.2163	17.9488	AT1G50480.1	THFS	10-formyltetrahydrofolate synthetase
Gorai.012G017900.2	25.9761	29.4938	30.046	28.5053	21.7044	23.1461	22.9892	22.6132	22.0166	21.9086	21.3595	21.7616	23.7229	22.6382	23.46	23.2737	13.6328	13.9749	13.2287	13.6122	AT1G50480.1	THFS	10-formyltetrahydrofolate synthetase
Gorai.005G080900.1	1.79535	1.49809	1.72486	1.67277	1.79514	1.61205	1.5406	1.64926	2.11379	2.08298	2.07281	2.08986	2.1927	2.07696	2.18222	2.15063	2.14757	2.07193	2.28463	2.16804	AT1G10830.1	Z-ISO,Z-ISO1.1,Z-ISO1.2	15-cis-zeta-carotene isomerase
Gorai.005G080900.4	1.0192	1.56672	1.32415	1.30335	1.27959	1.21564	1.16118	1.2188	1.97591	1.84288	1.51666	1.77849	1.93234	1.92179	1.63102	1.82838	1.77819	2.2725	1.99281	2.0145	AT1G10830.2	Z-ISO,Z-ISO1.1,Z-ISO1.2	15-cis-zeta-carotene isomerase
Gorai.011G040700.1	1.82574	1.68915	2.05535	1.85675	1.38398	1.36062	1.48814	1.41091	2.45963	2.2094	1.44147	2.03683	2.35071	2.10935	2.01727	2.15911	1.62801	1.77667	1.87596	1.76021	AT5G46420.1		16S rRNA processing protein RimM family
Gorai.004G093400.1	2.63692	2.37389	2.61673	2.54252	1.15837	0.882827	0.816266	0.952488	1.29129	1.14673	0.780527	1.07285	1.10727	0.98756	1.51772	1.20419	0.634671	0.718497	0.708575	0.687248	AT5G46420.1		16S rRNA processing protein RimM family
Gorai.001G021400.1	17.5538	12.9909	5.4252	11.99	151.236	175.963	56.5076	127.902	25.1243	21.449	28.0014	24.8582	50.62	42.8979	24.2842	39.2674	115.601	57.118	77.0062	83.2417	AT5G12020.1	HSP17.6II	17.6 kDa class II heat shock protein
Gorai.009G042100.1	115.265	100.154	73.0528	96.1571	390.049	432.864	146.562	323.158	55.7811	51.4216	58.367	55.1899	115.065	101.407	64.3133	93.595	250.998	84.2548	141.824	159.026	AT5G12020.1	HSP17.6II	17.6 kDa class II heat shock protein
Gorai.009G042000.1	0.29407	0.103523	0.083718	0.160437	51.5872	18.5078	0.375669	23.4902	0.260738	0.2104	0.274111	0.248416	0.548761	0.449167	0.15236	0.383429	8.71754	4.06538	3.73278	5.50523	AT5G12020.1	HSP17.6II	17.6 kDa class II heat shock protein
Gorai.010G097900.1	0.0235952	0	0	0.00786505	38.6509	16.3844	0.154264	18.3965	0.0690374	0.0328246	0.187262	0.0963746	0.231701	0.22432	0.0660947	0.174039	9.862	2.95203	2.54463	5.11955	AT5G12020.1	HSP17.6II	17.6 kDa class II heat shock protein
Gorai.001G067100.1	18.9724	16.6585	18.4399	18.0236	20.2824	20.4364	21.4969	20.7385	14.0004	14.4623	14.2541	14.239	16.9509	18.1299	19.753	18.2779	9.37362	8.26065	8.72189	8.78539	AT2G03810.1		18S pre-ribosomal assembly protein gar2-related
Gorai.001G067100.2	7.30921	6.47616	7.06273	6.94937	7.75671	8.00791	7.99402	7.91955	5.60347	5.31175	5.46695	5.46073	7.16941	6.94717	7.40096	7.17251	3.48215	3.12349	3.48864	3.36476	AT2G03810.1		18S pre-ribosomal assembly protein gar2-related
Gorai.001G067100.3	9.6073	8.14137	8.91037	8.88635	9.81668	9.98824	10.4456	10.0835	7.17002	6.9036	7.0187	7.03077	8.64514	8.588	9.07747	8.7702	4.75134	4.08471	4.43998	4.42534	AT2G03810.1		18S pre-ribosomal assembly protein gar2-related
Gorai.001G067100.4	9.0253	7.11409	7.31389	7.81776	8.11957	8.95122	8.79873	8.62317	6.34672	6.32819	6.01958	6.2315	8.01239	7.85351	8.48354	8.11648	4.36412	3.26359	4.01511	3.88094	AT2G03810.1		18S pre-ribosomal assembly protein gar2-related
Gorai.013G097400.1	4.58636	4.24786	4.36128	4.3985	6.6966	6.45667	7.12328	6.75885	21.6807	26.1298	23.4408	23.7505	9.3375	13.5144	8.72415	10.5254	27.4883	27.7245	25.372	26.8616	AT2G03810.1		18S pre-ribosomal assembly protein gar2-related
Gorai.013G097400.2	4.72937	4.90911	4.76936	4.80261	7.41208	7.78664	8.22989	7.80954	24.6842	30.2842	27.1226	27.3637	10.704	16.279	9.57185	12.185	32.2458	32.3666	29.3839	31.3321	AT2G03810.1		18S pre-ribosomal assembly protein gar2-related
Gorai.008G175400.1	7.65452	6.86314	6.72268	7.08011	10.2479	9.58321	10.0224	9.95115	12.6498	12.0054	11.293	11.9827	9.49148	11.3375	10.8649	10.5646	2.04421	1.74038	1.79378	1.85946	AT2G03810.1		18S pre-ribosomal assembly protein gar2-related
Gorai.008G175400.2	7.02787	6.38852	6.12081	6.5124	9.06592	9.54036	9.60645	9.40425	11.3688	11.3818	10.8473	11.1993	9.36266	10.7373	9.84591	9.98197	1.83606	1.71789	1.81692	1.79029	AT2G03810.1		18S pre-ribosomal assembly protein gar2-related
Gorai.009G397800.1	37.3608	36.454	34.8979	36.2376	29.913	29.4267	28.6308	29.3235	25.4623	24.8151	24.6316	24.9697	27.8881	29.4718	29.1061	28.822	20.2274	18.9539	18.4861	19.2224	AT5G06290.1	2-Cys Prx B,2CPB	2-cysteine peroxiredoxin B
Gorai.009G397800.2	26.4519	24.038	24.774	25.088	19.7041	19.6456	19.2341	19.5279	18.8974	16.8954	18.2315	18.0081	20.6199	20.0483	20.7613	20.4765	14.7138	13.4106	12.5488	13.5577	AT5G06290.1	2-Cys Prx B,2CPB	2-cysteine peroxiredoxin B
Gorai.005G127500.1	6.52213	7.88166	7.48147	7.29508	6.48514	7.05031	6.72925	6.7549	6.64477	6.67596	6.209	6.50991	6.40007	6.82775	6.70057	6.6428	4.20425	3.70253	3.8494	3.91873	AT1G74040.1	IMS1,IPMS2,MAML-3	2-isopropylmalate synthase 1
Gorai.005G127500.2	5.98378	6.98207	6.72565	6.56383	6.28607	6.29674	6.29409	6.2923	6.10704	6.05327	5.64162	5.93398	6.18238	6.49328	6.07083	6.24883	3.77006	3.44862	3.4105	3.54306	AT1G74040.1	IMS1,IPMS2,MAML-3	2-isopropylmalate synthase 1
Gorai.011G145600.1	13.6423	14.8643	14.6548	14.3871	14.5476	14.6669	15.0723	14.7622	17.5681	14.8936	14.2575	15.573	16.596	14.7358	16.0146	15.7821	10.0122	10.7569	11.5469	10.772	AT1G74040.1	IMS1,IPMS2,MAML-3	2-isopropylmalate synthase 1
Gorai.011G145600.2	8.49492	11.3967	10.34	10.0772	8.99661	8.78802	9.71195	9.16553	12.8037	10.3847	10.1424	11.1103	11.8912	9.88233	11.5686	11.114	4.30602	4.51515	4.10696	4.30938	AT1G74040.1	IMS1,IPMS2,MAML-3	2-isopropylmalate synthase 1
Gorai.011G145600.3	8.51869	11.8869	10.9765	10.4607	9.20089	9.19465	9.43443	9.27666	13.0691	10.4843	10.1908	11.248	11.9306	10.0488	11.7349	11.2381	3.83024	3.73773	3.65274	3.74023	AT1G74040.1	IMS1,IPMS2,MAML-3	2-isopropylmalate synthase 1
Gorai.005G127500.3	2.77317	4.07696	3.85259	3.56757	3.36029	3.44005	3.24269	3.34768	3.50109	3.48326	3.11518	3.36651	3.31293	3.38236	3.40393	3.36641	1.93093	1.99808	1.84275	1.92392	AT1G74040.1	IMS1,IPMS2,MAML-3	2-isopropylmalate synthase 1
Gorai.006G261300.1	8.08429	8.76763	9.21299	8.68831	9.79579	10.8593	11.2316	10.6289	12.4237	13.5619	11.4228	12.4694	11.5578	12.5289	10.245	11.4439	14.0465	15.4724	14.4736	14.6642	AT3G06850.1	BCE2,DIN3,LTA1	2-oxoacid dehydrogenases acyltransferase family protein
Gorai.009G264100.1	39.9643	41.0599	42.4519	41.1587	35.1282	31.6471	31.3579	32.7111	24.1309	25.5576	24.3003	24.6629	26.2663	25.8682	25.4269	25.8538	25.8179	28.7578	28.3009	27.6255	AT1G34430.1	EMB3003	2-oxoacid dehydrogenases acyltransferase family protein
Gorai.013G077100.1	15.4798	18.0611	16.4694	16.6701	10.6246	10.6725	10.8346	10.7106	9.2588	8.8422	8.37789	8.82629	10.315	9.27769	9.09749	9.5634	7.16509	6.10566	6.2833	6.51802	AT3G25860.1	LTA2,PLE2	2-oxoacid dehydrogenases acyltransferase family protein
Gorai.013G077100.2	11.1449	11.7445	11.3204	11.4033	7.70518	7.82945	7.66315	7.73259	6.25314	6.08259	6.17191	6.16921	6.83645	6.46793	7.20209	6.83549	4.89753	3.85181	4.36345	4.37093	AT3G25860.1	LTA2,PLE2	2-oxoacid dehydrogenases acyltransferase family protein
Gorai.001G252300.1	3.7559	4.31065	4.63854	4.23503	4.15748	4.02385	4.59617	4.25917	7.86554	8.25205	7.38492	7.83417	4.81191	6.89788	4.91814	5.54265	9.61273	9.15108	9.06046	9.27476	AT4G10500.1		2-oxoglutarate (2OG) and Fe(II)-dependent oxygenase superfamily protein
Gorai.001G252300.4	3.86072	4.39425	4.61298	4.28931	4.28251	4.53309	4.65486	4.49015	8.13205	8.76018	8.03199	8.30807	5.33909	6.73836	5.16357	5.74701	9.04496	9.29284	9.78136	9.37305	AT4G10500.1		2-oxoglutarate (2OG) and Fe(II)-dependent oxygenase superfamily protein
Gorai.002G003700.1	2.28954	2.03606	1.9805	2.10203	4.73566	6.74971	6.41011	5.96516	7.71031	7.42069	7.01261	7.3812	4.82089	6.91013	3.79312	5.17471	5.37594	4.36229	5.77306	5.17043	AT3G19000.1		2-oxoglutarate (2OG) and Fe(II)-dependent oxygenase superfamily protein
Gorai.002G006800.1	16.3312	15.0885	15.8175	15.7457	14.0087	13.6117	15.6792	14.4332	18.8843	19.0052	18.0047	18.6314	16.6383	17.9592	14.3568	16.3181	14.3531	12.3699	13.0362	13.2531	AT3G19000.1		2-oxoglutarate (2OG) and Fe(II)-dependent oxygenase superfamily protein
Gorai.002G006800.2	11.3864	11.4161	11.4048	11.4024	10.4863	10.1164	11.402	10.6682	13.9526	13.5623	13.3135	13.6095	11.9747	14.4326	11.2381	12.5484	9.50882	8.37318	9.10297	8.99499	AT3G19000.1		2-oxoglutarate (2OG) and Fe(II)-dependent oxygenase superfamily protein
Gorai.002G009900.1	2.61612	2.08466	2.45395	2.38491	3.11152	3.19551	4.0336	3.44688	4.68349	4.95055	4.56682	4.73362	3.94316	4.17581	3.43177	3.85025	3.74924	3.36457	3.35744	3.49042	AT4G33910.1		2-oxoglutarate (2OG) and Fe(II)-dependent oxygenase superfamily protein
Gorai.002G066700.2	2.32391	2.41108	2.23173	2.32224	2.46218	2.18223	2.29673	2.31371	2.2102	2.426	2.34762	2.32794	2.02595	2.33664	1.93848	2.10036	3.97436	3.57931	3.71244	3.75537	AT4G16330.2		2-oxoglutarate (2OG) and Fe(II)-dependent oxygenase superfamily protein
Gorai.002G066700.7	2.56455	2.4509	2.25232	2.42259	2.18229	2.44753	2.68467	2.43816	2.49346	2.40679	2.31524	2.40516	1.95608	2.23436	1.97717	2.05587	3.575	3.6112	3.83892	3.67504	AT4G16330.2		2-oxoglutarate (2OG) and Fe(II)-dependent oxygenase superfamily protein
Gorai.004G035700.1	17.3497	16.4428	15.6735	16.4887	14.0642	14.9072	15.7485	14.9066	17.3725	17.4738	17.1409	17.3291	16.3152	16.5202	16.1072	16.3142	14.2448	13.3488	14.3075	13.967	AT5G48020.1		2-oxoglutarate (2OG) and Fe(II)-dependent oxygenase superfamily protein
Gorai.004G035700.2	7.54308	8.8306	9.52176	8.63181	7.73068	7.83326	8.55462	8.03952	9.95599	9.83315	9.3535	9.71421	9.26422	9.53342	8.68472	9.16079	7.3821	7.77813	8.06134	7.74053	AT5G48020.1		2-oxoglutarate (2OG) and Fe(II)-dependent oxygenase superfamily protein
Gorai.005G112700.1	16.2632	14.3516	14.7645	15.1265	15.1673	15.4945	16.6854	15.7824	13.0078	12.8139	13.7302	13.184	12.2919	14.0403	12.0337	12.7886	12.1552	10.5401	12.5134	11.7363	AT1G20270.1		2-oxoglutarate (2OG) and Fe(II)-dependent oxygenase superfamily protein
Gorai.005G155500.1	8.27735	7.65638	8.70017	8.2113	13.9454	15.4519	15.5312	14.9761	17.8434	17.2072	16.1102	17.0536	16.0452	18.3392	17.4065	17.2636	11.036	10.7805	11.5477	11.1214	AT1G03400.1		2-oxoglutarate (2OG) and Fe(II)-dependent oxygenase superfamily protein
Gorai.005G155500.2	3.88651	4.66787	5.60471	4.71969	7.84777	8.80954	8.49899	8.38544	10.3541	10.1575	9.08244	9.86469	10.0118	11.2436	9.14403	10.1331	7.29708	6.49971	7.32362	7.04014	AT1G03400.1		2-oxoglutarate (2OG) and Fe(II)-dependent oxygenase superfamily protein
Gorai.007G190600.1	11.2442	10.1703	9.94097	10.4518	8.68722	8.6946	9.14489	8.84224	7.72288	8.3385	8.12334	8.06157	8.09227	8.21997	8.04591	8.11939	6.37675	6.91527	6.49307	6.59503	AT5G66060.1		2-oxoglutarate (2OG) and Fe(II)-dependent oxygenase superfamily protein
Gorai.007G190600.2	8.75862	8.47714	8.79295	8.67624	7.34896	7.77199	7.22467	7.44854	6.54052	7.08913	6.09961	6.57642	7.31718	7.39276	7.06993	7.25996	5.32982	5.16263	4.97268	5.15504	AT5G66060.1		2-oxoglutarate (2OG) and Fe(II)-dependent oxygenase superfamily protein
Gorai.007G190600.3	10.1188	10.0493	9.75173	9.97327	9.03605	8.89177	9.34368	9.0905	7.67446	7.67275	7.8767	7.7413	7.68504	7.94892	7.67624	7.77007	6.57564	6.47158	6.52612	6.52445	AT5G66060.1		2-oxoglutarate (2OG) and Fe(II)-dependent oxygenase superfamily protein
Gorai.007G190600.4	9.96114	8.82575	9.12975	9.30555	7.95298	7.91806	7.93842	7.93649	7.17027	7.31028	7.31495	7.26517	7.05345	7.25534	7.31265	7.20714	5.39244	5.75363	5.87342	5.67317	AT5G66060.1		2-oxoglutarate (2OG) and Fe(II)-dependent oxygenase superfamily protein
Gorai.007G190600.5	10.0211	10.8296	10.3163	10.389	8.73254	8.64772	9.47684	8.95236	8.41597	8.75556	7.62017	8.2639	8.23141	8.46362	7.88046	8.19183	6.43038	5.97343	5.93561	6.11314	AT5G66060.1		2-oxoglutarate (2OG) and Fe(II)-dependent oxygenase superfamily protein
Gorai.008G061800.2	11.1481	10.6746	10.115	10.6459	5.57572	5.56673	5.70928	5.61724	5.10538	5.06167	5.54309	5.23672	5.30842	5.69515	6.11703	5.70687	3.91243	4.68287	5.09661	4.56397	AT5G66060.1		2-oxoglutarate (2OG) and Fe(II)-dependent oxygenase superfamily protein
Gorai.009G269000.1	5.62989	6.72627	6.15821	6.17146	5.91802	5.97703	6.92849	6.27451	5.39159	5.61176	5.62233	5.54189	5.36994	5.23049	5.11374	5.23806	3.52571	3.29657	3.26655	3.36294	AT1G20270.1		2-oxoglutarate (2OG) and Fe(II)-dependent oxygenase superfamily protein
Gorai.009G269000.2	8.06832	8.14849	7.90735	8.04139	7.54013	8.41352	8.02643	7.99336	7.55129	7.48126	7.44403	7.49219	7.13425	7.96226	7.69635	7.59762	3.7768	4.08809	4.19856	4.02115	AT1G20270.1		2-oxoglutarate (2OG) and Fe(II)-dependent oxygenase superfamily protein
Gorai.009G269000.3	7.30685	6.75489	7.48735	7.18303	7.08769	7.29198	8.22184	7.53384	6.78196	7.40676	7.08571	7.09148	6.54889	7.08177	7.04614	6.89227	3.778	4.22001	3.91649	3.9715	AT1G20270.1		2-oxoglutarate (2OG) and Fe(II)-dependent oxygenase superfamily protein
Gorai.009G269000.4	8.67882	9.00967	8.10781	8.59877	8.6983	8.56206	9.10978	8.79004	7.82904	7.91252	7.6296	7.79039	7.77057	7.69365	8.10073	7.85498	4.44447	4.18502	4.57211	4.40053	AT1G20270.1		2-oxoglutarate (2OG) and Fe(II)-dependent oxygenase superfamily protein
Gorai.010G144300.1	3.15374	3.49428	3.82861	3.49221	3.21399	3.1084	3.2766	3.19966	2.98931	2.83917	2.49929	2.77592	2.72702	2.72419	2.74924	2.73348	2.44044	2.19933	2.25267	2.29748	AT3G18210.1		2-oxoglutarate (2OG) and Fe(II)-dependent oxygenase superfamily protein
Gorai.010G231000.1	4.40115	3.64757	3.68806	3.91226	4.18432	4.61958	4.94931	4.5844	5.42821	5.88973	4.68427	5.33407	5.68707	5.82912	5.34905	5.62175	3.99635	4.07991	3.67288	3.91638	AT3G21360.1		2-oxoglutarate (2OG) and Fe(II)-dependent oxygenase superfamily protein
Gorai.011G129000.1	15.9957	14.3468	14.3184	14.8869	13.5829	12.235	12.8659	12.8946	10.5853	10.567	11.0577	10.7367	9.40057	10.1454	10.9166	10.1542	2.22509	2.96827	2.88274	2.69203	AT2G38500.1		2-oxoglutarate (2OG) and Fe(II)-dependent oxygenase superfamily protein
Gorai.011G182800.1	8.67627	8.3429	8.44759	8.48892	7.57677	7.96875	7.95216	7.83256	8.1814	7.77537	7.06258	7.67312	7.68489	8.52136	7.65818	7.95481	7.79032	7.87672	7.68728	7.78478	AT5G18900.1		2-oxoglutarate (2OG) and Fe(II)-dependent oxygenase superfamily protein
Gorai.011G182800.2	8.09016	7.54847	8.24563	7.96142	7.55488	7.46384	8.21438	7.74436	7.44266	7.03027	6.64529	7.0394	7.24953	8.22978	7.42778	7.63569	7.77478	6.51914	6.89881	7.06424	AT5G18900.1		2-oxoglutarate (2OG) and Fe(II)-dependent oxygenase superfamily protein
Gorai.013G049300.1	35.788	32.899	34.2422	34.3097	25.0822	27.4787	28.5328	27.0312	29.0814	31.735	31.4779	30.7648	26.8223	28.8371	26.7333	27.4642	17.1574	17.6236	18.6385	17.8065	AT4G33910.1		2-oxoglutarate (2OG) and Fe(II)-dependent oxygenase superfamily protein
Gorai.013G049300.2	20.6464	20.3534	21.4221	20.8073	15.5477	18.1015	17.8528	17.1673	18.8736	20.4237	19.0582	19.4518	14.9652	18.6455	16.0112	16.5406	10.5071	11.0243	11.9239	11.1518	AT4G33910.1		2-oxoglutarate (2OG) and Fe(II)-dependent oxygenase superfamily protein
Gorai.013G230000.1	6.6948	5.89185	6.37302	6.31989	6.15427	7.11285	7.39087	6.886	8.11403	8.00174	8.10325	8.07301	6.58135	8.03136	6.98686	7.19986	4.96875	5.30792	5.99486	5.42384	AT1G35190.1		2-oxoglutarate (2OG) and Fe(II)-dependent oxygenase superfamily protein
Gorai.013G230000.2	6.86514	5.95335	6.19226	6.33692	6.21147	7.1736	6.61632	6.66713	7.45404	8.15356	7.38048	7.6627	6.68209	7.71212	6.21221	6.86881	4.65249	5.31583	5.40106	5.12313	AT1G35190.1		2-oxoglutarate (2OG) and Fe(II)-dependent oxygenase superfamily protein
Gorai.013G230000.3	3.77185	4.07524	3.63285	3.82665	3.84013	4.70864	4.84829	4.46569	5.08882	5.25648	4.75987	5.03506	4.23626	5.06189	4.37061	4.55626	3.68679	3.29303	3.76083	3.58022	AT1G35190.1		2-oxoglutarate (2OG) and Fe(II)-dependent oxygenase superfamily protein
Gorai.006G196900.2	2.00395	2.19042	2.0242	2.07286	1.11674	1.14613	1.38443	1.21577	1.26297	0.879815	0.868242	1.00367	1.36094	1.33469	1.02668	1.24077	0.796796	0.896689	0.84296	0.845482	AT5G51880.1		2-oxoglutarate (2OG) and Fe(II)-dependent oxygenase superfamily protein
Gorai.006G071700.1	0.0136802	0.01885	0.0253518	0.019294	0.0933252	0.148411	0.0249743	0.0889036	0.00535839	0.0182964	0.0286334	0.0174294	0.0903914	0.0289314	0.0227013	0.0473414	0	0	0	0	AT1G06620.1		2-oxoglutarate (2OG) and Fe(II)-dependent oxygenase superfamily protein
Gorai.006G071800.1	0	0.0410082	0.016754	0.0192541	0	0.0340104	0.011389	0.0151331	0	0.016275	0	0.00542498	0	0	0.00952185	0.00317395	0	0	0	0	AT5G59540.1		2-oxoglutarate (2OG) and Fe(II)-dependent oxygenase superfamily protein
Gorai.006G123400.1	4.53775	4.08662	4.04568	4.22335	4.30442	3.76252	3.56292	3.87662	3.9009	3.59655	3.39764	3.6317	4.72442	3.95975	4.70163	4.46193	2.22399	2.12942	2.01849	2.12397	AT3G13610.1		2-oxoglutarate (2OG) and Fe(II)-dependent oxygenase superfamily protein
Gorai.007G195400.1	2.71787	2.76619	3.16378	2.88261	2.84521	2.76829	2.90919	2.8409	2.86332	2.90265	2.57594	2.78064	2.62877	2.87364	2.62807	2.71016	2.69006	2.65151	2.52884	2.62347	AT2G17970.1		2-oxoglutarate (2OG) and Fe(II)-dependent oxygenase superfamily protein
Gorai.007G195400.2	2.51825	2.7393	2.91598	2.72451	2.73916	2.94979	2.69658	2.79518	2.6392	2.72679	2.52259	2.62953	2.63988	2.79709	2.3935	2.61016	2.75806	2.86991	2.56016	2.72938	AT2G17970.1		2-oxoglutarate (2OG) and Fe(II)-dependent oxygenase superfamily protein
Gorai.007G195400.3	2.43258	2.68144	2.66729	2.59377	2.61051	2.68923	2.51715	2.60563	2.82759	2.75442	2.31829	2.63343	2.28236	2.46013	2.47727	2.40659	2.52318	2.91608	2.15644	2.5319	AT2G17970.1		2-oxoglutarate (2OG) and Fe(II)-dependent oxygenase superfamily protein
Gorai.007G195400.4	2.15693	2.64886	2.44345	2.41641	2.69511	2.46933	2.32823	2.49756	2.575	2.43807	2.08513	2.36607	2.40039	2.25276	2.51204	2.3884	2.41789	2.17168	2.43079	2.34012	AT2G17970.1		2-oxoglutarate (2OG) and Fe(II)-dependent oxygenase superfamily protein
Gorai.008G061800.1	8.30772	7.3399	7.9281	7.85858	3.54978	3.30785	3.13283	3.33015	3.05649	2.62401	2.88177	2.85409	2.94242	3.15121	3.43068	3.17477	2.30932	2.87745	2.5691	2.58529	AT5G66060.1		2-oxoglutarate (2OG) and Fe(II)-dependent oxygenase superfamily protein
Gorai.008G061800.3	7.29541	6.79276	7.28824	7.12547	3.38136	3.55179	3.17588	3.36968	2.8196	2.96951	2.89139	2.8935	2.91089	3.32593	3.19246	3.14309	2.08453	2.95751	2.64686	2.56297	AT5G66060.1		2-oxoglutarate (2OG) and Fe(II)-dependent oxygenase superfamily protein
Gorai.008G061800.4	6.19787	5.85065	6.42683	6.15845	2.62911	2.87593	2.85868	2.78791	2.56203	2.40721	2.32648	2.43191	2.56846	2.78216	2.94342	2.76468	1.75724	2.15852	2.09641	2.00406	AT5G66060.1		2-oxoglutarate (2OG) and Fe(II)-dependent oxygenase superfamily protein
Gorai.009G191400.1	4.44913	3.88854	4.18808	4.17525	3.43661	3.76908	3.68964	3.63178	3.50609	3.53536	2.95095	3.3308	3.25072	3.43393	3.48128	3.38864	2.00596	1.90935	2.17184	2.02905	AT1G20270.1		2-oxoglutarate (2OG) and Fe(II)-dependent oxygenase superfamily protein
Gorai.009G191400.4	4.27353	3.89414	3.80711	3.99159	3.59025	4.3401	3.85608	3.92881	3.76998	3.61536	3.33363	3.57299	3.35221	3.82698	3.4007	3.52663	2.17087	2.25962	2.43976	2.29008	AT1G20270.1		2-oxoglutarate (2OG) and Fe(II)-dependent oxygenase superfamily protein
Gorai.011G129000.5	12.038	12.7044	13.1677	12.6367	10.5352	10.5464	10.3159	10.4659	9.75682	9.88833	10.1463	9.9305	8.54982	8.71816	9.53534	8.93444	1.85825	2.26446	2.60612	2.24294	AT2G38500.1		2-oxoglutarate (2OG) and Fe(II)-dependent oxygenase superfamily protein
Gorai.009G191400.2	4.44406	4.01927	3.8054	4.08957	3.38996	3.29399	3.78177	3.48857	3.07674	2.96687	2.70214	2.91525	3.06028	3.26242	3.09689	3.13986	1.60469	1.78041	2.11873	1.83461	AT1G20270.1		2-oxoglutarate (2OG) and Fe(II)-dependent oxygenase superfamily protein
Gorai.009G191400.3	4.13308	3.46684	3.75794	3.78595	3.10209	3.20051	3.21541	3.17267	3.23068	3.12449	2.767	3.04073	2.72557	2.94485	2.68468	2.78503	1.37013	1.93187	2.0953	1.7991	AT1G20270.1		2-oxoglutarate (2OG) and Fe(II)-dependent oxygenase superfamily protein
Gorai.010G128800.2	4.07305	3.73919	4.2844	4.03221	3.30742	3.59442	3.51725	3.47303	2.62853	2.4907	2.26526	2.4615	2.8122	2.91199	2.37404	2.69941	0.929084	0.926823	1.1632	1.00637	AT3G20810.1		2-oxoglutarate (2OG) and Fe(II)-dependent oxygenase superfamily protein
Gorai.010G128800.3	3.30409	2.94597	2.88099	3.04369	2.56503	2.65311	2.79128	2.66981	2.36099	1.875	1.80761	2.01454	2.3907	2.11743	1.9183	2.14214	0.693859	0.781958	0.73161	0.735809	AT3G20810.1		2-oxoglutarate (2OG) and Fe(II)-dependent oxygenase superfamily protein
Gorai.011G129000.2	7.24034	6.38486	6.92213	6.84911	6.87079	5.80684	5.47377	6.05047	5.10706	5.38356	5.51584	5.33549	5.3702	5.18771	5.72486	5.42759	1.18934	1.36165	1.42875	1.32658	AT2G38500.1		2-oxoglutarate (2OG) and Fe(II)-dependent oxygenase superfamily protein
Gorai.011G129000.3	3.5181	3.76987	3.90971	3.73256	3.9189	2.89288	3.25747	3.35642	3.35861	2.99993	2.68686	3.01513	2.81633	2.81336	3.24895	2.95955	0.766783	0.797176	0.891975	0.818645	AT2G38500.1		2-oxoglutarate (2OG) and Fe(II)-dependent oxygenase superfamily protein
Gorai.011G129000.4	3.86504	3.86537	4.07315	3.93452	3.76227	3.81367	3.69205	3.756	3.48703	3.75633	3.28817	3.51051	2.75399	3.49806	3.37571	3.20925	0.599525	0.978494	1.10576	0.894591	AT2G38500.1		2-oxoglutarate (2OG) and Fe(II)-dependent oxygenase superfamily protein
Gorai.013G064300.1	10.0946	8.64883	8.85552	9.19965	5.45478	5.51514	5.86246	5.61079	4.2579	3.55407	3.16475	3.65891	4.83034	4.43751	5.21858	4.82881	1.21013	1.3158	1.31857	1.2815	AT5G51880.1		2-oxoglutarate (2OG) and Fe(II)-dependent oxygenase superfamily protein
Gorai.010G144300.2	2.64258	2.42258	2.76185	2.609	2.42506	2.22132	2.2872	2.31119	2.19928	1.88558	1.83065	1.97184	2.39093	2.093	2.21037	2.23143	1.99282	1.48331	1.76452	1.74688	AT3G18210.1		2-oxoglutarate (2OG) and Fe(II)-dependent oxygenase superfamily protein
Gorai.010G128800.1	2.71347	3.00698	3.15218	2.95754	2.2889	2.69214	2.59507	2.52537	2.05037	2.17841	1.72678	1.98519	1.71455	1.95019	1.77537	1.81337	0.732332	0.723729	0.798255	0.751439	AT3G20810.1		2-oxoglutarate (2OG) and Fe(II)-dependent oxygenase superfamily protein
Gorai.006G196900.1	1.44787	1.22219	1.51527	1.39511	0.777302	0.904221	0.872777	0.851433	0.947719	0.684749	0.569557	0.734008	0.794435	1.13908	0.926531	0.953348	0.540134	0.598535	0.724355	0.621008	AT5G51880.1		2-oxoglutarate (2OG) and Fe(II)-dependent oxygenase superfamily protein
Gorai.006G196900.3	1.66274	1.77446	1.67175	1.70299	0.977655	0.82597	0.893866	0.899164	1.06254	0.719582	0.882105	0.888077	1.01957	0.904885	0.995035	0.973164	0.721674	0.646002	0.688217	0.685298	AT5G51880.1		2-oxoglutarate (2OG) and Fe(II)-dependent oxygenase superfamily protein
Gorai.011G106500.1	1.32614	1.57525	1.30521	1.4022	1.16361	1.50272	1.19029	1.28554	1.06268	1.23774	1.11723	1.13922	1.0963	1.12529	1.26836	1.16332	0.69048	0.741294	0.760405	0.730726	AT3G50210.1		2-oxoglutarate (2OG) and Fe(II)-dependent oxygenase superfamily protein
Gorai.013G238700.1	0.309924	0.132787	0.269897	0.237536	0.169507	0.0476263	0.076909	0.0980141	0.204425	0.211104	0.186464	0.200664	0.160395	0.0755627	0.207727	0.147895	0	0.029174	0.0215041	0.0168927	AT1G52820.1		2-oxoglutarate (2OG) and Fe(II)-dependent oxygenase superfamily protein
Gorai.006G256500.1	23.2178	22.7377	21.6505	22.5353	5.1932	4.17068	4.62709	4.66366	2.3718	2.20977	2.25779	2.27979	3.86408	2.62265	3.42229	3.30301	1.47159	1.25361	1.293	1.3394	AT5G18900.1		2-oxoglutarate (2OG) and Fe(II)-dependent oxygenase superfamily protein
Gorai.006G249500.1	14.811	15.0588	15.1786	15.0161	13.2009	11.7476	11.8623	12.2703	8.94065	9.14895	8.82202	8.97054	11.7904	9.87291	14.4686	12.044	4.30524	4.64662	4.96004	4.6373	AT1G06620.1		2-oxoglutarate (2OG) and Fe(II)-dependent oxygenase superfamily protein
Gorai.013G017500.1	8.01873	9.14286	7.47458	8.21206	3.31696	4.01426	3.67727	3.6695	3.00522	2.65299	2.32527	2.66116	2.81395	3.76881	3.12806	3.23694	1.33702	1.1167	2.06228	1.50533	AT3G11150.1		2-oxoglutarate (2OG) and Fe(II)-dependent oxygenase superfamily protein
Gorai.008G061800.5	4.81177	4.78985	5.19328	4.93163	2.36834	2.12038	2.34358	2.27744	2.01475	1.82361	1.96321	1.93386	2.11438	2.22232	2.43485	2.25718	1.53263	1.84876	1.79392	1.7251	AT5G66060.1		2-oxoglutarate (2OG) and Fe(II)-dependent oxygenase superfamily protein
Gorai.008G011300.1	1.96955	1.82984	2.03178	1.94372	1.64175	1.67724	1.45659	1.59186	1.71743	1.6814	1.30167	1.56684	1.61299	1.23779	1.71386	1.52155	0.795278	0.907062	0.977383	0.893241	AT4G02485.1		2-oxoglutarate (2OG) and Fe(II)-dependent oxygenase superfamily protein
Gorai.013G238700.2	0.158706	0.06573	0.139167	0.121201	0.0812818	0.0333105	0.0402836	0.0516253	0.201203	0.13547	0.0595542	0.132076	0.17677	0.116494	0.0819609	0.125075	0	0.0265029	0.0142894	0.0135974	AT1G52790.1		2-oxoglutarate (2OG) and Fe(II)-dependent oxygenase superfamily protein
Gorai.007G335700.2	1.98757	2.03571	1.8931	1.97212	2.18795	2.2841	2.4447	2.30558	2.55469	2.48997	2.3319	2.45885	2.47078	2.76172	2.17967	2.47072	2.59653	2.68586	2.70379	2.66206	AT3G12940.1		2-oxoglutarate (2OG) and Fe(II)-dependent oxygenase superfamily protein
Gorai.002G066700.5	2.29456	2.23046	2.07289	2.1993	2.03062	1.88418	2.10952	2.0081	2.30242	2.08709	1.9637	2.11774	1.94526	2.31861	2.01119	2.09169	3.67415	3.19016	3.00592	3.29008	AT4G16330.2		2-oxoglutarate (2OG) and Fe(II)-dependent oxygenase superfamily protein
Gorai.002G066700.4	1.84287	1.5183	1.75926	1.70681	1.47348	1.6186	1.81611	1.63606	1.928	1.7803	1.8998	1.86937	1.63559	1.90639	1.76139	1.76779	2.52199	2.36319	2.82837	2.57118	AT4G16330.2		2-oxoglutarate (2OG) and Fe(II)-dependent oxygenase superfamily protein
Gorai.002G066700.1	1.92348	1.66519	1.90565	1.83144	1.55722	1.76033	1.76314	1.69357	2.05688	2.0965	1.98844	2.04727	1.62774	2.33615	1.75845	1.90745	3.19793	3.13032	2.94724	3.09183	AT4G16330.2		2-oxoglutarate (2OG) and Fe(II)-dependent oxygenase superfamily protein
Gorai.009G431900.1	0.0882682	0.0225798	0.0607654	0.0572045	0.0114735	0.0298505	0.0441558	0.0284933	4.34457	8.77602	7.97906	7.03322	0.428917	0.786721	0.278729	0.498122	31.6284	31.2231	31.4883	31.4466	AT1G52820.1		2-oxoglutarate (2OG) and Fe(II)-dependent oxygenase superfamily protein
Gorai.010G076300.1	2.31818	2.10642	2.38001	2.2682	1.66225	1.48518	1.87385	1.67376	2.76371	2.97852	2.46903	2.73709	1.86748	2.55491	1.48601	1.96947	0.296381	0.643366	0.487771	0.475839	AT1G35190.1		2-oxoglutarate (2OG) and Fe(II)-dependent oxygenase superfamily protein
Gorai.001G212500.1	3.83749	3.4972	3.76314	3.69928	1.76326	1.7857	1.63939	1.72945	2.98136	2.75382	1.82517	2.52012	2.75185	2.06229	2.44667	2.42027	1.57149	1.46327	1.50031	1.51169	AT1G14130.1		2-oxoglutarate (2OG) and Fe(II)-dependent oxygenase superfamily protein
Gorai.004G258600.1	0.703925	0.439243	0.552345	0.565171	0	0.0205601	0.0262634	0.0156078	0	0.00731448	0.0183505	0.00855498	0.260923	0.171448	0.260539	0.23097	0	0	0.00849859	0.00283286	AT3G13610.1		2-oxoglutarate (2OG) and Fe(II)-dependent oxygenase superfamily protein
Gorai.011G106500.2	1.07199	1.01748	1.02486	1.03811	0.858881	1.07062	1.05958	0.99636	0.953601	0.834146	0.955388	0.914378	1.29036	0.919318	1.14251	1.1174	0.379747	0.451325	0.732789	0.521287	AT3G50210.1		2-oxoglutarate (2OG) and Fe(II)-dependent oxygenase superfamily protein
Gorai.011G188800.1	0.280525	0.286653	0.409399	0.325526	0.198012	0.136778	0.122452	0.152414	0.810897	0.467761	0.375562	0.551407	0.805381	0.695269	0.545703	0.682118	0.333129	0.500352	0.902742	0.578741	AT3G21420.1		2-oxoglutarate (2OG) and Fe(II)-dependent oxygenase superfamily protein
Gorai.013G179000.1	0.183248	0.178513	0.116789	0.159516	2.17525	1.99652	2.99957	2.39045	7.49723	8.88822	6.90162	7.76236	6.7376	5.49403	6.4633	6.23164	0.337814	0.412329	0.397053	0.382399	AT1G78550.1		2-oxoglutarate (2OG) and Fe(II)-dependent oxygenase superfamily protein
Gorai.004G196400.4	1.83921	1.84534	1.54623	1.7436	1.43081	1.50177	1.32917	1.42058	1.47779	1.39732	1.58201	1.48571	1.40785	1.32266	1.359	1.36317	1.06247	0.989041	0.949221	1.00024	AT4G16770.1		2-oxoglutarate (2OG) and Fe(II)-dependent oxygenase superfamily protein
Gorai.004G196400.2	1.74232	1.34097	1.75208	1.61179	1.54291	1.23346	1.21184	1.32941	1.30232	1.22972	1.25766	1.26323	1.83612	1.18095	1.16862	1.39523	0.767371	0.77226	0.723387	0.754339	AT4G16770.1		2-oxoglutarate (2OG) and Fe(II)-dependent oxygenase superfamily protein
Gorai.001G252300.2	3.21954	3.73974	3.81021	3.58983	3.46832	3.53642	3.51208	3.5056	6.47446	6.85859	6.61925	6.65077	4.85206	5.35226	4.09473	4.76635	7.19523	7.34251	7.32741	7.28838	AT4G10490.1		2-oxoglutarate (2OG) and Fe(II)-dependent oxygenase superfamily protein
Gorai.001G252300.3	2.95857	3.23661	3.51991	3.23836	3.46787	3.44982	3.29647	3.40472	5.71906	6.46495	6.09316	6.09239	3.51718	4.39748	3.93595	3.9502	5.93446	6.34701	6.95681	6.41276	AT4G10500.1		2-oxoglutarate (2OG) and Fe(II)-dependent oxygenase superfamily protein
Gorai.001G252300.5	3.42886	3.58321	3.88421	3.63209	3.53006	3.54329	3.43298	3.50211	6.74786	7.31928	6.92919	6.99878	4.30871	5.60138	4.32977	4.74662	7.35535	7.7583	7.44612	7.51992	AT4G10490.1		2-oxoglutarate (2OG) and Fe(II)-dependent oxygenase superfamily protein
Gorai.001G252300.6	3.26375	3.27605	3.59781	3.37921	3.35414	3.23244	3.13347	3.24002	5.78737	6.37755	6.45338	6.2061	4.22786	5.17057	4.22244	4.54029	5.95832	6.89029	7.20164	6.68341	AT4G10490.1		2-oxoglutarate (2OG) and Fe(II)-dependent oxygenase superfamily protein
Gorai.013G178900.1	0.118254	0.0879846	0.0780883	0.0947757	0.688519	0.634188	0.918078	0.746929	3.04599	2.8812	2.31634	2.74785	2.40767	2.05941	2.45492	2.30733	0.272508	0.26997	0.203592	0.24869	AT1G78550.1		2-oxoglutarate (2OG) and Fe(II)-dependent oxygenase superfamily protein
Gorai.010G076300.2	2.34394	1.97683	2.0027	2.10782	1.42177	1.64271	2.11296	1.72581	2.37977	2.48915	2.43163	2.43352	1.43516	1.9657	1.44518	1.61535	0.48595	0.679631	0.54	0.568527	AT1G35190.1		2-oxoglutarate (2OG) and Fe(II)-dependent oxygenase superfamily protein
Gorai.010G076300.6	2.15594	2.21065	2.19857	2.18839	1.44491	1.40615	1.72583	1.52563	2.63693	2.41939	1.98225	2.34619	1.77955	1.54098	1.17856	1.4997	0.448666	0.426895	0.483671	0.453077	AT1G35190.1		2-oxoglutarate (2OG) and Fe(II)-dependent oxygenase superfamily protein
Gorai.004G196400.5	1.77063	1.58702	1.63088	1.66284	1.2467	1.36954	1.24237	1.28621	1.15084	1.29018	1.179	1.20668	1.36651	1.10329	1.35635	1.27538	0.865826	0.766008	0.915268	0.849034	AT4G16770.1		2-oxoglutarate (2OG) and Fe(II)-dependent oxygenase superfamily protein
Gorai.011G106500.6	1.45923	1.06689	1.13109	1.21907	1.42972	1.16396	1.11662	1.23677	1.02805	1.0099	1.04532	1.02776	1.02429	1.0749	1.04262	1.04727	0.526581	0.552221	0.657712	0.578838	AT3G50210.1		2-oxoglutarate (2OG) and Fe(II)-dependent oxygenase superfamily protein
Gorai.009G431800.1	0.0258854	0.0178843	0.0189535	0.0209077	0.00924424	0.00403025	0.00995235	0.00774228	1.68666	3.29746	3.03282	2.67231	0.0781562	0.246532	0.0546308	0.12644	12.8677	11.8855	12.2346	12.3293	AT1G52820.1		2-oxoglutarate (2OG) and Fe(II)-dependent oxygenase superfamily protein
Gorai.009G431800.2	0.0566751	0.0265985	0.031521	0.0382649	0	0.00440735	0.0207739	0.00839375	1.49107	3.07018	2.51215	2.3578	0.00936293	0.17987	0.0179143	0.0690491	11.0694	10.8252	11.7921	11.2289	AT1G52820.1		2-oxoglutarate (2OG) and Fe(II)-dependent oxygenase superfamily protein
Gorai.002G066700.3	1.61028	1.53479	1.76463	1.63657	1.62916	1.52366	1.50627	1.55303	1.50987	1.77438	1.65309	1.64578	1.68011	1.65593	1.57495	1.63699	2.28412	2.13081	2.23015	2.21503	AT4G16330.2		2-oxoglutarate (2OG) and Fe(II)-dependent oxygenase superfamily protein
Gorai.002G066700.6	1.6428	1.52307	1.61742	1.59443	1.404	1.60372	1.68725	1.56499	1.79068	1.55341	1.76241	1.70217	1.77782	1.89639	1.40337	1.69253	3.00731	2.62527	2.64464	2.75907	AT4G16330.2		2-oxoglutarate (2OG) and Fe(II)-dependent oxygenase superfamily protein
Gorai.006G071200.1	0	0.0121302	0	0.00404341	0	0	0	0	0	0	0	0	0	0	0	0	0	0	0	0	AT1G06620.1		2-oxoglutarate (2OG) and Fe(II)-dependent oxygenase superfamily protein
Gorai.006G071300.1	0	0	0	0	0	0	0	0	0	0	0	0	0	0	0	0	0	0	0	0	AT5G59540.1		2-oxoglutarate (2OG) and Fe(II)-dependent oxygenase superfamily protein
Gorai.009G232800.1	0	0	0.00692611	0.0023087	0	0	0	0	0.0326718	0.0199941	0.0348779	0.0291813	0	0	0	0	2.89099	1.3141	1.77662	1.9939	AT2G36690.1		2-oxoglutarate (2OG) and Fe(II)-dependent oxygenase superfamily protein
Gorai.009G232800.2	0	0	0.0124498	0.00414994	0	0	0	0	0.0128387	0.0173194	0.0137475	0.0146352	0	0	0	0	2.01758	1.08877	1.38551	1.49729	AT2G36690.1		2-oxoglutarate (2OG) and Fe(II)-dependent oxygenase superfamily protein
Gorai.007G335900.1	1.78407	2.51356	2.42231	2.23998	2.10365	2.25448	2.53209	2.29674	3.48301	3.09967	3.02559	3.20276	3.03857	3.42392	2.38241	2.9483	4.6415	4.58955	4.84611	4.69239	AT3G12940.1		2-oxoglutarate (2OG) and Fe(II)-dependent oxygenase superfamily protein
Gorai.001G212500.2	2.39601	2.51221	2.25356	2.38726	1.54656	1.13687	0.884709	1.18938	1.8558	1.57774	1.06708	1.50021	1.86541	1.28343	1.36743	1.50542	0.990579	0.966391	1.08721	1.01473	AT1G14130.1		2-oxoglutarate (2OG) and Fe(II)-dependent oxygenase superfamily protein
Gorai.010G068900.2	2.11684	2.25847	2.07198	2.14909	1.31203	1.24837	1.24242	1.2676	1.206	1.12327	1.09756	1.14227	1.14618	1.15102	1.32222	1.20647	0.676488	0.707712	0.795437	0.726546	AT4G13400.1		2-oxoglutarate (2OG) and Fe(II)-dependent oxygenase superfamily protein
Gorai.010G068900.3	1.93782	1.96558	2.16397	2.02246	1.54171	1.12825	1.32898	1.33298	1.25151	1.16725	0.986195	1.13499	1.48503	1.27678	1.48802	1.41661	0.687484	0.729097	0.758588	0.725056	AT4G13400.1		2-oxoglutarate (2OG) and Fe(II)-dependent oxygenase superfamily protein
Gorai.005G048800.1	1.28974	0.908696	1.15873	1.11906	2.124	2.4556	2.36937	2.31632	3.00849	2.57281	2.22926	2.60352	2.96253	3.26077	3.14795	3.12375	2.10867	2.3936	2.48419	2.32882	AT1G06620.1		2-oxoglutarate (2OG) and Fe(II)-dependent oxygenase superfamily protein
Gorai.006G249400.1	1.7625	1.46674	1.8802	1.70315	2.20313	2.05148	1.78171	2.01211	2.8127	2.89581	2.33066	2.67972	2.9376	2.38691	2.76583	2.69678	1.40343	1.34816	1.21444	1.32201	AT1G06620.1		2-oxoglutarate (2OG) and Fe(II)-dependent oxygenase superfamily protein
Gorai.010G230900.1	1.37091	1.69152	1.89639	1.65294	1.85733	2.22092	2.09119	2.05648	2.47542	2.31115	2.39498	2.39385	2.33688	2.61822	2.22819	2.39443	1.72133	1.54189	1.7244	1.66254	AT3G21360.1		2-oxoglutarate (2OG) and Fe(II)-dependent oxygenase superfamily protein
Gorai.001G252200.1	0.155156	0.257285	0.210029	0.20749	4.34039	4.35707	3.88563	4.19436	2.06808	1.84888	1.8962	1.93772	2.79915	3.75052	2.52138	3.02368	0.291174	0.0821266	0.318252	0.230518	AT4G10500.1		2-oxoglutarate (2OG) and Fe(II)-dependent oxygenase superfamily protein
Gorai.002G036400.6	0.865398	0.820757	0.861563	0.849239	2.14278	2.03699	2.11266	2.09747	0.838931	0.550796	0.625502	0.671743	1.36506	1.14124	1.49381	1.33337	0.227111	0.119305	0.156758	0.167725	AT3G12940.1		2-oxoglutarate (2OG) and Fe(II)-dependent oxygenase superfamily protein
Gorai.012G183700.1	2.11	1.8753	1.79415	1.92648	2.19755	1.95048	1.92495	2.02432	1.69499	1.76053	1.79484	1.75012	1.83162	1.90098	1.57609	1.76956	0.63538	0.691138	0.85682	0.727779	AT1G68080.1		2-oxoglutarate (2OG) and Fe(II)-dependent oxygenase superfamily protein
Gorai.010G076300.4	1.80609	1.89169	1.54138	1.74639	1.12971	1.15159	1.66415	1.31515	1.95269	2.22412	1.88344	2.02008	1.48984	1.59001	1.10789	1.39592	0.1946	0.584004	0.287857	0.355487	AT1G35190.1		2-oxoglutarate (2OG) and Fe(II)-dependent oxygenase superfamily protein
Gorai.005G048800.2	1.04023	0.849561	0.846933	0.91224	1.38227	1.62111	1.44295	1.48211	1.95331	1.93461	1.60808	1.832	1.91684	1.96841	2.20615	2.03047	1.84032	1.86774	1.59514	1.76773	AT1G06640.2		2-oxoglutarate (2OG) and Fe(II)-dependent oxygenase superfamily protein
Gorai.013G239900.1	1.57312	1.95379	1.28401	1.60364	1.04066	0.76367	0.552419	0.785583	0.186552	0.744586	1.08555	0.67223	4.48961	1.3475	5.8034	3.88017	2.44501	1.30069	0.327314	1.35767	AT4G03070.1	AOP,AOP1,AOP1.1	2-oxoglutarate (2OG) and Fe(II)-dependent oxygenase superfamily protein
Gorai.002G006700.1	0.0954693	0.0920042	0.139385	0.108953	0.786106	2.40542	2.62766	1.93973	1.45183	1.16691	1.2153	1.27801	1.1875	1.61596	0.786283	1.19658	2.59064	1.79666	2.5462	2.31116	AT3G19000.1		2-oxoglutarate (2OG) and Fe(II)-dependent oxygenase superfamily protein
Gorai.007G335700.3	1.17628	1.25515	1.5586	1.33001	1.59474	1.62195	1.6682	1.6283	1.78506	1.83567	1.58976	1.73683	1.78594	2.17838	1.6185	1.86094	2.10494	2.04703	2.01886	2.05694	AT3G12940.1		2-oxoglutarate (2OG) and Fe(II)-dependent oxygenase superfamily protein
Gorai.011G289300.1	0.192418	0.227869	0.287137	0.235808	0.0539548	0.113162	0.162426	0.109848	0.383733	0.547229	0.218771	0.383244	0.446335	0.354838	0.268676	0.356616	2.37653	2.26495	2.34724	2.32957	AT5G05600.1		2-oxoglutarate (2OG) and Fe(II)-dependent oxygenase superfamily protein
Gorai.013G177800.1	0.185692	0.24721	0.259779	0.230894	0.167199	0.13567	0.104245	0.135705	0.139638	0.176875	0.174998	0.163837	0.178624	0.185942	0.156556	0.173707	5.62785	5.00829	6.00629	5.54748	AT3G12900.1		2-oxoglutarate (2OG) and Fe(II)-dependent oxygenase superfamily protein
Gorai.013G240200.1	0	0	0.0081666	0.0027222	0	0	0	0	0	0.00408749	0	0.0013625	0	0	0.0140727	0.00469089	3.30135	3.96355	3.50215	3.58902	AT4G03070.1	AOP,AOP1,AOP1.1	2-oxoglutarate (2OG) and Fe(II)-dependent oxygenase superfamily protein
Gorai.012G069400.1	10.8406	14.4763	14.8238	13.3802	9.49716	9.91389	9.75741	9.72282	10.6646	11.2539	10.2445	10.721	10.4542	9.99797	10.8564	10.4362	12.1797	11.4202	11.0049	11.5349	AT3G55410.1		2-oxoglutarate dehydrogenase, E1 component
Gorai.012G069400.2	9.72259	13.6919	13.0325	12.149	9.1785	8.85937	9.32206	9.11998	9.8669	10.1278	9.60056	9.86508	9.35068	9.42965	9.79712	9.52581	11.2463	9.957	9.85849	10.3539	AT3G55410.1		2-oxoglutarate dehydrogenase, E1 component
Gorai.012G069400.3	10.3381	14.186	13.7902	12.7714	9.91832	9.71179	9.89188	9.84067	10.8856	10.7444	10.3227	10.6509	10.0005	9.85687	10.3633	10.0735	12.0338	10.9089	10.7353	11.226	AT3G55410.1		2-oxoglutarate dehydrogenase, E1 component
Gorai.012G069500.1	13.6109	17.556	16.754	15.9737	11.9543	11.7454	12.2386	11.9794	13.3998	13.6796	13.0072	13.3622	12.9601	12.3938	13.1633	12.8391	16.3521	15.7555	15.0882	15.7319	AT3G55410.1		2-oxoglutarate dehydrogenase, E1 component
Gorai.012G069500.2	14.664	19.2907	18.7961	17.5836	13.0002	13.3098	13.6027	13.3043	14.577	14.7552	13.6471	14.3264	14.292	13.1522	14.368	13.9374	18.8658	17.5284	16.6426	17.6789	AT3G55410.1		2-oxoglutarate dehydrogenase, E1 component
Gorai.012G069500.3	14.4284	18.2966	17.8881	16.871	12.8386	12.5975	13.1993	12.8785	14.094	14.2609	13.2823	13.8791	14.0112	13.1938	13.3954	13.5335	18.0566	17.343	16.1326	17.1774	AT3G55410.1		2-oxoglutarate dehydrogenase, E1 component
Gorai.011G130100.1	6.13889	5.99946	5.6303	5.92289	5.31956	5.43175	5.52466	5.42532	5.03249	5.303	5.09875	5.14475	4.31018	4.9786	4.38232	4.55703	3.32831	2.72153	2.7439	2.93125	AT5G01780.2		2-oxoglutarate-dependent dioxygenase family protein
Gorai.011G130100.2	4.56597	4.49641	4.4585	4.50696	3.87356	4.23337	3.83288	3.97994	4.06048	4.25578	3.68707	4.00111	3.79707	4.20329	3.35716	3.78584	2.68779	2.08956	2.5837	2.45368	AT5G01780.2		2-oxoglutarate-dependent dioxygenase family protein
Gorai.010G235600.1	4.25056	3.24913	3.52597	3.67522	3.36187	3.70726	3.39755	3.48889	3.8409	3.59255	3.62802	3.68716	4.02517	3.56287	4.48834	4.02546	2.66544	2.72889	2.53589	2.64341	AT3G14160.1		2-oxoglutarate-dependent dioxygenase family protein
Gorai.010G235600.2	2.33227	3.00849	2.87203	2.7376	2.4209	2.92604	2.51784	2.62159	3.20645	2.60886	2.42622	2.74718	3.19732	2.89441	3.04937	3.04703	2.09867	2.17059	1.83892	2.03606	AT3G14160.1		2-oxoglutarate-dependent dioxygenase family protein
Gorai.003G088000.1	2.82341	2.81878	2.85039	2.83086	2.11184	2.1878	2.10628	2.13531	2.36694	2.64854	2.47104	2.49551	2.0783	2.19745	2.29949	2.19175	5.38844	5.35366	5.36658	5.36956	AT5G36700.1	ATPGLP1,PGLP1	2-phosphoglycolate phosphatase 1
Gorai.003G088000.2	3.20728	3.00486	3.3594	3.19051	2.64631	2.78454	2.6735	2.70145	2.69198	2.93594	2.72455	2.78416	2.63879	2.68522	2.99144	2.77182	5.97075	6.30241	6.22381	6.16566	AT5G36700.1	ATPGLP1,PGLP1	2-phosphoglycolate phosphatase 1
Gorai.003G088000.3	2.6945	2.29485	2.70001	2.56312	1.93806	2.1748	2.35385	2.15557	2.44929	2.30767	2.28059	2.34585	2.35322	2.00324	2.13336	2.16327	5.00042	4.96834	5.25153	5.07343	AT5G36700.1	ATPGLP1,PGLP1	2-phosphoglycolate phosphatase 1
Gorai.003G088000.5	2.95611	2.70682	2.69487	2.78593	2.53043	2.66689	2.63077	2.60936	2.89576	2.63129	2.95752	2.82819	2.40795	2.45011	2.24267	2.36691	6.12949	5.83594	6.08854	6.01799	AT5G36700.1	ATPGLP1,PGLP1	2-phosphoglycolate phosphatase 1
Gorai.003G088000.4	2.54014	2.33455	2.60735	2.49402	1.79521	1.92817	2.09537	1.93958	2.57698	2.52014	2.28932	2.46215	2.59133	2.08245	2.37774	2.35051	5.21564	4.80289	5.24785	5.08879	AT5G36700.1	ATPGLP1,PGLP1	2-phosphoglycolate phosphatase 1
Gorai.010G247900.1	6.94768	6.37468	6.24799	6.52345	5.54317	5.5103	5.66408	5.57251	6.76892	7.36023	7.41611	7.18176	5.76651	6.73422	6.28192	6.26088	7.21124	7.49172	7.81062	7.50453	AT5G47760.1	ATPGLP2,ATPK5,PGLP2	2-phosphoglycolate phosphatase 2
Gorai.010G247900.2	8.03649	7.46286	7.11009	7.53648	7.05907	6.46825	6.32105	6.61612	7.9853	8.72816	8.49991	8.40445	6.85974	7.11207	6.9157	6.9625	7.75607	8.49993	8.78871	8.34824	AT5G47760.1	ATPGLP2,ATPK5,PGLP2	2-phosphoglycolate phosphatase 2
Gorai.010G247900.3	7.74277	7.00131	6.98219	7.24209	6.37807	6.75349	7.42492	6.85216	7.81119	8.45502	8.23579	8.16733	7.51741	7.04624	7.217	7.26022	7.1909	8.3772	8.75172	8.10661	AT5G47760.1	ATPGLP2,ATPK5,PGLP2	2-phosphoglycolate phosphatase 2
Gorai.010G247900.4	6.7772	6.0419	6.30749	6.37553	5.92124	5.28562	5.85712	5.68799	7.17721	7.46357	7.2977	7.31283	6.04366	6.49749	5.81918	6.12011	6.2465	7.66121	6.87837	6.92869	AT5G47760.1	ATPGLP2,ATPK5,PGLP2	2-phosphoglycolate phosphatase 2
Gorai.010G247900.5	6.14992	5.41666	5.28131	5.61597	5.15871	5.12497	5.54739	5.27703	6.38957	7.2195	6.45871	6.68926	5.51511	6.14571	5.48254	5.71446	5.88903	6.19874	6.43479	6.17419	AT5G47760.1	ATPGLP2,ATPK5,PGLP2	2-phosphoglycolate phosphatase 2
Gorai.010G247900.6	7.16565	6.12138	6.52733	6.60479	5.93948	5.9239	6.15552	6.0063	6.8955	7.4062	7.15381	7.15183	5.68289	6.46725	6.22794	6.12603	6.01537	7.1124	7.68957	6.93912	AT5G47760.1	ATPGLP2,ATPK5,PGLP2	2-phosphoglycolate phosphatase 2
Gorai.010G247900.7	8.09176	7.45692	7.52354	7.69074	6.80344	6.64209	6.8557	6.76708	7.99419	8.74517	8.4297	8.38969	7.56291	7.34045	7.05134	7.31823	7.77506	9.1463	8.94086	8.62074	AT5G47760.1	ATPGLP2,ATPK5,PGLP2	2-phosphoglycolate phosphatase 2
Gorai.007G068200.1	108.282	102.471	98.5314	103.095	137.447	142.932	140.842	140.407	147.551	147.408	148.792	147.917	144.674	154.507	134.976	144.719	137.999	118.942	124.734	127.225	AT3G22110.1	PAC1	20S proteasome alpha subunit C1
Gorai.006G090500.1	8.78584	8.02004	8.61916	8.47501	7.29831	6.71109	7.04184	7.01708	7.26612	7.22322	6.86349	7.11761	6.85715	7.01322	7.51321	7.12786	3.60182	4.24884	4.63493	4.16187	AT3G14290.1	PAE2	20S proteasome alpha subunit E2
Gorai.006G090500.2	6.89734	6.09216	6.85876	6.61609	4.74048	4.81396	5.39461	4.98302	5.86292	5.35582	5.29334	5.50402	4.98714	5.22306	5.33351	5.18123	3.03271	3.36601	3.47912	3.29261	AT3G14290.1	PAE2	20S proteasome alpha subunit E2
Gorai.006G090500.4	6.06595	5.39645	5.21444	5.55895	4.51458	5.02828	4.72411	4.75565	5.18938	4.77535	4.98031	4.98168	5.15994	4.7682	4.84514	4.92442	2.41489	2.63598	3.08322	2.71136	AT3G14290.1	PAE2	20S proteasome alpha subunit E2
Gorai.010G173100.1	36.6882	30.1756	30.7241	32.5293	27.3364	28.6852	28.9533	28.325	31.616	29.3402	31.2823	30.7461	31.1855	31.303	31.4717	31.3201	17.1415	18.6697	19.7185	18.5099	AT3G14290.1	PAE2	20S proteasome alpha subunit E2
Gorai.010G173100.2	21.9859	22.8761	23.1922	22.6848	19.9803	21.1527	21.6156	20.9162	23.2457	22.7366	22.4103	22.7975	23.0804	23.1081	21.944	22.7108	13.132	14.8061	14.1258	14.0213	AT3G14290.1	PAE2	20S proteasome alpha subunit E2
Gorai.011G055300.1	41.4898	36.7326	37.6458	38.6227	36.1081	37.4071	37.9852	37.1668	40.4797	40.5033	39.9018	40.2949	40.2157	41.7688	42.1159	41.3668	20.513	20.1462	21.0714	20.5769	AT3G14290.1	PAE2	20S proteasome alpha subunit E2
Gorai.011G055300.2	20.4881	17.3779	17.9025	18.5895	17.9521	17.9018	17.997	17.9503	19.1413	18.5609	19.6209	19.1077	19.4755	19.8331	21.6069	20.3052	9.48351	9.26678	9.92869	9.55966	AT3G14290.1	PAE2	20S proteasome alpha subunit E2
Gorai.006G090500.3	6.15634	5.04174	5.50717	5.56842	4.68117	3.63407	4.66521	4.32682	4.09182	4.74799	5.01793	4.61925	4.12589	4.49734	4.3905	4.33791	2.50457	2.56739	2.56022	2.54406	AT3G14290.1	PAE2	20S proteasome alpha subunit E2
Gorai.006G090500.5	3.53811	2.92784	3.31518	3.26037	2.47119	2.57311	2.6604	2.56823	2.58664	2.66016	2.8024	2.68307	2.7512	2.76782	2.55373	2.69092	1.51955	1.31973	1.5213	1.45352	AT3G14290.1	PAE2	20S proteasome alpha subunit E2
Gorai.002G126700.1	37.5797	33.1592	35.5928	35.4439	32.7668	31.3205	32.1943	32.0939	30.395	28.3164	27.4	28.7038	35.2932	31.8121	33.2963	33.4672	13.6624	11.4589	12.8595	12.6603	AT1G47250.1	PAF2	20S proteasome alpha subunit F2
Gorai.009G272200.1	58.8527	53.316	56.7891	56.3192	60.333	59.8444	61.954	60.7104	54.4327	50.5342	51.5732	52.18	60.0256	59.892	61.3584	60.4254	24.8338	23.131	25.6544	24.5397	AT1G47250.1	PAF2	20S proteasome alpha subunit F2
Gorai.010G009100.1	29.7088	28.6933	31.579	29.9937	32.9753	31.9137	32.9241	32.6044	33.1026	32.7735	33.467	33.1144	33.7755	33.0437	33.3354	33.3849	24.393	24.1253	25.4916	24.67	AT1G47250.1	PAF2	20S proteasome alpha subunit F2
Gorai.006G121400.2	11.2	9.68843	9.88129	10.2566	8.15619	8.50734	8.79553	8.48635	8.2766	8.18784	7.98746	8.15063	9.01637	8.03676	9.23357	8.76223	4.12713	4.39444	4.6481	4.38989	AT2G27020.1	PAG1	20S proteasome alpha subunit G1
Gorai.006G121400.3	10.3058	8.46162	9.08398	9.28381	7.71385	7.27193	7.61952	7.5351	7.19471	7.66416	7.48374	7.44754	7.36079	7.64785	7.76387	7.59084	3.64899	3.77927	4.46021	3.96282	AT2G27020.1	PAG1	20S proteasome alpha subunit G1
Gorai.006G122000.1	9.3047	9.04689	8.74592	9.0325	7.96703	8.65275	8.34233	8.3207	8.9516	10.0546	8.79828	9.26815	8.16262	9.89546	7.86017	8.63941	5.34563	5.0463	5.63813	5.34335	AT2G27020.1	PAG1	20S proteasome alpha subunit G1
Gorai.006G122000.2	19.5793	17.1168	17.3607	18.0189	15.7386	17.0117	16.6101	16.4535	15.9335	17.9524	17.3361	17.074	16.3995	17.3239	15.632	16.4518	10.54	9.09692	10.9626	10.1998	AT2G27020.1	PAG1	20S proteasome alpha subunit G1
Gorai.006G122000.3	8.36556	7.80074	8.41446	8.19359	6.99472	7.29977	7.38066	7.22505	8.80155	8.48612	8.49946	8.59571	7.953	8.87992	7.50708	8.11333	5.29961	4.92989	4.95988	5.06313	AT2G27020.1	PAG1	20S proteasome alpha subunit G1
Gorai.006G122000.4	6.65896	6.22941	6.94442	6.61093	5.47374	6.36985	5.97591	5.93983	6.75996	6.4728	6.42966	6.55414	6.53948	7.29071	6.13534	6.65518	4.04632	3.84311	4.05086	3.9801	AT2G27020.1	PAG1	20S proteasome alpha subunit G1
Gorai.006G122000.5	6.0374	6.56487	7.9439	6.84872	5.64251	6.97341	6.68222	6.43272	7.83657	7.6901	7.4322	7.65296	5.82435	7.88852	6.36137	6.69141	4.91336	4.54236	4.43864	4.63145	AT2G27020.1	PAG1	20S proteasome alpha subunit G1
Gorai.009G076300.1	9.35677	8.08869	8.88744	8.77763	5.88344	5.02312	5.66541	5.52399	8.88665	9.21795	9.67316	9.25925	5.74623	6.89911	5.61204	6.08579	2.09275	2.15251	2.31802	2.18776	AT2G27020.1	PAG1	20S proteasome alpha subunit G1
Gorai.009G076300.2	12.1603	11.4273	11.9601	11.8492	7.80836	7.09544	7.39415	7.43265	12.9718	14.9827	15.0914	14.3486	7.86932	9.1439	7.19974	8.07099	3.61404	4.23619	4.00847	3.9529	AT2G27020.1	PAG1	20S proteasome alpha subunit G1
Gorai.009G076300.3	9.68105	9.20261	9.5577	9.48046	6.04493	5.39602	5.12009	5.52035	9.56114	9.01521	10.4241	9.6668	6.6642	7.58936	6.2047	6.81942	2.73741	2.19183	2.69203	2.54042	AT2G27020.1	PAG1	20S proteasome alpha subunit G1
Gorai.006G121400.1	5.39849	5.17889	5.39935	5.32558	4.25879	3.91594	3.89898	4.02457	4.15082	4.19462	4.46565	4.27036	3.93459	4.68065	4.15446	4.25657	2.37461	2.23484	2.28667	2.2987	AT2G27020.1	PAG1	20S proteasome alpha subunit G1
Gorai.006G121400.4	5.54415	5.59791	5.75494	5.63233	3.75523	4.70692	4.27317	4.24511	4.36988	4.62416	4.73865	4.57757	4.2724	4.96031	4.4962	4.5763	2.20195	2.47532	2.30048	2.32592	AT2G27020.1	PAG1	20S proteasome alpha subunit G1
Gorai.006G121400.5	4.78353	4.72708	5.20802	4.90621	4.3763	3.95464	3.88092	4.07062	4.16787	4.04294	3.9768	4.06253	4.30526	3.93694	4.44073	4.22764	2.13483	2.1355	2.33465	2.20166	AT2G27020.1	PAG1	20S proteasome alpha subunit G1
Gorai.006G121400.6	5.76276	5.45159	5.5128	5.57572	4.07835	4.16436	4.0927	4.11181	4.71293	4.83585	4.63641	4.72839	4.50944	3.8347	4.78774	4.37729	2.63063	2.14335	2.30205	2.35868	AT2G27020.1	PAG1	20S proteasome alpha subunit G1
Gorai.006G121400.7	4.3395	4.35121	5.12858	4.60643	3.5589	3.52548	3.40551	3.49663	3.80155	3.81031	3.96187	3.85791	4.04297	3.91278	3.92913	3.96163	1.93201	2.05552	2.42493	2.13749	AT2G27020.1	PAG1	20S proteasome alpha subunit G1
Gorai.006G121400.8	4.44336	5.73627	5.63139	5.27034	4.37671	4.04516	3.86146	4.09444	5.46148	4.32996	4.68397	4.82514	5.01619	4.11973	5.082	4.73931	1.96806	2.37192	2.80624	2.38208	AT2G27020.1	PAG1	20S proteasome alpha subunit G1
Gorai.005G043600.1	135.571	124.814	124.98	128.455	109.818	108.041	106.944	108.268	103.814	106.447	107.346	105.869	114.123	110.517	112.019	112.22	59.0343	62.2268	63.0951	61.4521	AT3G22630.1	PBD1,PRCGB	20S proteasome beta subunit D1
Gorai.006G240900.1	35.449	31.2633	33.014	33.2421	31.3061	30.7013	32.269	31.4255	37.9091	36.617	36.3437	36.9566	36.5623	36.261	36.3606	36.3947	30.6403	30.455	31.1557	30.7503	AT3G22630.1	PBD1,PRCGB	20S proteasome beta subunit D1
Gorai.007G307000.1	34.0165	29.4599	30.7263	31.4009	36.0402	34.8789	34.96	35.293	35.3253	33.9041	34.7458	34.6584	36.1448	36.9772	37.4261	36.8494	16.6132	15.5506	16.4205	16.1948	AT1G56450.1	PBG1	20S proteasome beta subunit G1
Gorai.007G307000.2	43.3328	43.0944	43.527	43.3181	51.4901	48.0985	51.849	50.4792	47.4855	45.787	48.8096	47.3607	49.2663	49.2596	51.9598	50.1619	22.2242	22.9548	22.7004	22.6264	AT1G56450.1	PBG1	20S proteasome beta subunit G1
Gorai.007G307000.3	36.2519	30.2738	29.3228	31.9495	33.5504	35.4077	35.8152	34.9244	36.34	33.3737	35.0126	34.9088	36.9839	38.1314	37.4082	37.5079	16.0334	16.2202	16.3617	16.2051	AT1G56450.1	PBG1	20S proteasome beta subunit G1
Gorai.013G129600.1	23.3615	21.1825	21.008	21.8507	26.8519	28.6624	28.6982	28.0708	27.7579	28.4473	28.4916	28.2323	28.5134	29.4636	29.3162	29.0977	19.0174	17.5585	17.5932	18.0564	AT1G56450.1	PBG1	20S proteasome beta subunit G1
Gorai.013G129600.2	19.3915	16.3181	16.6463	17.452	21.5141	21.676	23.1205	22.1036	21.3985	21.2998	22.0881	21.5955	21.2729	23.7743	21.0931	22.0467	13.7992	12.9286	14.2717	13.6665	AT1G56450.1	PBG1	20S proteasome beta subunit G1
Gorai.013G129600.3	14.744	15.5016	15.4264	15.224	19.7912	19.5754	19.9234	19.7633	19.9098	19.5905	19.1608	19.5537	20.4178	20.2777	19.7692	20.1549	12.0895	11.5178	11.6659	11.7577	AT1G56450.1	PBG1	20S proteasome beta subunit G1
Gorai.013G129600.4	15.46	12.2738	13.4646	13.7328	17.7103	17.626	19.1099	18.1488	17.7055	17.9481	17.8266	17.8267	18.1717	18.8208	18.1012	18.3646	12.0454	10.8581	11.3407	11.4147	AT1G56450.1	PBG1	20S proteasome beta subunit G1
Gorai.007G337900.1	3.19651	2.50623	2.74731	2.81668	1.8423	2.01783	2.28353	2.04789	1.83449	1.59164	1.44651	1.62421	2.12868	2.14068	2.12874	2.1327	0.163197	0.343724	0.337363	0.281428	AT1G56450.1	PBG1	20S proteasome beta subunit G1
Gorai.001G267100.4	19.5079	17.7593	18.8279	18.6984	18.7147	19.2851	19.2079	19.0692	18.1822	17.4678	17.498	17.716	20.197	19.4351	19.59	19.7407	11.2089	11.2652	11.0358	11.17	AT5G40580.1	PBB2	20S proteasome beta subunit PBB2
Gorai.001G267100.5	13.5945	13.0953	13.7502	13.48	13.1758	13.6107	12.4503	13.079	13.1423	13.0359	12.6977	12.9586	14.1796	13.4164	13.1404	13.5788	9.24883	8.81513	8.73438	8.93278	AT5G40580.1	PBB2	20S proteasome beta subunit PBB2
Gorai.012G065800.1	13.3845	11.8884	11.952	12.4083	11.3851	10.9408	11.69	11.3386	11.2254	10.7311	10.9139	10.9568	11.565	11.0192	10.9904	11.1915	7.89491	8.17303	8.75879	8.27558	AT5G40580.1	PBB2	20S proteasome beta subunit PBB2
Gorai.012G065800.3	10.4114	7.77868	8.51524	8.90179	9.46671	8.08518	8.31908	8.62366	7.44925	8.04065	8.09255	7.86081	8.35958	7.93617	8.48077	8.25884	6.16809	5.63562	6.3086	6.03744	AT5G40580.1	PBB2	20S proteasome beta subunit PBB2
Gorai.010G089600.1	41.0313	38.6389	41.2285	40.2996	42.1332	41.7803	42.5183	42.1439	45.1167	45.1182	47.2272	45.8207	46.7111	43.733	47.1215	45.8552	25.3959	26.9339	29.3063	27.212	AT2G05840.1	PAA2	20S proteasome subunit PAA2
Gorai.010G089600.2	57.8037	57.5456	57.8224	57.7239	60.0665	57.4955	59.9319	59.1646	61.8877	60.9637	63.2954	62.049	62.1717	61.7642	63.9806	62.6388	38.2626	38.0695	41.544	39.292	AT2G05840.1	PAA2	20S proteasome subunit PAA2
Gorai.013G223200.1	25.7652	25.1588	26.4106	25.7782	23.3408	23.4007	23.6515	23.4643	23.074	22.1389	21.8186	22.3438	22.9165	21.4236	22.7114	22.3505	12.5016	12.5303	12.9679	12.6666	AT2G05840.1	PAA2	20S proteasome subunit PAA2
Gorai.013G223200.2	28.3974	26.649	27.1417	27.396	24.1054	23.7142	25.2119	24.3438	23.3639	23.6736	23.0383	23.3586	23.3365	24.3759	24.7776	24.1633	13.9098	13.1029	14.8438	13.9522	AT2G05840.1	PAA2	20S proteasome subunit PAA2
Gorai.013G223200.3	25.1416	24.1203	24.3053	24.5224	21.9188	20.152	22.0593	21.3767	19.8624	20.135	21.0005	20.3326	19.446	21.1013	20.442	20.3298	12.3574	11.8988	12.6573	12.3045	AT2G05840.1	PAA2	20S proteasome subunit PAA2
Gorai.005G034100.1	25.5258	33.1867	31.9364	30.2163	28.8014	28.7606	28.0027	28.5216	29.3357	28.868	28.5763	28.9267	29.0622	28.3299	29.8356	29.0759	36.0766	32.8323	30.5046	33.1378	AT2G32730.1		26S proteasome regulatory complex, non-ATPase subcomplex, Rpn2/Psmd1 subunit
Gorai.005G131000.1	8.08049	9.65229	10.2741	9.33564	8.19666	7.89998	7.72789	7.94151	9.6515	8.57792	7.56498	8.59813	9.91419	8.67714	8.12109	8.90414	13.3822	12.3679	12.3673	12.7058	AT2G32730.1		26S proteasome regulatory complex, non-ATPase subcomplex, Rpn2/Psmd1 subunit
Gorai.006G222100.1	8.86663	11.0719	10.6758	10.2047	9.38484	9.41028	9.37421	9.38978	11.2045	10.979	10.042	10.7418	10.5475	10.1075	10.6885	10.4478	14.4348	12.4439	11.4125	12.7637	AT2G32730.1		26S proteasome regulatory complex, non-ATPase subcomplex, Rpn2/Psmd1 subunit
Gorai.006G222100.2	8.05343	10.1397	9.92094	9.37136	8.17342	8.49971	8.7652	8.47944	10.1504	9.8895	9.73294	9.92427	9.38154	9.20878	9.33213	9.30748	12.8024	11.3412	10.4436	11.5291	AT2G32730.1		26S proteasome regulatory complex, non-ATPase subcomplex, Rpn2/Psmd1 subunit
Gorai.006G222100.3	7.18155	9.20937	9.02263	8.47118	8.08755	7.94161	7.80267	7.94394	9.26394	9.02668	8.54658	8.94574	8.53962	8.49177	8.84764	8.62634	11.9762	10.5918	9.45978	10.6759	AT2G32730.1		26S proteasome regulatory complex, non-ATPase subcomplex, Rpn2/Psmd1 subunit
Gorai.009G349000.1	4.47113	6.17203	6.2624	5.63519	3.9466	4.09269	4.27431	4.10453	3.7659	3.98916	3.40281	3.71929	3.87001	4.03501	3.73928	3.88143	4.96664	4.74673	4.44423	4.7192	AT2G32730.1		26S proteasome regulatory complex, non-ATPase subcomplex, Rpn2/Psmd1 subunit
Gorai.009G349000.2	3.73199	5.09201	5.10613	4.64338	3.29455	3.43521	3.50026	3.41001	3.4904	3.61567	3.13444	3.4135	3.57098	3.31773	3.33585	3.40819	4.26895	3.56848	3.97364	3.93702	AT2G32730.1		26S proteasome regulatory complex, non-ATPase subcomplex, Rpn2/Psmd1 subunit
Gorai.009G349000.3	4.1276	5.50785	5.18725	4.9409	3.65231	3.68396	3.94798	3.76142	3.46856	3.4645	3.28174	3.40493	3.96946	3.58707	3.73001	3.76218	4.65159	4.06273	4.22517	4.31316	AT2G32730.1		26S proteasome regulatory complex, non-ATPase subcomplex, Rpn2/Psmd1 subunit
Gorai.002G020200.1	21.3219	25.4551	24.466	23.7477	23.7827	23.2286	22.6551	23.2221	24.9861	25.7965	24.4736	25.0854	24.4132	23.9122	25.2227	24.516	19.82	17.7391	16.8894	18.1495	AT2G20580.1	ATRPN1A,RPN1A	26S proteasome regulatory subunit S2 1A
Gorai.002G020200.2	19.9409	23.7501	23.518	22.403	20.8005	21.3045	21.1536	21.0862	24.0715	24.1895	23.2425	23.8345	23.7541	22.6341	23.4029	23.2637	17.8669	16.0092	16.4572	16.7778	AT2G20580.1	ATRPN1A,RPN1A	26S proteasome regulatory subunit S2 1A
Gorai.002G020200.3	20.8273	23.5271	23.7942	22.7162	21.2653	22.1472	21.6993	21.7039	24.032	24.3211	24.5393	24.2975	23.6345	23.3259	24.6819	23.8808	18.2449	16.8044	16.0133	17.0209	AT2G20580.1	ATRPN1A,RPN1A	26S proteasome regulatory subunit S2 1A
Gorai.002G020200.4	18.1694	22.2785	22.2087	20.8855	19.5451	20.3771	20.2167	20.0463	23.0571	22.7967	21.5295	22.4611	21.1926	21.8145	22.7738	21.927	16.8776	15.3296	15.3953	15.8675	AT2G20580.1	ATRPN1A,RPN1A	26S proteasome regulatory subunit S2 1A
Gorai.002G020200.5	10.2067	18.3264	18.503	15.6787	15.1561	16.2712	14.8911	15.4394	17.6033	18.5104	16.5542	17.556	16.6457	16.0688	16.7369	16.4838	12.995	12.338	12.2338	12.5223	AT2G20580.1	ATRPN1A,RPN1A	26S proteasome regulatory subunit S2 1A
Gorai.009G057000.1	5.2797	5.00007	5.61452	5.29809	3.95002	4.12366	3.92786	4.00051	5.1028	4.97423	4.81174	4.96293	4.57518	4.51103	4.1325	4.40624	2.06103	2.55708	3.00875	2.54228	AT5G57950.1		26S proteasome regulatory subunit, putative
Gorai.004G262500.1	20.4366	18.9875	18.6414	19.3552	28.1069	30.0122	28.4991	28.8727	24.7847	23.7616	22.9294	23.8253	25.6102	27.7342	25.2931	26.2125	12.1856	11.975	11.3792	11.8466	AT5G09900.1	EMB2107,MSA,RPN5A	26S proteasome regulatory subunit, putative (RPN5)
Gorai.004G262500.2	23.7253	22.3626	21.9542	22.6807	32.2277	33.4788	32.2917	32.6661	28.075	27.8118	26.1954	27.3607	28.7796	31.0781	28.4543	29.4373	13.4084	13.782	13.7199	13.6368	AT5G09900.1	EMB2107,MSA,RPN5A	26S proteasome regulatory subunit, putative (RPN5)
Gorai.004G262500.3	18.3978	18.9478	17.7987	18.3814	27.3866	29.2983	28.0079	28.231	24.3788	23.0725	22.2519	23.2344	23.9584	26.3425	24.5573	24.9527	12.0253	10.8939	11.4349	11.4514	AT5G09900.1	EMB2107,MSA,RPN5A	26S proteasome regulatory subunit, putative (RPN5)
Gorai.004G262500.4	23.3414	20.9881	20.9701	21.7665	32.1355	34.0642	32.8664	33.022	27.4392	27.045	26.4744	26.9862	29.032	30.6192	29.1271	29.5928	13.561	13.3354	13.1927	13.363	AT5G09900.1	EMB2107,MSA,RPN5A	26S proteasome regulatory subunit, putative (RPN5)
Gorai.004G262500.5	16.4303	18.845	18.6597	17.9783	27.5235	28.4616	28.1638	28.0496	25.5907	24.8601	22.5597	24.3368	24.2172	26.7764	24.4947	25.1628	12.3264	11.0534	10.8755	11.4184	AT5G09900.1	EMB2107,MSA,RPN5A	26S proteasome regulatory subunit, putative (RPN5)
Gorai.012G027200.1	8.06971	7.90407	8.25804	8.07727	7.20738	7.63382	7.52679	7.456	8.10764	8.11347	7.95706	8.05939	7.55692	8.15702	6.81045	7.50813	5.23134	4.61966	5.09154	4.98085	AT5G09900.2	EMB2107,MSA,RPN5A	26S proteasome regulatory subunit, putative (RPN5)
Gorai.012G027200.2	7.12203	7.50922	7.32867	7.31997	6.37471	6.65064	6.77793	6.60109	7.06249	7.22245	6.92237	7.0691	6.63157	6.44869	6.59119	6.55715	4.79959	4.29745	4.56769	4.55491	AT5G09900.2	EMB2107,MSA,RPN5A	26S proteasome regulatory subunit, putative (RPN5)
Gorai.012G027200.3	9.00018	8.92955	8.66408	8.86461	8.16032	8.08194	8.32532	8.18919	8.23208	9.16226	8.34712	8.58049	7.93947	8.23185	8.22437	8.1319	5.81345	5.34473	5.36396	5.50738	AT5G09900.2	EMB2107,MSA,RPN5A	26S proteasome regulatory subunit, putative (RPN5)
Gorai.012G027200.4	7.3052	7.68713	7.37371	7.45535	7.03404	7.05558	7.63725	7.24229	7.93298	7.9622	7.56658	7.82059	7.12842	8.09684	6.56578	7.26368	5.03236	4.87192	4.95177	4.95202	AT5G09900.2	EMB2107,MSA,RPN5A	26S proteasome regulatory subunit, putative (RPN5)
Gorai.003G109300.1	12.3993	12.3988	12.4265	12.4082	10.5647	11.0921	10.6966	10.7845	9.78065	9.07691	9.39186	9.41647	11.1203	10.6063	11.5749	11.1005	4.615	4.67759	4.93219	4.7416	AT4G24820.1		26S proteasome, regulatory subunit Rpn7;Proteasome component (PCI) domain
Gorai.003G109300.2	11.2998	10.1084	10.3391	10.5824	8.63408	9.51859	9.71271	9.28846	8.28628	7.85766	7.68883	7.94426	9.30773	8.99104	9.513	9.27059	3.87065	3.65437	3.78663	3.77055	AT4G24820.1		26S proteasome, regulatory subunit Rpn7;Proteasome component (PCI) domain
Gorai.003G109300.3	9.14877	9.66792	9.8929	9.56986	9.09267	9.0463	9.18945	9.10947	8.31591	7.47484	7.25166	7.6808	8.52073	8.7637	9.24022	8.84155	3.77086	3.50076	3.44102	3.57088	AT4G24820.1		26S proteasome, regulatory subunit Rpn7;Proteasome component (PCI) domain
Gorai.003G109300.4	10.41	10.8831	10.7632	10.6855	9.19055	9.2977	9.26988	9.25271	8.67006	8.20293	8.06774	8.31358	8.65746	9.25219	10.0336	9.31443	3.24127	4.15852	3.91385	3.77122	AT4G24820.1		26S proteasome, regulatory subunit Rpn7;Proteasome component (PCI) domain
Gorai.003G109300.5	10.5231	8.6474	8.8481	9.33952	7.70084	7.68047	8.31237	7.89789	7.09453	6.25113	6.69438	6.68001	8.1489	7.40597	8.12627	7.89372	3.18512	3.37118	3.27817	3.27815	AT4G24820.1		26S proteasome, regulatory subunit Rpn7;Proteasome component (PCI) domain
Gorai.006G270400.1	14.2917	14.4722	14.9467	14.5702	12.2746	12.7976	13.1527	12.7416	12.8915	12.5858	11.9617	12.4797	13.4301	12.6485	13.1191	13.0659	8.36086	8.11317	8.06109	8.17837	AT4G24820.1		26S proteasome, regulatory subunit Rpn7;Proteasome component (PCI) domain
Gorai.006G270400.2	17.9591	18.8856	18.3762	18.407	15.3419	15.2611	15.7243	15.4424	15.5319	14.5977	14.748	14.9592	15.6906	16.1233	15.6485	15.8208	11.1552	9.45188	10.1627	10.2566	AT4G24820.1		26S proteasome, regulatory subunit Rpn7;Proteasome component (PCI) domain
Gorai.006G270400.3	17.2066	15.7898	16.7567	16.5844	13.733	14.0764	14.7904	14.1999	13.7114	13.3349	13.2596	13.4353	14.2194	14.108	14.9102	14.4126	9.10436	8.69388	8.81571	8.87132	AT4G24820.1		26S proteasome, regulatory subunit Rpn7;Proteasome component (PCI) domain
Gorai.007G095800.1	8.23063	8.97422	9.49194	8.89893	10.6299	11.0422	11.5986	11.0902	12.0278	11.3235	10.6754	11.3422	11.3731	12.2313	11.6568	11.7538	9.15445	8.47599	8.55676	8.72907	AT3G61140.1	ATFUS6,ATSK31,COP11,CSN1,EMB78,FUS6,SK31	26S proteasome, regulatory subunit Rpn7;Proteasome component (PCI) domain
Gorai.007G095800.2	13.9786	13.9144	14.3042	14.0657	17.2902	17.1507	18.1728	17.5379	17.9249	17.3798	16.6123	17.3057	17.782	18.5083	16.9906	17.7603	14.2803	13.2095	13.0807	13.5235	AT3G61140.1	ATFUS6,ATSK31,COP11,CSN1,EMB78,FUS6,SK31	26S proteasome, regulatory subunit Rpn7;Proteasome component (PCI) domain
Gorai.008G117100.1	10.6288	11.501	10.8132	10.981	9.40955	9.40279	9.98947	9.6006	11.3296	11.111	10.8031	11.0812	10.1603	10.9801	10.1427	10.4277	13.9127	14.1157	14.0455	14.0246	AT3G61140.1	ATFUS6,ATSK31,COP11,CSN1,EMB78,FUS6,SK31	26S proteasome, regulatory subunit Rpn7;Proteasome component (PCI) domain
Gorai.008G204800.1	5.62156	5.39072	5.28473	5.43234	5.98046	6.22853	5.90708	6.03869	6.93609	7.34225	6.83843	7.03892	5.42419	6.73167	5.62662	5.9275	6.76908	6.4445	6.54374	6.58577	AT4G24820.1		26S proteasome, regulatory subunit Rpn7;Proteasome component (PCI) domain
Gorai.008G204800.2	5.12454	4.75576	5.12223	5.00084	5.41011	5.85386	5.83278	5.69892	7.14541	7.06388	6.78766	6.99898	5.55061	6.51019	5.70484	5.92188	6.4886	6.4284	6.30289	6.40663	AT4G24820.1		26S proteasome, regulatory subunit Rpn7;Proteasome component (PCI) domain
Gorai.008G204800.3	4.88399	4.7215	4.98773	4.86441	5.91041	5.50344	5.20332	5.53906	6.50188	6.11331	6.45701	6.3574	5.80994	5.91054	5.08925	5.60324	6.16494	5.69348	5.97524	5.94455	AT4G24820.1		26S proteasome, regulatory subunit Rpn7;Proteasome component (PCI) domain
Gorai.008G204800.4	4.44621	4.55358	4.57762	4.5258	5.04733	4.94733	5.51785	5.17084	5.83493	6.43395	6.35409	6.20766	5.21464	5.83448	5.03944	5.36285	5.52579	5.78152	6.09498	5.80076	AT4G24820.1		26S proteasome, regulatory subunit Rpn7;Proteasome component (PCI) domain
Gorai.008G204800.5	4.1344	4.56898	4.23813	4.31384	5.12239	5.16558	4.96394	5.08397	6.15492	6.20566	6.31885	6.22648	4.76742	5.47026	4.90653	5.04807	5.77796	5.47249	5.74283	5.66443	AT4G24820.1		26S proteasome, regulatory subunit Rpn7;Proteasome component (PCI) domain
Gorai.005G153700.1	1.94462	1.7911	1.98847	1.90806	1.72244	1.89215	1.79934	1.80464	3.29972	3.56085	3.53112	3.4639	2.78795	3.17288	2.2595	2.74011	2.41953	2.92753	2.8067	2.71792	AT4G24820.1		26S proteasome, regulatory subunit Rpn7;Proteasome component (PCI) domain
Gorai.012G002200.1	15.0946	15.3394	14.8653	15.0998	17.9127	19.093	17.468	18.1579	18.1777	17.5303	17.6874	17.7985	16.9488	18.1568	18.2065	17.7707	12.8944	13.9568	13.5406	13.4639	AT5G53000.1	TAP46	2A phosphatase associated protein of 46 kD
Gorai.012G002200.2	10.2887	10.5745	11.0111	10.6248	13.0021	12.886	13.3445	13.0775	13.1623	12.5032	12.188	12.6178	12.647	12.4722	12.8869	12.6687	8.85717	9.45728	10.3145	9.54299	AT5G53000.1	TAP46	2A phosphatase associated protein of 46 kD
Gorai.008G268300.1	2.31963	2.24228	2.68759	2.4165	2.36222	2.04575	1.58791	1.99863	1.83254	2.01414	1.67173	1.83947	2.50757	1.8968	1.76211	2.05549	0.227585	0.390212	0.356283	0.324693	AT5G53000.1	TAP46	2A phosphatase associated protein of 46 kD
Gorai.001G228000.1	38.8924	32.5617	34.0141	35.156	38.7498	35.9766	36.737	37.1545	29.0989	29.8282	31.5445	30.1572	32.3929	33.647	34.8212	33.6203	28.6564	27.1108	27.4928	27.7534	AT3G07480.1		2Fe-2S ferredoxin-like superfamily protein
Gorai.007G160300.1	65.6155	58.0509	56.741	60.1358	35.6766	36.3664	37.7622	36.6018	37.4874	37.5057	42.6066	39.1999	37.7834	36.6496	38.2578	37.5636	63.8861	54.971	53.5138	57.457	AT3G07480.1		2Fe-2S ferredoxin-like superfamily protein
Gorai.008G227300.1	6.19187	4.69169	5.19507	5.35954	3.0513	3.23435	2.60839	2.96468	2.51443	2.07801	2.12724	2.2399	2.62084	2.92805	2.83156	2.79348	0.800508	1.08553	1.23026	1.03877	AT1G32550.1		2Fe-2S ferredoxin-like superfamily protein
Gorai.008G227300.2	6.87641	6.02236	5.68196	6.19358	3.35231	3.49392	3.46418	3.4368	2.7091	2.41076	2.45158	2.52381	3.48544	2.88248	2.97808	3.11533	0.749559	0.839271	1.05354	0.880789	AT1G32550.1		2Fe-2S ferredoxin-like superfamily protein
Gorai.008G227300.3	6.19162	5.55919	5.99572	5.91551	4.00876	3.55809	3.14158	3.56948	2.77456	2.33023	2.59307	2.56595	3.01932	3.13351	3.53274	3.22852	1.09602	1.21855	1.30057	1.20505	AT1G32550.1		2Fe-2S ferredoxin-like superfamily protein
Gorai.013G039000.1	0.281011	0.276676	0.162561	0.240083	0.159993	0.0653271	0.0802296	0.10185	0.106035	0.0376909	0.0434434	0.0623899	0.0272908	0.0445293	0.0614088	0.0444096	0.0311576	0.178361	0.112727	0.107415	AT1G60950.1	ATFD2,FED A	2Fe-2S ferredoxin-like superfamily protein
Gorai.008G027600.1	0.0387102	0.0492469	0.00584067	0.0312659	5.05901	0.731148	0.238661	2.00961	0.0246276	0.0925174	0.0525928	0.0565793	0.145609	0.0427983	0.0915046	0.093304	0.504715	0.304047	0.41476	0.407841	AT1G60950.1	ATFD2,FED A	2Fe-2S ferredoxin-like superfamily protein
Gorai.011G139300.1	0.901497	1.31111	1.26356	1.15872	1.63112	1.29567	2.4492	1.792	1.9458	1.9999	1.59787	1.84786	1.17726	1.55811	1.56121	1.43219	0.719369	0.732533	0.607151	0.686351	AT2G43420.1		3-beta hydroxysteroid dehydrogenase/isomerase family protein
Gorai.011G139300.2	0.598747	1.15529	1.04601	0.933347	1.36974	1.15763	1.96662	1.498	1.74048	1.57134	1.3924	1.56808	1.084	1.27954	1.12795	1.16383	0.612397	0.818187	0.477059	0.635881	AT2G43420.1		3-beta hydroxysteroid dehydrogenase/isomerase family protein
Gorai.011G139300.3	0.820131	1.22101	1.218	1.08638	1.45978	1.44794	2.05462	1.65411	1.72689	1.78128	1.56162	1.68993	1.22762	1.25019	1.3529	1.27691	0.643821	0.713211	0.460483	0.605838	AT2G43420.1		3-beta hydroxysteroid dehydrogenase/isomerase family protein
Gorai.011G139300.4	1.19685	1.28614	1.11307	1.19869	1.48451	1.26314	2.23507	1.66091	2.18053	1.75478	1.54189	1.82573	1.36315	1.43744	1.48693	1.42917	0.583542	0.617653	0.471446	0.557547	AT2G43420.1		3-beta hydroxysteroid dehydrogenase/isomerase family protein
Gorai.009G349400.1	1.53446	2.46349	2.26061	2.08619	2.01708	2.24388	2.00743	2.08946	2.42467	2.48826	2.20558	2.37284	1.91681	1.60976	2.19263	1.9064	1.80639	1.78963	1.89124	1.82909	AT2G43420.1		3-beta hydroxysteroid dehydrogenase/isomerase family protein
Gorai.005G015600.2	1.42044	1.30393	1.47285	1.39908	1.66603	1.64368	1.60906	1.63959	4.48215	5.12554	4.05332	4.55367	2.31069	3.23768	2.12314	2.55717	2.0686	2.56553	2.57061	2.40158	AT2G43420.1		3-beta hydroxysteroid dehydrogenase/isomerase family protein
Gorai.005G015600.3	1.46357	1.54565	1.57454	1.52792	1.81858	2.00961	1.92122	1.91647	4.32302	5.01286	4.22123	4.51904	2.48116	3.3661	2.29651	2.71459	1.84306	2.61707	2.19821	2.21945	AT2G43420.1		3-beta hydroxysteroid dehydrogenase/isomerase family protein
Gorai.005G015600.1	1.22656	1.34836	1.27884	1.28458	1.47377	1.69617	1.51478	1.56158	3.76159	4.47673	3.83272	4.02368	1.88192	2.87432	1.96247	2.23957	1.601	2.1403	2.25681	1.99937	AT2G43420.1		3-beta hydroxysteroid dehydrogenase/isomerase family protein
Gorai.007G192400.1	9.40594	10.5576	10.1184	10.0273	7.24116	7.13312	7.06414	7.14614	8.14592	8.6925	7.81305	8.21716	6.19486	6.64537	6.15021	6.33015	12.0755	12.019	12.0341	12.0429	AT5G66120.2		3-dehydroquinate synthase, putative
Gorai.008G062200.1	6.9581	7.5156	7.6272	7.36697	5.85439	5.62995	5.91815	5.80083	5.97862	5.97457	5.60599	5.85306	5.11703	5.97394	5.45072	5.5139	3.48878	3.50986	3.38127	3.45997	AT5G66120.2		3-dehydroquinate synthase, putative
Gorai.008G062200.2	9.10385	8.77192	9.0907	8.98882	7.03177	6.6674	6.63602	6.7784	7.48456	7.09042	6.81436	7.12978	7.64416	6.83914	6.71356	7.06562	3.5793	3.96261	4.21149	3.9178	AT5G66120.2		3-dehydroquinate synthase, putative
Gorai.008G062200.3	8.55146	8.14501	8.2434	8.31329	6.60357	6.34911	6.1334	6.36203	6.65649	6.79732	6.35479	6.60287	6.47552	6.47968	6.22686	6.39402	4.17798	4.09366	3.72394	3.99853	AT5G66120.2		3-dehydroquinate synthase, putative
Gorai.008G062200.4	7.76302	7.85547	8.2085	7.94233	6.21626	6.13	5.32966	5.89197	6.17912	6.13951	6.33465	6.21776	5.98124	6.18937	5.4964	5.889	3.71093	3.48177	3.64116	3.61129	AT5G66120.2		3-dehydroquinate synthase, putative
Gorai.008G062200.5	7.08928	7.77126	7.32072	7.39376	5.97225	5.65975	5.78306	5.80502	5.96012	6.18668	5.46711	5.8713	5.62969	5.70685	5.39486	5.57713	3.48581	3.64378	3.61753	3.58238	AT5G66120.2		3-dehydroquinate synthase, putative
Gorai.008G062200.6	7.29843	7.16859	7.73808	7.4017	5.4765	5.48885	5.60242	5.52259	5.96331	5.88717	5.50509	5.78519	5.54107	5.73284	5.40509	5.55967	3.2791	3.55706	3.27386	3.37001	AT5G66120.2		3-dehydroquinate synthase, putative
Gorai.006G214500.1	56.812	65.8276	64.1441	62.2612	65.5376	66.2293	63.067	64.9446	41.931	40.6045	41.9853	41.5069	46.9801	48.1255	49.9053	48.337	30.5901	28.3644	28.5903	29.1816	AT4G33510.1	DHS2	3-deoxy-d-arabino-heptulosonate 7-phosphate synthase
Gorai.013G060200.1	8.76025	9.69894	9.45761	9.3056	7.45667	7.30811	7.2407	7.33516	7.6329	7.27385	6.4876	7.13145	8.53344	7.55885	8.44638	8.17956	5.97349	5.96866	5.85871	5.93362	AT4G33510.1	DHS2	3-deoxy-d-arabino-heptulosonate 7-phosphate synthase
Gorai.002G025200.1	248.049	237.018	242.018	242.362	382.011	404.911	410.919	399.28	413.297	409.865	440.975	421.379	415.089	401.419	413.048	409.852	255.52	290.987	306.548	284.352	AT4G14440.1	ATECI3,ECI3,HCD1	3-hydroxyacyl-CoA dehydratase 1
Gorai.005G048500.1	2.74107	1.92443	2.1927	2.28606	1.80319	1.79121	1.73679	1.77706	0.947594	0.879629	0.995715	0.940979	1.61022	1.33237	1.28642	1.40967	0.0555775	0.186934	0.0717564	0.104756	AT4G14440.1	ATECI3,ECI3,HCD1	3-hydroxyacyl-CoA dehydratase 1
Gorai.002G025100.1	0.647163	0.877942	0.984782	0.836629	2.98256	3.78345	2.92265	3.22955	3.49741	3.18966	3.07109	3.25272	3.31358	3.44142	3.20888	3.3213	1.07761	1.45764	1.04175	1.19233	AT4G14440.1	ATECI3,ECI3,HCD1	3-hydroxyacyl-CoA dehydratase 1
Gorai.002G068600.1	3.89803	3.67604	3.69264	3.75557	2.29093	2.00168	1.92626	2.07296	5.35369	4.76342	3.87638	4.6645	4.10285	3.81579	3.9984	3.97235	3.88592	3.209	3.58402	3.55964	AT3G15290.1		3-hydroxyacyl-CoA dehydrogenase family protein
Gorai.006G093400.1	35.1908	42.8168	43.1898	40.3991	15.7259	13.4095	13.3692	14.1682	18.8254	21.3305	19.194	19.7833	14.3045	14.6161	13.9304	14.2837	11.2732	11.5148	10.6598	11.1492	AT5G46290.1	KAS I,KAS1	3-ketoacyl-acyl carrier protein synthase I
Gorai.009G156400.1	45.0665	56.5641	54.3955	52.0087	31.2613	28.2294	28.5684	29.3531	22.8621	23.9658	23.417	23.415	24.6156	24.3561	24.9832	24.6516	17.0974	17.9614	16.6004	17.2197	AT5G46290.1	KAS I,KAS1	3-ketoacyl-acyl carrier protein synthase I
Gorai.009G156400.2	62.9434	72.1347	69.6707	68.2496	41.5511	37.5153	38.1335	39.0666	28.6885	30.3837	30.0953	29.7225	31.5908	30.3237	32.6406	31.5184	21.9258	23.003	22.2623	22.397	AT5G46290.1	KAS I,KAS1	3-ketoacyl-acyl carrier protein synthase I
Gorai.010G165600.1	3.00533	3.33819	3.05011	3.13121	1.37133	1.19895	1.06656	1.21228	1.37065	1.06578	0.933199	1.12321	0.907692	1.04839	0.98073	0.978939	0.748407	0.708403	0.698184	0.718331	AT5G46290.1	KAS I,KAS1	3-ketoacyl-acyl carrier protein synthase I
Gorai.010G165600.2	2.19062	2.62534	2.93484	2.5836	1.05256	1.03286	1.14546	1.07696	1.14234	0.946588	0.960792	1.01657	1.09268	0.902457	1.01769	1.00428	0.627341	0.636859	0.596607	0.620269	AT5G46290.3	KAS I,KAS1	3-ketoacyl-acyl carrier protein synthase I
Gorai.010G165600.3	2.6187	3.19625	2.92489	2.91328	0.984296	1.05376	1.00583	1.01463	1.2291	0.957597	0.873817	1.02017	1.06748	0.972017	1.01814	1.01921	0.778845	0.743711	0.658038	0.726865	AT5G46290.1	KAS I,KAS1	3-ketoacyl-acyl carrier protein synthase I
Gorai.010G165600.4	2.53628	2.78004	3.02779	2.78137	1.21621	1.10405	1.21557	1.17861	1.18086	0.891614	0.747385	0.939952	1.18394	1.0893	1.04837	1.10721	0.622676	0.516534	0.53326	0.55749	AT5G46290.1	KAS I,KAS1	3-ketoacyl-acyl carrier protein synthase I
Gorai.006G212800.1	2.49579	2.56635	2.66431	2.57548	1.9947	2.11439	2.28011	2.12973	2.95883	2.91744	2.77751	2.88459	2.56315	2.68147	2.46875	2.57112	2.23119	2.21945	1.97565	2.1421	AT1G62640.1	KAS III	3-ketoacyl-acyl carrier protein synthase III
Gorai.006G212800.3	2.55131	2.39103	2.3979	2.44675	2.12932	2.2666	2.30647	2.23413	2.98565	2.67945	2.75181	2.80564	2.64653	2.82319	2.42582	2.63185	1.52048	2.07478	1.84065	1.81197	AT1G62640.1	KAS III	3-ketoacyl-acyl carrier protein synthase III
Gorai.006G212800.2	2.18955	1.92665	2.18508	2.10043	1.60551	1.94558	1.78488	1.77866	2.63747	2.8315	2.45428	2.64108	2.3364	2.28103	2.05714	2.22486	1.5729	1.8526	1.57064	1.66538	AT1G62640.1	KAS III	3-ketoacyl-acyl carrier protein synthase III
Gorai.007G028000.1	2.80456	2.96736	3.03784	2.93659	2.29523	2.21868	2.54138	2.35177	2.33908	2.03241	2.10269	2.15806	2.18855	2.28488	2.30985	2.26109	1.06392	1.23948	1.48025	1.26122	AT1G62640.1	KAS III	3-ketoacyl-acyl carrier protein synthase III
Gorai.007G028000.2	3.7658	3.33515	3.81187	3.63761	2.81706	2.90444	3.02408	2.91519	2.55711	2.22445	2.16947	2.31701	2.57798	2.52781	2.50076	2.53552	0.994664	1.01783	1.48567	1.16605	AT1G62640.1	KAS III	3-ketoacyl-acyl carrier protein synthase III
Gorai.008G129800.1	73.3187	81.4945	75.5449	76.786	60.6606	50.8361	53.9213	55.1393	26.8294	21.4114	26.8285	25.0231	49.2778	30.3174	60.5545	46.7166	2.28362	1.45693	1.67359	1.80471	AT1G01120.1	KCS1	3-ketoacyl-CoA synthase 1
Gorai.013G221500.1	482.606	532.764	504.091	506.487	304.274	259.373	280.256	281.301	237.542	269.077	254.385	253.668	214.244	229.482	247.137	230.288	37.8285	49.9569	44.1234	43.9696	AT2G26250.1	FDH,KCS10	3-ketoacyl-CoA synthase 10
Gorai.009G021000.1	8.76607	10.3613	9.67102	9.59945	8.51485	8.21648	8.38518	8.37217	5.75069	5.23267	5.19072	5.39136	7.05134	6.53689	8.11639	7.23487	4.48743	4.1979	4.07154	4.25229	AT2G26640.1	KCS11	3-ketoacyl-CoA synthase 11
Gorai.009G021000.2	8.85986	9.67927	9.02179	9.18697	7.89347	7.64768	8.05463	7.86526	5.8858	4.74322	5.11797	5.249	7.51299	5.88948	7.45011	6.95086	4.84154	3.92988	3.93656	4.23599	AT2G26640.1	KCS11	3-ketoacyl-CoA synthase 11
Gorai.010G066800.1	13.4918	13.4482	12.944	13.2947	18.3972	19.0445	17.4153	18.2857	14.057	12.013	12.391	12.8203	15.2261	14.8793	15.1617	15.089	6.00158	5.35081	5.53701	5.6298	AT2G26640.1	KCS11	3-ketoacyl-CoA synthase 11
Gorai.010G066800.2	14.3728	14.2979	14.0206	14.2304	20.4329	20.3772	20.3436	20.3845	15.4271	13.7307	13.0476	14.0685	16.027	17.001	16.824	16.6173	5.83102	5.99816	6.74117	6.19012	AT2G26640.1	KCS11	3-ketoacyl-CoA synthase 11
Gorai.010G066800.3	14.0077	12.8652	12.9652	13.2794	19.3024	17.8392	19.998	19.0465	13.9093	11.8575	12.3005	12.6891	14.5594	15.7115	15.8696	15.3802	5.78605	5.88005	5.78039	5.8155	AT2G26640.1	KCS11	3-ketoacyl-CoA synthase 11
Gorai.010G066800.4	13.6882	13.5573	12.58	13.2751	19.5409	18.0017	18.1575	18.5667	13.3448	11.8478	11.4807	12.2244	13.2359	14.5586	15.0288	14.2744	5.92456	5.35651	5.65986	5.64698	AT2G26640.1	KCS11	3-ketoacyl-CoA synthase 11
Gorai.004G278700.1	0.0340858	0.024307	0.0455489	0.0346472	0.0403933	0.0349871	0.0778276	0.0510693	0.17212	0.224724	0.158731	0.185192	0.0302393	0.11931	0.0820469	0.0771986	2.2348	1.9876	2.14297	2.12179	AT2G26640.1	KCS11	3-ketoacyl-CoA synthase 11
Gorai.009G102300.1	369.458	387.544	353.678	370.226	237.472	215.453	239.041	230.655	101.228	92.0379	99.1109	97.4591	179.061	134.464	192.485	168.67	1.07209	1.4198	1.22997	1.24062	AT2G28630.1	KCS12	3-ketoacyl-CoA synthase 12
Gorai.001G107300.1	17.4145	15.0229	15.0052	15.8142	13.2121	11.4241	13.6634	12.7665	4.53232	4.22455	3.69518	4.15068	7.26584	6.09235	8.02114	7.12644	3.02747	3.63943	3.60138	3.42276	AT2G28630.1	KCS12	3-ketoacyl-CoA synthase 12
Gorai.011G249000.1	56.9255	55.2324	53.2381	55.132	25.1441	17.8613	19.013	20.6728	4.95974	3.39306	3.83473	4.06251	12.835	8.50168	17.3574	12.898	0.248154	0.176082	0.24417	0.222802	AT5G04530.1	KCS19	3-ketoacyl-CoA synthase 19
Gorai.011G249200.1	221.489	248.311	230.269	233.356	106.792	73.1707	77.2312	85.7313	12.8145	8.64554	11.7439	11.068	38.201	24.7627	54.9624	39.3087	0.175913	0.211369	0.125735	0.171006	AT5G04530.1	KCS19	3-ketoacyl-CoA synthase 19
Gorai.010G202800.1	32.447	36.8428	35.2404	34.8434	1.05273	0.632749	0.518235	0.734571	0.100334	0.0841662	0.126341	0.103614	0.304824	0.157937	0.356282	0.273014	0.0131903	0.0205234	0	0.0112379	AT5G04530.1	KCS19	3-ketoacyl-CoA synthase 19
Gorai.010G202800.2	20.5841	26.687	24.9319	24.0677	0.704578	0.421273	0.438329	0.521393	0.0619885	0.0455875	0.0857849	0.0644537	0.166166	0.145758	0.112796	0.141574	0	0	0	0	AT5G04530.1	KCS19	3-ketoacyl-CoA synthase 19
Gorai.011G249100.1	1.9564	1.52372	1.65681	1.71231	4.14444	3.28937	3.30593	3.57992	1.34689	1.07621	1.24877	1.22396	2.04236	1.49891	2.25581	1.93236	0.0106138	0.0186215	0.0616204	0.0302852	AT5G04530.1	KCS19	3-ketoacyl-CoA synthase 19
Gorai.006G245000.1	165.442	185.545	170.078	173.688	544.972	595.757	625.151	588.626	615.973	638.104	587.054	613.711	543.174	628.334	523.67	565.059	19.2568	16.3683	16.1334	17.2528	AT1G04220.1	KCS2	3-ketoacyl-CoA synthase 2
Gorai.006G245000.2	111.332	131.888	125.164	122.795	390.096	429.318	452.349	423.921	448.679	462.331	413.181	441.397	394.975	456.953	378.265	410.064	13.7007	11.3625	11.5539	12.2057	AT1G04220.1	KCS2	3-ketoacyl-CoA synthase 2
Gorai.011G165200.1	175.375	187.276	181.153	181.268	136.769	129.919	140.108	135.599	189.921	225.614	217.794	211.11	125.891	156.751	136.307	139.65	134.685	114.382	114.22	121.096	AT1G04220.1	KCS2	3-ketoacyl-CoA synthase 2
Gorai.006G069800.1	58.8982	63.9797	61.7644	61.5474	17.8434	13.0532	13.6969	14.8645	5.0004	3.97685	5.04889	4.67538	10.8807	7.82308	16.4073	11.7037	0.35735	0.254809	0.184238	0.265466	AT1G04220.1	KCS2	3-ketoacyl-CoA synthase 2
Gorai.009G201600.1	15.8156	14.8717	15.0295	15.2389	21.0951	21.4646	23.7089	22.0895	23.348	24.3906	23.0875	23.6087	21.5817	23.1392	20.7284	21.8165	16.6367	18.1515	18.4966	17.7616	AT1G19440.1	KCS4	3-ketoacyl-CoA synthase 4
Gorai.005G244100.1	6.04021	5.52601	4.98246	5.51622	1.6479	0.999147	1.06831	1.23845	0.699601	0.612782	0.606501	0.639628	1.08879	0.822393	1.26268	1.05795	3.51659	0.546678	1.19254	1.75194	AT1G19440.1	KCS4	3-ketoacyl-CoA synthase 4
Gorai.005G108000.1	2.18564	2.03167	2.45011	2.22248	2.37004	2.64886	2.05759	2.35883	2.87906	2.67305	2.38042	2.64418	2.94872	2.52377	3.30831	2.92693	3.20273	3.45078	3.61732	3.42361	AT1G19440.1	KCS4	3-ketoacyl-CoA synthase 4
Gorai.002G218500.1	1134.63	1240.47	1162.85	1179.32	1289.22	1373.41	1342.29	1334.97	794.687	805.661	802.802	801.05	1032.2	948.393	1130.65	1037.08	130.262	139.462	126.242	131.989	AT1G68530.1	CER6,CUT1,G2,KCS6,POP1	3-ketoacyl-CoA synthase 6
Gorai.002G005500.1	13.6638	14.1726	14.6378	14.1581	6.43637	4.35352	4.27624	5.02204	0.869581	0.783155	1.00806	0.886933	2.88332	1.77445	4.27276	2.97684	0	0.00883928	0.0141773	0.00767218	AT2G16280.1	KCS9	3-ketoacyl-CoA synthase 9
Gorai.002G005500.2	15.91	14.711	15.6519	15.4243	6.52941	4.96636	4.8621	5.45262	0.922597	0.650642	1.2627	0.945312	3.10677	1.6623	4.77034	3.17981	0	0.00465033	0.00718168	0.003944	AT2G16280.1	KCS9	3-ketoacyl-CoA synthase 9
Gorai.008G024600.1	2.23334	2.73485	2.84962	2.60594	2.74603	2.55168	2.38303	2.56024	3.32014	3.25033	3.20015	3.25687	2.75634	2.93616	2.29703	2.66318	11.8861	11.2364	12.1495	11.7573	AT4G34030.1	MCCB	3-methylcrotonyl-CoA carboxylase
Gorai.008G024600.2	2.60976	2.56948	2.37547	2.51824	2.38672	2.35325	2.52959	2.42319	3.03639	3.38344	2.77989	3.06657	2.55051	2.96045	2.33959	2.61685	11.0108	10.4394	12.2064	11.2189	AT4G34030.1	MCCB	3-methylcrotonyl-CoA carboxylase
Gorai.008G024600.3	1.78381	1.62335	2.06317	1.82344	1.84089	1.92522	1.82697	1.86436	2.16497	2.61057	2.40967	2.39507	2.08329	2.59734	1.79568	2.15877	9.60816	8.05801	9.017	8.89439	AT4G34030.1	MCCB	3-methylcrotonyl-CoA carboxylase
Gorai.008G024600.4	1.7247	1.70833	1.93884	1.79062	1.7217	1.79986	1.70745	1.743	2.29658	2.51454	2.32601	2.37904	2.11764	2.39609	1.78586	2.09986	8.24744	8.15324	9.20276	8.53448	AT4G34030.1	MCCB	3-methylcrotonyl-CoA carboxylase
Gorai.008G024600.5	1.57512	1.74953	1.90888	1.74451	1.73698	1.62516	1.7281	1.69675	2.02505	2.27461	2.02651	2.10872	1.58937	1.93856	1.62317	1.71703	8.08301	7.55042	7.49927	7.7109	AT4G34030.1	MCCB	3-methylcrotonyl-CoA carboxylase
Gorai.008G024600.6	1.29	1.85846	1.82494	1.6578	1.56703	1.66001	1.45975	1.56226	2.0104	2.35539	2.26659	2.21079	1.80239	1.92447	1.49756	1.74147	8.64129	8.57685	8.12157	8.44657	AT4G34030.1	MCCB	3-methylcrotonyl-CoA carboxylase
Gorai.011G260500.1	139.477	137.437	128.149	135.021	135.353	124.572	131.891	130.605	80.5315	78.0446	79.1387	79.2383	96.5863	93.3517	105.468	98.4688	18.1935	17.2501	16.6989	17.3809	AT3G55360.1	ATTSC13,CER10,ECR,TSC13	3-oxo-5-alpha-steroid 4-dehydrogenase family protein
Gorai.011G260500.2	95.9866	99.0578	96.7728	97.2724	96.49	87.5191	93.0234	92.3442	57.9018	56.9198	57.5837	57.4684	67.4659	64.7214	74.9002	69.0292	12.5476	12.8124	11.2216	12.1939	AT3G55360.1	ATTSC13,CER10,ECR,TSC13	3-oxo-5-alpha-steroid 4-dehydrogenase family protein
Gorai.011G260500.3	74.8843	78.191	76.7262	76.6005	76.3964	69.4843	72.578	72.8196	45.3991	45.0809	45.6077	45.3626	54.8843	52.2982	60.1042	55.7623	9.64459	8.52918	8.79213	8.98864	AT3G55360.1	ATTSC13,CER10,ECR,TSC13	3-oxo-5-alpha-steroid 4-dehydrogenase family protein
Gorai.012G070200.1	18.5648	17.5015	18.3058	18.124	12.5982	12.0597	12.5899	12.4159	13.9261	15.167	14.5902	14.5611	10.8289	12.7195	11.9896	11.846	5.49034	5.51017	5.37454	5.45835	AT3G55360.1	ATTSC13,CER10,ECR,TSC13	3-oxo-5-alpha-steroid 4-dehydrogenase family protein
Gorai.012G111500.1	134.909	125.139	122.857	127.635	98.5002	96.7092	82.9841	92.7312	49.2798	46.4262	50.2776	48.6612	60.5673	58.4983	69.416	62.8272	6.25997	7.58756	7.40462	7.08405	AT2G38050.1	ATDET2,DET2,DWF6	3-oxo-5-alpha-steroid 4-dehydrogenase family protein
Gorai.001G243600.1	7.97946	7.40563	7.9889	7.79133	1.01834	0.712832	0.707342	0.812838	0.492686	0.374064	0.343523	0.403424	0.695671	0.481135	0.552687	0.576498	0.0417353	0.0218233	0.0478093	0.0371226	AT2G16530.1		3-oxo-5-alpha-steroid 4-dehydrogenase family protein
Gorai.001G243600.2	10.4727	9.02641	9.44583	9.64833	0.890616	0.789968	0.895723	0.858769	0.472245	0.341072	0.537157	0.450158	0.799318	0.457647	0.778073	0.678346	0.0200616	0.0207515	0.095016	0.0452764	AT2G16530.1		3-oxo-5-alpha-steroid 4-dehydrogenase family protein
Gorai.001G243600.3	9.49834	9.36451	9.29426	9.3857	1.1543	1.02781	0.711645	0.964585	0.552008	0.383994	0.501145	0.479049	0.478195	0.676952	0.667924	0.60769	0.0579967	0	0.0554528	0.0378165	AT2G16530.2		3-oxo-5-alpha-steroid 4-dehydrogenase family protein
Gorai.001G243600.4	9.52555	9.34395	9.11156	9.32702	1.27879	0.729764	0.967456	0.992003	0.494327	0.435277	0.393796	0.441133	0.552976	0.569997	0.920116	0.68103	0.0405033	0.0235093	0.043932	0.0359815	AT2G16530.1		3-oxo-5-alpha-steroid 4-dehydrogenase family protein
Gorai.001G243600.5	10.9578	10.2219	10.4549	10.5449	1.03826	0.880612	0.876996	0.931955	0.54121	0.447982	0.412904	0.467365	1.02589	0.474772	0.540253	0.680305	0.0328964	0	0.0497209	0.0275391	AT2G16530.1		3-oxo-5-alpha-steroid 4-dehydrogenase family protein
Gorai.001G243600.6	9.02582	8.99972	8.4693	8.83161	0.93286	0.786622	0.875515	0.864999	0.398057	0.409142	0.36664	0.39128	0.646321	0.528436	0.668224	0.614327	0.0485227	0.0253724	0.0214669	0.0317874	AT2G16530.1		3-oxo-5-alpha-steroid 4-dehydrogenase family protein
Gorai.001G243600.7	8.1608	7.34782	7.11269	7.54044	0.731626	0.775008	0.590041	0.698892	0.359497	0.359457	0.384203	0.367719	0.515442	0.654478	0.511549	0.560489	0.0378893	0.0210286	0.05874	0.0392193	AT2G16530.1		3-oxo-5-alpha-steroid 4-dehydrogenase family protein
Gorai.001G243600.8	5.27462	5.59696	6.11084	5.66081	0.798003	0.479096	0.518831	0.598643	0.473309	0.402839	0.365154	0.413768	0.431615	0.417564	0.544601	0.464593	0.0193474	0.0150517	0.0209341	0.0184444	AT2G16530.1		3-oxo-5-alpha-steroid 4-dehydrogenase family protein
Gorai.002G144800.1	6.1641	6.53652	6.1312	6.27727	7.27171	6.97229	7.84083	7.36161	6.90856	6.86411	6.82459	6.86576	7.14781	7.44095	7.03341	7.20739	4.25664	3.90922	3.65614	3.94067	AT3G10540.1		3-phosphoinositide-dependent protein kinase
Gorai.004G024100.1	4.36867	4.11638	4.2783	4.25445	5.51625	4.64415	5.20594	5.12211	6.60282	6.45917	6.21363	6.42521	5.77442	5.71819	6.21462	5.90241	11.3446	12.4692	11.3976	11.7372	AT3G10572.1		3-phosphoinositide-dependent protein kinase-1, putative
Gorai.001G077300.1	4.73907	4.24967	4.88083	4.62319	3.29372	2.9931	3.2711	3.18597	3.09506	3.3681	3.29815	3.25377	2.64604	2.72782	2.79984	2.72457	3.06272	2.91639	3.22789	3.069	AT1G18640.2	PSP	3-phosphoserine phosphatase
Gorai.001G077300.10	4.43987	4.73024	3.82287	4.33099	3.40857	3.07629	3.23071	3.23852	2.7291	3.1913	2.80097	2.90712	2.44475	2.82133	2.57422	2.61343	2.4851	3.01772	2.85606	2.78629	AT1G18640.2	PSP	3-phosphoserine phosphatase
Gorai.001G077300.2	3.70116	3.01562	3.53263	3.41647	2.471	2.33136	2.21065	2.33767	2.30845	2.29988	2.2063	2.27154	1.9959	2.31356	2.11664	2.14203	1.82823	1.86141	2.38362	2.02442	AT1G18640.2	PSP	3-phosphoserine phosphatase
Gorai.001G077300.3	4.4195	3.88696	4.14413	4.1502	3.24161	2.37297	2.78521	2.79993	2.88768	2.81863	2.84408	2.85013	2.7659	2.62421	2.61855	2.66955	2.59545	2.73139	2.70596	2.6776	AT1G18640.2	PSP	3-phosphoserine phosphatase
Gorai.001G077300.4	4.56476	4.47227	4.71336	4.58346	3.19115	3.26301	3.34591	3.26669	3.15253	3.40446	3.31675	3.29124	2.94431	3.0056	3.05226	3.00072	2.42054	2.57823	2.56812	2.5223	AT1G18640.2	PSP	3-phosphoserine phosphatase
Gorai.001G077300.5	4.12034	4.41433	4.02695	4.18721	3.04449	2.82885	2.76221	2.87852	2.54941	3.0238	2.70797	2.76039	2.43291	2.87957	2.76525	2.69258	2.21864	3.02219	2.83526	2.69203	AT1G18640.2	PSP	3-phosphoserine phosphatase
Gorai.001G077300.6	3.86414	3.29775	3.26409	3.47533	2.59548	2.32274	2.49277	2.47033	2.41573	2.45309	2.39805	2.42229	2.25642	2.67142	2.11376	2.3472	1.99777	2.59446	2.05217	2.2148	AT1G18640.2	PSP	3-phosphoserine phosphatase
Gorai.001G077300.7	4.74433	4.56573	4.20389	4.50465	2.71858	3.13471	2.92823	2.92717	3.01956	3.00728	3.05626	3.0277	2.56992	2.987	2.80235	2.78642	2.66182	3.03246	3.15159	2.94862	AT1G18640.2	PSP	3-phosphoserine phosphatase
Gorai.001G077300.8	5.04884	4.98042	4.09075	4.70667	3.43379	3.04759	3.3639	3.28176	3.15816	3.15856	3.02739	3.1147	3.096	3.12949	2.89201	3.03917	3.42851	3.50463	3.34845	3.4272	AT1G18640.2	PSP	3-phosphoserine phosphatase
Gorai.001G077300.9	3.68654	3.60338	3.5369	3.60894	2.47454	2.39531	2.44387	2.43791	2.52854	2.27108	2.54414	2.44792	2.1323	2.02469	2.31486	2.15728	1.95608	2.4578	2.37554	2.26314	AT1G18640.2	PSP	3-phosphoserine phosphatase
Gorai.006G202600.2	2.13622	2.25172	2.65352	2.34715	2.96033	2.92678	2.91874	2.93528	2.53425	2.38179	1.937	2.28434	2.33965	2.7195	2.18519	2.41478	1.9518	1.41552	1.57329	1.64687	AT5G24340.1		3\'-5\' exonuclease domain-containing protein
Gorai.006G202600.1	2.28931	2.41398	2.5029	2.40206	2.93421	2.78394	2.7741	2.83075	2.4682	2.36623	2.10092	2.31178	2.76311	3.08119	2.52759	2.79063	1.72313	1.31591	1.70157	1.5802	AT5G24340.1		3\'-5\' exonuclease domain-containing protein
Gorai.006G202600.4	1.45463	1.70253	1.86134	1.67283	2.46939	2.26233	2.26644	2.33272	1.85841	1.85104	1.39146	1.7003	2.17176	2.51094	1.86875	2.18381	1.14312	0.954006	1.37488	1.15734	AT5G24340.1		3\'-5\' exonuclease domain-containing protein
Gorai.009G047400.1	37.3997	34.5484	35.9994	35.9825	38.1798	37.3417	36.2541	37.2585	36.0575	35.4799	34.8836	35.4737	36.7391	37.6807	38.2208	37.5469	21.7943	20.9329	22.226	21.6511	AT2G25910.2		3\'-5\' exonuclease domain-containing protein / K homology domain-containing protein / KH domain-containing protein
Gorai.009G047400.2	47.0327	41.109	42.0634	43.4017	43.061	43.891	44.5553	43.8358	42.5995	41.3256	41.0468	41.6573	41.5746	43.419	43.4885	42.8274	25.2907	25.7775	25.0855	25.3846	AT2G25910.1		3\'-5\' exonuclease domain-containing protein / K homology domain-containing protein / KH domain-containing protein
Gorai.009G047400.3	46.2202	39.1982	39.7726	41.7303	43.9855	42.8127	43.3707	43.3896	41.0234	39.4997	41.8149	40.7794	43.0399	42.1513	44.1233	43.1048	23.9044	24.549	24.6515	24.3683	AT2G25910.1		3\'-5\' exonuclease domain-containing protein / K homology domain-containing protein / KH domain-containing protein
Gorai.009G047400.4	25.2402	26.5385	27.3003	26.3597	29.5075	27.3791	28.8147	28.5671	27.8291	25.9768	26.0986	26.6348	27.6251	26.6543	28.6311	27.6368	15.5075	16.135	16.9573	16.1999	AT2G25910.2		3\'-5\' exonuclease domain-containing protein / K homology domain-containing protein / KH domain-containing protein
Gorai.002G116000.7	4.48589	5.62275	4.79878	4.96914	4.84104	5.18514	5.06237	5.02952	5.08517	4.93286	4.37138	4.79647	5.27117	4.67271	4.50338	4.81575	2.55531	2.5182	2.40892	2.49414	AT1G60080.1		3\'-5\'-exoribonuclease family protein
Gorai.007G105300.1	5.94376	5.72883	5.99889	5.89049	5.86741	6.24661	6.31195	6.14199	5.32798	4.98256	4.76461	5.02505	5.39303	5.74924	5.79419	5.64549	3.33425	2.69996	2.86337	2.96586	AT3G61620.1	RRP41	3\'-5\'-exoribonuclease family protein
Gorai.007G105300.2	7.7488	6.77891	6.65293	7.06021	6.88776	7.07155	6.96439	6.97457	6.17337	5.65324	5.4748	5.76713	6.25217	6.85211	6.09086	6.39838	3.65668	3.53528	3.49007	3.56068	AT3G61620.1	RRP41	3\'-5\'-exoribonuclease family protein
Gorai.007G105300.5	6.14527	4.63686	5.17011	5.31741	4.72553	5.38537	5.02205	5.04432	4.36404	4.16262	4.08009	4.20225	5.30831	4.98942	5.14391	5.14721	2.20574	2.20257	2.87775	2.42869	AT3G61620.1	RRP41	3\'-5\'-exoribonuclease family protein
Gorai.003G052600.1	4.01136	3.13459	3.85598	3.66731	2.25643	2.53475	2.59775	2.46298	2.28117	1.97432	1.93586	2.06378	2.61658	2.44903	2.67333	2.57965	1.78919	1.83111	1.80604	1.80878	AT3G60500.1	CER7,G3	3\'-5\'-exoribonuclease family protein
Gorai.002G116000.4	4.48594	4.91392	4.53525	4.64503	4.72461	4.64024	4.33326	4.56604	4.3635	4.37368	4.35992	4.3657	4.39603	4.37232	4.13643	4.30159	2.04862	2.01917	2.14275	2.07018	AT1G60080.1		3\'-5\'-exoribonuclease family protein
Gorai.007G105300.3	5.06474	4.77756	4.55143	4.79791	4.58658	5.11105	4.89694	4.86486	4.09472	3.91203	3.88976	3.9655	4.38327	4.63898	4.65753	4.55993	2.63244	2.46407	2.34554	2.48069	AT3G61620.1	RRP41	3\'-5\'-exoribonuclease family protein
Gorai.002G116000.1	4.01342	3.99169	4.25422	4.08644	4.53811	3.8321	3.92483	4.09835	3.64335	3.45625	3.41554	3.50504	4.11067	4.67147	3.93909	4.24041	1.71168	1.652	1.8989	1.7542	AT1G60080.1		3\'-5\'-exoribonuclease family protein
Gorai.002G116000.2	3.96619	3.98123	3.72278	3.89007	3.54604	3.8412	3.48322	3.62349	3.65108	3.66079	3.37253	3.56146	3.66663	4.09806	3.86739	3.87736	1.63954	1.62469	1.55055	1.60493	AT1G60080.1		3\'-5\'-exoribonuclease family protein
Gorai.002G116000.3	3.76729	4.013	3.68558	3.82196	3.69088	3.62044	3.71082	3.67405	3.31464	3.448	3.38416	3.38227	3.21862	3.6371	3.19985	3.35186	1.72102	1.65217	1.7002	1.69113	AT1G60080.1		3\'-5\'-exoribonuclease family protein
Gorai.002G116000.5	4.89311	4.27161	4.765	4.64324	4.37864	4.0923	4.69874	4.38989	3.89665	3.90734	3.55834	3.78744	4.23219	3.8268	4.09913	4.05271	2.16274	1.95334	1.85442	1.99017	AT1G60080.1		3\'-5\'-exoribonuclease family protein
Gorai.002G116000.6	3.11814	3.42368	3.11945	3.22043	3.41897	3.46741	3.58032	3.4889	3.20788	2.79938	2.53847	2.84858	3.00219	2.99007	2.85971	2.95066	1.46269	1.25083	1.48194	1.39849	AT1G60080.1		3\'-5\'-exoribonuclease family protein
Gorai.007G105300.4	3.55252	4.09743	3.99019	3.88005	3.8779	3.39169	3.83714	3.70224	3.2561	3.39844	2.95364	3.20273	3.28043	3.19247	3.64107	3.37132	1.64352	1.53557	2.07007	1.74972	AT3G61620.1	RRP41	3\'-5\'-exoribonuclease family protein
Gorai.009G108600.1	6.44829	6.03237	5.49812	5.99293	4.10092	3.14226	4.17291	3.80536	3.30122	2.75298	2.87781	2.97734	3.99068	3.43822	3.4846	3.63783	2.1647	1.56074	1.70894	1.81146	AT4G27490.1		3\'-5\'-exoribonuclease family protein
Gorai.009G108600.6	3.32741	4.05656	3.82342	3.7358	2.79433	2.13029	2.61035	2.51166	1.90899	2.07133	2.03129	2.00387	2.08761	1.81732	2.27848	2.06114	1.22386	1.49349	1.29273	1.3367	AT4G27490.1		3\'-5\'-exoribonuclease family protein
Gorai.002G010400.2	2.11698	2.21894	2.39235	2.24276	2.15712	1.87586	2.13523	2.05607	2.44622	1.6332	1.81022	1.96321	2.18419	2.48457	1.79444	2.1544	0.652003	0.929701	0.735929	0.772544	AT1G60080.1		3\'-5\'-exoribonuclease family protein
Gorai.009G108600.4	3.67811	3.5611	3.49644	3.57855	2.33437	2.06244	2.39204	2.26295	1.94459	1.98361	1.70446	1.87755	1.99736	2.10831	2.05161	2.05243	1.25756	1.08083	1.14624	1.16155	AT4G27490.1		3\'-5\'-exoribonuclease family protein
Gorai.009G108600.2	3.4981	3.18461	3.25249	3.31174	2.10347	1.91128	2.05901	2.02459	1.54345	1.51115	1.49083	1.51514	1.9126	1.81231	1.776	1.83363	1.12599	1.10433	1.04827	1.09286	AT4G27490.1		3\'-5\'-exoribonuclease family protein
Gorai.009G108600.5	3.71759	3.50442	3.49381	3.57194	1.92599	2.10046	2.32532	2.11726	2.03287	1.77496	1.74711	1.85164	1.89878	1.58591	2.35961	1.9481	0.813651	0.931723	1.002	0.915791	AT4G27490.1		3\'-5\'-exoribonuclease family protein
Gorai.009G108600.3	3.01812	2.76723	2.85133	2.87889	1.78268	1.61154	1.87197	1.7554	1.43478	1.11979	1.38642	1.31366	1.73027	1.47301	2.08857	1.76395	0.791456	0.961852	1.07116	0.941488	AT4G27490.1		3\'-5\'-exoribonuclease family protein
Gorai.002G144800.2	3.80546	4.28692	3.98639	4.02625	4.4951	4.95425	5.52445	4.99127	4.6084	4.55572	4.19392	4.45268	5.37128	4.90099	4.64925	4.97384	3.06308	2.94558	2.67738	2.89535	AT5G04510.1	ATPDK1,PDK1	3\'-phosphoinositide-dependent protein kinase 1
Gorai.002G144800.3	3.36083	4.21395	4.02914	3.86798	4.51393	4.85449	5.29165	4.88669	4.45857	4.5837	4.12338	4.38855	4.54625	5.09864	4.8917	4.84553	2.43805	2.23307	2.18264	2.28459	AT5G04510.1	ATPDK1,PDK1	3\'-phosphoinositide-dependent protein kinase 1
Gorai.002G144800.4	3.20804	4.087	3.57182	3.62229	3.80452	4.21899	4.30541	4.10964	4.25681	4.13371	3.79838	4.06297	4.17563	4.30039	3.9917	4.15591	2.0369	2.16486	2.12785	2.10987	AT5G04510.1	ATPDK1,PDK1	3\'-phosphoinositide-dependent protein kinase 1
Gorai.009G307200.1	2.21192	2.19757	2.12284	2.17744	1.80168	1.49527	1.30615	1.53436	1.38258	1.16841	1.18573	1.24557	1.57402	1.57618	1.65699	1.60239	0.88948	1.11519	1.02785	1.01084	AT5G04510.1	ATPDK1,PDK1	3\'-phosphoinositide-dependent protein kinase 1
Gorai.004G125000.1	3.10435	2.94235	3.64549	3.23073	2.8286	2.54332	2.55283	2.64158	3.86528	3.42639	2.77171	3.35446	3.50001	3.65136	4.40144	3.85093	2.21873	2.70642	2.89731	2.60749	AT5G24490.1		30S ribosomal protein, putative
Gorai.001G063100.1	4.36072	4.64679	4.4345	4.48067	4.10936	4.41386	4.55139	4.3582	3.54972	3.93909	3.25115	3.57999	4.58436	3.95129	3.83903	4.12489	3.66637	3.40534	3.34486	3.47219	AT4G24770.1	ATRBP31,ATRBP33,CP31,RBP31	31-kDa RNA binding protein
Gorai.001G063100.2	6.56614	5.9646	6.42639	6.31904	5.33141	5.0346	5.1889	5.18497	4.35504	4.13856	4.28303	4.25888	4.68144	4.94517	5.57288	5.06649	3.19814	2.50732	2.33054	2.67867	AT4G24770.1	ATRBP31,ATRBP33,CP31,RBP31	31-kDa RNA binding protein
Gorai.001G063500.1	3.84405	3.75262	4.05058	3.88242	3.35724	3.28785	3.2951	3.3134	4.00735	4.03879	3.53787	3.86134	4.29596	3.50135	4.71442	4.17058	3.46304	3.4911	3.42064	3.45826	AT4G24770.1	ATRBP31,ATRBP33,CP31,RBP31	31-kDa RNA binding protein
Gorai.001G063500.2	2.42069	2.72047	2.6451	2.59542	2.12272	2.25498	2.28224	2.21998	2.74331	2.82194	2.3372	2.63415	2.66282	2.58033	3.1313	2.79148	2.36878	2.3639	2.21211	2.31493	AT4G24770.1	ATRBP31,ATRBP33,CP31,RBP31	31-kDa RNA binding protein
Gorai.001G063500.3	1.85708	2.46831	2.23345	2.18628	2.12772	1.80952	1.61713	1.85146	2.29177	2.07689	1.95404	2.10756	2.18072	2.2417	2.6782	2.36687	2.17526	1.93228	1.93816	2.01523	AT4G24770.1	ATRBP31,ATRBP33,CP31,RBP31	31-kDa RNA binding protein
Gorai.010G093200.4	9.02864	9.59451	9.51958	9.38091	5.22652	5.15087	5.34	5.23913	4.58746	4.55105	4.51938	4.55263	5.06626	4.71141	4.99838	4.92535	3.87122	3.80809	3.75217	3.81049	AT1G47290.2	3BETAHSD/D1,AT3BETAHSD/D1	3beta-hydroxysteroid-dehydrogenase/decarboxylase isoform 1
Gorai.010G093200.1	8.65159	9.62319	9.84835	9.37438	5.47081	4.71514	4.87643	5.02079	4.5398	4.88456	4.58336	4.66924	5.26681	4.5898	4.97777	4.94479	3.93606	3.70357	3.67373	3.77112	AT2G26260.1	3BETAHSD/D2,AT3BETAHSD/D2	3beta-hydroxysteroid-dehydrogenase/decarboxylase isoform 2
Gorai.010G093200.2	7.70413	7.96785	8.2708	7.98092	4.40648	4.00053	4.18443	4.19715	3.89728	4.07018	3.75722	3.90823	3.86855	3.80664	4.14373	3.93964	3.42139	3.29789	3.17295	3.29741	AT2G26260.1	3BETAHSD/D2,AT3BETAHSD/D2	3beta-hydroxysteroid-dehydrogenase/decarboxylase isoform 2
Gorai.010G093200.3	6.57535	8.0688	8.15982	7.60133	4.66709	4.1368	4.15109	4.31833	3.89491	3.99812	3.58654	3.82652	4.22691	3.82516	4.40295	4.15167	3.45267	3.18999	3.19809	3.28025	AT2G26260.1	3BETAHSD/D2,AT3BETAHSD/D2	3beta-hydroxysteroid-dehydrogenase/decarboxylase isoform 2
Gorai.010G093200.5	8.3141	9.76611	9.75015	9.27679	5.03221	4.80663	4.86987	4.9029	4.37956	4.295	4.29664	4.32373	5.22853	4.33097	4.93574	4.83175	3.74609	3.48147	3.55137	3.59298	AT2G26260.1	3BETAHSD/D2,AT3BETAHSD/D2	3beta-hydroxysteroid-dehydrogenase/decarboxylase isoform 2
Gorai.010G093200.6	6.07586	8.0538	8.43826	7.52264	4.06353	3.55222	3.79593	3.8039	3.67621	3.78769	3.47865	3.64752	4.15374	3.59023	3.77004	3.838	2.77942	3.01121	2.98096	2.92386	AT2G26260.1	3BETAHSD/D2,AT3BETAHSD/D2	3beta-hydroxysteroid-dehydrogenase/decarboxylase isoform 2
Gorai.001G133000.1	4.29395	4.11372	4.5062	4.30462	4.07082	4.23173	4.47677	4.25977	8.89439	9.10077	8.1513	8.71548	6.83741	7.67908	6.75429	7.09026	9.60541	8.71721	8.91838	9.08033	AT2G26930.1	ATCDPMEK,CDPMEK,ISPE,PDE277	4-(cytidine 5\'-phospho)-2-C-methyl-D-erithritol kinase
Gorai.001G133000.2	4.53416	4.31942	4.38463	4.41274	4.53156	4.43433	4.74638	4.57076	8.45475	9.4759	8.30185	8.74416	6.75437	8.04437	6.26288	7.02054	9.9575	10.2856	10.4343	10.2258	AT2G26930.1	ATCDPMEK,CDPMEK,ISPE,PDE277	4-(cytidine 5\'-phospho)-2-C-methyl-D-erithritol kinase
Gorai.001G133000.3	3.16566	3.73025	3.2993	3.3984	3.37732	3.51758	4.02728	3.64073	7.0614	7.80876	7.13791	7.33602	5.38119	6.6037	5.05123	5.67871	7.1735	7.73649	8.5811	7.83036	AT2G26930.1	ATCDPMEK,CDPMEK,ISPE,PDE277	4-(cytidine 5\'-phospho)-2-C-methyl-D-erithritol kinase
Gorai.001G133000.4	3.3218	3.11509	3.60044	3.34578	3.18123	3.20722	3.64261	3.34368	7.10772	6.91326	6.63764	6.88621	5.37316	6.15912	5.08602	5.53943	6.80805	7.76332	8.21052	7.59396	AT2G26930.1	ATCDPMEK,CDPMEK,ISPE,PDE277	4-(cytidine 5\'-phospho)-2-C-methyl-D-erithritol kinase
Gorai.011G053700.1	0.313256	0.297343	0.259418	0.290006	0.205781	0.316833	0.330259	0.284291	2.28938	2.13386	2.85277	2.42534	0.830681	1.17114	0.697409	0.899742	9.5314	8.64336	10.3496	9.50813	AT1G51680.1	4CL.1,4CL1,AT4CL1	4-coumarate:CoA ligase 1
Gorai.011G053700.2	0.232833	0.152308	0.201204	0.195448	0.203089	0.234973	0.235641	0.224567	1.91701	1.96687	2.24729	2.04372	0.708417	0.934203	0.567692	0.736771	8.73827	7.70324	9.12473	8.52208	AT1G51680.1	4CL.1,4CL1,AT4CL1	4-coumarate:CoA ligase 1
Gorai.009G005900.1	13.883	13.7766	13.5509	13.7368	4.87433	3.68758	3.33358	3.96516	1.92564	2.21232	1.95085	2.0296	2.3844	1.719	3.18124	2.42821	3.49772	3.70552	3.55238	3.58521	AT3G21240.1	4CL2,AT4CL2	4-coumarate:CoA ligase 2
Gorai.009G005900.2	10.0899	11.4916	10.4869	10.6894	3.62648	2.63103	2.87828	3.04526	1.60252	1.71741	1.38838	1.56944	1.98224	1.37725	2.54284	1.96744	3.03715	3.12797	2.72446	2.96319	AT3G21240.1	4CL2,AT4CL2	4-coumarate:CoA ligase 2
Gorai.003G052100.1	15.5178	15.5424	14.1864	15.0822	7.1289	6.63105	6.7508	6.83692	3.62676	3.12624	2.5921	3.11503	6.56803	4.42711	6.97609	5.99041	0.552952	0.528832	0.616021	0.565935	AT1G65060.1	4CL3	4-coumarate:CoA ligase 3
Gorai.003G052100.2	10.9196	12.1408	11.1121	11.3909	5.34566	5.12279	5.16109	5.20985	2.69703	2.36455	2.36894	2.47684	4.74889	3.41158	5.00581	4.38876	0.315508	0.288608	0.314298	0.306138	AT1G65060.1	4CL3	4-coumarate:CoA ligase 3
Gorai.003G052100.3	9.45564	10.4975	9.79113	9.91477	4.74343	4.66478	4.67819	4.69547	2.32623	2.05066	2.17027	2.18239	3.91783	2.83941	4.7083	3.82185	0.31627	0.181891	0.203636	0.233932	AT1G65060.1	4CL3	4-coumarate:CoA ligase 3
Gorai.003G052100.4	9.7312	10.8045	10.3033	10.2797	4.95169	4.53742	4.47368	4.65426	2.33354	2.21434	2.14767	2.23185	4.09538	2.8335	4.67958	3.86949	0.200202	0.308084	0.257642	0.255309	AT1G65060.1	4CL3	4-coumarate:CoA ligase 3
Gorai.003G052100.5	10.8288	11.809	11.3627	11.3335	5.4858	5.15188	5.23917	5.29228	2.58193	2.40993	2.29862	2.43016	4.83998	3.69675	5.39851	4.64508	0.478602	0.289742	0.370149	0.379498	AT1G65060.1	4CL3	4-coumarate:CoA ligase 3
Gorai.003G052100.6	8.54612	9.55098	8.82954	8.97555	4.29608	3.93784	4.43103	4.22165	2.13552	1.84241	1.73334	1.90376	3.53299	2.6375	4.04393	3.40481	0.177825	0.246326	0.167192	0.197115	AT1G65060.1	4CL3	4-coumarate:CoA ligase 3
Gorai.005G229100.1	11.5137	12.864	13.6097	12.6625	11.3458	10.747	11.0156	11.0361	12.9551	13.3537	10.0468	12.1185	12.7855	12.4313	12.3627	12.5265	8.36647	8.33702	8.62703	8.4435	AT4G34350.1	CLB6,HDR,ISPH	4-hydroxy-3-methylbut-2-enyl diphosphate reductase
Gorai.013G052300.1	7.80993	8.65429	8.929	8.46441	8.20047	7.21584	7.88784	7.76805	8.58405	7.93039	7.47844	7.99763	8.1196	8.25602	8.61064	8.32875	6.56231	5.91825	5.7989	6.09315	AT4G34350.1	CLB6,HDR,ISPH	4-hydroxy-3-methylbut-2-enyl diphosphate reductase
Gorai.013G052300.2	5.64843	6.77868	6.87893	6.43535	6.35512	5.56813	6.23771	6.05365	6.63452	6.01233	5.87672	6.17453	6.35024	6.6397	6.29936	6.42976	4.02386	4.29322	4.0854	4.13416	AT4G34350.1	CLB6,HDR,ISPH	4-hydroxy-3-methylbut-2-enyl diphosphate reductase
Gorai.004G228600.1	7.54773	8.83812	9.20525	8.53037	8.45748	9.01636	8.43887	8.63757	11.1546	11.85	9.41173	10.8055	9.46104	9.97741	8.98032	9.47292	13.66	12.1259	12.3294	12.7051	AT5G60600.1	CLB4,CSB3,GCPE,HDS,ISPG	4-hydroxy-3-methylbut-2-enyl diphosphate synthase
Gorai.004G228600.2	7.31874	8.09766	8.39222	7.93621	8.15975	8.35978	8.60184	8.37379	10.6933	10.6431	9.29206	10.2095	8.90787	9.05109	8.21018	8.72305	13.4036	11.4833	11.1753	12.0208	AT5G60600.2	CLB4,CSB3,GCPE,HDS,ISPG	4-hydroxy-3-methylbut-2-enyl diphosphate synthase
Gorai.002G220000.1	4.94716	4.38852	4.79863	4.71143	1.60822	1.35984	1.69951	1.55586	0.973652	0.915047	0.810408	0.899702	1.4151	1.23044	1.20114	1.28223	0.563725	0.517055	0.54982	0.543533	AT1G12350.1	ATCOAB,COAB	4-phospho-panto-thenoylcysteine synthetase
Gorai.002G220000.2	4.38647	4.009	3.85151	4.08233	1.53983	1.2145	1.31671	1.35701	0.879224	0.758902	0.87481	0.837646	1.25759	1.04746	1.3665	1.22385	0.305299	0.336721	0.380585	0.340868	AT1G12350.1	ATCOAB,COAB	4-phospho-panto-thenoylcysteine synthetase
Gorai.002G220000.3	4.15441	3.67007	3.74062	3.85503	1.23302	1.18436	1.11314	1.17684	0.891609	0.753149	0.521103	0.721954	1.1365	1.06898	1.16216	1.12255	0.491063	0.273488	0.492772	0.419108	AT1G12350.1	ATCOAB,COAB	4-phospho-panto-thenoylcysteine synthetase
Gorai.002G220000.4	4.61534	3.89815	4.01818	4.17722	1.46505	1.34503	1.31764	1.37591	0.876927	0.794709	0.686399	0.786012	1.62405	0.984847	1.20562	1.27151	0.43867	0.425491	0.590995	0.485052	AT1G12350.1	ATCOAB,COAB	4-phospho-panto-thenoylcysteine synthetase
Gorai.002G220000.5	1.89166	2.36254	2.25081	2.16833	0.909144	1.01385	1.15209	1.02503	0.425661	0.45774	0.359145	0.414182	1.11041	0.577448	0.699776	0.795878	0.344975	0.276991	0.293905	0.30529	AT1G12350.1	ATCOAB,COAB	4-phospho-panto-thenoylcysteine synthetase
Gorai.005G019900.1	3.47142	3.25581	3.51519	3.41414	3.89566	3.72279	3.67119	3.76322	2.80501	2.72225	2.35039	2.62588	2.9425	3.10423	2.99313	3.01329	1.20748	1.25924	1.21614	1.22762	AT3G11470.2		4\'-phosphopantetheinyl transferase superfamily
Gorai.010G173800.1	39.2717	37.4017	37.1712	37.9482	26.3627	24.9872	27.7055	26.3518	29.4827	29.5197	30.7445	29.9156	30.0168	30.0896	31.2053	30.4372	20.6875	19.9778	19.8904	20.1852	AT3G04770.2	RPSAb	40s ribosomal protein SA B
Gorai.010G173800.2	46.7064	48.1119	46.4056	47.0746	32.4908	30.82	33.4836	32.2648	36.7539	37.7209	37.6149	37.3632	38.4276	35.468	37.7048	37.2001	26.7756	25.5145	24.6376	25.6426	AT3G04770.2	RPSAb	40s ribosomal protein SA B
Gorai.010G173800.3	28.6014	34.7837	32.9517	32.1123	21.6311	21.519	22.3448	21.8316	25.7664	26.3546	26.6466	26.2559	26.5531	24.1617	25.269	25.3279	19.4151	18.0025	18.4354	18.6177	AT3G04770.2	RPSAb	40s ribosomal protein SA B
Gorai.011G056700.1	89.9888	88.0621	85.8499	87.9669	92.641	89.6589	88.4211	90.2403	80.6097	76.9447	77.034	78.1961	77.9233	82.4504	78.4011	79.5916	84.7774	76.8415	78.9676	80.1955	AT3G04770.2	RPSAb	40s ribosomal protein SA B
Gorai.011G056700.2	70.0893	72.6291	70.1922	70.9702	72.4263	72.4469	72.6393	72.5042	63.7381	64.1525	62.755	63.5485	64.0971	66.043	63.631	64.5904	68.3296	60.597	62.8983	63.9416	AT3G04770.2	RPSAb	40s ribosomal protein SA B
Gorai.011G210300.2	1.52352	1.14495	1.20847	1.29231	0.939622	1.05209	0.95521	0.982307	1.13683	1.15289	0.96818	1.08597	1.11187	1.09198	1.03874	1.08086	1.02259	0.584215	0.722134	0.776314	AT5G13050.1	5-FCL	5-formyltetrahydrofolate cycloligase
Gorai.011G210300.7	1.34546	1.19425	1.32517	1.28829	1.2117	0.912626	0.88675	1.00369	1.04071	1.09658	1.08366	1.07365	1.27999	1.22448	0.996426	1.16696	0.623904	0.800484	0.717015	0.713801	AT5G13050.2	5-FCL	5-formyltetrahydrofolate cycloligase
Gorai.011G205800.1	3.62542	3.41927	3.79434	3.61301	3.51759	3.6175	3.8067	3.64726	4.0617	3.72393	3.73093	3.83886	3.88077	3.88861	3.87556	3.88165	1.83295	1.51512	1.63236	1.66015	AT5G26680.2		5\'-3\' exonuclease family protein
Gorai.011G205800.2	3.31284	3.47584	3.20229	3.33032	3.61833	3.21939	3.62726	3.48833	3.65398	3.33658	3.26685	3.41913	3.81305	3.72421	3.76576	3.76767	1.24	1.29496	1.69473	1.4099	AT5G26680.2		5\'-3\' exonuclease family protein
Gorai.011G205800.3	3.32636	2.92019	3.48026	3.24227	3.42059	3.21902	3.51419	3.3846	3.66815	3.35139	3.34438	3.45464	3.47572	3.66439	3.72391	3.62134	1.13621	1.31611	1.54095	1.33109	AT5G26680.2		5\'-3\' exonuclease family protein
Gorai.011G205800.4	3.69003	3.56485	3.48359	3.57949	3.38604	3.46285	3.50157	3.45016	3.47596	3.77038	3.75759	3.66798	3.87497	4.02276	4.00324	3.96699	1.5431	1.64173	1.40594	1.53026	AT5G26680.2		5\'-3\' exonuclease family protein
Gorai.011G205800.5	3.19785	2.81128	2.96624	2.99179	3.15727	2.98529	2.9942	3.04559	3.28007	2.79644	3.04562	3.04071	3.33654	3.31286	3.37233	3.34058	1.23795	1.33508	1.25532	1.27612	AT5G26680.2		5\'-3\' exonuclease family protein
Gorai.004G156300.1	3.52332	3.2994	3.06001	3.29424	3.35519	3.5591	3.3002	3.40483	2.80605	2.74445	2.92563	2.82537	3.34558	3.09075	3.01784	3.15139	1.22297	1.32899	1.36432	1.30543	AT1G01880.1		5\'-3\' exonuclease family protein
Gorai.004G156300.2	2.13642	2.35204	2.37747	2.28865	2.39743	2.20546	2.31927	2.30739	2.13252	1.97288	1.7682	1.95787	2.322	1.96867	2.39674	2.22914	1.03181	0.945942	0.999109	0.992286	AT1G01880.1		5\'-3\' exonuclease family protein
Gorai.006G067700.1	3.3228	2.69091	2.99968	3.00446	2.70817	2.54906	2.84904	2.70209	2.05542	1.86996	1.76526	1.89688	2.27346	2.35619	2.48937	2.37301	0.984333	0.952514	1.21097	1.04927	AT5G26680.1		5\'-3\' exonuclease family protein
Gorai.010G176300.1	1.46338	1.33398	1.58861	1.46199	1.29636	1.17103	1.24201	1.23647	1.27475	1.10394	1.08148	1.15339	1.5951	1.29618	1.48306	1.45811	0.361861	0.55197	0.427982	0.447271	AT5G26680.1		5\'-3\' exonuclease family protein
Gorai.002G154800.1	1.26554	1.13541	1.60554	1.3355	1.25507	1.32052	1.07256	1.21605	1.09443	1.30705	1.14078	1.18075	0.926423	1.30227	1.10647	1.11172	0.541428	0.630045	0.792969	0.654814	AT5G26680.1		5\'-3\' exonuclease family protein
Gorai.009G195600.1	1.93374	2.68466	2.70723	2.44188	2.26771	2.07355	2.07954	2.14027	2.80284	2.61155	2.55829	2.65756	2.49729	2.39834	2.55128	2.4823	2.5482	3.10794	2.75092	2.80235	AT1G75660.1	AtXRN3,XRN3	5\'-3\' exoribonuclease 3
Gorai.009G195600.2	2.17476	2.78204	2.70239	2.55306	2.0984	2.08226	2.10935	2.09667	2.94638	2.82432	2.58724	2.78598	2.47884	2.22138	2.67642	2.45888	2.73785	3.1768	2.73504	2.88323	AT1G75660.1	AtXRN3,XRN3	5\'-3\' exoribonuclease 3
Gorai.013G257000.3	2.27891	1.75244	1.9972	2.00952	2.29042	1.9387	1.94841	2.05918	2.11313	1.82204	1.68293	1.8727	2.45982	1.99243	2.31989	2.25738	0.503472	0.504082	0.564965	0.524173	AT1G75660.1	AtXRN3,XRN3	5\'-3\' exoribonuclease 3
Gorai.004G228400.1	8.39668	9.32772	9.06319	8.9292	7.21074	7.79451	7.52448	7.50991	8.25769	7.9232	7.47965	7.88685	7.8683	8.02944	7.0595	7.65242	4.70698	5.37979	5.3452	5.14399	AT5G21170.1	AKINBETA1	5\'-AMP-activated protein kinase beta-2 subunit protein
Gorai.009G106200.1	13.2819	12.5401	13.3069	13.043	8.99255	8.69793	8.95912	8.8832	7.62954	8.31284	7.88892	7.94377	8.73332	7.5509	9.2536	8.51261	6.23007	8.07325	6.62642	6.97658	AT5G21170.1	AKINBETA1	5\'-AMP-activated protein kinase beta-2 subunit protein
Gorai.009G106200.2	14.5844	13.4787	14.5391	14.2007	9.83683	9.32631	9.81992	9.66102	8.58091	8.56868	8.80207	8.65055	9.67441	8.47682	9.61545	9.25556	6.57895	9.0897	7.73116	7.79994	AT5G21170.1	AKINBETA1	5\'-AMP-activated protein kinase beta-2 subunit protein
Gorai.009G106200.3	12.038	11.6694	12.6807	12.1294	8.63206	7.69082	8.22667	8.18318	8.05303	7.3981	7.61746	7.68953	7.85996	7.72763	7.57601	7.7212	6.18515	7.24929	7.22373	6.88606	AT5G21170.1	AKINBETA1	5\'-AMP-activated protein kinase beta-2 subunit protein
Gorai.009G106200.4	10.6942	8.51888	9.4254	9.54615	6.0387	5.65661	6.17188	5.95573	5.63472	5.58495	5.81625	5.67864	6.74044	6.65654	6.57461	6.6572	4.10474	5.20823	4.88168	4.73155	AT5G21170.1	AKINBETA1	5\'-AMP-activated protein kinase beta-2 subunit protein
Gorai.010G248900.1	3.82892	2.95429	3.78465	3.52262	3.09033	2.92001	3.06753	3.02596	3.70952	3.16151	3.22301	3.36468	3.57733	3.27153	3.21855	3.35581	2.3601	2.63923	2.82056	2.60663	AT4G16360.3		5\'-AMP-activated protein kinase beta-2 subunit protein
Gorai.010G248900.3	4.41458	3.1667	3.4437	3.67499	3.33194	3.12956	2.99296	3.15149	3.23597	3.23246	3.10205	3.19016	3.45541	3.33696	3.81811	3.53683	1.88667	2.9472	3.15554	2.66313	AT4G16360.3		5\'-AMP-activated protein kinase beta-2 subunit protein
Gorai.010G248900.2	2.04455	1.79975	2.04106	1.96179	1.74608	1.77909	1.65019	1.72512	1.78784	1.77386	1.96471	1.84214	1.54667	1.73121	1.79005	1.68931	1.38036	1.51583	1.56365	1.48662	AT4G16360.3		5\'-AMP-activated protein kinase beta-2 subunit protein
Gorai.013G268600.3	1.88414	1.59522	1.63525	1.70487	2.25779	1.93207	2.10876	2.09954	2.32174	2.20007	2.27148	2.26443	2.11981	1.98869	2.10675	2.07175	1.23714	1.49524	1.61085	1.44775	AT2G28060.1		5\'-AMP-activated protein kinase beta-2 subunit protein
Gorai.013G268600.1	1.38959	1.13856	1.20284	1.24366	1.45645	1.46024	1.28402	1.40023	2.21779	1.47044	2.33132	2.00652	1.45785	1.79721	1.73517	1.66341	0.99424	1.34136	1.24829	1.19463	AT2G28060.1		5\'-AMP-activated protein kinase beta-2 subunit protein
Gorai.001G089500.3	7.17419	5.50652	5.9389	6.20654	7.46794	6.51262	7.06654	7.0157	5.86264	5.33465	5.40524	5.53418	6.23302	6.32205	7.21449	6.58985	1.91672	2.22898	2.54172	2.22914	AT5G39790.1		5\'-AMP-activated protein kinase-related
Gorai.001G089500.1	5.46038	4.95112	5.31528	5.24226	5.98976	5.61562	6.23216	5.94585	4.92478	4.58885	4.58622	4.69995	5.38557	5.4399	5.7473	5.52426	1.41795	2.21278	2.13136	1.9207	AT5G39790.1		5\'-AMP-activated protein kinase-related
Gorai.001G089500.4	4.68737	3.35732	3.92066	3.98845	5.27206	4.63554	4.82253	4.91004	4.11283	3.66199	3.67979	3.8182	3.77884	3.91681	4.64327	4.11297	1.53992	1.39947	1.74183	1.56041	AT5G39790.1		5\'-AMP-activated protein kinase-related
Gorai.001G089500.2	3.913	3.45981	3.39348	3.58876	4.33923	3.95823	3.71768	4.00505	3.41724	3.32793	3.20836	3.31784	3.58287	3.26394	3.77943	3.54208	1.24424	1.44985	1.75332	1.48247	AT5G39790.1		5\'-AMP-activated protein kinase-related
Gorai.001G089500.5	2.03304	2.05285	2.23963	2.10851	2.61648	2.49539	2.72206	2.61131	2.321	1.87969	1.54124	1.91398	2.34184	1.93162	2.47563	2.2497	1.02428	1.1744	0.852169	1.01695	AT5G39790.1		5\'-AMP-activated protein kinase-related
Gorai.007G183800.1	0.956655	0.726642	0.747893	0.810397	1.49368	1.68667	1.5903	1.59022	2.13477	2.0893	1.86589	2.02999	1.95026	2.27102	2.00271	2.07466	0.535178	0.55949	0.511639	0.535436	AT5G16200.1		50S ribosomal protein-related
Gorai.001G109800.1	6.82195	7.30727	7.55126	7.22683	5.51834	5.29252	5.29543	5.36876	5.96793	6.04867	5.78894	5.93518	5.39625	5.68435	5.95554	5.67871	5.70617	6.17984	5.78812	5.89138	AT5G08530.1	CI51	51 kDa subunit of complex I
Gorai.001G109800.2	6.41853	7.4046	7.31416	7.04576	5.21723	5.12032	5.30704	5.21486	5.59299	5.84849	5.91766	5.78638	5.20942	5.44738	5.59529	5.41736	5.97582	5.79608	5.76359	5.84516	AT5G08530.1	CI51	51 kDa subunit of complex I
Gorai.001G109800.3	7.17985	7.83664	7.64463	7.55371	5.36491	5.66866	5.56891	5.53416	5.87897	6.13497	5.67806	5.89733	5.7185	5.4483	5.57905	5.58195	5.8486	5.58338	5.245	5.55899	AT5G08530.1	CI51	51 kDa subunit of complex I
Gorai.001G109800.4	7.86762	8.56883	8.30533	8.24726	6.21884	6.12866	6.08893	6.14548	6.91226	6.73967	6.85875	6.83689	6.7861	6.50595	6.2441	6.51205	5.68784	5.87509	5.8214	5.79478	AT5G08530.1	CI51	51 kDa subunit of complex I
Gorai.008G164400.1	35.7382	39.5244	38.3825	37.8817	25.0176	24.5036	24.7855	24.7689	29.3349	30.3556	29.7504	29.8137	26.1125	27.2625	28.2754	27.2168	33.4837	34.2764	33.2462	33.6688	AT5G08530.1	CI51	51 kDa subunit of complex I
Gorai.008G164400.2	34.6818	40.5155	39.3994	38.1989	26.0035	24.4575	25.1131	25.1914	29.1173	31.1148	28.8096	29.6806	26.5922	26.7821	28.0149	27.1297	34.2772	34.794	34.662	34.5777	AT5G08530.1	CI51	51 kDa subunit of complex I
Gorai.001G205600.1	10.9423	11.0673	11.0792	11.0296	6.38488	6.84856	6.62719	6.62021	6.61794	6.94584	6.24165	6.60181	7.24763	6.09653	7.73676	7.02697	26.3962	22.5322	22.3509	23.7597	AT3G02360.1		6-phosphogluconate dehydrogenase family protein
Gorai.001G205600.2	11.4653	12.6227	12.5063	12.1981	7.26683	7.09861	7.053	7.13948	7.31096	7.39796	6.6836	7.13084	7.68307	6.95233	8.38522	7.67354	29.1541	25.4326	24.6181	26.4016	AT3G02360.1		6-phosphogluconate dehydrogenase family protein
Gorai.004G063900.1	88.8244	90.8644	88.6293	89.4393	49.3702	48.0065	47.2852	48.2206	44.4155	46.6152	45.2526	45.4277	44.1838	43.0225	42.9375	43.3813	65.949	64.3007	63.6206	64.6235	AT3G02360.1		6-phosphogluconate dehydrogenase family protein
Gorai.004G063900.2	102.835	107.279	102.876	104.33	57.8479	56.3006	55.9335	56.694	52.6625	54.5554	50.9158	52.7112	51.6299	49.1376	50.041	50.2695	77.4883	75.5137	74.0633	75.6884	AT3G02360.1		6-phosphogluconate dehydrogenase family protein
Gorai.008G251800.1	40.7999	50.9554	48.8113	46.8555	48.4946	46.8352	44.406	46.5786	44.2669	44.8628	42.5477	43.8925	41.0758	42.9003	43.1734	42.3832	48.0748	44.7584	42.363	45.0654	AT5G41670.1		6-phosphogluconate dehydrogenase family protein
Gorai.008G251800.2	53.56	53.3181	50.2702	52.3828	54.1768	53.1908	49.5404	52.3027	47.9638	47.796	48.9727	48.2442	46.8551	46.0533	46.8759	46.5948	50.4101	48.1365	45.3424	47.963	AT5G41670.1		6-phosphogluconate dehydrogenase family protein
Gorai.010G077300.1	8.21421	8.02605	8.55271	8.26432	5.72527	5.96832	5.95426	5.88262	6.67334	6.40209	6.51737	6.53093	7.86133	6.16118	7.63736	7.21996	9.04978	9.50031	8.70806	9.08605	AT4G29120.1		6-phosphogluconate dehydrogenase family protein
Gorai.010G077300.2	7.87229	8.32756	7.94071	8.04685	5.01979	5.72232	5.41842	5.38684	6.0686	6.33002	5.73392	6.04418	6.62886	6.2602	7.38321	6.75742	8.52411	8.47505	8.44937	8.48284	AT4G29120.1		6-phosphogluconate dehydrogenase family protein
Gorai.013G037900.1	15.6497	15.2903	15.49	15.4767	11.5587	10.8037	9.95944	10.7739	9.77014	9.62833	9.6473	9.68192	11.3084	10.5306	12.7501	11.5297	3.8716	5.63049	4.5445	4.6822	AT1G71180.1		6-phosphogluconate dehydrogenase family protein
Gorai.006G135700.1	10.8982	11.8638	11.7152	11.4924	10.3444	9.24998	9.25703	9.61715	7.62684	8.36556	8.75004	8.24748	8.48197	7.13547	9.41997	8.3458	1.4525	1.25726	1.34679	1.35218	AT2G41540.1	GPDHC1	6-phosphogluconate dehydrogenase family protein
Gorai.006G135700.10	9.9166	8.71199	9.28796	9.30552	7.78059	7.4121	8.35994	7.85088	5.7755	6.58573	7.39753	6.58625	6.56009	5.99083	8.11275	6.88789	1.03181	0.915713	1.02549	0.991005	AT2G41540.1	GPDHC1	6-phosphogluconate dehydrogenase family protein
Gorai.006G135700.2	10.6648	11.0239	11.1946	10.9611	9.4633	8.59771	8.12597	8.72899	8.04048	7.83053	8.33004	8.06702	7.43581	6.8215	9.25734	7.83822	1.44996	1.28934	1.26079	1.33336	AT2G41540.1	GPDHC1	6-phosphogluconate dehydrogenase family protein
Gorai.006G135700.3	11.2658	12.7071	12.1318	12.0349	10.128	9.85345	9.2842	9.75523	8.28096	8.59563	8.56397	8.48019	8.41499	7.28674	9.17896	8.29356	1.70773	1.33403	1.29447	1.44541	AT2G41540.1	GPDHC1	6-phosphogluconate dehydrogenase family protein
Gorai.006G135700.4	10.8432	11.2278	11.597	11.2227	9.46238	8.91088	9.35965	9.24431	8.06385	8.62487	8.69279	8.4605	8.05145	7.60384	9.19842	8.28457	1.18227	1.26116	1.1656	1.20301	AT2G41540.1	GPDHC1	6-phosphogluconate dehydrogenase family protein
Gorai.006G135700.5	10.097	10.9721	10.9978	10.689	9.13724	8.83812	8.80077	8.92538	7.87927	8.03427	8.5673	8.16028	7.74426	7.00309	9.10554	7.95096	1.34085	1.32532	1.182	1.28272	AT2G41540.1	GPDHC1	6-phosphogluconate dehydrogenase family protein
Gorai.006G135700.6	10.1171	11.5419	11.1417	10.9336	8.96689	8.54563	8.44801	8.65351	7.77582	7.17269	7.86778	7.60543	7.18643	6.88199	8.61683	7.56175	1.48745	1.30581	1.21783	1.33703	AT3G07690.1		6-phosphogluconate dehydrogenase family protein
Gorai.006G135700.7	9.72805	10.715	10.6511	10.3647	9.19048	8.68303	8.89509	8.92287	7.24215	7.89654	7.64997	7.59622	7.88309	6.65608	9.3364	7.95853	0.973723	1.22393	1.01789	1.07185	AT2G41540.1	GPDHC1	6-phosphogluconate dehydrogenase family protein
Gorai.006G135700.8	9.61632	9.52794	9.7455	9.62992	7.90907	7.45119	7.59979	7.65335	6.52085	6.32152	6.97538	6.60592	7.22892	5.94646	8.12572	7.10036	1.28072	1.08653	1.07266	1.14664	AT2G41540.1	GPDHC1	6-phosphogluconate dehydrogenase family protein
Gorai.006G135700.9	10.4776	12.2441	11.6882	11.47	9.85676	9.04616	8.95181	9.28491	7.77865	8.74726	8.47079	8.33223	8.6366	7.23913	9.38163	8.41912	1.30735	1.10742	1.31916	1.24465	AT2G41540.1	GPDHC1	6-phosphogluconate dehydrogenase family protein
Gorai.010G191500.1	4.46436	4.37955	4.81071	4.55154	4.22607	3.85336	3.72241	3.93395	3.43615	3.25695	3.16572	3.28627	3.80316	3.15682	3.51977	3.49325	1.74947	1.77645	1.69912	1.74168	AT2G41540.1	GPDHC1	6-phosphogluconate dehydrogenase family protein
Gorai.010G191500.2	5.19457	5.5126	5.76065	5.48928	4.34382	4.46782	4.66023	4.49062	3.81466	3.91286	3.91729	3.8816	4.00979	3.63921	3.97141	3.87347	1.91643	1.83289	2.05942	1.93625	AT2G41540.1	GPDHC1	6-phosphogluconate dehydrogenase family protein
Gorai.010G191500.3	4.38601	4.73946	5.09102	4.73883	4.29024	4.03048	4.03272	4.11781	3.70138	3.78555	3.41546	3.63413	3.7932	3.29645	3.64643	3.57869	2.41834	1.73228	1.73951	1.96337	AT2G41540.1	GPDHC1	6-phosphogluconate dehydrogenase family protein
Gorai.005G119700.1	2.29361	2.50406	2.33283	2.37683	1.51201	1.61942	1.39997	1.51046	1.70312	1.60794	1.52425	1.61177	1.62618	1.6213	1.8567	1.70139	0.847107	0.674784	0.680395	0.734095	AT4G20930.1		6-phosphogluconate dehydrogenase family protein
Gorai.005G119700.2	2.00743	2.10043	2.10948	2.07245	1.42646	1.20402	1.62705	1.41918	1.43958	1.53657	1.26018	1.41211	1.56092	1.26977	1.25316	1.36128	0.444997	0.569071	0.655098	0.556389	AT4G20930.1		6-phosphogluconate dehydrogenase family protein
Gorai.005G119700.5	2.11119	2.13099	2.18648	2.14289	1.48359	1.34144	1.43494	1.41999	1.21575	1.41111	1.37248	1.33311	1.70561	1.34205	1.47032	1.50599	0.531252	0.598754	0.621583	0.583863	AT4G20930.1		6-phosphogluconate dehydrogenase family protein
Gorai.005G119700.6	1.89048	2.39967	2.27603	2.18873	1.1639	1.36452	1.43105	1.31982	1.48646	1.63771	1.48603	1.53673	1.50438	1.52214	1.6295	1.55201	0.814601	0.631151	0.499607	0.648453	AT4G20930.1		6-phosphogluconate dehydrogenase family protein
Gorai.005G119700.7	1.92812	2.05666	2.52393	2.16957	1.5858	1.41839	1.51245	1.50555	1.55656	1.39626	1.42409	1.45897	1.67128	1.77503	1.73531	1.72721	0.698962	0.519248	0.663123	0.627111	AT4G20930.1		6-phosphogluconate dehydrogenase family protein
Gorai.005G146400.1	4.38516	4.41047	4.60232	4.46598	3.99746	3.97887	3.83344	3.93659	3.94798	3.988	3.86408	3.93335	3.39136	3.56377	3.19362	3.38291	5.19749	4.37015	4.574	4.71388	AT1G13700.1	PGL1	6-phosphogluconolactonase 1
Gorai.005G146400.2	3.44421	3.47996	3.32406	3.41607	2.76827	2.41502	2.72238	2.63523	2.46803	2.69651	2.26402	2.47619	2.22634	2.24935	2.29093	2.25554	3.09699	2.34142	3.06052	2.83298	AT1G13700.1	PGL1	6-phosphogluconolactonase 1
Gorai.005G146400.3	4.38558	4.44476	4.43356	4.4213	3.6051	3.35685	3.19551	3.38582	3.57808	3.53103	3.3866	3.49857	3.04282	3.68395	3.024	3.25025	3.90246	4.34242	3.70854	3.98447	AT1G13700.1	PGL1	6-phosphogluconolactonase 1
Gorai.005G146400.5	3.02895	3.30601	3.01935	3.1181	2.17067	2.30973	2.1225	2.20096	2.31381	2.28467	2.26843	2.28897	2.07045	2.31974	2.03596	2.14205	2.78284	2.28778	2.38542	2.48535	AT1G13700.1	PGL1	6-phosphogluconolactonase 1
Gorai.005G146400.6	3.02864	2.98494	2.93322	2.98227	2.72967	2.57231	2.38491	2.5623	2.69667	2.75855	2.2593	2.57151	2.41001	2.40802	2.37211	2.39672	3.16427	2.87675	3.14002	3.06035	AT1G13700.1	PGL1	6-phosphogluconolactonase 1
Gorai.005G146400.7	4.2457	3.80824	4.03667	4.0302	3.25158	3.33287	3.53503	3.37316	3.51147	3.72485	3.8328	3.68971	3.43215	3.38061	3.17836	3.33037	3.83919	4.32809	4.16972	4.11233	AT1G13700.1	PGL1	6-phosphogluconolactonase 1
Gorai.013G095200.1	5.97027	6.02696	5.97123	5.98949	2.79636	2.8198	2.82396	2.81337	4.66441	5.2985	5.23248	5.06513	3.19259	3.90974	2.87882	3.32705	9.56539	10.6095	9.93187	10.0356	AT1G13700.1	PGL1	6-phosphogluconolactonase 1
Gorai.013G095200.2	6.95031	7.02596	6.73279	6.90302	2.55358	2.37318	2.44639	2.45772	5.0684	5.08008	5.57733	5.24194	2.81052	3.7583	2.65584	3.07489	13.5031	14.0499	12.2369	13.2633	AT1G13700.1	PGL1	6-phosphogluconolactonase 1
Gorai.013G095200.3	6.90354	6.28124	6.68307	6.62262	3.27711	2.83983	2.14218	2.75304	5.0531	5.24897	5.49578	5.26595	3.48906	3.56925	2.50181	3.1867	11.9569	13.7253	12.1211	12.6011	AT1G13700.1	PGL1	6-phosphogluconolactonase 1
Gorai.005G146400.4	2.64454	2.29513	2.79624	2.57863	1.93619	2.028	1.90084	1.95501	2.16152	2.29874	2.11504	2.19177	1.95248	1.97374	1.88123	1.93582	2.43894	2.54733	2.32362	2.43663	AT1G13700.1	PGL1	6-phosphogluconolactonase 1
Gorai.012G171900.1	12.9798	11.9888	12.7146	12.5611	9.41367	9.29136	9.81223	9.50575	9.88773	9.16574	8.95636	9.33661	9.67513	8.88413	9.19753	9.25226	7.42769	7.56832	7.94396	7.64666	AT2G44050.1	COS1	6,7-dimethyl-8-ribityllumazine synthase / DMRL synthase / lumazine synthase / riboflavin synthase
Gorai.012G171900.2	12.7638	12.1075	13.1491	12.6735	8.65545	8.79069	9.91401	9.12005	9.4689	9.72935	9.64898	9.61574	10.1271	9.17595	8.8992	9.40076	7.72291	6.57519	7.57668	7.29159	AT2G44050.1	COS1	6,7-dimethyl-8-ribityllumazine synthase / DMRL synthase / lumazine synthase / riboflavin synthase
Gorai.007G012700.1	6.65414	5.57686	5.90556	6.04552	4.8633	4.9613	5.15174	4.99211	4.02104	4.19104	3.86148	4.02452	4.68356	4.80428	4.45153	4.64646	1.78473	1.97857	2.23375	1.99901	AT2G44050.1	COS1	6,7-dimethyl-8-ribityllumazine synthase / DMRL synthase / lumazine synthase / riboflavin synthase
Gorai.007G012700.3	3.3985	3.29778	3.70987	3.46871	3.01209	3.27296	3.19732	3.16079	2.87408	2.50009	2.51934	2.63117	2.63125	2.52055	3.19984	2.78388	1.46694	1.06983	1.37887	1.30521	AT2G44050.1	COS1	6,7-dimethyl-8-ribityllumazine synthase / DMRL synthase / lumazine synthase / riboflavin synthase
Gorai.007G012700.4	4.44505	4.79857	4.77784	4.67382	3.73056	3.82328	3.34314	3.63233	3.17136	3.21554	3.31965	3.23552	3.16728	3.83669	3.41211	3.47203	1.34646	1.57393	1.48973	1.47004	AT2G44050.1	COS1	6,7-dimethyl-8-ribityllumazine synthase / DMRL synthase / lumazine synthase / riboflavin synthase
Gorai.007G012700.2	2.57283	2.49382	2.62262	2.56309	2.24111	2.1109	1.93631	2.09611	2.13898	1.65189	1.62069	1.80385	1.80187	2.09943	1.99218	1.9645	0.763469	0.648426	0.732304	0.714733	AT2G44050.1	COS1	6,7-dimethyl-8-ribityllumazine synthase / DMRL synthase / lumazine synthase / riboflavin synthase
Gorai.001G120800.1	36.0681	31.5455	32.6866	33.4334	49.3171	49.2428	50.9263	49.8287	49.3816	50.4127	49.9925	49.9289	48.4118	53.3557	50.3072	50.6915	35.7019	41.047	43.7237	40.1575	AT3G44590.1		60S acidic ribosomal protein family
Gorai.001G120800.2	26.1193	18.9173	20.4554	21.8307	28.6748	30.7029	30.1753	29.851	31.1185	31.1605	32.073	31.4507	31.7498	33.4665	31.6356	32.284	21.9292	25.1059	25.3595	24.1315	AT3G44590.1		60S acidic ribosomal protein family
Gorai.001G150600.1	29.8672	23.5919	26.0753	26.5115	24.8662	23.6422	24.5286	24.3457	20.9391	20.0215	18.9743	19.9783	21.9432	23.8486	23.0389	22.9436	13.7533	13.3307	15.684	14.256	AT5G24510.1		60S acidic ribosomal protein family
Gorai.002G241200.1	31.6586	26.1786	27.3061	28.3811	23.238	20.4141	23.5996	22.4173	22.3886	22.0089	22.6082	22.3352	24.5779	21.9672	23.9743	23.5065	12.0663	12.9999	14.7158	13.2607	AT3G44590.1		60S acidic ribosomal protein family
Gorai.004G008900.1	76.1227	61.2613	68.2374	68.5405	77.8668	72.4109	74.233	74.8369	66.3516	64.1029	63.3049	64.5864	71.3799	72.9942	73.3926	72.5889	28.0559	30.7489	32.9399	30.5816	AT3G44590.1		60S acidic ribosomal protein family
Gorai.004G009000.1	93.5462	70.1714	80.7226	81.48	79.6218	70.0544	75.6788	75.1183	68.6269	63.8985	64.9853	65.8369	66.949	65.9158	69.3523	67.4057	30.7646	39.6404	42.6791	37.6947	AT3G44590.1		60S acidic ribosomal protein family
Gorai.004G044400.1	70.5502	57.8658	63.6659	64.0273	84.4563	77.9608	87.2507	83.2226	69.811	64.6331	67.9607	67.4683	71.0435	70.8723	74.6054	72.1737	37.5745	39.3489	39.9042	38.9425	AT5G24510.1		60S acidic ribosomal protein family
Gorai.004G044400.2	143.302	112.799	120.044	125.382	148.531	134.381	149.218	144.043	129.313	126.355	130.926	128.865	125.005	125.103	132.92	127.676	73.481	72.146	76.5771	74.0681	AT5G24510.1		60S acidic ribosomal protein family
Gorai.004G044400.3	77.1953	65.3537	66.5244	69.6911	94.4971	83.6322	95.1931	91.1074	70.6305	66.7242	73.6679	70.3408	73.1644	71.3562	72.6203	72.3803	40.4371	42.8051	44.2685	42.5035	AT5G24510.1		60S acidic ribosomal protein family
Gorai.004G044400.4	149.132	111.238	122.585	127.652	145.793	134.087	146.593	142.158	133.195	126.128	135.359	131.56	130.405	129.883	134.851	131.713	67.2207	73.9308	74.0066	71.7194	AT5G24510.1		60S acidic ribosomal protein family
Gorai.006G156700.1	44.925	40.7499	42.7096	42.7948	19.4403	16.7468	18.2361	18.141	19.8854	19.6053	19.6839	19.7248	19.569	19.4685	19.7176	19.585	9.18965	9.3897	10.0925	9.5573	AT3G44590.1		60S acidic ribosomal protein family
Gorai.006G156700.2	34.0927	28.6697	30.5586	31.107	12.1777	10.4609	12.3837	11.6741	13.9977	14.5195	14.763	14.4267	13.2161	13.0186	13.7833	13.3393	6.4243	7.34898	8.06782	7.28037	AT3G44590.1		60S acidic ribosomal protein family
Gorai.006G203500.1	112.687	91.9386	93.3925	99.3394	89.5272	80.3964	89.8115	86.5784	71.9529	70.6691	74.0809	72.2343	72.7308	77.6537	76.9728	75.7858	35.9412	44.8707	46.5292	42.447	AT5G24510.1		60S acidic ribosomal protein family
Gorai.006G203500.2	85.0243	62.2698	65.6579	70.984	61.2302	58.0643	61.1904	60.1616	52.319	50.2	51.3594	51.2928	52.204	55.1789	53.7545	53.7125	24.7879	31.113	33.3435	29.7481	AT5G24510.1		60S acidic ribosomal protein family
Gorai.006G203500.3	84.07	62.1013	66.8148	70.9954	63.8019	58.6843	63.0498	61.8453	56.6984	51.2548	53.1004	53.6845	53.2166	56.0929	56.6625	55.324	25.0737	31.8433	33.7553	30.2241	AT5G24510.1		60S acidic ribosomal protein family
Gorai.007G112800.1	8.30036	6.90402	8.0362	7.74686	7.14147	5.65169	6.26126	6.35148	5.36139	4.86064	6.1142	5.44541	6.92074	6.03399	6.26745	6.40739	1.97572	2.27347	2.6859	2.3117	AT5G24510.1		60S acidic ribosomal protein family
Gorai.007G112800.2	8.68137	6.84964	7.7813	7.77077	7.11613	6.24317	7.05567	6.80499	6.55787	6.23487	6.11591	6.30288	6.95308	7.27246	7.29052	7.17202	2.7966	2.91792	2.9198	2.87811	AT5G24510.1		60S acidic ribosomal protein family
Gorai.007G112800.3	11.1668	8.25923	8.8562	9.42741	9.63008	8.38657	8.8912	8.96929	8.21222	6.67068	7.5967	7.4932	8.43274	8.98002	8.73468	8.71581	3.7311	3.43967	3.51672	3.5625	AT5G24510.1		60S acidic ribosomal protein family
Gorai.007G112800.4	7.75802	6.72642	7.08074	7.18839	6.69622	6.14364	6.36504	6.40163	5.28785	5.42568	5.39131	5.36828	6.69059	7.14744	6.6049	6.81431	2.08335	2.71508	3.11024	2.63623	AT5G24510.1		60S acidic ribosomal protein family
Gorai.007G112800.5	7.73965	5.79927	5.71354	6.41748	6.51257	5.34245	5.75407	5.86969	4.22389	4.80088	4.36518	4.46332	5.44874	5.74087	6.12699	5.7722	2.08586	1.88783	2.58221	2.1853	AT5G24510.1		60S acidic ribosomal protein family
Gorai.008G130600.1	51.3258	43.8646	46.0362	47.0756	35.2744	32.8465	36.6391	34.92	44.6804	42.0388	39.6871	42.1354	45.4858	42.9375	48.054	45.4924	21.3256	21.0751	22.9797	21.7935	AT5G24510.1		60S acidic ribosomal protein family
Gorai.009G003400.1	242.948	187.794	204.428	211.723	209.831	198.45	218.484	208.922	226.268	212.424	227.595	222.096	216.7	216.847	218.539	217.362	96.2158	100.54	110.115	102.29	AT4G25890.1		60S acidic ribosomal protein family
Gorai.009G087300.1	97.2371	78.8208	85.5858	87.2146	92.339	82.5084	91.9756	88.941	87.1599	82.8513	85.2731	85.0948	81.5791	85.7405	81.7477	83.0224	60.1982	55.4418	60.8208	58.8202	AT3G44590.1		60S acidic ribosomal protein family
Gorai.003G134000.1	3.60186	4.0298	3.89757	3.84308	3.06858	3.05532	3.18172	3.10187	3.05144	2.70176	2.55226	2.76849	2.72612	2.62247	3.27288	2.87382	2.44695	2.37098	2.62851	2.48215	AT2G28800.1	ALB3	63 kDa inner membrane family protein
Gorai.003G134000.2	1.16963	1.73978	1.53068	1.48003	0.952027	1.20526	1.09986	1.08571	1.11144	1.12404	1.02982	1.08843	1.3034	0.96568	1.10281	1.12396	0.980223	0.752191	0.751993	0.828136	AT2G28800.1	ALB3	63 kDa inner membrane family protein
Gorai.003G134000.3	1.17584	1.77952	1.88295	1.61277	1.20308	1.02966	1.13854	1.12376	1.30136	1.02155	1.15759	1.16016	1.12668	1.06544	1.41004	1.20072	1.01336	1.03731	0.860648	0.970439	AT2G28800.1	ALB3	63 kDa inner membrane family protein
Gorai.009G248000.1	4.4396	4.90743	5.0045	4.78384	3.77658	3.91264	3.44593	3.71171	3.9139	3.52405	3.19406	3.544	3.96208	3.52686	3.65066	3.7132	3.27709	3.65541	3.38632	3.43961	AT1G21710.1	ATOGG1,OGG1	8-oxoguanine-DNA glycosylase 1
Gorai.002G229200.1	23.8122	20.5575	21.7967	22.0555	26.8201	25.5293	24.854	25.7345	30.0184	30.0543	29.6299	29.9009	28.1554	29.3856	28.0619	28.5343	40.9251	37.6207	39.8114	39.4524	AT1G51200.1		A20/AN1-like zinc finger family protein
Gorai.002G229200.2	20.6522	17.2714	18.1637	18.6958	22.5783	22.6193	22.8607	22.6861	27.8283	26.3619	27.1474	27.1125	23.6888	26.5332	25.0159	25.0793	36.7951	34.965	36.6	36.12	AT1G51200.1		A20/AN1-like zinc finger family protein
Gorai.002G229200.3	22.1401	19.2986	19.8251	20.4213	23.4995	24.7409	25.2331	24.4912	29.5049	29.3315	29.0122	29.2829	26.5613	29.0319	27.1837	27.5923	40.4236	35.8071	41.4757	39.2355	AT1G51200.1		A20/AN1-like zinc finger family protein
Gorai.002G229200.4	24.7663	21.1083	21.006	22.2935	29.767	28.5417	29.4177	29.2422	34.3825	33.4245	33.8716	33.8928	30.7187	33.7299	31.4746	31.9744	46.8708	44.4576	47.4573	46.2619	AT1G51200.1		A20/AN1-like zinc finger family protein
Gorai.002G240900.1	4.28821	3.50477	4.02596	3.93965	7.12182	7.77159	8.40833	7.76725	9.47283	8.6424	8.67155	8.92893	7.56545	9.61109	6.54313	7.90656	2.84649	3.27648	3.74235	3.28844	AT2G36320.1		A20/AN1-like zinc finger family protein
Gorai.002G240900.2	3.55965	3.42927	3.85009	3.613	5.89606	7.06908	7.3376	6.76758	8.48373	7.58857	7.54644	7.87291	6.71287	8.36498	5.68577	6.9212	2.36031	3.03709	2.94815	2.78185	AT2G36320.1		A20/AN1-like zinc finger family protein
Gorai.003G167800.1	8.10538	8.00935	8.00214	8.03896	17.7179	19.2839	17.2775	18.0931	21.6275	21.3526	20.6936	21.2246	17.2433	21.7126	17.7167	18.8909	30.2882	31.6669	31.0966	31.0172	AT1G12440.1		A20/AN1-like zinc finger family protein
Gorai.003G167800.2	10.2684	10.1004	10.2763	10.215	23.85	24.6552	21.1695	23.2249	25.6305	27.098	26.7457	26.4914	22.2242	26.9882	21.3018	23.5047	34.8495	38.0393	37.8841	36.9243	AT1G12440.1		A20/AN1-like zinc finger family protein
Gorai.003G167800.3	12.3956	11.2885	11.5385	11.7409	26.2138	27.5106	23.4004	25.7083	29.2803	30.6273	29.0692	29.659	22.996	29.6326	24.9394	25.856	40.2576	41.4044	42.4495	41.3705	AT1G12440.1		A20/AN1-like zinc finger family protein
Gorai.004G036200.1	20.4125	18.5571	18.0936	19.0211	14.8806	14.078	13.7261	14.2283	10.6176	9.46148	10.1046	10.0612	12.6202	11.4305	13.0712	12.374	11.2752	12.7529	12.9005	12.3095	AT3G12630.1		A20/AN1-like zinc finger family protein
Gorai.004G173900.1	22.0432	21.5399	20.2456	21.2762	26.5537	27.7542	28.1354	27.4811	27.6799	24.4642	23.828	25.3241	28.1275	28.539	26.4822	27.7162	15.8766	14.7258	15.3431	15.3152	AT3G12630.1		A20/AN1-like zinc finger family protein
Gorai.006G139100.1	13.3088	11.6842	11.0836	12.0255	25.315	29.4373	30.9158	28.556	42.4623	43.6955	42.1192	42.759	34.4689	39.6847	33.668	35.9405	42.7095	46.8088	47.0861	45.5348	AT1G51200.1		A20/AN1-like zinc finger family protein
Gorai.006G139100.2	13.1126	10.6101	10.7887	11.5038	25.2688	28.2861	29.0558	27.5369	39.0633	40.155	42.4308	40.5497	31.2398	37.4033	29.2933	32.6454	39.4244	42.1222	42.2779	41.2748	AT1G51200.1		A20/AN1-like zinc finger family protein
Gorai.006G139100.3	12.7047	10.1695	10.9776	11.2839	23.3381	28.4271	30.2207	27.3286	40.0471	42.3187	42.6466	41.6708	33.2563	39.8921	31.8042	34.9842	41.5163	44.3903	45.9057	43.9374	AT1G51200.1		A20/AN1-like zinc finger family protein
Gorai.006G211300.1	49.4992	44.5038	46.7462	46.9164	35.2591	31.521	31.8138	32.8646	28.7408	26.4497	26.6015	27.264	35.1108	29.9842	39.0258	34.707	51.8899	49.7498	54.3247	51.9882	AT4G12040.1		A20/AN1-like zinc finger family protein
Gorai.007G358100.1	17.4047	15.0072	15.1911	15.8677	17.7155	19.0167	19.2256	18.6526	22.9269	23.2514	22.2542	22.8108	22.8874	22.8657	21.8663	22.5398	24.5649	22.9514	24.371	23.9624	AT1G51200.1		A20/AN1-like zinc finger family protein
Gorai.007G358100.2	27.5471	25.1247	24.6253	25.7657	28.8706	31.1661	33.1493	31.062	36.8061	38.0119	36.9079	37.242	34.4604	37.4222	35.3263	35.7363	39.1736	38.5472	41.1272	39.616	AT1G51200.1		A20/AN1-like zinc finger family protein
Gorai.007G358100.3	23.5473	21.6742	21.2447	22.1554	25.426	26.6504	25.9	25.9921	31.1134	28.5792	29.9293	29.874	29.7465	30.2267	29.4089	29.794	33.7753	31.4833	32.8722	32.7103	AT1G51200.1		A20/AN1-like zinc finger family protein
Gorai.007G358100.4	17.4182	15.3641	16.2148	16.3324	19.087	20.3773	19.3786	19.6143	23.7883	23.785	22.7106	23.428	22.429	24.3802	22.3405	23.0499	23.1738	22.8956	25.152	23.7405	AT1G51200.1		A20/AN1-like zinc finger family protein
Gorai.007G358100.5	18.2663	15.6138	15.3993	16.4264	19.6777	19.9696	20.529	20.0588	23.8582	23.217	24.51	23.8617	22.6121	24.3387	23.1824	23.3777	25.5013	23.9244	25.3001	24.9086	AT1G51200.1		A20/AN1-like zinc finger family protein
Gorai.008G240900.1	23.9289	21.4445	22.4253	22.5996	25.717	27.6116	27.1038	26.8108	30.005	29.7732	32.2035	30.6606	28.3814	30.003	29.4876	29.2907	28.8639	29.5486	31.78	30.0641	AT4G12040.1		A20/AN1-like zinc finger family protein
Gorai.009G086500.1	27.8143	23.6852	24.2019	25.2338	58.1121	60.8923	57.3265	58.777	39.3493	33.4586	32.3193	35.0424	50.6345	49.1495	53.1554	50.9798	11.9714	13.6245	14.7043	13.4334	AT2G27580.1		A20/AN1-like zinc finger family protein
Gorai.009G404700.1	36.3548	35.5417	35.487	35.7945	39.6036	42.9344	43.6665	42.0682	42.3735	39.8866	40.7505	41.0035	44.7403	47.3971	45.1382	45.7585	56.6822	58.5434	55.3259	56.8505	AT2G36320.1		A20/AN1-like zinc finger family protein
Gorai.013G258400.1	19.8873	19.6018	19.0138	19.501	17.7807	18.4941	18.0594	18.1114	12.5094	12.1277	11.8843	12.1738	13.9866	14.9256	17.0433	15.3185	3.17966	3.17036	4.585	3.64501	AT2G27580.1		A20/AN1-like zinc finger family protein
Gorai.001G121500.1	0.81465	0.560033	0.599479	0.658054	0.871805	1.47457	1.61142	1.31926	4.44176	5.56648	4.94897	4.98574	3.15569	3.78041	2.80975	3.24862	6.09401	8.06186	6.82447	6.99345	AT2G27580.1		A20/AN1-like zinc finger family protein
Gorai.006G031300.1	0.0845345	0.0910696	0.0944792	0.0900278	1.61658	2.60044	2.34	2.18567	3.0058	3.01749	3.11175	3.04501	2.96054	2.92664	2.34674	2.74464	0.468394	0.460193	0.477872	0.46882	AT4G12040.1		A20/AN1-like zinc finger family protein
Gorai.001G258100.1	2.79127	3.06574	2.60472	2.82058	4.62156	4.3277	3.86708	4.27211	6.11257	6.66286	6.06858	6.28134	6.65228	6.15816	5.62437	6.14494	3.40987	3.45501	3.10198	3.32228	AT5G40010.1	AATP1	AAA-ATPase 1
Gorai.001G059400.1	2.38106	3.17463	3.28603	2.94724	3.46375	2.95627	3.11377	3.17793	2.9559	3.04702	2.64371	2.88221	3.15702	2.99918	3.16429	3.10683	3.13537	2.82543	2.77932	2.91337	AT4G02480.1		AAA-type ATPase family protein
Gorai.001G059400.2	2.40652	3.36724	3.2684	3.01406	3.01642	2.89642	2.74575	2.8862	2.75965	2.86625	2.48427	2.70339	2.76356	2.77587	2.85611	2.79851	2.49117	2.45257	2.50601	2.48325	AT4G02480.1		AAA-type ATPase family protein
Gorai.001G059400.3	2.42043	3.19126	3.19018	2.93396	2.8781	2.89184	2.95009	2.90668	2.68575	2.80934	2.69324	2.72944	2.80108	2.53284	2.94397	2.75929	2.68962	2.59334	2.44662	2.57653	AT4G02480.1		AAA-type ATPase family protein
Gorai.001G059400.4	2.25402	3.33054	3.38886	2.99114	3.2108	2.75566	2.73038	2.89894	2.68795	2.64067	2.70065	2.67642	2.83501	2.78175	2.69416	2.77031	2.72863	2.6194	2.50898	2.619	AT4G02480.1		AAA-type ATPase family protein
Gorai.001G059400.5	2.27345	3.16926	3.3718	2.93817	3.2543	2.87402	2.75881	2.96237	2.82433	2.8286	2.68497	2.7793	2.91768	2.5595	2.93916	2.80545	2.67537	2.6315	2.26329	2.52339	AT4G02480.1		AAA-type ATPase family protein
Gorai.001G059400.6	2.49524	3.31347	3.31971	3.04281	3.02366	2.90003	2.95748	2.96039	2.66947	2.8466	2.75631	2.75746	3.01905	2.80652	2.95665	2.92741	3.03938	2.56387	2.54486	2.71604	AT1G02890.1		AAA-type ATPase family protein
Gorai.001G059400.7	2.12789	2.94513	3.13806	2.73703	2.67198	2.6803	2.49045	2.61424	2.66176	2.69382	2.35646	2.57068	2.86314	2.72452	2.76707	2.78491	2.42007	2.58801	2.36346	2.45718	AT4G02480.1		AAA-type ATPase family protein
Gorai.001G059400.8	2.21978	2.9917	2.84249	2.68465	3.19438	2.63541	2.59539	2.80839	2.69683	2.52115	2.40049	2.53949	2.48114	2.63376	2.55987	2.55825	2.5375	2.28987	2.29679	2.37472	AT4G02480.1		AAA-type ATPase family protein
Gorai.001G059400.9	2.49955	3.33939	3.39182	3.07692	3.47383	2.97063	2.94264	3.12903	2.84572	2.78242	2.61483	2.74765	2.72794	2.80451	3.06496	2.8658	2.86452	2.51165	2.5183	2.63149	AT4G02480.1		AAA-type ATPase family protein
Gorai.001G121400.1	5.5031	5.54397	5.44387	5.49698	5.84738	5.94471	6.84861	6.21357	6.13892	6.35446	5.54315	6.01218	6.282	6.24516	6.08491	6.20402	5.85366	5.55515	5.67448	5.69443	AT2G27600.1	ATSKD1,SKD1,VPS4	AAA-type ATPase family protein
Gorai.001G121400.2	5.22443	5.51713	5.58471	5.44209	6.07495	5.93751	6.00122	6.00456	5.84416	5.83561	5.8256	5.83513	5.97919	5.90359	6.1011	5.99463	5.53461	5.24404	5.3194	5.36601	AT2G27600.1	ATSKD1,SKD1,VPS4	AAA-type ATPase family protein
Gorai.001G121400.3	3.83066	4.16905	4.44385	4.14785	4.34845	4.27794	4.39397	4.34012	4.80962	4.81726	4.54201	4.72296	4.66058	4.86478	4.98915	4.83817	3.659	3.95067	4.11679	3.90882	AT2G27600.1	ATSKD1,SKD1,VPS4	AAA-type ATPase family protein
Gorai.001G121400.4	4.60132	4.48964	5.1603	4.75042	5.23439	5.03508	4.85964	5.04304	5.61771	5.34448	5.56904	5.51041	5.31379	5.84872	5.48433	5.54894	4.70259	4.57862	4.76032	4.68051	AT2G27600.1	ATSKD1,SKD1,VPS4	AAA-type ATPase family protein
Gorai.001G121400.5	3.66462	3.70971	4.15887	3.8444	3.90209	4.0132	4.43486	4.11671	4.58157	4.40451	4.196	4.39403	4.17676	4.55344	4.32874	4.35298	3.81081	4.26012	3.84451	3.97181	AT2G27600.1	ATSKD1,SKD1,VPS4	AAA-type ATPase family protein
Gorai.001G121400.6	2.8136	3.66642	4.00649	3.4955	3.82556	3.72874	3.89766	3.81732	4.40039	4.2521	3.75543	4.13598	3.98578	3.84674	3.77442	3.86898	3.2301	3.94814	3.56727	3.58183	AT2G27600.1	ATSKD1,SKD1,VPS4	AAA-type ATPase family protein
Gorai.001G173400.1	13.1306	12.558	13.0797	12.9228	12.9188	13.389	12.6247	12.9775	12.6741	11.8438	11.0829	11.8669	11.9582	11.8357	12.4322	12.0754	7.75047	7.79876	8.52956	8.02626	AT2G45500.1		AAA-type ATPase family protein
Gorai.003G066800.3	6.23468	6.27022	6.35886	6.28792	8.45052	8.35328	8.72262	8.5088	13.3208	15.3008	14.2901	14.3039	9.47347	11.9265	9.32246	10.2408	15.5199	15.2674	15.627	15.4714	AT2G20140.1		AAA-type ATPase family protein
Gorai.004G009400.1	10.5669	11.4917	11.2791	11.1126	9.82676	9.53497	9.67263	9.67812	8.61467	7.81895	7.94659	8.12674	8.59002	8.54743	8.78054	8.63933	6.26479	6.39626	5.75106	6.13737	AT2G27600.1	ATSKD1,SKD1,VPS4	AAA-type ATPase family protein
Gorai.004G009400.2	7.38328	7.99867	8.17349	7.85181	7.25292	6.25104	6.95025	6.81807	6.31253	6.03557	5.89502	6.08104	6.25482	6.27339	6.96097	6.49639	4.42389	4.61868	4.7689	4.60383	AT2G27600.1	ATSKD1,SKD1,VPS4	AAA-type ATPase family protein
Gorai.004G089000.1	2.64092	3.1333	3.21199	2.9954	2.91568	3.01168	2.7594	2.89559	3.02814	2.75964	2.76624	2.85134	2.73794	2.64235	2.73453	2.70494	2.66329	2.41796	2.05781	2.37969	AT4G02480.1		AAA-type ATPase family protein
Gorai.004G089000.2	3.29306	3.82765	3.65952	3.59341	3.46987	3.233	3.16847	3.29045	3.2436	3.19348	2.90872	3.11527	3.14078	3.11136	3.10394	3.11869	2.80441	2.66115	2.33422	2.59993	AT1G02890.1		AAA-type ATPase family protein
Gorai.004G089000.3	2.64417	3.28344	3.23022	3.05261	2.84004	2.84199	2.93364	2.87189	2.90465	2.69631	2.6153	2.73875	2.65959	2.54658	2.76241	2.65619	2.52058	2.24637	2.03053	2.26583	AT1G02890.1		AAA-type ATPase family protein
Gorai.004G089000.4	2.18374	2.96949	3.07507	2.74277	2.45748	2.76373	2.47952	2.56691	2.49483	2.74867	2.21928	2.48759	2.54663	2.39313	2.41173	2.4505	2.30914	2.14954	1.92778	2.12882	AT4G02480.1		AAA-type ATPase family protein
Gorai.005G109900.1	44.1736	44.9551	45.1927	44.7738	36.1808	36.2418	37.3746	36.599	37.8221	35.4657	34.9151	36.0676	36.7214	37.8694	38.3438	37.6449	25.9436	25.3841	26.5607	25.9628	AT1G45000.1		AAA-type ATPase family protein
Gorai.005G109900.2	31.1091	34.2588	33.9114	33.0931	28.2295	27.8174	29.3178	28.4549	29.1683	27.9301	26.8594	27.9859	28.0663	28.1626	28.7669	28.332	19.3362	19.2054	19.9187	19.4868	AT1G45000.1		AAA-type ATPase family protein
Gorai.006G111300.1	18.0708	18.7998	19.0122	18.6276	18.3582	18.6667	19.126	18.717	20.2247	21.2934	20.0861	20.5347	20.0446	20.7063	19.6313	20.1274	24.7238	23.6479	23.7359	24.0359	AT2G27600.1	ATSKD1,SKD1,VPS4	AAA-type ATPase family protein
Gorai.006G111300.2	12.0814	13.612	13.2699	12.9878	13.6268	13.0462	13.6774	13.4501	13.7355	15.0625	14.7288	14.5089	13.8433	14.4727	13.6466	13.9875	15.4594	16.0941	15.5605	15.7046	AT2G27600.1	ATSKD1,SKD1,VPS4	AAA-type ATPase family protein
Gorai.007G128700.1	17.214	19.7467	20.4798	19.1468	27.2182	22.8329	23.9469	24.666	17.3007	16.1126	13.9634	15.7923	18.8235	17.8369	19.7456	18.802	13.0254	12.7467	11.7248	12.499	AT1G02890.1		AAA-type ATPase family protein
Gorai.007G202400.1	8.1047	8.33935	8.56253	8.33553	6.78117	6.43424	7.13362	6.78301	6.20258	5.87766	6.27221	6.11748	7.29184	6.35523	7.10303	6.9167	4.28341	3.62961	3.39593	3.76965	AT2G18330.1		AAA-type ATPase family protein
Gorai.008G146500.1	2.66773	3.61801	3.69818	3.32798	3.41709	3.11868	2.96501	3.16693	3.14333	3.2485	2.72718	3.03967	3.12735	2.92235	3.27764	3.10911	2.90773	2.80717	2.48116	2.73202	AT1G02890.1		AAA-type ATPase family protein
Gorai.008G146500.2	2.28067	3.30013	3.2343	2.93837	3.12988	2.76586	2.55682	2.81752	2.84447	2.73667	2.54103	2.70739	2.817	2.60038	3.1678	2.86173	2.88803	2.60818	2.33757	2.61126	AT1G02890.1		AAA-type ATPase family protein
Gorai.008G146500.3	2.34595	3.3191	3.39266	3.01924	3.04326	2.78861	2.94838	2.92675	3.06921	2.95418	2.66503	2.89614	2.91618	2.6813	3.23584	2.94444	2.88318	2.69703	2.37753	2.65258	AT1G02890.1		AAA-type ATPase family protein
Gorai.008G146500.4	2.34977	3.37603	3.12555	2.95045	2.72051	2.68473	2.83774	2.74766	2.92246	2.8364	2.50652	2.75513	2.9973	2.61527	3.1434	2.91866	3.05992	2.37703	2.20905	2.54867	AT1G02890.1		AAA-type ATPase family protein
Gorai.008G146500.5	2.64331	3.30098	3.59002	3.1781	3.03958	2.91963	2.95328	2.97083	3.11795	3.10543	2.76948	2.99762	3.25056	2.83982	3.40595	3.16544	3.04227	2.76319	2.636	2.81382	AT1G02890.1		AAA-type ATPase family protein
Gorai.008G146500.6	2.70999	3.53649	3.73351	3.32666	3.25206	3.04959	2.88839	3.06335	3.11179	3.19489	2.92102	3.0759	3.29071	2.86382	3.63114	3.26189	3.30698	2.73153	2.43371	2.82407	AT1G02890.1		AAA-type ATPase family protein
Gorai.008G146500.7	3.02577	3.66099	3.95569	3.54749	3.71608	3.40958	3.38358	3.50308	3.43886	3.29992	3.19698	3.31192	3.49614	3.17887	3.88007	3.51836	3.57637	3.10204	2.58861	3.08901	AT1G02890.1		AAA-type ATPase family protein
Gorai.009G086700.1	7.4028	7.61289	7.68921	7.5683	6.89084	6.72997	6.71349	6.7781	7.55819	7.63038	6.75837	7.31564	7.08494	7.35567	6.87543	7.10535	7.03426	6.8974	7.06886	7.00017	AT2G27600.1	ATSKD1,SKD1,VPS4	AAA-type ATPase family protein
Gorai.009G086700.2	7.87964	7.65393	8.11572	7.8831	7.78218	7.19784	6.85815	7.27939	8.16779	8.01046	7.12641	7.76822	7.66516	7.87784	7.67112	7.73804	7.08202	7.54133	7.4805	7.36795	AT2G27600.1	ATSKD1,SKD1,VPS4	AAA-type ATPase family protein
Gorai.009G198900.1	17.6205	18.4103	18.4623	18.1644	15.2738	15.1561	16.1928	15.5409	16.8661	15.7575	15.0133	15.879	15.6525	15.3914	15.4789	15.5076	12.0894	11.7353	12.0971	11.9739	AT1G45000.1		AAA-type ATPase family protein
Gorai.009G198900.2	23.5829	23.0434	22.5234	23.0499	18.2908	18.5799	19.2456	18.7055	20.3351	20.3511	19.0667	19.9176	20.2422	19.7922	20.3194	20.1179	14.8032	14.7887	14.8498	14.8139	AT1G45000.1		AAA-type ATPase family protein
Gorai.009G271600.1	21.5835	22.9225	21.3966	21.9675	19.2214	19.5757	19.9039	19.567	18.1536	18.5953	17.9112	18.22	18.7286	17.6486	18.0151	18.1308	15.3367	14.7226	15.5368	15.1987	AT1G45000.1		AAA-type ATPase family protein
Gorai.009G271600.2	11.9639	10.867	10.7922	11.2077	9.98225	9.71145	10.4521	10.0486	9.36782	9.26007	9.28753	9.30514	9.31998	9.64608	9.32664	9.4309	7.90957	7.37603	7.83262	7.70607	AT1G45000.1		AAA-type ATPase family protein
Gorai.009G271600.3	16.1709	14.9817	16.2568	15.8031	13.7979	14.3488	14.2714	14.1393	13	13.7097	12.8965	13.202	13.6604	13.4487	13.6713	13.5935	11.403	10.3432	10.7391	10.8284	AT1G45000.1		AAA-type ATPase family protein
Gorai.010G153600.1	19.2716	24.1881	22.2288	21.8962	16.4761	17.0528	16.4732	16.6674	16.4148	17.1286	16.6922	16.7452	16.882	16.5119	16.6392	16.6777	20.5831	19.1603	17.6214	19.1216	AT4G04910.1	NSF	AAA-type ATPase family protein
Gorai.010G153600.2	16.0217	21.2879	19.4588	18.9228	13.7262	13.9554	13.7499	13.8105	14.3574	14.3423	14.0212	14.2403	14.2316	13.7949	14.2367	14.0877	17.6868	15.8636	14.9621	16.1708	AT4G04910.1	NSF	AAA-type ATPase family protein
Gorai.010G153600.3	17.0196	22.2122	20.4868	19.9062	14.646	14.9061	14.6038	14.7186	15.6879	15.1636	14.9034	15.2516	15.5209	14.8807	15.4759	15.2925	18.6112	16.8859	15.8394	17.1122	AT4G04910.1	NSF	AAA-type ATPase family protein
Gorai.010G255500.1	17.2893	20.7507	21.3312	19.7904	16.8019	16.1165	16.1664	16.3616	15.7496	16.0251	14.8952	15.5566	15.1945	14.9669	15.5187	15.2267	9.06637	9.52464	8.57754	9.05618	AT4G04910.1	NSF	AAA-type ATPase family protein
Gorai.010G255500.2	20.1261	24.3	25.5484	23.3248	20.0127	19.4083	19.3007	19.5739	17.9198	18.6767	18.3007	18.2991	18.7225	17.8432	18.3809	18.3155	10.0873	11.0831	10.6583	10.6096	AT4G04910.1	NSF	AAA-type ATPase family protein
Gorai.011G090600.1	3.20224	4.11995	4.03052	3.78424	3.89708	3.19695	3.49562	3.52988	3.65829	3.90466	3.69767	3.75354	3.3248	3.20673	3.45129	3.32761	2.31439	2.31002	1.79783	2.14075	AT1G14460.1		AAA-type ATPase family protein
Gorai.011G090600.2	3.26757	3.89834	4.02506	3.73032	3.87245	3.29922	3.52856	3.56674	3.71735	3.97405	3.68344	3.79161	3.67974	3.56823	3.50873	3.58557	2.44447	2.53781	1.78561	2.25597	AT1G14460.1		AAA-type ATPase family protein
Gorai.011G090600.3	3.49052	3.92481	4.08435	3.83323	3.65688	3.29463	3.75259	3.56803	3.71984	3.94431	3.54449	3.73621	3.18959	3.60924	3.42849	3.40911	2.36462	2.38079	1.97655	2.24065	AT1G14460.1		AAA-type ATPase family protein
Gorai.003G063400.1	2.7798	3.18291	2.91979	2.96083	2.58793	2.71093	2.64832	2.64906	3.1426	2.94628	2.34523	2.81137	2.79553	2.90262	3.00673	2.90163	1.43764	1.82273	1.59889	1.61976	AT3G16290.1	EMB2083	AAA-type ATPase family protein
Gorai.003G063400.2	2.76609	2.96308	2.98458	2.90458	2.42259	2.66653	2.71866	2.60259	3.09305	2.80876	2.42134	2.77438	2.73055	2.91211	2.79615	2.81294	1.50161	1.63547	1.76059	1.63255	AT3G16290.1	EMB2083	AAA-type ATPase family protein
Gorai.003G063400.3	2.43513	2.68887	2.75891	2.62764	2.52154	2.25088	2.52018	2.43087	2.84514	2.60294	2.19833	2.5488	2.53626	2.32792	2.65163	2.50527	1.59323	1.47647	1.55735	1.54235	AT3G16290.1	EMB2083	AAA-type ATPase family protein
Gorai.006G089800.1	1.41038	1.65506	1.68342	1.58295	1.54961	1.58871	1.44687	1.52839	2.02087	2.05662	1.61249	1.89666	2.09124	1.79857	1.83379	1.90787	3.06588	2.82244	2.33886	2.74239	AT4G18820.1		AAA-type ATPase family protein
Gorai.004G062600.1	1.99171	2.28498	1.96111	2.07927	2.00391	2.34133	2.02215	2.12246	2.36165	2.23536	1.85091	2.1493	2.21887	2.41953	2.45599	2.3648	1.43147	1.22275	1.32547	1.32656	AT1G24290.1		AAA-type ATPase family protein
Gorai.001G005600.1	6.55135	6.85423	6.32535	6.57698	5.3289	4.88438	5.3218	5.17836	6.11017	6.7418	5.88642	6.24613	5.43998	5.62479	5.16204	5.40893	9.03047	9.29757	9.0672	9.13175	AT3G24530.1		AAA-type ATPase family protein / ankyrin repeat family protein
Gorai.001G005600.2	5.59312	5.63289	5.39307	5.53969	4.12779	4.40144	4.44449	4.32458	5.24338	5.69688	5.26415	5.40147	4.32992	5.29975	4.11888	4.58285	7.41757	8.36118	7.71783	7.83219	AT3G24530.1		AAA-type ATPase family protein / ankyrin repeat family protein
Gorai.013G230900.1	3.56432	3.89905	3.91826	3.79387	1.27743	1.17595	1.15605	1.20314	0.684775	0.670124	0.555176	0.636692	0.915259	0.600261	1.15445	0.889991	1.00435	1.01796	0.799559	0.94062	AT3G24530.1		AAA-type ATPase family protein / ankyrin repeat family protein
Gorai.013G230900.3	3.47673	3.37078	3.58774	3.47842	1.38927	1.06902	0.923945	1.12741	0.623092	0.596344	0.384609	0.534682	1.0201	0.621013	0.889864	0.843658	0.693063	0.906052	0.619085	0.7394	AT3G24530.1		AAA-type ATPase family protein / ankyrin repeat family protein
Gorai.013G230900.2	3.21171	3.50881	3.40147	3.374	1.04095	0.941954	0.945261	0.976054	0.692547	0.586072	0.454867	0.577828	0.83669	0.805078	0.928835	0.856868	0.864541	0.655235	0.818791	0.779522	AT3G24530.1		AAA-type ATPase family protein / ankyrin repeat family protein
Gorai.004G064600.1	4.46878	3.81334	4.07391	4.11868	5.55141	4.62537	4.58391	4.92023	3.20749	2.84588	2.97831	3.01056	3.98437	4.0188	4.09024	4.03114	1.12607	0.89028	0.991572	1.00264	AT1G66510.1		AAR2 protein family
Gorai.004G064600.3	4.93551	4.28571	4.2488	4.49001	5.32274	4.60334	4.49105	4.80571	3.30566	2.7034	2.93158	2.98022	4.27518	3.96048	4.4674	4.23435	0.932229	0.823788	1.00441	0.920141	AT1G66510.1		AAR2 protein family
Gorai.004G064600.2	2.19425	2.36871	2.52861	2.36385	3.61576	2.80023	2.89323	3.10307	2.21746	2.00984	1.71476	1.98068	2.56815	2.55254	2.69439	2.60503	0.849665	0.824964	0.625563	0.766731	AT1G66510.1		AAR2 protein family
Gorai.004G103000.1	2.26346	1.85744	1.97467	2.03186	1.40722	1.40403	1.38964	1.4003	1.1322	0.794232	0.749159	0.891863	1.6836	1.60054	1.80572	1.69662	0.293891	0.330128	0.260136	0.294718	AT1G66510.1		AAR2 protein family
Gorai.004G103000.2	2.44103	2.37623	2.18306	2.33344	1.93882	1.51557	1.58187	1.67875	1.17898	0.838749	0.961276	0.993003	1.88417	1.51495	2.38748	1.92887	0.528948	0.308115	0.453084	0.430049	AT1G66510.1		AAR2 protein family
Gorai.010G045600.1	4.04286	3.93611	3.60624	3.86174	2.29975	1.92214	1.82723	2.01637	1.89978	2.15755	2.35369	2.13701	1.61177	1.30212	2.04973	1.65454	1.73698	2.11751	1.27205	1.70885	AT3G56850.1	AREB3,DPBF3	ABA-responsive element binding protein 3
Gorai.013G266400.1	1.77727	1.56802	1.8525	1.7326	2.10523	2.06431	1.94037	2.03663	2.39434	2.15603	1.8891	2.14649	2.17897	2.16053	2.03432	2.12461	1.12067	1.26548	1.49437	1.29351	AT3G56850.1	AREB3,DPBF3	ABA-responsive element binding protein 3
Gorai.013G266400.3	1.68453	1.45662	1.59549	1.57888	1.8798	1.98695	1.96108	1.94261	2.16298	2.14067	2.01045	2.1047	1.73164	2.27187	1.92066	1.97472	1.24214	1.28778	1.4098	1.31324	AT3G56850.1	AREB3,DPBF3	ABA-responsive element binding protein 3
Gorai.013G266400.2	1.61347	1.80551	1.64511	1.68803	1.80541	2.01195	2.14598	1.98778	2.17223	2.16493	1.8262	2.05445	2.04907	2.48737	2.00143	2.17929	1.42309	1.21876	1.44916	1.36367	AT3G56850.1	AREB3,DPBF3	ABA-responsive element binding protein 3
Gorai.007G118500.1	6.205	6.49709	7.00842	6.57017	6.73504	6.75173	6.69611	6.72763	7.1704	6.59568	6.68625	6.81744	6.74648	6.37808	6.58897	6.57117	5.35458	5.31999	5.19951	5.29136	AT4G01660.1	ABC1,ATABC1,ATATH10	ABC transporter 1
Gorai.007G118500.2	4.83132	5.19186	5.23519	5.08612	5.57459	5.2896	5.58819	5.48413	5.71968	5.75695	5.78155	5.75272	5.38196	5.41262	5.57157	5.45538	4.44801	4.65388	4.1685	4.42346	AT4G01660.1	ABC1,ATABC1,ATATH10	ABC transporter 1
Gorai.012G035000.1	1.8741	1.7515	1.57495	1.73352	1.31671	1.2793	1.48267	1.35956	0.7574	0.739211	0.851073	0.782561	1.07669	1.00364	1.07302	1.05112	0.558904	0.345005	0.178811	0.360907	AT4G33460.1	ATNAP13,EMB2751	ABC transporter family protein
Gorai.012G035000.4	1.95592	1.70359	1.78996	1.81649	1.20428	1.2134	1.12521	1.18096	0.9135	0.537998	0.803347	0.751615	0.921592	1.0407	0.962439	0.974909	0.172166	0.312634	0.238562	0.241121	AT4G33460.1	ATNAP13,EMB2751	ABC transporter family protein
Gorai.013G267600.1	3.66366	3.78729	3.73939	3.73011	1.15244	1.10347	0.826955	1.02762	0.326436	0.261531	0.281097	0.289688	0.390505	0.272411	0.487926	0.383614	0.125644	0.0624186	0.0717925	0.0866184	AT5G60740.1		ABC transporter family protein
Gorai.012G058100.1	0.569042	0.70349	0.461966	0.578166	0.90801	0.772641	0.514884	0.731845	4.36114	3.59745	2.26295	3.40718	2.56087	2.23252	2.6562	2.4832	2.5365	4.09386	3.7599	3.46342	AT3G28345.1		ABC transporter family protein
Gorai.003G153100.1	2.19208	2.17996	2.13718	2.16974	1.98759	2.15809	1.94662	2.03076	2.06618	2.20859	2.01828	2.09769	1.96295	2.13846	2.10951	2.07031	2.37186	2.25244	2.09766	2.24066	AT5G58270.1	ATATM3,ATM3,STA1	ABC transporter of the mitochondrion 3
Gorai.011G071700.1	0.497402	0.632096	0.624273	0.58459	0.427412	0.492327	0.462929	0.460889	0.536443	0.567409	0.518024	0.540625	0.708183	0.622275	0.715691	0.682049	1.82857	1.74123	1.50913	1.69298	AT1G59870.1	ABCG36,ATABCG36,ATPDR8,PDR8,PEN3	ABC-2 and Plant PDR ABC-type transporter family protein
Gorai.011G071700.2	0.40353	0.536882	0.461134	0.467182	0.587906	0.522826	0.511953	0.540895	0.561933	0.547639	0.494774	0.534782	0.764642	0.611993	0.60293	0.659855	1.84509	1.75528	1.73011	1.77682	AT1G59870.1	ABCG36,ATABCG36,ATPDR8,PDR8,PEN3	ABC-2 and Plant PDR ABC-type transporter family protein
Gorai.011G071700.3	0.500905	0.581093	0.535571	0.53919	0.540261	0.589452	0.451284	0.526999	0.521323	0.610359	0.525283	0.552322	0.757003	0.653574	0.670767	0.693781	1.70587	1.7911	1.65263	1.71653	AT1G59870.1	ABCG36,ATABCG36,ATPDR8,PDR8,PEN3	ABC-2 and Plant PDR ABC-type transporter family protein
Gorai.003G062100.1	5.26494	7.80512	6.58665	6.55224	2.11198	1.56957	1.45691	1.71282	0.537546	0.501171	0.435852	0.491523	0.991068	0.889306	1.37657	1.08565	0.0264129	0.0417011	0.0269256	0.0316799	AT1G59870.1	ABCG36,ATABCG36,ATPDR8,PDR8,PEN3	ABC-2 and Plant PDR ABC-type transporter family protein
Gorai.006G124200.1	9.81818	11.5991	11.6148	11.0107	12.0998	11.9226	11.2442	11.7555	17.8245	18.2637	17.365	17.8177	14.5582	15.411	14.2096	14.7262	15.6934	11.469	12.2669	13.1431	AT5G19410.1		ABC-2 type transporter family protein
Gorai.009G073800.1	112.277	129.003	126.285	122.522	155.697	160.368	162.973	159.679	127.835	128.436	127.556	127.942	146.086	132.503	150.473	143.021	12.3228	15.3315	12.8125	13.4889	AT3G21090.1		ABC-2 type transporter family protein
Gorai.009G073800.2	101.295	121.68	121.244	114.74	144.685	148.772	150.309	147.922	120.78	121.502	118.849	120.377	138.744	124.022	142.322	135.029	12.1028	14.0973	11.913	12.7044	AT3G21090.1		ABC-2 type transporter family protein
Gorai.009G073800.3	122.745	135.856	133.2	130.6	166.848	170.275	172.168	169.764	136.416	137.643	134.09	136.05	155.907	140.177	161.746	152.61	12.7325	16.3362	13.1842	14.0843	AT3G21090.1		ABC-2 type transporter family protein
Gorai.009G073800.4	106.57	117.721	115.299	113.197	145.898	149.75	152.259	149.302	119.794	118.542	117.191	118.509	136.067	122.305	140.998	133.123	11.9125	14.0708	11.8489	12.6107	AT3G21090.1		ABC-2 type transporter family protein
Gorai.009G073800.5	107.748	128.434	126.952	121.045	150.89	156.691	158.872	155.484	130.39	129.848	126.835	129.024	146.026	132.702	153.994	144.24	12.156	15.4671	12.4425	13.3552	AT3G21090.1		ABC-2 type transporter family protein
Gorai.012G091700.1	14.1376	22.1356	18.9325	18.4019	18.7014	16.098	16.3419	17.0471	9.4962	8.80718	9.3221	9.20849	13.1867	10.4261	15.2743	12.9624	6.69906	4.89803	5.08089	5.55933	AT3G55090.1		ABC-2 type transporter family protein
Gorai.003G144400.3	2.85516	3.3062	3.04514	3.06883	2.46495	2.42827	2.62392	2.50571	2.84333	2.4769	2.37208	2.5641	2.97053	2.50047	3.18564	2.88555	0.672293	0.617177	0.490841	0.593437	AT2G28070.1		ABC-2 type transporter family protein
Gorai.003G144400.1	2.50745	2.83478	2.89165	2.74463	2.39212	2.17272	2.5482	2.37102	2.32395	2.28522	2.1057	2.23829	2.58869	2.24033	2.50213	2.44372	0.567369	0.567324	0.414095	0.516263	AT2G28070.1		ABC-2 type transporter family protein
Gorai.003G144400.2	2.8822	3.48993	3.21521	3.19578	2.49627	2.40038	2.77633	2.55766	2.80978	2.50696	2.38931	2.56868	2.90827	2.63156	3.06223	2.86735	0.62865	0.614068	0.460073	0.567597	AT2G28070.1		ABC-2 type transporter family protein
Gorai.006G126900.1	9.48127	11.211	10.5468	10.413	1.28589	0.724048	0.732899	0.914279	0.0962505	0.0591967	0.0985905	0.0846792	0.312224	0.226668	0.701817	0.41357	0.0417989	0	0.0176091	0.0198027	AT1G51460.1		ABC-2 type transporter family protein
Gorai.006G126900.10	7.09398	8.60198	8.27402	7.98999	1.53919	0.790581	0.686003	1.00526	0.110615	0.0504945	0.113333	0.091481	0.366153	0.226851	0.627295	0.406767	0.0360134	0.0452656	0.0190451	0.0334414	AT3G21090.1		ABC-2 type transporter family protein
Gorai.006G126900.2	8.9769	10.3928	9.65495	9.67489	1.29562	0.585033	0.715546	0.865398	0.108216	0.0596165	0.0820571	0.0832966	0.300482	0.161197	0.561046	0.340908	0.00747287	0.00909138	0.0111683	0.00924419	AT1G51460.1		ABC-2 type transporter family protein
Gorai.006G126900.3	7.2139	8.19253	7.83424	7.74689	0.853553	0.457988	0.486903	0.599481	0.104587	0.0498342	0.0645504	0.0729907	0.303801	0.225507	0.51623	0.348513	0.0124229	0.00749549	0.00995522	0.00995785	AT3G21090.1		ABC-2 type transporter family protein
Gorai.006G126900.4	6.48863	7.41876	7.36302	7.09014	1.0038	0.415206	0.429363	0.616122	0.0682883	0.0442802	0.044013	0.0521938	0.184559	0.187435	0.420632	0.264209	0.0271088	0.0306608	0.029179	0.0289829	AT3G21090.1		ABC-2 type transporter family protein
Gorai.006G126900.5	8.68959	9.88717	9.59035	9.38904	1.195	0.585831	0.600589	0.793808	0.0793708	0.075412	0.0740553	0.0762794	0.330336	0.284608	0.631934	0.415626	0.0408743	0.0135608	0.0109375	0.0217909	AT3G21090.1		ABC-2 type transporter family protein
Gorai.006G126900.6	8.84915	10.6451	9.78296	9.75908	1.13727	0.601912	0.722394	0.820526	0.0743586	0.0786003	0.113955	0.0889714	0.245007	0.200873	0.655009	0.366963	0.0365601	0.013484	0.0256775	0.0252405	AT3G21090.1		ABC-2 type transporter family protein
Gorai.006G126900.7	8.92686	9.81334	10.0587	9.59964	1.4857	0.578917	0.669929	0.911514	0.101202	0.061742	0.0906444	0.0845295	0.359345	0.261874	0.625832	0.415684	0.00393805	0.0242346	0.018497	0.0155566	AT1G51500.1	ABCG12,ATWBC12,CER5,D3,WBC12	ABC-2 type transporter family protein
Gorai.006G126900.8	5.65141	6.48603	6.4444	6.19394	0.817412	0.391444	0.40168	0.536845	0.0675266	0.033106	0.0590052	0.0532126	0.179499	0.159889	0.409152	0.249513	0.0236822	0.0298693	0.0241011	0.0258842	AT3G21090.1		ABC-2 type transporter family protein
Gorai.006G126900.9	8.63265	10.1872	9.6458	9.48856	1.35417	0.627591	0.677737	0.8865	0.0772262	0.0898337	0.0991344	0.0887314	0.320092	0.22407	0.6879	0.410687	0	0.0195883	0.0439409	0.0211764	AT3G21090.1		ABC-2 type transporter family protein
Gorai.003G070300.1	1.60945	1.32361	1.23094	1.388	0.811842	0.507377	0.581571	0.633597	1.23721	1.18144	0.632354	1.017	1.27569	0.841098	1.4377	1.18483	0.362317	0.256221	0.270111	0.296216	AT5G52860.1		ABC-2 type transporter family protein
Gorai.002G062500.1	0	0	0	0	22.8008	42.8852	45.7366	37.1409	85.7254	78.4526	75.8661	80.0147	64.2132	83.3788	48.0175	65.2031	24.5963	18.5117	29.4548	24.1876	AT1G53270.1		ABC-2 type transporter family protein
Gorai.002G073600.1	0.617634	0.687346	0.708119	0.671033	0.637571	0.626917	0.666516	0.643668	0.325307	0.355347	0.334888	0.338514	0.773449	0.444095	0.761898	0.659814	4.77522	3.26175	3.38417	3.80705	AT4G27420.1		ABC-2 type transporter family protein
Gorai.002G233500.4	0.0152364	0.00565108	0.0091991	0.0100289	0.0462759	0.00778731	0	0.0180211	0.0529304	0.0583529	0.0434966	0.0515933	0.0567814	0.0494717	0.0155167	0.0405899	4.36117	3.60082	3.98454	3.98218	AT5G06530.1		ABC-2 type transporter family protein
Gorai.002G233500.5	0.0138015	0.0202033	0.0269587	0.0203211	0.0246208	0.00705394	0.0176034	0.016426	0.0542745	0.0174032	0.025603	0.0324269	0.0295124	0.0152073	0.0256741	0.0234646	3.7283	3.42978	3.69178	3.61662	AT5G06530.1		ABC-2 type transporter family protein
Gorai.007G374900.1	0.0691457	0.0793321	0.0320481	0.0601753	0.168461	0.307046	0.175225	0.21691	0.621016	0.506211	0.514629	0.547285	0.355281	0.5052	0.208712	0.356398	113.249	64.913	68.5499	82.2373	AT2G37360.1		ABC-2 type transporter family protein
Gorai.002G233500.1	0.0128626	0.0093754	0.00769309	0.00997702	0.00731198	0	0.00525089	0.00418762	0.0425188	0.0313324	0.0259615	0.0332709	0.0170439	0.0504007	0.0495891	0.0390112	3.70794	3.35067	3.77463	3.61108	AT5G06530.1		ABC-2 type transporter family protein
Gorai.002G233500.2	0.00567073	0.0104224	0.00214677	0.00607997	0.00812856	0.00730823	0	0.0051456	0.0315635	0.0300778	0.0144562	0.0253659	0.0269596	0.02815	0.00951288	0.0215408	2.78533	2.2948	2.71849	2.59954	AT5G06530.1		ABC-2 type transporter family protein
Gorai.002G233500.3	0.00566239	0.0178382	0.00430146	0.00926734	0	0.0105871	0.00493256	0.00517323	0.0376341	0.0277008	0.0425214	0.0359521	0	0.0428805	0.0142381	0.0190395	2.3794	2.30696	2.32999	2.33878	AT5G06530.1		ABC-2 type transporter family protein
Gorai.009G069300.1	9.70765	11.7087	12.3171	11.2445	12.0396	12.1137	12.1547	12.1027	11.8264	12.2287	11.405	11.82	12.2049	12.0551	12.7662	12.3421	9.03972	9.21062	8.29373	8.84802	AT5G24810.1		ABC1 family protein
Gorai.009G069300.2	9.27241	10.8203	11.2875	10.4601	11.529	11.5163	11.1201	11.3885	11.5358	11.5113	10.5695	11.2055	11.7399	11.293	12.3383	11.7904	8.51019	8.38652	7.94156	8.27942	AT5G24810.2		ABC1 family protein
Gorai.008G191700.1	4.70329	5.57601	5.54758	5.27562	5.24349	5.82521	6.15194	5.74022	5.85061	5.81319	5.34502	5.66961	5.6072	5.54334	5.4455	5.53201	1.25682	1.40469	1.1351	1.26554	AT3G47780.1	ATATH6,ATH6	ABC2 homolog 6
Gorai.008G191700.4	5.15589	5.76819	6.02475	5.64961	5.71914	5.6858	6.52814	5.97769	5.66644	5.54051	5.37623	5.52773	5.32575	5.7295	5.56571	5.54032	1.17913	1.20634	1.10127	1.16225	AT3G47780.1	ATATH6,ATH6	ABC2 homolog 6
Gorai.008G191700.2	3.98802	4.73768	4.6713	4.46566	5.05448	4.62121	5.36401	5.01324	4.9074	4.51602	4.40832	4.61058	4.54587	4.55692	4.49849	4.53376	0.962596	1.05347	0.953779	0.98995	AT3G47780.1	ATATH6,ATH6	ABC2 homolog 6
Gorai.008G191700.3	4.20696	4.79399	5.06364	4.6882	4.56776	4.79733	5.36781	4.91097	4.89085	4.74498	4.47964	4.70516	4.94503	4.77341	4.69798	4.80547	1.22559	0.934474	1.027	1.06236	AT3G47780.1	ATATH6,ATH6	ABC2 homolog 6
Gorai.010G198300.1	6.03392	6.15443	6.38077	6.18971	4.99918	5.69519	5.33876	5.34438	6.28889	5.28051	5.4491	5.67283	4.99355	5.01579	4.72538	4.91157	6.06032	5.57392	5.53186	5.72203	AT2G40090.1	ATATH9,ATH9	ABC2 homolog 9
Gorai.001G036000.1	3.22353	4.06282	4.15645	3.81427	3.71904	3.9157	4.05265	3.8958	3.6153	3.59263	3.56493	3.59095	3.55676	3.9567	3.09555	3.53634	2.80246	2.53772	2.7038	2.68133	AT5G11030.2	ALF4	aberrant lateral root formation 4
Gorai.001G036000.2	3.60138	4.06938	4.00375	3.8915	3.99512	3.94192	3.76533	3.90079	3.72874	3.82801	3.24287	3.59987	3.46008	3.27834	3.15542	3.29794	2.61603	2.47504	2.68649	2.59252	AT5G11030.2	ALF4	aberrant lateral root formation 4
Gorai.001G036000.3	3.31551	4.16095	4.17011	3.88219	3.31852	4.19088	3.64391	3.71777	3.6749	3.65606	3.20481	3.51192	3.56223	3.47252	3.14544	3.3934	2.50528	2.7677	2.41632	2.5631	AT5G11030.2	ALF4	aberrant lateral root formation 4
Gorai.013G094600.1	1.67936	1.53715	1.30049	1.50567	0.820719	0.60588	0.754429	0.72701	0.293596	0.279138	0.183003	0.251912	0.363259	0.416992	0.461343	0.413865	0.146399	0.105829	0.176106	0.142778	AT1G13740.1	AFP2	ABI five binding protein 2
Gorai.006G010000.1	6.2081	6.20585	5.62017	6.01138	6.62892	6.07646	5.97022	6.2252	8.61415	8.73149	8.40009	8.58191	7.47836	8.58458	8.64967	8.23753	5.72309	6.09246	6.72182	6.17912	AT3G29575.1	AFP3	ABI five binding protein 3
Gorai.004G154100.1	6.98039	6.46366	6.35075	6.59827	14.1714	14.7037	14.7728	14.5493	20.2216	20.6257	19.75	20.1991	16.8808	19.1438	16.4824	17.5023	12.1157	14.83	15.3311	14.0923	AT2G46225.1	ABIL1	ABI-1-like 1
Gorai.004G154100.2	5.07093	4.32921	4.74053	4.71356	9.07419	10.1107	9.80371	9.66285	13.8081	13.5338	13.2801	13.5407	11.5085	12.6623	10.7863	11.6524	7.04125	9.89674	9.59366	8.84388	AT2G46225.2	ABIL1	ABI-1-like 1
Gorai.004G154100.3	3.97888	4.31978	4.40378	4.23415	8.6573	9.13964	9.18536	8.9941	11.9933	12.5339	12.0865	12.2046	11.0055	11.3498	9.62379	10.6597	6.41819	8.66625	9.19426	8.0929	AT2G46225.1	ABIL1	ABI-1-like 1
Gorai.007G257700.1	2.32312	1.95362	2.20657	2.1611	1.7321	1.59488	1.48281	1.60326	1.65326	1.42101	1.56512	1.54647	1.13668	1.80026	1.5397	1.49221	0.569231	0.824474	0.639556	0.677754	AT2G46225.2	ABIL1	ABI-1-like 1
Gorai.009G025800.2	1.59597	0.796094	1.07656	1.15621	0.431738	0.292947	0.452434	0.392373	1.1611	0.975873	0.491226	0.876066	0.959452	0.508975	1.1674	0.878609	0.719011	0.740366	0.641278	0.700218	AT2G46225.3	ABIL1	ABI-1-like 1
Gorai.001G158200.1	1.49433	1.74979	1.33033	1.52481	11.8613	17.2551	17.2207	15.4457	15.4043	13.9772	11.9344	13.772	16.8561	19.6632	14.324	16.9478	0.28008	0.312569	0.359386	0.317345	AT2G46225.1	ABIL1	ABI-1-like 1
Gorai.008G122600.12	0.728016	0.554543	0.528238	0.603599	0.689115	0.706258	0.881349	0.758908	2.26626	2.78709	2.40843	2.48726	1.36187	2.01249	1.38126	1.58521	0.708581	0.788856	1.19277	0.896734	AT2G46225.1	ABIL1	ABI-1-like 1
Gorai.013G120600.1	56.7146	45.4221	45.5239	49.2202	44.7363	44.73	43.0021	44.1561	35.8071	35.6731	35.6127	35.6976	37.895	37.9748	37.4985	37.7894	18.9707	21.3272	22.127	20.8083	AT1G08780.1	AIP3,PFD4	ABI3-interacting protein 3
Gorai.013G120600.2	61.9169	49.0954	49.356	53.4561	47.3854	47.2	47.1633	47.2496	35.7195	36.1517	38.2694	36.7135	38.8877	39.7211	39.5354	39.3814	20.1762	22.874	24.7582	22.6028	AT1G08780.1	AIP3,PFD4	ABI3-interacting protein 3
Gorai.003G074200.10	5.73168	5.26964	5.78091	5.59408	3.52154	3.09304	2.41974	3.01144	1.11838	1.09899	1.11343	1.11027	2.54715	1.64602	3.55854	2.5839	0.584761	0.406016	0.488393	0.493057	AT5G24310.1	ABIL3	ABL interactor-like protein 3
Gorai.003G074200.11	7.74932	6.70262	6.9336	7.12851	4.15409	3.13917	2.83412	3.37579	1.03827	1.14093	1.021	1.06673	2.91659	2.01619	3.63382	2.85554	0.277532	0.388716	0.250955	0.305734	AT5G24310.1	ABIL3	ABL interactor-like protein 3
Gorai.003G074200.12	10.2644	9.53058	9.52958	9.77486	6.106	4.35814	3.8442	4.76944	1.6077	1.32201	1.53989	1.48987	3.35897	2.69324	4.12181	3.39134	0.522532	0.418292	0.344914	0.428579	AT5G24310.1	ABIL3	ABL interactor-like protein 3
Gorai.003G074200.2	6.52859	5.47757	6.10797	6.03804	3.54214	3.12752	2.44059	3.03675	1.16605	1.1075	1.1092	1.12758	1.95815	1.49454	3.2781	2.2436	0.597259	0.480232	0.357725	0.478405	AT5G24310.1	ABIL3	ABL interactor-like protein 3
Gorai.003G074200.3	9.34115	8.64353	7.75392	8.57953	5.01506	3.63943	3.2868	3.98043	1.4563	1.20587	1.3966	1.35292	2.95389	2.01277	3.95784	2.97483	0.28489	0.298826	0.311169	0.298295	AT5G24310.1	ABIL3	ABL interactor-like protein 3
Gorai.003G074200.4	8.95867	8.26747	8.69567	8.6406	5.44034	4.4024	3.67499	4.50591	1.4519	1.21698	1.37612	1.34833	2.88394	1.97359	4.07181	2.97645	0.191087	0.545463	0.289809	0.34212	AT5G24310.1	ABIL3	ABL interactor-like protein 3
Gorai.003G074200.5	7.78452	7.26136	7.89266	7.64618	4.28718	3.2743	2.95095	3.50414	1.37002	1.24475	1.12503	1.2466	2.36452	1.62489	3.03587	2.34176	0.327915	0.258266	0.339523	0.308568	AT5G24310.1	ABIL3	ABL interactor-like protein 3
Gorai.003G074200.6	7.78011	7.85409	8.1532	7.92913	4.44071	3.43553	3.03757	3.63794	1.28346	1.20678	1.21933	1.23652	2.60302	1.96188	4.18941	2.9181	0.350096	0.30838	0.218045	0.292174	AT5G24310.1	ABIL3	ABL interactor-like protein 3
Gorai.003G074200.7	6.31337	5.56266	6.04638	5.97414	4.14793	2.94608	2.64348	3.24583	1.13274	1.2161	1.06116	1.13667	2.38629	1.62398	3.18013	2.3968	0.376882	0.317481	0.316178	0.336847	AT5G24310.1	ABIL3	ABL interactor-like protein 3
Gorai.003G074200.8	8.48291	7.85293	8.27233	8.20273	4.98602	3.84345	3.07135	3.96694	1.31857	0.943256	1.19346	1.15176	2.6252	1.74972	3.70568	2.69353	0.308304	0.564763	0.326258	0.399775	AT5G24310.1	ABIL3	ABL interactor-like protein 3
Gorai.003G074200.9	8.37714	7.69976	7.30923	7.79538	4.47907	3.77612	2.88574	3.71364	1.25949	1.02955	1.17044	1.15316	2.59711	1.74288	3.36531	2.56843	0.25753	0.566735	0.303241	0.375835	AT5G24310.1	ABIL3	ABL interactor-like protein 3
Gorai.003G074200.1	3.45227	3.85764	3.78995	3.69995	2.1852	1.75286	1.72626	1.8881	0.648033	0.542401	0.816433	0.668956	1.48301	1.02992	1.88816	1.46703	0.258333	0.204984	0.216414	0.226577	AT5G24310.1	ABIL3	ABL interactor-like protein 3
Gorai.008G055600.1	1.15719	1.18679	1.41931	1.25443	2.21746	2.78114	3.07127	2.68996	5.0864	4.59498	4.47259	4.71799	4.16173	4.4098	3.53848	4.03667	2.18768	2.05445	2.06693	2.10302	AT1G67080.1	ABA4	abscisic acid (aba)-deficient 4
Gorai.008G055600.2	0.767398	0.66936	0.621228	0.685995	1.14185	1.57853	2.20553	1.64197	2.61662	2.21899	2.23465	2.35675	2.36899	2.67504	2.0149	2.35298	1.16957	0.969516	1.10299	1.08069	AT1G67080.1	ABA4	abscisic acid (aba)-deficient 4
Gorai.005G259700.5	2.81654	3.09529	3.24462	3.05215	2.95208	2.87694	2.70243	2.84381	2.95547	2.63675	2.71051	2.76757	3.28181	3.10633	3.14705	3.1784	2.62184	3.26939	2.78926	2.8935	AT1G49720.2	ABF1	abscisic acid responsive element-binding factor 1
Gorai.005G259700.4	2.97612	2.93065	2.81413	2.90697	2.74623	2.68928	2.67485	2.70345	2.90199	2.79844	2.79849	2.83297	3.05654	3.05102	3.09587	3.06781	2.59753	3.06545	2.54283	2.73527	AT1G49720.2	ABF1	abscisic acid responsive element-binding factor 1
Gorai.009G212600.1	3.91998	3.69096	3.89149	3.83414	4.85465	4.02667	3.83243	4.23792	3.78954	3.60088	3.69376	3.69473	3.67182	3.68801	3.92853	3.76279	3.13665	4.12311	3.38151	3.54709	AT1G45249.1	ABF2,AREB1,ATAREB1	abscisic acid responsive elements-binding factor 2
Gorai.009G212600.2	3.65792	3.75605	4.26861	3.89419	5.30422	5.03691	4.46322	4.93478	3.89576	3.65636	3.65315	3.73509	4.10526	3.83116	4.59776	4.17806	3.14344	4.5554	3.99976	3.89953	AT1G45249.1	ABF2,AREB1,ATAREB1	abscisic acid responsive elements-binding factor 2
Gorai.009G212600.3	2.82957	2.89746	3.09356	2.9402	4.25326	3.86085	3.55282	3.88898	3.17962	3.03012	2.79236	3.0007	3.4412	3.08972	3.77093	3.43395	2.92417	3.58182	3.2154	3.24046	AT1G45249.1	ABF2,AREB1,ATAREB1	abscisic acid responsive elements-binding factor 2
Gorai.002G207000.2	0.958496	1.03647	1.00038	0.998449	3.92974	3.6322	3.48019	3.68071	4.59664	5.55459	4.44436	4.86519	4.06355	4.57028	4.60482	4.41288	4.94944	5.87682	4.92134	5.2492	AT1G45249.2	ABF2,AREB1,ATAREB1	abscisic acid responsive elements-binding factor 2
Gorai.001G018500.1	2.65871	2.28964	2.38952	2.44596	2.21939	2.08237	2.54059	2.28078	2.1242	1.3586	1.58989	1.6909	1.84606	1.85872	2.03819	1.91433	1.24274	1.43857	1.58456	1.42196	AT1G45249.3	ABF2,AREB1,ATAREB1	abscisic acid responsive elements-binding factor 2
Gorai.005G259700.3	2.90754	2.69928	3.05845	2.88842	3.197	2.95139	3.0268	3.05839	2.84489	3.07172	2.27864	2.73175	3.51282	2.87742	2.88566	3.09197	2.75796	2.97379	2.68875	2.80683	AT4G34000.1	ABF3,DPBF5	abscisic acid responsive elements-binding factor 3
Gorai.005G259700.6	2.75391	3.20021	3.4792	3.14444	3.15867	3.2757	3.20922	3.21453	3.27287	2.83728	3.10878	3.07298	3.28434	3.04344	3.70411	3.34396	3.21108	3.50381	3.29737	3.33742	AT4G34000.3	ABF3,DPBF5	abscisic acid responsive elements-binding factor 3
Gorai.008G024700.1	5.14509	5.24123	5.55116	5.31249	4.9777	5.28199	5.05017	5.10329	3.62597	3.31375	3.44692	3.46221	4.36175	4.50103	4.10541	4.32273	2.61923	2.79223	3.35179	2.92108	AT4G34000.1	ABF3,DPBF5	abscisic acid responsive elements-binding factor 3
Gorai.008G024700.2	4.26355	4.04676	4.08222	4.13085	3.99778	3.84103	3.93583	3.92488	3.16573	3.02694	2.76752	2.98673	3.49552	3.61547	3.61772	3.57623	2.80571	3.65863	3.73325	3.3992	AT4G34000.1	ABF3,DPBF5	abscisic acid responsive elements-binding factor 3
Gorai.008G024700.4	3.06078	2.74259	3.11046	2.97128	2.87135	2.85464	2.86908	2.86502	2.28141	2.06788	2.01476	2.12135	2.62138	2.70293	2.45168	2.592	1.64798	2.07884	2.21829	1.9817	AT4G34000.1	ABF3,DPBF5	abscisic acid responsive elements-binding factor 3
Gorai.008G024700.3	2.7028	2.58774	3.10419	2.79824	3.51644	2.97895	2.83816	3.11118	2.06555	1.91144	1.786	1.921	2.48051	2.46988	2.61158	2.52065	1.40201	1.60041	1.86925	1.62389	AT4G34000.3	ABF3,DPBF5	abscisic acid responsive elements-binding factor 3
Gorai.013G044500.2	1.84924	1.97514	1.81623	1.8802	1.84251	1.84974	1.8885	1.86025	2.46927	2.1936	1.99808	2.22032	2.29502	1.98188	2.1154	2.13077	0.679119	0.91917	0.816894	0.805061	AT4G34000.1	ABF3,DPBF5	abscisic acid responsive elements-binding factor 3
Gorai.013G044500.4	1.58149	1.45467	1.60559	1.54725	1.83721	1.47771	1.78755	1.70082	2.30443	2.39768	1.73039	2.14416	2.09422	2.18548	2.0317	2.1038	0.827571	0.78907	0.860601	0.825747	AT4G34000.1	ABF3,DPBF5	abscisic acid responsive elements-binding factor 3
Gorai.013G044500.5	1.95968	1.74593	1.97704	1.89422	1.94225	1.77421	1.73655	1.81767	2.50367	2.37455	2.08865	2.32229	2.15972	2.27041	1.96911	2.13308	0.91008	0.898159	1.0225	0.943578	AT4G34000.1	ABF3,DPBF5	abscisic acid responsive elements-binding factor 3
Gorai.013G044500.3	1.44736	1.25107	1.54813	1.41552	1.55441	1.58393	1.51699	1.55178	2.04458	1.85236	1.60617	1.83437	1.64955	2.03578	1.95999	1.88177	0.475839	0.579236	0.64462	0.566565	AT4G34000.1	ABF3,DPBF5	abscisic acid responsive elements-binding factor 3
Gorai.013G044500.6	1.25084	1.335	1.2708	1.28555	1.24645	1.19385	1.28475	1.24168	1.66406	1.79448	1.50018	1.6529	1.51865	1.61736	1.39652	1.51085	0.504295	0.531871	0.501667	0.512611	AT4G34000.3	ABF3,DPBF5	abscisic acid responsive elements-binding factor 3
Gorai.013G044500.1	1.51827	1.07918	1.30263	1.30003	1.37715	1.18555	1.33466	1.29912	1.6905	1.59771	1.28975	1.52598	1.58868	1.39065	1.35353	1.44429	0.434526	0.493821	0.565762	0.498036	AT4G34000.1	ABF3,DPBF5	abscisic acid responsive elements-binding factor 3
Gorai.005G237400.2	3.75333	3.65431	3.85657	3.75474	1.92308	2.05113	2.05389	2.00937	1.76813	1.55666	1.60561	1.64346	1.98649	1.8803	2.43082	2.0992	0.523291	0.824369	1.0351	0.794253	AT4G34000.1	ABF3,DPBF5	abscisic acid responsive elements-binding factor 3
Gorai.005G237400.1	3.71025	3.27896	3.55183	3.51368	1.71287	1.51909	1.57603	1.60266	1.45575	1.40214	1.10863	1.32217	1.7699	1.55079	1.96564	1.76211	0.495733	0.579278	0.811757	0.628923	AT4G34000.1	ABF3,DPBF5	abscisic acid responsive elements-binding factor 3
Gorai.005G237400.3	2.84198	3.03468	2.96303	2.94656	1.66278	1.47711	1.45165	1.53051	1.48909	1.19855	1.11305	1.26689	1.62689	1.48918	1.90867	1.67491	0.499515	0.686164	0.788735	0.658138	AT4G34000.1	ABF3,DPBF5	abscisic acid responsive elements-binding factor 3
Gorai.005G237400.4	2.88907	3.04068	2.95049	2.96008	1.66214	1.3598	1.41323	1.47839	1.37271	1.10835	1.01697	1.16601	1.46906	1.18659	1.67342	1.44302	0.377332	0.635094	0.835556	0.615994	AT4G34000.1	ABF3,DPBF5	abscisic acid responsive elements-binding factor 3
Gorai.010G005100.3	3.26523	3.52195	3.25039	3.34586	6.84963	6.47106	6.92358	6.74809	10.3214	10.4244	10.6078	10.4512	7.59849	8.76859	7.52937	7.96548	3.68432	3.24101	3.19453	3.37329	AT5G42560.1		Abscisic acid-responsive (TB2/DP1, HVA22) family protein
Gorai.010G005100.4	3.18489	2.89082	3.12052	3.06541	6.90208	6.56373	6.58942	6.68508	10.4493	10.5556	10.1731	10.3927	6.97218	9.38589	7.14826	7.83544	2.92583	3.14214	3.2259	3.09796	AT5G42560.1		Abscisic acid-responsive (TB2/DP1, HVA22) family protein
Gorai.010G005100.1	2.96119	2.61888	2.84429	2.80812	5.48097	6.40042	5.81878	5.90006	9.14037	9.50657	8.45072	9.03255	6.25316	8.29843	6.15488	6.90216	2.50705	3.25051	2.68513	2.81423	AT5G42560.1		Abscisic acid-responsive (TB2/DP1, HVA22) family protein
Gorai.010G005100.2	3.04411	2.50136	2.68186	2.74244	5.69407	5.70736	5.85806	5.75316	8.89884	8.83665	9.16414	8.96654	5.83128	8.28794	6.02989	6.71637	2.31516	2.74458	2.6582	2.57265	AT5G42560.1		Abscisic acid-responsive (TB2/DP1, HVA22) family protein
Gorai.010G005100.5	3.01442	2.50579	2.46225	2.66082	5.36242	4.96966	5.34547	5.22585	8.40592	7.95251	8.20582	8.18808	6.09905	7.0115	6.00908	6.37321	2.25309	2.38846	2.41174	2.3511	AT5G42560.1		Abscisic acid-responsive (TB2/DP1, HVA22) family protein
Gorai.009G195300.1	0.981342	0.928715	0.924894	0.944983	0.337162	0.301869	0.371398	0.336809	1.24269	1.78941	1.85922	1.63044	0.528743	0.474496	0.566392	0.52321	4.5309	4.68467	4.81414	4.67657	AT5G42560.1		Abscisic acid-responsive (TB2/DP1, HVA22) family protein
Gorai.009G195300.2	0.849403	0.835086	0.847932	0.84414	0.311402	0.212744	0.27168	0.265275	0.853253	1.36802	1.1238	1.11502	0.52128	0.459146	0.390614	0.457013	3.10783	3.49298	2.92816	3.17632	AT5G42560.1		Abscisic acid-responsive (TB2/DP1, HVA22) family protein
Gorai.009G195300.3	0.912102	0.887373	1.25313	1.01754	0.464408	0.303293	0.159001	0.3089	1.09229	1.3573	1.53312	1.32757	0.460608	0.528568	0.528839	0.506005	3.47875	4.04284	3.38154	3.63438	AT5G42560.1		Abscisic acid-responsive (TB2/DP1, HVA22) family protein
Gorai.009G195300.4	0.959862	0.864792	0.853668	0.892774	0.378321	0.228297	0.212988	0.273202	0.9698	1.22134	1.57563	1.25559	0.514818	0.599816	0.528089	0.547574	2.46944	3.76856	3.17352	3.13717	AT5G42560.1		Abscisic acid-responsive (TB2/DP1, HVA22) family protein
Gorai.009G195300.5	0.994633	0.688398	0.915681	0.866237	0.401569	0.242808	0.23123	0.291869	0.975855	1.27373	1.36668	1.20542	0.43912	0.435484	0.527578	0.467394	2.86192	3.35242	3.18548	3.13327	AT5G42560.1		Abscisic acid-responsive (TB2/DP1, HVA22) family protein
Gorai.009G195300.6	0.782816	0.806501	0.802954	0.797424	0.405217	0.199679	0.33303	0.312642	0.940423	1.06638	1.36823	1.12501	0.443454	0.515629	0.284353	0.414479	2.46682	3.39319	3.02787	2.96263	AT5G42560.1		Abscisic acid-responsive (TB2/DP1, HVA22) family protein
Gorai.009G195300.7	0.871959	0.634449	0.82933	0.778579	0.287547	0.217543	0.22571	0.2436	1.03969	1.2375	1.37407	1.21709	0.510192	0.371209	0.372392	0.417931	3.0024	3.64768	3.01593	3.222	AT5G42560.1		Abscisic acid-responsive (TB2/DP1, HVA22) family protein
Gorai.009G195300.8	0.822933	0.713062	0.729681	0.755225	0.271866	0.268656	0.21792	0.252814	1.01167	1.47007	1.17296	1.21823	0.438022	0.491523	0.346118	0.425221	3.19648	3.64666	3.25507	3.36607	AT5G42560.1		Abscisic acid-responsive (TB2/DP1, HVA22) family protein
Gorai.006G118300.3	0.0778741	0.138165	0.114052	0.110031	0.192245	0.171452	0.183642	0.182446	1.34301	1.64811	1.37733	1.45615	0.529229	0.779993	0.44121	0.583477	3.59803	3.83877	4.04685	3.82788	AT2G27150.1	AAO3,AOdelta,At-AO3,AtAAO3	abscisic aldehyde oxidase 3
Gorai.001G011100.1	0.0113223	0.0463118	0.0086965	0.0221102	0.228089	0.208112	0.218333	0.218178	8.40867	1.47187	1.7164	3.86565	4.30217	1.02337	2.64207	2.65587	0.0339444	0.0568503	0.220626	0.103807	AT2G19590.1	ACO1,ATACO1	ACC oxidase 1
Gorai.004G204200.1	3.22529	3.21824	3.55894	3.33416	2.16014	1.97599	2.26148	2.13254	3.04456	2.96008	2.33168	2.77877	3.5495	2.45302	3.32398	3.10883	0.826995	0.901694	0.914427	0.881039	AT1G62960.1	ACS10	ACC synthase 10
Gorai.007G212700.1	5.58008	5.06942	5.52919	5.39289	8.09981	8.94525	9.13355	8.72621	12.4092	11.7719	12.095	12.092	11.6004	12.4256	11.5684	11.8648	10.0458	11.6855	13.4246	11.7186	AT4G37000.1	ACD2,ATRCCR	accelerated cell death 2 (ACD2)
Gorai.007G180300.1	0.20513	0.283317	0.273012	0.25382	0.636908	0.497016	0.550966	0.56163	1.28847	1.40555	1.31074	1.33492	0.746903	0.886504	0.800961	0.811456	1.75742	2.24037	2.08637	2.02805	AT5G38660.1	APE1	acclimation of photosynthesis to environment
Gorai.004G016400.1	2.47053	2.95242	2.79866	2.74053	1.8073	1.76066	1.48034	1.68277	1.24209	1.16749	0.976996	1.12886	1.50948	1.559	1.5686	1.54569	0.899911	0.66247	0.795555	0.785978	AT4G25650.1	ACD1-LIKE,PTC52,TIC55-IV	ACD1-like
Gorai.004G016300.1	2.23513	2.34795	2.68667	2.42325	1.0771	1.65341	1.22836	1.31962	0.691595	0.887259	0.923568	0.834141	0.961943	1.13372	1.00928	1.03498	0.0649458	0.0763067	0.0867663	0.0760063	AT4G25650.1	ACD1-LIKE,PTC52,TIC55-IV	ACD1-like
Gorai.007G222100.1	0.787444	0.641115	0.757562	0.728707	0.412172	0.407539	0.285376	0.368362	1.76928	1.84456	0.801176	1.47167	1.63945	0.953099	1.55322	1.38192	2.77583	2.57437	2.70935	2.68652	AT4G37560.1		Acetamidase/Formamidase family protein
Gorai.007G222100.2	0.737704	0.456108	0.711781	0.635198	0.234884	0.291672	0.396172	0.307576	1.45239	1.71391	0.740369	1.30222	1.31836	0.871115	1.34006	1.17651	2.07242	2.0085	2.12971	2.07021	AT4G37560.1		Acetamidase/Formamidase family protein
Gorai.007G222100.3	1.05773	0.637599	1.12439	0.939906	0.57073	0.375358	0.434594	0.460227	2.43399	2.4951	0.915258	1.94812	2.06935	1.18284	2.00909	1.75376	3.23743	2.90363	3.47046	3.20384	AT4G37560.1		Acetamidase/Formamidase family protein
Gorai.007G165600.1	28.8043	30.0447	27.5298	28.7929	19.1098	19.5427	20.0393	19.5639	16.1315	17.0196	16.6399	16.597	19.4439	17.9021	19.2267	18.8575	12.4602	12.2407	12.7425	12.4811	AT5G48230.2	ACAT2,EMB1276	acetoacetyl-CoA thiolase 2
Gorai.007G165600.2	18.3245	20.014	18.7565	19.0317	12.0239	12.4791	12.4875	12.3302	11.2232	11.3935	10.5071	11.0413	11.8522	11.0585	12.5582	11.823	8.63179	7.80431	7.835	8.09036	AT5G48230.2	ACAT2,EMB1276	acetoacetyl-CoA thiolase 2
Gorai.007G165600.3	16.7301	18.7358	18.3888	17.9516	12.0132	12.2024	12.5316	12.2491	10.1161	10.5615	10.7894	10.489	12.1768	11.1748	12.4695	11.9404	7.38707	7.8128	7.74841	7.64943	AT5G48230.2	ACAT2,EMB1276	acetoacetyl-CoA thiolase 2
Gorai.007G165600.4	16.6892	18.6155	18.3574	17.8874	12.5125	12.2194	12.056	12.2627	11.1278	11.1904	11.2731	11.1971	12.8605	11.2104	12.7894	12.2868	7.76355	8.17633	7.77347	7.90445	AT5G48230.2	ACAT2,EMB1276	acetoacetyl-CoA thiolase 2
Gorai.003G155100.1	1.92889	2.30851	2.28404	2.17381	3.0265	2.81667	2.86456	2.90258	3.09587	3.94001	2.7218	3.25256	2.74973	2.83375	2.85288	2.81212	5.66684	5.56104	5.81791	5.68193	AT5G35360.1	CAC2	acetyl Co-enzyme a carboxylase biotin carboxylase subunit
Gorai.003G155100.2	2.42146	2.57539	2.39897	2.46527	3.34425	3.44933	3.57842	3.45733	3.59756	4.10989	3.29442	3.66729	2.96532	3.03603	2.74199	2.91445	6.25965	6.75113	6.72708	6.57929	AT5G35360.1	CAC2	acetyl Co-enzyme a carboxylase biotin carboxylase subunit
Gorai.005G116100.1	29.5608	35.0085	34.3637	32.9777	32.7978	30.6936	29.9775	31.1563	16.6994	16.3241	15.4351	16.1529	21.3638	19.1173	22.1436	20.8749	7.65484	7.22376	7.9419	7.60683	AT5G35360.1	CAC2	acetyl Co-enzyme a carboxylase biotin carboxylase subunit
Gorai.005G116100.2	27.6345	33.9183	32.6403	31.3977	27.9505	26.9272	27.2357	27.3711	15.8857	14.6329	14.3767	14.9651	19.508	17.9608	20.6372	19.3687	7.69283	6.74479	7.77694	7.40485	AT5G35360.1	CAC2	acetyl Co-enzyme a carboxylase biotin carboxylase subunit
Gorai.005G116100.3	20.0514	24.4516	24.2428	22.9152	21.4603	19.7962	19.8592	20.3719	10.9579	10.6181	10.2514	10.6091	14.3102	12.5773	15.1808	14.0228	5.5213	4.93857	5.60561	5.35516	AT5G35360.1	CAC2	acetyl Co-enzyme a carboxylase biotin carboxylase subunit
Gorai.005G116100.4	26.4967	30.1747	28.4628	28.378	26.056	24.4686	24.232	24.9189	13.1331	13.1149	13.2297	13.1592	17.9356	15.4104	18.6008	17.3156	6.49693	6.18236	6.88564	6.52165	AT5G35360.1	CAC2	acetyl Co-enzyme a carboxylase biotin carboxylase subunit
Gorai.005G116100.5	24.1445	27.9513	27.3172	26.471	24.1125	22.4722	22.1368	22.9072	12.0839	12.3399	11.9912	12.1383	16.1453	15.6151	17.6245	16.4617	6.13097	6.55509	6.44932	6.37846	AT5G35360.1	CAC2	acetyl Co-enzyme a carboxylase biotin carboxylase subunit
Gorai.005G116100.6	17.6743	22.6283	21.9655	20.7561	18.7288	17.9252	17.4838	18.0459	10.1094	9.7078	9.43369	9.75031	12.3704	11.2542	13.3063	12.3103	4.93107	4.62385	5.03948	4.8648	AT5G35360.1	CAC2	acetyl Co-enzyme a carboxylase biotin carboxylase subunit
Gorai.005G116100.7	25.2276	29.5876	28.2299	27.6817	26.5099	24.5021	23.9441	24.9854	13.6342	13.053	12.6918	13.1264	17.0946	16.0989	18.4589	17.2174	6.26791	6.87653	7.04928	6.73124	AT5G35360.1	CAC2	acetyl Co-enzyme a carboxylase biotin carboxylase subunit
Gorai.005G116100.8	20.2831	26.763	26.4858	24.5106	21.6474	21.109	20.833	21.1965	11.907	11.7048	10.6817	11.4312	14.5787	13.2295	15.882	14.5634	6.17402	5.91725	6.24017	6.11048	AT5G35360.1	CAC2	acetyl Co-enzyme a carboxylase biotin carboxylase subunit
Gorai.008G118200.1	8.04437	10.2482	10.3322	9.54159	12.1765	12.3449	12.2396	12.2536	17.0305	18.266	16.615	17.3038	13.2784	14.6933	13.6917	13.8878	23.2795	25.9282	23.5338	24.2472	AT2G38040.1	CAC3	acetyl Co-enzyme a carboxylase carboxyltransferase alpha subunit
Gorai.008G118200.2	8.07141	9.13479	9.3	8.8354	11.0977	11.6083	11.945	11.5503	16.0624	17.3723	15.3498	16.2615	12.6549	13.7103	12.622	12.9958	20.5059	24.9635	22.7867	22.752	AT2G38040.1	CAC3	acetyl Co-enzyme a carboxylase carboxyltransferase alpha subunit
Gorai.012G111400.1	20.7565	26.3018	25.5694	24.2092	22.666	20.1329	19.1026	20.6338	16.8987	15.7633	13.4976	15.3865	16.9228	15.668	17.8448	16.8119	10.5188	10.2592	9.7245	10.1675	AT2G38040.1	CAC3	acetyl Co-enzyme a carboxylase carboxyltransferase alpha subunit
Gorai.012G111400.2	27.5318	30.8309	29.5117	29.2915	25.8665	23.2884	23.87	24.3416	18.8805	17.8919	16.1839	17.6521	20.2335	19.3341	21.3873	20.3183	13.3753	12.346	11.9428	12.5547	AT2G38040.1	CAC3	acetyl Co-enzyme a carboxylase carboxyltransferase alpha subunit
Gorai.002G219400.1	43.1425	59.8327	59.3883	54.1212	29.3804	27.9671	26.1635	27.837	24.6686	23.3469	20.6479	22.8878	25.261	24.2719	27.3904	25.6411	11.2608	9.74671	9.09527	10.0342	AT1G36160.1	ACC1,AT-ACC1,EMB22,GK,PAS3	acetyl-CoA carboxylase 1
Gorai.002G219400.2	43.5151	60.314	59.2857	54.3716	29.436	28.5317	26.0033	27.9903	24.5022	23.1696	20.5637	22.7452	25.4087	24.2065	27.4842	25.6998	11.2299	9.85376	9.00094	10.0282	AT1G36160.1	ACC1,AT-ACC1,EMB22,GK,PAS3	acetyl-CoA carboxylase 1
Gorai.004G276900.1	0.591613	0.537444	0.596646	0.575234	0.541791	0.51232	0.734895	0.596335	0.767464	0.595208	1.04996	0.80421	0.971985	0.934669	0.540705	0.815786	2.06086	2.47233	2.46554	2.33291	ATCG00500.1		acetyl-CoA carboxylase carboxyl transferase subunit beta
Gorai.012G151800.1	1.10477	0.49758	0.778143	0.793498	0.197834	0.585477	0.958276	0.580529	0.72842	0.548795	0.779538	0.685584	1.31949	1.31393	0.490871	1.04143	2.48544	3.29478	2.82496	2.86839	ATCG00500.1		acetyl-CoA carboxylase carboxyl transferase subunit beta
Gorai.010G219900.1	6.11373	7.43084	7.1254	6.88999	10.7077	11.9352	11.7259	11.4563	11.8154	11.4182	10.8474	11.3603	12.0925	12.479	11.1582	11.9099	10.873	11.0401	10.3679	10.7603	AT5G36880.2	ACS	acetyl-CoA synthetase
Gorai.010G219900.2	5.38264	6.06496	6.36901	5.93887	8.59549	9.96102	9.53531	9.36394	10.4336	10.194	9.3432	9.99026	9.94915	11.5164	9.88541	10.4503	9.44701	9.32483	9.55639	9.44274	AT5G36880.2	ACS	acetyl-CoA synthetase
Gorai.010G219900.3	4.13212	5.7769	5.80927	5.23943	8.49378	10.1735	9.0472	9.23817	9.12391	9.69415	8.65888	9.15898	8.33373	10.1891	8.66266	9.06184	9.45687	8.78824	8.69367	8.97959	AT5G36880.2	ACS	acetyl-CoA synthetase
Gorai.010G219900.4	3.34997	4.95144	5.05245	4.45128	6.82436	7.7503	7.76818	7.44761	8.09904	7.96066	7.37049	7.81006	7.89845	8.71558	7.16739	7.92714	7.30124	6.89571	6.95921	7.05205	AT5G36880.2	ACS	acetyl-CoA synthetase
Gorai.012G012200.1	4.29375	4.83293	4.82389	4.65019	3.54667	3.11898	3.367	3.34422	3.93246	4.08837	3.7066	3.90914	3.8884	3.42288	3.31221	3.54117	8.45993	8.11588	8.24764	8.27448	AT5G36880.2	ACS	acetyl-CoA synthetase
Gorai.012G012200.2	3.87337	4.13075	4.46158	4.15523	2.86618	2.83692	3.11496	2.93935	3.66934	3.93516	3.67441	3.75964	3.559	3.26108	3.28073	3.36694	7.40592	7.15438	7.98101	7.51377	AT5G36880.2	ACS	acetyl-CoA synthetase
Gorai.012G012200.3	3.75526	3.97185	4.30049	4.0092	3.27996	2.81047	2.72873	2.93972	3.59894	3.83266	3.36334	3.59831	3.17287	2.96849	2.92342	3.02159	7.29086	7.31745	7.11464	7.24098	AT5G36880.2	ACS	acetyl-CoA synthetase
Gorai.001G154700.1	4.9035	4.75258	4.80494	4.82034	4.89599	4.31768	3.62901	4.28089	2.81623	2.14253	2.22383	2.3942	3.0106	2.99542	3.47724	3.16109	1.88801	1.85524	2.3355	2.02625	AT3G61770.1		Acid phosphatase/vanadium-dependent haloperoxidase-related protein
Gorai.005G171300.1	5.87511	4.66219	4.96154	5.16628	7.02493	7.10137	7.31809	7.14813	5.71997	6.20712	6.2455	6.05753	5.80586	6.58957	5.33614	5.91052	3.86489	4.17838	4.891	4.31142	AT1G67600.1		Acid phosphatase/vanadium-dependent haloperoxidase-related protein
Gorai.005G171300.2	4.57158	3.93392	3.98311	4.16287	6.1677	6.24339	6.12594	6.17901	4.70432	4.93426	5.08576	4.90811	4.91053	5.28859	4.65017	4.94976	3.08164	3.3736	3.4912	3.31548	AT1G67600.1		Acid phosphatase/vanadium-dependent haloperoxidase-related protein
Gorai.013G158700.1	8.96676	7.98878	8.48249	8.47934	8.29149	8.25432	8.35083	8.29888	8.06324	7.49136	8.1548	7.90313	7.87586	9.17114	8.95899	8.66867	8.42601	8.76028	9.11471	8.767	AT3G21610.1		Acid phosphatase/vanadium-dependent haloperoxidase-related protein
Gorai.005G171300.3	2.71398	2.88088	2.7787	2.79119	4.50052	4.61884	4.62446	4.58128	3.54519	3.40342	3.60306	3.51722	3.07878	3.45293	3.26416	3.26529	2.59929	2.30519	2.46939	2.45796	AT1G67600.1		Acid phosphatase/vanadium-dependent haloperoxidase-related protein
Gorai.005G171300.4	2.52516	2.3117	2.25936	2.36541	3.67392	3.85254	3.66291	3.72979	2.98468	3.51096	3.02156	3.1724	2.90664	3.27081	2.95628	3.04458	1.46704	1.76212	2.11241	1.78052	AT1G67600.1		Acid phosphatase/vanadium-dependent haloperoxidase-related protein
Gorai.001G197700.5	2.0716	1.744	1.72052	1.84538	2.12955	2.47751	2.29112	2.29939	2.35477	2.40448	2.34626	2.3685	2.32143	2.49106	2.15717	2.32322	2.94801	3.08684	2.76022	2.93169	AT3G21610.1		Acid phosphatase/vanadium-dependent haloperoxidase-related protein
Gorai.001G197700.8	1.76832	1.68699	1.72467	1.72666	2.15755	2.36055	2.40657	2.30822	2.05434	2.20956	2.26694	2.17695	2.4438	2.36492	2.18329	2.33067	2.1318	2.24699	2.25506	2.21128	AT3G21610.2		Acid phosphatase/vanadium-dependent haloperoxidase-related protein
Gorai.001G197700.2	1.96998	1.74722	1.67518	1.79746	2.62589	2.04994	2.36562	2.34715	2.11625	1.76507	2.10626	1.99586	1.93458	1.89687	1.943	1.92482	2.08504	2.48751	2.49585	2.35613	AT3G21610.1		Acid phosphatase/vanadium-dependent haloperoxidase-related protein
Gorai.001G197700.6	2.05884	1.4644	1.64737	1.72354	1.65426	2.09992	2.19614	1.98344	1.91711	1.80781	1.92322	1.88271	1.96641	1.8791	1.73154	1.85902	1.96454	2.28494	2.01416	2.08788	AT3G21610.1		Acid phosphatase/vanadium-dependent haloperoxidase-related protein
Gorai.001G197700.3	1.63104	1.39351	1.67227	1.56561	1.51178	1.82836	1.91288	1.75101	1.7047	1.54602	1.5968	1.61584	2.11229	1.79927	1.52024	1.8106	2.18676	1.93047	2.06889	2.06204	AT3G21610.1		Acid phosphatase/vanadium-dependent haloperoxidase-related protein
Gorai.003G158300.1	6.35692	7.47924	7.32384	7.05333	3.24314	2.88068	3.22298	3.1156	1.48336	0.984232	1.14884	1.20548	1.91619	1.74529	2.01366	1.89171	0.158566	0.0913697	0.11965	0.123195	AT1G63680.1	ATMURE,MURE,PDE316	acid-amino acid ligases;ligases;ATP binding;ATP binding;ligases
Gorai.003G158300.2	6.1363	5.81266	5.78019	5.90972	2.61328	2.42593	2.47691	2.50537	0.979953	1.01685	0.907341	0.968049	1.7159	1.55485	1.95168	1.74081	0.117845	0.0639411	0.0566056	0.079464	AT1G63680.1	ATMURE,MURE,PDE316	acid-amino acid ligases;ligases;ATP binding;ATP binding;ligases
Gorai.003G158300.3	5.29501	5.8944	6.27604	5.82182	3.10175	2.28166	2.35445	2.57928	1.23107	0.894525	0.85526	0.993617	1.80144	1.3309	1.81154	1.64796	0.146043	0.110721	0.100632	0.119132	AT1G63680.1	ATMURE,MURE,PDE316	acid-amino acid ligases;ligases;ATP binding;ATP binding;ligases
Gorai.003G006000.1	12.4672	10.2667	11.0795	11.2711	11.7052	11.2388	10.9468	11.2969	7.47763	6.46999	6.90213	6.94992	9.64561	9.40017	9.78477	9.61019	3.52894	3.29668	3.33769	3.38777	AT4G35830.1	ACO1	aconitase 1
Gorai.008G061900.1	75.5161	96.5766	93.2983	88.4637	67.5647	67.8802	67.5773	67.6741	96.1742	105.678	99.7217	100.525	77.7037	82.9001	74.2958	78.2999	129.89	126.32	120.392	125.534	AT4G35830.1	ACO1	aconitase 1
Gorai.005G149700.3	3.08477	3.65321	3.56552	3.4345	2.70632	2.2969	2.49863	2.50062	2.3987	2.37663	2.15841	2.31125	2.56499	2.33233	2.75925	2.55219	1.80826	2.28899	2.05339	2.05021	AT2G05710.1	ACO3	aconitase 3
Gorai.008G173400.1	12.8357	16.998	16.5014	15.445	8.43691	8.66447	8.71907	8.60682	11.5212	12.7489	10.9067	11.7256	10.4645	9.83235	9.1754	9.82409	12.1402	10.7274	9.02616	10.6313	AT2G05710.1	ACO3	aconitase 3
Gorai.009G327800.1	19.7303	27.4291	25.181	24.1135	17.3135	18.5387	17.9955	17.9492	22.6105	23.7981	21.9072	22.7719	21.0935	21.0901	20.6653	20.9497	28.2509	27.303	26.0315	27.1952	AT2G05710.1	ACO3	aconitase 3
Gorai.009G327800.2	14.7933	22.1429	20.9678	19.3014	14.5751	13.9896	14.4281	14.3309	18.7665	19.9573	17.5942	18.7727	17.2283	17.2443	16.9864	17.153	22.0369	22.1473	19.9404	21.3749	AT2G05710.1	ACO3	aconitase 3
Gorai.009G327800.3	15.8559	23.6781	22.1692	20.5677	14.9792	15.0042	14.9754	14.9863	19.6982	20.1407	18.5034	19.4474	18.4936	18.4983	17.485	18.159	24.2747	23.191	21.7847	23.0835	AT2G05710.1	ACO3	aconitase 3
Gorai.005G149700.1	3.04753	3.40463	3.83623	3.42947	2.88088	2.29424	2.66067	2.61193	2.63535	2.51486	2.2439	2.4647	2.44915	2.16809	2.61014	2.40913	1.68475	1.92358	1.91254	1.84029	AT2G05710.1	ACO3	aconitase 3
Gorai.005G149700.2	3.26464	3.42631	3.67098	3.45398	3.01557	2.27243	2.58371	2.6239	2.48831	2.3563	2.3081	2.38424	2.55205	2.19403	2.59274	2.44627	1.74831	1.93051	1.96031	1.87971	AT2G05710.1	ACO3	aconitase 3
Gorai.005G149700.4	3.14358	3.28151	3.80212	3.40907	2.831	2.33409	2.74378	2.63629	2.22489	2.30034	2.14308	2.22277	2.54107	2.16318	2.31791	2.34072	1.80137	1.92081	1.91344	1.87854	AT2G05710.1	ACO3	aconitase 3
Gorai.005G149700.5	3.19631	3.50954	3.66966	3.4585	2.96586	2.52293	2.84442	2.77774	2.30094	2.37523	2.16926	2.28181	2.60658	2.4257	2.58986	2.54071	1.75705	2.208	1.8371	1.93405	AT2G05710.1	ACO3	aconitase 3
Gorai.009G439700.1	4.14747	4.03084	3.92582	4.03471	3.30125	2.69207	2.28512	2.75948	1.66716	1.5526	1.23977	1.48651	2.07741	1.89678	1.90116	1.95845	2.4018	1.60857	1.8733	1.96122	AT2G05710.1	ACO3	aconitase 3
Gorai.009G440000.1	3.48738	4.06575	3.84504	3.79939	2.93599	2.57221	2.17202	2.56007	1.58177	1.45085	1.21079	1.41447	1.7655	1.73202	1.84344	1.78032	2.41709	1.70981	1.75453	1.96047	AT2G05710.1	ACO3	aconitase 3
Gorai.009G440000.2	2.62395	3.35669	3.33347	3.1047	2.13201	2.00953	1.66445	1.93533	1.18841	1.18268	1.02765	1.13291	1.43073	1.16984	1.44989	1.35015	1.99693	1.29256	1.48212	1.59054	AT2G05710.1	ACO3	aconitase 3
Gorai.009G438900.1	1.93562	2.15833	2.32562	2.13985	1.785	1.43448	1.31945	1.51298	0.985462	0.798442	0.823326	0.869077	0.999829	1.06699	1.00175	1.02286	1.1925	1.00734	0.958804	1.05288	AT2G05710.1	ACO3	aconitase 3
Gorai.012G137200.1	11.8793	11.7753	12.0563	11.9036	10.8452	10.6313	10.8875	10.788	11.0049	11.3927	11.0229	11.1402	13.6274	11.4692	12.046	12.3809	6.76374	6.86225	6.78751	6.8045	AT2G43090.1		Aconitase/3-isopropylmalate dehydratase protein
Gorai.012G137200.2	7.84744	8.7692	8.51785	8.37816	7.31099	6.97056	7.68974	7.32377	7.7679	7.84725	6.99541	7.53686	8.97997	8.27113	8.85017	8.70043	5.62254	4.71669	4.90139	5.08021	AT2G43090.1		Aconitase/3-isopropylmalate dehydratase protein
Gorai.012G137200.3	8.63484	9.92187	10.4058	9.65417	8.30023	7.99767	7.84082	8.04624	9.24407	8.77177	8.0739	8.69658	9.90293	9.12677	10.2523	9.76066	5.88082	5.50949	5.65581	5.68204	AT2G43090.1		Aconitase/3-isopropylmalate dehydratase protein
Gorai.005G214700.1	2.0081	2.04823	2.46279	2.17304	1.51787	1.50614	1.54755	1.52385	1.60238	1.50456	1.47666	1.52787	1.79767	1.91938	1.47262	1.72989	0.658911	0.62489	0.637849	0.64055	AT2G43090.1		Aconitase/3-isopropylmalate dehydratase protein
Gorai.005G214700.2	1.66848	1.8399	1.66201	1.72346	0.914499	1.18322	1.0784	1.05871	0.979707	1.0628	0.922545	0.98835	1.29558	1.15225	1.09324	1.18036	0.35824	0.341961	0.551906	0.417369	AT2G43090.1		Aconitase/3-isopropylmalate dehydratase protein
Gorai.005G147400.1	2.34374	2.31867	2.15045	2.27095	2.01513	1.79309	1.83142	1.87988	2.19387	2.1786	2.05941	2.14396	1.64493	1.7401	2.12408	1.83637	2.25953	2.50568	2.17269	2.31263	AT1G69040.2	ACR4	ACT domain repeat 4
Gorai.005G147400.2	2.11437	1.75529	2.11407	1.99458	1.69026	1.67622	1.54159	1.63602	1.63408	1.7708	2.01085	1.80524	1.5654	1.60901	1.81696	1.66379	1.85773	2.66495	2.00246	2.17505	AT1G69040.2	ACR4	ACT domain repeat 4
Gorai.001G056500.1	0.478194	0.515032	0.625887	0.539704	0.915577	0.738887	0.741995	0.79882	1.50396	1.22712	1.37666	1.36924	1.04193	1.17494	1.09115	1.10267	2.10026	2.54806	2.33718	2.3285	AT1G69040.2	ACR4	ACT domain repeat 4
Gorai.012G084400.1	2.18488	1.87734	1.91033	1.99085	2.17876	1.93628	1.98015	2.03173	2.16761	2.07599	1.74924	1.99761	2.45372	2.27994	2.54217	2.42528	0.859155	1.25052	1.10508	1.07158	AT3G01990.1	ACR6	ACT domain repeat 6
Gorai.006G048900.2	0.619054	0.603223	0.799098	0.673792	1.51618	0.797336	0.720216	1.01124	2.15236	2.39623	1.66884	2.07247	1.65144	1.46123	1.61025	1.57431	0.392402	0.497532	0.429057	0.439664	AT3G01990.1	ACR6	ACT domain repeat 6
Gorai.003G167200.1	8.23935	8.39856	7.4373	8.02507	44.7803	48.8246	48.7849	47.4633	72.9896	76.1386	73.4298	74.186	54.0798	58.724	54.1183	55.6407	87.3541	88.1171	75.5768	83.6826	AT1G12420.1	ACR8	ACT domain repeat 8
Gorai.003G167200.2	5.56596	6.1263	5.98766	5.8933	33.5069	35.9679	35.2991	34.9246	55.9899	56.782	55.3352	56.0357	41.0394	44.8347	41.0044	42.2928	66.2687	65.9243	57.4639	63.219	AT1G12420.1	ACR8	ACT domain repeat 8
Gorai.003G167200.3	4.73523	5.30265	4.63932	4.8924	27.8491	30.3492	30.1449	29.4478	47.2704	46.9176	45.0794	46.4225	33.2245	36.467	33.2861	34.3259	52.2537	54.6008	47.0566	51.3037	AT1G12420.1	ACR8	ACT domain repeat 8
Gorai.004G203900.1	25.6965	27.9542	25.1426	26.2644	13.6149	10.169	9.3146	11.0329	3.17005	2.80785	3.18237	3.05342	5.81151	4.95574	8.21345	6.3269	1.77273	1.88546	1.12413	1.59411	AT1G12420.1	ACR8	ACT domain repeat 8
Gorai.006G211600.1	3.56037	3.62616	3.33885	3.50846	1.74375	1.39893	1.24816	1.46362	0.369749	0.184387	0.360653	0.304929	0.768453	0.58286	0.681115	0.677476	0.0287386	0.0434819	0.0153403	0.029187	AT1G12420.1	ACR8	ACT domain repeat 8
Gorai.003G135000.1	12.5014	10.5115	11.2938	11.4356	13.1977	11.7556	11.7347	12.2293	9.26297	8.47057	8.34201	8.69185	10.415	10.0869	10.3919	10.2979	3.67622	3.89944	3.99747	3.85771	AT2G39570.1		ACT domain-containing protein
Gorai.003G135000.2	8.61259	8.29871	8.77027	8.56052	10.4882	8.97363	9.15653	9.53944	7.73266	6.40562	6.54971	6.896	8.33789	8.38011	8.26306	8.32702	2.48942	3.18772	2.83848	2.83854	AT2G39570.1		ACT domain-containing protein
Gorai.013G011700.1	12.1456	11.998	12.2972	12.1469	12.5863	13.3984	13.6661	13.2169	12.56	13.2485	12.2138	12.6741	14.0812	13.6929	13.3282	13.7007	7.39093	5.78336	6.78754	6.65394	AT5G04740.1		ACT domain-containing protein
Gorai.013G011700.2	12.5124	11.4417	11.1719	11.7087	12.4884	12.0755	12.6963	12.4201	12.2929	11.7592	11.4724	11.8415	12.7417	13.9027	12.3495	12.998	6.85591	5.93306	6.84218	6.54372	AT5G04740.1		ACT domain-containing protein
Gorai.013G011700.3	16.2654	15.3501	14.1945	15.27	15.4706	16.547	17.7652	16.5943	16.0814	15.6251	14.9762	15.5609	16.933	16.5408	14.9234	16.1324	9.6255	8.32701	9.11746	9.02332	AT5G04740.1		ACT domain-containing protein
Gorai.013G022700.1	1.86765	1.65395	1.72999	1.75053	1.9328	1.65125	1.59815	1.7274	3.0365	3.11779	3.17457	3.10962	1.78351	2.16177	1.72633	1.89054	2.66164	3.14119	2.86311	2.88865	AT2G39570.1		ACT domain-containing protein
Gorai.013G022700.2	1.1972	1.25458	1.23459	1.22879	1.05282	1.06529	1.20636	1.10816	2.03215	2.10086	2.23203	2.12168	1.31046	1.33699	1.23625	1.29457	2.21858	2.22225	2.05457	2.16513	AT2G39570.1		ACT domain-containing protein
Gorai.005G007600.1	9.62032	10.3253	10.3871	10.1109	7.72119	7.43102	7.4981	7.5501	6.38078	6.51452	5.95829	6.28453	8.17937	6.61932	7.48348	7.42739	2.99438	2.98435	3.16847	3.04906	AT2G31810.1		ACT domain-containing small subunit of acetolactate synthase protein
Gorai.005G007600.2	9.69908	9.52432	10.0869	9.7701	7.30412	7.40048	7.40116	7.36859	6.50476	6.60996	5.47446	6.19639	7.54295	6.7282	7.66753	7.31289	3.11134	2.65294	2.97335	2.91254	AT2G31810.1		ACT domain-containing small subunit of acetolactate synthase protein
Gorai.003G005100.1	3.15479	3.37371	3.30455	3.27768	2.75892	2.31667	2.69291	2.5895	3.76477	3.62338	2.90638	3.43151	3.44814	3.48022	3.55388	3.49408	2.06508	2.15869	1.9896	2.07112	AT4G35780.1		ACT-like protein tyrosine kinase family protein
Gorai.005G080000.1	3.38655	3.98574	4.00996	3.79408	3.39633	2.99353	3.05437	3.14808	2.76751	2.4774	2.50432	2.58308	3.13114	2.4974	3.21255	2.94703	0.932339	1.11636	1.1978	1.08216	AT4G35780.1		ACT-like protein tyrosine kinase family protein
Gorai.005G080000.2	4.427	4.01764	4.13683	4.19382	3.78409	3.45308	3.6517	3.62962	3.08806	2.80536	2.43402	2.77581	2.82317	2.73593	3.82314	3.12741	1.07848	1.22377	1.33426	1.21217	AT4G35780.1		ACT-like protein tyrosine kinase family protein
Gorai.005G134700.1	2.22523	2.12587	2.15479	2.16863	2.41306	2.47214	2.7182	2.53447	3.40421	3.01329	2.60459	3.00736	2.43754	3.23943	2.81111	2.82936	1.63468	1.59961	1.88761	1.7073	AT4G38470.1		ACT-like protein tyrosine kinase family protein
Gorai.007G190200.3	1.75874	2.06997	2.14211	1.99027	2.17667	1.77636	1.84966	1.93423	1.70076	1.72396	1.65077	1.69183	1.72533	1.6531	1.85277	1.74373	1.6014	2.05432	2.13798	1.93123	AT4G35780.1		ACT-like protein tyrosine kinase family protein
Gorai.007G190200.1	1.9215	1.95016	2.17584	2.01583	1.84214	1.7867	1.72906	1.78596	1.49384	1.42433	1.25641	1.39153	1.56468	1.24426	1.48516	1.43137	1.91217	1.78288	1.82375	1.8396	AT4G35780.1		ACT-like protein tyrosine kinase family protein
Gorai.007G190200.2	1.62309	1.733	1.89258	1.74955	1.65446	1.59703	1.4406	1.56403	1.31384	1.31573	1.34628	1.32528	1.46626	1.46132	1.63566	1.52108	1.42839	1.8117	1.92466	1.72159	AT4G35780.1		ACT-like protein tyrosine kinase family protein
Gorai.009G253200.2	1.99323	1.53493	1.85612	1.79476	1.77077	1.68872	1.73699	1.73216	1.52306	1.34983	1.46637	1.44642	1.52857	1.50143	1.70975	1.57992	0.442871	0.611841	0.619209	0.557974	AT2G17700.1		ACT-like protein tyrosine kinase family protein
Gorai.002G002100.1	0.0608202	0.0402079	0.126954	0.075994	0.447681	0.487854	0.697288	0.544274	1.82603	1.99032	1.75652	1.85762	1.31103	1.45731	1.48481	1.41772	3.58669	3.47565	3.50813	3.52349	AT4G38470.1		ACT-like protein tyrosine kinase family protein
Gorai.002G002100.2	0.0758287	0.0554081	0.102015	0.0777505	0.428204	0.465112	0.643422	0.512246	1.59969	1.71296	1.69414	1.66893	1.39684	1.42913	1.48816	1.43804	3.0535	3.01551	3.19207	3.08703	AT4G38470.1		ACT-like protein tyrosine kinase family protein
Gorai.001G214200.3	2.52058	1.94432	1.87126	2.11205	2.45105	2.28014	2.22224	2.31781	2.66446	2.10099	2.47844	2.41463	2.21097	3.05187	2.48312	2.58199	0.72345	0.845884	0.957936	0.842423	AT4G38470.1		ACT-like protein tyrosine kinase family protein
Gorai.002G201200.1	0.916157	0.952447	0.938263	0.935622	2.00246	1.88193	2.00651	1.96363	2.77618	2.78484	2.60614	2.72239	2.40289	2.2934	2.27213	2.32281	2.6125	2.59522	2.41534	2.54102	AT4G38470.1		ACT-like protein tyrosine kinase family protein
Gorai.002G201200.2	0.767201	0.837493	0.831636	0.81211	1.72522	1.59993	1.6411	1.65542	2.12085	2.26083	1.95582	2.1125	1.79956	2.16715	2.08054	2.01575	2.18407	2.10668	2.24851	2.17975	AT4G38470.1		ACT-like protein tyrosine kinase family protein
Gorai.002G201200.3	1.12679	0.972567	1.05098	1.05011	2.10122	1.53964	1.9206	1.85382	2.32735	2.16214	1.86667	2.11872	1.84543	2.19174	2.25614	2.09777	2.33801	2.16893	2.05727	2.18807	AT4G38470.1		ACT-like protein tyrosine kinase family protein
Gorai.001G214200.2	1.93889	1.31946	1.44738	1.56858	1.68843	1.61511	1.82638	1.70997	2.20028	1.86033	1.90276	1.98779	1.81156	2.2871	2.00395	2.0342	0.556376	0.850777	0.87032	0.759158	AT4G38470.1		ACT-like protein tyrosine kinase family protein
Gorai.002G246400.1	4.1122	3.46411	4.32531	3.96721	2.86269	2.61322	3.02107	2.83233	2.34558	2.17483	1.79105	2.10382	3.03015	2.51322	2.34818	2.63052	0.381534	0.679549	0.79523	0.618771	AT2G36840.1		ACT-like superfamily protein
Gorai.011G235300.1	4.3756	3.60834	4.03084	4.00493	2.99647	2.59305	2.95378	2.84777	2.74141	2.45278	2.22575	2.47331	2.82331	2.77269	2.65263	2.74954	0.607787	0.665238	0.64639	0.639805	AT2G36840.1		ACT-like superfamily protein
Gorai.006G161800.1	1.9019	1.91859	2.06817	1.96289	1.9051	2.03601	1.76406	1.90172	2.3653	3.00491	2.48798	2.6194	1.77967	2.70477	2.52308	2.33584	1.76971	1.86831	1.84506	1.82769	AT2G36840.1		ACT-like superfamily protein
Gorai.002G257900.1	158.221	170.385	163.804	164.137	82.4141	75.2597	76.0251	77.8996	48.9972	48.7291	51.3488	49.6917	58.8754	54.5381	66.583	59.9988	15.9745	17.6195	16.2328	16.6089	AT2G37620.1	AAc1,ACT1	actin 1
Gorai.011G260600.1	53.3053	56.2214	58.881	56.1359	15.3468	12.2284	10.4773	12.6842	6.62014	6.57337	7.68666	6.96006	9.04903	7.73047	11.1544	9.31129	11.3663	12.9535	13.0728	12.4642	AT2G37620.1	AAc1,ACT1	actin 1
Gorai.011G260600.2	37.9858	41.6612	44.1395	41.2622	10.7887	9.51603	8.34807	9.55092	5.42134	5.09556	5.61764	5.37818	7.06967	5.94858	8.42078	7.14634	7.86943	9.35689	10.0154	9.08057	AT2G37620.1	AAc1,ACT1	actin 1
Gorai.011G260600.3	47.4971	50.4807	51.2814	49.753	12.4345	10.7451	10.0273	11.069	5.64887	5.85874	6.55926	6.02229	7.9487	6.8227	9.61698	8.12946	9.98944	12.5629	11.0879	11.2134	AT2G37620.1	AAc1,ACT1	actin 1
Gorai.012G100700.1	17.0223	17.0698	17.7389	17.277	21.176	20.7597	21.3331	21.0896	17.1009	16.6649	17.3866	17.0508	17.5948	18.1425	16.0344	17.2572	4.34148	4.2273	4.07864	4.21581	AT2G37620.1	AAc1,ACT1	actin 1
Gorai.012G100700.2	18.0582	19.3592	19.2029	18.8734	22.3671	22.1271	22.7274	22.4072	18.8215	18.2748	19.572	18.8894	19.3682	19.1505	17.9588	18.8258	4.62663	4.57658	4.44048	4.54789	AT2G37620.1	AAc1,ACT1	actin 1
Gorai.012G100700.3	25.2075	24.9498	23.9406	24.6993	28.5749	28.8557	29.7125	29.0477	24.2579	23.4777	23.8298	23.8551	24.3526	23.5368	22.5183	23.4692	5.88794	5.9774	5.59978	5.82171	AT2G37620.1	AAc1,ACT1	actin 1
Gorai.012G100700.4	19.3319	20.5381	19.3772	19.7491	24.2634	23.099	23.8743	23.7456	19.0138	18.9462	19.8999	19.2866	19.9081	19.5265	18.6512	19.3619	4.49004	4.82843	4.57331	4.6306	AT2G37620.1	AAc1,ACT1	actin 1
Gorai.012G100700.5	24.3858	24.166	22.6031	23.7183	27.7596	27.9791	27.726	27.8216	22.2716	22.2711	22.9752	22.506	23.5112	24.4995	21.749	23.2532	5.12728	5.34543	5.75121	5.40797	AT2G37620.1	AAc1,ACT1	actin 1
Gorai.012G100700.6	23.1262	22.0003	21.0762	22.0676	26.172	25.6121	26.5656	26.1166	21.7122	20.3276	22.0625	21.3674	22.7279	22.8997	21.0901	22.2392	5.06307	5.05819	5.10623	5.07583	AT2G37620.1	AAc1,ACT1	actin 1
Gorai.012G100700.7	24.7277	23.3293	23.1821	23.7464	26.2031	26.9911	27.8431	27.0124	22.2947	21.7523	22.8665	22.3045	23.5162	24.0657	22.7267	23.4362	5.63423	5.64476	5.64758	5.64219	AT2G37620.1	AAc1,ACT1	actin 1
Gorai.012G100700.8	24.8971	23.786	21.9095	23.5308	27.4371	27.7143	27.5447	27.5654	22.2299	20.9678	22.3473	21.8483	22.9909	23.3647	22.0783	22.8113	5.29352	5.11087	5.25494	5.21977	AT2G37620.1	AAc1,ACT1	actin 1
Gorai.013G264100.1	29.6553	29.8164	29.2396	29.5704	11.6024	11.5608	12.4965	11.8866	10.5914	11.153	11.5377	11.094	11.096	9.96917	11.0842	10.7164	8.38753	7.97488	8.26947	8.21063	AT2G37620.1	AAc1,ACT1	actin 1
Gorai.013G264100.2	28.5596	28.3549	27.3789	28.0978	11.8081	10.991	11.8085	11.5359	10.2888	10.8555	11.2509	10.7984	10.7179	10.8031	10.4736	10.6648	8.13414	7.98157	8.67841	8.26471	AT2G37620.1	AAc1,ACT1	actin 1
Gorai.013G264100.3	28.2009	28.8514	28.7522	28.6015	12.0152	11.8957	12.2739	12.0616	10.7896	11.7572	11.5759	11.3742	11.4159	10.3054	10.6609	10.7941	8.13891	8.92042	7.86537	8.30823	AT2G37620.1	AAc1,ACT1	actin 1
Gorai.013G264100.4	25.8815	28.7008	29.323	27.9684	10.8752	11.0817	11.581	11.1793	9.66615	10.7823	10.7494	10.3993	10.3842	9.77984	11.0334	10.3992	7.90756	8.95705	7.55614	8.14025	AT2G37620.1	AAc1,ACT1	actin 1
Gorai.013G022400.2	2.04647	2.72595	2.51178	2.42807	5.20101	4.73556	4.0556	4.66406	1.02506	0.905711	1.00959	0.980119	2.3431	1.90771	3.24065	2.49715	0.174187	0.155728	0.127239	0.152384	AT2G37620.1	AAc1,ACT1	actin 1
Gorai.013G022400.3	2.00876	2.44206	2.52389	2.3249	4.54124	4.96189	4.17161	4.55825	1.06756	0.847507	1.10081	1.00529	2.01853	1.9109	3.06131	2.33025	0.284145	0.12125	0.179364	0.194919	AT2G37620.1	AAc1,ACT1	actin 1
Gorai.013G022400.1	2.07416	2.0511	2.02052	2.04859	4.63202	3.99943	3.38133	4.00426	0.881449	0.803438	0.822527	0.835805	1.99555	1.73162	2.59662	2.10793	0.109996	0.116007	0.0774621	0.101155	AT2G37620.1	AAc1,ACT1	actin 1
Gorai.004G004900.1	41.7533	48.2804	47.4369	45.8235	41.8697	40.3694	43.5129	41.9173	43.9089	45.4283	45.069	44.8021	42.6607	41.6422	43.3131	42.5387	38.5383	43.6077	43.4509	41.8657	AT3G53750.1	ACT3	actin 3
Gorai.003G132400.1	6.50224	8.40753	7.11211	7.34063	12.6216	14.4876	14.5951	13.9014	19.5387	19.6962	21.6815	20.3055	17.3112	18.0434	20.5338	18.6295	21.4592	23.5357	23.9913	22.9954	AT3G53750.1	ACT3	actin 3
Gorai.002G207300.1	47.6296	46.1734	46.2963	46.6997	48.2871	45.0308	43.019	45.4457	46.0038	41.3884	43.8366	43.7429	43.8179	44.2906	44.577	44.2285	14.2608	14.0705	13.7512	14.0275	AT5G09810.1	ACT7	actin 7
Gorai.002G207300.2	46.7746	45.201	44.6485	45.5414	49.7528	43.4696	43.3614	45.5279	43.3583	40.9486	43.2085	42.5051	43.28	42.3763	45.2502	43.6355	13.6948	14.3402	14.2798	14.1049	AT5G09810.1	ACT7	actin 7
Gorai.002G207300.3	46.9626	46.0657	46.2932	46.4405	44.7243	44.2918	43.7375	44.2512	44.4848	40.3783	41.5565	42.1399	42.2683	43.015	43.6956	42.993	13.6521	12.8386	13.0531	13.1812	AT5G09810.1	ACT7	actin 7
Gorai.003G069800.1	94.5552	97.0761	95.5682	95.7331	94.8576	91.3036	89.0957	91.7523	74.2438	70.3411	73.5215	72.7021	76.9373	75.5259	82.5925	78.3519	54.7209	51.6697	51.178	52.5229	AT5G09810.1	ACT7	actin 7
Gorai.003G069800.2	116.526	114.32	108.349	113.065	115.506	113.618	111.487	113.537	84.028	79.1258	85.0772	82.7436	88.3104	89.0198	94.2263	90.5188	72.5977	62.6558	63.4547	66.2361	AT5G09810.1	ACT7	actin 7
Gorai.003G069800.3	129.759	124.378	117.849	123.995	117.907	114.503	111.84	114.75	89.7469	85.7251	92.4075	89.2932	94.2881	94.4522	99.26	96.0001	68.4252	62.8908	61.2467	64.1875	AT5G09810.1	ACT7	actin 7
Gorai.003G069800.4	91.0897	97.7408	91.964	93.5982	92.6928	89.9734	89.1621	90.6094	69.9513	67.2739	70.2187	69.148	71.4598	71.217	76.9088	73.1952	55.8981	50.6555	49.0894	51.881	AT5G09810.1	ACT7	actin 7
Gorai.003G069800.5	93.419	95.0701	92.7613	93.7501	95.86	91.2123	89.2285	92.1003	71.0048	66.8578	70.0012	69.2879	73.3355	72.949	79.4389	75.2412	56.0242	51.4484	50.0279	52.5002	AT5G09810.1	ACT7	actin 7
Gorai.003G069800.6	87.6906	92.6302	89.6326	89.9845	89.6681	87.8328	85.3632	87.6214	69.9238	67.3443	69.2922	68.8534	72.5514	71.1912	77.3813	73.708	53.5288	50.1057	47.2378	50.2908	AT5G09810.1	ACT7	actin 7
Gorai.003G069800.7	123.983	117.587	113.872	118.481	114.196	107.283	106.55	109.343	86.8414	83.0029	89.1119	86.3187	91.5661	90.4714	95.123	92.3868	62.9489	59.527	57.0422	59.8394	AT5G09810.1	ACT7	actin 7
Gorai.004G127500.1	11.9541	11.4516	12.332	11.9126	16.0783	14.6847	13.7978	14.8536	15.1074	13.2388	13.199	13.8484	16.8004	14.377	13.8527	15.0101	8.61832	7.57188	7.33916	7.84312	AT5G09810.1	ACT7	actin 7
Gorai.004G127500.2	11.1198	9.73551	10.8657	10.5737	13.1256	12.7088	12.4672	12.7672	12.7939	11.7181	10.9444	11.8188	15.2581	12.7219	12.7967	13.5923	7.72249	6.60682	6.6001	6.97647	AT5G09810.1	ACT7	actin 7
Gorai.004G127500.3	7.73827	7.4085	8.26788	7.80489	10.0015	9.14411	8.96236	9.36931	9.99924	8.97458	8.47174	9.14852	10.8772	10.302	9.92521	10.3682	5.15011	5.68927	4.59854	5.14597	AT5G09810.1	ACT7	actin 7
Gorai.004G127500.4	8.71334	9.99531	9.66431	9.45765	11.9609	11.2246	11.3164	11.5006	12.149	10.5503	9.9347	10.878	11.9965	11.6432	10.9219	11.5205	7.40101	6.26419	5.94345	6.53622	AT5G09810.1	ACT7	actin 7
Gorai.007G063600.1	595.146	677.603	662.458	645.069	686.503	683.574	652.363	674.146	584.988	583.908	571.326	580.074	554.46	584.553	561.227	566.747	582.026	516.857	516.677	538.52	AT5G09810.1	ACT7	actin 7
Gorai.007G063600.2	377.19	451.931	436.833	421.985	445.16	447.322	419.183	437.221	386.955	387.583	376.061	383.533	358.435	373.59	370.815	367.614	374.276	334.016	333.122	347.138	AT5G09810.1	ACT7	actin 7
Gorai.007G063600.3	372.525	435.593	424.584	410.901	430.359	431.153	407.725	423.079	371.167	376.417	367.594	371.726	344.085	368.484	356.257	356.275	384.446	340.367	347.436	357.417	AT5G09810.1	ACT7	actin 7
Gorai.012G030500.1	34.709	36.1348	35.5653	35.4697	37.1582	40.5195	40.6254	39.4344	37.2055	37.5788	37.4096	37.398	35.4369	36.5823	34.2864	35.4352	20.6613	18.9172	19.2335	19.604	AT5G09810.1	ACT7	actin 7
Gorai.012G030500.2	41.8635	47.1463	44.5819	44.5305	45.6976	48.6304	48.1158	47.4813	46.5092	47.2045	45.5089	46.4075	42.2722	44.8084	44.0138	43.6981	24.835	22.4047	23.6888	23.6429	AT5G09810.1	ACT7	actin 7
Gorai.012G030500.3	32.269	38.6936	37.4751	36.1459	35.5899	39.0827	38.7862	37.8196	38.6951	39.6578	38.2675	38.8735	35.4231	38.1788	36.6352	36.7457	20.3347	18.0981	19.2225	19.2184	AT5G09810.1	ACT7	actin 7
Gorai.012G030500.4	41.2209	42.4407	40.4574	41.373	42.956	46.3562	45.5195	44.9439	41.7981	43.4076	42.791	42.6656	40.1024	41.9558	40.4071	40.8218	23.9812	20.1621	21.4377	21.8603	AT5G09810.1	ACT7	actin 7
Gorai.N017400.1	57.6213	58.8656	58.3288	58.2719	58.3889	62.8177	62.6236	61.2768	60.6108	60.8092	60.168	60.5293	60.7972	61.3843	57.5876	59.923	31.6844	30.7214	30.7124	31.0394	AT5G09810.1	ACT7	actin 7
Gorai.005G259200.1	6.39983	6.10305	5.96969	6.15752	3.96304	3.04021	3.69743	3.56689	5.67303	5.31301	4.57587	5.18731	7.49765	5.38579	7.69158	6.85834	2.17014	1.82713	1.54405	1.84711	AT5G09810.1	ACT7	actin 7
Gorai.002G001500.1	1.21069	0.988128	1.36694	1.18858	2.43209	2.19964	2.68103	2.43759	5.36153	5.23137	5.15372	5.24887	3.30653	4.23834	2.92612	3.49033	0.257465	0.400342	0.311869	0.323225	AT5G09810.1	ACT7	actin 7
Gorai.002G001500.2	1.13366	1.061	1.22165	1.13877	2.31726	2.42994	2.72997	2.49239	5.13951	5.46673	5.03823	5.21482	3.27443	4.64492	3.07727	3.66554	0.19005	0.35317	0.30024	0.281153	AT5G09810.1	ACT7	actin 7
Gorai.002G001500.3	1.33715	1.17037	1.26904	1.25885	2.55159	2.6021	2.76429	2.63933	5.28622	6.09697	5.33702	5.5734	3.29862	4.49521	3.43097	3.7416	0.223851	0.428963	0.362147	0.33832	AT5G09810.1	ACT7	actin 7
Gorai.008G195600.1	4.21308	4.92109	5.1081	4.74742	4.19931	4.29232	4.24229	4.24464	4.39907	4.66826	4.29474	4.45402	4.4538	4.64915	4.36804	4.49033	4.65734	5.0243	4.29103	4.65756	AT5G07740.1		actin binding
Gorai.008G195600.2	4.62049	4.87954	5.56739	5.02247	4.39419	4.51087	4.51434	4.47313	4.79379	4.84034	4.616	4.75004	4.62722	4.7949	4.87788	4.76667	4.88216	5.37936	4.65743	4.97298	AT5G07740.1		actin binding
Gorai.008G195600.3	4.6436	5.04412	5.52541	5.07104	4.44252	4.32843	4.3443	4.37175	4.58967	4.61634	4.2704	4.49214	4.56454	4.72733	4.29022	4.52736	4.69586	5.03295	4.51515	4.74799	AT5G07740.1		actin binding
Gorai.008G195600.4	2.77551	3.92677	4.28652	3.66293	3.33042	3.36422	3.393	3.36255	3.68382	3.5176	3.1177	3.4397	3.35915	3.47156	3.37269	3.40114	3.35533	3.63531	2.96847	3.31971	AT5G07740.1		actin binding
Gorai.010G112600.1	1.2473	1.59797	1.64468	1.49665	1.85234	1.78135	1.87678	1.83682	2.20135	2.35541	2.01279	2.18985	1.93656	2.12541	1.79383	1.95193	5.51047	5.33487	4.4423	5.09588	AT5G58160.1		actin binding
Gorai.010G112600.2	1.13158	1.51846	1.63815	1.4294	1.41422	1.65873	1.70182	1.59159	2.15295	2.32773	1.93642	2.13903	1.74302	2.08959	1.76286	1.86516	5.44423	4.86561	4.13432	4.81472	AT5G58160.1		actin binding
Gorai.010G112600.3	1.08465	1.29421	1.36109	1.24665	1.69991	1.57608	1.43861	1.57153	1.95564	2.16324	1.95582	2.0249	1.58164	1.86844	1.61357	1.68788	5.02863	4.20844	4.27634	4.50447	AT5G58160.1		actin binding
Gorai.N003200.1	89.0796	93.1795	93.5129	91.924	68.6692	57.7643	60.0318	62.1551	35.4228	34.8728	35.8483	35.3813	46.0548	40.3653	49.9118	45.444	6.96684	7.93253	7.44594	7.44844	AT5G48460.1		Actin binding Calponin homology (CH) domain-containing protein
Gorai.007G159700.1	9.90231	11.4816	10.6421	10.6753	6.56157	4.59193	4.63931	5.26427	1.13568	0.894322	0.948987	0.992997	3.06276	1.83132	3.13416	2.67608	0.204904	0.171412	0.119388	0.165234	AT5G48460.1		Actin binding Calponin homology (CH) domain-containing protein
Gorai.007G159700.2	8.75362	9.84847	8.8843	9.16213	4.88313	3.69234	3.93834	4.17127	1.12012	0.875748	0.885058	0.960308	2.58495	1.7467	2.96071	2.43079	0.215538	0.125021	0.0631424	0.134567	AT5G48460.1		Actin binding Calponin homology (CH) domain-containing protein
Gorai.007G159700.3	7.78252	9.38353	8.58717	8.58441	4.93205	3.46631	3.36604	3.92146	0.947721	0.657044	0.625339	0.743368	2.33886	1.72601	2.66976	2.24488	0.104656	0.0968464	0.0726546	0.0913856	AT5G48460.1		Actin binding Calponin homology (CH) domain-containing protein
Gorai.007G159700.4	8.85229	10.3817	9.7173	9.65043	4.79246	3.98272	3.9562	4.2438	1.00449	0.82713	0.807988	0.87987	2.76149	1.6399	2.97413	2.45851	0.13509	0.119566	0.107559	0.120738	AT5G48460.1		Actin binding Calponin homology (CH) domain-containing protein
Gorai.007G159700.5	7.07923	8.93691	8.47942	8.16519	4.28786	3.22287	3.17363	3.56145	1.02982	0.796558	0.722485	0.849621	1.97609	1.3424	2.3361	1.88486	0.0816866	0.107293	0.0986659	0.0958819	AT5G48460.1		Actin binding Calponin homology (CH) domain-containing protein
Gorai.009G138100.1	2.49381	2.60785	2.36944	2.49037	11.7413	11.9716	10.9952	11.5694	10.6086	9.37191	9.97532	9.98529	11.3169	10.8147	12.1297	11.4204	1.99683	2.16604	1.94147	2.03478	AT1G52080.1	AR791	actin binding protein family
Gorai.009G138100.2	2.80566	2.87307	2.66714	2.78196	13.3515	13.9609	13.3124	13.5416	10.7866	10.4366	10.9152	10.7128	12.6223	11.458	13.5707	12.5503	2.28835	2.16465	2.35366	2.26889	AT1G52080.1	AR791	actin binding protein family
Gorai.009G138100.3	2.45929	2.47095	2.30872	2.41299	12.4125	12.5483	11.592	12.1843	10.4096	9.53008	10.532	10.1572	11.673	10.9484	13.019	11.8801	1.80076	2.03293	1.99554	1.94308	AT1G52080.1	AR791	actin binding protein family
Gorai.002G254800.1	135.141	120.591	122.723	126.152	125.148	128.116	135.092	129.452	164.715	167.286	169.211	167.071	143.218	150.397	144.876	146.163	147.439	157.928	152.459	152.609	AT3G46010.1	ADF1,atadf,ATADF1	actin depolymerizing factor 1
Gorai.003G135600.1	175.963	155.53	154.944	162.145	122.05	122.272	136.387	126.903	148.164	158.14	160.12	155.475	135.67	144.147	138.32	139.379	114.261	120.099	120.767	118.376	AT3G46010.1	ADF1,atadf,ATADF1	actin depolymerizing factor 1
Gorai.002G254700.1	272.29	256.547	261.554	263.464	315.701	325.763	365.894	335.786	485.974	507.92	490.403	494.766	386.167	427.065	388.504	400.579	392.905	420.605	436.204	416.571	AT5G59880.1	ADF3	actin depolymerizing factor 3
Gorai.013G022900.1	52.2522	41.7945	43.5316	45.8594	53.8101	55.8758	57.3146	55.6668	58.3954	58.689	57.6058	58.2301	62.1437	58.0082	58.5034	59.5518	47.8917	46.7036	45.5337	46.7097	AT5G59890.1	ADF4,ATADF4	actin depolymerizing factor 4
Gorai.013G022900.2	65.527	53.1054	54.4063	57.6796	71.3705	69.3527	74.0956	71.6063	74.1563	76.5892	74.723	75.1562	75.6131	76.5492	72.1007	74.7543	57.8165	60.0145	60.2794	59.3701	AT5G59890.1	ADF4,ATADF4	actin depolymerizing factor 4
Gorai.013G264800.1	73.3055	62.8959	65.4751	67.2255	71.9956	71.079	73.3147	72.1298	71.525	69.1306	72.0405	70.8987	72.4413	75.9746	73.1616	73.8592	52.6505	53.0741	54.4415	53.3887	AT5G59890.1	ADF4,ATADF4	actin depolymerizing factor 4
Gorai.005G253800.1	30.4072	27.442	29.1531	29.0008	14.9334	19.0512	23.892	19.2922	39.9795	43.9013	40.0108	41.2972	30.1751	36.0101	23.692	29.9591	21.0654	23.8144	23.8026	22.8941	AT2G16700.1	ADF5,ATADF5	actin depolymerizing factor 5
Gorai.005G253800.2	17.698	16.7659	16.2324	16.8988	8.69303	10.3552	13.5584	10.8689	22.443	25.0508	23.2171	23.5703	16.1203	20.6072	13.2158	16.6478	12.0835	12.4795	14.7494	13.1041	AT2G16700.1	ADF5,ATADF5	actin depolymerizing factor 5
Gorai.005G253800.3	14.2466	15.0033	16.0809	15.1103	8.41073	9.66854	12.2685	10.1159	22.6359	25.5871	21.126	23.1163	14.9337	19.7517	13.167	15.9508	10.4341	11.7259	12.5531	11.571	AT2G16700.1	ADF5,ATADF5	actin depolymerizing factor 5
Gorai.008G035300.1	105.427	91.9078	93.6559	96.9968	42.7085	43.3087	46.9921	44.3364	27.3374	24.9199	28.93	27.0624	37.312	34.6112	38.4558	36.793	5.60949	6.67079	6.74379	6.34135	AT2G16700.1	ADF5,ATADF5	actin depolymerizing factor 5
Gorai.008G035300.2	41.4508	38.4725	43.2751	41.0661	18.2594	19.7608	20.6414	19.5539	13.4607	12.5505	13.1679	13.0597	16.8006	16.6704	19.6076	17.6929	2.09316	2.68192	3.30288	2.69265	AT2G16700.1	ADF5,ATADF5	actin depolymerizing factor 5
Gorai.006G072300.1	12.7132	10.4971	11.0246	11.4116	10.5271	10.9048	11.1668	10.8662	10.6427	10.688	10.2746	10.5351	10.6171	11.5517	10.3884	10.8524	14.7975	14.0278	14.782	14.5358	AT2G31200.1	ADF6,ATADF6	actin depolymerizing factor 6
Gorai.006G072300.2	4.98075	5.37575	5.26336	5.20662	5.06798	5.54809	5.82414	5.48007	7.00877	7.10322	6.3846	6.8322	6.34876	6.42165	5.92219	6.23087	8.55919	8.48183	8.58447	8.54183	AT2G31200.1	ADF6,ATADF6	actin depolymerizing factor 6
Gorai.006G072300.3	8.75222	7.30452	7.62005	7.89226	7.84437	7.46125	8.06898	7.79153	9.25601	9.191	8.36618	8.93773	8.40445	9.11319	8.80165	8.7731	13.4249	12.5989	13.3411	13.1216	AT2G31200.1	ADF6,ATADF6	actin depolymerizing factor 6
Gorai.006G072300.4	10.0513	7.82988	7.4977	8.45961	8.05745	7.86821	8.3925	8.10605	10.6374	9.38935	9.261	9.76257	8.7562	9.62076	9.89382	9.42359	14.7013	14.3228	14.3821	14.4687	AT2G31200.1	ADF6,ATADF6	actin depolymerizing factor 6
Gorai.006G253600.1	4.95934	4.68116	5.05804	4.89951	2.98787	3.04577	3.14709	3.06024	2.78626	2.48138	2.45635	2.57466	3.26893	3.09504	3.57513	3.31303	0.525901	0.545168	0.576694	0.549254	AT2G31200.1	ADF6,ATADF6	actin depolymerizing factor 6
Gorai.001G275200.1	7.37894	6.74095	6.85847	6.99279	4.97691	5.33852	5.88396	5.3998	5.72911	6.16737	5.6021	5.83286	4.9898	5.76499	4.92696	5.22725	4.93734	4.67642	4.62581	4.74652	AT3G27000.1	ARP2,ATARP2,WRM	actin related protein 2
Gorai.001G275200.2	6.90555	6.46362	6.6373	6.66882	4.95107	4.89578	5.18104	5.0093	5.15243	5.4526	5.27681	5.29394	4.68231	5.17029	4.60607	4.81955	4.54542	4.73334	4.37352	4.55076	AT3G27000.1	ARP2,ATARP2,WRM	actin related protein 2
Gorai.001G275200.3	5.44223	5.43958	5.69565	5.52582	3.89603	4.2188	4.54667	4.2205	4.52798	4.80169	3.97195	4.43387	4.3939	4.38735	3.5694	4.11688	3.94171	3.61696	4.10999	3.88955	AT3G27000.1	ARP2,ATARP2,WRM	actin related protein 2
Gorai.001G275200.4	3.25608	3.13349	3.20541	3.19833	2.22588	2.16421	2.2731	2.22106	2.58137	2.72382	2.29523	2.53347	2.16831	2.49462	2.39082	2.35125	1.8749	1.8214	2.08567	1.92732	AT3G27000.1	ARP2,ATARP2,WRM	actin related protein 2
Gorai.001G275200.5	2.22617	2.35121	2.33979	2.30572	1.83461	1.82523	1.87894	1.84626	1.72943	1.92868	1.59137	1.74983	1.60817	1.86348	1.60057	1.69074	1.86287	1.66573	1.51628	1.68163	AT3G27000.1	ARP2,ATARP2,WRM	actin related protein 2
Gorai.007G063700.1	883.603	774.139	737.578	798.44	864.254	834.753	799.863	832.957	689.09	681.281	727.178	699.183	651.659	720.407	669.413	680.493	696.149	635.685	654.592	662.142	AT3G12110.1	ACT11	actin-11
Gorai.012G070300.1	141.176	143.126	146.267	143.523	120.132	111.982	106.177	112.764	77.6071	74.2195	77.4843	76.437	84.9348	82.1101	93.3907	86.8119	52.4971	55.8608	52.9082	53.7554	AT3G12110.1	ACT11	actin-11
Gorai.012G070300.2	105.057	99.801	100.843	101.9	83.3612	78.8604	76.8509	79.6908	53.785	51.0246	53.7636	52.8577	58.9414	58.1722	65.9897	61.0344	36.1289	39.1983	37.1466	37.4912	AT3G12110.1	ACT11	actin-11
Gorai.012G070300.3	150.367	150.033	152.848	151.083	126.911	120.29	113.206	120.136	81.759	77.0525	82.4411	80.4175	90.6245	86.6615	99.1315	92.1392	56.628	58.276	56.4779	57.1273	AT3G12110.1	ACT11	actin-11
Gorai.012G070300.4	145.043	134.482	138.179	139.235	114.134	106.963	104.095	108.397	72.5442	69.8123	74.5396	72.2987	81.1487	80.2459	89.6335	83.6761	49.6466	53.3201	50.8513	51.2727	AT3G12110.1	ACT11	actin-11
Gorai.012G070300.5	145.627	134.177	136.362	138.722	112.596	107.212	102.472	107.427	72.0748	70.3109	73.6782	72.0213	80.1054	78.1667	88.2583	82.1768	50.8431	53.1265	52.3822	52.1173	AT3G12110.1	ACT11	actin-11
Gorai.012G070300.6	146.635	150.901	157.867	151.801	124.963	121.092	114.581	120.212	82.695	77.6928	80.9395	80.4424	89.3398	87.9004	99.1649	92.135	54.2496	57.5602	57.1854	56.3318	AT3G12110.1	ACT11	actin-11
Gorai.013G125400.1	0.0609864	0.0433992	0.0620707	0.0554855	0.115496	0.108239	0.0909209	0.104885	1.44403	1.99341	2.58653	2.00799	0.202958	0.246713	0.179738	0.209803	3.66896	6.22764	4.43309	4.77656	AT3G05470.1		Actin-binding FH2 (formin homology 2) family protein
Gorai.010G112600.4	1.49558	1.54906	1.49963	1.51476	2.05157	1.94343	1.96924	1.98808	2.28115	2.31569	2.23844	2.27843	2.02272	2.19311	2.15364	2.12316	6.25891	5.70069	4.75384	5.57114	AT2G25050.1		Actin-binding FH2 (Formin Homology) protein
Gorai.005G016800.1	4.85264	4.82609	4.90862	4.86245	4.64515	4.39032	4.71484	4.58344	5.10537	5.65482	5.12275	5.29431	5.10064	5.16208	5.34869	5.2038	3.15232	2.99557	3.30922	3.15237	AT4G22720.1		Actin-like ATPase superfamily protein
Gorai.005G016800.2	5.19335	5.59824	5.02165	5.27108	4.63537	5.09637	5.6942	5.14198	5.98705	6.3203	6.08566	6.131	5.74567	5.95922	5.47591	5.72693	3.61008	3.90717	3.71837	3.74521	AT4G22720.1		Actin-like ATPase superfamily protein
Gorai.005G016800.3	5.39952	5.55656	5.22337	5.39315	5.47823	5.19486	5.77508	5.48272	6.64129	6.86928	6.20108	6.57055	6.2217	6.18844	5.65228	6.02081	4.1322	3.74226	3.99931	3.95792	AT4G22720.1		Actin-like ATPase superfamily protein
Gorai.005G174800.1	4.63224	4.68513	5.09517	4.80418	4.59169	4.79195	4.23583	4.53982	4.39917	4.45663	4.75811	4.53797	4.14797	3.86623	4.39579	4.13666	3.24981	3.75893	3.94445	3.65106	AT1G13180.1	ARP3,ATARP3,DIS1	Actin-like ATPase superfamily protein
Gorai.005G174800.2	4.89321	4.73592	4.93281	4.85398	4.92518	4.61336	4.30785	4.61546	4.61401	4.19809	4.23011	4.3474	3.70379	4.04076	4.32082	4.02179	3.58502	3.65994	3.51894	3.58797	AT1G13180.1	ARP3,ATARP3,DIS1	Actin-like ATPase superfamily protein
Gorai.005G174800.3	5.70075	5.08896	5.25349	5.34773	5.8792	5.23383	4.6896	5.26754	4.59987	4.78421	4.53423	4.63943	4.75552	4.57384	4.8972	4.74219	3.62036	4.26887	3.91152	3.93358	AT1G13180.1	ARP3,ATARP3,DIS1	Actin-like ATPase superfamily protein
Gorai.005G174800.4	3.26547	4.40476	4.09047	3.92023	3.94981	3.81089	3.45161	3.73744	3.68919	3.6646	3.77952	3.7111	3.69569	3.48524	3.47005	3.55032	2.76059	3.21666	2.74456	2.90727	AT1G13180.1	ARP3,ATARP3,DIS1	Actin-like ATPase superfamily protein
Gorai.008G162200.1	2.51936	2.65659	2.85264	2.6762	2.4604	2.30025	2.48345	2.4147	3.10024	3.56308	3.44591	3.36974	2.45428	2.44983	2.17247	2.35886	4.11833	4.41476	4.31101	4.28137	AT1G13180.1	ARP3,ATARP3,DIS1	Actin-like ATPase superfamily protein
Gorai.008G162200.2	2.47698	2.13995	2.57275	2.39656	2.2707	2.02351	2.09543	2.12988	2.79672	3.347	3.03089	3.0582	1.88888	2.18927	2.02994	2.03603	3.50234	4.34958	3.66879	3.84024	AT1G13180.1	ARP3,ATARP3,DIS1	Actin-like ATPase superfamily protein
Gorai.008G162200.5	2.42826	2.47812	2.47225	2.45954	2.44512	2.02351	2.05622	2.17495	3.20312	3.99215	3.72661	3.64062	2.0085	2.64439	2.10978	2.25422	3.95373	5.04739	4.03469	4.34527	AT1G13180.1	ARP3,ATARP3,DIS1	Actin-like ATPase superfamily protein
Gorai.010G138000.1	15.795	18.5341	19.7319	18.0203	17.6497	17.4193	17.348	17.4723	17.381	17.5435	15.6797	16.868	17.1294	17.8482	17.5076	17.4951	16.8498	17.1889	18.6958	17.5782	AT1G80460.1	GLI1,NHO1	Actin-like ATPase superfamily protein
Gorai.010G138000.2	13.6943	14.5022	15.0776	14.4247	13.4469	13.4533	12.7843	13.2282	13.5743	12.6153	12.7283	12.9726	13.8724	13.319	14.3922	13.8612	13.0347	12.7249	13.631	13.1302	AT1G80460.1	GLI1,NHO1	Actin-like ATPase superfamily protein
Gorai.012G039600.2	2.82196	2.70206	2.97574	2.83325	2.27735	2.39563	2.14844	2.2738	2.40395	2.26469	2.23344	2.30069	2.33263	2.70046	2.26096	2.43135	1.39404	1.56042	1.6165	1.52365	AT1G30540.1		Actin-like ATPase superfamily protein
Gorai.012G039600.4	2.88896	2.65255	2.98792	2.84314	2.3801	2.25988	2.14322	2.26107	2.57056	2.24265	2.21381	2.34234	2.70304	2.27137	2.47357	2.48266	1.39684	1.51857	1.626	1.5138	AT1G30540.1		Actin-like ATPase superfamily protein
Gorai.008G162200.3	2.14158	2.15896	2.58405	2.29487	2.03994	1.81391	2.15611	2.00332	2.75019	3.19805	3.04335	2.9972	1.84406	2.09976	1.89478	1.9462	3.22787	4.05099	3.77712	3.68533	AT1G13180.1	ARP3,ATARP3,DIS1	Actin-like ATPase superfamily protein
Gorai.008G162200.4	2.40156	2.28725	2.45718	2.382	1.76866	1.9493	2.00985	1.90927	2.70448	3.37607	3.00127	3.02728	1.81919	2.19172	2.02803	2.01298	3.66256	4.61901	3.9345	4.07202	AT1G13180.1	ARP3,ATARP3,DIS1	Actin-like ATPase superfamily protein
Gorai.011G123400.1	8.17853	5.945	7.12695	7.08349	3.54535	3.97598	3.65414	3.72516	4.07515	4.38026	4.01066	4.15536	3.89209	4.84488	3.42786	4.05495	1.06685	1.20361	1.24213	1.17086	AT1G13180.1	ARP3,ATARP3,DIS1	Actin-like ATPase superfamily protein
Gorai.012G039600.1	2.68949	2.61133	2.56185	2.62089	1.98448	2.00481	2.28135	2.09021	2.27089	1.94899	2.09093	2.1036	2.09489	2.11058	2.12732	2.11093	1.41298	1.23914	1.75899	1.47037	AT1G30540.1		Actin-like ATPase superfamily protein
Gorai.012G039600.3	2.4228	2.21213	2.45268	2.36254	2.05812	1.7349	1.86735	1.88679	2.0699	1.87195	1.75713	1.89966	1.99284	2.01425	2.06053	2.02254	1.20931	1.27034	1.45025	1.30996	AT1G30540.1		Actin-like ATPase superfamily protein
Gorai.012G039600.5	2.08927	2.05332	1.9392	2.02727	1.69123	1.59373	1.79697	1.69397	1.62931	1.58896	1.69631	1.63819	2.23054	1.60621	1.83905	1.89193	0.981904	1.18302	1.2913	1.15207	AT1G30540.1		Actin-like ATPase superfamily protein
Gorai.008G162200.6	2.05764	2.15421	2.18028	2.13071	2.12768	1.99147	2.03769	2.05228	2.60256	3.54985	2.81888	2.99043	2.00049	2.18566	1.92731	2.03782	3.44142	4.04962	3.70758	3.73288	AT1G13180.1	ARP3,ATARP3,DIS1	Actin-like ATPase superfamily protein
Gorai.002G189400.1	2.3838	2.18515	2.53615	2.36837	0.704959	0.520333	0.598075	0.607789	0.106654	0.0934621	0.0830667	0.0943943	0.319372	0.16716	0.275913	0.254148	0	0.0166951	0	0.00556504	AT1G13180.1	ARP3,ATARP3,DIS1	Actin-like ATPase superfamily protein
Gorai.008G162200.7	1.90586	1.84301	2.01997	1.92295	1.87879	1.84981	1.74867	1.82576	2.48227	3.14229	2.79697	2.80718	1.84876	1.92883	1.71004	1.82921	3.4401	4.19794	3.63735	3.75846	AT1G13180.1	ARP3,ATARP3,DIS1	Actin-like ATPase superfamily protein
Gorai.013G249800.2	2.5523	2.99727	2.9548	2.83479	1.87197	1.69199	1.5434	1.70245	1.92449	1.5826	1.37042	1.62584	1.86978	1.72619	1.70899	1.76832	0.83646	0.812314	0.760873	0.803216	AT1G18450.1	ARP4,ATARP4	actin-related protein 4
Gorai.013G249800.4	2.35941	2.37363	2.51454	2.41586	1.73021	1.55387	1.62055	1.63488	1.6959	1.46647	1.29778	1.48672	1.72197	1.80517	1.54565	1.69093	0.870447	0.672437	0.898158	0.813681	AT1G18450.1	ARP4,ATARP4	actin-related protein 4
Gorai.013G249800.1	2.3532	2.57286	2.66175	2.52927	1.23928	1.57134	1.54154	1.45072	1.64778	1.44948	1.42998	1.50908	1.55368	1.66453	1.52614	1.58145	0.629151	0.756155	0.88466	0.756655	AT1G18450.1	ARP4,ATARP4	actin-related protein 4
Gorai.013G249800.3	2.19995	2.81495	2.66761	2.56084	1.48635	1.51839	1.64908	1.55127	1.98246	1.6634	1.25101	1.63229	1.82059	1.62512	1.88522	1.77698	0.896408	0.711038	0.838808	0.815418	AT1G18450.1	ARP4,ATARP4	actin-related protein 4
Gorai.013G249800.5	2.28693	2.66687	2.3455	2.4331	1.58699	1.46096	1.68516	1.5777	1.66375	1.6225	1.20981	1.49869	1.73327	1.5893	1.40605	1.57621	0.860777	0.781789	0.924131	0.855565	AT1G18450.1	ARP4,ATARP4	actin-related protein 4
Gorai.009G319700.1	7.89512	8.78565	8.75917	8.47998	8.31959	7.33885	7.36817	7.67554	8.0205	7.63626	7.09552	7.5841	8.41531	7.47888	8.73074	8.20831	5.50804	5.992	5.8445	5.78151	AT3G12380.1	ARP5,ATARP5	actin-related protein 5
Gorai.010G062300.1	4.36157	4.28855	4.27297	4.3077	4.68409	4.88827	5.01274	4.8617	5.41662	5.28474	5.31493	5.33876	4.63926	5.37141	4.87965	4.96344	4.25907	4.24636	4.19325	4.23289	AT3G33520.1	ARP6,ATARP6,ESD1,SUF3	actin-related protein 6
Gorai.010G062300.2	4.23079	4.14934	4.4233	4.26781	4.81379	4.90905	5.27651	4.99978	5.75845	5.35883	4.87294	5.33007	4.98099	4.99119	5.00307	4.99175	4.29982	4.51692	3.91411	4.24361	AT3G33520.1	ARP6,ATARP6,ESD1,SUF3	actin-related protein 6
Gorai.010G062300.3	3.50949	3.75203	4.00007	3.75386	4.2417	4.44763	4.05739	4.24891	4.99577	4.64833	4.53475	4.72628	4.51877	4.722	4.19612	4.47897	4.00678	3.6928	3.82796	3.84252	AT3G33520.1	ARP6,ATARP6,ESD1,SUF3	actin-related protein 6
Gorai.010G062300.4	3.3151	3.63275	3.59279	3.51355	3.85507	4.13355	3.99556	3.99473	4.37488	4.47064	3.94396	4.26316	4.22368	4.14972	3.87583	4.08308	3.4821	3.11463	3.42675	3.34116	AT3G33520.1	ARP6,ATARP6,ESD1,SUF3	actin-related protein 6
Gorai.001G043500.1	1.34059	1.45153	1.59436	1.46216	1.03802	0.944263	0.940103	0.974129	1.47989	1.39988	1.28029	1.38669	1.1361	1.3314	1.40742	1.29164	1.29792	1.32524	1.27004	1.29773	AT3G33520.1	ARP6,ATARP6,ESD1,SUF3	actin-related protein 6
Gorai.004G172000.1	5.80718	5.98421	5.63603	5.80914	5.22099	5.04231	5.28567	5.18299	5.54908	5.62065	4.86506	5.34493	5.27897	5.22126	5.37628	5.29217	3.07603	3.1902	3.67755	3.31459	AT3G60830.1	ARP7,ATARP7	actin-related protein 7
Gorai.004G172000.2	4.4032	4.51746	4.38203	4.43423	3.97995	3.97969	4.01699	3.99221	4.39125	4.40107	4.17257	4.32163	4.37158	4.42167	4.3348	4.37601	2.23811	2.20015	2.58999	2.34275	AT3G60830.1	ARP7,ATARP7	actin-related protein 7
Gorai.011G123100.1	20.7543	19.8818	20.2213	20.2858	15.4966	14.8156	14.2946	14.8689	13.2921	12.6373	13.3863	13.1053	12.7772	13.5986	12.9531	13.1096	8.68436	9.24165	8.72663	8.88422	AT2G30910.1	ARPC1,ARPC1A	actin-related protein C1A
Gorai.005G113500.1	7.19107	8.22825	7.66496	7.69476	6.05991	5.62909	5.56531	5.75144	7.01413	6.881	6.34034	6.74515	5.98655	5.69782	5.99809	5.89415	11.0673	10.4778	11.8634	11.1362	AT1G20560.1	AAE1	acyl activating enzyme 1
Gorai.006G221100.1	10.0301	11.1146	11.6924	10.9457	9.77261	10.0039	9.90236	9.89297	6.55551	6.64804	6.02985	6.41113	10.3247	8.35695	11.9874	10.223	8.35942	7.40048	7.46429	7.7414	AT5G16370.1	AAE5	acyl activating enzyme 5
Gorai.006G257100.1	116.517	97.2025	98.8607	104.193	82.8145	75.187	84.4514	80.8176	70.2994	72.0556	67.203	69.8527	73.4483	71.5903	72.2927	72.4438	103.339	95.2015	103.967	100.836	AT1G54580.1	ACP2	acyl carrier protein 2
Gorai.007G264300.2	20.794	17.469	18.0532	18.7721	17.7212	17.925	19.5987	18.415	18.8117	17.3555	17.8158	17.9943	17.0828	19.0968	18.4997	18.2264	11.8082	11.0366	11.2676	11.3708	AT1G54580.1	ACP2	acyl carrier protein 2
Gorai.007G264300.1	57.6904	46.9491	41.7128	48.7841	43.5615	39.8292	43.5021	42.2976	42.9149	39.6988	40.595	41.0696	40.8616	43.4854	40.9153	41.7541	29.2739	26.5435	28.1987	28.0054	AT1G54630.1	ACP3	acyl carrier protein 3
Gorai.007G264300.3	19.775	15.9823	17.1996	17.6523	17.1973	15.3603	17.1429	16.5668	16.3654	16.6145	16.0588	16.3462	16.7175	17.713	16.6321	17.0208	11.1156	10.1166	10.3261	10.5194	AT1G54630.2	ACP3	acyl carrier protein 3
Gorai.013G116900.1	210.857	182.171	170.703	187.911	205.883	193.41	186.291	195.195	101.778	88.303	91.6067	93.8959	142.756	136.727	158.287	145.923	9.08888	7.77222	9.67095	8.84402	AT1G54630.1	ACP3	acyl carrier protein 3
Gorai.013G116900.2	110.97	98.803	100.325	103.366	114.025	105.345	100.63	106.666	58.7038	50.3001	51.042	53.3487	88.7865	81.1446	94.2178	88.0496	5.74829	4.85393	5.56017	5.38747	AT1G54630.1	ACP3	acyl carrier protein 3
Gorai.013G116900.3	75.2375	62.3349	61.7855	66.4526	71.0137	66.5121	63.7388	67.0882	35.4951	30.8955	31.8741	32.7549	50.4676	48.2188	54.5387	51.0751	3.27421	2.62143	3.27323	3.05629	AT5G27200.1	ACP5	acyl carrier protein 5
Gorai.013G116900.4	49.5747	41.3609	40.6949	43.8768	47.3813	45.6917	42.7871	45.2867	23.9511	21.3084	22.3776	22.5457	35.1198	34.0408	39.0246	36.0617	1.943	2.06099	2.23376	2.07925	AT5G27200.1	ACP5	acyl carrier protein 5
Gorai.002G001200.1	7.89909	7.53549	7.51091	7.64849	7.89756	7.78181	8.40231	8.02723	5.50411	4.74727	4.55466	4.93534	7.39998	6.66891	6.86569	6.97819	0.939956	0.795541	0.943389	0.892962	AT1G33270.1		Acyl transferase/acyl hydrolase/lysophospholipase superfamily protein
Gorai.002G001200.2	5.10952	5.35626	5.80336	5.42305	5.95814	5.59812	6.39712	5.98446	4.19798	3.83657	3.55388	3.86281	5.41789	4.86209	5.42562	5.2352	0.638452	0.689458	0.655008	0.660973	AT1G33270.1		Acyl transferase/acyl hydrolase/lysophospholipase superfamily protein
Gorai.002G001200.3	3.69196	3.95346	4.1511	3.93218	3.64644	4.19349	4.34233	4.06075	3.08572	2.76483	2.54074	2.7971	3.58111	3.59964	3.89412	3.69162	0.387915	0.316953	0.524275	0.409714	AT1G33270.1		Acyl transferase/acyl hydrolase/lysophospholipase superfamily protein
Gorai.005G000400.1	0.754085	0.852109	0.829918	0.812037	1.50917	0.941071	1.15534	1.20186	0.624994	0.720738	0.858118	0.734617	0.476293	0.928986	0.77764	0.72764	0.404682	0.379221	0.311487	0.36513	AT4G14070.1	AAE15	acyl-activating enzyme 15
Gorai.011G000100.3	1.65531	1.51087	1.77725	1.64781	2.84602	3.66797	4.19613	3.57004	4.07763	4.09062	3.56378	3.91068	3.4669	3.97586	3.35229	3.59835	1.09398	1.27531	1.33291	1.23407	AT4G14070.1	AAE15	acyl-activating enzyme 15
Gorai.011G000100.4	2.04314	1.85636	1.53613	1.81188	3.04174	3.38963	4.10254	3.5113	3.73973	3.4835	3.53711	3.58678	3.14511	3.38823	2.93067	3.15467	1.03593	1.47583	1.55809	1.35662	AT4G14070.1	AAE15	acyl-activating enzyme 15
Gorai.011G000400.1	1.54668	1.84693	2.03956	1.81105	2.1594	1.91008	2.05844	2.04264	2.17264	2.07854	1.98486	2.07868	1.92891	2.11125	2.37633	2.13883	0.406482	0.72053	0.658251	0.595088	AT4G14070.1	AAE15	acyl-activating enzyme 15
Gorai.010G245900.1	1.99813	1.57334	1.88745	1.81964	3.50057	3.3608	3.85786	3.57308	4.10071	3.46625	3.55838	3.70845	3.23431	4.31785	3.92552	3.82589	1.07171	1.32339	1.31826	1.23779	AT4G14070.1	AAE15	acyl-activating enzyme 15
Gorai.003G105300.1	10.2972	11.7095	12.546	11.5176	10.7817	11.4792	12.2138	11.4916	12.1098	11.7149	9.89267	11.2391	12.4548	12.7736	11.7284	12.3189	7.83527	8.35956	9.85839	8.6844	AT5G23050.1	AAE17	acyl-activating enzyme 17
Gorai.013G247300.1	3.91703	4.65589	4.59443	4.38912	1.6768	1.61919	1.49016	1.59538	0.940829	0.820081	0.693109	0.818006	1.49845	0.941414	1.50907	1.31631	0.466841	0.38045	0.463577	0.436956	AT1G55320.1	AAE18	acyl-activating enzyme 18
Gorai.013G247300.2	4.52043	5.11626	5.05274	4.89648	1.75786	1.58258	1.66999	1.67014	0.941829	0.85449	0.759754	0.852024	1.49426	1.23635	1.56789	1.43283	0.458077	0.518093	0.584059	0.520076	AT1G55320.1	AAE18	acyl-activating enzyme 18
Gorai.013G247300.4	4.3482	4.76808	4.94062	4.68563	1.63901	1.51595	1.47673	1.5439	0.946533	0.781762	0.835968	0.854754	1.35207	1.06437	1.64928	1.35524	0.449917	0.386125	0.379624	0.405222	AT1G55320.2	AAE18	acyl-activating enzyme 18
Gorai.013G247300.5	5.30259	5.97168	5.89927	5.72452	1.92152	1.7701	1.65765	1.78309	0.838001	0.838783	0.721541	0.799442	1.37925	1.02893	1.52183	1.31	0.555074	0.486491	0.460115	0.50056	AT1G55320.1	AAE18	acyl-activating enzyme 18
Gorai.013G247300.7	4.85608	5.75348	5.38859	5.33271	1.98745	1.49857	1.81282	1.76628	0.881351	0.793142	0.688843	0.787779	1.41117	1.00899	1.47728	1.29915	0.457485	0.465656	0.375043	0.432728	AT1G55320.1	AAE18	acyl-activating enzyme 18
Gorai.013G247300.8	5.1988	5.68171	5.48487	5.45512	1.9142	1.53679	1.77304	1.74134	0.834321	0.889851	0.800574	0.841582	1.38266	0.94309	1.55167	1.29247	0.652781	0.493575	0.460044	0.535466	AT1G55320.1	AAE18	acyl-activating enzyme 18
Gorai.013G247300.3	3.60772	4.14707	3.95956	3.90478	1.62137	1.45231	1.46718	1.51362	0.754432	0.698124	0.587225	0.679927	1.08152	1.01267	1.4518	1.182	0.448033	0.556097	0.439523	0.481218	AT1G55320.1	AAE18	acyl-activating enzyme 18
Gorai.013G247300.6	2.82552	3.85903	3.77207	3.48554	1.02728	1.28918	1.09616	1.13754	0.796025	0.666258	0.533535	0.665273	1.10451	0.781023	1.27619	1.05391	0.459511	0.367721	0.306829	0.37802	AT1G55320.1	AAE18	acyl-activating enzyme 18
Gorai.004G094400.1	2.16897	1.83362	2.05153	2.01804	1.02886	0.799327	1.0156	0.947931	1.0727	1.3019	1.2073	1.19397	0.821826	1.01447	0.578328	0.804875	0.521355	0.592422	0.587314	0.56703	AT1G55320.1	AAE18	acyl-activating enzyme 18
Gorai.005G065600.1	9.11686	10.7026	10.1952	10.0049	6.85803	6.55447	6.78912	6.73387	6.42467	6.22398	6.31708	6.32191	6.23749	6.12195	6.73461	6.36468	10.7427	11.1852	9.97497	10.6343	AT3G16910.1	AAE7,ACN1	acyl-activating enzyme 7
Gorai.005G065600.2	10.8173	11.4358	11.3723	11.2085	6.45195	7.48877	7.55559	7.16544	6.50352	6.29173	6.54356	6.44627	6.57748	6.85783	6.83833	6.75788	10.3958	10.9283	10.7227	10.6823	AT3G16910.1	AAE7,ACN1	acyl-activating enzyme 7
Gorai.011G198400.1	3.26203	3.85084	5.03316	4.04868	20.3463	20.1948	23.8058	21.4489	38.7336	36.0078	35.0137	36.585	39.7137	37.1177	44.5978	40.4764	36.5576	35.4681	34.1024	35.376	AT3G16910.1	AAE7,ACN1	acyl-activating enzyme 7
Gorai.006G202200.1	16.2312	14.7338	15.2814	15.4155	15.4915	14.1611	14.5175	14.7234	11.8883	11.7059	11.7114	11.7685	13.9635	13.1342	15.0777	14.0584	12.4185	10.715	11.713	11.6155	AT4G27780.1	ACBP2	acyl-CoA binding protein 2
Gorai.006G202200.2	8.9806	8.10956	8.58388	8.55801	8.04186	7.86768	7.96357	7.95771	6.52014	6.56565	6.4178	6.5012	7.65493	7.03472	8.51215	7.73394	6.85425	6.52149	6.60067	6.65881	AT4G27780.1	ACBP2	acyl-CoA binding protein 2
Gorai.006G202200.3	7.99386	8.74298	8.94307	8.55997	9.24855	8.29192	8.18283	8.57443	7.0673	7.46467	6.48684	7.00627	8.26646	7.38616	7.80144	7.81802	6.80589	7.12954	7.15579	7.03041	AT4G27780.1	ACBP2	acyl-CoA binding protein 2
Gorai.007G298800.1	6.77522	7.94583	7.54001	7.42035	7.61902	7.73404	7.65587	7.66964	9.01066	9.47612	9.08681	9.1912	7.72907	8.16766	7.24696	7.71457	21.9748	19.4977	18.6489	20.0405	AT3G05420.2	ACBP4	acyl-CoA binding protein 4
Gorai.007G298800.2	7.13723	8.71163	8.42252	8.09046	8.04148	8.46579	7.98264	8.16331	9.07212	10.0877	9.64219	9.60068	8.38555	8.98836	8.36314	8.57902	21.4571	20.5743	20.1259	20.7191	AT3G05420.2	ACBP4	acyl-CoA binding protein 4
Gorai.007G298800.3	10.1476	11.165	10.4004	10.571	10.8549	11.2123	11.0727	11.0466	12.3258	12.9837	12.0406	12.45	10.3945	11.9797	10.2642	10.8795	28.941	27.552	25.2481	27.247	AT3G05420.2	ACBP4	acyl-CoA binding protein 4
Gorai.007G298800.4	7.38665	8.47914	8.43796	8.10125	8.45896	8.19586	8.12393	8.25958	9.32293	10.1733	9.39607	9.63076	7.94651	8.77158	7.91508	8.21106	22.902	19.7896	19.5425	20.7447	AT3G05420.2	ACBP4	acyl-CoA binding protein 4
Gorai.007G298800.5	6.86737	8.43225	7.87293	7.72418	7.96525	7.73951	8.18673	7.96383	8.81436	9.31135	9.23253	9.11941	7.35198	8.08717	7.30145	7.5802	20.5499	19.6706	18.4137	19.5447	AT3G05420.2	ACBP4	acyl-CoA binding protein 4
Gorai.007G298800.6	6.673	7.95849	7.40173	7.3444	7.5119	7.7448	7.71441	7.65704	8.85548	9.0239	8.34464	8.74134	7.3343	7.91772	6.97029	7.40744	20.1724	18.1201	17.4005	18.5643	AT3G05420.2	ACBP4	acyl-CoA binding protein 4
Gorai.007G298800.7	5.71812	6.77134	6.75397	6.41448	6.23355	6.52295	6.46825	6.40825	7.58799	7.95633	7.44658	7.66363	6.22703	6.86952	6.11356	6.40337	18.1315	15.3438	15.3283	16.2679	AT3G05420.2	ACBP4	acyl-CoA binding protein 4
Gorai.007G298800.8	4.6214	6.25569	6.51605	5.79772	6.15156	6.01673	5.83089	5.99973	7.42084	7.78515	6.98868	7.39822	5.7922	6.53851	6.0638	6.1315	18.0878	15.0478	14.935	16.0235	AT3G05420.2	ACBP4	acyl-CoA binding protein 4
Gorai.007G342000.1	10.4161	12.0163	11.6286	11.3537	9.13546	8.84439	9.6517	9.21052	8.68751	9.3002	9.13425	9.04065	8.08627	7.78637	7.63816	7.83694	8.18567	8.79203	8.21935	8.39902	AT3G05420.2	ACBP4	acyl-CoA binding protein 4
Gorai.007G342000.2	7.65959	8.96013	9.1469	8.58888	7.30497	6.87209	7.00701	7.06136	6.47436	7.15979	6.52969	6.72128	6.14005	5.9715	5.71146	5.941	6.51405	6.59271	6.47006	6.52561	AT3G05420.1	ACBP4	acyl-CoA binding protein 4
Gorai.013G205300.1	5.11882	5.74364	6.18723	5.68323	5.82814	5.30139	5.12757	5.41904	4.81864	4.78156	4.91727	4.83916	4.84754	4.55101	4.39537	4.59798	2.36765	2.97206	3.01704	2.78558	AT3G05420.2	ACBP4	acyl-CoA binding protein 4
Gorai.013G205300.2	4.95155	4.87107	5.29577	5.03946	4.34408	4.20634	4.39039	4.3136	4.2011	4.19227	4.12626	4.17321	3.69846	4.02734	3.94709	3.89096	2.07957	2.62995	2.75884	2.48946	AT3G05420.2	ACBP4	acyl-CoA binding protein 4
Gorai.013G205300.3	5.07466	4.62389	5.10498	4.93451	4.45444	3.94709	4.25922	4.22025	4.11491	4.10783	3.93163	4.05145	3.63818	4.2236	4.12581	3.99586	2.38872	2.07128	2.56723	2.34241	AT3G05420.2	ACBP4	acyl-CoA binding protein 4
Gorai.013G125100.1	3.65333	3.80142	3.82206	3.75893	3.87999	3.68126	3.68342	3.74822	3.76434	3.6419	3.55799	3.65474	3.7322	3.43552	3.52657	3.56476	3.81449	3.39832	3.56912	3.59397	AT3G05420.2	ACBP4	acyl-CoA binding protein 4
Gorai.013G125100.3	3.71146	3.59567	3.82939	3.71218	3.3947	3.25864	3.39878	3.35071	3.45158	3.4988	3.15139	3.36726	3.01594	2.99202	3.39491	3.13429	3.44607	3.30078	3.32018	3.35568	AT3G05420.2	ACBP4	acyl-CoA binding protein 4
Gorai.013G125100.5	3.63956	3.80824	4.13231	3.86004	5.60204	5.39666	5.30051	5.43307	5.45013	5.57669	4.99206	5.33963	4.75994	5.05299	4.36617	4.72637	5.79453	5.72918	6.1547	5.89281	AT3G05420.2	ACBP4	acyl-CoA binding protein 4
Gorai.013G125100.2	3.67711	3.41031	3.64564	3.57769	3.88349	3.53511	3.48182	3.63348	3.60359	3.72368	3.52937	3.61888	3.18462	3.5713	3.43497	3.39696	3.20564	3.62875	3.76032	3.53157	AT3G05420.2	ACBP4	acyl-CoA binding protein 4
Gorai.013G125100.4	3.63482	3.61236	3.58194	3.60971	5.13972	4.8294	4.41437	4.79449	5.29056	5.86093	5.30265	5.48471	5.12838	4.71647	4.37972	4.74152	5.15564	5.82599	5.33566	5.4391	AT3G05420.2	ACBP4	acyl-CoA binding protein 4
Gorai.013G125100.6	3.07889	3.16546	3.65057	3.29831	3.93043	4.37171	4.3562	4.21945	4.62405	5.07437	5.01875	4.90572	4.10481	4.52354	4.12739	4.25191	4.38639	4.57846	4.51614	4.49366	AT3G05420.2	ACBP4	acyl-CoA binding protein 4
Gorai.005G061800.1	3.16121	3.91921	3.73279	3.6044	3.61249	3.74768	3.88242	3.74753	4.67551	4.73768	4.35878	4.59066	4.28385	4.2035	3.84595	4.1111	10.4955	10.1624	10.4449	10.3676	AT3G06810.1	IBR3	acyl-CoA dehydrogenase-related
Gorai.005G061800.2	3.07576	3.46115	3.45886	3.33192	3.16098	3.33204	3.28167	3.25823	4.20729	4.30957	3.90982	4.14223	3.69984	4.00628	3.31402	3.67338	9.68239	9.03639	9.0186	9.24579	AT3G06810.1	IBR3	acyl-CoA dehydrogenase-related
Gorai.005G061800.3	2.86364	3.27279	3.61849	3.25164	3.03632	3.58701	3.48297	3.36876	4.18422	4.33173	3.96187	4.15927	3.65011	3.91329	3.5117	3.6917	9.78849	8.76573	9.41289	9.32237	AT3G06810.1	IBR3	acyl-CoA dehydrogenase-related
Gorai.005G061800.4	2.63113	2.92346	2.95145	2.83535	2.86572	3.06068	2.91366	2.94668	3.64091	3.88975	3.36837	3.63301	3.37047	3.61241	2.93538	3.30609	8.39432	7.90595	8.36515	8.22181	AT3G06810.1	IBR3	acyl-CoA dehydrogenase-related
Gorai.005G061800.5	3.07652	3.68104	3.89452	3.55069	3.96904	3.72923	3.74163	3.8133	4.50476	4.92978	4.05946	4.498	4.22571	4.35251	3.63171	4.06997	10.6178	9.66495	10.6159	10.2996	AT3G06810.1	IBR3	acyl-CoA dehydrogenase-related
Gorai.001G117500.1	7.02183	8.77998	9.25724	8.35302	6.26239	6.58425	5.85324	6.23329	5.20931	5.06576	4.77312	5.01606	6.08099	5.29301	5.54798	5.64066	3.06626	3.15802	3.15647	3.12692	AT2G27980.1		Acyl-CoA N-acyltransferase with RING/FYVE/PHD-type zinc finger domain
Gorai.002G245400.1	2.14583	2.57418	2.56599	2.42867	2.1606	1.92821	1.93486	2.00789	1.92911	1.92163	1.72471	1.85848	1.95187	1.78176	2.02519	1.91961	1.3963	1.41311	1.30926	1.37289	AT2G36720.1		Acyl-CoA N-acyltransferase with RING/FYVE/PHD-type zinc finger domain
Gorai.002G245400.2	2.03018	2.43803	2.40726	2.29183	1.91463	1.73828	1.84525	1.83272	1.80914	1.88803	1.52199	1.73972	1.73183	1.69858	1.78584	1.73875	1.15142	1.25459	1.29002	1.23201	AT2G36720.1		Acyl-CoA N-acyltransferase with RING/FYVE/PHD-type zinc finger domain
Gorai.002G245400.3	2.43275	2.40191	2.3627	2.39912	1.73833	1.55421	1.84816	1.71357	1.72913	1.61674	1.4213	1.58905	1.80163	1.57043	1.74648	1.70618	1.04342	1.01169	1.13633	1.06381	AT2G36720.1		Acyl-CoA N-acyltransferase with RING/FYVE/PHD-type zinc finger domain
Gorai.006G104200.1	1.22262	1.27192	1.21274	1.23576	1.22136	1.21917	1.32753	1.25602	1.18214	1.30108	1.17378	1.219	1.30743	1.15199	1.26117	1.2402	1.30911	1.14325	1.30905	1.25381	AT2G27980.1		Acyl-CoA N-acyltransferase with RING/FYVE/PHD-type zinc finger domain
Gorai.006G104200.2	0.95837	1.26689	1.06316	1.09614	1.11594	1.20084	1.14588	1.15422	1.19785	1.14039	1.0401	1.12611	1.29337	1.03317	1.1787	1.16841	1.11693	1.10713	1.21435	1.14613	AT2G27980.1		Acyl-CoA N-acyltransferase with RING/FYVE/PHD-type zinc finger domain
Gorai.006G175000.2	2.84415	2.54517	2.51771	2.63568	2.17155	1.84364	2.26588	2.09369	2.66396	2.50036	2.17823	2.44752	2.42699	2.16418	2.7778	2.45632	0.88083	1.30154	1.60774	1.26337	AT2G37520.1		Acyl-CoA N-acyltransferase with RING/FYVE/PHD-type zinc finger domain
Gorai.006G175000.1	2.34786	2.43561	2.3713	2.38493	2.06166	1.81041	1.85657	1.90955	2.17438	2.14633	2.18118	2.1673	2.07384	1.88934	2.37174	2.11164	0.800309	1.25448	1.16984	1.07487	AT2G37520.1		Acyl-CoA N-acyltransferase with RING/FYVE/PHD-type zinc finger domain
Gorai.006G175000.3	2.13612	2.15834	2.37545	2.2233	2.11154	1.61279	1.67336	1.79923	1.93812	1.93725	1.91821	1.93119	2.15266	1.98693	2.23378	2.12446	0.770727	1.08694	1.00839	0.955354	AT2G37520.1		Acyl-CoA N-acyltransferase with RING/FYVE/PHD-type zinc finger domain
Gorai.006G175000.4	2.36064	2.10809	2.35025	2.27299	1.96171	1.7261	1.76915	1.81899	2.09381	2.10895	1.75769	1.98681	2.011	1.87867	2.10148	1.99705	0.662943	1.11584	1.0468	0.941862	AT2G37520.1		Acyl-CoA N-acyltransferase with RING/FYVE/PHD-type zinc finger domain
Gorai.005G042800.1	3.42344	3.54504	4.11738	3.69529	3.25852	3.34506	2.97758	3.19372	2.97238	3.15822	2.69313	2.94124	3.01602	2.81215	3.13921	2.98913	2.61752	2.77477	2.55041	2.64757	AT4G14920.1		Acyl-CoA N-acyltransferase with RING/FYVE/PHD-type zinc finger protein
Gorai.005G042800.2	3.3197	3.46165	3.93835	3.57323	3.03318	3.0886	2.84147	2.98775	2.83568	2.83629	2.56497	2.74564	2.8745	2.64534	2.83161	2.78382	2.14022	2.49613	2.06686	2.2344	AT4G14920.1		Acyl-CoA N-acyltransferase with RING/FYVE/PHD-type zinc finger protein
Gorai.005G042800.3	3.03287	3.5571	3.82028	3.47008	3.06201	2.81222	2.81359	2.89594	2.73552	2.90761	2.37766	2.67359	2.60705	2.51397	2.56038	2.56046	2.40839	2.13871	2.44482	2.33064	AT4G14920.1		Acyl-CoA N-acyltransferase with RING/FYVE/PHD-type zinc finger protein
Gorai.005G042800.4	2.92342	3.48081	3.60926	3.33783	2.94229	2.86725	2.61033	2.80663	2.844	2.72223	2.4326	2.66628	2.54414	2.5847	2.75084	2.62656	2.36078	2.34602	2.36596	2.35759	AT4G14920.1		Acyl-CoA N-acyltransferase with RING/FYVE/PHD-type zinc finger protein
Gorai.006G239000.1	5.30199	5.49354	5.98389	5.59314	7.05635	6.96651	6.90889	6.97725	6.68225	6.85045	6.03915	6.52395	6.06098	6.62354	6.19562	6.29338	5.38405	5.4959	5.35042	5.41012	AT4G14920.1		Acyl-CoA N-acyltransferase with RING/FYVE/PHD-type zinc finger protein
Gorai.006G239000.2	4.15039	5.03567	5.60887	4.93164	6.1145	6.30321	6.48699	6.30157	6.23297	6.19205	5.37095	5.93199	5.45426	5.83874	5.46694	5.58665	4.42824	4.86231	4.60888	4.63314	AT4G14920.1		Acyl-CoA N-acyltransferase with RING/FYVE/PHD-type zinc finger protein
Gorai.007G326300.1	5.25834	6.4416	6.68689	6.12894	5.26693	4.94378	4.82249	5.01107	4.72778	4.64417	3.97685	4.4496	4.83367	4.18508	5.03266	4.6838	3.7744	3.21471	3.3069	3.432	AT3G14980.1		Acyl-CoA N-acyltransferase with RING/FYVE/PHD-type zinc finger protein
Gorai.001G193200.1	5.65529	4.90403	4.99463	5.18465	5.00937	4.81129	4.53171	4.78412	3.94684	3.82158	3.59329	3.78724	3.67031	4.06983	3.94042	3.89352	2.63324	2.65168	2.21395	2.49962	AT2G04845.1		Acyl-CoA N-acyltransferases (NAT) superfamily protein
Gorai.001G193200.7	4.73431	4.13961	4.52174	4.46522	4.24491	3.86786	4.14464	4.0858	3.26404	2.95939	3.081	3.10148	3.38402	3.5789	3.13875	3.36722	1.93298	2.17848	2.00371	2.03839	AT2G04845.1		Acyl-CoA N-acyltransferases (NAT) superfamily protein
Gorai.002G222300.1	9.98422	8.55601	8.34432	8.96152	8.75528	9.28453	9.96819	9.336	8.59046	8.57147	8.9556	8.70584	9.40952	9.91306	9.20512	9.50923	4.68329	4.5483	5.0629	4.76483	AT1G21770.1		Acyl-CoA N-acyltransferases (NAT) superfamily protein
Gorai.004G079400.1	15.8777	14.382	14.5292	14.9297	16.6674	17.8699	16.0591	16.8655	15.6292	16.6285	14.998	15.7519	17.38	19.1498	16.7493	17.7597	13.312	13.8783	15.2119	14.1341	AT1G03150.1		Acyl-CoA N-acyltransferases (NAT) superfamily protein
Gorai.004G110900.1	9.98083	9.41724	9.82463	9.7409	7.48691	7.10025	7.26905	7.28541	7.92152	7.61039	7.23663	7.58951	7.38697	7.69358	7.25917	7.44657	11.2901	11.7857	12.4185	11.8314	AT5G11340.1		Acyl-CoA N-acyltransferases (NAT) superfamily protein
Gorai.004G110900.2	8.79528	7.41704	7.95113	8.05448	6.24961	6.25654	6.84712	6.45109	6.03829	5.95557	5.9188	5.97088	6.30571	6.29991	5.75996	6.12186	10.8169	10.4766	10.8903	10.7279	AT5G11340.1		Acyl-CoA N-acyltransferases (NAT) superfamily protein
Gorai.004G110900.3	6.28039	4.94613	4.87866	5.36839	3.70532	4.51547	4.46499	4.22859	3.90959	4.23507	4.09247	4.07904	4.16408	4.17995	3.68394	4.00932	6.82327	6.47031	7.22735	6.84031	AT5G11340.1		Acyl-CoA N-acyltransferases (NAT) superfamily protein
Gorai.004G110900.4	8.15637	7.10718	7.18609	7.48321	5.68503	5.6355	5.40125	5.57393	5.61672	5.70971	5.4884	5.60494	6.25292	5.54927	5.58702	5.7964	9.23357	8.99561	9.0698	9.09966	AT5G11340.1		Acyl-CoA N-acyltransferases (NAT) superfamily protein
Gorai.004G256900.1	3.54469	3.19733	3.34325	3.36176	3.68499	4.49552	4.11601	4.09884	4.52863	4.66725	4.08131	4.42573	4.69417	4.48855	4.31623	4.49965	4.28175	4.3167	4.22516	4.27454	AT5G16800.2		Acyl-CoA N-acyltransferases (NAT) superfamily protein
Gorai.004G256900.2	2.42873	2.23843	2.1209	2.26268	3.29615	3.36069	3.44047	3.36577	3.73845	3.35902	2.9877	3.36172	3.7246	3.60942	3.63357	3.65586	2.97893	3.16625	2.98638	3.04386	AT5G16800.2		Acyl-CoA N-acyltransferases (NAT) superfamily protein
Gorai.004G256900.3	3.16397	2.72132	3.04725	2.97751	3.40153	4.36714	3.69559	3.82142	4.05563	4.10167	3.91369	4.02366	4.40304	4.36912	4.05215	4.27477	4.02033	4.2528	4.25761	4.17691	AT5G16800.2		Acyl-CoA N-acyltransferases (NAT) superfamily protein
Gorai.004G256900.4	2.81454	2.43054	2.62887	2.62465	3.28162	3.37837	3.51656	3.39218	3.17512	3.12659	3.0036	3.10177	3.62348	3.36194	3.54183	3.50908	3.02501	3.30924	3.11248	3.14891	AT5G16800.2		Acyl-CoA N-acyltransferases (NAT) superfamily protein
Gorai.004G256900.5	3.21342	3.11885	3.10157	3.14461	4.0254	3.84304	4.39793	4.08879	4.82282	4.32124	3.67046	4.27151	3.85467	4.081	4.32434	4.08667	3.37652	3.82034	4.31852	3.83846	AT5G16800.2		Acyl-CoA N-acyltransferases (NAT) superfamily protein
Gorai.004G256900.6	3.01626	2.16344	2.48443	2.55471	3.0447	3.34497	3.00223	3.13063	3.22724	3.18207	3.34637	3.25189	2.92752	3.39247	3.25479	3.19159	2.91118	3.31147	2.91076	3.04447	AT5G16800.2		Acyl-CoA N-acyltransferases (NAT) superfamily protein
Gorai.006G233400.1	5.60423	4.64269	4.40498	4.88397	5.3226	5.3156	5.68254	5.44025	3.21216	3.36758	3.83042	3.47005	5.77787	4.19192	4.53852	4.83611	4.1919	3.45465	3.78792	3.81149	AT3G22560.1		Acyl-CoA N-acyltransferases (NAT) superfamily protein
Gorai.007G152100.1	75.5578	63.2866	66.2667	68.3704	49.8984	47.9234	48.888	48.9033	49.7115	50.3055	49.4993	49.8388	51.9031	51.3755	53.2804	52.1863	41.7273	39.8737	41.5289	41.0433	AT5G13780.1		Acyl-CoA N-acyltransferases (NAT) superfamily protein
Gorai.009G313000.1	80.7552	77.0978	68.6477	75.5003	62.5397	66.2027	54.5899	61.1108	42.703	41.2656	45.6412	43.2033	48.6483	50.0591	49.897	49.5348	53.0419	43.1304	43.0972	46.4232	AT2G39020.1		Acyl-CoA N-acyltransferases (NAT) superfamily protein
Gorai.013G110600.1	11.155	8.98311	9.09874	9.74561	12.692	11.9061	11.1351	11.9111	9.80679	9.46863	9.32718	9.5342	9.6721	10.8025	11.2379	10.5709	6.97743	5.48823	6.70917	6.39161	AT5G11340.1		Acyl-CoA N-acyltransferases (NAT) superfamily protein
Gorai.001G193200.10	4.34648	3.6324	4.45153	4.14347	3.64658	3.74449	3.95131	3.7808	3.28985	3.14367	3.06788	3.16713	3.24641	4.03364	3.40493	3.56166	1.77817	1.48673	1.96527	1.74339	AT2G04845.1		Acyl-CoA N-acyltransferases (NAT) superfamily protein
Gorai.001G193200.4	4.2084	3.4619	3.32687	3.66572	3.67431	3.11141	3.10875	3.29816	2.64953	2.52233	2.41396	2.5286	3.04868	2.73382	2.78194	2.85481	1.73084	1.53218	1.59954	1.62085	AT2G04845.1		Acyl-CoA N-acyltransferases (NAT) superfamily protein
Gorai.001G193200.5	3.68217	2.90081	3.28912	3.2907	3.1834	3.2106	3.03103	3.14167	2.68546	2.578	2.51097	2.59148	2.6709	2.82937	2.92878	2.80969	1.35279	1.37808	1.33478	1.35522	AT2G04845.1		Acyl-CoA N-acyltransferases (NAT) superfamily protein
Gorai.001G276200.2	5.79364	4.41642	4.6327	4.94759	4.08975	3.63673	4.10616	3.94421	3.32409	3.13229	3.35939	3.27192	3.87152	4.15236	3.54569	3.85652	1.84586	1.31588	1.77813	1.64662	AT2G38130.1	ATMAK3	Acyl-CoA N-acyltransferases (NAT) superfamily protein
Gorai.002G222300.2	4.98634	3.53896	4.19405	4.23978	4.04516	4.61574	4.58431	4.41507	4.60506	3.89271	4.07341	4.1904	4.85076	4.72432	4.34083	4.63863	2.03644	2.07208	2.03964	2.04938	AT1G21770.1		Acyl-CoA N-acyltransferases (NAT) superfamily protein
Gorai.001G193200.3	3.08615	2.73203	2.98822	2.93547	2.5214	2.60276	2.65348	2.59255	2.2869	2.2687	2.10523	2.22028	2.23189	2.24531	2.52656	2.33459	1.10328	1.29632	1.47209	1.29056	AT2G04845.1		Acyl-CoA N-acyltransferases (NAT) superfamily protein
Gorai.001G193200.6	3.37761	3.36293	3.436	3.39218	2.96496	2.69446	2.79025	2.81656	2.22537	2.64284	2.27869	2.3823	2.66967	2.39012	2.35856	2.47278	1.46176	1.29432	1.72086	1.49232	AT2G04845.2		Acyl-CoA N-acyltransferases (NAT) superfamily protein
Gorai.001G193200.9	3.36175	3.12352	2.91512	3.13346	2.81675	2.76509	2.9791	2.85364	2.25166	2.40182	2.44041	2.36463	2.68965	2.87637	2.90857	2.82486	1.22664	1.43783	1.3666	1.34369	AT2G04845.1		Acyl-CoA N-acyltransferases (NAT) superfamily protein
Gorai.001G276200.1	4.15303	3.53908	3.47469	3.72226	2.77339	2.74429	3.41808	2.97859	2.96133	2.9289	2.75094	2.88039	2.71126	3.41786	2.7654	2.96484	0.9978	1.22183	1.30147	1.1737	AT2G38130.1	ATMAK3	Acyl-CoA N-acyltransferases (NAT) superfamily protein
Gorai.007G246600.2	3.94022	3.40878	3.6806	3.67653	3.89728	3.30863	3.95413	3.72001	2.84224	2.68874	2.59981	2.71027	2.85633	3.18308	3.47973	3.17305	1.21139	1.11961	1.30833	1.21311	AT1G18335.1		Acyl-CoA N-acyltransferases (NAT) superfamily protein
Gorai.007G246600.3	4.04197	3.69345	3.64701	3.79415	3.88596	3.6769	3.83868	3.80051	3.1171	2.96022	2.47116	2.84949	2.83917	3.5686	3.7277	3.37849	0.9226	1.31822	1.42102	1.22062	AT1G18335.1		Acyl-CoA N-acyltransferases (NAT) superfamily protein
Gorai.007G246600.4	3.52486	3.42642	3.5866	3.51263	3.4718	3.81292	3.60938	3.63137	2.7713	3.1851	2.46566	2.80735	2.97862	3.31823	3.61231	3.30305	1.02786	1.05785	1.16642	1.08404	AT1G18335.1		Acyl-CoA N-acyltransferases (NAT) superfamily protein
Gorai.013G075300.1	4.73542	3.92096	3.95747	4.20461	3.07194	3.64885	3.34885	3.35654	2.54873	2.59675	2.30158	2.48235	2.94154	3.47701	2.90754	3.1087	0.708688	0.855747	0.661726	0.742054	AT1G03650.1		Acyl-CoA N-acyltransferases (NAT) superfamily protein
Gorai.001G276200.3	2.46114	1.97577	2.39013	2.27568	1.68095	2.31767	2.01121	2.00328	2.23107	1.78122	1.60334	1.87188	1.98786	2.00854	2.09342	2.02994	0.804591	0.764234	0.502046	0.69029	AT2G38130.1	ATMAK3	Acyl-CoA N-acyltransferases (NAT) superfamily protein
Gorai.001G276200.6	2.90176	2.20785	2.40527	2.50496	1.79647	1.94826	2.41766	2.05413	2.04243	1.78315	1.8204	1.88199	2.17628	2.37883	2.1868	2.2473	0.65395	0.780458	0.829179	0.754529	AT2G38130.1	ATMAK3	Acyl-CoA N-acyltransferases (NAT) superfamily protein
Gorai.001G276200.5	2.99039	2.35129	2.50008	2.61392	2.09927	1.91175	1.87309	1.96137	1.97581	1.85876	2.16227	1.99895	2.20051	2.06837	1.9848	2.08456	0.668532	0.772443	0.930207	0.790394	AT2G38130.1	ATMAK3	Acyl-CoA N-acyltransferases (NAT) superfamily protein
Gorai.001G276200.4	2.40083	1.95584	2.34813	2.23493	1.86366	1.89609	1.68379	1.81452	1.9466	1.67436	1.66672	1.76256	2.04256	1.94846	1.96237	1.98447	0.603485	0.644214	0.659095	0.635598	AT2G38130.1	ATMAK3	Acyl-CoA N-acyltransferases (NAT) superfamily protein
Gorai.013G103300.1	1.39149	1.49184	1.5241	1.46914	3.2901	3.17384	2.64872	3.03755	1.75416	1.53612	1.44114	1.57714	2.56061	2.08792	3.30745	2.65199	1.50688	1.22233	1.3669	1.36537	AT1G26220.1		Acyl-CoA N-acyltransferases (NAT) superfamily protein
Gorai.007G246600.1	3.90024	3.22202	3.42593	3.51606	3.7104	3.67796	3.73225	3.70687	2.82573	2.69407	2.42834	2.64938	3.38479	2.96391	2.90606	3.08492	1.16359	1.09072	1.15533	1.13654	AT1G18335.1		Acyl-CoA N-acyltransferases (NAT) superfamily protein
Gorai.001G193200.8	2.30753	2.1915	2.26565	2.25489	1.67607	1.62857	1.53651	1.61372	1.42424	1.44778	1.1926	1.35487	1.58053	1.76117	1.92909	1.75693	0.829233	0.687402	0.918564	0.811733	AT2G04845.2		Acyl-CoA N-acyltransferases (NAT) superfamily protein
Gorai.001G276200.8	1.58954	1.26837	1.16008	1.33933	0.898018	1.10348	1.14636	1.04928	1.18576	0.915607	1.09848	1.06662	0.837846	0.971745	0.899017	0.902869	0.284924	0.277667	0.345572	0.302721	AT2G38130.1	ATMAK3	Acyl-CoA N-acyltransferases (NAT) superfamily protein
Gorai.009G344200.1	1.36113	1.34502	1.53926	1.41514	0.683421	0.469785	0.592041	0.581749	0.530676	0.433941	0.385775	0.450131	0.445541	0.642335	0.563412	0.550429	0.0596187	0.0110897	0.0475445	0.0394176	AT1G24040.1		Acyl-CoA N-acyltransferases (NAT) superfamily protein
Gorai.010G088100.2	0.763573	0.830081	0.958495	0.850716	1.52655	1.55163	1.94642	1.67487	1.77831	1.59536	1.54794	1.64054	1.58477	1.83533	1.86616	1.76209	3.54877	3.59094	4.50818	3.88263	AT2G06025.1		Acyl-CoA N-acyltransferases (NAT) superfamily protein
Gorai.010G088100.3	0.491426	0.53064	0.392648	0.471571	0.834315	0.791614	0.89571	0.840546	1.00838	0.738586	0.872598	0.873189	1.05932	1.14864	0.835281	1.01442	3.15151	3.21721	3.59103	3.31992	AT2G06025.1		Acyl-CoA N-acyltransferases (NAT) superfamily protein
Gorai.010G088100.4	0.39163	0.50631	0.498876	0.465605	0.856063	0.767503	0.899423	0.840996	0.803629	0.834294	0.83975	0.825891	1.30393	1.00649	0.797809	1.03608	2.83254	3.22614	3.44945	3.16938	AT2G06025.1		Acyl-CoA N-acyltransferases (NAT) superfamily protein
Gorai.010G088100.5	0.393101	0.340544	0.410863	0.381503	0.717955	0.836	0.881175	0.81171	0.838297	0.773806	0.842662	0.818255	0.856656	1.07994	0.871452	0.936016	2.565	2.47706	2.72444	2.58883	AT2G06025.1		Acyl-CoA N-acyltransferases (NAT) superfamily protein
Gorai.007G054900.1	1.01451	0.651701	0.711671	0.792629	0.630759	0.525527	0.425271	0.527186	2.23838	2.53015	1.93781	2.23545	1.6659	2.0694	1.16966	1.63499	1.54669	2.10116	1.59837	1.74874	AT4G19985.1		Acyl-CoA N-acyltransferases (NAT) superfamily protein
Gorai.010G088100.1	0.43463	0.399578	0.396778	0.410329	0.683032	0.813831	0.73076	0.742541	0.795143	0.877145	0.772921	0.81507	0.733068	0.889737	0.912458	0.845088	2.28161	2.09053	2.3868	2.25298	AT2G06025.1		Acyl-CoA N-acyltransferases (NAT) superfamily protein
Gorai.013G224500.1	0.149496	0.162076	0.169886	0.160486	1.01764	0.836815	0.743092	0.86585	1.63782	1.6378	1.7306	1.66874	1.60785	1.60676	1.03797	1.41753	2.81012	2.78487	3.07968	2.89155	AT2G06025.1		Acyl-CoA N-acyltransferases (NAT) superfamily protein
Gorai.006G213900.1	13.8104	15.456	16.273	15.1798	7.48775	7.19078	6.96176	7.21343	5.64979	5.41368	5.11996	5.39448	7.22361	6.10072	7.05188	6.79207	3.12415	3.42451	3.24372	3.26413	AT4G16760.1	ACX1,ATACX1	acyl-CoA oxidase 1
Gorai.007G028900.1	3.23392	3.54044	3.68652	3.48696	3.04492	2.9708	2.8621	2.95927	3.51532	3.79386	3.24582	3.51834	3.98496	3.37873	4.01878	3.79416	3.87161	3.37169	3.74084	3.66138	AT4G16760.1	ACX1,ATACX1	acyl-CoA oxidase 1
Gorai.007G028900.2	2.94769	3.48857	3.26034	3.2322	3.06384	2.74047	2.39472	2.73301	3.46275	3.62773	2.76545	3.28531	3.57416	3.0881	3.85017	3.50414	3.46595	3.25084	3.14779	3.2882	AT4G16760.1	ACX1,ATACX1	acyl-CoA oxidase 1
Gorai.007G028900.4	3.47295	3.39502	3.61148	3.49315	3.19574	3.31303	2.74243	3.08373	3.75175	3.75879	3.5715	3.69402	4.32552	3.635	3.95129	3.9706	3.5716	3.51576	3.67196	3.58644	AT4G16760.1	ACX1,ATACX1	acyl-CoA oxidase 1
Gorai.008G233600.1	16.4322	17.5256	17.122	17.0266	13.524	12.5294	13.4706	13.1747	14.056	15.4007	13.7496	14.4021	13.3168	12.7222	12.8763	12.9718	6.99195	7.1848	7.80902	7.32859	AT4G16760.1	ACX1,ATACX1	acyl-CoA oxidase 1
Gorai.008G233600.2	16.352	17.2563	16.0359	16.5481	12.8975	11.8578	13.0384	12.5979	13.4563	14.8299	13.2371	13.8411	12.3759	12.3311	12.2916	12.3329	7.25983	7.02704	7.29451	7.1938	AT4G16760.1	ACX1,ATACX1	acyl-CoA oxidase 1
Gorai.008G233600.3	12.4696	13.7342	13.6351	13.2797	10.7666	9.89797	10.5042	10.3896	10.8244	11.994	10.3958	11.0714	10.5776	9.89046	10.1284	10.1988	5.63788	5.68392	5.3513	5.5577	AT4G16760.1	ACX1,ATACX1	acyl-CoA oxidase 1
Gorai.008G233600.4	9.32026	12.0956	11.4994	10.9718	7.92194	7.84374	7.97718	7.91429	9.19052	9.82876	8.71061	9.2433	8.02785	7.63923	8.28507	7.98405	5.09915	4.91117	5.34309	5.11781	AT4G16760.1	ACX1,ATACX1	acyl-CoA oxidase 1
Gorai.008G233600.5	5.99987	9.41643	8.6267	8.01433	5.89904	5.62852	6.41679	5.98145	6.74706	7.21372	6.18736	6.71605	6.06583	5.47812	5.40677	5.65024	3.24647	3.75005	3.57173	3.52275	AT4G16760.1	ACX1,ATACX1	acyl-CoA oxidase 1
Gorai.007G028900.3	2.67006	3.04565	3.24457	2.98676	2.45558	2.56949	2.60257	2.54255	3.26552	3.2479	2.93933	3.15092	3.48607	3.02186	3.36553	3.29115	3.34405	2.94558	2.90972	3.06645	AT4G16760.1	ACX1,ATACX1	acyl-CoA oxidase 1
Gorai.007G240800.1	5.76138	7.21986	6.65677	6.546	22.2173	22.9044	24.6642	23.262	19.9484	17.2341	17.0894	18.0906	23.1428	23.4395	21.2395	22.6073	24.3289	20.8785	22.058	22.4218	AT5G65110.1	ACX2,ATACX2	acyl-CoA oxidase 2
Gorai.007G240800.2	4.40118	5.43154	5.04669	4.9598	16.4016	17.5767	17.8367	17.2717	15.9943	12.9177	13.013	13.975	19.2794	18.6463	16.9933	18.3063	17.8693	16.4352	16.77	17.0248	AT5G65110.1	ACX2,ATACX2	acyl-CoA oxidase 2
Gorai.007G240800.3	3.09136	4.88571	4.25946	4.07884	12.2271	13.6654	14.5889	13.4938	12.7321	11.4345	11.2012	11.7893	14.6938	15.0109	14.0971	14.6006	14.565	12.7834	13.8052	13.7179	AT5G65110.1	ACX2,ATACX2	acyl-CoA oxidase 2
Gorai.002G020600.1	3.58451	3.99427	4.65996	4.07958	15.4904	16.1768	16.501	16.0561	18.9627	16.6025	16.3661	17.3104	24.1593	22.9211	24.5213	23.8672	32.4673	29.5636	32.9015	31.6441	AT1G06290.1	ACX3,ATACX3	acyl-CoA oxidase 3
Gorai.002G020600.2	3.73821	3.9409	4.83549	4.17153	15.9737	17.5399	17.5641	17.0259	20.4056	17.3289	17.3567	18.3637	24.5115	23.9116	25.5369	24.6533	33.3744	30.2714	33.4681	32.3713	AT1G06290.1	ACX3,ATACX3	acyl-CoA oxidase 3
Gorai.002G020600.3	2.34094	2.825	3.72724	2.96439	10.1378	11.7634	11.7119	11.2044	15.1533	12.3313	12.1775	13.2207	17.2014	16.2282	17.7578	17.0625	24.3444	21.4205	25.5275	23.7641	AT1G06290.1	ACX3,ATACX3	acyl-CoA oxidase 3
Gorai.008G155500.1	5.10957	5.37205	5.82825	5.43663	2.77683	2.26858	2.33322	2.45954	3.24378	3.5809	2.46854	3.09774	3.18798	2.4708	3.43371	3.03083	6.56982	6.52991	6.30558	6.46844	AT1G06290.1	ACX3,ATACX3	acyl-CoA oxidase 3
Gorai.008G155500.2	4.52907	4.73368	4.96472	4.74249	2.79017	2.09491	2.30423	2.39643	2.86135	2.75613	2.42458	2.68069	2.63139	2.65813	3.16865	2.81939	4.83805	5.30442	5.38566	5.17604	AT1G06290.1	ACX3,ATACX3	acyl-CoA oxidase 3
Gorai.005G198300.1	0.0266852	0.00311421	0.0273397	0.0190463	0.0422633	0.0422276	0.035039	0.0398433	0.568996	0.687336	0.566223	0.607518	0.0403549	0.349044	0.0874696	0.158956	2.29508	2.13608	3.14625	2.52581	AT1G06290.1	ACX3,ATACX3	acyl-CoA oxidase 3
Gorai.001G247400.1	11.8048	12.2425	13.7105	12.586	19.3274	17.9627	17.7046	18.3316	18.6197	17.4788	16.8568	17.6518	18.938	20.4211	21.4248	20.2613	38.5971	40.4664	43.8124	40.9586	AT3G51840.1	ACX4,ATG6,ATSCX	acyl-CoA oxidase 4
Gorai.001G247400.2	8.25959	8.72981	9.39741	8.79561	13.8929	13.1561	12.7777	13.2756	12.8038	12.0706	11.542	12.1388	13.7655	15.8774	15.9778	15.2069	24.1829	26.4167	28.3551	26.3182	AT3G51840.1	ACX4,ATG6,ATSCX	acyl-CoA oxidase 4
Gorai.006G183300.1	14.402	15.7796	15.817	15.3329	15.4452	16.451	16.0568	15.9843	16.9319	17.4696	15.4855	16.629	18.7687	17.3801	17.237	17.7953	14.634	14.2827	15.535	14.8173	AT3G51840.1	ACX4,ATG6,ATSCX	acyl-CoA oxidase 4
Gorai.006G183300.2	12.2511	11.0207	11.7634	11.6784	12.2107	11.6655	11.8231	11.8998	13.5631	12.4223	11.4913	12.4922	13.685	13.5912	12.3084	13.1949	9.51357	9.80034	11.6916	10.3352	AT3G51840.1	ACX4,ATG6,ATSCX	acyl-CoA oxidase 4
Gorai.010G186500.1	1.12472	1.10182	1.10609	1.11088	1.55189	1.23102	1.60961	1.46417	1.10184	1.50583	1.57954	1.39574	1.46668	1.34746	1.7768	1.53031	1.58342	1.72627	1.66126	1.65699	AT3G51970.1	ASAT1,ATASAT1,ATSAT1	acyl-CoA sterol acyl transferase 1
Gorai.007G099000.1	17.6973	19.1694	20.8558	19.2408	9.89747	9.21915	9.31565	9.47742	9.16825	9.37453	7.7825	8.77509	8.51241	8.04408	8.54475	8.36708	3.80482	3.99544	3.38332	3.72786	AT1G01710.1		Acyl-CoA thioesterase family protein
Gorai.008G080300.1	3.10838	2.9221	2.82302	2.95117	2.60449	2.83312	3.05009	2.82923	3.71157	4.52087	4.273	4.16848	2.2701	3.15834	2.11765	2.51536	12.4683	14.3796	14.311	13.7196	AT4G24230.6	ACBP3	acyl-CoA-binding domain 3
Gorai.010G024700.1	10.035	8.86615	9.17462	9.35861	15.3158	14.1494	15.1175	14.8609	13.721	15.1514	15.0818	14.6514	15.1218	14.2808	14.8692	14.7572	22.7829	24.5891	23.8314	23.7345	AT4G24230.6	ACBP3	acyl-CoA-binding domain 3
Gorai.010G024700.2	5.43069	5.88375	5.68942	5.66795	8.96512	9.09044	9.41127	9.15561	9.03967	9.29124	9.58511	9.30534	8.87712	9.07316	9.42987	9.12672	14.2871	15.2364	14.6514	14.7249	AT4G24230.2	ACBP3	acyl-CoA-binding domain 3
Gorai.010G024700.3	6.35218	6.37125	6.88121	6.53488	9.47174	10.1479	10.459	10.0262	10.2489	11.1568	11.5544	10.9867	11.0033	11.2356	11.4194	11.2194	16.2344	17.5243	17.0406	16.9331	AT4G24230.2	ACBP3	acyl-CoA-binding domain 3
Gorai.008G080300.2	2.34197	2.2587	2.23677	2.27915	2.10047	2.12398	2.08399	2.10281	3.10488	3.74372	3.77598	3.54153	2.0021	2.28257	1.64271	1.97579	9.93098	11.7802	12.1808	11.2973	AT4G24230.6	ACBP3	acyl-CoA-binding domain 3
Gorai.007G221500.1	1.91862	1.97582	1.97531	1.95658	6.65341	8.63477	8.95676	8.08165	36.4389	49.4927	46.2909	44.0742	12.2095	23.9578	11.1886	15.7853	79.9944	80.225	88.6878	82.969	AT4G24230.6	ACBP3	acyl-CoA-binding domain 3
Gorai.013G078800.1	1.16562	1.26959	1.55698	1.33073	2.18347	1.90634	2.24173	2.11052	2.42061	1.90542	2.16803	2.16469	2.24495	2.26017	2.03908	2.1814	1.50789	2.20735	1.52348	1.74624	AT4G24230.6	ACBP3	acyl-CoA-binding domain 3
Gorai.007G349800.1	206.958	167.874	169.136	181.323	207.686	215.578	222.136	215.133	143.83	142.062	140.229	142.04	163.795	169.694	169.696	167.728	70.5005	68.2798	76.5774	71.7859	AT1G31812.1	ACBP,ACBP6	acyl-CoA-binding protein 6
Gorai.007G349800.2	83.8333	70.3627	76.7616	76.9859	89.9034	88.9709	89.3214	89.3986	66.548	64.2609	61.0524	63.9538	78.3804	77.7739	83.7704	79.9749	24.6787	26.5108	29.3277	26.8391	AT1G31812.1	ACBP,ACBP6	acyl-CoA-binding protein 6
Gorai.007G349900.1	1635.5	1434.97	1453.62	1508.03	1974.26	2058.24	2104.13	2045.54	1322.02	1244.78	1294.68	1287.16	1779.98	1670.51	2000.13	1816.87	193.264	221.558	233.799	216.207	AT1G31812.1	ACBP,ACBP6	acyl-CoA-binding protein 6
Gorai.006G245500.1	4.89461	5.96816	5.86594	5.57623	5.01611	4.5901	4.65914	4.75512	3.90906	3.84626	3.3772	3.71084	4.10355	4.04955	4.36667	4.17325	1.03385	1.21324	1.24087	1.16265	AT4G14570.1		acylaminoacyl-peptidase-related
Gorai.006G245500.2	3.90322	5.57521	5.13947	4.87263	4.34369	3.72128	3.90415	3.98971	3.37777	3.08093	2.81834	3.09235	3.40229	3.38313	3.6018	3.46241	1.24485	1.16538	1.10325	1.17116	AT4G14570.1		acylaminoacyl-peptidase-related
Gorai.006G245500.3	4.72412	5.32577	5.64478	5.23156	4.46904	4.17434	4.47395	4.37244	3.5633	3.60436	3.11545	3.42771	4.11999	4.02846	4.17986	4.10944	1.28089	1.1948	1.11748	1.19772	AT4G14570.1		acylaminoacyl-peptidase-related
Gorai.006G245500.4	4.53362	5.46418	5.55578	5.18453	4.53626	4.27594	4.48537	4.43252	3.38906	3.54125	3.1841	3.37147	4.24981	3.86239	4.16174	4.09131	1.18072	1.1934	1.04769	1.1406	AT4G14570.1		acylaminoacyl-peptidase-related
Gorai.006G245500.5	4.80347	5.25649	5.48319	5.18105	4.41489	4.14656	4.24724	4.26956	3.34729	3.0198	2.94567	3.10425	4.1547	3.74331	3.83714	3.91172	1.13181	1.0714	0.937367	1.04686	AT4G14570.1		acylaminoacyl-peptidase-related
Gorai.006G163300.2	2.15229	2.32127	2.07974	2.18444	4.56018	3.8353	3.2308	3.87543	3.45035	3.1106	2.99617	3.1857	3.36369	3.41238	3.11658	3.29755	1.84195	1.84094	1.99322	1.89204	AT5G03370.1		acylphosphatase family
Gorai.006G163300.1	1.99195	1.84996	1.97138	1.93777	5.72814	4.80846	3.48154	4.67272	3.06561	3.05276	2.52712	2.88183	3.44674	2.95586	2.88688	3.0965	1.74181	1.70011	1.73086	1.72426	AT5G03370.1		acylphosphatase family
Gorai.007G069600.1	17.7618	17.9749	17.1036	17.6134	24.8889	24.5511	25.1428	24.8609	24.1844	23.8211	24.6811	24.2289	22.632	24.4631	23.6513	23.5822	16.4888	16.838	17.8036	17.0435	AT3G58600.1		Adaptin ear-binding coat-associated protein 1 NECAP-1
Gorai.007G069600.2	9.55707	8.48527	9.05762	9.03332	11.6694	11.0073	11.9675	11.5481	12.4086	12.0454	12.6778	12.3773	11.2145	12.3078	12.8985	12.1403	8.18361	8.59688	8.63735	8.47261	AT3G58600.1		Adaptin ear-binding coat-associated protein 1 NECAP-1
Gorai.007G069600.3	9.20613	8.84455	8.90193	8.9842	11.8864	11.7549	11.5343	11.7252	12.5642	12.5266	12.4822	12.5244	11.7385	12.6888	11.7575	12.0616	7.71702	8.92681	9.0268	8.55688	AT3G58600.1		Adaptin ear-binding coat-associated protein 1 NECAP-1
Gorai.003G157000.1	53.5004	65.9206	61.901	60.4407	59.4908	61.5489	59.8749	60.3049	70.6771	72.7076	70.4122	71.2656	65.5067	67.1633	62.785	65.1517	82.0461	75.4447	67.118	74.8696	AT4G23460.1		Adaptin family protein
Gorai.004G177000.1	10.5911	13.0614	13.2457	12.2994	11.9681	12.5574	11.8307	12.1187	12.8507	12.6575	11.3144	12.2742	11.9362	12.5479	12.2112	12.2318	11.4871	11.0955	10.0896	10.8907	AT1G31730.1		Adaptin family protein
Gorai.004G290900.1	21.9066	27.0196	27.5977	25.508	23.5494	22.6867	22.5777	22.9379	28.8284	29.2459	27.4753	28.5165	24.4375	24.75	25.7898	24.9925	26.8129	27.0259	25.1226	26.3205	AT5G11490.1		adaptin family protein
Gorai.004G290900.2	23.5596	26.1152	26.8726	25.5158	24.7666	23.9037	24.2674	24.3125	27.5117	28.7034	27.5428	27.9193	24.7268	25.6303	25.0653	25.1408	25.7054	26.5781	23.9242	25.4025	AT5G11490.1		adaptin family protein
Gorai.008G218700.1	6.47181	8.71785	8.8121	8.00059	8.39038	8.1614	7.8101	8.12063	8.74042	8.75551	8.22055	8.57216	8.28853	8.13173	8.58371	8.33466	8.47709	8.31987	7.32226	8.03974	AT1G31730.1		Adaptin family protein
Gorai.008G218700.2	7.64761	8.64008	9.21481	8.50083	8.79156	9.12782	8.58392	8.83443	9.46744	9.54998	8.66213	9.22652	8.74219	8.80088	9.13501	8.8927	8.9008	8.40309	7.99065	8.43151	AT1G31730.1		Adaptin family protein
Gorai.008G218700.3	7.00149	8.50483	8.40124	7.96919	8.66731	7.94395	8.09315	8.2348	8.80749	8.74121	8.37533	8.64134	8.20152	8.58117	8.38096	8.38788	8.098	7.54427	7.62681	7.75636	AT1G31730.1		Adaptin family protein
Gorai.004G213900.1	5.42496	6.5971	6.47197	6.16467	5.74246	6.07218	6.01895	5.94453	6.6863	7.10686	6.4104	6.73452	6.20228	6.30138	5.37201	5.95856	6.56144	6.1979	5.84532	6.20155	AT4G23460.1		Adaptin family protein
Gorai.004G213900.2	4.61567	5.40556	5.40697	5.14273	4.72589	5.11206	5.07932	4.97242	5.55663	5.79579	5.26788	5.5401	5.23182	5.60844	4.36914	5.0698	5.52493	4.76499	5.0328	5.10757	AT4G23460.1		Adaptin family protein
Gorai.011G092000.2	1.78441	1.99034	2.46625	2.08033	1.93194	2.00241	2.05471	1.99636	2.06689	2.15462	2.01139	2.07764	2.10932	1.79688	1.97583	1.96068	1.77826	1.54785	1.72448	1.68353	AT5G11490.1		adaptin family protein
Gorai.011G092000.3	1.56773	1.8406	2.07415	1.82749	1.66621	1.79456	1.90937	1.79005	2.05534	1.91446	1.64452	1.87144	1.91151	1.85217	1.88232	1.882	1.74519	2.41652	1.84793	2.00321	AT5G11490.1		adaptin family protein
Gorai.002G164400.1	10.5472	12.6497	12.1276	11.7748	12.9802	12.7525	11.9762	12.5696	13.4914	14.8762	13.6205	13.996	12.3609	13.4219	12.5228	12.7685	14.0667	13.242	12.2485	13.1857	AT1G60070.1		Adaptor protein complex AP-1, gamma subunit
Gorai.002G164400.2	9.85786	11.2942	10.9621	10.7047	11.5795	11.4998	11.2381	11.4391	12.6348	13.1195	12.2664	12.6736	11.4321	11.7792	11.6281	11.6131	12.5137	12.1411	11.134	11.9296	AT1G60070.1		Adaptor protein complex AP-1, gamma subunit
Gorai.002G164400.3	10.2826	11.5679	11.0035	10.9513	11.6304	11.4793	11.6641	11.5913	12.2678	13.9696	13.043	13.0935	11.9052	11.8514	11.9222	11.8929	12.7727	12.1283	11.5317	12.1443	AT1G60070.1		Adaptor protein complex AP-1, gamma subunit
Gorai.002G164400.4	8.84556	11.0439	10.6087	10.1661	11.0843	10.8568	10.7946	10.9119	12.5817	13.279	12.4976	12.7861	11.2334	11.1064	11.0411	11.127	12.8114	11.8497	10.5447	11.7353	AT1G60070.1		Adaptor protein complex AP-1, gamma subunit
Gorai.002G164400.5	4.79812	8.23429	7.66565	6.89935	7.86159	7.52911	7.06493	7.48521	8.83089	9.27721	8.68676	8.93162	7.36115	8.23933	7.82728	7.80925	9.81398	8.46628	7.79856	8.69294	AT1G60070.2		Adaptor protein complex AP-1, gamma subunit
Gorai.005G183900.1	3.91665	4.39418	4.38056	4.23046	4.46987	4.47528	4.31804	4.42106	5.08905	4.84604	4.3595	4.76486	4.39734	4.48646	4.64744	4.51041	3.24126	3.76215	3.14839	3.38394	AT1G60070.1		Adaptor protein complex AP-1, gamma subunit
Gorai.005G183900.2	3.54092	4.06027	4.10951	3.90357	4.1126	3.98839	3.85516	3.98538	4.40342	4.49089	4.31264	4.40231	4.23208	4.07577	4.49571	4.26785	3.11898	3.27597	2.92796	3.10764	AT1G60070.1		Adaptor protein complex AP-1, gamma subunit
Gorai.008G053700.5	3.22393	3.5395	3.63387	3.46577	3.02095	2.96134	3.05651	3.01293	2.82619	2.81112	2.78607	2.80779	2.80029	3.00304	2.70773	2.83702	2.14985	2.10099	1.90668	2.05251	AT1G60070.1		Adaptor protein complex AP-1, gamma subunit
Gorai.008G053700.1	2.5407	2.8348	3.08338	2.81962	2.23189	2.36916	2.39174	2.33093	2.32696	2.56445	2.26067	2.38403	2.36637	2.37139	2.49205	2.40994	1.98162	1.92395	1.755	1.88686	AT1G60070.1		Adaptor protein complex AP-1, gamma subunit
Gorai.008G053700.2	2.72098	3.59295	3.39072	3.23488	2.88972	2.76875	2.76335	2.80728	2.47656	2.71899	2.65139	2.61564	2.65817	2.58764	2.69958	2.64846	2.24054	1.81578	1.90804	1.98812	AT1G60070.1		Adaptor protein complex AP-1, gamma subunit
Gorai.008G053700.3	2.80767	3.36614	3.28059	3.15147	2.91161	2.59193	2.86725	2.79026	2.7394	2.77707	2.57788	2.69812	2.51212	2.93387	2.86125	2.76908	2.11091	1.85131	1.98228	1.9815	AT1G60070.1		Adaptor protein complex AP-1, gamma subunit
Gorai.008G053700.4	2.30122	2.93178	2.94738	2.72679	2.14429	2.10897	2.01921	2.09082	1.93781	2.17059	2.15768	2.08869	1.89793	1.92125	1.95689	1.92536	1.91067	1.59538	1.58296	1.69634	AT1G60070.1		Adaptor protein complex AP-1, gamma subunit
Gorai.004G008000.1	3.83432	5.05247	5.01072	4.6325	4.02412	3.84299	3.55835	3.80849	4.28973	4.0768	3.90603	4.09085	3.74908	3.57864	3.65689	3.66154	4.4983	4.1525	3.87482	4.1752	AT5G22780.1		Adaptor protein complex AP-2, alpha subunit
Gorai.006G108500.1	5.26308	6.09569	6.11277	5.82385	5.07914	5.60024	5.34069	5.34002	5.70362	6.37626	5.35386	5.81124	5.41588	5.71554	4.94168	5.3577	7.2474	5.75187	5.99365	6.33098	AT5G22780.1		Adaptor protein complex AP-2, alpha subunit
Gorai.006G108500.2	5.10687	6.35506	6.12651	5.86281	4.98176	5.58901	5.49267	5.35448	5.99439	6.02421	5.95461	5.99107	5.46203	5.56491	5.23645	5.42113	7.2159	5.9211	5.72698	6.28799	AT5G22780.1		Adaptor protein complex AP-2, alpha subunit
Gorai.002G077600.1	5.37926	5.78979	5.50474	5.55793	5.35218	5.28098	4.85975	5.1643	4.89252	5.20915	5.03027	5.04398	5.55701	5.14107	5.478	5.39203	3.17377	3.13088	3.35605	3.22024	AT1G11360.1		Adenine nucleotide alpha hydrolases-like superfamily protein
Gorai.002G077600.2	8.77606	8.46333	8.21166	8.48368	7.39637	8.11677	7.81137	7.77484	7.92416	7.99978	7.99241	7.97212	8.65353	8.64911	8.2181	8.50691	4.53285	4.73701	4.85568	4.70851	AT1G11360.1		Adenine nucleotide alpha hydrolases-like superfamily protein
Gorai.002G077600.3	5.75277	6.51107	5.89001	6.05128	6.17641	5.52199	5.73173	5.81005	6.1795	6.05899	5.98818	6.07556	5.8583	5.36468	6.06817	5.76372	3.50162	2.98133	3.58708	3.35668	AT1G11360.1		Adenine nucleotide alpha hydrolases-like superfamily protein
Gorai.002G077600.4	6.20604	5.73477	5.69569	5.87883	5.0535	5.50802	5.84327	5.46826	4.99659	5.60059	5.06394	5.22037	5.90187	6.11037	6.09065	6.0343	3.1154	3.1315	3.31149	3.18613	AT1G11360.1		Adenine nucleotide alpha hydrolases-like superfamily protein
Gorai.003G127300.2	45.3175	36.2628	38.2575	39.9459	65.6924	63.5137	68.6019	65.936	51.2566	52.1091	52.1376	51.8344	54.7833	52.8805	55.6916	54.4518	73.444	69.9812	74.1613	72.5288	AT3G53990.2		Adenine nucleotide alpha hydrolases-like superfamily protein
Gorai.003G127400.1	44.2473	37.8109	37.2646	39.7743	53.3883	54.6675	58.2638	55.4399	51.8052	51.7788	51.999	51.861	49.0004	55.1795	49.8924	51.3574	59.6469	57.5506	57.9129	58.3701	AT3G53990.1		Adenine nucleotide alpha hydrolases-like superfamily protein
Gorai.003G127400.2	23.1712	22.4687	20.8788	22.1729	27.0436	27.3995	27.6147	27.3526	28.2684	29.24	27.2853	28.2645	25.0381	30.0657	27.0531	27.3857	30.5289	30.3255	31.6967	30.8504	AT3G53990.1		Adenine nucleotide alpha hydrolases-like superfamily protein
Gorai.004G089400.1	6.6378	5.8914	5.58845	6.03922	20.5296	20.8119	21.5165	20.9526	25.9132	23.1027	22.8586	23.9582	24.7619	26.4252	21.1251	24.1041	46.4785	44.2492	47.7729	46.1668	AT2G47710.1		Adenine nucleotide alpha hydrolases-like superfamily protein
Gorai.004G089400.2	2.40076	2.13814	2.16885	2.23592	7.55009	8.13119	7.97372	7.885	10.2394	9.16807	8.81988	9.40911	8.95451	10.495	8.31931	9.25628	16.2388	16.7674	18.7977	17.268	AT2G47710.1		Adenine nucleotide alpha hydrolases-like superfamily protein
Gorai.005G207200.1	22.6367	19.3634	20.3885	20.7962	22.254	21.8899	21.4967	21.8802	21.8405	21.8093	21.7947	21.8148	21.9199	22.9684	23.7	22.8628	18.4395	17.8939	19.2954	18.5429	AT1G11360.1		Adenine nucleotide alpha hydrolases-like superfamily protein
Gorai.005G207200.2	15.299	14.5076	15.1775	14.9947	16.0654	15.9608	16.4406	16.1556	15.6442	15.8298	15.1108	15.5283	16.7189	17.2785	17.6561	17.2178	13.4071	13.8121	13.6642	13.6278	AT1G11360.1		Adenine nucleotide alpha hydrolases-like superfamily protein
Gorai.009G430200.1	10.846	9.37749	9.93709	10.0535	11.0745	9.89003	9.97386	10.3128	9.59554	9.40707	8.6631	9.2219	8.64745	9.80303	9.18006	9.21018	8.73255	7.67598	7.97438	8.12764	AT1G11360.1		Adenine nucleotide alpha hydrolases-like superfamily protein
Gorai.009G430200.2	11.945	11.0636	11.8491	11.6192	11.5683	12.2754	11.1814	11.675	11.4985	11.5642	11.0681	11.3769	10.9974	12.3645	11.1314	11.4978	10.1451	9.03698	10.6224	9.93483	AT1G11360.1		Adenine nucleotide alpha hydrolases-like superfamily protein
Gorai.009G430200.3	12.2196	10.9003	12.1973	11.7724	11.5333	12.0175	12.6227	12.0578	11.415	11.6966	11.1026	11.4047	11.3728	12.1916	11.1839	11.5828	9.82698	9.04084	10.1375	9.66845	AT1G11360.1		Adenine nucleotide alpha hydrolases-like superfamily protein
Gorai.010G035500.1	115.528	111.189	111.047	112.588	114.865	115.445	120.824	117.045	97.0575	99.3483	100.925	99.1104	102.374	104.819	106.426	104.54	86.829	69.1675	70.5967	75.5311	AT1G09740.1		Adenine nucleotide alpha hydrolases-like superfamily protein
Gorai.012G062300.1	59.5631	55.0527	52.577	55.7309	63.6759	65.0515	58.3839	62.3704	48.9479	48.6049	47.3343	48.2957	55.648	55.9224	58.7998	56.7901	18.8895	19.4364	19.9392	19.4217	AT5G14680.1		Adenine nucleotide alpha hydrolases-like superfamily protein
Gorai.012G108900.1	60.9843	51.0996	53.1392	55.0744	67.4875	70.3318	78.3917	72.0703	97.1796	90.5912	89.6364	92.4691	91.2039	97.167	79.7446	89.3719	50.9895	36.3374	41.8496	43.0588	AT3G53990.1		Adenine nucleotide alpha hydrolases-like superfamily protein
Gorai.013G072800.1	6.42788	6.43561	6.79599	6.55316	2.47961	2.24964	2.28841	2.33922	2.78974	3.36763	2.81133	2.98957	2.5739	3.00341	2.52694	2.70142	4.6352	4.65418	4.24963	4.51301	AT1G11360.1		Adenine nucleotide alpha hydrolases-like superfamily protein
Gorai.013G165600.1	25.9896	26.4536	25.2568	25.9	20.1899	22.4419	21.1702	21.2674	18.7909	18.8977	18.693	18.7939	21.4585	21.4557	21.5417	21.4853	22.1679	17.9912	17.8251	19.3281	AT1G11360.1		Adenine nucleotide alpha hydrolases-like superfamily protein
Gorai.013G165600.2	22.3785	23.3689	22.8915	22.8796	17.8649	19.667	17.9726	18.5015	17.3067	17.2386	17.2467	17.264	19.9658	18.8164	18.9361	19.2394	20.5359	14.8916	16.9958	17.4744	AT1G11360.1		Adenine nucleotide alpha hydrolases-like superfamily protein
Gorai.001G075600.1	10.6781	9.90403	10.033	10.205	10.9306	11.5839	11.3794	11.298	4.4354	3.24306	4.05911	3.91252	7.83363	6.81749	8.41749	7.68953	0	0.0189718	0.0117003	0.010224	AT5G17390.1		Adenine nucleotide alpha hydrolases-like superfamily protein
Gorai.006G080000.1	5.72846	4.80758	4.61844	5.05149	3.31613	2.65962	2.63217	2.86931	5.67911	4.46511	3.13405	4.42609	3.96405	4.36766	4.89594	4.40922	1.11195	1.66711	2.27737	1.68547	AT3G17020.1		Adenine nucleotide alpha hydrolases-like superfamily protein
Gorai.009G327000.1	11.6762	10.4589	11.1122	11.0824	14.1206	15.6748	15.2796	15.025	5.43621	3.67206	4.53479	4.54768	9.00423	8.18896	10.0401	9.07778	0.00798363	0.0571217	0.0643555	0.0431536	AT1G69080.1		Adenine nucleotide alpha hydrolases-like superfamily protein
Gorai.009G327000.2	7.64611	7.2086	7.82165	7.55879	10.9362	12.3503	11.242	11.5095	4.04042	2.8142	3.18579	3.3468	7.07056	6.68076	8.22089	7.32407	0.0209037	0.0401253	0.0185347	0.0265212	AT1G69080.1		Adenine nucleotide alpha hydrolases-like superfamily protein
Gorai.009G327000.3	8.81993	7.53226	8.0691	8.14043	11.6508	12.4093	12.6707	12.2436	4.41485	2.81804	3.84479	3.69256	8.32087	7.3361	8.48576	8.04758	0.0292147	0.0641165	0.10735	0.0668938	AT1G69080.1		Adenine nucleotide alpha hydrolases-like superfamily protein
Gorai.013G096300.1	3.27826	3.01499	2.75608	3.01644	9.8413	13.9415	13.7974	12.5267	9.74561	8.77128	8.23559	8.91749	14.5577	13.5397	13.4665	13.8546	0.459246	0.607171	0.327389	0.464602	AT1G69080.1		Adenine nucleotide alpha hydrolases-like superfamily protein
Gorai.013G096300.2	2.38265	2.18621	2.27774	2.2822	6.57437	10.0233	9.10169	8.56645	7.30637	6.20433	6.56849	6.69306	9.73703	10.1565	10.2182	10.0373	0.199509	0.222227	0.245218	0.222318	AT1G69080.1		Adenine nucleotide alpha hydrolases-like superfamily protein
Gorai.010G049900.1	7.95668	5.9233	7.80463	7.2282	3.2815	3.26488	3.31157	3.28598	2.61978	1.81856	1.63412	2.02415	2.59557	3.31838	3.21849	3.04415	0.649247	0.370287	0.391588	0.470374	AT1G44760.1		Adenine nucleotide alpha hydrolases-like superfamily protein
Gorai.007G304400.1	1.35212	0.831784	1.46895	1.21762	1.7346	1.59626	1.50515	1.612	2.53373	1.79118	1.33711	1.88734	2.08349	1.7339	1.49752	1.77163	1.54061	0.677351	1.07162	1.09653	AT3G62550.1		Adenine nucleotide alpha hydrolases-like superfamily protein
Gorai.006G080000.2	2.66431	2.56789	2.61777	2.61666	1.60971	1.28155	1.38422	1.42516	2.99742	2.21687	2.1116	2.44196	2.35009	2.38878	2.65044	2.4631	0.907233	1.17373	0.878267	0.986409	AT3G17020.1		Adenine nucleotide alpha hydrolases-like superfamily protein
Gorai.008G140200.1	1.69524	1.42915	3.0071	2.04383	0.324061	0.589495	0.755962	0.556506	3.73954	3.77196	2.17682	3.22944	6.50134	5.18152	3.77812	5.15366	1.41383	1.14778	1.1714	1.24433	AT3G62550.1		Adenine nucleotide alpha hydrolases-like superfamily protein
Gorai.005G090000.2	34.804	33.9387	34.4499	34.3975	2.59463	1.8004	1.82194	2.07233	0.582603	0.555179	0.678709	0.605497	1.15885	0.949438	1.15364	1.08731	0.119977	0.0474134	0.131104	0.0994984	AT1G44760.1		Adenine nucleotide alpha hydrolases-like superfamily protein
Gorai.005G090000.3	43.7342	41.8629	43.9692	43.1888	2.68071	2.1688	1.87386	2.24112	0.758597	0.673852	0.665708	0.699385	0.835439	0.993422	1.53312	1.12066	0.186382	0.0657068	0.19103	0.147706	AT1G44760.1		Adenine nucleotide alpha hydrolases-like superfamily protein
Gorai.005G090000.1	27.5942	26.9146	28.2144	27.5744	1.71878	1.38506	1.41222	1.50535	0.499086	0.425605	0.562974	0.495889	0.778503	0.41747	0.748994	0.648323	0.107049	0.0218988	0.0994765	0.0761413	AT1G44760.1		Adenine nucleotide alpha hydrolases-like superfamily protein
Gorai.008G140200.2	0.525443	0.708971	1.58836	0.940924	0.121967	0.217698	0.365135	0.234934	2.01683	2.0838	0.928347	1.67633	3.5121	2.3695	2.3907	2.75744	0.713225	0.662099	0.506114	0.627146	AT3G62550.1		Adenine nucleotide alpha hydrolases-like superfamily protein
Gorai.003G127300.1	26.2928	24.6633	24.6483	25.2015	36.0483	36.5761	39.2074	37.2773	31.287	34.0285	31.5452	32.2869	32.8233	33.5388	33.9078	33.4233	71.7745	61.1248	69.7818	67.5604	AT3G53990.1		Adenine nucleotide alpha hydrolases-like superfamily protein
Gorai.003G127300.3	11.5092	10.8435	12.6944	11.6824	16.011	15.5437	17.7877	16.4474	15.5499	16.7707	14.6994	15.6733	15.3373	15.9986	16.7488	16.0282	36.5984	34.3004	35.3723	35.4237	AT3G53990.1		Adenine nucleotide alpha hydrolases-like superfamily protein
Gorai.003G127300.4	20.2053	18.3974	19.716	19.4396	28.7449	27.854	31.4404	29.3464	24.7181	26.0705	24.674	25.1542	25.4352	26.1797	28.0278	26.5476	49.1019	42.8446	45.8478	45.9314	AT3G53990.1		Adenine nucleotide alpha hydrolases-like superfamily protein
Gorai.003G127300.5	23.2132	21.2536	22.1634	22.2101	29.8962	30.825	30.6841	30.4684	30.1541	31.5189	29.1099	30.261	30.1494	31.3941	31.6875	31.077	58.0127	50.9863	57.9818	55.6603	AT3G53990.1		Adenine nucleotide alpha hydrolases-like superfamily protein
Gorai.007G318200.1	2.73887	2.26886	2.32451	2.44408	2.16999	1.71772	2.07905	1.98892	1.72519	1.80177	2.02131	1.84942	1.96714	2.05777	2.1093	2.04474	0.368206	0.463635	0.457067	0.429636	AT1G11360.1		Adenine nucleotide alpha hydrolases-like superfamily protein
Gorai.007G318200.2	2.45994	2.37076	2.49697	2.44256	2.08552	1.99848	1.84619	1.97673	1.6695	1.41837	1.67309	1.58699	2.14533	1.80224	1.73386	1.89381	0.190774	0.355461	0.465161	0.337132	AT1G11360.1		Adenine nucleotide alpha hydrolases-like superfamily protein
Gorai.012G122100.1	0.799623	0.74761	1.00887	0.852035	3.99284	4.51525	2.82158	3.77656	2.99372	3.19108	3.12066	3.10182	3.10529	4.08236	2.48852	3.22539	9.34484	7.27055	7.60938	8.07492	AT1G68300.1		Adenine nucleotide alpha hydrolases-like superfamily protein
Gorai.012G122100.2	1.90198	1.4512	1.39319	1.58212	5.92971	7.92084	4.93077	6.26044	5.39407	5.1488	5.57929	5.37405	4.91116	6.09525	4.25553	5.08731	13.0592	12.2136	12.9484	12.7404	AT1G68300.1		Adenine nucleotide alpha hydrolases-like superfamily protein
Gorai.008G029500.1	1.54534	1.49984	1.36403	1.46974	1.90449	1.70829	1.89085	1.83454	2.15015	1.85059	2.02421	2.00832	2.25065	2.02415	2.63697	2.30392	0.493211	0.758942	0.726873	0.659675	AT2G21620.1	RD2	Adenine nucleotide alpha hydrolases-like superfamily protein
Gorai.008G140200.3	0.713737	0.595522	1.52482	0.944693	0.205835	0.292499	0.413746	0.304027	2.02068	1.54656	0.935616	1.50095	2.66745	2.33811	1.91093	2.30549	0.368318	0.748407	0.710092	0.608939	AT3G62550.1		Adenine nucleotide alpha hydrolases-like superfamily protein
Gorai.007G106400.1	5.11588	5.10628	4.84821	5.02346	2.57136	2.48095	2.5744	2.54224	4.19613	4.6263	4.15848	4.32697	3.13641	2.99481	2.58869	2.90663	4.16041	4.95672	4.57644	4.56453	AT4G01100.1	ADNT1	adenine nucleotide transporter 1
Gorai.007G106400.2	4.15317	4.39437	4.33943	4.29565	2.19074	2.1163	2.00372	2.10359	3.15814	3.73678	3.4863	3.46041	2.28704	2.74371	2.09563	2.37546	3.40836	3.96311	3.55119	3.64089	AT4G01100.1	ADNT1	adenine nucleotide transporter 1
Gorai.007G106400.3	4.17264	4.01725	4.11431	4.1014	2.05341	1.99565	2.2281	2.09239	3.62129	3.817	3.52356	3.65395	2.22128	2.48975	1.99723	2.23609	3.07473	4.20344	3.64387	3.64068	AT4G01100.2	ADNT1	adenine nucleotide transporter 1
Gorai.007G106400.4	4.14508	4.69402	4.35889	4.39933	2.30305	1.83721	2.12528	2.08851	3.36127	3.78512	3.34778	3.49806	2.28631	2.23574	2.18942	2.23716	3.62439	3.92961	3.47075	3.67492	AT4G01100.1	ADNT1	adenine nucleotide transporter 1
Gorai.008G123800.1	2.74878	2.23992	2.61365	2.53411	2.95454	2.97826	2.87822	2.93701	3.35658	3.34792	2.86355	3.18935	3.16552	3.10478	2.76381	3.01137	3.41793	3.57013	3.46135	3.48314	AT4G01100.1	ADNT1	adenine nucleotide transporter 1
Gorai.008G123800.2	2.74704	2.79523	2.94339	2.82855	2.87855	3.19942	3.37991	3.15263	3.37463	3.31504	3.40778	3.36581	3.25976	3.82723	2.89297	3.32665	3.6896	4.04728	4.18504	3.97397	AT4G01100.1	ADNT1	adenine nucleotide transporter 1
Gorai.008G123800.3	2.47961	2.67263	2.78614	2.64613	3.55671	3.14703	3.14277	3.28217	3.11818	3.13731	3.07993	3.11181	2.97779	3.37615	2.83715	3.0637	3.70147	3.41586	3.73878	3.6187	AT4G01100.1	ADNT1	adenine nucleotide transporter 1
Gorai.008G123800.4	2.70516	2.53802	2.80369	2.68229	3.11433	2.97448	3.20837	3.09906	3.37487	3.17835	2.99565	3.18296	2.68794	3.23052	3.08879	3.00242	3.11816	3.26764	3.55391	3.31324	AT4G01100.1	ADNT1	adenine nucleotide transporter 1
Gorai.004G043200.1	2.23215	2.21422	2.47559	2.30732	1.87025	1.95329	1.89249	1.90535	2.00002	2.00705	1.7326	1.91322	2.13347	2.10224	1.76443	2.00005	1.38187	1.91426	1.78234	1.69282	AT4G01100.1	ADNT1	adenine nucleotide transporter 1
Gorai.004G043200.2	2.10088	1.94678	2.10072	2.04946	2.22212	1.88829	1.82555	1.97865	1.98009	1.62669	1.66037	1.75572	1.93559	2.03894	1.74378	1.9061	1.52834	1.61058	1.71287	1.61727	AT4G01100.1	ADNT1	adenine nucleotide transporter 1
Gorai.004G043200.3	2.30068	1.92323	2.18585	2.13659	1.79374	1.98863	1.83275	1.8717	1.98676	1.79358	1.71285	1.83106	1.77227	1.76043	1.73545	1.75605	1.33428	1.57035	1.6362	1.51361	AT4G01100.1	ADNT1	adenine nucleotide transporter 1
Gorai.008G252700.1	1.54893	1.41053	1.61215	1.52387	2.51171	2.50462	3.23497	2.75043	5.2312	4.89242	4.06449	4.72937	3.42289	4.5222	3.96537	3.97016	2.14013	2.08251	2.19148	2.13804	AT4G01100.1	ADNT1	adenine nucleotide transporter 1
Gorai.004G043200.4	1.91509	1.90298	1.85691	1.89166	1.6953	1.72642	1.78185	1.73452	1.74918	1.8522	1.60138	1.73425	1.80482	2.01478	1.59594	1.80518	1.25885	1.35357	1.51584	1.37609	AT4G01100.1	ADNT1	adenine nucleotide transporter 1
Gorai.004G043200.5	2.05151	1.52339	2.08426	1.88639	1.50316	1.85359	1.70535	1.68737	1.66689	1.74045	1.46144	1.62293	1.63303	1.74713	1.53816	1.63944	0.956926	1.49223	1.46038	1.30318	AT4G01100.2	ADNT1	adenine nucleotide transporter 1
Gorai.004G135200.1	0.746671	0.798328	0.813792	0.786264	0.76543	1.00499	0.879891	0.883435	1.6836	2.05607	1.56426	1.76798	0.963179	1.86494	0.81003	1.21272	2.35988	3.27734	3.343	2.99341	AT4G01100.1	ADNT1	adenine nucleotide transporter 1
Gorai.009G219000.1	13.0793	11.7517	12.2608	12.3639	31.1121	30.166	31.1996	30.8259	33.786	31.1285	31.3424	32.0856	32.6056	34.3924	33.0537	33.3506	16.1813	17.3766	16.6636	16.7405	AT1G27450.1	APT1,ATAPT1	adenine phosphoribosyl transferase 1
Gorai.009G219000.2	9.75657	8.04375	8.50221	8.76751	22.2452	21.2325	23.0684	22.182	25.0706	23.0831	22.8257	23.6598	24.5493	27.5067	24.8717	25.6426	10.861	11.0126	11.3345	11.0694	AT1G27450.1	APT1,ATAPT1	adenine phosphoribosyl transferase 1
Gorai.009G219000.3	11.134	9.67869	9.98486	10.2659	25.9996	24.7045	26.9844	25.8961	28.4086	27.4108	26.3862	27.4019	27.0232	27.7648	27.6067	27.4649	13.4466	12.9239	13.8462	13.4056	AT1G27450.1	APT1,ATAPT1	adenine phosphoribosyl transferase 1
Gorai.009G219000.4	12.0493	10.0719	10.2606	10.7939	26.3621	26.0766	28.6787	27.0391	31.87	28.5252	29.9843	30.1265	29.9735	32.3458	31.0113	31.1102	14.5243	13.8661	13.2558	13.8821	AT1G27450.1	APT1,ATAPT1	adenine phosphoribosyl transferase 1
Gorai.009G219000.5	13.1772	10.9817	11.5485	11.9025	27.1128	25.8815	26.6116	26.5353	28.7651	26.7909	26.7642	27.4401	28.7154	29.1609	28.6717	28.8494	15.5496	14.8467	14.8759	15.0907	AT1G27450.1	APT1,ATAPT1	adenine phosphoribosyl transferase 1
Gorai.009G219000.6	17.1513	13.3632	13.602	14.7055	32.9359	31.9546	34.1789	33.0231	32.9906	30.6785	31.6266	31.7652	33.0531	35.7403	33.3213	34.0382	18.1829	17.8026	18.6407	18.2087	AT1G27450.1	APT1,ATAPT1	adenine phosphoribosyl transferase 1
Gorai.009G219000.7	21.6655	20.4282	20.4596	20.8511	38.0924	37.3921	39.7395	38.408	39.5116	37.8412	36.1003	37.8177	38.372	39.3076	39.9095	39.1964	21.8216	20.6831	21.203	21.2359	AT1G27450.1	APT1,ATAPT1	adenine phosphoribosyl transferase 1
Gorai.010G025300.1	34.4721	31.7712	31.5763	32.6066	23.7374	21.8886	22.0065	22.5442	19.4593	18.9275	19.3289	19.2386	20.7023	21.2063	21.7442	21.2176	13.0384	12.7126	12.6839	12.8116	AT1G27450.1	APT1,ATAPT1	adenine phosphoribosyl transferase 1
Gorai.010G025300.2	53.105	47.1626	45.9388	48.7354	38.0315	34.3955	34.3042	35.577	26.8806	27.588	28.8968	27.7885	29.6256	31.1632	32.8624	31.2171	17.3316	18.5944	18.2805	18.0688	AT1G27450.1	APT1,ATAPT1	adenine phosphoribosyl transferase 1
Gorai.010G025300.3	50.5949	41.7295	43.5663	45.2969	34.4655	32.8583	30.5241	32.616	26.0907	25.6698	26.1115	25.9573	29.0674	29.7726	29.2328	29.3576	16.7595	15.9382	18.1434	16.947	AT1G27450.1	APT1,ATAPT1	adenine phosphoribosyl transferase 1
Gorai.008G237200.2	1.21667	1.00448	1.08141	1.10085	2.69116	2.76066	2.16461	2.53881	1.57863	1.48495	1.23723	1.4336	2.11018	2.12919	1.71327	1.98421	0.171402	0.0801444	0.134038	0.128528	AT4G22570.1	APT3	adenine phosphoribosyl transferase 3
Gorai.008G237200.1	1.13323	0.968741	1.33683	1.14627	2.7988	2.89565	2.33804	2.6775	1.57795	1.65415	1.41585	1.54932	2.10591	2.10501	1.81309	2.008	0.198629	0.0993203	0.123613	0.140521	AT4G12440.2	APT4	adenine phosphoribosyl transferase 4
Gorai.008G237200.3	0.97634	0.819381	0.970851	0.922191	2.28203	2.20328	1.6204	2.03523	1.12069	1.13517	1.18409	1.14665	1.64266	1.57359	1.62779	1.61468	0.310405	0.179412	0.17665	0.222156	AT4G12440.2	APT4	adenine phosphoribosyl transferase 4
Gorai.009G127400.1	3.9793	4.51741	4.42804	4.30825	2.46042	2.52895	2.50015	2.49651	4.02021	6.21447	6.47458	5.56975	1.75184	1.69646	1.47168	1.63999	7.01047	9.32041	9.71181	8.6809	AT5G11160.1	APT5	adenine phosphoribosyltransferase 5
Gorai.009G127400.2	5.7687	5.757	4.81715	5.44762	2.92619	3.31501	3.24426	3.16182	4.89641	7.38823	7.3064	6.53035	2.15637	1.72118	1.99898	1.95884	8.01779	9.78857	11.1311	9.64582	AT5G11160.1	APT5	adenine phosphoribosyltransferase 5
Gorai.009G127400.3	3.89059	3.62772	3.79653	3.77161	2.15843	1.97352	2.26773	2.13323	3.89051	5.9412	5.42197	5.08456	1.35251	1.55033	1.48953	1.46412	5.97778	7.86377	7.74783	7.19646	AT5G11160.1	APT5	adenine phosphoribosyltransferase 5
Gorai.009G127400.5	3.96101	4.8016	4.36018	4.37427	2.65308	2.61536	2.36237	2.5436	4.47491	6.64753	6.148	5.75681	1.33288	1.72032	1.70624	1.58648	6.88534	8.42594	9.52215	8.27781	AT5G11160.1	APT5	adenine phosphoribosyltransferase 5
Gorai.009G127400.4	4.21484	3.72624	3.66763	3.86957	1.47625	1.83509	2.20058	1.8373	3.48141	4.80704	5.63098	4.63981	1.57723	1.69809	1.31496	1.53009	5.44524	7.3423	7.28466	6.69074	AT5G11160.1	APT5	adenine phosphoribosyltransferase 5
Gorai.011G208600.1	8.82978	8.67219	8.26798	8.58998	6.299	6.22859	7.29845	6.60868	7.27585	6.63867	5.89626	6.60359	5.86543	6.44304	6.0635	6.12399	5.34295	5.33621	5.23943	5.3062	AT2G37250.1	ADK,ATPADK1	adenosine kinase
Gorai.011G208600.2	7.6423	7.22008	7.02588	7.29608	4.51002	4.96035	5.48198	4.98412	5.44379	5.00066	5.42062	5.28835	5.08271	5.4592	4.89536	5.14576	4.22102	4.27179	3.96392	4.15224	AT2G37250.1	ADK,ATPADK1	adenosine kinase
Gorai.011G241900.1	4.55365	4.33477	3.85146	4.24662	4.97993	4.83042	5.31616	5.04217	6.53473	6.83323	5.95609	6.44135	5.1785	6.91715	4.35404	5.48323	6.43134	5.32471	6.57275	6.1096	AT2G37250.1	ADK,ATPADK1	adenosine kinase
Gorai.011G241900.2	6.14779	5.14441	4.86251	5.3849	5.15666	5.15886	6.10209	5.47254	7.70398	7.63946	6.69379	7.34575	6.10493	8.19226	4.72517	6.34079	8.98679	7.52364	8.74362	8.41801	AT2G37250.1	ADK,ATPADK1	adenosine kinase
Gorai.011G241900.3	4.16893	3.93621	3.89436	3.99983	4.3333	4.2653	5.01472	4.53777	6.34792	6.18197	5.45923	5.99637	5.29359	6.23556	3.94746	5.15887	6.10913	4.62897	5.71489	5.48433	AT2G37250.1	ADK,ATPADK1	adenosine kinase
Gorai.006G165800.1	149.751	155.294	151.884	152.31	71.0777	78.9144	77.637	75.8764	64.5274	68.4654	68.2048	67.0659	75.2679	70.7229	71.3101	72.4336	35.4352	38.1093	36.0954	36.5466	AT5G03300.1	ADK2	adenosine kinase 2
Gorai.006G165800.2	176.855	185.879	176.808	179.847	82.3882	91.7005	91.2776	88.4555	74.5497	78.993	80.2233	77.922	91.2029	83.8547	83.9485	86.3354	44.3429	47.9352	44.5629	45.6137	AT5G03300.1	ADK2	adenosine kinase 2
Gorai.006G165800.3	122.569	134.899	130.937	129.468	56.8064	65.5272	60.3948	60.9095	55.4036	58.6878	56.6567	56.916	65.1563	59.1846	60.881	61.7407	31.5416	33.9909	31.3065	32.2797	AT5G03300.1	ADK2	adenosine kinase 2
Gorai.006G165800.4	96.1423	110.956	105.195	104.098	47.995	52.607	51.3638	50.6552	42.9845	46.8347	45.328	45.0491	51.7767	46.9108	48.7818	49.1564	24.8653	26.2612	25.3159	25.4808	AT5G03300.1	ADK2	adenosine kinase 2
Gorai.006G165800.5	158.781	161.46	154.472	158.238	73.5695	83.5012	80.1848	79.0852	64.0345	67.1444	69.7601	66.9797	78.6967	72.4371	72.062	74.3986	36.9321	39.4523	37.6764	38.0202	AT5G03300.1	ADK2	adenosine kinase 2
Gorai.006G165800.6	137.584	139.143	138.139	138.288	62.938	70.0074	68.5266	67.1573	58.9124	61.7928	62.907	61.204	70.8204	63.9767	65.4302	66.7425	33.8454	35.7754	33.5065	34.3758	AT5G03300.1	ADK2	adenosine kinase 2
Gorai.009G313300.1	31.8637	32.9763	33.2422	32.6941	18.1452	16.76	17.6178	17.5077	18.46	22.5916	20.1472	20.3996	15.7875	16.5389	16.197	16.1745	50.1954	49.5773	51.7682	50.5136	AT5G03300.1	ADK2	adenosine kinase 2
Gorai.009G313300.2	24.0634	23.4278	23.4228	23.638	11.8018	12.268	12.3347	12.1348	13.4369	14.3088	14.7805	14.1754	11.3386	11.8782	11.375	11.5306	36.0606	36.2497	35.4351	35.9151	AT5G03300.1	ADK2	adenosine kinase 2
Gorai.009G290700.1	3.94945	3.34343	3.36323	3.55203	3.24713	3.12082	3.10891	3.15895	2.75181	2.48573	2.71145	2.64966	2.76853	3.31182	2.53222	2.87086	2.9162	2.77036	2.82338	2.83665	AT5G47840.1	AMK2	adenosine monophosphate kinase
Gorai.009G290700.3	2.32761	2.36515	2.56145	2.41807	2.04148	2.10579	2.31406	2.15378	2.02124	1.94225	1.7253	1.89626	1.94442	2.0525	1.86133	1.95275	2.01197	2.1449	2.07574	2.07754	AT5G47840.1	AMK2	adenosine monophosphate kinase
Gorai.009G290700.4	2.42123	2.29985	2.05526	2.25878	2.00781	2.31905	1.7774	2.03475	1.81164	1.74232	1.57554	1.70983	1.42437	1.90123	1.9417	1.75577	1.88706	1.7582	1.91283	1.8527	AT5G47840.1	AMK2	adenosine monophosphate kinase
Gorai.009G290700.2	2.66217	2.18865	2.23865	2.36316	1.84619	2.10372	1.99673	1.98221	2.10837	1.8924	1.83512	1.9453	1.75797	1.74352	2.15047	1.88399	1.93809	2.04348	1.92051	1.96736	AT5G47840.1	AMK2	adenosine monophosphate kinase
Gorai.007G343200.1	2.98176	2.70604	2.39948	2.69576	1.49813	1.51177	1.81447	1.60813	2.00388	2.0312	1.87496	1.97001	1.96788	1.57329	1.97347	1.83822	0.400989	0.362447	0.295407	0.352947	AT3G03900.1	APK3	adenosine-5\'-phosphosulfate (APS) kinase 3
Gorai.007G343200.4	2.59505	2.43434	2.30126	2.44355	1.55551	1.47027	1.64837	1.55805	2.15662	1.78814	1.66845	1.87107	1.90053	1.70517	1.94002	1.84857	0.278183	0.391642	0.342701	0.337508	AT3G03900.1	APK3	adenosine-5\'-phosphosulfate (APS) kinase 3
Gorai.010G179000.1	2.17863	1.7912	1.93207	1.9673	0.835856	0.782147	0.930677	0.84956	0.764718	0.477455	0.418713	0.553628	0.668162	0.446345	0.599061	0.57119	0.0773364	0.0501879	0.0651994	0.0642412	AT4G04880.1		adenosine/AMP deaminase family protein
Gorai.013G102500.1	94.9492	95.2199	90.6723	93.6138	151.396	175.529	190.031	172.319	265.106	282.79	265.574	271.157	222.039	232.164	219.19	224.464	659.032	683.092	654.726	665.617	AT3G25570.1		Adenosylmethionine decarboxylase family protein
Gorai.006G255800.1	7.53671	7.70651	7.81258	7.68527	0.667259	0.370344	0.23019	0.422598	0.347913	0.362227	0.223026	0.311055	0.444614	0.343519	0.657922	0.482018	1.42266	1.53987	1.69205	1.55153	AT5G18930.1	BUD2,SAMDC4	Adenosylmethionine decarboxylase family protein
Gorai.013G246300.1	1.85034	2.17373	2.51113	2.1784	1.5727	1.11157	1.09652	1.26026	1.46326	1.22109	1.0121	1.23215	1.33334	1.22781	1.53051	1.36389	0.660753	0.752439	0.744823	0.719338	AT5G57590.1	BIO1	adenosylmethionine-8-amino-7-oxononanoate transaminases
Gorai.010G059300.1	18.6828	18.1552	17.132	17.99	15.3035	14.8775	15.0768	15.0859	15.9783	16.8246	16.995	16.5993	15.5933	16.3874	15.3665	15.7824	13.9595	13.7111	13.8124	13.8277	AT2G11890.1		adenylate cyclases
Gorai.010G059300.2	15.3535	15.0021	13.7852	14.7136	12.4779	12.9894	12.86	12.7757	12.8757	13.4532	14.039	13.456	12.619	12.6136	13.199	12.8105	10.8026	10.4369	10.9791	10.7395	AT2G11890.1		adenylate cyclases
Gorai.010G224100.1	2.94391	2.60645	2.47589	2.67542	5.40141	5.80636	5.57782	5.5952	6.20125	6.03539	6.99101	6.40922	5.47858	6.56483	5.1227	5.72203	6.17514	5.48125	5.80091	5.8191	AT2G11890.1		adenylate cyclases
Gorai.006G271500.1	12.8116	11.9178	11.8498	12.1931	12.0011	12.6372	12.8352	12.4912	14.9767	16.5082	15.1596	15.5482	13.3337	15.1159	12.3224	13.5906	15.1235	15.8466	16.8819	15.9507	AT5G63400.1	ADK1	adenylate kinase 1
Gorai.006G271500.2	9.84529	9.17376	9.38403	9.4677	9.40817	10.0131	10.4995	9.97359	11.2031	12.1058	12.3434	11.8841	9.8228	12.3864	10.2469	10.8187	12.4116	12.8014	12.5611	12.5913	AT5G63400.1	ADK1	adenylate kinase 1
Gorai.006G271500.3	9.26969	7.83369	8.22752	8.44363	8.25024	9.52694	10.0558	9.27767	10.8747	10.8334	11.0547	10.9209	10.8839	11.0343	9.165	10.3611	10.5938	12.1238	12.0659	11.5945	AT5G63400.1	ADK1	adenylate kinase 1
Gorai.002G191300.1	7.95268	7.57969	7.43966	7.65735	1.36078	0.912103	1.21529	1.16272	1.0237	0.899785	0.618933	0.847472	1.47227	0.751241	1.375	1.1995	0.533423	0.296679	0.393978	0.408027	AT5G63400.1	ADK1	adenylate kinase 1
Gorai.008G205200.1	4.0026	3.76732	3.83419	3.86804	1.49662	1.88815	2.19582	1.8602	1.7296	1.70106	1.57805	1.66957	2.02019	1.97771	1.69171	1.89654	0.692806	0.523814	0.534314	0.583645	AT5G63400.1	ADK1	adenylate kinase 1
Gorai.008G205200.2	1.90902	1.98668	2.21007	2.03526	1.17874	0.834287	0.89341	0.968813	0.912481	0.776202	0.896023	0.861569	1.09454	1.0328	0.972967	1.03344	0.280848	0.41232	0.249389	0.314185	AT5G63400.1	ADK1	adenylate kinase 1
Gorai.001G060300.1	3.52455	3.33712	3.61948	3.49372	2.12218	2.16343	2.54382	2.27648	1.82422	1.57994	1.4316	1.61192	1.92588	1.96393	1.9798	1.95654	0.818677	0.743014	0.929661	0.830451	AT5G63400.1	ADK1	adenylate kinase 1
Gorai.001G060300.2	2.91008	2.57379	2.97741	2.82043	1.77702	1.84552	2.10551	1.90935	1.73615	1.43233	1.21099	1.45982	1.95738	2.11951	1.55254	1.87648	0.678354	0.674478	0.478036	0.610289	AT5G63400.1	ADK1	adenylate kinase 1
Gorai.008G205200.3	1.45311	1.55988	1.78259	1.59853	0.686665	0.755471	0.98043	0.807522	0.678969	0.592302	0.625014	0.632095	0.533368	0.540229	0.639146	0.570914	0.262496	0.136332	0.239976	0.212935	AT5G50370.1		Adenylate kinase family protein
Gorai.002G244800.1	7.8565	9.31895	9.45341	8.87628	5.47405	5.07018	5.7306	5.42494	6.88489	6.34374	5.64339	6.29068	6.17138	5.8329	6.08215	6.02881	5.3783	5.44219	5.42248	5.41432	AT3G57610.1	ADSS	adenylosuccinate synthase
Gorai.007G163700.1	9.14519	8.57704	9.21628	8.9795	5.80816	5.81075	6.52846	6.04913	10.1356	9.57073	6.15016	8.61884	9.97283	8.82273	9.31998	9.37184	3.02319	3.1523	2.94886	3.04145	AT5G48300.1	ADG1,APS1	ADP glucose pyrophosphorylase 1
Gorai.007G163700.2	6.8272	6.82861	7.17312	6.94297	4.35087	4.3484	4.78723	4.4955	8.76421	7.57383	4.81938	7.05247	7.98932	7.56731	7.085	7.54721	2.55108	1.87578	2.11051	2.17912	AT5G48300.1	ADG1,APS1	ADP glucose pyrophosphorylase 1
Gorai.007G163700.3	4.06638	4.42954	4.99789	4.49794	2.80125	3.27207	3.27921	3.11751	5.56281	5.52339	3.12017	4.73546	5.72712	4.5607	4.58291	4.95691	1.91169	1.51281	1.7309	1.71847	AT5G48300.1	ADG1,APS1	ADP glucose pyrophosphorylase 1
Gorai.001G224500.1	1.94652	2.06777	2.54178	2.18535	1.7811	1.91691	1.54836	1.74879	1.62585	1.66808	1.31673	1.53689	1.92914	1.58577	1.63964	1.71818	0.728607	0.844861	0.791971	0.78848	AT5G48300.1	ADG1,APS1	ADP glucose pyrophosphorylase 1
Gorai.001G071000.1	13.0799	12.2373	11.7416	12.3529	10.3143	10.3361	10.9831	10.5445	11.5978	11.7252	11.2659	11.5297	10.0279	10.5113	9.66705	10.0688	12.5084	11.603	10.3458	11.4857	AT1G74910.1		ADP-glucose pyrophosphorylase family protein
Gorai.001G071000.2	6.49338	6.79437	6.85807	6.71527	6.30645	5.81297	5.93673	6.01872	6.98957	7.18674	6.70061	6.95897	6.05685	6.10525	5.86674	6.00961	6.15581	6.31429	6.6384	6.3695	AT1G74910.1		ADP-glucose pyrophosphorylase family protein
Gorai.001G071000.3	5.99046	5.73234	6.18395	5.96892	5.50127	5.51747	5.39977	5.47284	6.36728	6.36446	6.24908	6.32694	5.1903	6.04427	5.27248	5.50235	5.57244	5.51951	5.72609	5.60601	AT1G74910.1		ADP-glucose pyrophosphorylase family protein
Gorai.001G071000.4	6.80048	7.49062	7.25094	7.18068	6.50493	6.29685	6.78389	6.52855	6.99344	7.43637	6.88967	7.10649	6.29382	6.73131	6.28701	6.43738	7.37431	6.46982	6.79991	6.88135	AT1G74910.1		ADP-glucose pyrophosphorylase family protein
Gorai.001G071000.5	4.34942	4.8442	4.76478	4.6528	4.51275	4.17223	4.01315	4.23271	5.13369	4.85429	4.95846	4.98215	4.33299	4.22786	4.14996	4.23694	4.69391	4.50955	4.02061	4.40803	AT1G74910.1		ADP-glucose pyrophosphorylase family protein
Gorai.001G258700.1	41.3289	47.772	47.5055	45.5355	46.6024	46.7805	45.1802	46.1877	44.2456	45.4001	42.6873	44.111	42.7837	46.0125	40.7865	43.1942	26.5437	24.7672	24.9161	25.409	AT1G74910.1		ADP-glucose pyrophosphorylase family protein
Gorai.009G006900.1	12.3606	11.1319	11.0983	11.5303	10.2501	10.0711	12.1338	10.8183	9.06847	8.40821	8.24046	8.57238	9.98355	9.82202	8.43687	9.41414	2.8455	4.47223	4.2282	3.84864	AT2G24765.1	ARF3,ARL1,ATARL1	ADP-ribosylation factor 3
Gorai.009G006900.2	9.45223	8.74868	8.74427	8.98173	8.02169	7.48928	8.91812	8.14303	6.81655	6.66265	6.34206	6.60709	7.04015	7.17176	7.51092	7.24094	2.48894	2.77831	3.14701	2.80475	AT2G24765.1	ARF3,ARL1,ATARL1	ADP-ribosylation factor 3
Gorai.009G006900.3	7.57555	6.79572	6.93382	7.1017	6.87951	6.53088	7.44517	6.95185	5.78063	5.52817	5.15739	5.48873	6.45645	5.49507	5.60568	5.8524	2.31187	2.16059	2.63479	2.36908	AT2G24765.1	ARF3,ARL1,ATARL1	ADP-ribosylation factor 3
Gorai.009G006900.4	9.62746	10.1126	9.43797	9.72602	8.54752	9.2077	10.134	9.29642	7.48797	6.95672	6.99454	7.14641	6.69837	7.69899	6.82927	7.07554	2.89226	3.34832	3.47056	3.23704	AT2G24765.1	ARF3,ARL1,ATARL1	ADP-ribosylation factor 3
Gorai.009G065700.1	18.3721	15.0724	15.0829	16.1758	11.5099	11.7882	12.2342	11.8441	10.5971	9.40718	9.67581	9.89336	11.8377	12.2573	11.2941	11.7964	2.9515	3.30265	3.6769	3.31035	AT2G24765.1	ARF3,ARL1,ATARL1	ADP-ribosylation factor 3
Gorai.009G065700.2	9.89713	9.18233	9.71424	9.5979	6.80789	6.8117	7.41743	7.01234	6.25617	6.31452	5.63664	6.06911	6.01312	6.99393	7.17621	6.72776	2.01583	1.95442	2.31844	2.09623	AT2G24765.1	ARF3,ARL1,ATARL1	ADP-ribosylation factor 3
Gorai.004G101800.3	2.41975	1.97557	2.13549	2.17694	1.90032	1.69879	1.61041	1.73651	1.33883	1.33642	1.48523	1.38683	1.64301	1.8795	1.51045	1.67765	0.404514	0.591722	0.765654	0.587297	AT2G24765.1	ARF3,ARL1,ATARL1	ADP-ribosylation factor 3
Gorai.004G101800.1	1.83382	1.73124	1.51559	1.69355	1.49332	1.33272	1.18557	1.3372	1.29376	1.08713	1.22298	1.20129	1.41393	1.31471	1.35159	1.36008	0.503224	0.598977	0.722458	0.60822	AT2G24765.1	ARF3,ARL1,ATARL1	ADP-ribosylation factor 3
Gorai.004G101800.2	1.14613	1.11608	1.2153	1.15917	1.00115	0.978406	1.19135	1.05697	1.077	0.951266	0.92809	0.985451	0.95143	0.960012	0.99381	0.968417	0.396874	0.580264	0.503265	0.493468	AT2G24765.1	ARF3,ARL1,ATARL1	ADP-ribosylation factor 3
Gorai.004G101800.4	0.529299	0.49973	0.683457	0.570829	0.228933	0.337825	0.437904	0.334887	0.483424	0.295259	0.402878	0.393854	0.302991	0.535208	0.507416	0.448539	0.122181	0.228861	0.126965	0.159336	AT2G24765.1	ARF3,ARL1,ATARL1	ADP-ribosylation factor 3
Gorai.002G185200.1	66.5944	63.9786	63.2955	64.6228	90.3053	88.9218	91.9841	90.4037	81.8195	80.4635	80.1693	80.8174	77.7895	79.6278	82.3499	79.9224	50.9956	54.5943	56.6411	54.077	AT5G14670.1	ARFA1B,ATARFA1B	ADP-ribosylation factor A1B
Gorai.002G185200.5	63.1322	57.2749	60.4129	60.2733	80.0543	76.4474	76.5313	77.6777	78.6679	75.4564	76.8507	76.9917	73.3525	76.7308	79.067	76.3835	48.555	52.199	52.5339	51.096	AT5G14670.1	ARFA1B,ATARFA1B	ADP-ribosylation factor A1B
Gorai.004G146100.1	93.6025	87.7878	89.8033	90.3979	120.122	117.165	122.658	119.982	118.583	117.132	116.899	117.538	115.393	123.901	117.308	118.867	91.2288	89.7104	94.1328	91.6907	AT5G14670.1	ARFA1B,ATARFA1B	ADP-ribosylation factor A1B
Gorai.001G146100.1	21.5187	19.024	21.0847	20.5425	23.1143	21.7372	22.2263	22.3592	20.4967	18.8355	18.6985	19.3436	19.889	21.6096	20.4936	20.664	4.72144	5.87817	6.31999	5.63987	AT3G62290.1	ARFA1E,ATARFA1E	ADP-ribosylation factor A1E
Gorai.009G337500.1	6.55018	5.24139	5.89356	5.89504	6.66164	6.5278	6.40809	6.53251	7.22148	6.09088	6.76503	6.69246	6.83436	6.66397	7.83381	7.11071	2.64722	2.93007	3.01006	2.86245	AT3G62290.1	ARFA1E,ATARFA1E	ADP-ribosylation factor A1E
Gorai.009G337500.2	7.51128	5.87398	6.62689	6.67072	7.98759	7.66854	8.68131	8.11248	8.20259	6.99316	7.66861	7.62145	8.23961	7.97704	8.17699	8.13122	2.9195	3.30443	3.06066	3.09486	AT3G62290.1	ARFA1E,ATARFA1E	ADP-ribosylation factor A1E
Gorai.013G130700.1	24.4672	22.7061	25.2071	24.1268	23.8213	23.3473	23.7694	23.646	28.1005	26.9347	27.2358	27.4237	23.922	24.691	25.1101	24.5744	17.7389	19.9268	21.29	19.6519	AT3G62290.1	ARFA1E,ATARFA1E	ADP-ribosylation factor A1E
Gorai.013G130700.2	39.2381	31.2155	32.6921	34.3819	31.4791	31.7594	33.2562	32.1649	36.4344	37.424	37.8919	37.2501	32.3648	35.7251	35.2323	34.4407	24.6742	26.7474	30.9201	27.4472	AT3G62290.1	ARFA1E,ATARFA1E	ADP-ribosylation factor A1E
Gorai.001G263300.1	5.66431	4.52327	4.7517	4.97976	4.80948	4.42345	4.98842	4.74045	4.83518	5.13063	4.60897	4.85826	4.98969	5.53425	5.29499	5.27298	2.87267	3.03295	3.27486	3.06016	AT1G10630.1	ARFA1F,ATARFA1F	ADP-ribosylation factor A1F
Gorai.001G263300.2	7.48927	5.69216	6.59692	6.59279	5.84585	6.43317	6.50853	6.26252	7.24967	6.71188	6.85415	6.93857	6.86851	7.05601	6.95838	6.96097	4.52724	4.07687	4.62105	4.40839	AT1G10630.1	ARFA1F,ATARFA1F	ADP-ribosylation factor A1F
Gorai.001G263300.3	6.05824	5.17029	6.00171	5.74341	5.44577	5.65488	5.70819	5.60295	6.20436	5.59157	6.30782	6.03459	6.17512	6.34256	6.57099	6.36289	3.31758	3.49631	4.45628	3.75673	AT1G10630.1	ARFA1F,ATARFA1F	ADP-ribosylation factor A1F
Gorai.001G263300.4	7.1132	6.31713	7.03041	6.82025	7.61491	7.36061	7.98499	7.6535	7.36822	7.58591	6.65262	7.20225	8.10442	7.34225	8.00597	7.81755	4.63116	4.83391	5.0775	4.84753	AT1G10630.1	ARFA1F,ATARFA1F	ADP-ribosylation factor A1F
Gorai.001G263300.5	7.88832	6.63023	7.47167	7.33008	8.29713	7.28655	7.27657	7.62009	7.41775	8.01418	7.69787	7.70993	7.64812	7.97641	8.30268	7.97574	5.40959	4.6834	5.66443	5.25247	AT1G10630.1	ARFA1F,ATARFA1F	ADP-ribosylation factor A1F
Gorai.002G185200.2	74.6557	67.3197	66.5952	69.5235	93.0049	89.5011	90.714	91.0733	87.3586	86.5383	86.6458	86.8476	83.7476	89.0006	87.7829	86.8437	52.6169	60.8484	59.8782	57.7811	AT1G10630.1	ARFA1F,ATARFA1F	ADP-ribosylation factor A1F
Gorai.002G185200.3	73.0623	61.7911	61.5264	65.4599	85.7181	82.7626	83.5492	84.01	80.4287	76.3431	80.3462	79.0394	78.2585	81.4176	80.2951	79.9904	50.5896	54.6872	53.9172	53.0647	AT1G10630.1	ARFA1F,ATARFA1F	ADP-ribosylation factor A1F
Gorai.002G185200.4	64.0311	54.8155	56.1891	58.3452	74.0611	75.5347	75.3127	74.9695	72.754	70.2805	73.2847	72.1064	68.2013	72.7204	74.1585	71.6934	42.0286	48.3769	47.9163	46.1073	AT1G10630.1	ARFA1F,ATARFA1F	ADP-ribosylation factor A1F
Gorai.002G185200.6	79.4616	68.7909	67.3262	71.8595	94.8091	93.6342	94.0155	94.1529	91.6361	88.2009	90.5382	90.1251	89.0186	91.1461	93.2392	91.1346	56.4051	62.4199	63.3204	60.7151	AT1G10630.1	ARFA1F,ATARFA1F	ADP-ribosylation factor A1F
Gorai.004G049700.1	786.666	674.879	672.583	711.376	1160.54	1188.71	1178.24	1175.83	1139.28	1146.68	1171.03	1152.33	1049.82	1202.08	1123.09	1125	719.916	725.624	757.128	734.223	AT1G10630.1	ARFA1F,ATARFA1F	ADP-ribosylation factor A1F
Gorai.004G146100.2	108.228	98.0018	96.548	100.926	123.563	122.282	125.603	123.816	130.136	125.755	126.919	127.603	123.187	134.06	125.76	127.669	96.6445	95.5074	102.149	98.1004	AT1G10630.1	ARFA1F,ATARFA1F	ADP-ribosylation factor A1F
Gorai.004G146100.3	101.042	87.8234	91	93.2884	108.886	109.964	116.315	111.722	118.95	115.115	118.188	117.418	112.475	123.618	118.639	118.244	86.4085	87.6367	91.0435	88.3629	AT1G10630.1	ARFA1F,ATARFA1F	ADP-ribosylation factor A1F
Gorai.005G181600.1	302.285	294.467	283.169	293.307	306.69	322.847	334.822	321.453	338.692	343.377	342.783	341.618	320.065	333.215	314.282	322.521	312.558	300.008	310.566	307.711	AT1G10630.1	ARFA1F,ATARFA1F	ADP-ribosylation factor A1F
Gorai.007G120600.1	121.484	104.44	103.72	109.881	95.1264	96.3838	94.9879	95.4994	91.7671	95.8704	100.249	95.9622	95.3773	97.645	92.1521	95.0581	82.1781	85.7947	91.441	86.4713	AT1G10630.1	ARFA1F,ATARFA1F	ADP-ribosylation factor A1F
Gorai.007G120600.2	49.1981	44.6538	45.612	46.4879	40.5775	42.6791	42.6551	41.9706	41.7992	41.7036	42.4732	41.992	38.7251	40.1577	39.1628	39.3486	36.0031	36.1381	37.3921	36.5111	AT1G10630.1	ARFA1F,ATARFA1F	ADP-ribosylation factor A1F
Gorai.008G137100.1	77.298	64.2787	66.1671	69.248	88.347	95.1309	96.8729	93.4502	100.332	99.6011	103.925	101.286	89.2225	100.34	89.4592	93.0074	77.1933	78.2623	84.7385	80.0647	AT1G10630.1	ARFA1F,ATARFA1F	ADP-ribosylation factor A1F
Gorai.008G137100.2	110.617	102.203	102.578	105.133	144.238	154.251	158.381	152.29	158.446	157.217	158.923	158.195	139.721	159.033	140.317	146.357	128.54	126.084	133.957	129.527	AT1G10630.1	ARFA1F,ATARFA1F	ADP-ribosylation factor A1F
Gorai.008G137100.3	71.9492	61.0208	63.8177	65.5959	85.1347	91.8178	92.8876	89.9467	95.1121	97.1644	100.331	97.5359	86.7318	94.9743	86.4354	89.3805	74.8245	77.5122	80.889	77.7419	AT1G10630.1	ARFA1F,ATARFA1F	ADP-ribosylation factor A1F
Gorai.012G062700.1	30.6927	29.1032	31.9805	30.5921	27.5164	26.7143	25.1136	26.4481	22.2791	22.8107	22.1782	22.4227	22.5067	23.2667	23.2986	23.024	11.2171	9.89262	11.4748	10.8615	AT1G10630.1	ARFA1F,ATARFA1F	ADP-ribosylation factor A1F
Gorai.012G062700.2	44.966	39.9039	41.218	42.0293	34.14	34.4306	33.5333	34.0347	28.9633	29.5565	27.8582	28.7927	29.4687	30.4947	31.027	30.3301	15.2063	13.9309	14.3827	14.5066	AT1G10630.1	ARFA1F,ATARFA1F	ADP-ribosylation factor A1F
Gorai.012G062700.3	49.415	43.082	46.2979	46.265	41.3598	38.545	38.2214	39.3754	32.8121	31.7225	32.3245	32.2864	33.2391	36.4634	33.9537	34.5521	16.9799	15.7684	17.0025	16.5836	AT1G10630.1	ARFA1F,ATARFA1F	ADP-ribosylation factor A1F
Gorai.013G131000.1	40.0807	35.502	36.9127	37.4985	37.4866	34.7191	35.627	35.9442	37.6789	37.3892	39.0884	38.0522	34.7997	36.2692	36.5547	35.8745	28.9266	26.9273	30.6342	28.8294	AT1G10630.1	ARFA1F,ATARFA1F	ADP-ribosylation factor A1F
Gorai.013G131000.2	57.3956	54.4702	55.7848	55.8836	54.3765	52.2161	54.8244	53.8057	57.8046	58.1687	59.5249	58.4994	51.7451	54.9605	55.3996	54.0351	47.882	47.8391	52.1972	49.3061	AT1G10630.1	ARFA1F,ATARFA1F	ADP-ribosylation factor A1F
Gorai.013G131000.3	53.0576	49.8572	51.6275	51.5141	49.7737	47.934	49.8182	49.1753	53.3727	55.2742	54.7258	54.4576	51.4182	53.5633	51.711	52.2309	38.8634	40.9971	46.0881	41.9829	AT1G10630.1	ARFA1F,ATARFA1F	ADP-ribosylation factor A1F
Gorai.013G208600.1	10.9934	10.4697	11.2863	10.9165	10.3609	8.99293	10.2097	9.8545	11.471	11.7367	10.8094	11.339	11.0857	12.4356	11.1743	11.5652	6.15597	5.76994	7.43716	6.45436	AT1G10630.1	ARFA1F,ATARFA1F	ADP-ribosylation factor A1F
Gorai.013G208600.2	17.7018	13.8663	15.4832	15.6838	15.2844	15.3572	15.8854	15.509	16.5096	16.4957	15.7097	16.2383	17.0803	18.6124	16.9513	17.548	11.2598	10.6335	13.3273	11.7402	AT1G10630.1	ARFA1F,ATARFA1F	ADP-ribosylation factor A1F
Gorai.013G208600.3	18.5551	16.3963	18.1031	17.6848	19.7908	19.0241	19.4059	19.4069	19.7312	19.5013	18.9068	19.3798	20.2832	21.4796	19.6448	20.4692	13.175	11.2393	14.2734	12.8959	AT1G10630.1	ARFA1F,ATARFA1F	ADP-ribosylation factor A1F
Gorai.013G208600.4	18.3824	15.4033	16.5589	16.7815	15	16.1827	16.7383	15.9737	17.405	16.9219	16.7146	17.0138	18.0676	17.5288	18.4216	18.006	10.8018	11.7901	11.747	11.4463	AT1G10630.1	ARFA1F,ATARFA1F	ADP-ribosylation factor A1F
Gorai.013G208600.5	20.0394	18.2892	18.343	18.8906	17.5615	17.506	18.4216	17.8297	19.3433	18.4515	19.5361	19.1103	19.0967	20.362	19.6037	19.6875	12.855	11.6561	14.66	13.057	AT1G10630.1	ARFA1F,ATARFA1F	ADP-ribosylation factor A1F
Gorai.013G208600.6	5.66777	5.68082	5.83377	5.72745	5.24441	4.95255	5.57483	5.25726	5.79312	5.95813	5.75621	5.83582	5.62306	5.38497	5.91515	5.64106	3.42739	3.48126	3.91299	3.60721	AT1G10630.1	ARFA1F,ATARFA1F	ADP-ribosylation factor A1F
Gorai.013G208600.7	10.6896	10.1604	11.6034	10.8178	10.4505	10.111	9.99656	10.186	11.5235	10.7907	10.5794	10.9646	11.644	11.6315	11.0409	11.4388	6.77265	6.1472	7.46837	6.79608	AT1G10630.1	ARFA1F,ATARFA1F	ADP-ribosylation factor A1F
Gorai.013G208600.8	18.5772	16.5423	16.338	17.1525	16.5265	16.216	17.9605	16.901	17.886	17.9553	17.1463	17.6625	16.6775	20.1742	19.0468	18.6328	11.4734	10.6165	13.2106	11.7669	AT1G10630.1	ARFA1F,ATARFA1F	ADP-ribosylation factor A1F
Gorai.013G208600.9	20.8275	18.2159	18.9351	19.3262	16.5432	18.1053	20.4492	18.3659	22.2043	20.9235	20.5987	21.2422	20.5245	21.6093	19.8589	20.6643	11.6031	12.1624	13.8516	12.539	AT1G10630.1	ARFA1F,ATARFA1F	ADP-ribosylation factor A1F
Gorai.004G259000.1	11.9642	10.2304	10.8001	10.9983	10.6464	12.7655	13.2234	12.2118	11.5534	11.8278	11.14	11.5071	12.4856	13.2473	11.2342	12.3224	7.22271	6.83229	8.92529	7.66009	AT5G17060.1	ARFB1B,ATARFB1B	ADP-ribosylation factor B1B
Gorai.007G349000.1	8.95749	8.45197	8.18775	8.5324	5.47257	5.72007	6.39005	5.8609	4.47224	4.31549	4.31043	4.36606	5.25304	5.37535	4.90359	5.17733	2.88469	2.23976	2.79331	2.63925	AT5G17060.1	ARFB1B,ATARFB1B	ADP-ribosylation factor B1B
Gorai.007G349000.2	8.63121	7.64398	8.10973	8.12831	6.22834	5.64562	6.55369	6.14255	4.47509	4.55067	4.29042	4.43873	4.65233	4.46877	5.21733	4.77948	2.78053	2.39544	3.09088	2.75562	AT5G17060.1	ARFB1B,ATARFB1B	ADP-ribosylation factor B1B
Gorai.006G244300.1	50.7189	43.7932	44.0494	46.1872	48.5661	50.3562	52.0167	50.313	46.6005	47.5362	45.8532	46.6633	46.9328	48.3223	46.0395	47.0982	46.1549	44.6529	46.7768	45.8615	AT3G22950.1	ARFC1,ATARFC1	ADP-ribosylation factor C1
Gorai.003G014400.1	5.52315	4.56373	4.41513	4.834	4.52769	4.89043	5.20064	4.87292	6.36918	6.69762	6.12562	6.39747	6.27946	6.54814	5.44187	6.08982	3.3964	3.22071	4.11278	3.57663	AT2G18390.1	ARL2,ATARLC1,HAL,TTN5	ADP-ribosylation factor family protein
Gorai.007G203200.5	4.17175	3.57493	3.4768	3.74116	3.03162	2.5884	3.21486	2.94496	2.22098	2.17091	2.11803	2.16997	2.6894	2.81857	2.01976	2.50924	3.07498	2.56597	2.5674	2.73612	AT2G18390.1	ARL2,ATARLC1,HAL,TTN5	ADP-ribosylation factor family protein
Gorai.007G203200.1	3.59659	2.97782	3.25472	3.27638	2.26946	2.17498	2.30021	2.24822	1.8805	2.01374	2.02949	1.97458	2.55903	2.37192	2.28046	2.40381	2.7563	2.40656	2.60877	2.59054	AT2G18390.1	ARL2,ATARLC1,HAL,TTN5	ADP-ribosylation factor family protein
Gorai.007G203200.2	2.0499	1.83404	2.13539	2.00644	1.75544	1.40455	1.69068	1.61689	1.45364	1.20175	1.40764	1.35434	1.37109	1.16358	1.29489	1.27652	1.42684	1.53712	1.63101	1.53166	AT2G18390.1	ARL2,ATARLC1,HAL,TTN5	ADP-ribosylation factor family protein
Gorai.007G203200.4	2.67446	2.0558	2.0891	2.27312	2.00493	1.7645	1.9578	1.90908	1.45603	1.41659	1.49174	1.45479	1.48027	1.83643	1.83335	1.71668	1.74551	1.67919	1.96314	1.79595	AT2G18390.1	ARL2,ATARLC1,HAL,TTN5	ADP-ribosylation factor family protein
Gorai.007G203200.3	1.84482	1.7621	1.73135	1.77942	1.60579	1.27689	1.49805	1.46024	0.992413	1.0628	0.998136	1.01778	1.16514	1.33242	1.0677	1.18842	1.39118	1.15577	1.23395	1.2603	AT2G18390.1	ARL2,ATARLC1,HAL,TTN5	ADP-ribosylation factor family protein
Gorai.004G045800.1	3.40996	3.17658	3.12643	3.23766	2.8633	3.00489	3.34074	3.06964	2.87507	3.1013	2.6408	2.87239	2.39661	2.889	2.83059	2.7054	6.86146	5.66225	5.55513	6.02628	AT5G37680.1	ARLA1A,ATARLA1A	ADP-ribosylation factor-like A1A
Gorai.004G045800.2	1.86009	2.00577	1.97979	1.94855	1.40024	1.94653	1.92729	1.75802	2.04031	1.81633	1.84706	1.90123	1.82224	1.96446	1.5236	1.7701	3.52602	3.59656	3.45136	3.52464	AT5G37680.1	ARLA1A,ATARLA1A	ADP-ribosylation factor-like A1A
Gorai.005G231000.1	13.1946	12.9754	12.0519	12.7406	11.6201	11.0443	12.6214	11.7619	14.6586	14.502	13.9081	14.3562	13.9612	14.395	13.5145	13.9569	11.7268	11.1824	12.343	11.7507	AT3G49870.1	ARLA1C,ATARLA1C	ADP-ribosylation factor-like A1C
Gorai.005G231000.2	7.26961	6.15983	5.9324	6.45395	5.13975	6.15408	6.31262	5.86881	7.54976	6.67404	7.22662	7.15014	6.05815	7.27397	6.77702	6.70305	5.60299	6.18034	6.25079	6.01137	AT3G49870.1	ARLA1C,ATARLA1C	ADP-ribosylation factor-like A1C
Gorai.005G231000.3	8.72713	7.48154	7.40452	7.87107	7.90714	6.88839	8.19352	7.66301	9.43702	8.91728	9.38493	9.24641	8.53919	8.99197	8.09877	8.54331	7.11007	7.56546	7.7682	7.48124	AT3G49870.1	ARLA1C,ATARLA1C	ADP-ribosylation factor-like A1C
Gorai.007G223900.1	45.5585	37.1396	39.1952	40.6311	20.6216	18.5178	17.865	19.0015	10.9975	10.3416	10.5045	10.6145	14.0098	12.6876	15.5479	14.0818	2.10933	2.52056	2.41118	2.34702	AT3G49870.1	ARLA1C,ATARLA1C	ADP-ribosylation factor-like A1C
Gorai.013G050700.1	4.28673	3.36189	3.81415	3.82092	3.73196	3.68322	4.05289	3.82269	3.8308	4.10535	4.14883	4.02833	4.05531	4.12742	4.22497	4.1359	3.53643	3.71606	4.09902	3.78384	AT3G49870.1	ARLA1C,ATARLA1C	ADP-ribosylation factor-like A1C
Gorai.013G050700.2	6.61142	7.01979	6.27222	6.63448	5.85572	6.23401	6.85316	6.3143	6.32561	6.28889	6.00641	6.20697	6.62238	6.79462	6.98858	6.80186	5.78333	5.97171	6.04592	5.93365	AT3G49870.1	ARLA1C,ATARLA1C	ADP-ribosylation factor-like A1C
Gorai.013G050700.3	6.03174	5.14802	5.19041	5.45673	5.01644	5.09527	5.41956	5.17709	5.26388	5.58891	5.49961	5.4508	5.3749	5.81595	5.87119	5.68734	4.86857	5.17364	4.74303	4.92841	AT3G49870.1	ARLA1C,ATARLA1C	ADP-ribosylation factor-like A1C
Gorai.013G050700.4	4.13632	3.18666	3.60982	3.64427	3.58437	3.48928	3.97843	3.68403	3.78062	3.61311	3.45405	3.61592	3.89843	3.47052	4.46056	3.94317	2.76765	3.39769	3.3663	3.17722	AT3G49870.1	ARLA1C,ATARLA1C	ADP-ribosylation factor-like A1C
Gorai.013G050700.5	4.25171	3.73488	3.372	3.7862	3.87809	3.38549	3.91869	3.72742	3.15687	3.27556	3.82084	3.41776	3.69804	3.65653	4.01193	3.78883	3.22899	2.82437	3.58038	3.21125	AT3G49870.1	ARLA1C,ATARLA1C	ADP-ribosylation factor-like A1C
Gorai.013G050700.6	4.49861	4.98977	4.62239	4.70359	4.17173	4.93669	4.49052	4.53298	4.88816	5.21426	5.02142	5.04128	5.09992	4.2716	5.87172	5.08108	4.95097	3.56969	4.45646	4.32571	AT3G49870.1	ARLA1C,ATARLA1C	ADP-ribosylation factor-like A1C
Gorai.013G050700.7	7.66839	7.02745	6.54257	7.07947	7.02295	7.55748	7.03308	7.2045	6.54847	6.35425	6.82017	6.5743	7.21463	6.59521	6.70021	6.83668	5.85515	5.76544	6.28305	5.96788	AT3G49870.1	ARLA1C,ATARLA1C	ADP-ribosylation factor-like A1C
Gorai.013G050700.9	6.13883	5.80922	5.24873	5.73226	5.26086	5.03515	5.73866	5.34489	4.61433	4.81564	5.30499	4.91165	4.73681	5.54131	5.24755	5.17522	4.83394	4.37994	4.85406	4.68931	AT3G49870.1	ARLA1C,ATARLA1C	ADP-ribosylation factor-like A1C
Gorai.007G223900.2	41.2865	33.5884	34.4622	36.4457	18.9926	16.2511	16.258	17.1673	10.1204	9.82933	9.91327	9.95434	12.546	11.4201	13.7171	12.5611	1.62743	1.80433	2.51923	1.98366	AT3G49870.1	ARLA1C,ATARLA1C	ADP-ribosylation factor-like A1C
Gorai.013G050700.8	1.53718	2.11786	1.89823	1.85109	1.84281	1.81615	2.28643	1.9818	1.79762	1.59882	1.81069	1.73571	1.87171	1.96278	2.11901	1.9845	2.057	2.00773	1.71306	1.92593	AT3G49870.1	ARLA1C,ATARLA1C	ADP-ribosylation factor-like A1C
Gorai.003G030700.1	56.9998	56.6385	52.8584	55.4989	50.0054	43.1066	43.9794	45.6972	29.47	27.1083	29.3078	28.6287	35.0697	32.5686	40.5789	36.0724	2.38994	2.86525	2.98169	2.74563	AT3G49870.1	ARLA1C,ATARLA1C	ADP-ribosylation factor-like A1C
Gorai.003G030700.2	27.328	24.887	25.4697	25.8949	22.4023	20.7994	21.0888	21.4302	14.0437	13.0317	13.7017	13.5924	17.8736	16.3595	21.3468	18.5266	1.57154	1.46899	1.41258	1.48437	AT3G49870.1	ARLA1C,ATARLA1C	ADP-ribosylation factor-like A1C
Gorai.003G030700.3	34.1723	31.0491	31.806	32.3425	28.9837	26.5403	26.9991	27.5077	17.227	16.183	16.598	16.6693	22.1144	19.7128	24.907	22.2447	1.0958	1.31171	1.33995	1.24915	AT3G49870.1	ARLA1C,ATARLA1C	ADP-ribosylation factor-like A1C
Gorai.003G030700.4	22.2622	20.2965	20.9489	21.1692	18.7109	16.1647	15.8453	16.907	10.88	10.4086	11.2056	10.8314	13.6592	13.5397	16.4392	14.546	0.8915	1.03495	1.02218	0.982878	AT3G49870.1	ARLA1C,ATARLA1C	ADP-ribosylation factor-like A1C
Gorai.003G030700.5	16.5059	14.7031	14.8641	15.3577	13.5908	11.9107	12.2869	12.5962	7.78728	7.25238	8.15639	7.73202	10.152	9.22477	12.1794	10.5187	0.782559	0.739752	0.742529	0.754947	AT3G49870.1	ARLA1C,ATARLA1C	ADP-ribosylation factor-like A1C
Gorai.004G037100.1	68.5908	77.6466	75.4964	73.9113	50.2694	50.7914	51.5251	50.862	56.5947	60.8769	61.0108	59.4941	52.3349	53.4186	52.7058	52.8198	62.7926	65.2552	63.1835	63.7438	AT5G13490.1	AAC2	ADP/ATP carrier 2
Gorai.004G037100.2	68.6574	77.6578	71.9087	72.7413	51.5822	51.72	52.8314	52.0445	56.3156	60.1917	60.9615	59.1562	51.0297	52.9288	49.9229	51.2938	61.4126	67.0258	63.5427	63.9937	AT5G13490.1	AAC2	ADP/ATP carrier 2
Gorai.004G037200.1	133.962	136.529	129.884	133.459	100.241	96.1599	99.6452	98.6822	104.183	109.862	111.673	108.573	94.4839	94.6643	92.9335	94.0272	112.06	117.972	112.582	114.205	AT5G13490.1	AAC2	ADP/ATP carrier 2
Gorai.004G065500.1	48.1374	55.1958	51.484	51.6058	25.9596	25.8003	26.9662	26.242	26.9213	29.2819	27.2515	27.8182	25.7821	25.8199	24.6657	25.4226	31.7627	31.2269	30.689	31.2262	AT5G13490.1	AAC2	ADP/ATP carrier 2
Gorai.004G065500.2	41.0649	46.4741	45.0078	44.1823	21.5401	21.0064	22.886	21.8108	24.1258	24.7237	23.8106	24.22	22.5492	23.188	21.0128	22.25	27.9146	26.3027	24.8567	26.358	AT5G13490.1	AAC2	ADP/ATP carrier 2
Gorai.004G065500.3	32.3281	38.0102	35.2995	35.2126	17.8529	17.8761	18.3565	18.0285	18.7551	19.0373	18.2396	18.6773	17.8176	18.6639	17.5265	18.0027	22.227	21.117	19.7224	21.0221	AT5G13490.1	AAC2	ADP/ATP carrier 2
Gorai.004G065500.4	47.6054	51.9314	48.3327	49.2898	25.1165	24.7603	27.432	25.7696	26.2377	27.0649	26.7038	26.6688	25.494	26.476	24.2115	25.3938	31.6655	29.1296	28.8094	29.8682	AT5G13490.1	AAC2	ADP/ATP carrier 2
Gorai.004G065500.5	46.0442	50.1911	46.0466	47.4273	25.713	24.6343	24.7868	25.0447	25.6208	25.6903	24.9031	25.4047	22.6891	24.5813	22.3767	23.2157	29.366	28.2981	27.1582	28.2741	AT5G13490.1	AAC2	ADP/ATP carrier 2
Gorai.004G173000.1	74.3558	78.1002	77.4841	76.6467	81.7464	80.2009	76.5535	79.5003	59.0906	53.4769	54.8523	55.8066	59.7877	62.1205	62.1492	61.3525	36.4101	35.2351	36.6985	36.1146	AT5G13490.1	AAC2	ADP/ATP carrier 2
Gorai.008G154500.1	124.224	124.579	125.532	124.778	60.9426	54.355	59.5704	58.2893	61.3535	62.1625	60.4844	61.3335	61.3474	59.6732	63.0706	61.3637	38.3168	38.0765	39.2763	38.5566	AT4G28390.1	AAC3,ATAAC3	ADP/ATP carrier 3
Gorai.008G154500.2	108.584	109.361	113.584	110.509	53.5648	49.2902	51.6972	51.5174	56.8503	54.988	53.9392	55.2592	55.1079	54.3301	58.1404	55.8595	33.0518	33.3754	34.9086	33.7786	AT4G28390.1	AAC3,ATAAC3	ADP/ATP carrier 3
Gorai.008G154500.3	112.212	111.923	111.512	111.882	55.0289	50.4551	55.4424	53.6421	55.6889	56.502	54.3846	55.5252	56.6835	53.7007	57.2108	55.865	33.0476	33.5581	34.8761	33.8272	AT4G28390.1	AAC3,ATAAC3	ADP/ATP carrier 3
Gorai.008G154500.4	121.484	118.565	119.085	119.711	58.6472	53.2386	58.9563	56.9474	61.4644	60.5881	60.2928	60.7818	61.0863	58.4591	63.0078	60.8511	36.1378	37.4078	37.5466	37.0307	AT4G28390.1	AAC3,ATAAC3	ADP/ATP carrier 3
Gorai.008G154500.5	120.748	117.256	117.056	118.353	58.922	52.6565	58.3848	56.6545	57.8919	58.2879	56.323	57.5009	59.6858	56.7395	61.1187	59.1813	35.821	35.4111	36.9885	36.0735	AT4G28390.1	AAC3,ATAAC3	ADP/ATP carrier 3
Gorai.009G200400.1	4.46222	5.35369	5.22142	5.01244	2.0689	1.79517	1.66297	1.84235	1.80681	1.64275	1.19275	1.54744	3.03161	1.83453	2.54774	2.47129	0.343766	0.272863	0.268438	0.295022	AT1G27680.1	APL2	ADPGLC-PPase large subunit
Gorai.009G200400.2	4.78015	4.58994	5.09223	4.82077	2.09766	1.79355	1.67736	1.85619	1.49032	1.67109	1.1325	1.4313	2.47854	1.83082	2.30016	2.20318	0.177234	0.332467	0.246305	0.252002	AT1G27680.1	APL2	ADPGLC-PPase large subunit
Gorai.009G200400.3	4.7197	4.92038	5.24667	4.96225	2.02965	1.6569	1.93303	1.87319	1.82257	1.51199	1.02708	1.45388	2.52668	1.77293	2.29283	2.19748	0.350563	0.277997	0.288972	0.305844	AT1G27680.1	APL2	ADPGLC-PPase large subunit
Gorai.002G130700.1	4.82345	5.92553	5.76616	5.50505	5.47355	5.12747	5.40416	5.33506	6.67185	5.79788	4.74114	5.73696	6.37184	5.69415	5.94931	6.0051	0.979543	1.02661	1.11828	1.04148	AT4G33300.1	ADR1-L1	ADR1-like 1
Gorai.009G208600.1	3.51454	4.53621	4.10913	4.05329	3.56579	3.30151	3.13482	3.33404	3.57129	3.00514	2.44932	3.00859	5.46847	3.71504	4.40911	4.53087	1.43302	1.36854	1.04503	1.2822	AT4G33300.1	ADR1-L1	ADR1-like 1
Gorai.009G275000.1	3.58575	3.91743	3.97262	3.82527	5.2797	4.73847	5.00877	5.00898	5.39352	5.20764	4.45804	5.01973	5.62143	5.65408	5.91308	5.72953	0.734695	0.787279	0.808734	0.776903	AT4G33300.1	ADR1-L1	ADR1-like 1
Gorai.004G099500.1	4.09884	4.41818	4.83387	4.4503	5.33175	5.22175	5.31052	5.28801	3.58704	3.3072	3.32616	3.4068	3.96074	4.08944	4.67043	4.24021	0.924298	0.821954	0.929906	0.892052	AT5G57410.3		Afadin/alpha-actinin-binding protein
Gorai.004G099500.2	4.18758	4.69985	4.21962	4.36902	5.63445	5.18937	5.2078	5.34387	3.39346	3.09005	2.97686	3.15346	4.22886	3.98427	4.31319	4.17544	0.750055	0.868898	0.948517	0.855823	AT5G57410.1		Afadin/alpha-actinin-binding protein
Gorai.004G099500.3	5.92415	5.85592	5.46565	5.74857	6.55186	6.40451	6.04939	6.33526	4.432	3.76293	3.98679	4.06057	5.10596	5.93437	5.38605	5.47546	1.08142	1.03258	1.23374	1.11591	AT5G57410.1		Afadin/alpha-actinin-binding protein
Gorai.004G099500.4	4.32688	4.34859	4.0866	4.25402	5.18119	4.85538	4.93026	4.98894	3.43507	2.82463	3.11354	3.12441	3.95317	4.13061	4.56896	4.21758	0.804912	0.822523	0.997275	0.874903	AT5G57410.1		Afadin/alpha-actinin-binding protein
Gorai.004G099500.5	6.31893	5.914	5.6025	5.94514	6.03109	6.74278	6.34801	6.37396	4.20016	4.11287	3.82279	4.04527	5.38774	5.47794	5.44133	5.43567	0.988083	1.01152	1.1104	1.03667	AT5G57410.1		Afadin/alpha-actinin-binding protein
Gorai.004G099500.6	5.35983	5.95378	5.46376	5.59246	6.47796	6.38992	6.07931	6.31573	4.17939	3.93392	3.54276	3.88536	5.29391	5.04088	5.68757	5.34079	0.977932	0.981319	0.98704	0.982097	AT5G57410.2		Afadin/alpha-actinin-binding protein
Gorai.001G033000.1	1.53374	1.74482	1.76024	1.6796	1.76531	1.70887	1.92504	1.79974	1.92005	1.98893	1.93852	1.94917	1.50209	1.97724	2.01842	1.83258	2.93963	2.98965	2.78265	2.90398	AT2G25530.1		AFG1-like ATPase family protein
Gorai.001G033000.2	1.58567	1.66479	1.94395	1.73147	1.9073	1.64609	1.7814	1.77827	1.92771	2.15054	1.85121	1.97649	1.74407	2.13034	1.64696	1.84045	2.92015	2.9977	2.93128	2.94971	AT2G25530.1		AFG1-like ATPase family protein
Gorai.001G033000.3	1.65073	1.77448	1.8715	1.76557	1.77252	1.73992	2.11081	1.87442	1.99322	2.06818	1.83631	1.9659	1.7601	1.89424	1.7126	1.78898	3.11705	3.32466	3.50155	3.31442	AT2G25530.1		AFG1-like ATPase family protein
Gorai.007G219600.1	0.875651	1.03145	1.17928	1.02879	0.757957	0.701748	0.726428	0.728711	1.33089	1.57997	0.986316	1.29906	1.59747	1.10211	1.58678	1.42879	0.651346	0.570429	0.715044	0.645606	AT1G22130.1	AGL104	AGAMOUS-like 104
Gorai.005G100600.1	0.165421	0.149267	0.232989	0.182559	2.03293	2.29303	2.06773	2.13123	1.91884	1.71545	1.38412	1.6728	1.99218	2.2047	1.80214	1.99967	1.10005	1.22651	1.60214	1.30957	AT1G22130.1	AGL104	AGAMOUS-like 104
Gorai.008G112400.2	1.82099	1.36911	1.25611	1.48207	2.50093	2.768	3.00907	2.75933	1.90224	1.50092	1.48462	1.62926	2.77682	2.28775	2.14069	2.40176	0.237943	0.0919068	0.129571	0.15314	AT5G13790.1	AGL15	AGAMOUS-like 15
Gorai.008G112400.1	1.54573	1.26575	1.24575	1.35241	1.66653	2.00398	2.28463	1.98505	1.36174	1.53109	1.24411	1.37898	1.71906	2.21086	1.92442	1.95145	0.218754	0.10532	0.0867726	0.136949	AT5G13790.1	AGL15	AGAMOUS-like 15
Gorai.008G112400.3	1.21223	1.04727	1.1019	1.12047	1.97591	2.18749	2.44944	2.20428	1.56782	1.26028	1.36699	1.39836	1.63615	2.1522	1.6952	1.82785	0.221108	0.0187975	0.112116	0.117341	AT5G13790.1	AGL15	AGAMOUS-like 15
Gorai.010G032600.1	1.12647	1.03789	1.14118	1.10185	0.613698	0.340208	0.280189	0.411365	0.436602	0.493739	0.522948	0.48443	0.38149	0.380439	0.658728	0.473552	0.0573462	0.11544	0.0906092	0.0877984	AT3G57230.1	AGL16	AGAMOUS-like 16
Gorai.007G237300.1	3.91098	2.81314	2.94689	3.22367	3.63907	3.66774	3.64849	3.65177	3.52266	3.45668	3.45061	3.47665	4.42943	4.23164	4.16667	4.27591	1.93129	2.82262	2.55336	2.43576	AT2G45660.1	AGL20,ATSOC1,SOC1	AGAMOUS-like 20
Gorai.010G165500.1	7.95457	6.00703	6.95925	6.97362	6.54886	6.31101	5.91264	6.2575	7.50574	6.19561	5.89546	6.53227	6.59215	6.87318	7.10838	6.85791	3.63301	4.93131	4.9518	4.50537	AT2G34440.1	AGL29	AGAMOUS-like 29
Gorai.005G142100.1	2.78796	2.85288	2.7329	2.79125	1.45932	1.39137	1.55138	1.46736	1.11934	1.18361	1.0366	1.11318	1.39052	1.38709	1.40658	1.39473	0.59559	0.537092	0.626764	0.586482	AT2G03060.2	AGL30	AGAMOUS-like 30
Gorai.012G163200.1	5.99659	5.73388	6.12106	5.95051	4.87685	4.37942	4.561	4.60576	2.55343	2.01258	1.88195	2.14932	4.62848	3.42938	4.6603	4.23939	0.453142	0.576976	0.32229	0.450803	AT2G24840.1	AGL61,DIA	AGAMOUS-like 61
Gorai.003G103000.1	0.270685	0.306061	0.308573	0.295106	3.09866	5.11905	4.32957	4.18243	3.7572	3.05201	3.0229	3.27737	4.47929	4.35996	3.76333	4.20086	0.471872	0.3729	0.689358	0.511377	AT5G60910.1	AGL8,FUL	AGAMOUS-like 8
Gorai.003G103000.2	0.21798	0.200606	0.270903	0.22983	1.76676	2.74926	2.60627	2.3741	2.06649	1.67323	1.91471	1.88481	2.05505	2.88676	2.44692	2.46291	0.313695	0.185981	0.347282	0.282319	AT5G60910.1	AGL8,FUL	AGAMOUS-like 8
Gorai.013G210600.1	1.02114	1.45989	1.18143	1.22082	4.83616	8.43555	9.13951	7.47041	7.08225	5.16132	5.74645	5.99667	9.40489	10.2437	7.40427	9.01763	0.0444927	0.0172347	0.0493258	0.0370177	AT5G48670.1	AGL80,FEM111	AGAMOUS-like 80
Gorai.005G050600.1	4.15474	4.59223	4.26308	4.33668	3.24723	2.93906	3.32266	3.16965	4.58116	4.55673	4.31574	4.48454	4.18431	3.7383	4.55743	4.16001	3.51144	4.0901	3.15882	3.58679	AT3G23310.1		AGC (cAMP-dependent, cGMP-dependent and protein kinase C) kinase family protein
Gorai.005G050600.2	2.83147	3.47219	3.3522	3.21862	2.70353	2.44991	2.33189	2.49511	3.59744	3.5828	3.62698	3.60241	3.53153	3.09071	3.64137	3.4212	2.54083	3.50618	2.83221	2.95974	AT3G23310.1		AGC (cAMP-dependent, cGMP-dependent and protein kinase C) kinase family protein
Gorai.001G229700.1	3.54761	3.72049	3.02216	3.43009	7.37236	7.26976	7.19854	7.28022	4.78597	4.66595	4.99629	4.81607	6.61261	4.99447	6.56163	6.05624	0.627944	0.659635	0.771995	0.686525	AT4G13000.1		AGC (cAMP-dependent, cGMP-dependent and protein kinase C) kinase family protein
Gorai.001G229700.2	3.3122	2.9281	3.05498	3.09843	6.15386	6.68332	6.85224	6.56314	4.64859	4.31365	4.83015	4.59746	5.53324	4.69198	5.79238	5.3392	0.517444	0.676775	0.499514	0.564578	AT4G13000.1		AGC (cAMP-dependent, cGMP-dependent and protein kinase C) kinase family protein
Gorai.009G033500.1	11.4921	12.7726	11.615	11.9599	23.1017	22.2011	22.9629	22.7552	15.0791	14.0776	14.9318	14.6962	17.708	16.4514	21.1836	18.4477	0.494876	0.469455	0.492045	0.485459	AT4G33080.2		AGC (cAMP-dependent, cGMP-dependent and protein kinase C) kinase family protein
Gorai.009G033500.2	6.44672	7.04557	6.59347	6.69525	13.8556	12.6213	13.3148	13.2639	8.5377	8.13341	8.73337	8.46816	10.6676	9.8945	12.1109	10.891	0.198302	0.227715	0.299233	0.24175	AT4G33080.2		AGC (cAMP-dependent, cGMP-dependent and protein kinase C) kinase family protein
Gorai.009G033500.3	10.6154	10.8592	10.3228	10.5991	21.321	19.6815	20.6361	20.5462	12.2644	11.4073	13.4063	12.3593	16.3569	14.8539	18.7839	16.6649	0.310666	0.415325	0.374863	0.366951	AT4G33080.2		AGC (cAMP-dependent, cGMP-dependent and protein kinase C) kinase family protein
Gorai.009G042700.1	4.24801	4.43159	4.21812	4.29924	4.47459	4.2938	4.2079	4.32543	3.74857	3.31273	3.38132	3.48087	5.01458	3.84468	4.48335	4.44754	0.65	0.842285	0.759898	0.750728	AT4G33080.1		AGC (cAMP-dependent, cGMP-dependent and protein kinase C) kinase family protein
Gorai.009G042700.2	3.90624	4.26814	3.80753	3.99397	4.22958	4.18224	4.37726	4.26303	3.73935	3.32847	3.43161	3.49981	4.46504	3.93826	4.74637	4.38322	0.661488	0.843126	0.714195	0.739603	AT4G33080.1		AGC (cAMP-dependent, cGMP-dependent and protein kinase C) kinase family protein
Gorai.009G042700.3	2.92651	3.40897	3.50208	3.27919	3.44043	3.88849	3.62903	3.65265	3.18559	2.99013	2.81697	2.99756	4.01061	3.55058	3.81	3.79039	0.667399	0.744511	0.543149	0.651686	AT4G33080.1		AGC (cAMP-dependent, cGMP-dependent and protein kinase C) kinase family protein
Gorai.009G042700.4	3.74982	3.81703	3.69899	3.75528	3.97345	4.12012	4.05381	4.04913	3.45149	2.90335	2.88585	3.08023	4.39058	3.7594	4.04986	4.06661	0.472639	0.734442	0.710518	0.6392	AT4G33080.1		AGC (cAMP-dependent, cGMP-dependent and protein kinase C) kinase family protein
Gorai.009G042700.5	2.87846	4.10041	3.83334	3.60407	4.1745	3.7667	3.89955	3.94692	3.42582	3.28276	2.90016	3.20292	3.80764	3.6385	3.97526	3.80713	0.602232	0.785685	0.609701	0.665873	AT4G33080.1		AGC (cAMP-dependent, cGMP-dependent and protein kinase C) kinase family protein
Gorai.011G175100.2	2.13502	1.99403	2.43915	2.1894	2.38663	2.37072	2.22239	2.32658	2.33815	2.13199	1.86084	2.11033	2.36178	2.27938	2.39004	2.34373	1.22661	1.48922	1.5108	1.40887	AT4G14350.1		AGC (cAMP-dependent, cGMP-dependent and protein kinase C) kinase family protein
Gorai.011G175100.1	1.86957	1.93237	2.07222	1.95805	2.3563	2.26084	2.47393	2.36369	2.02636	2.21668	2.06204	2.1017	2.15923	2.15058	2.20299	2.17093	1.14382	1.47944	1.33153	1.31827	AT4G14350.1		AGC (cAMP-dependent, cGMP-dependent and protein kinase C) kinase family protein
Gorai.011G175100.3	1.53935	1.86441	1.83234	1.74537	2.26895	1.93999	2.09925	2.10273	1.88791	1.73256	1.76267	1.79438	1.96735	1.8176	1.74212	1.84236	1.18427	1.1143	1.2235	1.17403	AT4G14350.1		AGC (cAMP-dependent, cGMP-dependent and protein kinase C) kinase family protein
Gorai.005G119300.2	1.5335	1.52484	1.45981	1.50605	1.21935	1.31714	1.25957	1.26535	1.49394	1.32118	1.23116	1.34876	1.43871	1.31926	1.26763	1.34187	0.978411	0.843013	0.776349	0.865924	AT4G14350.3		AGC (cAMP-dependent, cGMP-dependent and protein kinase C) kinase family protein
Gorai.006G253200.3	3.84383	4.27331	4.29777	4.1383	2.14808	1.81024	1.76223	1.90685	2.26881	2.52966	1.88758	2.22868	1.99024	1.87421	2.38363	2.08269	2.05293	2.53241	2.23821	2.27452	AT4G14350.3		AGC (cAMP-dependent, cGMP-dependent and protein kinase C) kinase family protein
Gorai.006G253200.1	3.71838	4.08325	4.26687	4.02283	2.09485	1.78444	1.85543	1.91157	2.22028	2.21645	1.78467	2.0738	1.90712	1.6805	2.34575	1.97779	2.10621	2.24112	2.04169	2.12967	AT4G14350.3		AGC (cAMP-dependent, cGMP-dependent and protein kinase C) kinase family protein
Gorai.006G253200.2	3.08957	3.58393	3.8663	3.51327	1.59499	1.51077	1.63606	1.58061	1.82376	2.06878	1.7738	1.88878	1.79408	1.38399	1.92163	1.6999	1.90606	2.08125	1.82124	1.93618	AT3G23310.1		AGC (cAMP-dependent, cGMP-dependent and protein kinase C) kinase family protein
Gorai.006G253200.4	2.83091	2.93944	3.25736	3.00924	1.38005	1.22044	1.13947	1.24666	1.55953	1.60682	1.54814	1.5715	1.70901	1.3543	1.69234	1.58522	1.62764	1.70108	1.70844	1.67905	AT4G14350.3		AGC (cAMP-dependent, cGMP-dependent and protein kinase C) kinase family protein
Gorai.006G064300.1	0.234226	0.405422	0.326535	0.322061	0.273946	0.249248	0.177833	0.233676	0.600021	0.482513	0.442427	0.50832	0.42016	0.255588	0.345193	0.340314	2.33766	2.19578	1.59185	2.04176	AT5G62310.1	IRE	AGC (cAMP-dependent, cGMP-dependent and protein kinase C) kinase family protein
Gorai.012G021000.1	7.15025	7.21544	8.064	7.47656	6.87122	6.94256	7.6465	7.15343	7.68449	7.55197	7.22626	7.48757	6.23065	7.22101	6.97719	6.80962	4.87557	5.55024	6.18235	5.53605	AT5G52070.1		Agenet domain-containing protein
Gorai.013G208100.2	3.32523	3.09234	3.69969	3.37242	2.63905	3.02242	2.72084	2.79411	3.53726	3.28093	3.42569	3.41462	4.01181	3.45603	3.57659	3.68148	1.93236	2.75755	2.37362	2.35451	AT1G09320.1		agenet domain-containing protein
Gorai.013G208100.1	2.91976	2.83623	2.88301	2.87967	2.34668	2.17567	2.16333	2.22856	2.94695	2.98674	2.93367	2.95579	2.93432	2.54817	3.0792	2.8539	1.89746	2.21364	2.14382	2.08497	AT1G09320.1		agenet domain-containing protein
Gorai.013G208100.3	1.73116	1.93183	2.23508	1.96602	1.50069	1.67277	1.72214	1.63187	2.2884	2.14743	2.01878	2.15154	2.067	1.7523	2.45085	2.09005	1.40854	1.3747	1.54584	1.44302	AT1G09320.1		agenet domain-containing protein
Gorai.002G031600.2	1.87251	2.15655	2.05895	2.02934	0.266664	0.183594	0.298047	0.249435	0.234564	0.248863	0.131698	0.205042	0.301769	0.182534	0.347144	0.277149	0.114507	0.0720631	0.0788432	0.0884711	AT3G06520.1		agenet domain-containing protein
Gorai.002G098700.1	10.7291	11.1189	12.0399	11.296	10.241	10.0249	10.188	10.1513	13.2868	12.6543	10.7143	12.2185	12.4527	12.315	12.2337	12.3338	7.78652	6.8291	7.50471	7.37345	AT5G55600.1		agenet domain-containing protein / bromo-adjacent homology (BAH) domain-containing protein
Gorai.013G082000.1	3.76949	4.46112	3.85713	4.02925	3.06801	3.4188	3.26294	3.24992	3.61882	3.55566	3.18765	3.45404	3.59688	2.9647	3.56534	3.37564	2.25314	2.61258	1.89188	2.25253	AT1G68580.2		agenet domain-containing protein / bromo-adjacent homology (BAH) domain-containing protein
Gorai.008G184000.1	1.60611	1.70281	1.61161	1.64017	1.55568	1.5197	1.62815	1.56784	1.56893	1.67989	1.27025	1.50635	1.51241	1.38471	1.68073	1.52595	1.12528	1.1427	0.976623	1.08154	AT1G68580.2		agenet domain-containing protein / bromo-adjacent homology (BAH) domain-containing protein
Gorai.012G099500.1	5.18735	5.70204	5.18587	5.35842	6.16104	6.73261	6.1068	6.33349	4.12281	4.053	4.55273	4.24285	5.26289	5.17741	4.40431	4.9482	2.35778	2.01166	2.6396	2.33635	AT3G12050.2		Aha1 domain-containing protein
Gorai.012G099600.1	43.7183	50.6534	45.268	46.5466	60.9082	73.0116	62.4914	65.4704	34.94	30.3509	31.8682	32.3863	41.7307	42.4671	34.5289	39.5756	17.185	14.3541	21.3962	17.6451	AT3G12050.1		Aha1 domain-containing protein
Gorai.012G099600.2	30.4044	36.3079	32.8255	33.1793	42.4497	51.2807	43.9462	45.8922	25.8715	22.2278	23.2457	23.7817	30.0355	31.7118	25.2372	28.9948	11.8948	9.95814	15.4148	12.4226	AT3G12050.1		Aha1 domain-containing protein
Gorai.002G136700.1	2.16487	2.86969	2.78441	2.60632	1.6856	1.6825	1.36972	1.57928	1.8877	2.10563	1.83395	1.94243	1.98798	1.5899	2.05584	1.8779	3.07022	2.87394	2.76756	2.90391	AT2G35040.1		AICARFT/IMPCHase bienzyme family protein
Gorai.002G136700.2	2.24183	2.55171	2.17705	2.32353	1.65346	1.55534	1.39964	1.53614	1.78447	1.97679	1.59461	1.78529	1.80681	1.4973	1.68227	1.66212	2.4673	2.73957	2.68009	2.62899	AT2G35040.1		AICARFT/IMPCHase bienzyme family protein
Gorai.002G136700.3	2.0709	2.24499	2.39156	2.23582	1.66898	1.33881	1.423	1.47693	1.79973	1.68963	1.50775	1.6657	1.65781	1.52635	1.76832	1.65082	2.51135	2.19329	2.6359	2.44685	AT2G35040.1		AICARFT/IMPCHase bienzyme family protein
Gorai.002G136700.4	2.08159	2.41864	2.28811	2.26278	1.66025	1.41732	1.51807	1.53188	1.62971	1.81138	1.4799	1.64033	1.87936	1.54859	1.77761	1.73519	2.50027	2.23635	2.37593	2.37085	AT2G35040.1		AICARFT/IMPCHase bienzyme family protein
Gorai.004G256100.1	8.42229	6.04268	7.3552	7.27339	9.31942	10.4975	10.6156	10.1442	13.1519	12.5982	12.6106	12.7869	10.8703	12.2535	11.406	11.5099	8.31256	9.90442	10.0502	9.42239	AT3G02910.1		AIG2-like (avirulence induced gene) family protein
Gorai.009G069500.1	2.7232	2.67482	2.42751	2.60851	2.74826	3.01632	2.98658	2.91705	3.3686	3.16035	2.95529	3.16142	3.49299	3.7192	2.76125	3.32448	2.42441	2.63937	3.42172	2.8285	AT2G24390.1		AIG2-like (avirulence induced gene) family protein
Gorai.009G069500.2	6.56505	5.93151	5.81765	6.10473	7.39198	7.33948	7.53541	7.42229	7.46362	8.15754	7.56577	7.72898	7.0367	7.9584	7.38299	7.45936	6.8868	8.04157	8.82633	7.91823	AT2G24390.1		AIG2-like (avirulence induced gene) family protein
Gorai.009G069500.3	4.04562	3.29967	3.17039	3.50523	4.12436	4.25686	4.32458	4.23527	4.37728	4.09783	4.04959	4.1749	4.3902	4.75675	4.02702	4.39132	4.18041	4.1967	4.31476	4.23062	AT2G24390.3		AIG2-like (avirulence induced gene) family protein
Gorai.009G069500.4	2.60463	2.19186	2.06758	2.28802	2.79203	2.39712	2.44958	2.54624	2.84098	3.03421	2.77334	2.88285	2.45647	3.09203	2.26423	2.60424	2.31361	2.64563	2.833	2.59741	AT2G24390.1		AIG2-like (avirulence induced gene) family protein
Gorai.009G069500.5	2.44811	1.96932	2.24014	2.21919	2.95432	2.58613	2.89726	2.81257	2.77013	2.79867	2.93073	2.83318	2.79597	2.85312	2.79428	2.81446	2.68642	2.66424	3.0989	2.81652	AT2G24390.1		AIG2-like (avirulence induced gene) family protein
Gorai.009G069500.6	2.0095	1.54373	1.6297	1.72764	2.18469	2.27121	2.68006	2.37865	2.81644	2.24091	1.94007	2.33247	2.35135	2.50215	1.87373	2.24241	2.56674	2.58154	2.16751	2.4386	AT2G24390.1		AIG2-like (avirulence induced gene) family protein
cuAContig22430	242.814	204.495	189.947	212.419	169.5	153.187	182.38	168.356	102.021	85.1162	109.589	98.9089	179.09	138.54	196.421	171.35	13.4812	13.1383	13.3452	13.3216	AT5G20230	BLUE-COPPER-BINDING PROTEIN (BCB)	Al-stress-induced gene
CAcontig56481	37.6998	37.2098	36.5804	37.1633	37.2545	34.7187	41.9882	37.9871	19.7353	16.6983	20.9654	19.133	33.143	23.6059	36.5584	31.1024	2.61253	2.22938	2.25087	2.36426	AT5G20230	BLUE-COPPER-BINDING PROTEIN (BCB)	Al-stress-induced gene
Gorai.010G222300.1	19.6161	17.1523	18.6158	18.4614	13.5229	13.0129	13.8611	13.4656	9.3745	8.45877	8.39424	8.7425	11.9353	10.9954	13.7908	12.2405	3.8273	3.77912	4.05619	3.88754	AT3G12740.1	ALIS1	ALA-interacting subunit 1
Gorai.010G222300.2	24.083	22.5503	23.1053	23.2462	17.7514	17.0706	17.0589	17.2936	11.8513	10.214	10.6873	10.9175	14.6733	13.6138	15.2483	14.5118	5.40235	4.07779	5.12902	4.86972	AT3G12740.1	ALIS1	ALA-interacting subunit 1
Gorai.009G147700.1	14.1803	15.0008	14.8818	14.6876	12.0251	11.4285	11.511	11.6548	12.3749	12.1931	11.0829	11.8836	12.5281	12.4947	12.8471	12.6233	15.7796	14.4392	13.9492	14.7227	AT1G72330.1	ALAAT2	alanine aminotransferase 2
Gorai.009G147700.2	13.5809	14.5469	14.006	14.0446	10.8164	11.4015	11.4742	11.2307	11.4939	11.3136	11.3432	11.3836	11.5625	11.7012	12.1923	11.8187	15.5017	13.4952	13.6832	14.2267	AT1G72330.1	ALAAT2	alanine aminotransferase 2
Gorai.009G147700.3	13.9095	14.2029	13.4195	13.844	11.4872	11.2175	11.2846	11.3297	11.251	11.2416	11.4557	11.3161	11.328	11.6216	11.7162	11.5553	14.7998	13.3651	13.6346	13.9331	AT1G72330.1	ALAAT2	alanine aminotransferase 2
Gorai.009G147700.4	12.3105	14.1086	13.5782	13.3324	10.3355	10.8577	10.9603	10.7178	11.5644	10.7991	10.5638	10.9758	11.6612	11.073	11.9511	11.5618	13.3099	12.5436	12.7752	12.8762	AT1G72330.1	ALAAT2	alanine aminotransferase 2
Gorai.011G055200.1	8.54984	9.44195	8.9023	8.96469	9.28794	8.82105	8.26206	8.79035	11.0413	11.5041	11.9459	11.4971	9.67996	9.92428	8.66342	9.42256	11.0407	10.1555	10.424	10.5401	AT1G72330.1	ALAAT2	alanine aminotransferase 2
Gorai.011G055200.2	8.45963	9.11646	8.05485	8.54365	7.75917	7.98837	7.53466	7.76073	10.3818	10.9412	11.1412	10.8214	9.21822	9.43459	8.7615	9.1381	9.92426	9.52169	9.87119	9.77238	AT1G72330.3	ALAAT2	alanine aminotransferase 2
Gorai.011G073800.1	3.37541	4.06912	3.80404	3.74952	3.61994	3.76497	3.77196	3.71895	5.47595	5.74645	5.43969	5.55403	3.92291	3.8972	3.99818	3.93943	4.92539	4.92428	4.78781	4.87916	AT1G72330.2	ALAAT2	alanine aminotransferase 2
Gorai.007G155200.1	2.93185	3.05885	3.1548	3.0485	3.72987	3.03186	3.13093	3.29755	4.83614	3.99948	3.932	4.25587	3.31499	3.52958	3.16828	3.33762	3.67133	3.80343	3.14387	3.53954	AT1G72330.3	ALAAT2	alanine aminotransferase 2
Gorai.003G054500.1	8.38992	5.25974	6.26115	6.63694	6.701	5.80747	5.44265	5.9837	7.87295	6.69071	7.3739	7.31252	7.22153	6.45035	6.06246	6.57811	3.80801	4.10463	4.25901	4.05722	AT1G72330.3	ALAAT2	alanine aminotransferase 2
Gorai.005G179600.1	2.88165	3.03638	3.12052	3.01285	3.2877	3.09187	3.31112	3.23023	2.88919	3.02958	2.63052	2.84976	3.1059	3.3394	2.89566	3.11365	2.46151	2.2596	2.58101	2.43404	AT1G70580.1	AOAT2,GGT2	alanine-2-oxoglutarate aminotransferase 2
Gorai.005G179600.2	3.01874	3.11428	2.94851	3.02717	3.57571	3.07186	3.44726	3.36494	3.02221	3.08287	2.92806	3.01105	3.67996	3.10665	3.18438	3.32366	2.74693	2.74839	2.14177	2.54569	AT1G70580.1	AOAT2,GGT2	alanine-2-oxoglutarate aminotransferase 2
Gorai.005G179600.3	2.51762	2.87426	2.62946	2.67378	2.94096	2.82338	2.85599	2.87344	2.72234	2.81313	2.47596	2.67047	3.04012	3.00035	2.83254	2.95767	2.47133	2.10974	2.35317	2.31142	AT1G70580.1	AOAT2,GGT2	alanine-2-oxoglutarate aminotransferase 2
Gorai.005G179600.4	2.7102	3.09985	2.7557	2.85525	3.09483	2.87999	3.05252	3.00911	3.13018	2.86348	2.47692	2.82353	3.1854	3.04396	3.00716	3.07884	2.47991	2.25928	2.43785	2.39234	AT1G70580.1	AOAT2,GGT2	alanine-2-oxoglutarate aminotransferase 2
Gorai.005G179600.5	3.12022	3.12365	3.22938	3.15775	3.37871	3.36139	3.36649	3.36886	3.12014	3.12549	2.72783	2.99116	3.70317	3.56446	3.442	3.56988	3.08766	2.45066	2.37403	2.63745	AT1G70580.1	AOAT2,GGT2	alanine-2-oxoglutarate aminotransferase 2
Gorai.005G179600.6	2.4947	2.44954	2.68812	2.54412	3.14325	2.6237	2.95641	2.90779	2.76632	2.97413	2.52109	2.75385	3.09769	2.80082	2.94392	2.94747	2.62648	2.26028	2.29837	2.39504	AT1G70580.1	AOAT2,GGT2	alanine-2-oxoglutarate aminotransferase 2
Gorai.011G112000.1	10.7455	11.2755	10.7003	10.9071	10.1532	9.43885	9.96841	9.85348	8.2195	7.8851	7.3401	7.8149	8.78532	8.06064	9.40157	8.74918	7.25957	7.19039	7.33645	7.26214	AT4G39660.1	AGT2	alanine:glyoxylate aminotransferase 2
Gorai.011G112000.2	9.48942	9.74038	9.81359	9.68113	8.03501	7.92915	7.74537	7.90317	7.1625	7.01333	6.35219	6.84267	7.73105	7.76631	8.1154	7.87092	6.50989	6.31744	6.11454	6.31396	AT4G39660.1	AGT2	alanine:glyoxylate aminotransferase 2
Gorai.011G112000.3	9.19893	10.5155	10.2213	9.97857	8.40603	8.61085	8.60476	8.54055	7.12763	7.06187	6.83722	7.00891	7.87136	8.73651	8.66681	8.4249	6.82544	7.04338	6.86344	6.91075	AT4G39660.1	AGT2	alanine:glyoxylate aminotransferase 2
Gorai.011G112000.4	10.4491	10.1777	10.5565	10.3944	9.43376	8.70757	9.04711	9.06282	7.31762	7.66838	7.20914	7.39838	8.23479	8.58164	8.4838	8.43341	6.6783	6.82189	6.79253	6.76424	AT4G39660.1	AGT2	alanine:glyoxylate aminotransferase 2
Gorai.011G112000.5	8.81477	8.87872	9.93363	9.20904	8.20356	8.02214	7.58257	7.93609	7.53784	6.90625	6.56073	7.0016	7.49014	7.59604	7.91456	7.66691	5.94012	6.13827	6.03534	6.03791	AT4G39660.1	AGT2	alanine:glyoxylate aminotransferase 2
Gorai.011G130200.1	0.738548	0.778905	1.19444	0.903964	1.39612	1.27878	1.18574	1.28688	1.32338	1.12528	0.778478	1.07571	1.48075	1.10546	1.81675	1.46765	0.311507	0.311482	0.284409	0.302466	AT2G38400.1	AGT3	alanine:glyoxylate aminotransferase 3
Gorai.005G210000.1	25.809	31.2839	31.914	29.669	24.5892	21.9763	23.0434	23.2029	23.8154	23.6092	21.4022	22.9423	23.0383	22.2636	23.3066	22.8695	22.4053	20.2884	20.6951	21.1296	AT1G50200.1	ACD,ALATS	Alanyl-tRNA synthetase
Gorai.005G210000.2	23.7038	27.6557	29.1582	26.8392	20.9547	19.2448	20.2064	20.1353	20.7918	21.3834	18.609	20.2614	21.1557	19.9576	20.8766	20.6633	19.6309	17.9328	18.1402	18.568	AT1G50200.1	ACD,ALATS	Alanyl-tRNA synthetase
Gorai.005G257400.1	2.34923	2.51796	2.64693	2.50471	1.90576	1.84632	1.64761	1.79989	1.4437	1.53107	1.26058	1.41178	1.74546	1.77805	1.61767	1.71373	1.22901	1.56518	1.23871	1.3443	AT5G22800.1	EMB1030,EMB263,EMB86	Alanyl-tRNA synthetase, class IIc
Gorai.002G121600.1	12.6149	13.1867	12.9207	12.9074	13.3175	12.3916	12.0241	12.5777	11.3557	10.4602	10.6839	10.8333	11.3658	11.3669	11.3286	11.3538	9.22528	7.84107	7.97524	8.3472	AT1G76010.1		Alba DNA/RNA-binding protein
Gorai.002G121600.2	12.1237	12.1818	12.4518	12.2524	12.5971	12.074	12.3798	12.3503	10.6007	10.0811	10.3751	10.3523	10.6092	11.1305	10.8412	10.8603	8.6608	7.49487	8.39008	8.18192	AT1G76010.1		Alba DNA/RNA-binding protein
Gorai.002G121600.3	12.2762	11.9489	12.8457	12.3569	13.9482	12.3836	11.1773	12.503	10.6778	10.6363	10.5005	10.6049	11.3905	11.2369	11.6794	11.4356	8.23865	7.56948	8.04907	7.9524	AT1G76010.1		Alba DNA/RNA-binding protein
Gorai.004G274000.1	21.2795	16.4304	16.9504	18.2201	14.9702	14.4682	15.2076	14.882	12.7971	12.3358	11.4882	12.2071	14.3136	14.5444	14.2527	14.3702	6.694	5.99756	6.86752	6.51969	AT2G34160.1		Alba DNA/RNA-binding protein
Gorai.007G153000.1	55.7987	53.2811	52.841	53.9736	74.9995	78.1712	78.5907	77.2538	71.465	69.5996	68.8539	69.9728	68.0959	78.5581	72.8568	73.1703	29.7843	27.27	26.6783	27.9109	AT3G07030.1		Alba DNA/RNA-binding protein
Gorai.009G010100.1	47.4609	36.5995	40.6052	41.5552	63.6984	66.3451	70.212	66.7518	65.1546	66.5162	64.7688	65.4799	56.7143	64.8578	57.8717	59.8146	171.873	150.599	181.037	167.836	AT2G34160.1		Alba DNA/RNA-binding protein
Gorai.009G018500.1	7.73381	7.06858	7.34391	7.3821	6.74258	4.94218	5.71448	5.79975	5.27114	4.78598	4.91289	4.99	6.20666	6.26942	6.52572	6.33393	2.08592	1.85841	2.39407	2.1128	AT2G34160.1		Alba DNA/RNA-binding protein
Gorai.010G064500.1	12.19	9.44975	10.1265	10.5888	7.37222	6.41785	7.10303	6.96436	5.06072	5.07506	5.49596	5.21058	5.18088	5.9668	5.48504	5.54424	2.06841	1.86673	2.36851	2.10122	AT2G34160.1		Alba DNA/RNA-binding protein
Gorai.013G233800.1	15.5813	12.7241	13.1153	13.8069	11.3138	11.9507	11.9928	11.7524	12.5502	13.0641	12.1682	12.5942	14.1859	13.5876	12.6345	13.4693	7.86563	7.47556	8.45138	7.93086	AT2G34160.1		Alba DNA/RNA-binding protein
Gorai.008G100300.1	2.89799	3.00889	3.07166	2.99285	2.91488	2.62174	2.60273	2.71312	2.53901	2.49428	2.25021	2.42783	2.55073	2.64018	2.66136	2.61743	2.4123	2.26615	2.37853	2.35233	AT1G76010.1		Alba DNA/RNA-binding protein
Gorai.010G064500.3	4.9105	3.92491	4.86862	4.56801	2.87393	2.50467	2.61241	2.66367	2.22383	2.12031	1.98462	2.10959	2.70342	2.34255	2.73392	2.5933	0.676519	0.954533	0.915128	0.848727	AT2G34160.1		Alba DNA/RNA-binding protein
Gorai.010G064500.4	4.60453	3.58639	3.85073	4.01388	3.0863	2.41761	2.67506	2.72632	2.11129	1.88569	2.07325	2.02341	2.41191	2.4627	2.43878	2.4378	0.711676	0.699731	1.02599	0.812467	AT2G34160.1		Alba DNA/RNA-binding protein
Gorai.012G160400.2	6.05113	5.95535	5.75273	5.91974	4.27823	3.69684	3.92506	3.96671	4.41404	4.09399	3.93444	4.14749	4.52787	4.59799	4.99576	4.70721	1.90514	1.46318	2.15218	1.84017	AT1G76010.1		Alba DNA/RNA-binding protein
Gorai.010G064500.2	4.57558	3.64253	4.30847	4.17552	3.36449	2.31801	2.56348	2.74866	2.14435	1.88254	1.90094	1.97594	2.14217	2.59754	2.58522	2.44164	0.800665	0.890293	1.06919	0.92005	AT2G34160.1		Alba DNA/RNA-binding protein
Gorai.012G160400.1	4.38072	5.28837	4.91477	4.86128	3.57869	3.2167	3.45507	3.41682	3.51878	3.58784	3.29568	3.46743	3.56283	3.18958	3.62261	3.45834	1.50943	1.49572	1.70959	1.57158	AT1G76010.1		Alba DNA/RNA-binding protein
Gorai.012G160400.3	4.85558	4.82606	4.86288	4.84817	3.39914	3.31975	3.29849	3.33913	3.45192	3.3982	3.36468	3.40493	3.87501	3.35164	3.3442	3.52361	1.41299	1.69283	1.37939	1.49507	AT1G76010.1		Alba DNA/RNA-binding protein
Gorai.008G100300.2	1.67935	1.3539	1.53322	1.52216	1.47541	1.4781	1.62197	1.52516	1.81122	1.36676	1.56976	1.58258	1.60423	1.71533	1.64477	1.65478	1.14662	1.39268	1.1588	1.2327	AT1G76010.1		Alba DNA/RNA-binding protein
Gorai.009G192000.2	0.439823	0.489013	0.423945	0.450927	0.487963	0.55421	0.700053	0.580742	0.854765	1.02855	0.884612	0.922641	0.607833	0.721908	0.778701	0.702814	0.594703	0.865677	0.725418	0.728599	AT1G76010.1		Alba DNA/RNA-binding protein
Gorai.009G192000.1	0.373519	0.274352	0.37227	0.340047	0.467489	0.38503	0.53241	0.461643	0.559044	0.509563	0.436673	0.50176	0.521921	0.650038	0.420227	0.530729	0.469052	0.533113	0.49671	0.499625	AT1G76010.1		Alba DNA/RNA-binding protein
Gorai.002G057000.1	2.61729	1.70178	1.84457	2.05455	1.50089	1.06957	1.21429	1.26158	1.54896	1.27236	1.20314	1.34149	1.64844	1.84038	1.20832	1.56571	0.387432	0.358585	0.637736	0.461251	AT1G20220.1		Alba DNA/RNA-binding protein
Gorai.013G105600.1	1.33681	1.18207	1.11075	1.20988	1.52015	1.70556	1.82004	1.68191	2.19115	1.61054	1.44086	1.74752	2.15764	2.11497	2.18376	2.15212	0.110354	0.408432	0.322975	0.280587	AT2G34160.1		Alba DNA/RNA-binding protein
Gorai.004G015600.1	7.53716	8.86332	9.08795	8.49614	3.11638	2.4644	2.62837	2.73638	2.05075	1.81586	1.64587	1.83749	2.52844	1.99408	3.36255	2.62836	1.67019	1.70123	1.43082	1.60075	AT1G08520.1	ALB-1V,ALB1,CHLD,PDE166,V157	ALBINA 1
Gorai.004G015600.2	6.09065	7.74751	7.99553	7.27789	2.75157	2.37631	2.21522	2.4477	1.5532	1.64155	1.50048	1.56508	2.44834	1.75467	2.72404	2.30902	1.46341	1.13526	1.36199	1.32022	AT1G08520.1	ALB-1V,ALB1,CHLD,PDE166,V157	ALBINA 1
Gorai.008G134600.1	1.16796	1.40918	1.44369	1.34028	1.47032	1.33747	1.52224	1.44335	1.50953	1.50331	1.19985	1.40423	1.72666	1.351	1.61537	1.56434	2.27917	2.19095	2.1101	2.19341	AT4G01800.2	AGY1,AtcpSecA	Albino or Glassy Yellow 1
Gorai.002G222900.1	10.4347	11.1334	5.30337	8.95715	8.6089	7.43865	7.53856	7.86204	36.9246	24.5109	15.9149	25.7835	35.417	31.3447	25.7569	30.8395	4.63574	3.26279	3.91563	3.93805	AT1G77120.1	ADH,ADH1,ATADH,ATADH1	alcohol dehydrogenase 1
Gorai.002G222900.2	12.323	12.2737	6.5822	10.393	10.7642	9.24308	8.46635	9.4912	42.8512	28.9372	20.2356	30.6747	42.5488	38.2573	30.3088	37.0383	5.67118	3.77555	4.43753	4.62808	AT1G77120.1	ADH,ADH1,ATADH,ATADH1	alcohol dehydrogenase 1
Gorai.002G222900.3	12.3358	12.9307	6.55308	10.6065	11.1424	9.36803	9.1503	9.88691	44.8999	30.5416	20.1102	31.8506	42.8906	38.1892	29.7908	36.9569	6.4058	4.27174	4.55209	5.07654	AT1G77120.1	ADH,ADH1,ATADH,ATADH1	alcohol dehydrogenase 1
Gorai.002G222900.4	10.2839	11.4425	5.92659	9.21767	9.48019	7.90902	7.11535	8.16819	38.3991	26.0214	16.3547	26.9251	38.5771	34.9804	26.7479	33.4352	4.85381	3.51475	3.45193	3.94016	AT1G77120.1	ADH,ADH1,ATADH,ATADH1	alcohol dehydrogenase 1
Gorai.002G222900.5	10.9202	11.1882	5.7658	9.2914	8.62761	7.70535	7.68744	8.0068	37.8979	25.651	16.3382	26.6291	36.4162	32.2718	26.1962	31.6281	5.52432	3.78408	3.79013	4.36618	AT1G77120.1	ADH,ADH1,ATADH,ATADH1	alcohol dehydrogenase 1
Gorai.002G222900.6	8.79215	10.3466	5.25291	8.13055	9.03378	7.69111	6.45924	7.72804	35.9542	23.1009	15.7832	24.9461	34.7059	30.0501	25.3217	30.0259	5.01499	3.23842	3.35588	3.86977	AT1G77120.1	ADH,ADH1,ATADH,ATADH1	alcohol dehydrogenase 1
Gorai.002G222900.7	8.44348	9.29862	4.87931	7.54047	7.68043	6.65034	6.56236	6.96438	32.3158	22.743	14.1282	23.0624	32.8163	28.2819	22.156	27.7514	4.55352	3.1169	3.1306	3.60034	AT1G77120.1	ADH,ADH1,ATADH,ATADH1	alcohol dehydrogenase 1
Gorai.002G222900.8	6.93389	8.07055	4.36837	6.4576	7.27145	5.37813	4.91795	5.85584	27.8349	18.7147	11.8637	19.4711	26.8839	23.4553	18.7719	23.037	3.34951	2.52089	3.01308	2.96116	AT1G77120.1	ADH,ADH1,ATADH,ATADH1	alcohol dehydrogenase 1
Gorai.005G082400.1	28.9584	28.1651	27.3403	28.1546	37.9175	39.2017	37.5209	38.2134	51.8906	49.0123	47.002	49.3016	51.3773	48.8282	45.6692	48.6249	21.0484	16.6078	19.5732	19.0765	AT1G77120.1	ADH,ADH1,ATADH,ATADH1	alcohol dehydrogenase 1
Gorai.005G082400.2	16.9847	18.8962	18.6433	18.1747	23.0102	25.0572	23.9145	23.994	35.4568	32.3945	30.7216	32.8576	33.4627	33.6609	30.7919	32.6385	13.3293	11.4892	12.4736	12.4307	AT1G77120.1	ADH,ADH1,ATADH,ATADH1	alcohol dehydrogenase 1
Gorai.005G082400.3	18.0701	19.7551	19.8388	19.2213	24.8668	25.7111	24.9818	25.1866	37.392	34.15	31.6434	34.3951	36.6634	33.8681	31.7283	34.0866	14.171	10.9532	13.8899	13.0047	AT1G77120.1	ADH,ADH1,ATADH,ATADH1	alcohol dehydrogenase 1
Gorai.006G066300.1	0	0	0.00447513	0.00149171	0	0.00761269	0.0376079	0.0150735	0	0	0	0	0	0	0	0	0	0	0	0	AT1G77120.1	ADH,ADH1,ATADH,ATADH1	alcohol dehydrogenase 1
Gorai.007G065100.1	4.02958	3.51352	4.04878	3.86396	3.81419	3.08899	2.83105	3.24474	1.77515	1.71605	1.754	1.7484	2.23804	2.07754	2.29402	2.2032	0.51162	0.361766	0.543196	0.472194	AT1G77120.1	ADH,ADH1,ATADH,ATADH1	alcohol dehydrogenase 1
Gorai.005G082300.1	0.800885	0.833381	0.665401	0.766556	0.649503	0.698889	0.784156	0.710849	3.29717	2.75829	1.5982	2.55122	2.56501	1.81525	2.34	2.24009	1.72514	1.81075	1.94339	1.82643	AT1G77120.1	ADH,ADH1,ATADH,ATADH1	alcohol dehydrogenase 1
Gorai.005G081900.1	0.794669	0.878565	1.32617	0.999801	1.07752	1.11787	1.4348	1.21006	2.19719	1.78844	1.40885	1.79816	2.00003	1.79586	2.26546	2.02045	0.596455	0.613733	0.466665	0.558951	AT1G77120.1	ADH,ADH1,ATADH,ATADH1	alcohol dehydrogenase 1
Gorai.001G004200.1	5.5435	5.40254	5.10746	5.35116	5.8789	5.6212	6.06508	5.85506	5.57657	4.88579	4.87992	5.11409	4.99979	4.96105	5.11434	5.02506	1.87444	2.2606	2.95984	2.36496	AT3G24490.1		Alcohol dehydrogenase transcription factor Myb/SANT-like family protein
Gorai.004G167100.1	4.09602	4.25699	4.33871	4.23057	3.99334	3.98577	3.98887	3.98933	4.08975	3.7323	3.85769	3.89325	3.65002	4.11601	4.04418	3.93674	2.71089	3.13378	2.5568	2.80049	AT2G44730.1		Alcohol dehydrogenase transcription factor Myb/SANT-like family protein
Gorai.004G167100.2	4.73361	4.59497	4.53902	4.62253	4.60149	4.49574	4.5977	4.56498	4.50663	4.2531	4.09106	4.28359	4.42332	4.82713	4.54933	4.59993	2.77063	3.28211	2.86265	2.9718	AT2G44730.1		Alcohol dehydrogenase transcription factor Myb/SANT-like family protein
Gorai.004G167100.3	3.82122	3.98136	4.21198	4.00485	4.00182	3.95069	3.65016	3.86756	4.29257	3.67497	3.71672	3.89475	3.46845	3.77598	4.1446	3.79634	2.66697	2.71132	2.75301	2.71043	AT2G44730.1		Alcohol dehydrogenase transcription factor Myb/SANT-like family protein
Gorai.006G098600.1	5.66004	5.48476	5.41677	5.52052	5.18626	4.93194	4.79229	4.97016	3.67804	3.6445	3.34873	3.55709	3.99863	3.81022	4.14624	3.98503	2.61707	2.94346	3.18962	2.91672	AT3G24490.1		Alcohol dehydrogenase transcription factor Myb/SANT-like family protein
Gorai.008G230600.1	6.46476	6.64449	6.00281	6.37069	7.29172	6.39447	5.71224	6.46614	7.04873	7.54591	7.25707	7.2839	6.02066	6.23626	6.38459	6.21384	5.2909	5.81902	5.29089	5.46694	AT2G44730.1		Alcohol dehydrogenase transcription factor Myb/SANT-like family protein
Gorai.010G228000.1	5.88144	6.27962	5.70776	5.95627	6.2416	6.68907	6.94644	6.6257	6.72392	6.75704	6.40391	6.62829	5.63303	6.39339	6.66629	6.2309	4.20012	3.75349	4.8913	4.28164	AT3G24490.1		Alcohol dehydrogenase transcription factor Myb/SANT-like family protein
Gorai.011G076900.1	11.4061	10.3648	10.2919	10.6876	10.2924	9.96424	10.478	10.2449	9.29806	9.05261	8.90018	9.08361	9.83587	9.95323	10.3285	10.0392	8.64	9.60455	9.86669	9.37041	AT3G24490.1		Alcohol dehydrogenase transcription factor Myb/SANT-like family protein
Gorai.001G004200.2	4.63933	4.19396	4.14466	4.32598	4.77818	4.79337	4.55517	4.70891	4.13151	3.76939	3.61641	3.8391	3.80789	4.17466	3.99212	3.99156	1.49294	1.66456	2.15598	1.77116	AT3G24490.1		Alcohol dehydrogenase transcription factor Myb/SANT-like family protein
Gorai.005G226800.1	17.9411	21.5571	22.3272	20.6085	26.325	28.812	28.2036	27.7802	34.3626	32.9761	31.7406	33.0264	34.0861	35.381	32.5005	33.9892	33.1307	33.4986	34.6874	33.7722	AT2G14170.1	ALDH6B2	aldehyde dehydrogenase 6B2
Gorai.005G226800.2	12.9597	16.4117	17.2845	15.552	20.8317	22.1366	21.7313	21.5665	27.3702	26.379	24.5711	26.1068	26.7315	27.4332	25.7674	26.644	24.3752	25.0409	26.5121	25.3094	AT2G14170.1	ALDH6B2	aldehyde dehydrogenase 6B2
Gorai.005G226800.3	11.1634	14.1654	14.9988	13.4425	17.2348	19.7324	18.6051	18.5241	23.0013	22.5054	20.8081	22.105	22.2494	23.7313	22.1716	22.7175	21.5762	22.1536	22.5613	22.0971	AT2G14170.1	ALDH6B2	aldehyde dehydrogenase 6B2
Gorai.001G071200.1	21.1037	22.3847	22.5599	22.0161	19.2002	18.9302	19.7692	19.2999	14.8019	15.6688	15.7347	15.4018	17.0129	15.7821	16.0759	16.2903	6.21138	5.67577	5.91216	5.9331	AT1G74920.1	ALDH10A8	aldehyde dehydrogenase 10A8
Gorai.001G071200.10	8.45627	12.8004	12.8066	11.3544	10.2064	10.5307	11.0712	10.6028	9.23202	9.19336	8.24527	8.89022	8.95847	8.66234	9.01013	8.87698	3.24823	3.07917	3.60908	3.31216	AT1G74920.1	ALDH10A8	aldehyde dehydrogenase 10A8
Gorai.001G071200.2	21.112	23.4633	23.3708	22.6487	21.1684	20.7656	20.9509	20.9616	15.846	16.3756	15.5535	15.925	17.6659	16.1118	16.7221	16.8332	6.19267	6.06195	6.26607	6.17356	AT1G74920.1	ALDH10A8	aldehyde dehydrogenase 10A8
Gorai.001G071200.3	17.6408	20.7016	20.8015	19.7146	17.1452	17.2346	17.8011	17.3936	13.9555	15.1721	14.0617	14.3964	15.0696	14.4046	14.7847	14.7529	4.93891	4.89827	5.37794	5.07171	AT1G74920.1	ALDH10A8	aldehyde dehydrogenase 10A8
Gorai.001G071200.4	18.8999	21.0752	20.8716	20.2822	17.9931	17.8723	18.7698	18.2117	15.1568	14.8963	14.6152	14.8895	16.7363	15.8177	16.1281	16.2274	5.85139	5.56485	5.46891	5.62838	AT1G74920.1	ALDH10A8	aldehyde dehydrogenase 10A8
Gorai.001G071200.7	15.3078	21.0146	20.2203	18.8476	18.6768	17.4224	17.7103	17.9365	14.3175	15.0627	13.4095	14.2632	14.8626	14.6577	14.1939	14.5714	5.21162	5.28178	5.46303	5.31881	AT1G74920.1	ALDH10A8	aldehyde dehydrogenase 10A8
Gorai.001G071200.8	9.5074	14.1937	14.5983	12.7665	13.0516	12.1106	12.4023	12.5215	10.9372	10.6734	9.7471	10.4526	11.0534	9.80359	10.1834	10.3468	4.50606	4.31063	3.37858	4.06509	AT1G74920.1	ALDH10A8	aldehyde dehydrogenase 10A8
Gorai.001G071200.9	9.27505	14.1105	13.5847	12.3234	11.4803	11.6447	10.8174	11.3142	10.1291	10.2715	8.94677	9.78246	9.54301	9.2393	9.30922	9.36384	3.16335	3.44995	3.73404	3.44911	AT1G74920.1	ALDH10A8	aldehyde dehydrogenase 10A8
Gorai.007G047400.1	8.7921	9.87948	10.3915	9.6877	24.5885	35.0948	34.6547	31.446	45.6568	54.7188	50.6186	50.3314	38.4134	49.2568	30.7727	39.481	40.2081	37.2989	34.3447	37.2839	AT1G74920.1	ALDH10A8	aldehyde dehydrogenase 10A8
Gorai.007G047400.2	7.3602	7.71712	7.71666	7.598	20.0319	28.2261	27.1614	25.1398	37.1414	44.6205	41.0502	40.9374	30.9047	37.7357	25.0697	31.2367	30.3454	30.1688	27.0008	29.1717	AT1G74920.1	ALDH10A8	aldehyde dehydrogenase 10A8
Gorai.007G047400.3	8.44996	8.83448	9.44524	8.90989	23.7173	32.5812	31.5827	29.2937	42.9853	50.9537	46.9318	46.9569	36.7578	46.2094	29.9397	37.6357	35.3589	35.4755	31.8786	34.2377	AT1G74920.1	ALDH10A8	aldehyde dehydrogenase 10A8
Gorai.007G047400.4	6.75524	7.46501	7.92272	7.38099	19.346	26.7928	25.5277	23.8888	37.4135	44.0079	38.7293	40.0502	29.1507	39.4181	25.6717	31.4135	30.4323	28.6032	26.4909	28.5088	AT1G74920.1	ALDH10A8	aldehyde dehydrogenase 10A8
Gorai.007G047400.5	6.37514	7.34645	7.55266	7.09142	17.2083	24.9478	23.7235	21.9599	34.9641	40.3388	36.0505	37.1178	28.488	37.5134	24.0071	30.0028	28.096	27.703	25.2455	27.0148	AT1G74920.1	ALDH10A8	aldehyde dehydrogenase 10A8
Gorai.007G047400.6	5.80248	6.15766	6.57534	6.1785	16.309	21.9569	20.639	19.635	31.0665	35.3339	32.394	32.9315	25.0882	32.3454	20.5877	26.0071	25.0301	23.4259	22.5383	23.6648	AT1G74920.1	ALDH10A8	aldehyde dehydrogenase 10A8
Gorai.007G047400.7	6.38976	6.99565	7.23495	6.87345	19.0168	26.1687	24.7469	23.3108	36.983	42.3143	37.811	39.0361	30.5033	38.7265	25.7397	31.6565	28.4269	29.3105	25.484	27.7405	AT1G74920.1	ALDH10A8	aldehyde dehydrogenase 10A8
Gorai.007G047400.8	4.52118	5.33266	5.47104	5.10829	13.0225	17.7871	17.7492	16.1863	25.744	29.0611	25.7873	26.8642	20.2674	26.5986	16.8817	21.2492	20.5945	19.5684	17.5215	19.2281	AT1G74920.1	ALDH10A8	aldehyde dehydrogenase 10A8
Gorai.001G071200.5	17.9223	19.1876	19.4333	18.8477	18.5157	18.1262	19.2712	18.6377	13.5254	14.1003	13.604	13.7432	14.6074	15.0942	14.1044	14.602	4.87643	4.44544	5.03058	4.78415	AT3G48170.1	ALDH10A9	aldehyde dehydrogenase 10A9
Gorai.001G071200.6	23.2979	24.3865	23.7457	23.81	23.1542	21.4333	22.2523	22.28	17.1338	18.0744	16.6514	17.2865	18.6426	18.0845	18.0384	18.2552	6.50076	6.19916	6.26207	6.32066	AT3G48170.1	ALDH10A9	aldehyde dehydrogenase 10A9
Gorai.007G047400.9	9.141	9.1027	9.45699	9.23356	26.132	34.0745	33.6852	31.2972	45.6896	52.928	48.9995	49.2057	37.8527	48.529	32.2023	39.528	36.3178	35.9569	32.1387	34.8045	AT3G48170.1	ALDH10A9	aldehyde dehydrogenase 10A9
Gorai.009G061700.1	5.51681	5.47361	6.19245	5.72762	4.25668	3.34896	2.29295	3.29953	1.65078	1.60698	1.27816	1.51198	2.23232	2.10181	1.81877	2.05096	2.02016	0.735109	0.743635	1.1663	AT2G24270.4	ALDH11A3	aldehyde dehydrogenase 11A3
Gorai.009G055100.1	3.54264	2.77039	3.31297	3.20867	1.21311	1.12779	1.10261	1.14784	1.1514	1.46252	0.673861	1.09593	3.41755	2.07126	3.34067	2.94316	0.446768	0.266853	0.202728	0.30545	AT2G24270.1	ALDH11A3	aldehyde dehydrogenase 11A3
Gorai.009G055100.2	2.25916	2.12523	2.69225	2.35888	1.0072	0.921165	0.997227	0.975196	0.960465	1.19568	0.780512	0.978884	2.84675	1.81952	2.52224	2.39617	0.289009	0.305211	0.213557	0.269259	AT2G24270.1	ALDH11A3	aldehyde dehydrogenase 11A3
Gorai.003G095000.1	13.7648	13.6232	14.672	14.02	10.3938	10.9372	11.0302	10.7871	12.5023	12.7197	11.3436	12.1885	13.4948	12.0903	13.1455	12.9102	9.15118	9.67638	9.55757	9.46171	AT5G62530.1	ALDH12A1,ATP5CDH,P5CDH	aldehyde dehydrogenase 12A1
Gorai.003G095000.2	13.156	12.3857	12.7744	12.772	9.99717	9.86967	10.023	9.96326	11.208	10.706	9.61964	10.5112	11.2145	10.8443	11.8087	11.2891	7.63801	7.68411	7.89733	7.73982	AT5G62530.1	ALDH12A1,ATP5CDH,P5CDH	aldehyde dehydrogenase 12A1
Gorai.003G095000.3	11.4694	12.7052	14.3813	12.8519	9.77036	10.2363	10.2006	10.0691	11.2905	11.5775	10.7509	11.2063	12.208	10.7016	11.7116	11.5404	8.89346	8.09857	8.80177	8.59793	AT5G62530.1	ALDH12A1,ATP5CDH,P5CDH	aldehyde dehydrogenase 12A1
Gorai.005G066700.1	7.64404	8.79703	8.60815	8.34974	6.89483	7.04015	6.65804	6.86434	6.56492	6.72534	5.92768	6.40598	6.64146	6.78625	7.03363	6.82044	7.19388	5.63323	5.52666	6.11792	AT3G66658.2	ALDH22A1	aldehyde dehydrogenase 22A1
Gorai.005G066700.2	5.50662	6.49527	6.40535	6.13575	4.74774	4.76197	4.97125	4.82699	4.51796	4.6346	4.30506	4.48587	4.8202	5.01054	4.66623	4.83232	4.92312	3.97478	4.31273	4.40354	AT3G66658.2	ALDH22A1	aldehyde dehydrogenase 22A1
Gorai.008G294300.1	4.97393	6.02318	5.13022	5.37578	18.5346	19.4313	18.4526	18.8061	20.6499	21.2093	20.354	20.7377	20.1587	20.154	20.635	20.3159	34.207	34.1913	35.1145	34.5043	AT3G48000.1	ALDH2,ALDH2A,ALDH2B4	aldehyde dehydrogenase 2B4
Gorai.008G294300.2	5.05317	6.00231	5.60714	5.55421	18.0865	20.2972	19.8873	19.4237	21.2696	21.301	21.0557	21.2088	21.4887	21.0758	20.9782	21.1809	34.888	36.5992	36.8014	36.0962	AT3G48000.1	ALDH2,ALDH2A,ALDH2B4	aldehyde dehydrogenase 2B4
Gorai.008G294300.3	4.02548	5.45399	5.28241	4.92063	16.9311	18.4067	18.1966	17.8448	19.9984	19.7449	19.0373	19.5935	19.8918	19.727	19.1122	19.577	33.2311	33.3695	33.1806	33.2604	AT3G48000.1	ALDH2,ALDH2A,ALDH2B4	aldehyde dehydrogenase 2B4
Gorai.008G294300.4	6.50146	7.06128	7.1267	6.89648	24.601	26.0167	24.6567	25.0915	26.6869	26.1546	26.5571	26.4662	25.3951	27.23	26.5168	26.3806	45.1485	44.5429	47.5657	45.7524	AT3G48000.1	ALDH2,ALDH2A,ALDH2B4	aldehyde dehydrogenase 2B4
Gorai.001G261100.1	1.6755	1.54777	2.33967	1.85431	1.41707	1.63258	2.08564	1.71176	7.29936	7.72035	5.04433	6.68802	6.09557	4.8913	5.23968	5.40885	13.6488	13.187	13.9479	13.5945	AT3G48000.1	ALDH2,ALDH2A,ALDH2B4	aldehyde dehydrogenase 2B4
Gorai.001G261100.2	1.3255	1.55012	2.40533	1.76032	1.3653	1.38893	1.6304	1.46154	6.44319	6.79594	4.03497	5.75803	5.77753	4.16007	4.90967	4.94909	11.353	11.2162	11.7391	11.4361	AT3G48000.1	ALDH2,ALDH2A,ALDH2B4	aldehyde dehydrogenase 2B4
Gorai.005G183300.1	5.49365	6.0746	5.97465	5.84763	3.06169	2.67898	2.91608	2.88558	2.2253	2.25529	2.2161	2.23223	2.79018	2.22236	2.69958	2.5707	0.217329	0.133143	0.147642	0.166038	AT3G48000.1	ALDH2,ALDH2A,ALDH2B4	aldehyde dehydrogenase 2B4
Gorai.008G158500.1	8.28035	9.58662	9.23898	9.03532	4.01103	3.42179	3.0546	3.49581	1.90087	1.79492	1.98203	1.8926	3.50421	2.76442	4.0157	3.42811	0.148546	0.226845	0.207306	0.194233	AT3G48000.1	ALDH2,ALDH2A,ALDH2B4	aldehyde dehydrogenase 2B4
Gorai.008G158500.2	7.68377	8.66127	8.41657	8.25387	3.59475	3.28507	2.7192	3.19967	2.01174	1.66729	1.90155	1.86019	3.13696	2.51209	3.62729	3.09211	0.108446	0.248257	0.124012	0.160238	AT3G48000.1	ALDH2,ALDH2A,ALDH2B4	aldehyde dehydrogenase 2B4
Gorai.001G261100.3	1.38367	1.70283	2.33125	1.80592	1.43977	1.69499	1.88042	1.67173	7.32432	7.72782	4.84613	6.63276	6.59584	4.70583	6.03667	5.77944	13.9962	12.9269	13.6295	13.5175	AT1G23800.1	ALDH2B,ALDH2B7	aldehyde dehydrogenase 2B7
Gorai.001G261100.4	1.57308	1.7994	2.34593	1.90614	1.44665	1.62293	1.8202	1.62993	6.53126	7.33435	4.45861	6.10807	6.19614	4.73196	6.04964	5.65924	12.5276	12.7646	12.914	12.7354	AT1G23800.1	ALDH2B,ALDH2B7	aldehyde dehydrogenase 2B7
Gorai.009G024000.1	0.0499946	0.0743877	0.117646	0.0806762	0.802949	0.982786	0.709568	0.831768	5.31621	6.8546	6.74451	6.30511	1.61467	3.30504	0.715138	1.87828	15.1645	18.5443	17.672	17.1269	AT3G24503.1	ALDH1A,ALDH2C4,REF1	aldehyde dehydrogenase 2C4
Gorai.009G024000.2	0.0137587	0.0461436	0.058899	0.0396005	0.499165	0.658723	0.360905	0.506264	3.10667	3.87431	3.8087	3.59656	0.852843	1.82193	0.480981	1.05192	9.3301	11.6995	10.9367	10.6554	AT3G24503.1	ALDH1A,ALDH2C4,REF1	aldehyde dehydrogenase 2C4
Gorai.009G024000.3	0.0262739	0.0643064	0.131199	0.0739265	0.554253	0.664812	0.4829	0.567322	3.32268	5.00804	4.8517	4.39414	1.06553	2.57966	0.663442	1.43621	11.9973	13.1466	12.9364	12.6935	AT3G24503.1	ALDH1A,ALDH2C4,REF1	aldehyde dehydrogenase 2C4
Gorai.003G011600.1	23.9816	26.4026	25.5076	25.2973	26.281	27.2793	26.0464	26.5356	21.6494	22.8061	22.8996	22.4517	24.0773	22.6504	24.3927	23.7068	19.7218	22.3205	23.0177	21.6867	AT4G36250.1	ALDH3F1	aldehyde dehydrogenase 3F1
Gorai.003G011600.2	18.1878	20.2175	20.2167	19.5407	22.3456	22.3796	21.286	22.0037	17.7155	18.5105	17.8717	18.0326	19.4627	18.1347	19.645	19.0808	16.141	17.8939	17.1802	17.0717	AT4G36250.1	ALDH3F1	aldehyde dehydrogenase 3F1
Gorai.003G011600.3	21.8693	22.7674	22.1277	22.2548	22.7355	23.8272	24.1091	23.5573	19.3604	20.9233	20.5839	20.2892	22.581	20.6699	22.7107	21.9872	18.2075	20.0299	19.189	19.1421	AT4G36250.1	ALDH3F1	aldehyde dehydrogenase 3F1
Gorai.003G011600.4	18.6642	22.4251	22.2281	21.1058	25.0358	24.5274	25.3587	24.974	21.0913	21.0321	20.0788	20.7341	21.6006	20.4427	21.5801	21.2078	18.5682	19.908	19.6417	19.3726	AT4G36250.1	ALDH3F1	aldehyde dehydrogenase 3F1
Gorai.003G011600.5	15.7043	20.395	20.5303	18.8765	22.4664	23.4146	21.0386	22.3065	19.28	19.7277	19.019	19.3422	19.8394	18.0531	20.2748	19.3891	16.6092	18.0009	18.7173	17.7758	AT4G36250.1	ALDH3F1	aldehyde dehydrogenase 3F1
Gorai.003G011600.6	25.6682	23.2114	22.2669	23.7155	25.9877	25.0626	26.0213	25.6905	20.7867	20.8442	20.8558	20.8289	23.4599	21.7752	23.275	22.8367	19.6026	21.7298	20.6988	20.677	AT4G36250.1	ALDH3F1	aldehyde dehydrogenase 3F1
Gorai.009G072900.1	42.3019	44.6408	44.8124	43.9184	20.9339	18.8847	19.2788	19.6991	12.6108	12.8255	13.0124	12.8162	13.9661	12.9612	15.9007	14.276	0.356604	0.330415	0.323867	0.336962	AT4G36250.1	ALDH3F1	aldehyde dehydrogenase 3F1
Gorai.009G072900.2	43.2912	45.2558	45.0735	44.5402	20.6741	18.668	18.7176	19.3533	12.6234	12.6703	14.1535	13.1491	13.9317	12.8111	16.031	14.2579	0.328803	0.408814	0.323222	0.353613	AT4G36250.1	ALDH3F1	aldehyde dehydrogenase 3F1
Gorai.009G072900.3	36.8683	39.6366	40.9338	39.1462	18.2378	16.796	16.4938	17.1759	11.0289	11.9343	11.3727	11.4453	13.0975	11.5901	13.5816	12.7564	0.416841	0.401822	0.273543	0.364069	AT4G36250.1	ALDH3F1	aldehyde dehydrogenase 3F1
Gorai.009G072900.4	31.8736	33.5067	34.3215	33.2339	16.6825	13.9648	14.8267	15.158	9.57609	9.9308	10.3412	9.94938	11.7116	9.97867	11.9235	11.2046	0.200555	0.352283	0.263687	0.272175	AT4G36250.1	ALDH3F1	aldehyde dehydrogenase 3F1
Gorai.009G072900.5	35.4889	38.2732	38.6423	37.4681	17.362	15.9625	15.5966	16.307	10.6222	10.8358	11.096	10.8514	12.3566	9.40546	12.713	11.4917	0.361579	0.308579	0.232787	0.300982	AT4G36250.1	ALDH3F1	aldehyde dehydrogenase 3F1
Gorai.010G051500.1	0.782362	0.984744	1.03382	0.933643	4.38414	7.14979	6.60624	6.04672	10.066	10.9794	10.6138	10.553	7.73592	11.4433	5.78238	8.32054	3.75589	3.90876	4.53209	4.06558	AT1G44170.1	ALDH3H1,ALDH4	aldehyde dehydrogenase 3H1
Gorai.010G051500.2	0.765106	0.934037	0.817113	0.838752	4.70462	6.95946	6.07059	5.91156	9.92799	9.94931	9.77063	9.88264	7.43244	10.9426	5.62909	8.00138	4.01273	3.81118	4.27029	4.0314	AT1G44170.1	ALDH3H1,ALDH4	aldehyde dehydrogenase 3H1
Gorai.010G051500.3	0.731656	0.905369	0.832039	0.823022	4.4598	6.7141	6.55747	5.91045	9.41424	9.68092	9.8709	9.65535	6.49419	11.1246	5.34843	7.65574	3.39353	3.59979	3.94805	3.64712	AT1G44170.3	ALDH3H1,ALDH4	aldehyde dehydrogenase 3H1
Gorai.005G089100.1	0.566025	0.448946	0.481525	0.498832	0.536411	0.702176	0.786981	0.675189	5.20042	6.06699	5.09668	5.4547	2.73261	4.68429	1.63032	3.01574	6.08604	6.85892	7.16625	6.70374	AT1G44170.1	ALDH3H1,ALDH4	aldehyde dehydrogenase 3H1
Gorai.005G089100.2	0.384985	0.383257	0.452772	0.407005	0.435163	0.76332	0.685319	0.627934	4.90233	5.1028	4.21365	4.73959	1.66189	3.79864	1.37281	2.27778	5.34266	5.91206	5.89023	5.71498	AT1G44170.1	ALDH3H1,ALDH4	aldehyde dehydrogenase 3H1
Gorai.005G089100.3	0.483287	0.376696	0.546728	0.468904	0.689778	0.826954	0.955382	0.824038	5.86757	6.65718	5.63038	6.05171	2.75735	4.77098	1.79651	3.10828	6.05352	7.70949	7.46978	7.0776	AT1G44170.3	ALDH3H1,ALDH4	aldehyde dehydrogenase 3H1
Gorai.009G247000.1	3.34951	3.64017	3.12603	3.3719	1.50722	1.15375	1.26019	1.30705	0.945812	0.863799	0.843031	0.884214	1.28299	1.14111	1.20908	1.21106	0.134488	0.116838	0.15701	0.136112	AT1G44170.1	ALDH3H1,ALDH4	aldehyde dehydrogenase 3H1
Gorai.009G247000.2	3.69563	3.98336	4.1828	3.95393	2.22094	1.58015	1.4676	1.75623	0.860083	0.94109	0.817838	0.873003	1.58059	1.17719	1.40891	1.3889	0.132548	0.103302	0.113328	0.116393	AT1G44170.3	ALDH3H1,ALDH4	aldehyde dehydrogenase 3H1
Gorai.009G247000.3	4.07427	4.10274	4.07	4.08234	1.70326	1.43221	1.78495	1.64014	0.846626	0.933515	0.750847	0.843663	1.1245	0.952222	1.62294	1.23322	0.102023	0.0777866	0.111801	0.0972037	AT1G44170.3	ALDH3H1,ALDH4	aldehyde dehydrogenase 3H1
Gorai.009G247000.4	3.88904	3.02668	3.43405	3.44992	1.40622	1.13738	1.18612	1.24324	0.686198	0.70474	0.529636	0.640191	1.04338	0.892417	1.31308	1.08296	0.0919287	0.0587783	0.0965619	0.082423	AT1G44170.1	ALDH3H1,ALDH4	aldehyde dehydrogenase 3H1
Gorai.012G037500.1	0.60257	0.584715	0.655164	0.614149	8.80805	9.27662	9.755	9.27989	9.64436	8.95243	8.80924	9.13534	10.9253	10.3951	11.689	11.0031	2.05199	2.18559	2.40591	2.2145	AT4G34240.1	ALDH3,ALDH3I1	aldehyde dehydrogenase 3I1
Gorai.012G037500.2	0.696873	0.572631	0.601402	0.623635	8.56468	9.29111	9.8446	9.23346	9.60144	8.95369	8.40664	8.98726	10.9611	9.984	11.1734	10.7062	2.12995	2.34803	2.50147	2.32648	AT4G34240.1	ALDH3,ALDH3I1	aldehyde dehydrogenase 3I1
Gorai.012G037500.3	0.6046	0.560338	0.655299	0.606746	8.05866	9.08035	9.4846	8.87454	9.77458	9.31323	8.82545	9.30442	10.2357	10.3806	11.5198	10.7121	2.05857	2.01161	2.39435	2.15484	AT4G34240.1	ALDH3,ALDH3I1	aldehyde dehydrogenase 3I1
Gorai.012G037500.4	0.637113	0.695288	0.770998	0.701133	9.45287	10.6574	11.3747	10.495	11.3713	10.2663	10.2647	10.6341	12.6316	11.8737	13.1955	12.5669	2.30795	2.67432	2.94337	2.64188	AT4G34240.1	ALDH3,ALDH3I1	aldehyde dehydrogenase 3I1
Gorai.012G037500.5	0.660018	0.607373	0.685253	0.650881	9.64827	9.20949	10.5541	9.80397	9.46417	9.18256	8.94941	9.19871	11.3122	10.6359	11.8453	11.2645	2.0086	2.589	2.40449	2.33403	AT4G34240.1	ALDH3,ALDH3I1	aldehyde dehydrogenase 3I1
Gorai.012G037500.6	0.677046	0.563951	0.615765	0.61892	8.78171	9.66376	9.86365	9.43637	9.52233	8.46303	8.4487	8.81136	10.5344	9.89281	11.1946	10.5406	1.97008	2.06056	2.49309	2.17458	AT4G34240.1	ALDH3,ALDH3I1	aldehyde dehydrogenase 3I1
Gorai.002G110500.1	10.0198	12.3815	12.3955	11.599	11.5434	12.2736	11.1344	11.6505	10.5959	11.0326	10.0416	10.5567	10.9543	10.8421	11.2206	11.0057	9.91754	8.9925	9.77736	9.56247	AT1G79440.1	ALDH5F1,SSADH,SSADH1	aldehyde dehydrogenase 5F1
Gorai.002G110500.2	12.8923	14.0427	14.323	13.7527	13.9773	14.2211	13.8307	14.0097	12.9045	13.0259	12.5406	12.8237	13.2027	13.1235	13.5701	13.2988	11.0271	11.1167	10.9357	11.0265	AT1G79440.1	ALDH5F1,SSADH,SSADH1	aldehyde dehydrogenase 5F1
Gorai.002G110500.3	11.9916	13.0691	12.9793	12.68	11.6959	12.2819	11.8758	11.9512	12.0111	11.6777	11.4426	11.7105	12.7642	12.41	12.1164	12.4302	9.50613	9.22358	9.71001	9.47991	AT1G79440.1	ALDH5F1,SSADH,SSADH1	aldehyde dehydrogenase 5F1
Gorai.002G110500.4	11.095	14.3492	12.9777	12.8073	13.0315	12.7062	12.4407	12.7261	12.08	11.9004	11.2098	11.7301	11.637	12.0808	12.3078	12.0085	10.1624	9.92383	10.2533	10.1132	AT1G79440.1	ALDH5F1,SSADH,SSADH1	aldehyde dehydrogenase 5F1
Gorai.002G110500.5	11.5456	13.386	13.5756	12.8357	13.0165	12.439	12.8087	12.7547	11.2181	11.0738	11.1686	11.1535	11.1711	11.4664	12.6356	11.7577	10.0918	9.48536	9.91897	9.83203	AT1G79440.1	ALDH5F1,SSADH,SSADH1	aldehyde dehydrogenase 5F1
Gorai.010G174800.1	5.74826	5.63282	6.16941	5.85017	7.33979	8.56087	8.62824	8.1763	11.4687	12.0211	10.6641	11.3846	9.64784	11.0813	8.46171	9.73028	26.3863	23.2997	26.8722	25.5194	AT1G54100.1	ALDH7B4	aldehyde dehydrogenase 7B4
Gorai.010G174800.2	5.2613	5.56074	6.20232	5.67479	6.79547	7.79938	8.02146	7.53877	10.9467	11.7318	9.99341	10.8906	8.88403	11.3082	8.71104	9.63443	25.1984	22.8096	25.1703	24.3928	AT1G54100.1	ALDH7B4	aldehyde dehydrogenase 7B4
Gorai.010G174800.3	5.32816	5.37298	5.85763	5.51959	6.56853	7.16276	7.5568	7.09603	10.5705	11.3561	9.40551	10.444	9.72899	10.432	8.56669	9.57587	24.8318	22.4092	25.0179	24.0863	AT1G54100.1	ALDH7B4	aldehyde dehydrogenase 7B4
Gorai.010G174800.4	4.70509	5.56928	5.56832	5.2809	6.10324	7.4129	7.40997	6.97537	10.2818	10.8291	9.49186	10.2009	8.69361	10.4381	8.24958	9.12709	22.7561	20.6088	23.7856	22.3835	AT1G54100.1	ALDH7B4	aldehyde dehydrogenase 7B4
Gorai.010G174800.5	5.38446	5.4547	5.99934	5.61283	7.00459	8.18438	8.74046	7.97648	10.7825	11.1256	9.69661	10.5349	9.43418	10.3044	8.34783	9.36212	25.356	24.4624	26.2926	25.3704	AT1G54100.1	ALDH7B4	aldehyde dehydrogenase 7B4
Gorai.006G118300.1	0.117658	0.125939	0.134894	0.126164	0.156203	0.141996	0.175984	0.158061	1.30738	1.60644	1.324	1.4126	0.398692	0.777951	0.395228	0.523957	3.65334	3.82412	3.77368	3.75038	AT3G43600.1	AAO2,AO3,AOgamma,atAO-2,AtAO3	aldehyde oxidase 2
Gorai.006G118300.2	0.181348	0.148635	0.108941	0.146308	0.161243	0.188413	0.161662	0.170439	1.52617	1.78184	1.37564	1.56122	0.544303	0.863093	0.532794	0.64673	3.41072	3.61105	3.63428	3.55202	AT3G43600.1	AAO2,AO3,AOgamma,atAO-2,AtAO3	aldehyde oxidase 2
Gorai.009G081000.1	0.787499	1.02408	1.02732	0.946302	1.22626	2.10207	1.25088	1.5264	1.46438	1.3917	0.865439	1.2405	2.0594	1.77326	1.73828	1.85698	2.89414	3.28257	1.42162	2.53278	AT3G43600.1	AAO2,AO3,AOgamma,atAO-2,AtAO3	aldehyde oxidase 2
Gorai.009G081000.2	0.964225	1.15989	1.09435	1.07282	1.16783	2.29894	1.47889	1.64855	1.48401	1.58043	0.879577	1.31468	2.0613	2.02963	1.69397	1.9283	2.81619	3.05688	1.58169	2.48492	AT3G43600.1	AAO2,AO3,AOgamma,atAO-2,AtAO3	aldehyde oxidase 2
Gorai.001G135600.1	5.67395	5.25889	5.12436	5.3524	4.47088	3.96014	3.75275	4.06125	5.09765	5.88475	5.36613	5.44951	4.20198	4.10744	4.13222	4.14721	5.19018	5.06007	5.25979	5.17002	AT2G26800.1		Aldolase superfamily protein
Gorai.001G135600.2	3.93193	3.4931	3.87047	3.76517	3.02755	3.00213	2.73412	2.92127	3.70184	3.79885	3.49167	3.66412	3.08792	3.11916	2.8478	3.01829	3.21515	3.45102	3.38441	3.35019	AT2G26800.1		Aldolase superfamily protein
Gorai.002G242100.1	206.697	217.81	206.994	210.501	143.754	120.992	135.893	133.546	158.253	161.082	166.61	161.982	149.11	152.848	164.1	155.353	88.5442	103.92	97.444	96.6361	AT2G36460.1		Aldolase superfamily protein
Gorai.003G169200.1	52.6705	61.5617	61.7088	58.647	55.7784	61.3633	59.667	58.9362	58.174	62.2416	59.446	59.9538	57.6095	57.8946	56.43	57.3114	45.6425	44.1313	46.46	45.4113	AT1G12230.1		Aldolase superfamily protein
Gorai.006G212700.1	8.40977	9.55207	9.1246	9.02881	6.8812	6.68986	7.1145	6.89519	8.71002	9.39624	8.648	8.91809	7.04355	7.7018	6.90915	7.21817	5.75221	5.78642	5.25587	5.59817	AT1G12230.1		Aldolase superfamily protein
Gorai.006G212700.2	6.09554	6.44328	6.52354	6.35412	4.61374	4.54554	4.66404	4.60777	5.96431	6.45878	5.99579	6.13963	5.58501	5.44211	4.946	5.32437	3.83898	3.93764	4.09824	3.95829	AT1G12230.1		Aldolase superfamily protein
Gorai.006G212700.3	6.76185	6.63836	6.37544	6.59188	4.83313	4.43486	4.74751	4.67183	6.83243	6.60617	6.30326	6.58062	5.41456	5.72132	5.30881	5.48157	3.44514	4.08163	4.21486	3.91387	AT1G12230.1		Aldolase superfamily protein
Gorai.006G212700.4	6.12275	5.29515	5.65151	5.6898	4.44477	4.60366	4.56797	4.5388	5.07001	5.56299	5.63011	5.42104	4.52096	4.65774	4.44105	4.53992	2.91203	3.70093	3.12972	3.24756	AT1G12230.2		Aldolase superfamily protein
Gorai.009G246200.1	5.14288	5.39039	5.13416	5.22247	6.52787	6.4056	5.77154	6.235	6.42385	6.03811	5.82007	6.09401	5.7972	6.12087	5.78219	5.90009	7.54228	7.15838	6.87864	7.1931	AT1G69740.1	HEMB1	Aldolase superfamily protein
Gorai.009G246200.2	6.05998	6.30778	6.36196	6.24324	7.25496	7.53528	7.2828	7.35768	7.30091	7.35502	6.99497	7.21697	6.72838	7.28144	6.37478	6.79487	8.89936	7.82558	7.75025	8.1584	AT1G69740.1	HEMB1	Aldolase superfamily protein
Gorai.009G246200.3	5.4639	6.00694	6.01059	5.82714	6.49797	6.88988	6.70965	6.69917	6.98909	6.59321	6.18967	6.59065	5.8974	6.71334	6.1865	6.26575	7.63327	6.92237	7.32578	7.29381	AT1G69740.1	HEMB1	Aldolase superfamily protein
Gorai.009G246200.4	5.2922	5.94998	5.81557	5.68592	6.35288	6.56793	5.98418	6.30166	6.60681	6.36586	6.08361	6.3521	5.8554	6.59881	6.00621	6.15347	6.96013	7.2492	7.00793	7.07242	AT1G69740.1	HEMB1	Aldolase superfamily protein
Gorai.009G246200.5	5.34644	5.36884	5.94042	5.5519	6.75923	6.93727	6.18857	6.62836	6.46461	6.68616	6.23748	6.46275	5.45262	6.70196	5.92372	6.0261	6.83452	7.30157	7.34349	7.15986	AT1G69740.1	HEMB1	Aldolase superfamily protein
Gorai.009G246200.6	5.19583	5.07404	5.21494	5.1616	6.35874	6.21075	5.9315	6.167	5.94723	5.72098	6.00459	5.89093	5.19336	6.26808	6.01073	5.82406	6.32604	6.58052	6.54229	6.48295	AT1G69740.1	HEMB1	Aldolase superfamily protein
Gorai.009G342900.1	44.1854	44.8811	40.879	43.3152	41.0374	38.5837	41.631	40.4174	46.2383	51.2468	47.5815	48.3555	41.8181	43.204	39.0863	41.3694	108.379	104.671	100.3	104.45	AT2G01140.1		Aldolase superfamily protein
Gorai.009G342900.2	30.7975	32.5054	30.6811	31.328	28.3783	28.312	30.7286	29.1396	36.2954	38.0969	35.2772	36.5565	30.9644	32.4663	29.3443	30.925	79.1603	75.6968	74.2032	76.3535	AT2G01140.1		Aldolase superfamily protein
Gorai.009G407400.1	328.101	350.917	338.838	339.285	210.617	213.926	221.746	215.43	232.352	239.508	239.666	237.176	232.238	235.196	226.082	231.172	346.966	324.489	315.157	328.871	AT3G52930.1		Aldolase superfamily protein
Gorai.009G407500.1	64.2217	66.1049	64.2149	64.8472	64.5362	61.0402	59.3579	61.6447	70.6263	73.8556	75.4107	73.2976	61.4302	66.7387	60.7773	62.9821	165.482	162.214	157.466	161.721	AT2G36460.1		Aldolase superfamily protein
Gorai.009G407500.2	60.9887	64.7975	60.8578	62.2147	65.8029	60.9276	60.4769	62.4025	67.4864	69.6685	72.8643	70.0064	58.8381	62.2044	58.576	59.8728	164.523	157.066	151.232	157.607	AT2G36460.1		Aldolase superfamily protein
Gorai.009G407500.3	69.7007	74.0133	68.6736	70.7959	72.9276	66.8	67.1168	68.9481	74.9776	78.548	80.8237	78.1164	66.853	72.7137	63.1759	67.5809	177.448	171.609	169.959	173.005	AT2G36460.1		Aldolase superfamily protein
Gorai.009G407500.4	62.8105	66.3766	62.5905	63.9259	67.3365	62.6931	61.5795	63.8697	70.8981	71.7012	74.544	72.3811	61.5021	65.5971	59.7495	62.2829	167.158	161.536	157.056	161.917	AT2G36460.1		Aldolase superfamily protein
Gorai.009G407500.5	63.6741	67.5624	64.1956	65.144	68.4664	63.2284	62.8645	64.8531	71.0077	73.1519	76.9942	73.7179	59.6246	67.8494	60.2456	62.5732	169.331	162.89	161.634	164.618	AT2G36460.1		Aldolase superfamily protein
Gorai.009G407500.6	52.0423	51.1804	49.7077	50.9768	52.3646	49.7422	48.6188	50.2419	54.8935	57.1302	58.737	56.9202	48.4321	51.6807	48.1864	49.4331	131.388	126.421	124.893	127.567	AT2G36460.1		Aldolase superfamily protein
Gorai.009G407500.7	60.6762	59.0782	56.5699	58.7747	62.4673	56.8234	56.4457	58.5788	65.2317	67.2448	68.0029	66.8265	55.7104	62.2792	55.3841	57.7912	148.239	143.503	142.675	144.806	AT2G36460.1		Aldolase superfamily protein
Gorai.N027100.1	112.187	90.863	94.822	99.2907	98.6438	97.7512	102.698	99.6976	95.3987	97.337	102.425	98.3868	98.0775	104.315	97.8649	100.086	68.9262	69.4655	74.7189	71.0369	AT1G12230.2		Aldolase superfamily protein
Gorai.001G135600.3	2.63465	3.05692	3.22212	2.97123	2.24051	2.32956	2.25308	2.27438	3.04925	3.21005	2.75205	3.00378	2.49792	2.41025	2.41782	2.442	2.39554	2.81199	2.77456	2.6607	AT2G26800.1		Aldolase superfamily protein
[truncated: 39,895 more rows]
