# Supplementary material for: Metabolomic and transcriptomic insights into how cotton fiber transitions to secondary wall synthesis, represses lignification, and prolongs elongation
Source: BMC Genomics. 2015 Jun 27;16(1):477. doi: 10.1186/s12864-015-1708-9 (PMC4482290; doi:10.1186/s12864-015-1708-9)
Supplement: Additional file 3: — Metabolome data. Metabolite levels and the results of pair-wise statistical comparisons for Gb and Gh fiber at 10, 15, 18, 21, and 28 DPA. [file 12864_2015_1708_MOESM3_ESM.xlsx]

## Sheet: Statistics_Report (Unmerged)
NC State NCST-02-12VW - Cotton Fiber Development Study										SERIAL DEVELOPMENTAL EFFECT (G. barbadense)				SERIAL DEVELOPMENTAL EFFECT (G. hirsutum)				BASELINE DEVELOPMENTAL EFFECT (G. barbadense)				BASELINE DEVELOPMENTAL EFFECT (G. hirsutum)				SPECIES COMPARISON BY TIME (G. barbadense/G. hirsutum)
Heat map of statistically significant biochemicals profiled in this study. Red and green shaded cells indicate p≤0.05 (red indicates that the mean values are significantly higher for that comparison; green values significantly lower). Light red and light green shaded cells indicate 0.05<p<0.10 (light red indicates that the mean values trend higher for that comparison; light green values trend low…
										Gb_15 / Gb_10	Gb_18 / Gb_15	Gb_21 / Gb_18	Gb_28 / Gb_21	Gh_15 / Gh_10	Gh_18 / Gh_15	Gh_21 / Gh_18	Gh_28 / Gh_21	Gb_15 / Gb_10	Gb_18 / Gb_10	Gb_21 / Gb_10	Gb_28 / Gb_10	Gh_15 / Gh_10	Gh_18 / Gh_10	Gh_21 / Gh_10	Gh_28 / Gh_10	Gb_10 / Gh_10	Gb_15 / Gh_15	Gb_18 / Gh_18	Gb_21 / Gh_21	Gb_28 / Gh_28		Gb_15 / Gb_10		Gb_18 / Gb_15		Gb_21 / Gb_18		Gb_28 / Gb_21		Gh_15 / Gh_10		Gh_18 / Gh_15		Gh_21 / Gh_18		Gh_28 / Gh_21		Gb_15 / Gb_10
Pathway Sort Order	Platform	Super Pathway	Sub Pathway	Original Biochemical Name	Comp ID	KEGG	PlantCyc	PUBCHEM		TEST1 COMP2	TEST1 COMP3	TEST1 COMP4	TEST1 COMP5	TEST1 COMP7	TEST1 COMP8	TEST1 COMP9	TEST1 COMP10	TEST1 COMP2	TEST1 COMP25	TEST1 COMP26	TEST1 COMP27	TEST1 COMP7	TEST1 COMP28	TEST1 COMP29	TEST1 COMP30	TEST1 COMP20	TEST1 COMP21	TEST1 COMP22	TEST1 COMP23	TEST1 COMP24	X	p-value	q-value	p-value	q-value	p-value	q-value	p-value	q-value	p-value	q-value	p-value	q-value	p-value	q-value	p-value	q-value	p-value	q-value
169	LC/MS pos	Amino acid	Glutamate family (alpha-ketoglutarate derived)	glutamine	53	C00064	GLN	5961		0.41	1.21	1.15	1.65	0.88	1.65	1	2.75	0.41	0.5	0.57	0.94	0.88	1.45	1.44	3.97	5.76316	2.70566	1.97541	2.27045	1.35987		0.0003	0.005	0.0247	0.0342	0.1895	0.988	0.0009	0.0008	0.3995	0.2702	0.0168	0.0287	0.9666	0.6807	2.6991e-06	3.5365e-05	0.0003	0.005
89	LC/MS pos	Amino acid	Aromatic amino acid metabolism (PEP derived)	tryptophan	54	C00078	TRP	6923516;6305		1.59	0.35	1.79	2.16	1	0.69	0.78	1.98	1.59	0.56	1	2.16	1	0.69	0.54	1.07	0.374381	0.59398	0.301253	0.689278	0.751858		0.1296	0.165	0.0017	0.0154	0.0047	0.9304	0.0098	0.0044	0.8857	0.4045	0.0196	0.0306	0.1259	0.5691	0.0063	0.0029	0.1296	0.165
105	GC/MS	Amino acid	Aspartate family (OAA derived)	beta-alanine	55	C00099	B-ALANINE	239;4755801		0.64	0.49	0.68	0.95	0.44	0.92	0.94	2.53	0.64	0.31	0.21	0.2	0.44	0.4	0.38	0.96	1.59741	2.34123	1.25306	0.905538	0.338063		0.1462	0.1792	0.1456	0.0911	0.3593	0.988	0.7702	0.1575	0.0144	0.0437	0.4044	0.2497	0.7794	0.6512	0.0593	0.0167	0.1462	0.1792
167	GC/MS	Amino acid	Glutamate family (alpha-ketoglutarate derived)	glutamate	57	C00025	GLT	611		0.13	0.73	1.22	1.5	0.9	0.28	1.19	3.81	0.13	0.09	0.11	0.17	0.9	0.25	0.29	1.12	23.2729	3.37814	8.8346	9.06581	3.57667		0.0065	0.0349	0.8135	0.3098	0.81	0.988	0.1512	0.0422	0.869	0.3991	0.0002	0.0014	0.5533	0.6055	0.0004	0.0005	0.0065	0.0349
171	LC/MS neg	Amino acid	Glutamate family (alpha-ketoglutarate derived)	histidine	59	C00135	HIS	773;3651426		0.52	0.72	1.06	3.24	0.68	0.96	1.02	1.82	0.52	0.37	0.39	1.27	0.68	0.65	0.66	1.21	1.61666	1.22939	0.92014	0.957008	1.702		0.0026	0.0181	0.0313	0.0388	0.6835	0.988	1.4468e-05	5.7407e-05	0.0428	0.0744	0.8619	0.4184	0.9038	0.6698	0.0029	0.0017	0.0026	0.0181
221	LC/MS pos	Amino acid	Branched Chain Amino Acids (pyruvate derived)	leucine	60	C00123	LEU	7045798;6106		1.39	0.86	1.45	1.22	1.15	0.55	0.89	2.14	1.39	1.19	1.73	2.1	1.15	0.63	0.56	1.2	0.331623	0.403653	0.624173	1.01934	0.581709		0.116	0.1614	0.4376	0.1909	0.1339	0.988	0.249	0.0637	0.3959	0.2698	0.0021	0.0066	0.3547	0.5691	0.0025	0.0016	0.116	0.1614
80	LC/MS pos	Amino acid	Aromatic amino acid metabolism (PEP derived)	phenylalanine	64	C00079	PHE	6925665;6140		5.49	1.82	1.85	0.45	4.87	1.07	0.89	0.31	5.49	10.02	18.54	8.3	4.87	5.24	4.65	1.46	0.147786	0.16669	0.282731	0.588818	0.837214		8.0347e-05	0.0026	0.2912	0.1553	0.0823	0.988	0.0046	0.0025	3.5278e-05	0.0016	0.5209	0.2925	0.1963	0.5691	0.0004	0.0005	8.0347e-05	0.0026
238	LC/MS pos	Amino acid	Amines and polyamines	spermidine	485	C00315	SPERMIDINE	1102		2.78	0.55	1.32	1.21	0.63	0.99	1.83	0.6	2.78	1.53	2.01	2.44	0.63	0.62	1.14	0.68	0.357819	1.58351	0.873688	0.629032	1.28016		0.0995	0.1516	0.3411	0.1744	0.907	0.988	0.8658	0.1753	0.2018	0.1806	0.8926	0.4236	0.2619	0.5691	0.2135	0.053	0.0995	0.1516
103	GC/MS	Amino acid	Aspartate family (OAA derived)	asparagine	512	C00152	ASN	6267;6992089		0.42	0.77	1.01	1.73	0.2	1.38	0.81	2.63	0.42	0.32	0.33	0.57	0.2	0.28	0.23	0.59	1.05731	2.19691	1.22621	1.5404	1.01752		0.0071	0.036	0.0746	0.0584	0.9272	0.988	0.0231	0.0088	3.3404e-05	0.0016	0.0596	0.0702	0.2448	0.5691	0.0025	0.0016	0.0071	0.036
1012	LC/MS pos	Nucleotide	Pyrimidine metabolism	cytidine	514	C00475	CYTIDINE	6175		1.3	0.48	0.8	2.63	0.82	0.38	1.13	4.54	1.3	0.62	0.5	1.32	0.82	0.31	0.35	1.61	0.312324	0.498221	0.620496	0.441615	0.255586		0.2885	0.261	0.0056	0.019	0.2808	0.988	0.0087	0.0041	0.1968	0.1779	0.0016	0.0053	0.6125	0.6144	4.851e-05	0.0002	0.2885	0.261
276	GC/MS	Carbohydrate	TCA cycle	alpha-ketoglutarate	528	C00026	2-ketoglutarate	51		0.84	0.85	0.69	1.87	0.95	0.41	0.87	1.18	0.84	0.71	0.49	0.92	0.95	0.39	0.34	0.41	0.749102	0.661506	1.35921	1.07392	1.69765		0.4806	0.3299	0.9607	0.3424	0.2595	0.988	0.0279	0.0103	0.775	0.3814	0.1141	0.1066	0.3739	0.5691	0.3739	0.0824	0.4806	0.3299
945	LC/MS pos	Nucleotide	Purine metabolism	adenine	554	C00147	ADENINE	190		1.2	0.44	1.13	2.32	0.35	0.92	0.55	4.9	1.2	0.53	0.6	1.38	0.35	0.32	0.18	0.87	0.270533	0.926759	0.444936	0.909404	0.431134		0.5895	0.358	0.0245	0.0342	0.3646	0.988	0.0369	0.0126	0.0301	0.0596	0.4874	0.2841	0.2937	0.5691	0.0002	0.0003	0.5895	0.358
946	LC/MS pos	Nucleotide	Purine metabolism	adenosine	555	C00212	ADENOSINE	60961		3.01	0.11	1.31	18.85	0.81	0.26	1.06	7.15	3.01	0.33	0.43	8.07	0.81	0.21	0.23	1.61	0.0797973	0.29757	0.122146	0.151404	0.399094		0.1629	0.1854	0.0147	0.0264	0.7546	0.988	0.0005	0.0005	0.1898	0.1752	0.0007	0.0035	0.6697	0.6348	0.006	0.0028	0.1629	0.1854
315	GC/MS	Carbohydrate	Amino sugar and nucleotide sugar	arabinose	575	C00216	D-ARABINOSE	66308		1.25	0.65	1.2	4.82	1.24	0.87	1.08	1.06	1.25	0.81	0.97	4.69	1.24	1.08	1.16	1.24	0.258283	0.259409	0.194384	0.21594	0.98049		0.4629	0.32	0.14	0.0892	0.3269	0.988	2.9691e-05	8.3422e-05	0.3673	0.2568	0.5685	0.3094	0.7844	0.6512	0.8695	0.1625	0.4629	0.32
431	LC/MS neg	Carbohydrate	Sucrose, glucose, fructose metabolism	raffinose	586	C00492	CPD-1099	439242		4.49	0.67	1.92	13.4	8.7	0.23	6.62	5.29	4.49	3.02	5.79	77.63	8.7	2.01	13.32	70.52	1.58691	0.818567	2.3798	0.69027	1.74704		0.0008	0.009	0.2168	0.1249	0.0225	0.988	2.7434e-06	1.5639e-05	0.0806	0.1066	0.2594	0.1959	0.5632	0.6087	0.0157	0.0058	0.0008	0.009
272	GC/MS	Carbohydrate	Glycolysis	pyruvate	599	C00022	PYRUVATE	107735		1.18	0.55	1.23	2.56	0.52	0.47	1.15	1.2	1.18	0.64	0.79	2.03	0.52	0.25	0.28	0.34	0.212925	0.481446	0.559118	0.598879	1.2802		0.784	0.4287	0.0876	0.0643	0.2707	0.988	0.0009	0.0008	0.0571	0.0888	0.0156	0.0272	0.6611	0.6348	0.3938	0.0845	0.784	0.4287
1033	LC/MS neg	Nucleotide	Pyrimidine metabolism	uridine	606	C00299	URIDINE	6029		1.19	0.52	0.92	1.61	0.51	0.61	0.87	4.07	1.19	0.62	0.57	0.92	0.51	0.31	0.27	1.1	0.421622	0.983092	0.834823	0.889871	0.352882		0.434	0.3087	0.0122	0.0256	0.5271	0.988	0.0095	0.0043	0.0129	0.0437	0.0686	0.0797	0.3199	0.5691	6.9584e-05	0.0002	0.434	0.3087
193	LC/MS pos	Amino acid	Glutamate family (alpha-ketoglutarate derived)	trans-urocanate	607	C00785	FARNESYL-PP	736715		1.24	0.81	1.01	1.13	1.04	1.16	1.07	0.72	1.24	1	1.01	1.14	1.04	1.21	1.29	0.93	0.934935	1.11592	0.775125	0.731701	1.14038		0.3739	0.285	0.3739	0.1794	0.3739	0.988	0.4252	0.0981	0.8054	0.3838	0.4824	0.2841	0.9902	0.6903	0.3739	0.0824	0.3739	0.285
914	LC/MS pos	Cofactors, Prosthetic Groups, Electron Carriers	Vitamin B metabolism (B6 or B12)	pyridoxine (Vitamin B6)	608	C00314	PYRIDOXINE	1054		0.67	0.83	0.93	0.92	0.62	1.02	0.68	0.86	0.67	0.56	0.52	0.48	0.62	0.64	0.43	0.37	0.628993	0.682718	0.551988	0.758929	0.808553		0.0849	0.137	0.4235	0.1903	0.886	0.988	0.6617	0.1382	0.0244	0.0515	0.9346	0.4345	0.1085	0.5691	0.2033	0.0508	0.0849	0.137
539	LC/MS neg	Lipids	Free fatty acid	linoleate (18:2n6)	1105	C01595	LINOLEIC_ACID	5280450		3.87	0.31	0.92	0.29	0.88	1.28	0.84	0.41	3.87	1.21	1.12	0.33	0.88	1.13	0.95	0.39	1.24709	5.48088	1.33869	1.46441	1.04779		0.0312	0.0862	0.0653	0.053	0.7566	0.988	0.0556	0.0181	0.7631	0.3814	0.2793	0.2039	0.4129	0.5786	0.0169	0.006	0.0312	0.0862
958	GC/MS	Nucleotide	Purine metabolism	allantoin	1107	C02350	ALLANTOIN	204		0.5	1.11	0.86	5.53	0.42	1.52	0.68	3.71	0.5	0.56	0.48	2.65	0.42	0.63	0.43	1.6	0.984884	1.18125	0.867002	1.09215	1.62895		0.3109	0.2711	0.8908	0.3305	0.8674	0.988	0.0003	0.0004	0.0411	0.0728	0.2419	0.1902	0.2795	0.5691	0.0311	0.0097	0.3109	0.2711
970	LC/MS neg	Nucleotide	Purine metabolism	inosine	1123	C00294	INOSINE			3.68	0.58	0.89	2	0.7	0.57	1.01	2.66	3.68	2.13	1.9	3.8	0.7	0.4	0.4	1.07	0.122674	0.64207	0.658603	0.580051	0.436961		1.331e-05	0.0013	0.0633	0.0525	0.5982	0.988	0.1043	0.0311	0.2407	0.1975	0.0993	0.0989	0.7637	0.6512	0.0155	0.0058	1.331e-05	0.0013
202	LC/MS pos	Amino acid	Branched Chain Amino Acids (OAA derived)	isoleucine	1125	C00407	ILE	791		1.79	0.43	1.35	2.62	1.04	0.5	0.92	2.6	1.79	0.77	1.04	2.73	1.04	0.52	0.49	1.26	0.263222	0.453899	0.385513	0.563359	0.567732		0.0536	0.1043	0.008	0.0206	0.2782	0.988	0.0033	0.002	0.696	0.3714	0.0026	0.0074	0.5333	0.6046	0.0033	0.0019	0.0536	0.1043
101	GC/MS	Amino acid	Aspartate family (OAA derived)	alanine	1126	C00041	L-ALPHA-ALANINE	5950;7311724		0.73	0.6	0.84	1.98	0.77	0.79	0.92	2.2	0.73	0.44	0.37	0.72	0.77	0.61	0.57	1.25	1.15251	1.08621	0.818977	0.745528	0.668949		0.0835	0.137	0.0272	0.0362	0.2203	0.988	0.0039	0.0023	0.0097	0.0415	0.0211	0.0319	0.2676	0.5691	9.9876e-05	0.0002	0.0835	0.137
141	LC/MS pos	Amino acid	Aspartate family (OAA derived)	threonine	1284	C00188	THR	6971019;6288		0.88	0.71	0.98	2.62	0.87	0.88	0.99	3.92	0.88	0.62	0.61	1.59	0.87	0.77	0.76	2.98	1.10496	1.11157	0.894541	0.883654	0.590239		0.2592	0.2459	0.0075	0.0206	0.7954	0.988	3.5841e-05	8.3651e-05	0.1645	0.1619	0.2434	0.1902	0.9079	0.6698	8.1338e-07	3.0105e-05	0.2592	0.2459
91	LC/MS pos	Amino acid	Aromatic amino acid metabolism (PEP derived)	tyrosine	1299	C00082	TYR	6057;6942100		1.03	0.59	0.99	4.69	0.96	0.4	0.84	3.47	1.03	0.61	0.6	2.82	0.96	0.38	0.32	1.11	0.250584	0.268844	0.400375	0.470054	0.635451		0.8261	0.4343	0.0102	0.0245	0.8241	0.988	3.5326e-05	8.3651e-05	0.9361	0.4168	0.0002	0.0013	0.3051	0.5691	0.0019	0.0013	0.8261	0.4343
115	GC/MS	Amino acid	Aspartate family (OAA derived)	lysine	1301	C00047	LYS	5962		0.97	0.63	0.98	4.42	0.75	0.58	0.97	2.66	0.97	0.61	0.6	2.66	0.75	0.44	0.43	1.13	0.321227	0.4116	0.446936	0.453992	0.753473		0.8896	0.4485	0.0503	0.0459	0.915	0.988	1.1759e-05	5.1839e-05	0.1576	0.1569	0.0061	0.0151	0.7473	0.6512	0.0004	0.0005	0.8896	0.4485
116	LC/MS pos	Amino acid	Aspartate family (OAA derived)	methionine	1302	C00073	MET	6992087;6137		1.23	0.8	1.02	2.09	1.03	0.48	0.86	3.29	1.23	0.99	1.01	2.11	1.03	0.49	0.42	1.38	0.234872	0.280565	0.472447	0.563104	0.358441		0.1551	0.1853	0.1337	0.0859	0.9254	0.988	0.0004	0.0005	0.7213	0.374	3.8563e-05	0.0004	0.2213	0.5691	0.0002	0.0003	0.1551	0.1853
281	GC/MS	Carbohydrate	TCA cycle	malate	1303	C00149	MAL	525		1.51	0.66	1.19	2.47	1.3	0.74	0.94	2.2	1.51	0.99	1.18	2.92	1.3	0.96	0.9	1.99	1.08539	1.26256	1.11992	1.4203	1.59488		0.0402	0.0998	0.009	0.0223	0.2291	0.988	0.0001	0.0002	0.0585	0.0893	0.0392	0.0508	0.612	0.6144	0.0008	0.0007	0.0402	0.0998
555	GC/MS	Lipids	Free fatty acid	oleate (18:1n9)	1359	C00712	OLEATE-CPD	445639		1.07	0.64	0.73	0.91	0.55	1.34	0.65	0.96	1.07	0.69	0.5	0.45	0.55	0.73	0.48	0.46	0.86308	1.68527	0.809247	0.905316	0.855556		0.7237	0.4097	0.164	0.1001	0.3557	0.988	0.5219	0.1144	0.0751	0.1065	0.1628	0.1419	0.0203	0.5691	0.8042	0.1534	0.7237	0.4097
237	GC/MS	Amino acid	Amines and polyamines	putrescine	1408	C00134	PUTRESCINE			0.97	0.55	1.21	6.62	0.35	1.2	0.56	7.29	0.97	0.54	0.65	4.29	0.35	0.42	0.24	1.74	0.767269	2.10376	0.972458	2.08291	1.89255		0.6335	0.3785	0.0477	0.0446	0.6985	0.988	0.0009	0.0008	0.0065	0.0341	0.558	0.3084	0.0961	0.5691	2.0983e-05	0.0001	0.6335	0.3785
166	GC/MS	Amino acid	Glutamate family (alpha-ketoglutarate derived)	gamma-aminobutyrate (GABA)	1416	C00334	4-AMINO-BUTYRATE	6992099;119		0.96	0.67	0.89	1.06	0.53	0.93	0.87	1.78	0.96	0.64	0.57	0.6	0.53	0.49	0.43	0.76	0.800565	1.45698	1.04171	1.06853	0.635285		0.8804	0.4479	0.0358	0.0398	0.4074	0.988	0.5751	0.1227	0.0117	0.0437	0.5701	0.3094	0.4624	0.5802	0.0159	0.0058	0.8804	0.4479
233	LC/MS pos	Amino acid	Amines and polyamines	5-methylthioadenosine (MTA)	1419	C00170	5-METHYLTHIOADENOSINE	439176		1.36	0.49	1.08	3.92	1.04	0.6	1.02	1.61	1.36	0.67	0.72	2.82	1.04	0.62	0.63	1.02	0.408328	0.53203	0.439666	0.463418	1.13		0.5203	0.3409	0.1215	0.0833	0.9679	0.988	0.0015	0.0012	0.7164	0.374	0.0209	0.0319	0.6971	0.6352	0.0066	0.003	0.5203	0.3409
285	GC/MS	Carbohydrate	TCA cycle	succinate	1437	C00042	SUC	1110		0.96	0.54	0.87	2.43	0.74	0.69	0.66	1.82	0.96	0.52	0.45	1.09	0.74	0.51	0.33	0.61	0.732588	0.954442	0.74666	0.990108	1.31841		0.8668	0.4439	0.0357	0.0398	0.3115	0.988	0.0009	0.0008	0.0774	0.1065	0.0925	0.0955	0.1802	0.5691	0.0221	0.0074	0.8668	0.4439
134	LC/MS pos	Amino acid	Aspartate family (OAA derived)	pipecolate	1444	C00408	PICOLINATE	849		0.74	0.59	0.96	0.88	1.87	0.48	0.74	2.15	0.74	0.43	0.42	0.37	1.87	0.89	0.66	1.42	2.72476	1.08266	1.32166	1.72387	0.700682		0.0938	0.1488	0.0133	0.0264	0.868	0.988	0.3272	0.0792	0.014	0.0437	0.0187	0.0303	0.3755	0.5691	0.0568	0.0162	0.0938	0.1488
422	GC/MS	Carbohydrate	Sucrose, glucose, fructose metabolism	mannose-6-phosphate	1469	C00275	MANNOSE-6P			0.86	0.77	1.01	1.68	0.72	1.38	0.96	0.73	0.86	0.66	0.67	1.12	0.72	0.99	0.96	0.7	1.55286	1.86401	1.03192	1.08532	2.48231		0.5302	0.3409	0.4027	0.1882	0.9454	0.988	0.0884	0.0272	0.1339	0.1447	0.3914	0.2463	0.9546	0.6797	0.347	0.0803	0.5302	0.3409
889	GC/MS	Cofactors, Prosthetic Groups, Electron Carriers	Ascorbate metabolism	glucarate (saccharate)	1476	C00818	D-GLUCARATE	33037		3.17	0.73	0.98	6.52	0.5	0.38	1.27	2.66	3.17	2.31	2.26	14.72	0.5	0.19	0.24	0.64	0.367765	2.32398	4.50661	3.46281	8.50524		0.0048	0.0275	0.1947	0.1149	0.8694	0.988	1.8463e-07	2.4419e-06	0.0144	0.0437	0.0063	0.0151	0.2704	0.5691	0.0004	0.0005	0.0048	0.0275
362	GC/MS	Carbohydrate	Inositol metabolism	inositol 1-phosphate (I1P)	1481	C04006	1-L-MYO-INOSITOL-1-P			0.95	0.61	0.91	1.01	0.64	1.18	0.99	0.38	0.95	0.58	0.53	0.53	0.64	0.75	0.74	0.29	1.13493	1.68263	0.872937	0.807907	2.11368		0.6693	0.3879	0.0199	0.0319	0.6335	0.988	0.9299	0.1854	0.0185	0.0485	0.2687	0.2001	0.9416	0.6797	0.0096	0.0041	0.6693	0.3879
240	LC/MS pos	Amino acid	Glutathione metabolism	5-oxoproline	1494	C01879	5-OXOPROLINE	7405		0.43	1.02	1	2.04	0.76	1.24	0.82	2.73	0.43	0.44	0.44	0.89	0.76	0.95	0.78	2.13	4.26963	2.39594	1.97206	2.39073	1.78836		0.002	0.0161	0.7626	0.3001	0.8291	0.988	0.0063	0.0032	0.1408	0.1472	0.3113	0.2205	0.3639	0.5691	0.0002	0.0003	0.002	0.0161
698	GC/MS	Lipids	Choline metabolism	ethanolamine	1497	C00189	ETHANOL-AMINE			0.91	0.72	0.81	1.63	0.54	0.93	0.81	1.8	0.91	0.66	0.53	0.87	0.54	0.5	0.41	0.73	0.724013	1.2172	0.948514	0.952579	0.865314		0.8197	0.4343	0.0635	0.0525	0.2668	0.988	0.0341	0.012	0.0344	0.064	0.6228	0.3341	0.4279	0.5792	0.0535	0.0154	0.8197	0.4343
822	LC/MS neg	Cofactors, Prosthetic Groups, Electron Carriers	CoA metabolism	pantothenate	1508	C00864	PANTOTHENATE	6613		0.87	1	0.64	2.99	0.7	1.21	0.8	1.16	0.87	0.87	0.55	1.65	0.7	0.85	0.69	0.8	0.582637	0.717808	0.590353	0.470697	1.20698		0.5271	0.3409	0.9428	0.3401	0.0944	0.988	2.1255e-05	7.6669e-05	0.0794	0.1065	0.3017	0.2154	0.3025	0.5691	0.6506	0.1281	0.5271	0.3409
709	LC/MS pos	Lipids	Sphingolipid	phytosphingosine	1510	C12144	PHYTOSPINGOSINE			0.63	0.5	0.43	0.22	1.28	0.6	0.44	0.23	0.63	0.31	0.13	0.03	1.28	0.76	0.34	0.08	1.76275	0.864104	0.720265	0.703777	0.673776		0.1303	0.165	0.0492	0.0454	0.0627	0.988	0.0093	0.0042	0.6728	0.3646	0.2506	0.1916	0.035	0.5691	0.0007	0.0007	0.1303	0.165
735	GC/MS	Lipids	Sterols	squalene	1518	C00751	SQUALENE	638072		0.66	0.5	0.82	1.86	0.99	0.8	0.79	1.16	0.66	0.33	0.27	0.51	0.99	0.79	0.62	0.72	2.28989	1.53715	0.955741	0.998628	1.60745		0.0326	0.0876	0.0038	0.0182	0.3412	0.988	0.045	0.0148	0.8058	0.3838	0.2811	0.2039	0.2967	0.5691	0.4142	0.0876	0.0326	0.0876
438	LC/MS neg	Carbohydrate	Sucrose, glucose, fructose metabolism	sucrose	1519	C00089	SUCROSE	5988		4.93	0.36	2.69	1.28	0.53	1.37	0.68	1.08	4.93	1.78	4.77	6.12	0.53	0.73	0.49	0.53	0.107842	1.00257	0.263066	1.04377	1.23689		0.1033	0.1538	0.3977	0.1871	0.1531	0.988	0.2077	0.0549	0.2244	0.1894	0.1734	0.1469	0.1321	0.5691	0.5314	0.1099	0.1033	0.1538
900	GC/MS	Cofactors, Prosthetic Groups, Electron Carriers	Tocopherol metabolism	alpha-tocopherol	1561	C02477	ALPHA-TOCOPHEROL	14985		0.5	0.98	1.08	0.49	0.46	0.63	1.16	0.51	0.5	0.48	0.52	0.26	0.46	0.29	0.33	0.17	0.751078	0.815154	1.27099	1.18272	1.14964		0.2188	0.2183	0.9322	0.3389	0.5266	0.988	0.0132	0.0057	0.0237	0.0515	0.0904	0.0955	0.7713	0.6512	0.156	0.0407	0.2188	0.2183
278	GC/MS	Carbohydrate	TCA cycle	citrate	1564	C00158	CIT	311		0.84	0.55	0.92	1.7	0.78	0.69	0.97	1.68	0.84	0.46	0.42	0.71	0.78	0.54	0.52	0.88	1.38177	1.4866	1.17322	1.10732	1.118		0.4006	0.2983	0.0015	0.0154	0.4668	0.988	0.0063	0.0032	0.1049	0.1239	0.028	0.0391	0.8285	0.6512	0.01	0.0041	0.4006	0.2983
266	GC/MS	Carbohydrate	Glycolysis	glycerate	1572	C00258	GLYCERATE	752		0.91	0.47	1.25	2.14	0.47	0.77	1.03	1.73	0.91	0.43	0.53	1.14	0.47	0.37	0.38	0.65	0.57522	1.10282	0.669429	0.815188	1.00465		0.7029	0.4002	0.0031	0.0182	0.2516	0.988	0.0086	0.0041	0.0148	0.0437	0.3987	0.2492	0.7166	0.6488	0.0166	0.0059	0.7029	0.4002
962	LC/MS pos	Nucleotide	Purine metabolism	guanosine	1573	C00387	GUANOSINE	6802		1.02	0.54	0.79	2.07	0.56	0.57	1.03	4.81	1.02	0.55	0.44	0.9	0.56	0.32	0.32	1.56	0.72019	1.31802	1.25955	0.970101	0.416786		0.9621	0.4656	0.0054	0.019	0.1823	0.988	0.0039	0.0023	0.0106	0.0428	0.0146	0.027	0.8219	0.6512	5.9325e-06	5.4894e-05	0.9621	0.4656
125	LC/MS neg	Amino acid	Aspartate family (OAA derived)	N-acetylmethionine	1589	C02712		448580		3.02	0.86	1.14	1.8	1.06	0.61	0.67	3.08	3.02	2.61	2.96	5.33	1.06	0.64	0.43	1.33	0.0620858	0.176432	0.251629	0.426976	0.248965		0.0008	0.009	0.4137	0.1899	0.9066	0.988	0.1159	0.0338	0.7198	0.374	0.026	0.0375	0.2192	0.5691	0.0356	0.0109	0.0008	0.009
157	LC/MS pos	Amino acid	Glutamate family (alpha-ketoglutarate derived)	arginine	1638	C00062	ARG	5246487;232		0.57	0.61	1.05	2.9	0.6	0.69	1.08	1.64	0.57	0.35	0.36	1.06	0.6	0.42	0.45	0.74	0.478361	0.454947	0.39941	0.387639	0.684938		0.0082	0.0396	0.0232	0.0341	0.8894	0.988	0.0004	0.0005	0.013	0.0437	0.0025	0.0074	0.6032	0.6144	0.0047	0.0023	0.0082	0.0396
885	GC/MS	Cofactors, Prosthetic Groups, Electron Carriers	Ascorbate metabolism	ascorbate (Vitamin C)	1640	C00072	ASCORBATE			0.89	21.42	2.13	3.11	1.21	0.59	1.95	1.13	0.89	19.09	40.64	126.41	1.21	0.71	1.39	1.57	1.71787	1.26957	46.122	50.3618	138.266		0.6618	0.3879	0.083	0.0618	0.4613	0.988	0.0986	0.0296	0.6009	0.3434	0.1978	0.1601	0.1283	0.5691	0.5477	0.1108	0.6618	0.3879
279	GC/MS	Carbohydrate	TCA cycle	fumarate	1643	C00122	FUM			1.65	0.6	0.99	4.59	0.34	0.89	0.88	2	1.65	0.99	0.98	4.51	0.34	0.31	0.27	0.54	0.229187	1.10257	0.743148	0.834093	1.91358		0.1455	0.1792	0.1424	0.0899	0.8666	0.988	0.0019	0.0014	0.0227	0.0515	0.8648	0.4184	0.5423	0.6055	0.0266	0.0086	0.1455	0.1792
532	LC/MS neg	Lipids	Free fatty acid	heptanoate (7:0)	1644	C17714		8094		1.55	0.95	1.01	1.19	0.8	1.11	0.64	1.15	1.55	1.47	1.49	1.77	0.8	0.89	0.56	0.65	0.426532	0.829031	0.709397	1.12574	1.1637		0.024	0.0774	0.7081	0.2832	0.8484	0.988	0.3963	0.093	0.59	0.3416	0.6479	0.3416	0.1146	0.5691	0.5453	0.1108	0.024	0.0774
28	GC/MS	Amino acid	Serine family (phosphoglycerate derived)	serine	1648	C00065	SER	5951;6857581		0.58	0.67	1.19	2.51	0.36	1.74	0.64	5.65	0.58	0.39	0.46	1.16	0.36	0.62	0.4	2.27	1.12402	1.83636	0.700995	1.28971	0.573275		0.1502	0.1817	0.3379	0.1744	0.7587	0.988	0.0353	0.0123	0.008	0.0374	0.0728	0.0825	0.1488	0.5691	0.0025	0.0016	0.1502	0.1817
230	LC/MS pos	Amino acid	Branched Chain Amino Acids (pyruvate derived)	valine	1649	C00183	VAL	6971018;6287		0.66	0.56	1.14	2.79	0.89	0.58	0.8	3.17	0.66	0.37	0.43	1.19	0.89	0.51	0.41	1.3	0.908525	0.679159	0.661681	0.947244	0.831804		0.0707	0.1222	0.0402	0.0413	0.4712	0.988	0.0003	0.0004	0.5421	0.3252	0.0057	0.0145	0.0999	0.5691	0.0001	0.0002	0.0707	0.1222
909	LC/MS pos	Cofactors, Prosthetic Groups, Electron Carriers	Vitamin B metabolism (B6 or B12)	pyridoxal	1651	C00250	PYRIDOXAL	1050		1.08	0.68	0.85	1.23	1.06	0.58	1.15	1.78	1.08	0.74	0.62	0.76	1.06	0.61	0.7	1.26	0.675834	0.686981	0.811785	0.59738	0.410687		0.6779	0.3883	0.1333	0.0859	0.1183	0.988	0.2218	0.0579	0.6133	0.3446	0.0009	0.0038	0.2201	0.5691	0.0008	0.0007	0.6779	0.3883
886	GC/MS	Cofactors, Prosthetic Groups, Electron Carriers	Ascorbate metabolism	dehydroascorbate	1659	C05422	L-DEHYDRO-ASCORBATE	835		0.6	1.06	0.65	1.74	0.41	1.1	1.24	2.16	0.6	0.64	0.42	0.72	0.41	0.45	0.56	1.21	1.26354	1.83547	1.77822	0.935259	0.753409		0.1067	0.1555	0.9449	0.3401	0.2777	0.988	0.1058	0.0313	0.1444	0.1487	0.9934	0.4502	0.8094	0.6512	0.0454	0.0136	0.1067	0.1555
184	LC/MS pos	Amino acid	Glutamate family (alpha-ketoglutarate derived)	proline	1898	C00148	PRO	145742;6971047		0.58	0.39	0.94	7.4	0.53	0.71	0.87	6.97	0.58	0.22	0.21	1.56	0.53	0.37	0.32	2.25	2.99287	3.29158	1.81115	1.95514	2.07534		0.0259	0.0784	0.0012	0.0154	0.5938	0.988	3.1438e-05	8.3422e-05	0.0057	0.0315	0.0506	0.062	0.3714	0.5691	4.6165e-05	0.0002	0.0259	0.0784
244	LC/MS pos	Amino acid	Glutathione metabolism	glutathione, reduced (GSH)	2127	C00051	GLUTATHIONE	124886		1.01	5.85	0.52	0.18	1.84	0.56	1.45	2.13	1.01	5.93	3.07	0.56	1.84	1.04	1.5	3.19	2.20703	1.21577	12.6065	4.52243	0.386447		0.9285	0.4585	0.0213	0.0321	0.4053	0.988	0.0147	0.0062	0.0951	0.1178	0.1129	0.1066	0.4918	0.5911	0.3097	0.0735	0.9285	0.4585
86	LC/MS pos	Amino acid	Aromatic amino acid metabolism (PEP derived)	serotonin (5HT)	2342	C00780	SEROTONIN	5202		0.41	0.36	1.34	1.1	0.19	1.23	0.86	1.01	0.41	0.15	0.2	0.22	0.19	0.24	0.2	0.21	1.41468	3.05004	0.883405	1.37053	1.49281		0.013	0.053	0.0144	0.0264	0.484	0.988	0.6877	0.1429	0.0071	0.0351	0.6427	0.3416	0.7575	0.6512	0.8464	0.1598	0.013	0.053
964	LC/MS pos	Nucleotide	Purine metabolism	guanosine 5'- monophosphate (5'-GMP)	2849	C00144	GMP	761		0.81	0.62	1.12	2.06	0.63	1.16	0.84	1.3	0.81	0.5	0.56	1.16	0.63	0.73	0.61	0.79	1.1296	1.47034	0.782378	1.04063	1.64893		0.4118	0.3011	0.0283	0.0362	0.4466	0.988	0.0002	0.0003	0.0632	0.0949	0.4104	0.2497	0.3069	0.5691	0.3164	0.0741	0.4118	0.3011
951	LC/MS neg	Nucleotide	Purine metabolism	adenosine 5'-diphosphate (ADP)	3108	C00008	ADP	6022		0.92	1.05	1.02	1.02	0.45	4.95	0.65	0.09	0.92	0.96	0.98	1	0.45	2.23	1.44	0.13	3.00356	6.13615	1.30014	2.04873	22.5071		0.9618	0.4656	0.7861	0.3042	0.9855	0.988	0.8906	0.1794	0.1	0.1213	0.0073	0.0169	0.2724	0.5691	0.0225	0.0075	0.9618	0.4656
10	LC/MS pos	Amino acid	Serine family (phosphoglycerate derived)	betaine	3141	C00719	BETAINE	247		0.65	0.71	1.03	1.41	0.7	1.01	0.96	1.06	0.65	0.46	0.48	0.67	0.7	0.7	0.68	0.71	1.41854	1.32324	0.937682	1.00024	1.33387		0.0008	0.009	0.0031	0.0182	0.8049	0.988	0.0053	0.0028	0.0019	0.0168	0.8842	0.4218	0.5991	0.6144	0.5622	0.1131	0.0008	0.009
352	GC/MS	Carbohydrate	Amino sugar and nucleotide sugar	xylitol	4966	C00379	XYLITOL	6912		1.53	0.53	1	1.38	0.99	0.84	0.93	1.03	1.53	0.82	0.81	1.12	0.99	0.83	0.78	0.8	0.658429	1.01386	0.647462	0.690914	0.926081		0.6751	0.3883	0.3976	0.1871	0.7927	0.988	0.8016	0.1631	0.8457	0.3956	0.2753	0.2029	0.8547	0.6512	0.8627	0.1621	0.6751	0.3883
833	LC/MS pos	Cofactors, Prosthetic Groups, Electron Carriers	Nicotinate and nicotinamide metabolism	nicotinamide adenine dinucleotide (NAD+)	5278	C00003	NAD	10897651;5892;5288979		1.22	0.74	1.11	1.35	0.81	0.91	0.95	0.89	1.22	0.91	1	1.35	0.81	0.74	0.7	0.62	0.419568	0.631437	0.51619	0.600329	0.907069		0.2863	0.261	0.0776	0.0594	0.2726	0.988	0.0002	0.0003	0.1239	0.1356	0.3632	0.237	0.6875	0.6348	0.2028	0.0508	0.2863	0.261
1034	LC/MS pos	Nucleotide	Pyrimidine metabolism	uridine 5'-diphosphate (UDP)	5345	C00015	UDP	6031		0.69	0.97	0.65	1.17	1.71	1.04	0.81	1.44	0.69	0.66	0.43	0.51	1.71	1.77	1.44	2.07	3.90304	1.56569	1.46305	1.17127	0.955873		0.2939	0.2634	0.831	0.3116	0.1674	0.988	0.6988	0.1444	0.1786	0.1688	0.8212	0.4045	0.4882	0.5911	0.1879	0.0476	0.2939	0.2634
1305	LC/MS pos	Secondary metabolism	Amine derived	tryptamine	6104	C00398	TRYPTAMINE	1150		2.18	0.11	2.89	1.11	0.72	0.84	1	1	2.18	0.24	0.71	0.79	0.72	0.61	0.61	0.61	2.48934	7.49602	1	2.89429	3.21316		0.5843	0.358	0.1064	0.0744	0.246	0.988	0.3047	0.0756	0.2485	0.1993	0.1884	0.1553					0.5843	0.358
97	GC/MS	Amino acid	Aspartate family (OAA derived)	2-aminoadipate	6146	C00956	CPD-468	469		0.5	0.21	0.9	2.99	0.55	1.49	0.75	6.21	0.5	0.1	0.09	0.28	0.55	0.82	0.62	3.86	6.37086	5.77302	0.806301	0.966316	0.465059		0.1167	0.1614	0.0448	0.043	0.9485	0.988	0.0951	0.0289	0.53	0.3238	0.4077	0.2497	0.555	0.6055	0.0006	0.0006	0.1167	0.1614
859	GC/MS	Cofactors, Prosthetic Groups, Electron Carriers	Oxidative phosphorylation	phosphate	11438	C00009	Pi	1061		0.86	0.83	1.07	2.12	0.55	1.55	0.94	0.72	0.86	0.71	0.76	1.61	0.55	0.86	0.81	0.59	1.15467	1.78646	0.950371	1.08478	3.17687		0.5079	0.3409	0.1787	0.1072	0.8492	0.988	0.0081	0.0039	0.0028	0.0217	0.0171	0.0288	0.6949	0.6352	0.0936	0.0255	0.5079	0.3409
17	GC/MS	Amino acid	Serine family (phosphoglycerate derived)	glycine	11777	C00037	GLY	5257127;750		0.9	0.45	0.9	1.69	0.6	0.67	1.02	1.93	0.9	0.4	0.37	0.62	0.6	0.4	0.41	0.79	0.823748	1.23294	0.832967	0.737967	0.645898		0.4613	0.32	0.0151	0.0264	0.4188	0.988	0.0029	0.0018	0.0214	0.0514	0.0377	0.0495	0.8481	0.6512	0.0004	0.0005	0.4613	0.32
261	GC/MS	Carbohydrate	Glycolysis	fructose-6-phosphate	12021	C05345	FRUCTOSE-6P			0.83	0.72	0.87	2.95	0.43	1.51	0.86	0.73	0.83	0.6	0.52	1.53	0.43	0.65	0.56	0.41	1.23575	2.38252	1.13714	1.14995	4.63047		0.5604	0.3499	0.124	0.0841	0.4338	0.988	0.0027	0.0018	0.019	0.0485	0.1444	0.1283	0.5214	0.6008	0.2376	0.0582	0.5604	0.3499
277	LC/MS pos	Carbohydrate	TCA cycle	cis-aconitate	12025	C00417	CIS-ACONITATE	643757		1.85	0.58	1.4	1.92	0.9	0.9	1.07	2.69	1.85	1.08	1.5	2.88	0.9	0.81	0.87	2.34	1.0115	2.07484	1.33567	1.75075	1.2467		0.0253	0.0784	0.0419	0.0414	0.1279	0.988	0.0078	0.0038	0.53	0.3238	0.7972	0.3992	0.9316	0.6765	0.0018	0.0013	0.0253	0.0784
343	GC/MS	Carbohydrate	Amino sugar and nucleotide sugar	ribose	12080	C00121	RIBOSE	5311110		0.85	0.45	1	1	0.52	0.78	1.1	1.14	0.85	0.38	0.38	0.38	0.52	0.41	0.45	0.51	0.681494	1.1126	0.642998	0.583509	0.512254		0.4245	0.3043	0.0184	0.0308					0.0498	0.0817	0.4883	0.2841	0.6657	0.6348	0.7058	0.1368	0.4245	0.3043
688	GC/MS	Lipids	Phospholipids	phosphoethanolamine	12102	C00346	PHOSPHORYL-ETHANOLAMINE	5232324;1015		0.86	0.4	0.95	28.34	1.4	0.7	0.79	5.59	0.86	0.34	0.33	9.32	1.4	0.98	0.78	4.37	1.49215	0.918682	0.522508	0.627708	3.18294		0.4169	0.3011	0.2313	0.1301	0.8104	0.988	0.0003	0.0004	0.2408	0.1975	0.1011	0.0996	0.3587	0.5691	0.0037	0.0019	0.4169	0.3011
280	LC/MS pos	Carbohydrate	TCA cycle	isocitrate	12110	C00311	threo-ds-iso-citrate	1198		1.01	0.48	0.75	1.63	1.22	0.45	1.42	2.23	1.01	0.48	0.36	0.59	1.22	0.55	0.78	1.75	4.24321	3.49298	3.71202	1.96754	1.43476		0.9106	0.4545	0.0206	0.0321	0.3854	0.988	0.1765	0.0474	0.6951	0.3714	0.1065	0.1038	0.146	0.5691	0.0013	0.0011	0.9106	0.4545
648	GC/MS	Lipids	Glycerolipids	glycerol	15122	C00116	GLYCEROL	753		1.22	0.62	1.01	1.63	0.46	1.21	0.84	0.77	1.22	0.76	0.77	1.25	0.46	0.56	0.47	0.36	0.516994	1.37121	0.70437	0.846654	1.78778		0.3184	0.2727	0.0277	0.0362	0.9686	0.988	0.0261	0.0098	0.0015	0.0168	0.3501	0.2369	0.3896	0.5786	0.1343	0.0352	0.3184	0.2727
679	GC/MS	Lipids	Phospholipids	glycerol 3-phosphate (G3P)	15365	C00093	GLYCEROL-3P	754		1.14	0.54	1.12	1.55	0.63	0.96	0.89	1	1.14	0.61	0.68	1.06	0.63	0.61	0.54	0.54	1.05034	1.89121	1.05164	1.31577	2.04628		0.5477	0.3465	0.0122	0.0256	0.8448	0.988	0.0789	0.0246	0.0131	0.0437	0.8656	0.4184	0.4656	0.5802	0.9176	0.1707	0.5477	0.3465
857	GC/MS	Cofactors, Prosthetic Groups, Electron Carriers	Oxidative phosphorylation	acetylphosphate	15488	C00227	ACETYL-P	186		1.08	0.97	0.85	1.12	0.81	1.03	0.82	1.08	1.08	1.05	0.89	0.99	0.81	0.84	0.69	0.74	0.783146	1.04114	0.982188	1.01366	1.04998		0.5765	0.3554	0.8006	0.3066	0.4027	0.988	0.512	0.1128	0.3307	0.2421	0.6714	0.3497	0.1719	0.5691	0.5652	0.1131	0.5765	0.3554
696	LC/MS pos	Lipids	Choline metabolism	choline	15506	C00114	CHOLINE	170746		0.8	0.84	0.9	1.13	0.79	0.89	0.95	1.08	0.8	0.67	0.6	0.68	0.79	0.7	0.67	0.72	0.980398	0.992268	0.933914	0.878708	0.922987		0.0557	0.1056	0.1285	0.0841	0.4278	0.988	0.1537	0.0426	0.1026	0.1229	0.3257	0.227	0.6634	0.6348	0.5688	0.1132	0.0557	0.1056
179	LC/MS pos	Amino acid	Glutamate family (alpha-ketoglutarate derived)	N-acetylornithine	15630	C00437	N-ALPHA-ACETYLORNITHINE	6992102;439232		0.68	0.39	1.15	1.75	0.61	0.77	0.71	1.77	0.68	0.27	0.31	0.54	0.61	0.47	0.33	0.59	0.969568	1.08759	0.55296	0.889354	0.881487		0.0508	0.1043	0.0017	0.0154	0.4037	0.988	0.0221	0.0085	0.0453	0.0771	0.2515	0.1916	0.2376	0.5691	0.0046	0.0023	0.0508	0.1043
214	LC/MS neg	Amino acid	Branched Chain Amino Acids (pyruvate derived)	3-methyl-2-oxovalerate	15676	C00671	2-KETO-3-METHYL-VALERATE	47		0.59	0.72	1.29	1.2	0.44	0.43	0.95	1.44	0.59	0.43	0.55	0.66	0.44	0.19	0.18	0.26	0.286187	0.383599	0.639032	0.863236	0.719073		0.2395	0.2342	0.2469	0.1378	0.7214	0.988	0.5379	0.117	0.1412	0.1472	0.0156	0.0272	0.8151	0.6512	0.2538	0.0618	0.2395	0.2342
7	LC/MS pos	Amino acid	Serine family (phosphoglycerate derived)	4-guanidinobutanoate	15681	C01035		500		0.94	0.74	0.97	1.75	0.58	1.15	1.15	0.93	0.94	0.7	0.68	1.18	0.58	0.67	0.77	0.71	1.79897	2.92919	1.88728	1.58972	3.00284		0.9735	0.4688	0.5315	0.2237	0.7913	0.988	0.1491	0.042	0.052	0.0837	0.5204	0.2925	0.6834	0.6348	0.8286	0.1573	0.9735	0.4688
9	GC/MS	Amino acid	Serine family (phosphoglycerate derived)	beta-hydroxypyruvate	15686	C00168	OH-PYR	964		0.99	0.69	0.95	0.93	1.03	0.91	0.73	0.97	0.99	0.68	0.65	0.6	1.03	0.94	0.69	0.67	0.947338	0.910242	0.690824	0.893138	0.852092		0.8319	0.4343	0.042	0.0414	0.7101	0.988	0.6268	0.1316	0.8484	0.3956	0.546	0.3036	0.1592	0.5691	0.9403	0.1731	0.8319	0.4343
303	GC/MS	Carbohydrate	Photorespiration	glycolate (hydroxyacetate)	15737	C00160	GLYCOLLATE	3698251;757		1.2	0.41	1.16	0.79	0.85	0.72	1.06	0.84	1.2	0.49	0.57	0.45	0.85	0.61	0.64	0.54	0.862067	1.21582	0.693451	0.760559	0.713076		0.4921	0.3331	0.0052	0.019	0.5699	0.988	0.3421	0.0823	0.2501	0.1993	0.0718	0.0824	0.847	0.6512	0.4144	0.0876	0.4921	0.3331
322	GC/MS	Carbohydrate	Amino sugar and nucleotide sugar	fucose	15821	C02095	D-FUCOSE	3034656		0.61	0.49	0.95	9.46	1.33	0.96	0.94	1.55	0.61	0.3	0.29	2.71	1.33	1.28	1.21	1.86	0.816716	0.378201	0.193099	0.194317	1.18866		0.047	0.1043	0.014	0.0264	0.7823	0.988	1.8203e-06	1.4445e-05	0.1473	0.15	0.9268	0.433	0.5955	0.6144	0.084	0.023	0.047	0.1043
354	GC/MS	Carbohydrate	Amino sugar and nucleotide sugar	xylose	15835	C00181	XYLOSE	95259		0.72	0.39	1.19	9.4	1.14	1.09	0.97	1.61	0.72	0.28	0.33	3.1	1.14	1.24	1.21	1.95	0.809006	0.507952	0.181022	0.220874	1.28927		0.1076	0.1555	0.0004	0.0154	0.5553	0.988	4.3584e-05	9.6072e-05	0.4337	0.2846	0.5738	0.3096	0.8302	0.6512	0.061	0.0171	0.1076	0.1555
359	GC/MS	Carbohydrate	Amino sugar and nucleotide sugar	UDP-galactose	15860	C00052	UDP-GALACTOSE	18068		0.53	0.71	0.99	2.53	0.71	1.06	1.78	0.85	0.53	0.38	0.37	0.94	0.71	0.76	1.34	1.15	1.66885	1.2529	0.833132	0.463531	1.37065		0.0497	0.1043	0.4471	0.1939	0.9792	0.988	0.0027	0.0018	0.5854	0.3412	0.8677	0.4184	0.0313	0.5691	0.3634	0.0824	0.0497	0.1043
437	LC/MS neg	Carbohydrate	Sucrose, glucose, fructose metabolism	stachyose	15960	C01613	CPD-170			1.4	0.71	1.39	54.1	0.44	1.18	0.85	6.93	1.4	1	1.39	74.97	0.44	0.51	0.44	3.02	0.435902	1.40154	0.849797	1.38577	10.8258		0.3739	0.285	0.3739	0.1794	0.3739	0.988	2.7591e-06	1.5639e-05	0.0793	0.1065	0.3739	0.237	0.3739	0.5691	0.0116	0.0045	0.3739	0.285
681	LC/MS pos	Lipids	Phospholipids	glycerophosphorylcholine (GPC)	15990	C00670	SN-3-GLYCEROPHOSPHOCHOLINE	657272		3.15	1.03	1.11	1.22	1.71	1.4	1.03	1.32	3.15	3.24	3.59	4.36	1.71	2.4	2.49	3.29	1.3122	2.41523	1.76854	1.89346	1.74256		6.3143e-05	0.0026	0.8232	0.3102	0.3158	0.988	0.16	0.0438	0.0494	0.0817	0.0901	0.0955	0.8534	0.6512	0.0489	0.0142	6.3143e-05	0.0026
104	GC/MS	Amino acid	Aspartate family (OAA derived)	aspartate	15996	C00049	L-ASPARTATE	5960		0.74	0.69	0.99	1.14	0.58	1.13	1.01	0.87	0.74	0.51	0.5	0.57	0.58	0.65	0.66	0.57	1.21055	1.54699	0.941077	0.926632	1.20603		0.1289	0.165	0.0214	0.0321	0.9568	0.988	0.5645	0.1211	0.0018	0.0168	0.4968	0.2869	0.791	0.6512	0.3117	0.0735	0.1289	0.165
1356	LC/MS neg	Secondary metabolism	Flavonoids	catechin	17668	C06562	CPD-1961	9064		0.58	0.5	0.65	1.16	0.13	7.96	1.12	0.1	0.58	0.29	0.19	0.22	0.13	1.01	1.14	0.11	6.63274	30.1782	1.90036	1.10091	12.8024		0.3663	0.285	0.0066	0.0198	0.0604	0.988	0.4571	0.1048	0.0171	0.0474	4.0049e-05	0.0004	0.5852	0.6144	0.0258	0.0085	0.3663	0.285
710	LC/MS pos	Lipids	Sphingolipid	sphinganine	17769	C00836	DIHYDRO-SPHINGOSINE	3126		1.39	0.6	0.5	0.5	1.24	0.61	0.47	0.49	1.39	0.83	0.41	0.21	1.24	0.75	0.35	0.17	0.835863	0.940249	0.923439	0.986975	1		0.1714	0.1929	0.0655	0.053	0.043	0.988	0.0415	0.014	0.6345	0.3535	0.2077	0.1666	0.0146	0.5691	0.0022	0.0015	0.1714	0.1929
1367	LC/MS neg	Secondary metabolism	Flavonoids	epicatechin	17774	C09727	CPD-7630	9064		2.68	0.4	0.66	0.64	1	1	1.25	0.8	2.68	1.06	0.7	0.45	1	1	1.25	1	4.20833	11.2639	4.45177	2.34441	1.88773		0.0481	0.1043	0.0377	0.0399	0.2307	0.988	0.4977	0.1106					0.3739	0.5691	0.3739	0.0824	0.0481	0.1043
1117	LC/MS pos	Peptide	Dipeptide	glycylvaline	18357			2724807;6994979		1.18	0.76	0.89	0.63	0.66	0.48	0.73	4.12	1.18	0.9	0.8	0.51	0.66	0.32	0.23	0.95	0.279192	0.496199	0.79168	0.973282	0.148365		0.8339	0.4343	0.4336	0.1903	0.9612	0.988	0.4991	0.1106	0.2975	0.2234	0.0333	0.045	0.1797	0.5691	0.0035	0.0019	0.8339	0.4343
365	GC/MS	Carbohydrate	Inositol metabolism	myo-inositol	19934	C00137	MYO-INOSITOL			0.95	0.58	0.92	0.67	1.19	0.81	0.95	0.43	0.95	0.55	0.51	0.34	1.19	0.96	0.91	0.39	1.54554	1.23253	0.883394	0.861674	1.34759		0.7397	0.4136	0.0047	0.019	0.5231	0.988	0.0146	0.0062	0.1847	0.1722	0.1106	0.1066	0.677	0.6348	0.0004	0.0005	0.7397	0.4136
262	GC/MS	Carbohydrate	Glycolysis	glucose	20488	C00031	CPD-3607	79025		1.13	0.65	1.07	0.52	0.91	0.88	0.91	0.6	1.13	0.74	0.79	0.41	0.91	0.81	0.74	0.44	0.768057	0.953674	0.702228	0.820259	0.712406		0.335	0.2813	0.0057	0.019	0.6172	0.988	0.0007	0.0007	0.4128	0.2771	0.2693	0.2001	0.4702	0.5802	0.0164	0.0059	0.335	0.2813
282	GC/MS	Carbohydrate	TCA cycle	maleate (cis-Butenedioate)	20676	C01384	MALEATE	444266;444972		0.8	0.96	0.74	3.11	0.97	0.78	0.95	2.23	0.8	0.77	0.57	1.77	0.97	0.76	0.72	1.61	1.21036	0.99933	1.22999	0.954026	1.33044		0.2989	0.2654	0.7345	0.2921	0.3728	0.988	0.1583	0.0436	0.6736	0.3646	0.6483	0.3416	0.878	0.6561	0.3201	0.0745	0.2989	0.2654
320	GC/MS	Carbohydrate	Amino sugar and nucleotide sugar	erythritol	20699	C00503	2-C-METHYL-D-ERYTHRITOL-4-PHOSPHATE			1.01	0.66	1.08	3.06	0.96	0.63	1.39	1.23	1.01	0.67	0.72	2.2	0.96	0.6	0.84	1.03	0.69937	0.736152	0.771544	0.598394	1.49261		0.8839	0.4479	0.0541	0.0475	0.7928	0.988	0.0015	0.0012	0.739	0.3785	0.0596	0.0702	0.1221	0.5691	0.4451	0.0936	0.8839	0.4479
1342	GC/MS	Secondary metabolism	Fatty acid and sugar derivatives	galactarate (mucic acid)	20881			3037071		2.51	0.65	0.99	9.58	1.37	0.62	1.12	2.06	2.51	1.63	1.6	15.36	1.37	0.84	0.94	1.94	0.532044	0.97906	1.02384	0.904797	4.21063		0.0174	0.0647	0.2267	0.1291	0.6382	0.988	5.9025e-05	0.0001	0.2442	0.1985	0.1166	0.1079	0.8465	0.6512	0.0653	0.0182	0.0174	0.0647
392	GC/MS	Carbohydrate	Sucrose, glucose, fructose metabolism	galactinol	21034	C01235	CPD-458			0.5	0.99	1	26.64	1.15	0.72	2.03	5.12	0.5	0.49	0.49	13.13	1.15	0.82	1.67	8.53	1.66994	0.722324	1	0.493277	2.5684		0.3806	0.2858	0.3739	0.1794			0.0005	0.0005	0.7932	0.3838	0.3739	0.237	0.3739	0.5691	0.0034	0.0019	0.3806	0.2858
213	LC/MS neg	Amino acid	Branched Chain Amino Acids (pyruvate derived)	3-methyl-2-oxobutyrate	21047	C00141	2-KETO-ISOVALERATE	49		1.45	0.72	0.97	1.28	0.56	0.94	0.58	1.35	1.45	1.04	1	1.29	0.56	0.53	0.31	0.41	0.332538	0.856635	0.651959	1.08764	1.03498		0.1231	0.1646	0.0903	0.0648	0.8732	0.988	0.4965	0.1106	0.297	0.2234	0.6596	0.3456	0.0858	0.5691	0.1824	0.0466	0.1231	0.1646
630	GC/MS	Lipids	Glycerolipids	1-palmitoylglycerol (1-monopalmitin)	21127			14900		2.77	0.5	0.91	0.22	0.89	0.71	1.13	0.19	2.77	1.38	1.26	0.27	0.89	0.63	0.71	0.14	0.469905	1.45773	1.03257	0.832439	0.938879		0.0131	0.053	0.1835	0.1092	0.817	0.988	0.1216	0.035	0.8573	0.3976	0.3004	0.2154	0.5074	0.5992	0.0101	0.0041	0.0131	0.053
1321	LC/MS neg	Secondary metabolism	Benzenoids	4-hydroxybenzoate	21133	C00156	4-hydroxybenzoate	135;3702506		2.28	0.89	0.7	1.53	0.64	0.55	1.25	1.19	2.28	2.02	1.42	2.17	0.64	0.35	0.43	0.52	0.640562	2.28641	3.71255	2.09603	2.68159		0.121	0.1646	0.9159	0.3364	0.1728	0.988	0.0954	0.0289	0.2523	0.1993	0.1927	0.1574	0.3739	0.5691	0.7185	0.1385	0.121	0.1646
1280	GC/MS	Secondary metabolism	Alkaloids	caffeate	21177	C01197	CAFFEATE	689043		0.62	0.57	1.02	0.87	0.95	1	1	1	0.62	0.35	0.36	0.31	0.95	0.95	0.95	0.95	9.31474	6.0523	3.44613	3.50112	3.06124		0.1827	0.1974	0.0446	0.043	0.8098	0.988	0.4751	0.1077	0.3739	0.2568							0.1827	0.1974
627	LC/MS pos	Lipids	Glycerolipids	1-oleoylglycerol (1-monoolein)	21184			5283468		2.26	0.65	0.49	0.17	0.34	1.97	0.44	0.17	2.26	1.48	0.72	0.12	0.34	0.67	0.29	0.05	0.36452	2.41176	0.799226	0.89145	0.902284		0.0842	0.137	0.3252	0.1721	0.1117	0.988	0.025	0.0095	0.1965	0.1779	0.1332	0.1207	0.0791	0.5691	0.0016	0.0012	0.0842	0.137
797	GC/MS	Secondary metabolism	Terpenoids	fucosterol	21187	C08817	CPD-4127	5281328		0.49	0.14	0.73	0.54	0.25	0.48	0.78	0.3	0.49	0.07	0.05	0.03	0.25	0.12	0.09	0.03	1.00456	1.98363	0.596026	0.557453	1		0.2369	0.2339	0.041	0.0414	0.8582	0.988	0.3739	0.0883	0.0368	0.0665	0.2459	0.1905	0.6472	0.6311	0.3739	0.0824	0.2369	0.2339
216	LC/MS neg	Amino acid	Branched Chain Amino Acids (pyruvate derived)	4-methyl-2-oxopentanoate	22116	C00233	2K-4CH3-PENTANOATE&redirect=T	70		1.26	0.96	1.05	1.5	0.43	0.83	0.48	1.18	1.26	1.22	1.27	1.91	0.43	0.36	0.17	0.2	0.140074	0.408482	0.474526	1.03255	1.3102		0.2669	0.2508	0.6082	0.2482	0.8214	0.988	0.1344	0.0382	0.3509	0.2507	0.3171	0.2228	0.0366	0.5691	0.6548	0.1282	0.2669	0.2508
837	LC/MS pos	Cofactors, Prosthetic Groups, Electron Carriers	Nicotinate and nicotinamide metabolism	nicotinamide ribonucleotide (NMN)	22152	C00455	NICOTINAMIDE_NUCLEOTIDE	14180		1.33	0.54	0.75	0.82	0.53	0.37	1.07	0.64	1.33	0.71	0.54	0.44	0.53	0.2	0.21	0.13	1.75749	4.4215	6.36224	4.49923	5.80081		0.3539	0.2831	0.0473	0.0446	0.2338	0.988	0.709	0.1458	0.0039	0.0246	0.0014	0.0052	0.5847	0.6144	0.0091	0.004	0.3539	0.2831
458	GC/MS	Carbohydrate	C5 branched dibasic acid metabolism	citramalate	22158	C00815		1081		2.61	0.44	1.23	0.86	0.91	0.6	0.85	0.75	2.61	1.15	1.41	1.22	0.91	0.55	0.46	0.35	0.393441	1.13242	0.826245	1.19985	1.37231		0.0159	0.0614	0.0334	0.0388	0.4537	0.988	0.5396	0.117	0.7578	0.3814	0.0795	0.0879	0.6042	0.6144	0.387	0.0842	0.0159	0.0614
717	GC/MS	Lipids	Sterols	beta-sitosterol	27414	C01753	CPD-4143	222284		0.99	0.55	0.98	0.47	0.79	0.88	0.8	0.7	0.99	0.54	0.53	0.25	0.79	0.69	0.56	0.39	0.937101	1.17132	0.734731	0.895796	0.592265		0.9469	0.4637	0.0061	0.019	0.9596	0.988	0.016	0.0067	0.1171	0.1297	0.5119	0.2919	0.1702	0.5691	0.105	0.0278	0.9469	0.4637
243	LC/MS pos	Amino acid	Glutathione metabolism	glutathione, oxidized (GSSG)	27727	C00127	GLUTATHIONE	65359;11215652		1.08	0.68	1	0.84	0.63	1.31	0.95	1.34	1.08	0.73	0.73	0.61	0.63	0.82	0.78	1.05	1.5506	2.65099	1.36872	1.44944	0.909783		0.7528	0.4164	0.069	0.0552	0.9503	0.988	0.1968	0.0524	0.0168	0.0474	0.0135	0.026	0.4024	0.5786	0.0306	0.0097	0.7528	0.4164
893	GC/MS	Cofactors, Prosthetic Groups, Electron Carriers	Ascorbate metabolism	threonate	27738	C01620	L-THREONATE	151152		2.79	0.47	1.18	2.42	0.86	0.94	0.88	1.95	2.79	1.32	1.56	3.78	0.86	0.81	0.71	1.39	0.31554	1.0293	0.516783	0.693017	0.858176		0.0001	0.0034	0.012	0.0256	0.4475	0.988	0.0049	0.0026	0.3436	0.2475	0.8034	0.4001	0.423	0.5786	0.0478	0.014	0.0001	0.0034
264	GC/MS	Carbohydrate	Glycolysis	glucose-6-phosphate (G6P)	31260	C00668	ALPHA-GLC-6-P			0.96	0.66	1.09	2.08	0.4	1.67	0.8	0.85	0.96	0.64	0.69	1.43	0.4	0.66	0.53	0.45	1.11929	2.71608	1.07815	1.46016	3.54875		0.8118	0.4343	0.0367	0.0398	0.5299	0.988	0.0003	0.0004	0.0006	0.0084	0.015	0.0271	0.231	0.5691	0.5457	0.1108	0.8118	0.4343
391	GC/MS	Carbohydrate	Sucrose, glucose, fructose metabolism	fructose	31266	C00095	Fructose	5984		0.99	0.71	0.94	0.81	0.9	0.89	0.95	0.69	0.99	0.71	0.66	0.54	0.9	0.8	0.76	0.53	0.805741	0.886306	0.712711	0.703707	0.823529		0.9109	0.4545	0.006	0.019	0.4336	0.988	0.0409	0.0139	0.0826	0.1076	0.1379	0.1238	0.5802	0.6144	0.0067	0.003	0.9109	0.4545
13	GC/MS	Amino acid	Serine family (phosphoglycerate derived)	cysteine	31453	C00097	CYS	5862;6419722		1.93	0.74	0.71	3.41	1.03	0.96	0.68	2.92	1.93	1.42	1.01	3.46	1.03	0.99	0.67	1.96	0.635219	1.18681	0.908702	0.958711	1.11914		0.1242	0.1646	0.475	0.2035	0.3177	0.988	0.0051	0.0027	0.9536	0.4224	0.9493	0.439	0.2686	0.5691	0.0067	0.003	0.1242	0.1646
1168	LC/MS pos	Peptide	Dipeptide	threonylphenylalanine	31530			4099799;4099798		0.98	1.14	1	2.42	0.82	0.57	0.72	4.3	0.98	1.11	1.12	2.7	0.82	0.47	0.33	1.44	0.131206	0.157173	0.313869	0.437912	0.246214		0.9484	0.4637	0.5313	0.2237	0.8989	0.988	0.0017	0.0013	0.4184	0.2781	0.0026	0.0074	0.0611	0.5691	0.0001	0.0002	0.9484	0.4637
150	GC/MS	Amino acid	Glutamate family (alpha-ketoglutarate derived)	2-pyrrolidinone	31675			12025		1.17	0.36	1.25	2.24	0.93	0.64	1.07	2.49	1.17	0.42	0.53	1.19	0.93	0.6	0.64	1.58	1.43023	1.80948	1.012	1.18973	1.07139		0.5998	0.3606	0.0182	0.0308	0.4982	0.988	0.0219	0.0085	0.5505	0.3252	0.4055	0.2497	0.9175	0.6733	0.0196	0.0067	0.5998	0.3606
952	LC/MS pos	Nucleotide	Purine metabolism	adenosine 5'-monophosphate (AMP)	32342	C00020	AMP	15938965		1.11	0.61	0.92	1.86	0.72	0.89	0.89	1.36	1.11	0.67	0.62	1.15	0.72	0.64	0.57	0.78	0.77006	1.18299	0.804753	0.830019	1.13612		0.5417	0.345	0.007	0.0201	0.4297	0.988	0.0024	0.0017	0.0347	0.064	0.4349	0.2628	0.3643	0.5691	0.0967	0.0259	0.5417	0.345
347	GC/MS	Carbohydrate	Amino sugar and nucleotide sugar	UDP-glucose	32344	C00029	UDP-GLUCOSE	8629		0.47	0.59	1.26	1.2	1.36	0.74	1.47	1.65	0.47	0.28	0.35	0.42	1.36	1	1.47	2.43	7.26335	2.52533	2.02724	1.74123	1.2692		0.0578	0.1056	0.2278	0.1291	0.5017	0.988	0.9542	0.1893	0.3739	0.2568	0.3739	0.237	0.0795	0.5691	0.3002	0.0717	0.0578	0.1056
371	GC/MS	Carbohydrate	Inositol metabolism	scyllo-inositol	32379	C06153	CPD-8050			0.67	0.51	0.94	0.87	0.53	0.97	0.74	0.6	0.67	0.34	0.32	0.28	0.53	0.52	0.38	0.23	1.62578	2.0421	1.07932	1.37884	2.00879		0.0538	0.1043	0.0013	0.0154	0.6434	0.988	0.4933	0.1106	0.0056	0.0315	0.9208	0.4324	0.052	0.5691	0.0047	0.0023	0.0538	0.1043
847	LC/MS pos	Cofactors, Prosthetic Groups, Electron Carriers	Nicotinate and nicotinamide metabolism	trigonelline (N'-methylnicotinate)	32401	C01004	METHYLNICOTINATE	5570		0.82	0.66	0.77	3.37	0.85	0.9	0.77	0.81	0.82	0.54	0.41	1.39	0.85	0.77	0.59	0.48	0.487784	0.466804	0.339318	0.338466	1.40349		0.3237	0.2748	0.0766	0.0593	0.1748	0.988	0.0003	0.0004	0.1719	0.1655	0.489	0.2841	0.1019	0.5691	0.0301	0.0096	0.3237	0.2748
1178	LC/MS pos	Peptide	Dipeptide	valylglutamate	32454			7009623		1.06	0.91	0.99	1.9	0.95	0.47	0.82	4.23	1.06	0.97	0.96	1.82	0.95	0.44	0.37	1.55	0.223021	0.250362	0.486145	0.583305	0.261675		0.5733	0.3554	0.4141	0.1899	0.9258	0.988	0.0016	0.0013	0.9023	0.4078	3.0334e-05	0.0004	0.1567	0.5691	3.7499e-05	0.0002	0.5733	0.3554
588	LC/MS pos	Lipids	Fatty acid amide	linoleamide (18:2n6)	32455			6435901		13.88	0.11	0.39	3.39	23.92	0.05	0.97	1.06	13.88	1.47	0.57	1.94	23.92	1.2	1.16	1.23	1.12962	0.655215	1.38459	0.555929	1.78409		0.038	0.0968	0.0816	0.0618	0.04	0.988	0.0286	0.0105	0.0007	0.0084	0.0011	0.0042	0.7786	0.6512	0.7747	0.1486	0.038	0.0968
584	LC/MS neg	Lipids	Free fatty acid	valerate	33443	C00803		7991		1.95	0.85	1.31	1.05	0.87	1.06	0.75	0.67	1.95	1.67	2.18	2.29	0.87	0.92	0.69	0.46	0.34267	0.771252	0.622147	1.08592	1.69653		0.1626	0.1854	0.7629	0.3001	0.2366	0.988	0.959	0.1893	0.4815	0.3047	0.9709	0.4445	0.6297	0.6258	0.5423	0.1108	0.1626	0.1854
891	GC/MS	Cofactors, Prosthetic Groups, Electron Carriers	Ascorbate metabolism	gulono-1,4-lactone	33454	C01040	L-GULONO-1-4-LACTONE	608		1.12	0.4	1.04	3.22	0.44	0.69	0.92	2.05	1.12	0.45	0.47	1.5	0.44	0.31	0.28	0.57	0.557984	1.41409	0.81728	0.92785	1.45763		0.5594	0.3499	0.001	0.0154	0.839	0.988	7.0998e-05	0.0001	0.0244	0.0515	0.0919	0.0955	0.7244	0.6512	0.0123	0.0047	0.5594	0.3499
843	LC/MS pos	Cofactors, Prosthetic Groups, Electron Carriers	Nicotinate and nicotinamide metabolism	nicotinate ribonucleoside*	33471	C05841	NICOTINAMIDE_RIBOSE	161233		1.22	0.51	1.01	0.54	0.51	0.72	1.08	1.13	1.22	0.62	0.62	0.34	0.51	0.37	0.4	0.45	1.99491	4.7765	3.36955	3.14313	1.49093		0.5297	0.3409	0.0331	0.0388	0.9109	0.988	0.0337	0.012	0.0098	0.0415	0.1778	0.1481	0.3739	0.5691	0.4669	0.0976	0.5297	0.3409
321	GC/MS	Carbohydrate	Amino sugar and nucleotide sugar	erythronate*	33477			2781043		1.66	0.44	1.21	1.79	1.15	0.69	1.05	1.65	1.66	0.73	0.88	1.57	1.15	0.79	0.83	1.37	1.18952	1.72566	1.09141	1.2595	1.36722		0.0453	0.1043	0.0035	0.0182	0.6107	0.988	0.0637	0.0206	0.6069	0.3446	0.1781	0.1481	0.9766	0.6843	0.1718	0.0442	0.0453	0.1043
663	LC/MS pos	Lipids	Phospholipids	1-palmitoylglycerophosphocholine	33955		2-Acylglycero-Phosphocholines	86554		0.72	0.99	0.65	0.63	1.15	0.98	0.77	0.44	0.72	0.71	0.46	0.29	1.15	1.13	0.87	0.39	1.35687	0.847175	0.851854	0.719102	1.02572		0.3074	0.2705	0.8217	0.3102	0.081	0.988	0.019	0.0077	0.7123	0.374	0.9768	0.4449	0.419	0.5786	0.0186	0.0064	0.3074	0.2705
658	LC/MS pos	Lipids	Phospholipids	1-oleoylglycerophosphocholine	33960			16081932		0.43	1.13	1.19	0.74	1.32	1.89	0.39	1.04	0.43	0.48	0.57	0.42	1.32	2.5	0.98	1.02	1.83127	0.592449	0.353614	1.07559	0.762663		0.0746	0.1267	0.5997	0.2481	0.6919	0.988	0.4005	0.0935	0.4761	0.3034	0.4796	0.2841	0.2323	0.5691	0.9296	0.172	0.0746	0.1267
540	LC/MS neg	Lipids	Free fatty acid	linolenate [alpha or gamma; (18:3n3 or 6)]	34035	C06427	CPD-8117			4.08	0.16	0.9	0.14	0.63	1.26	0.59	0.33	4.08	0.66	0.59	0.09	0.63	0.79	0.47	0.15	1.00723	6.56264	0.844863	1.27752	0.560102		0.0347	0.0908	0.019	0.0311	0.7162	0.988	0.0315	0.0113	0.3175	0.2344	0.3428	0.2336	0.1483	0.5691	0.0328	0.0102	0.0347	0.0908
1369	LC/MS pos	Secondary metabolism	Flavonoids	epigallocatechin	34152	C12136	CPD-10411	72277		0.54	0.74	1.03	1.2	1	1	1	1.13	0.54	0.4	0.41	0.49	1	1	1	1.13	7.76715	4.17823	3.10349	3.20493	3.41108		0.0496	0.1043	0.2714	0.1492	0.7932	0.988	0.2685	0.0678							0.3739	0.0824	0.0496	0.1043
1397	LC/MS pos	Secondary metabolism	Flavonoids	procyanidin B1	34153	C10238		146798		3.88	0.49	0.51	0.75	0.28	3.31	1.1	0.42	3.88	1.92	0.98	0.74	0.28	0.92	1.01	0.43	0.233013	3.26386	0.485792	0.225657	0.403444		0.0002	0.0046	0.0366	0.0398	0.0859	0.988	0.5549	0.1197	0.0768	0.1065	0.0226	0.0336	0.8669	0.6548	0.0793	0.0219	0.0002	0.0046
697	LC/MS pos	Lipids	Choline metabolism	choline phosphate	34396	C00588	PHOSPHORYL-CHOLINE	135437		0.73	1.46	0.73	3.91	1.13	0.84	1.05	1.39	0.73	1.07	0.78	3.06	1.13	0.95	0.99	1.38	0.820853	0.533105	0.92315	0.646533	1.81913		0.0969	0.1513	0.3335	0.1744	0.4544	0.988	2.9271e-05	8.3422e-05	0.1127	0.1282	0.0475	0.0598	0.6404	0.6288	0.0042	0.0021	0.0969	0.1513
1106	LC/MS pos	Peptide	Dipeptide	glycylleucine	34398	C02155		92843;1548899		1.55	0.46	1.24	2.1	0.82	0.41	0.85	2.18	1.55	0.71	0.89	1.87	0.82	0.34	0.29	0.62	0.116089	0.219727	0.246677	0.36075	0.348724		0.1856	0.1974	0.0286	0.0362	0.3201	0.988	0.0038	0.0023	0.4611	0.2982	0.0003	0.0015	0.2909	0.5691	0.0035	0.0019	0.1856	0.1974
653	LC/MS pos	Lipids	Phospholipids	1-linoleoylglycerophosphocholine	34419	C04100		11988421		0.63	0.96	1.12	0.69	1.12	0.77	2.08	0.55	0.63	0.6	0.67	0.47	1.12	0.86	1.79	0.99	2.52951	1.4175	1.76414	0.950793	1.18524		0.2493	0.2408	0.7761	0.302	0.4245	0.988	0.1655	0.045	0.7723	0.3814	0.3739	0.237	0.0287	0.5691	0.0504	0.0146	0.2493	0.2408
113	GC/MS	Amino acid	Aspartate family (OAA derived)	homoserine lactone	34458	C02926	HOMO-SER	445963		0.86	0.41	0.93	4.29	0.7	1.11	0.61	3.89	0.86	0.35	0.32	1.39	0.7	0.78	0.48	1.86	1.14445	1.39569	0.509296	0.777951	0.85804		0.6651	0.3879	0.0899	0.0648	0.3739	0.988	0.0211	0.0084	0.5152	0.3237	0.7078	0.3634	0.1388	0.5691	0.0036	0.0019	0.6651	0.3879
644	LC/MS pos	Lipids	Glycerolipids	1-dihomo-linolenyl-glycerol (1-monoeicosatrienoin)	35151					3.64	0.83	0.49	0.36	0.47	2.41	0.55	0.28	3.64	3.03	1.49	0.54	0.47	1.13	0.62	0.17	0.306491	2.37253	0.821554	0.733361	0.95994		0.0117	0.0517	0.4905	0.2089	0.2567	0.988	0.1156	0.0338	0.5489	0.3252	0.1126	0.1066	0.341	0.5691	0.0002	0.0003	0.0117	0.0517
241	LC/MS pos	Amino acid	Glutathione metabolism	cysteine-glutathione disulfide	35159			4247235		0.83	0.88	0.99	1.04	0.7	0.99	0.94	1.55	0.83	0.74	0.73	0.76	0.7	0.69	0.65	1.01	0.740881	0.889187	0.790015	0.82676	0.557336		0.2159	0.2177	0.4234	0.1903	0.9727	0.988	0.5806	0.1232	0.023	0.0515	0.9645	0.4438	0.5558	0.6055	0.0122	0.0047	0.2159	0.2177
665	LC/MS neg	Lipids	Phospholipids	1-palmitoylglycerophosphoinositol*	35305					1.47	0.39	1.11	0.47	0.55	1.51	0.49	0.9	1.47	0.57	0.64	0.3	0.55	0.84	0.41	0.37	0.504318	1.34191	0.345091	0.786456	0.414243		0.6658	0.3879	0.0909	0.0648	0.9176	0.988	0.0733	0.0235	0.054	0.0854	0.0927	0.0955	0.0317	0.5691	0.5089	0.1058	0.6658	0.3879
664	LC/MS neg	Lipids	Phospholipids	1-palmitoylglycerophosphoethanolamine	35631		2-Lysophosphatidylcholines	9547069		1.34	0.59	1.24	0.59	1	0.75	0.59	1.18	1.34	0.78	0.97	0.57	1	0.75	0.45	0.53	0.34946	0.468042	0.365185	0.761809	0.379829		0.6579	0.3879	0.3343	0.1744	0.2246	0.988	0.003	0.0019	0.7545	0.3814	0.3353	0.2303	0.241	0.5691	0.6049	0.1197	0.6579	0.3879
353	GC/MS	Carbohydrate	Amino sugar and nucleotide sugar	xylonate	35638	C05411		6602431		2.37	0.55	1.26	2.52	1.34	0.67	1.4	1.83	2.37	1.31	1.64	4.13	1.34	0.91	1.27	2.33	0.733621	1.29159	1.05695	0.946401	1.29895		0.0198	0.0684	0.0715	0.0566	0.3659	0.988	0.0014	0.0012	0.0775	0.1065	0.0902	0.0955	0.1487	0.5691	0.0185	0.0064	0.0198	0.0684
107	GC/MS	Amino acid	Aspartate family (OAA derived)	cyano-alanine	35660	C02512	CPD-603	13538		0.77	0.43	0.81	1.99	0.33	1.24	0.72	1.47	0.77	0.33	0.27	0.53	0.33	0.41	0.3	0.44	0.982439	2.2969	0.794736	0.88619	1.19662		0.3451	0.2831	0.0371	0.0398	0.4999	0.988	0.045	0.0148	0.0198	0.0487	0.3545	0.237	0.1651	0.5691	0.0973	0.0259	0.3451	0.2831
514	LC/MS neg	Lipids	Free fatty acid	dihomo-linolenate (20:3n3 or n6)	35718	C03242	CPD-8120	5312529		5.58	0.44	0.75	0.21	0.47	1.49	0.65	0.25	5.58	2.47	1.86	0.39	0.47	0.7	0.45	0.11	0.179938	2.14288	0.637706	0.74163	0.611725		0.0043	0.0275	0.0993	0.0701	0.5167	0.988	0.0356	0.0123	0.216	0.1858	0.226	0.1797	0.2308	0.5691	0.0111	0.0044	0.0043	0.0275
252	GC/MS	Carbohydrate	Glycolysis	1,3-dihydroxyacetone	35963	C00184		670		1.29	0.45	0.9	1.04	1.1	0.61	1.19	0.59	1.29	0.58	0.53	0.55	1.1	0.67	0.8	0.47	0.959816	1.13441	0.833407	0.629154	1.10863		0.8345	0.4343	0.1267	0.0841	0.9817	0.988	0.9974	0.1959	0.9001	0.4078	0.1596	0.1404	0.3965	0.5786	0.0203	0.0069	0.8345	0.4343
1043	LC/MS pos	Peptide	gamma-glutamyl	gamma-glutamylglutamate	36738			92865		1.59	0.63	1	1	1	1	1	1	1.59	1	1	1	1	1	1	1	1	1.58551	1	1	1		0.3739	0.285	0.3739	0.1794													0.3739	0.285
1130	LC/MS pos	Peptide	Dipeptide	leucylleucine	36756	C11332	L-LEUCYL-L-LEUCINE	76807;6992072		1.71	0.65	1.27	2.23	1.49	0.54	0.88	4.37	1.71	1.12	1.42	3.16	1.49	0.8	0.71	3.08	0.181827	0.208296	0.253986	0.364923	0.186391		0.0629	0.1128	0.1277	0.0841	0.2951	0.988	0.0028	0.0018	0.1496	0.1506	0.0049	0.0128	0.4046	0.5786	0.0001	0.0003	0.0629	0.1128
1121	LC/MS pos	Peptide	Dipeptide	isoleucylleucine	36760			11644431		1.38	0.87	0.96	2.74	1.62	0.42	0.91	5.33	1.38	1.2	1.15	3.14	1.62	0.68	0.62	3.28	0.18537	0.157866	0.32822	0.346071	0.177911		0.1939	0.204	0.6138	0.2482	0.7967	0.988	5.8207e-05	0.0001	0.1376	0.1469	0.0046	0.0128	0.6866	0.6348	0.0002	0.0003	0.1939	0.204
1450	GC/MS	Amino acid	Aromatic amino acid metabolism (PEP derived)	4-hydroxycinnamate	36770	C00811	COUMARATE	637542		1.29	0.45	1.02	1.23	0.51	0.91	0.95	0.89	1.29	0.59	0.6	0.73	0.51	0.47	0.44	0.39	2.17746	5.51747	2.74072	2.93632	4.03762		0.2512	0.2408	0.0034	0.0182	0.8382	0.988	0.3172	0.0773	0.0302	0.0596	0.9103	0.4298	0.9604	0.6797	0.6691	0.1303	0.2512	0.2408
858	GC/MS	Cofactors, Prosthetic Groups, Electron Carriers	Oxidative phosphorylation	methylphosphate	37070			13130		1.39	0.32	1.76	0.52	0.65	0.88	0.9	0.64	1.39	0.44	0.78	0.41	0.65	0.57	0.51	0.33	0.727961	1.56398	0.569009	1.10773	0.894242		0.2099	0.2161	0.0037	0.0182	0.1985	0.988	0.1348	0.0382	0.1713	0.1655	0.8203	0.4045	0.4541	0.5802	0.2889	0.0699	0.2099	0.2161
1079	LC/MS pos	Peptide	Dipeptide	alanylvaline	37084			137276		1.13	0.88	1	1.82	1.01	0.39	0.65	3.81	1.13	1	1	1.82	1.01	0.4	0.26	0.98	0.108307	0.121898	0.274162	0.421442	0.201371		0.3739	0.285	0.3739	0.1794			0.0452	0.0148	0.7328	0.3775	0.0138	0.0261	0.2704	0.5691	0.0056	0.0026	0.3739	0.285
1076	LC/MS pos	Peptide	Dipeptide	alanylleucine	37093			259583		1.37	0.75	1.16	2.93	0.95	0.42	0.9	2.89	1.37	1.03	1.2	3.52	0.95	0.4	0.36	1.05	0.0944551	0.136951	0.242891	0.312659	0.317162		0.5917	0.358	0.57	0.2372	0.5301	0.988	0.0042	0.0024	0.9873	0.433	0.0008	0.0035	0.4233	0.5786	0.0107	0.0044	0.5917	0.358
1362	LC/MS neg	Secondary metabolism	Flavonoids	dihydrokaempferol	37116	C00974	DIHYDROKAEMPFEROL-CMPD			0.78	0.91	1	1	0.09	1.04	0.91	0.51	0.78	0.71	0.71	0.71	0.09	0.09	0.08	0.04	0.0587471	0.53315	0.46459	0.51318	1		0.1786	0.1974	0.3739	0.1794					6.9221e-05	0.002	0.7929	0.3992	0.753	0.6512	0.0236	0.0078	0.1786	0.1974
1075	LC/MS pos	Peptide	Dipeptide	alanylisoleucine	37118			417358;5246008		0.71	1.7	0.7	2.18	1.12	0.53	0.81	2.45	0.71	1.21	0.85	1.85	1.12	0.59	0.48	1.18	0.187672	0.119315	0.380236	0.329775	0.29305		0.4114	0.3011	0.2023	0.1175	0.4075	0.988	0.0089	0.0041	0.5669	0.3326	0.0124	0.0245	0.303	0.5691	0.005	0.0024	0.4114	0.3011
1037	LC/MS neg	Nucleotide	Pyrimidine metabolism	uridine-2',3'-cyclic monophosphate	37137	C02355		4634036		1	1	1	63.83	0.38	1	3.47	29.36	1	1	1	63.83	0.38	0.38	1.31	38.46	0.377206	1	1	0.287914	0.625992								0.0039	0.0023	0.3739	0.2568			0.3739	0.5691	0.0029	0.0017
967	LC/MS pos	Nucleotide	Purine metabolism	guanosine-2',3'-cyclic monophosphate	37139	C06194		417655		1.17	0.85	1.07	47.02	1.22	0.67	1.6	21.38	1.17	1	1.07	50.41	1.22	0.82	1.31	27.95	0.443323	0.424053	0.542031	0.36361	0.79963		0.197	0.205	0.197	0.1153	0.3739	0.988	1.1058e-10	4.3877e-09	0.6146	0.3446	0.3281	0.227	0.8424	0.6512	0.0012	0.0009	0.197	0.205
1375	LC/MS pos	Secondary metabolism	Flavonoids	gallocatechin	37143	C12127	CPD-10358	9882981		0.57	0.69	0.91	1.1	1.17	1.13	1.38	0.41	0.57	0.39	0.36	0.39	1.17	1.32	1.82	0.74	23.3718	11.3987	7.00144	4.5993	12.491		0.0111	0.0514	0.0832	0.0618	0.3477	0.988	0.2834	0.0707	0.5432	0.3252	0.5227	0.2925	0.1881	0.5691	0.0117	0.0045	0.0111	0.0514
468	GC/MS	Lipids	Free fatty acid	2-hydroxyglutarate	37253	C02630	CPD-381	43		3.38	0.47	1.1	1.28	1.2	0.45	0.81	0.68	3.38	1.6	1.76	2.26	1.2	0.54	0.43	0.3	0.586467	1.65167	1.75491	2.38856	4.48906		0.0015	0.013	0.0009	0.0154	0.5645	0.988	0.4073	0.0945	0.2064	0.1811	0.0098	0.0211	0.4672	0.5802	0.1635	0.0423	0.0015	0.013
598	LC/MS neg	Lipids	Oxylipins	9-HODE	37373	C14767		5312830		2.32	0.3	1.25	0.28	0.67	2.22	1.01	0.2	2.32	0.7	0.87	0.25	0.67	1.5	1.5	0.3	1.52256	5.26034	0.71251	0.882984	1.23639		0.1313	0.165	0.0556	0.0482	0.92	0.988	0.0859	0.0266	0.3565	0.2527	0.0499	0.062	0.8376	0.6512	0.0036	0.0019	0.1313	0.165
390	GC/MS	Carbohydrate	Sucrose, glucose, fructose metabolism	erythrulose	37427	C02045		5460032		1.32	0.44	1.29	0.51	1.72	0.66	0.87	0.54	1.32	0.58	0.75	0.38	1.72	1.13	0.98	0.53	0.860113	0.661563	0.443388	0.657786	0.617503		0.3178	0.2727	0.0258	0.035	0.2347	0.988	0.0217	0.0085	0.0329	0.0634	0.0778	0.087	0.3977	0.5786	0.0971	0.0259	0.3178	0.2727
1018	LC/MS neg	Nucleotide	Pyrimidine metabolism	cytosine-2',3'-cyclic monophosphate	37465	C02354		417654		1	1	1	14.51	1	1	1	21.74	1	1	1	14.51	1	1	1	21.74	1	1	1	1	0.667323								8.0716e-07	8.0065e-06							2.8665e-06	3.5365e-05
954	LC/MS neg	Nucleotide	Purine metabolism	adenosine-2',3'-cyclic monophosphate	37467	C02353		2024		1	1	1	55.22	0.95	0.97	2.11	37.32	1	1	1	55.22	0.95	0.92	1.94	72.34	0.917949	0.967568	1	0.473545	0.700716								1.1348e-07	2.2513e-06	0.6002	0.3434	0.3739	0.237	0.3739	0.5691	0.0003	0.0004
1394	LC/MS neg	Secondary metabolism	Flavonoids	naringenin-7-O-glucoside	37471		NARINGENIN-7-O-BETA-D-GLUCOSIDE			0.39	0.36	1.18	0.85	0.71	1.09	0.95	0.89	0.39	0.14	0.17	0.14	0.71	0.78	0.74	0.66	4.6809	2.53044	0.84217	1.04376	1		0.0184	0.0661	0.0111	0.0256	0.2123	0.988	0.2123	0.0558	0.2566	0.1993	0.7095	0.3634	0.8502	0.6512	0.3739	0.0824	0.0184	0.0661
1442	LC/MS neg	Secondary metabolism	Phenylpropanoids	4-hydroxy-3-methoxybenzyl alcohol	37507	C06317		62348		2.41	0.75	0.55	1	0.3	0.51	0.9	0.93	2.41	1.81	1	1	0.3	0.15	0.14	0.13	0.126462	1.02979	1.51975	0.933159	1		0.0214	0.0714	0.3731	0.1794	0.0184	0.988	0.3739	0.0883	0.0004	0.0065	0.0119	0.0245	0.4771	0.5835	0.3739	0.0824	0.0214	0.0714
620	GC/MS	Lipids	Glycerolipids	1,2-propanediol	38002	C00583	DL-12-Propanediol			0.76	0.38	1.59	4.1	0.55	1.13	0.74	0.05	0.76	0.29	0.46	1.89	0.55	0.62	0.46	0.02	0.817261	1.12453	0.380531	0.823742	66.9461		0.7667	0.4216	0.0533	0.0475	0.3287	0.988	0.4686	0.1068	0.0957	0.1178	0.7004	0.3628	0.2255	0.5691	0.0017	0.0013	0.7667	0.4216
317	GC/MS	Carbohydrate	Amino sugar and nucleotide sugar	arabitol	38075	C00474		94154		2.26	0.73	1.11	2.48	1.2	1.4	0.96	2.09	2.26	1.65	1.84	4.55	1.2	1.68	1.61	3.37	1.06714	2.01599	1.04704	1.21621	1.44275		0.1002	0.1516	0.4294	0.1903	0.5707	0.988	0.0187	0.0077	0.8194	0.3861	0.4733	0.2841	0.7883	0.6512	0.0459	0.0136	0.1002	0.1516
1387	LC/MS neg	Secondary metabolism	Flavonoids	kaempferol 3-O-beta-glucoside	38145					1	1	1	1	0.32	0.98	1	1	1	1	1	1	0.32	0.31	0.31	0.31	0.310606	0.977437	1	1	1										0.0192	0.0485	0.3739	0.237
1116	LC/MS pos	Peptide	Dipeptide	glycyltryptophan	38151			1551340;92181		0.42	0.78	0.71	0.41	0.57	0.63	1.06	1.31	0.42	0.33	0.23	0.09	0.57	0.36	0.38	0.5	2.88939	2.13127	2.63631	1.76153	0.54446		0.0015	0.013	0.1592	0.0979	0.1476	0.988	0.0217	0.0085	0.0258	0.0532	0.0953	0.097	0.9299	0.6765	0.3899	0.0844	0.0015	0.013
1503	GC/MS	Secondary metabolism	Terpenoids	beta-amyrin	38285	C08616	CPD-6948	73145		1.26	0.45	0.98	0.38	1.19	0.56	0.89	0.42	1.26	0.56	0.55	0.21	1.19	0.67	0.6	0.25	0.473005	0.498301	0.398182	0.436959	0.393822		0.1836	0.1974	0.0024	0.0182	0.7534	0.988	0.0307	0.0111	0.3166	0.2344	0.0094	0.0208	0.4383	0.5802	0.0008	0.0007	0.1836	0.1974
600	LC/MS neg	Lipids	Oxylipins	9,10-hydroxyoctadec-12(Z)-enoic acid	38399	C14828		9966640		5.49	1.04	0.74	0.19	0.81	2.78	0.55	0.28	5.49	5.71	4.22	0.82	0.81	2.26	1.26	0.35	0.992943	6.69714	2.50715	3.33753	2.31806		0.0047	0.0275	0.6111	0.2482	0.4763	0.988	0.2404	0.0619	0.6591	0.3632	0.0975	0.0982	0.3481	0.5691	0.0301	0.0096	0.0047	0.0275
1078	LC/MS pos	Peptide	Dipeptide	alanylphenylalanine	38679			2080		1.33	0.98	0.95	2.91	1.11	0.51	0.78	3.53	1.33	1.3	1.23	3.59	1.11	0.56	0.44	1.54	0.11289	0.135224	0.260891	0.320349	0.264197		0.5319	0.3409	0.9314	0.3389	0.7627	0.988	0.0044	0.0025	0.529	0.3238	0.0015	0.0052	0.2108	0.5691	0.002	0.0014	0.5319	0.3409
1304	LC/MS pos	Secondary metabolism	Amine derived	phenethylamine (isobar with 1-phenylethanamine)	38763	C02455	PHENYLETHYLAMINE			1.54	0.68	0.96	1.1	3.34	1.98	0.94	0.15	1.54	1.04	1	1.1	3.34	6.62	6.23	0.97	0.573986	0.263733	0.0903749	0.0920821	0.653646		0.3491	0.2831	0.4178	0.1903	0.3739	0.988	0.3739	0.0883	0.0029	0.0217	0.0191	0.0304	0.7762	0.6512	0.0002	0.0003	0.3491	0.2831
248	LC/MS pos	Amino acid	Glutathione metabolism	norophthalmate*	39251			5489007		1.13	0.33	1.11	0.21	1.04	1.09	0.65	0.71	1.13	0.37	0.41	0.09	1.04	1.13	0.74	0.53	3.50755	3.81378	1.1515	1.95143	0.585463		0.8333	0.4343	0.0632	0.0525	0.5868	0.988	0.0007	0.0007	0.7586	0.3814	0.8833	0.4218	0.46	0.5802	0.3777	0.0827	0.8333	0.4343
720	GC/MS	Lipids	Sterols	campesterol	39511	C01789	CPD-707	173183		1.17	0.56	0.74	0.6	0.94	1.08	0.92	0.76	1.17	0.66	0.49	0.29	0.94	1.01	0.94	0.71	1.1735	1.47287	0.760948	0.612633	0.480325		0.4369	0.3087	0.0138	0.0264	0.249	0.988	0.3169	0.0773	0.7942	0.3838	0.7352	0.3723	0.6329	0.6258	0.3949	0.0845	0.4369	0.3087
1026	LC/MS neg	Nucleotide	Pyrimidine metabolism	thymidine	39539	C00214	THYMIDINE	5789		0.56	0.41	0.89	0.84	0.42	0.67	0.72	0.81	0.56	0.23	0.2	0.17	0.42	0.28	0.2	0.16	0.141497	0.189121	0.115056	0.143226	0.148021		0.0269	0.0789	0.0125	0.0256	0.8695	0.988	0.2736	0.0687	0.0032	0.0218	0.0401	0.0512	0.1044	0.5691	0.2928	0.0704	0.0269	0.0789
1259	LC/MS pos	Hormone metabolism	Auxin metabolism	indole-3-acetyl-aspartate	39613		INDOLE-3-ACETYL-ASP	4656408		1.58	0.67	1.15	0.22	0.72	0.93	0.48	1.15	1.58	1.06	1.21	0.27	0.72	0.68	0.32	0.37	0.82578	1.80654	1.28758	3.08921	0.599378		0.0681	0.1198	0.0326	0.0388	0.0698	0.988	7.799e-06	3.8681e-05	0.1129	0.1282	0.57	0.3094	0.1047	0.5691	0.9513	0.1743	0.0681	0.1198
602	LC/MS neg	Lipids	Oxylipins	9,10-epoxystearate	39627		CPD-10514	15868		2.68	0.28	1.16	0.24	0.67	1.55	0.76	0.2	2.68	0.75	0.87	0.21	0.67	1.03	0.79	0.16	0.888399	3.58397	0.64318	0.98199	1.16541		0.0442	0.1043	0.024	0.0342	0.9823	0.988	0.2538	0.0645	0.675	0.3646	0.5056	0.29	0.7957	0.6512	0.0035	0.0019	0.0442	0.1043
985	LC/MS pos	Nucleotide	Purine metabolism	guanosine 3'-monophosphate (3'-GMP)	39786			3522		0.61	1.72	0.49	14.49	1.16	0.67	0.85	7.63	0.61	1.05	0.51	7.42	1.16	0.77	0.66	5.04	1.26523	0.66537	1.71512	0.980654	1.86271		0.1578	0.1854	0.3566	0.1794	0.206	0.988	3.1538e-05	8.3422e-05	0.7686	0.3814	0.3568	0.237	0.4396	0.5802	0.0002	0.0003	0.1578	0.1854
1039	LC/MS neg	Nucleotide	Pyrimidine metabolism	uridine monophosphate (5' or 3')	39892		UMP			1.02	0.76	0.95	0.63	0.72	0.9	1	0.79	1.02	0.77	0.73	0.46	0.72	0.65	0.65	0.51	0.61029	0.862097	0.725229	0.68561	0.542775		0.8511	0.4405	0.0323	0.0388	0.7171	0.988	0.0047	0.0025	0.0003	0.0065	0.1693	0.1448	0.9579	0.6797	0.0357	0.0109	0.8511	0.4405
1186	LC/MS pos	Peptide	Dipeptide	valylleucine	39994			352039		1.96	0.89	0.95	2.91	1.15	0.5	0.89	4.17	1.96	1.75	1.66	4.82	1.15	0.58	0.51	2.14	0.116228	0.198063	0.352243	0.375194	0.261251		0.2777	0.2585	0.7969	0.3066	0.8543	0.988	9.2735e-05	0.0002	0.4206	0.2781	0.001	0.0041	0.4087	0.5786	0.0033	0.0019	0.2777	0.2585
1160	LC/MS pos	Peptide	Dipeptide	isoleucylglycine	40008			342532		1.05	0.8	1.1	2.4	1.18	0.46	0.93	3.8	1.05	0.84	0.92	2.22	1.18	0.54	0.5	1.89	0.205631	0.183402	0.321976	0.380836	0.240543		0.7892	0.4292	0.6073	0.2482	0.8205	0.988	0.0089	0.0041	0.2245	0.1894	4.3554e-05	0.0004	0.5157	0.5992	0.0026	0.0016	0.7892	0.4292
1173	LC/MS pos	Peptide	Dipeptide	leucylalanine	40010			259321		1.13	0.89	0.95	1.43	1.47	0.62	0.89	5.09	1.13	1.01	0.96	1.37	1.47	0.91	0.81	4.13	0.692426	0.533264	0.765377	0.816154	0.230071		0.5173	0.3409	0.433	0.1903	0.939	0.988	0.1211	0.035	0.0893	0.1136	0.0103	0.0217	0.3401	0.5691	0.001	0.0008	0.5173	0.3409
1179	LC/MS pos	Peptide	Dipeptide	lysylleucine	40020			4682588		1.63	0.98	0.95	2.39	0.94	0.46	0.92	3.9	1.63	1.6	1.52	3.63	0.94	0.43	0.39	1.54	0.0899202	0.155281	0.333772	0.34682	0.212448		0.1131	0.161	0.9109	0.3363	0.793	0.988	0.0019	0.0014	0.986	0.433	6.9814e-06	0.0003	0.4478	0.5802	0.0003	0.0004	0.1131	0.161
1175	LC/MS pos	Peptide	Dipeptide	leucylglutamate	40021			5259589;5259590		1.87	0.71	1.12	2.94	0.97	0.44	0.84	4.89	1.87	1.33	1.48	4.36	0.97	0.42	0.35	1.73	0.0874173	0.168173	0.275025	0.36726	0.220636		0.0533	0.1043	0.2775	0.1513	0.7761	0.988	0.0018	0.0014	0.9348	0.4168	1.462e-05	0.0003	0.2575	0.5691	0.0001	0.0003	0.0533	0.1043
1365	LC/MS pos	Secondary metabolism	Flavonoids	dihydromyricetin	40035	C02906	CPD-7087	161557		1.08	0.79	0.86	1.78	1.39	0.64	1.07	1.25	1.08	0.86	0.74	1.31	1.39	0.88	0.95	1.19	0.803392	0.625209	0.777875	0.62254	0.887357		0.5193	0.3409	0.1253	0.0841	0.4444	0.988	0.0016	0.0013	0.0898	0.1136	0.0261	0.0375	0.8799	0.6561	0.2213	0.0546	0.5193	0.3409
1142	LC/MS pos	Peptide	Dipeptide	leucylglycine	40045			79070		1.43	0.66	1.19	3.04	1.23	0.38	0.95	4.46	1.43	0.95	1.12	3.41	1.23	0.47	0.45	2	0.125899	0.146508	0.252875	0.315508	0.215146		0.3809	0.2858	0.285	0.1542	0.4887	0.988	0.0013	0.0011	0.2122	0.1843	4.523e-05	0.0004	0.5461	0.6055	0.001	0.0008	0.3809	0.2858
1171	LC/MS pos	Peptide	Dipeptide	isoleucylalanine	40046			5246009;5246010		1.03	0.71	1.28	0.9	1.02	0.81	0.79	2.77	1.03	0.74	0.94	0.85	1.02	0.82	0.65	1.81	0.720773	0.730165	0.644585	1.03661	0.33695		0.9261	0.4585	0.3631	0.1794	0.2249	0.988	0.585	0.1235	0.8002	0.3838	0.0539	0.0652	0.1702	0.5691	0.0022	0.0015	0.9261	0.4585
1177	LC/MS pos	Peptide	Dipeptide	leucylserine	40048			3621685		1.49	0.72	1.2	1.76	1.25	0.47	0.9	5.01	1.49	1.08	1.29	2.27	1.25	0.58	0.53	2.65	0.209148	0.249603	0.38561	0.511091	0.179404		0.1843	0.1974	0.2893	0.1553	0.0321	0.988	0.0022	0.0015	0.2563	0.1993	0.0015	0.0052	0.5266	0.6018	8.9548e-05	0.0002	0.1843	0.1974
1185	LC/MS pos	Peptide	Dipeptide	valylisoleucine	40050			5246012;5246013		2.09	0.5	1.34	3.36	1.21	0.4	0.83	4.89	2.09	1.04	1.38	4.65	1.21	0.48	0.4	1.94	0.084666	0.145916	0.182582	0.295648	0.20309		0.0567	0.1056	0.0627	0.0525	0.2148	0.988	0.0003	0.0004	0.2587	0.1993	1.4158e-05	0.0003	0.2741	0.5691	0.0005	0.0005	0.0567	0.1056
1183	LC/MS pos	Peptide	Dipeptide	threonylleucine	40051			4420322		2.03	0.6	1.18	2.67	0.88	0.49	0.93	2.35	2.03	1.23	1.45	3.87	0.88	0.43	0.4	0.94	0.0900837	0.208467	0.25788	0.32771	0.372967		0.0539	0.1043	0.1529	0.0949	0.6268	0.988	0.0073	0.0036	0.8107	0.3841	0.0002	0.0013	0.5121	0.5992	0.01	0.0041	0.0539	0.1043
1174	LC/MS pos	Peptide	Dipeptide	leucylasparagine	40052			4128305		1.15	0.62	1.48	1.72	1.06	0.53	0.77	4.55	1.15	0.72	1.06	1.82	1.06	0.56	0.43	1.96	0.189272	0.205242	0.24236	0.466552	0.175719		0.4915	0.3331	0.0536	0.0475	0.15	0.988	0.1768	0.0474	0.5366	0.3252	0.0002	0.0013	0.1063	0.5691	4.3534e-05	0.0002	0.4915	0.3331
1182	LC/MS pos	Peptide	Dipeptide	serylphenyalanine	40054					1.43	0.82	1.31	2.11	0.94	0.51	0.81	3.28	1.43	1.17	1.54	3.24	0.94	0.48	0.39	1.26	0.108069	0.164143	0.265381	0.431186	0.276726		0.2127	0.2167	0.5389	0.2255	0.3089	0.988	0.01	0.0044	0.9309	0.4168	0.008	0.0182	0.369	0.5691	0.0011	0.0009	0.2127	0.2167
1158	LC/MS pos	Peptide	Dipeptide	isoleucylglutamate	40057					0.85	1.67	0.81	1.93	0.75	0.64	0.74	3.9	0.85	1.42	1.15	2.21	0.75	0.48	0.35	1.37	0.174118	0.198203	0.519023	0.567629	0.280974		0.8181	0.4343	0.3415	0.1744	0.7974	0.988	0.0785	0.0246	0.2711	0.207	0.0331	0.045	0.2253	0.5691	0.002	0.0014	0.8181	0.4343
1170	LC/MS pos	Peptide	Dipeptide	histidylleucine	40061			189008;6992010		1.18	0.96	0.88	3.63	0.91	0.41	0.71	3.87	1.18	1.13	1	3.62	0.91	0.37	0.26	1.02	0.0867652	0.112955	0.263534	0.329172	0.308786		0.3371	0.2813	0.7689	0.3008	0.5474	0.988	0.0001	0.0002	0.7219	0.374	0.005	0.0128	0.2235	0.5691	0.0025	0.0016	0.3371	0.2813
1181	LC/MS pos	Peptide	Dipeptide	serylleucine	40066					4.86	0.68	1.44	2.47	0.81	0.51	0.8	2.67	4.86	3.3	4.76	11.74	0.81	0.41	0.33	0.88	0.0257625	0.155496	0.205698	0.369876	0.341904		0.0025	0.0181	0.2674	0.148	0.2003	0.988	0.001	0.0009	0.4459	0.2905	1.217e-05	0.0003	0.2509	0.5691	0.0095	0.0041	0.0025	0.0181
1169	LC/MS pos	Peptide	Dipeptide	aspartylleucine	40068			332962		1.38	0.69	1.39	2.03	0.77	0.46	1.1	2.77	1.38	0.96	1.34	2.72	0.77	0.35	0.38	1.07	0.124952	0.22504	0.343461	0.434731	0.3184		0.1607	0.1854	0.118	0.0817	0.0905	0.988	0.0036	0.0022	0.5287	0.3238	0.0005	0.0026	0.8687	0.6548	0.0162	0.0059	0.1607	0.1854
1415	GC/MS	Secondary metabolism	Flavonoids	leucocyanidin	40172	C05906	CPD-590			0.47	0.43	0.61	1.17	0.08	19.23	1.18	0.06	0.47	0.2	0.12	0.14	0.08	1.56	1.84	0.12	13.8376	79.8932	1.79906	0.929062	17.0247		0.0292	0.0831	0.0056	0.019	0.0716	0.988	0.3177	0.0773	0.1791	0.1688	1.732e-05	0.0003	0.5125	0.5992	0.0456	0.0136	0.0292	0.0831
1057	LC/MS pos	Peptide	Dipeptide	valylglycine	40475			136487		1.24	0.82	1.2	1.57	1.16	0.57	0.83	3.16	1.24	1.01	1.22	1.92	1.16	0.66	0.54	1.72	0.314183	0.337232	0.484618	0.702297	0.349542		0.346	0.2831	0.3849	0.1835	0.5549	0.988	0.0753	0.0239	0.3338	0.2424	0.0005	0.0026	0.16	0.5691	0.0002	0.0003	0.346	0.2831
1040	LC/MS pos	Nucleotide	Glucose derivative	methyl-beta-glucopyranoside	40480			2108		1	1.56	1.21	12.97	1.33	0.81	0.72	10.93	1	1.56	1.89	24.46	1.33	1.08	0.78	8.55	0.191745	0.144163	0.276473	0.462366	0.548909				0.1784	0.1072	0.7559	0.988	0.0003	0.0004	0.0679	0.1002	0.1644	0.1419	0.2306	0.5691	0.0029	0.0017
1124	LC/MS pos	Peptide	Dipeptide	valylaspartate	40650			9964657		1.44	0.87	1.03	1.63	0.81	0.51	1.05	3.36	1.44	1.26	1.3	2.11	0.81	0.41	0.44	1.46	0.150636	0.26758	0.456688	0.448447	0.217783		0.4551	0.3192	0.8682	0.3238	0.988	0.988	0.2388	0.0619	0.2065	0.1811	0.0186	0.0303	0.9521	0.6797	0.0018	0.0013	0.4551	0.3192
1125	LC/MS pos	Peptide	Dipeptide	valylphenylalanine	40688			6993119;6993120		1.3	0.87	0.92	1.95	1.26	0.78	1.04	4.86	1.3	1.13	1.04	2.04	1.26	0.98	1.02	4.98	0.659739	0.679245	0.759421	0.672357	0.269946		0.351	0.2831	0.6438	0.2589	0.6982	0.988	0.0139	0.006	0.2351	0.1965	0.1293	0.1184	0.7441	0.6512	0.0007	0.0007	0.351	0.2831
1126	LC/MS pos	Peptide	Dipeptide	valylvaline	40728			409682;4280382		1.03	0.5	0.84	4.23	0.64	0.61	0.61	3.82	1.03	0.52	0.44	1.84	0.64	0.39	0.23	0.9	0.133559	0.216522	0.178965	0.248175	0.274498		0.8616	0.4436	0.0392	0.0409	0.3739	0.988	0.0002	0.0003	0.1063	0.1239	0.0123	0.0245	0.0465	0.5691	0.0006	0.0006	0.8616	0.4436
1137	LC/MS pos	Peptide	Dipeptide	phenylalanylvaline	41393			4096934		0.92	0.78	0.98	2.08	1.51	0.57	1	6.5	0.92	0.72	0.7	1.46	1.51	0.86	0.86	5.58	1.11143	0.67825	0.928712	0.908307	0.290178		0.7435	0.4136	0.4129	0.1899	0.9168	0.988	0.0055	0.0028	0.1168	0.1297	0.0361	0.0482	0.8331	0.6512	1.4083e-05	0.0001	0.7435	0.4136
1231	LC/MS pos	Peptide	Dipeptide	valylglutamine	42079			5253209		1.14	0.91	1.07	2.03	0.94	0.54	0.93	4.97	1.14	1.04	1.11	2.26	0.94	0.51	0.47	2.34	0.22627	0.272173	0.463733	0.53663	0.218769		0.2804	0.2585	0.4641	0.2001	0.795	0.988	0.0028	0.0018	0.8695	0.3991	3.6951e-05	0.0004	0.4465	0.5802	4.1726e-05	0.0002	0.2804	0.2585
1236	LC/MS pos	Peptide	Dipeptide	histidylphenylalanine	42084			4466133		1.15	1.02	1.59	1.99	1.14	0.39	1.13	4.11	1.15	1.17	1.86	3.7	1.14	0.45	0.51	2.08	0.145527	0.14663	0.380691	0.536729	0.259451		0.3739	0.285	0.9531	0.3413	0.2071	0.988	0.0291	0.0106	0.4668	0.2997	0.0019	0.0061	0.609	0.6144	0.0123	0.0047	0.3739	0.285
478	GC/MS	Lipids	Free fatty acid	3-hydroxypropanoate	42103	C01013	3-HYDROXY-PROPIONATE	5459847		0.92	0.65	1.06	1.07	0.82	1.09	0.75	0.43	0.92	0.6	0.63	0.68	0.82	0.89	0.67	0.29	0.654649	0.736863	0.438366	0.61844	1.55752		0.737	0.4136	0.4272	0.1903	0.7495	0.988	0.9205	0.1845	0.798	0.3838	0.7235	0.3685	0.3275	0.5691	0.038	0.0115	0.737	0.4136
1514	GC/MS	Secondary metabolism	Terpenoids	alpha-amyrin	42151	C08615	CPD-8250	73170		1.14	0.32	0.97	0.38	1.1	0.5	0.98	0.33	1.14	0.37	0.36	0.14	1.1	0.56	0.55	0.18	0.541721	0.559882	0.358007	0.354782	0.416613		0.4145	0.3011	0.008	0.0206	0.8608	0.988	0.0191	0.0077	0.6601	0.3632	0.028	0.0391	0.819	0.6512	0.0109	0.0044	0.4145	0.3011
[truncated: 56 more columns]

## Sheet: OrigScale
										SAMPLE_NAME	NCST-00353	NCST-00354	NCST-00355	NCST-00356	NCST-00357	NCST-00358	NCST-00359	NCST-00360	NCST-00361	NCST-00362	NCST-00363	NCST-00364	NCST-00365	NCST-00366	NCST-00367	NCST-00368	NCST-00369	NCST-00370	NCST-00371	NCST-00372	NCST-00373	NCST-00374	NCST-00375	NCST-00376	NCST-00377	NCST-00383	NCST-00384	NCST-00385	NCST-00386	NCST-00387	NCST-00388	NCST-00389	NCST-00390	NCST-00391	NCST-00392	NCST-00393	NCST-00394	NCST-00395	NCST-00396
										CLIENT_IDENTIFIER	COT_11	COT_12	COT_13	COT_14	COT_15	COT_21	COT_22	COT_23	COT_24	COT_25	COT_31	COT_32	COT_33	COT_34	COT_35	COT_41	COT_42	COT_43	COT_44	COT_45	COT_51	COT_52	COT_53	COT_54	COT_55	COT_16	COT_17	COT_18	COT_19	COT_20	COT_26	COT_27	COT_28	COT_29	COT_30	COT_36	COT_37	COT_38	COT_39
										Group	Gb_10	Gb_10	Gb_10	Gb_10	Gb_10	Gb_15	Gb_15	Gb_15	Gb_15	Gb_15	Gb_18	Gb_18	Gb_18	Gb_18	Gb_18	Gb_21	Gb_21	Gb_21	Gb_21	Gb_21	Gb_28	Gb_28	Gb_28	Gb_28	Gb_28	Gh_10	Gh_10	Gh_10	Gh_10	Gh_10	Gh_15	Gh_15	Gh_15	Gh_15	Gh_15	Gh_18	Gh_18	Gh_18	Gh_18
										SAMPLE_ID	1191127	1190980	1191120	1190954	1191113	1190983	1191107	1190972	1191108	1190958	1191137	1190971	1191132	1190975	1191144	1190967	1191111	1190963	1191131	1190966	1191130	1190948	1191138	1190978	1191128	1191114	1190970	1191143	1190951	1191136	1190979	1191106	1190973	1191124	1190959	1191135	1190986	1191121	1190957
										PARENT_SAMPLE_ID	1179856	1179857	1179858	1179859	1179860	1179861	1179862	1179863	1179864	1179865	1179866	1179867	1179868	1179869	1179870	1179871	1179872	1179873	1179874	1179875	1179876	1179877	1179878	1179879	1179880	1179886	1179887	1179888	1179889	1179890	1179891	1179892	1179893	1179894	1179895	1179896	1179897	1179898	1179899
										BRADFORD_PROTEIN	4.528	5.059	4.393	5.049	4.759	2.212	2.768	3.053	3.301	1.555	2.612	2.664	2.612	1.896	2.81	2.484	2.463	1.346	2.838	2.87	1.301	1.013	1.691	0.641	1.601	1.082	1.112	1.402	0.826	0.738	0.636	1.633	0.894	0.607	0.673	0.802	0.435	0.419	0.791
										DNA_ASSAY	26.264	28.678	27.786	34.7	26.37	0	0.857	1.109	4.112	0	5.889	8.966	8.217	4.537	9.482	0.611	0	0	0.357	1.259	0.375	0.554	1.118	0	1.045	0.064	0	1.372	0	0	0	0.62	0	0	0	0	0	0	0
										OLD_SAMPLE_ID	Gb_10_1	Gb_10_2	Gb_10_3	Gb_10_4	Gb_10_5	Gb_15_1	Gb_15_2	Gb_15_3	Gb_15_4	Gb_15_5	Gb_18_1	Gb_18_2	Gb_18_3	Gb_18_4	Gb_18_5	Gb_21_1	Gb_21_2	Gb_21_3	Gb_21_4	Gb_21_5	Gb_28_1	Gb_28_2	Gb_28_3	Gb_28_4	Gb_28_5	Gh_10_1	Gh_10_2	Gh_10_3	Gh_10_4	Gh_10_5	Gh_15_1	Gh_15_2	Gh_15_3	Gh_15_4	Gh_15_5	Gh_18_1	Gh_18_2	Gh_18_3	Gh_18_4
										QUALITY	LOW	LOW	LOW	LOW	LOW	LOW	LOW	LOW	LOW	LOW	LOW	LOW	LOW	LOW	LOW	LOW	LOW	LOW	LOW	LOW	LOW	LOW	LOW	LOW	LOW	HIGH	HIGH	HIGH	HIGH	HIGH	HIGH	HIGH	HIGH	HIGH	HIGH	HIGH	HIGH	HIGH	HIGH
BIOCHEMICAL NAME	SUPER_PATHWAY	SUB_PATHWAY	COMP_ID	PLATFORM	RI	MASS	CAS	PUBCHEM	KEGG	Group HMDB	NCST-00353	NCST-00354	NCST-00355	NCST-00356	NCST-00357	NCST-00358	NCST-00359	NCST-00360	NCST-00361	NCST-00362	NCST-00363	NCST-00364	NCST-00365	NCST-00366	NCST-00367	NCST-00368	NCST-00369	NCST-00370	NCST-00371	NCST-00372	NCST-00373	NCST-00374	NCST-00375	NCST-00376	NCST-00377	NCST-00383	NCST-00384	NCST-00385	NCST-00386	NCST-00387	NCST-00388	NCST-00389	NCST-00390	NCST-00391	NCST-00392	NCST-00393	NCST-00394	NCST-00395	NCST-00396
glutamine	Amino acid	Glutamate family (alpha-ketoglutarate derived)	53	LC/MS Pos	684	147.2	56-85-9;	5961	C00064	HMDB00641	7.46504e+06	8356032	12121841	7439653	10955073	4416816	4.0068e+06	3.47943e+06	3.44769e+06	3.71417e+06	3.79187e+06	4603007	5.00476e+06	4.68692e+06	4931885	4.8256e+06	4.80949e+06	4509034	6845593	5.37783e+06	9548192	8643574	7.27356e+06	7.73083e+06	10246560	2.15074e+06	1.19256e+06	1.60558e+06	1.42794e+06	1.66474e+06	1.0123e+06	1.48973e+06	976103	1.49235e+06	2.0767e+06	2.64065e+06	2.86367e+06	1.79707e+06	1.89319e+06
tryptophan	Amino acid	Aromatic amino acid metabolism (PEP derived)	54	LC/MS Pos	2445	205.1	73-22-3;	69235166305	C00078	HMDB00929	1.38035e+06	1.56394e+06	558971	823129	396704	1.6701e+06	787596	1.42495e+06	2255948	1.36747e+06	403731	581283	751056	513024	381960	986255	709330	1.00019e+06	1.03137e+06	984773	2.85906e+06	1.36787e+06	1.25909e+06	1.95876e+06	2.74389e+06	2.43782e+06	3349021	3202402	1960701	1.66692e+06	2.88253e+06	2.93536e+06	2.37062e+06	1.84046e+06	2608248	1.80689e+06	1.82319e+06	2.27224e+06	1.27414e+06
beta-alanine	Amino acid	Aspartate family (OAA derived)	55	GC/MS	1451.8	174	56-41-7;107-95-9;	2394755801	C00099	HMDB00056	68243.8	98487.6	81175.6	98854.6	39141.2	95652.2	22213.4	34130	21307.3	73555	16568.5	17260.5	10587	38229.8	38725	19681.5		19759.4	18466.7	22497		21337.8	35193.8	12929.6	6432.9	38197.1	36411.1	83684.7	35061	48226	33190.1	28896.2	16337.7	17102.5	9909.7	36690.1	40476.2		14795.1
glutamate	Amino acid	Glutamate family (alpha-ketoglutarate derived)	57	GC/MS	1611.9	246	56-86-0;	611	C00025	HMDB03339	2860464	7499099	12328801	6797496	2.64317e+06	643101	920886	1.5546e+06	958126	100292	418259	401618	607528	364402	1.24263e+06	177279	2.16622e+06	224507	385307	737711	1.5044e+06	1.4437e+06	1.01806e+06	842415	745223	155091	634293	269390	185226	136578	231381	233403	242626	329653	199495	90819.5	54821.7	85655.5	72001.3
histidine	Amino acid	Glutamate family (alpha-ketoglutarate derived)	59	LC/MS Neg	757	154.1	5934-29-2;	7733651426	C00135	HMDB00177	31978.3	39570.8	44447.5	33773.5	22291.6	14051.4	17801.9	15294.2	21875.9	20025.8	9742.1	16740.2	13168.4	13907	10333	14504.9	10126.2	14327.5	11362.8	17258.2	46151.5	49766.3	32902.6	45196.6	45136.7	23085.1	20450.1	14788.6	22075.9	26027.6	15389.3	14062.2	10360.3	10796.6	21819.3	18600	14085.1	10371	16110.9
leucine	Amino acid	Branched Chain Amino Acids (pyruvate derived)	60	LC/MS Pos	1674	132.2	61-90-5;	70457986106	C00123	HMDB00687	3.1609e+06	4.23758e+06	3.52738e+06	3.77236e+06	2.05889e+06	4640003	3822816	3.0104e+06	5194950	6693194	2944826	4.86241e+06	5.20053e+06	3.33769e+06	3.66318e+06	6.61536e+06	2.85594e+06	6.30499e+06	7.43879e+06	5.70781e+06	7679361	5785001	5.96038e+06	8096819	7.74401e+06	6881284	15122446	11951531	8484158	8.09186e+06	13768533	13006248	9383676	8437469	13281225	7.51627e+06	6.77237e+06	5.81789e+06	5291958
phenylalanine	Amino acid	Aromatic amino acid metabolism (PEP derived)	64	LC/MS Pos	2056	166.1	63-91-2;	69256656140	C00079	HMDB00159	1.28986e+06	2210076	1377544	1.45815e+06	797838	7790524	6.73811e+06	7975659	10273634	6.41112e+06	5.16869e+06	18360348	27362758	5.50253e+06	15049993	25896322	13804905	30969726	33028448	28524204	14691529	7956197	9552127	14559601	12420694	6.64899e+06	14012805	12144658	7724773	7.73695e+06	59922016	52152592	32742236	44322604	45951264	54048920	52093928	58070076	38645232
spermidine	Amino acid	Amines and polyamines	485	LC/MS Pos	533	146.2	124-20-9;	1102	C00315	HMDB01257	74845.8	201596	56784.4		221525	146704	189713	121822	267792	863907	239050	168787	48641.6	136081	279847	157200	174384	676146	23404.9	118257	195195	798722	252938	129052	20327.2	126711	189543	302045	679880	300621	165189	68753.3	111827	23700.3	634586	250617	82970.7	29560.2	539362
asparagine	Amino acid	Aspartate family (OAA derived)	512	GC/MS	1617.5	188	70-47-3;	62676992089	C00152	HMDB00168	6620264	16336330	11113268	13241751	7.12236e+06	5.61852e+06	4.64726e+06	4.58888e+06	4.20959e+06	3823731	2.37229e+06	4.6881e+06	3.32227e+06	3.86375e+06	3.44065e+06	3.99505e+06	1.95663e+06	4566378	2.61256e+06	4.77635e+06	5.85897e+06	7.94613e+06	6457712	4.66593e+06	6124492	13117886	11124010	9285438	10835014	7.12119e+06	1.89416e+06	2.27503e+06	2.03728e+06	1.9917e+06	2.21923e+06	3.27643e+06	3.98472e+06	2364428	2.73357e+06
cytidine	Nucleotide	Pyrimidine metabolism	514	LC/MS Pos	1065	244	65-46-3;	6175	C00475	HMDB00089	56539.2	75850.2	92318.5	72615.3	26604.9	70102.8	90283.5	48329.7	105979	107098	29650.1	39292.9	46068.2	39236	47804.1	37379.2	12701.2	39329	43914.5	28945	93313.6	78065.4	88736.8	90147.5	76348.6	212709	187134	242550	183435	211373	123776	224057	196823	101869	200110	70024.1	86958.2	63380.2	54771.2
alpha-ketoglutarate	Carbohydrate	TCA cycle	528	GC/MS	1601.5	347.1	305-72-6;328-50-7;22202-68-2;	51	C00026	HMDB00208		26208.2	18269.7	18226.2					36332.7		15034.3		18589.5		7140			9660.1			19172.8	16385.6	16295.6	11962.9		25550.2	35746.5	15346.9	18844			29419.4	18918.3		35121.6				7050.1
adenine	Nucleotide	Purine metabolism	554	LC/MS Pos	1003	136.1	73-24-5;	190	C00147	HMDB00034	30322.8		36778.8	31770.9	40196.1	56133.8	43042.7	33874.2	37443.7		15970.8		15598.9		19106		20444.2		25023.6		49910.8		70036.1	35500.5	43166.3	176493	178288	118922	45702.2	52321.4	27587.9	59622.1	34401.9	31793.3	47374.9	23159.1		51584
adenosine	Nucleotide	Purine metabolism	555	LC/MS Pos	1650	268.1	58-61-7;	60961	C00212	HMDB00050	149717	172766	281114	421688	46433	79097.9	697627	285835	1.30635e+06	860528	78336.3	114852	62333.2	59075.2	35498	228471	36621	79657.5	64826.5	49447.2	1.77961e+06	1.64602e+06	1.55969e+06	1816825	1.84608e+06	2.85328e+06	2.63659e+06	3.06298e+06	2.33921e+06	2.54232e+06	1497282	2.72991e+06	2.41125e+06	1.31156e+06	2902045	339281	847760	349711	776390
arabinose	Carbohydrate	Amino sugar and nucleotide sugar	575	GC/MS	1631.6	217	28697-53-2;	66308	C00216	HMDB00646	108834	157882		163836		211409	88433	91951.9	114302	213579	87525.8	94840.2	73614.9	134577	77525.8	154412	74626.5	108109	92621.9	132130	635595	679571	409758	634243	350965	321221	640657	432093	416302	427057	639653	446206	669063	298637	721090	428096	625633	432370	608787
raffinose	Carbohydrate	Sucrose, glucose, fructose metabolism	586	LC/MS Neg	997	503.2	17629-30-0;	439242	C00492	HMDB03213	15163.4	15564.2	11574.3	18659.5	5949.4	56564.5	38315.8	115336	51456.7	38658.1	22140.4	59376.7	50295.1	23381	46747.8	113222	63611.9	65584.9	78687.6	66664.6	916565	1043921	1140720	1.10373e+06	989886	4618.3	9164.2	7762.1	6068.3	14557.2	43136.5	281900	10725	12387.7	18756.4	11587.9	8877.5	9768	10395.3
pyruvate	Carbohydrate	Glycolysis	599	GC/MS	1130.6	217	127-17-3;	107735	C00022	HMDB00243	43597	40575.3	44630	48251.4	40922.3	59473	26481.5	26854.6	71952.5	71952.5					37555	26244.7	30537.1	38546.9	51830		110668	117417	75760.2	79962.9	58030.2	137332	405512	207757	150188	122940	100800	132990	109970	75507.6	113962	83063.8	32199.4		42662.8
uridine	Nucleotide	Pyrimidine metabolism	606	LC/MS Neg	1430	243.1	58-96-8;	6029	C00299	HMDB00296	51257.8	40283.1	59816.8	71142.3	42494.6	66456.6	66460.8	32643.5	74503	76375.4	26993.8	28418.4	36727.6	31247.6	39987.8	32679.6	19084.7	35092.8	36089.9	28068.5	59832.6	47196.4	46510.6	39450.4	50446.9	146473	114558	150492	90154.1	126850	41958.7	79150.2	72773.4	36726.1	91296.4	44555.8	47367.3	39483.5	28859.5
trans-urocanate	Amino acid	Glutamate family (alpha-ketoglutarate derived)	607	LC/MS Pos	1119	139.1	104-98-3;	736715	C00785	HMDB00301							50375.7												24467.3				23078.1		39266.1			31092.4						35560.5				47418.8
pyridoxine (Vitamin B6)	Cofactors, Prosthetic Groups, Electron Carriers	Vitamin B metabolism (B6 or B12)	608	LC/MS Pos	1386	170.1	58-56-0;	1054	C00314	HMDB02075	100841	108153	163344	174802	94848.6	114837	67661.5	50212	80172.4	120227	66919.2		124245	72396.8	53148.9	71831.1	41778.1	77496.5	83907.3	58115.5	80450.3	64283.3	61705.9		58599.9	202784	172204	278621	129265	237774	162926	124301	100094	105371	141673	207472	82667.4	122005	91600
linoleate (18:2n6)	Lipids	Free fatty acid	1105	LC/MS Neg	5533	279.3	60-33-3;	5280450	C01595	HMDB00673	1.0449e+06	232817	154816	380455	486252	3.27738e+06	2.69727e+06	530897	1.81253e+06	589490	122706	1.09164e+06	561649	596759	408459	497001	160449	1.36355e+06	291166	253823	124286	209245	133594	185908	99464.6	547046	212906	185763	315026	582921	247356	604620	295643	216301	261351	635465	389516	473465	284509
allantoin	Nucleotide	Purine metabolism	1107	GC/MS	1809.8	518.3	97-59-6;	204	C02350	HMDB00462	14808.9	25927.5	45299.7					16558.1	14108		6181.4		12697.4		23596.9	10347.9			16240.6	8313.5	22197	62385.3	44023.7	54253.4	78341.7	23840.9	21266.4	28805	19819				7903.7	10931.2	10457.2	24718.9	11408.6	12563.6	6472.8
inosine	Nucleotide	Purine metabolism	1123	LC/MS Neg	1600	267.2	58-63-9;		C00294				1930.8			6141.7	7037.6	6967.4	8409.6	6959.7			5533	6436.8	4769.3			9532	3028.8		7634.1		9315	8991.5	8857.5	16706	11976.6	21115.8	7299.1	21603.8	10977.8	10609.2	11240	12868.5	9617.8	11356.5		7111.5
isoleucine	Amino acid	Branched Chain Amino Acids (OAA derived)	1125	LC/MS Pos	1614	132.1	73-32-5;	791	C00407	HMDB00172	986921	1670516	1.06469e+06	1.58278e+06	628643	1.99768e+06	1.07015e+06	1.92907e+06	3.3706e+06	2.27934e+06	688196	1.30253e+06	932577	947339	690868	1.80596e+06	570425	1.17711e+06	1.25911e+06	1.35065e+06	3.44559e+06	2.54396e+06	2.38704e+06	4478547	3313650	2.92558e+06	8.34322e+06	4.11395e+06	4.19334e+06	2.96459e+06	6.05163e+06	4784544	4.35147e+06	2954334	5.31417e+06	2.32362e+06	2954025	1917461	2.09508e+06
alanine	Amino acid	Aspartate family (OAA derived)	1126	GC/MS	1147.6	115.9	56-41-7;	59507311724	C00041	HMDB00161	6732592	6.60772e+06	7.15454e+06	8337778	5.19618e+06	5.13595e+06	5.12541e+06	2681916	5.6198e+06	6191177	2.4096e+06	3.41662e+06	2.6751e+06	3.23852e+06	3.08974e+06	2506347	1.92975e+06	3.27223e+06	3079239	1.65208e+06	5185449	5.34978e+06	4535569	5.24568e+06	4281387	5.92358e+06	5.44765e+06	6238087	5619663	6296252	4.31042e+06	5588719	4141443	3.93012e+06	4819920	4.12798e+06	3.8511e+06	3.22692e+06	3.37066e+06
threonine	Amino acid	Aspartate family (OAA derived)	1284	LC/MS Pos	713	120.1	72-19-5;	69710196288	C00188	HMDB00167	331867	414552	376162	264144	319777	363378	233264	287973	296171	318717	179320	232708	184122	246377	218659	215077	159234	253595	174814	235569	551384	501283	426277	593979	647617	306417	280096	342527	339412	275958	299382	217880	269905	229296	332488	214463	236303	206485	275814
tyrosine	Amino acid	Aromatic amino acid metabolism (PEP derived)	1299	LC/MS Pos	1516	182.1	60-18-4;	60576942100	C00082	HMDB00158	503336	809078	626494	724599	331929	696344	481974	419068	701872	779202	309225	406232	470490	326587	313125	491119	221851	359049	424939	301657	2.12647e+06	1198533	1.22245e+06	2.0675e+06	1.82512e+06	1.78297e+06	3.75317e+06	2.77107e+06	1885518	1.76211e+06	2.82388e+06	2573254	2190272	1.55799e+06	2.30476e+06	959611	940804	848565	753656
lysine	Amino acid	Aspartate family (OAA derived)	1301	GC/MS	1836.7	317.2	56-87-1;	5962	C00047	HMDB00182	190570	232046	127522	186344	49070.8	115634	115836	116660	232381	178067	103905	60214.3	110700	83903.7	122425	96253.2	73133.8	82800.8	141086	78695.2	536485	377359	302682	450531	419437	351438	697748	577932	457732	360743	443101	414556	336065	243050	406310	274970	252497	180386	170885
methionine	Amino acid	Aspartate family (OAA derived)	1302	LC/MS Pos	1252	150.1	63-68-3;	69920876137	C00073	HMDB00696	469640	437631	487592	378640	365650	521396	494857	358778	587497	666613	390481	431604	513305	426128	345532	494771	417922	359317	559609	324608	1.01432e+06	695963	820317	940897	1.04412e+06	1.2493e+06	2.53806e+06	2.24154e+06	1.58631e+06	1.49181e+06	2090366	2.15807e+06	1.78691e+06	1.4887e+06	1.84717e+06	914154	908595	813766	810002
malate	Carbohydrate	TCA cycle	1303	GC/MS	1502	233	6915-15-7;	525	C00149	HMDB00156	48271412	56284760	59105676	81040144	32967380	75070456	80205528	65616668	111645776	86230240	44809104	51563364	67013248	47108588	65266764	70723672	43343560	75360752	69270624	69659328	197489664	180447376	163365712	138661968	130998680	48700928	46825708	54583664	40422796	65272460	72374104	75297616	60629968	48305536	75083168	64374596	53302568	45393620	39111480
oleate (18:1n9)	Lipids	Free fatty acid	1359	GC/MS	1984.4	339.2	112-80-1;	445639	C00712	HMDB00207	218151	134014	155479	200202		201458	209560	110458	198400	79689.6	42105.9	136684	80061.4	143641	111976	67085.8	70282.6	104514	59101.9	73740.5	87948.2	90428.7		64324.1	55763.2	154869	111721	92344.3	278296	231688	104569	111036	114958		101762	125522	150581	141904	89230.3
putrescine	Amino acid	Amines and polyamines	1408	GC/MS	1705.8	174	110-60-1;		C00134	HMDB01414	25568.7	88914.7	40929.5	63429.6		42094.2	50645.1	42305.4	49612.2	38173.5		19782	30807.7	14225.5	47159.1	30708.7		57612.4	14679.8	34665.4	170587	326077	95995.5	219747	174473	50414.2	71655.2	80752	45100.6	52068	36479.2			16299.4	30464.6	40868.1	30919.4	16871.3	26809.4
gamma-aminobutyrate (GABA)	Amino acid	Glutamate family (alpha-ketoglutarate derived)	1416	GC/MS	1539.7	304.1	56-12-2;	6992099119	C00334	HMDB00112	7251905	6.4831e+06	6.42315e+06	10467482	4.06916e+06	8402816	5687989	4218398	6.84673e+06	7.99765e+06	3.8569e+06	4096739	4.58197e+06	4.29314e+06	5.3249e+06	4.13839e+06	2.01153e+06	4.38306e+06	4887726	4.31501e+06	4491872	3.77893e+06	4.13446e+06	4459716	4.0298e+06	7684997	7.77268e+06	12540062	5.10361e+06	10236392	5862211	4.38854e+06	4.61412e+06	3.68753e+06	4.20186e+06	6.05447e+06	5.02755e+06	3.87423e+06	3282612
5-methylthioadenosine (MTA)	Amino acid	Amines and polyamines	1419	LC/MS Pos	2427	298.1	2457-80-9;	439176	C00170	HMDB01173	32503	48895.3	43093.9	30517.9	12853.1		42916.1	40796.4	67563.7	63378.4	23362.7	21582.4	27629.2		26907.7	27396.5	14669.7		43325.6	22726.2	115748	75751.7	101176	77547.7	103582	63322.1	74796.3	87696.1	62269.8	122999	90836.8	101563	70956.9	66096.4	98165.9	87130.1	45827.5	41333.3	33850.7
succinate	Carbohydrate	TCA cycle	1437	GC/MS	1348	247	110-15-6;	1110	C00042	HMDB00254	130826	114324	243870	211921	100479	117228	167015	77932	176341	231176	67386.7	75474	108194	78405.6	84252.2	66615.5	54571.5	88408.3	94996.6	55638.5	228641	206876	115922	138083	184663	275423	250638	222826	140236	204846	157339	127244	186615	139844	195338	195722	133550	68491.2	70585.1
pipecolate	Amino acid	Aspartate family (OAA derived)	1444	LC/MS Pos	1120	130.1	4043-87-2;	849	C00408	HMDB00070	1.07789e+06	1.25022e+06	1.36506e+06	1.2473e+06	752852	870164	818112	523446	994682	1.01694e+06	351882	471241	682635	571688	393712	485074	318071	579513	506424	491556	389257	463645	423275	426635	381670	443396	451582	467841	269850	456975	692759	752339	1.20118e+06	463548	790956	696485	436260	239675	260460
mannose-6-phosphate	Carbohydrate	Sucrose, glucose, fructose metabolism	1469	GC/MS	2004.6	387.1	70442-25-0;104872-94-8;		C00275	HMDB01078	84111.4	102989	169086	126333	67575.8	121062	133719	41621.1	101547	76972.9	73979	63326.3	92208	55609.6	78283.8	99974	63106	61450.3	78094.9	64946.9	174094	118219	179491	76513.3	68045	46257.5	75234.7	101367	56000.5	75391.2	76372.9	60010.7	42540.7	44252.6	31591.5	125663	81192.1	71299.1	34802.7
glucarate (saccharate)	Cofactors, Prosthetic Groups, Electron Carriers	Ascorbate metabolism	1476	GC/MS	1885.8	333.1	5793-88-4;	33037	C00818	HMDB00663	129640	59803.1	43872	67165.1	27554.4	143482	322347	163529	230859	179954	92928.2	158459	237870	85566	183675	132995	123688	157766	194974	130876	1.07764e+06	856414	1.20627e+06	885642	803389	274693	144200	189077	100016	183984	61212.4	132112	98301	83824.4	72131.1	25328.2	48509.3	55856.8
inositol 1-phosphate (I1P)	Carbohydrate	Inositol metabolism	1481	GC/MS	2057.8	318.1	106032-59-1;		C04006	HMDB00213	255824	234414	302379	244241	172334	224651	230832	148050	234540	305178	111888	173318	183231	95740.7	136860	134337	89196.3	166528	132145	118514	126722	164528	131548	124708	97010.6	208853	184485	273193	165619	233240	198240	129108	103090	149081	99877.3	180353	189276	162653	113839
5-oxoproline	Amino acid	Glutathione metabolism	1494	LC/MS Pos	1446	130.1	98-79-3;	7405	C01879	HMDB00267	281317	354058	549956	262799	259854	208759	149511	104379	125937	141275	114028	155554	169346	159896	148851	149631	88222	132833	227206	148732	409937	221800	235508	276755	381881	79954.6	84117.3	82305	49757.7	103911	73858.5	66996	39142.7	61858.8	62744.1	91148.1	103566	51307.1	51437.6
ethanolamine	Lipids	Choline metabolism	1497	GC/MS	1304	174.1	141-43-5;		C00189	HMDB00149	9679414	11403527	13071288	10712064	4298151	11609248	7.6936e+06	6.38006e+06	8099322	10995026	4839705	5.83132e+06	7035105	6.01574e+06	8571468	5712957	2.53011e+06	5.84457e+06	6.80383e+06	5306671	8958870	7234613	8.36504e+06	8795168	9434903	10548358	12610027	20484750	7.18156e+06	17076844	10248844	5.23104e+06	8.2705e+06	5.88329e+06	7151957	10242086	8.25303e+06	7054266	4.51389e+06
pantothenate	Cofactors, Prosthetic Groups, Electron Carriers	CoA metabolism	1508	LC/MS Neg	1486	218.2	137-08-6;	6613	C00864	HMDB00210	7801.6	17210.9	17520.6	15869.5	11526.1	16929.7	13310.7	10531.4	6460.9	13342.5	9327.2	8002	15110.2	8455.2	19623.6	6874.2	5773.7	9785.6	7496.7	8835.7	24101.9	28493.9	19377.3	18914.8	24843.5	19550.8	25717.3	29462.3	16048.7	29246.6	16245.9	20152.4	16439.6	10164.3	21383.9	25855.7	25924.1	20042.6	16764.6
phytosphingosine	Lipids	Sphingolipid	1510	LC/MS Pos	5189	318.4	554-62-1;		C12144	HMDB04610	1.06168e+06	1.61312e+06	1.54812e+06	2682356	863687	1.48297e+06	714950	521887	812986	1.33333e+06	753059	237801	246935	555210	635078	238774	51048.9	236484	248122	274059	40071.2		41437.6	67910.9		538549	848800	1.06393e+06	427535	1528310	2.77015e+06	619529	842123	634028	765400	507469	1.4575e+06	518284	375429
squalene	Lipids	Sterols	1518	GC/MS	2205	69	111-02-4;	638072	C00751	HMDB00256	170650	162452	150001	254286	125943	92193.9	86017	118884	123692	152387	56994.8		44332.2	46861.2	92193.9					57508.6	149732	75377.3	77452.2		91012.4	82323.8	81891.1	83375.4	58117.3	71296.6	59261.5	51503.4	65157.1	90664.7	106294	93156.9			71704.8
sucrose	Carbohydrate	Sucrose, glucose, fructose metabolism	1519	LC/MS Neg	875	341.2	57-50-1;	5988	C00089	HMDB00258	210721	195551	139299	195778	115533	2787324	292024	155566	282609	710303	233056	432204	254687	264392	336954	400447	2.29115e+06	415341	736369	244701	1.04643e+06	1.25225e+06	983272	1.08508e+06	880023	1.51371e+06	3.08223e+06	1.40548e+06	417744	1.52494e+06	978119	811436	861706	620211	945523	1.30606e+06	1.27526e+06	962715	630650
alpha-tocopherol	Cofactors, Prosthetic Groups, Electron Carriers	Tocopherol metabolism	1561	GC/MS	2305.4	502.5	59-02-9;10191-41-0;	14985	C02477	HMDB01893		41361	81092.5	57246.8	35423.1			24971.7	28689.8	39951.3	19314.9	27834.1	43772.9			18634.4	22025	21366.4	37021	17956.3	22598	8819.7				94802.5	42915.3	86866	36222.1	37349.9	28085.4	31624.9	19177.9	21130.4	36462.8	35115.4	10633.8	20552.2	10288.4
citrate	Carbohydrate	TCA cycle	1564	GC/MS	1763.4	273.1	77-92-9;	311	C00158	HMDB00094	13846740	19364036	23604582	28101862	13709149	13223646	14909989	13637508	19581842	21378566	7.58765e+06	8.20776e+06	10294171	8445867	10556565	9084886	5.47358e+06	10023970	7.41378e+06	9429024	15002956	16897618	15249735	13373456	9803645	15107993	10473036	16643627	12199095	16953152	11396400	11677666	11912641	7.4347e+06	13227996	10591200	8.16238e+06	6197473	6.58771e+06
glycerate	Carbohydrate	Glycolysis	1572	GC/MS	1360.7	189	600-19-1;	752	C00258	HMDB00139	159172	84561	149575	176420	86172.4	118571	118300	68311.7	150624	139894	49091.3	47118.1	70169.5	64328.9	48145.4	104932	45261.1	68006.1	59173	72033.8	210258	186998	138560	127992	82301.4	215752	274062	253071	162093	235294	158476	115792	102160	45288.2	118428	128263	104634	60513.9	68377.1
guanosine	Nucleotide	Purine metabolism	1573	LC/MS Pos	1676	284	118-00-3;	6802	C00387	HMDB00133	444550	511932	508968	491955	334065	508850	486881	278495	553694	516872	186875	236516	329977	245914	268326	232234	111718	206667	260393	190704	443940	324683	443068	376684	483029	687282	520836	782549	453334	737772	272123	388716	435156	222830	460077	244471	243621	187714	145135
N-acetylmethionine	Amino acid	Aspartate family (OAA derived)	1589	LC/MS Neg	1805	190.1	65-82-7;	448580	C02712	HMDB11745				2412.4		5631.1	5991.9	6360.5	7652.8	10768.2		6476.4	9452.5		10688.2		11359		17175.1		14980.6	6266.5	18843.6	8553.8	15678.2	27946.8	47243.7	55420.2	24472.5	39268.9	47875.6	58293.4	31667.2	29722.3	38787.4	31544.4	24302.9	26442.5	14565.5
arginine	Amino acid	Glutamate family (alpha-ketoglutarate derived)	1638	LC/MS Pos	650	175.2	1119-34-2;	5246487232	C00062	HMDB00517	215989	233986	207321	222842	166109	112190	128486	71016.3	127134	157862	70819.4	77318.4	69580.5	67364.9	77448.9	81873.2	51191.6	108740	65449.9	73200.8	206561	196621	227685	217935	256002	674452	371162	418770	380632	342218	273303	243273	232590	295796	266714	197752	154987	154873	181910
ascorbate (Vitamin C)	Cofactors, Prosthetic Groups, Electron Carriers	Ascorbate metabolism	1640	GC/MS	1850.1	332.1	134-03-2;		C00072	HMDB00044	42416.7	46091.6	48628.2	76908.6		56888.5		73944.6		43718	2625048		921036	75661	731115	3.17543e+06	3.50515e+06	33047.3	2218691	364043	7409411	7.52092e+06	6.28602e+06	5.56266e+06	2.13423e+06			50171.4	38873.7		40796.7		38275		52174.1		31436.1
fumarate	Carbohydrate	TCA cycle	1643	GC/MS	1382.1	245	100-17-8;		C00122	HMDB00134	172738	252758	239754	295741	185535	656346	261947	170421	410384	391892	204083	225452	229511	209714	266894	221897	250656	268076	221853	164261	1128051	1.66721e+06	604936	1.27099e+06	500010	1.05637e+06	1.69479e+06	329938	1.19916e+06	721945	139287	548285	334805	254150	438493	399221	349028	219626	206442
heptanoate (7:0)	Lipids	Free fatty acid	1644	LC/MS Neg	3695	129.2	111-14-8;	8094	C17714	HMDB00666	26825.9	28005.8	19142.6	31403.6	16414.3	49945.6	35147.1	40358.3	26638.7	36820.3	33570.3	29680.4	37227.8	52861.5	26093.7	43774.1	30129.1	39120.8	37693.9	30266.9	39915.9	24316.5	45826	54462.8	50773.4	39495.5	58057.1	86935.2	24191.5	76858.5	52123.6	34253.2	48841.2	55420.3	37227.8	81151.6	45382.3	48963.4	35732.3
serine	Amino acid	Serine family (phosphoglycerate derived)	1648	GC/MS	1389.1	204	56-45-1;	59516857581	C00065	HMDB03406	3.45307e+06	8511698	4.27034e+06	2.64251e+06	2495741	1.59498e+06	2.81578e+06	4221928	2.95032e+06	901951	1.08685e+06	1.79948e+06	1.34586e+06	2564991	1.51235e+06	2.89741e+06	724026	2.28724e+06	1.29655e+06	2651596	3540668	8.25192e+06	2.61438e+06	7.59506e+06	2.73322e+06	4358237	2633487	3779894	5.27667e+06	2.96628e+06	843886	2.67782e+06	1.14796e+06	1.53436e+06	594453	2571466	3.73708e+06	1.81637e+06	2.22602e+06
valine	Amino acid	Branched Chain Amino Acids (pyruvate derived)	1649	LC/MS Pos	1040	118.1	72-18-4;	69710186287	C00183	HMDB00883	2170834	2.52054e+06	3.37153e+06	2.65042e+06	1.78351e+06	1.79224e+06	1.23823e+06	888872	2289301	2.09786e+06	577551	1034199	1.27603e+06	784012	1.00461e+06	1.1913e+06	683702	947497	1452024	1.07871e+06	3.22684e+06	2.35237e+06	2.64492e+06	3.32167e+06	3.37568e+06	2378184	4.10106e+06	3.0451e+06	2.08417e+06	2.14711e+06	2.76294e+06	3.17702e+06	1.93162e+06	1.75237e+06	2606334	1583814	1.60867e+06	1.33486e+06	1.19981e+06
pyridoxal	Cofactors, Prosthetic Groups, Electron Carriers	Vitamin B metabolism (B6 or B12)	1651	LC/MS Pos	1210	168.1	65-22-5;	1050	C00250	HMDB01545	40375.4	50651.6	113714	43344.4	34216.1		59104.2	47242	81485.8	82959.9	32920.3	44047.6	51164	43548.4	35906.9	37348.4	34082.7	34128.6	36593.9	33393.5	65891.8	41238.4	37139.5		38141.9	79732.5	67326.6	101664	82154.1	86832.4	104106	98840.8	69302.8	76732.3	93113.7	61234.2	51176.4	39210.6	51928.1
dehydroascorbate	Cofactors, Prosthetic Groups, Electron Carriers	Ascorbate metabolism	1659	GC/MS	1800	245.1	490-83-5;	835	C05422	HMDB01264	122857	94489.2	184862	192237	120900	107611		80659.7	113991	101918		144101	97809.3	69079.7	120040		25652.6	137783	82667.9		103639	93038.9	98722.1	55147.8	166771	85756		107742	73364.3	273673			86666.3	70584.6		133021
proline	Amino acid	Glutamate family (alpha-ketoglutarate derived)	1898	LC/MS Pos	796	116.1	147-85-3;	1457426971047	C00148	HMDB00162	4.75598e+06	6009454	5.21771e+06	4.83637e+06	2.6365e+06	2556839	3.15867e+06	1.53235e+06	2901828	3.42842e+06	871363	1.07346e+06	1.27934e+06	902854	1.14757e+06	1.13254e+06	579912	886879	1.30951e+06	1.0435e+06	7.94474e+06	7683310	6.48327e+06	8195746	6330491	1.79169e+06	2.07435e+06	1.61124e+06	979207	1.38113e+06	886082	1.04923e+06	740278	559177	890202	632074	794626	566432	418057
glutathione, reduced (GSH)	Amino acid	Glutathione metabolism	2127	LC/MS Pos	1274	308.1	70-18-8;	124886	C00051	HMDB00125		57509.8	36536.7				12751.1	65031.2	25548.1		99191	29860.3	396860	47833.3	119393	148004	14924.8	32404.7	84397.6	79782.1	21630.4	20857.6					22490.9				31269.2	22496.5	22002.5	14144.3			24483.3
serotonin (5HT)	Amino acid	Aromatic amino acid metabolism (PEP derived)	2342	LC/MS Pos	1660	177.1	153-98-0;	5202	C00780	HMDB00259	366589	288638	497138	274862	304616	238570	168398	57485.6	152382	99617.9			89454.2	38016	66321.6		36370.9	67744.2	74635.5	132161	113564	67332.3	65663.4		99617.9	560753	106532	308122	132615	116195		62744.3		51503.3	58557.7	43588.6	55371.7	119780	39827.6
guanosine 5'- monophosphate (5'-GMP)	Nucleotide	Purine metabolism	2849	LC/MS Pos	1300	364	5550-12-9;	761			243011	234182	241842	229531	100380	181356	141931	123649	212517	195161	57162.5	138354	99062.3	113891	118638	120966	86491	118712	142627	120598	269530	185155	246472	224279	286833	234861	120252	222181	163485	187876	206937	103108	118414	93341.9	59448.8	129565	178617	99403.9	105014
adenosine 5'-diphosphate (ADP)	Nucleotide	Purine metabolism	3108	LC/MS Neg	800	426.1	20398-34-9;	6022	C00008	HMDB01341	45897	59561	46686.7	31061.2	12530.3	23956.8	43896.1	42379.2	38913.6	30857.5	23364	43058.4	36507.1	40471.2	45365.4	42852	18558.4	41167.4	42278	47767.3	45308.9	51575.5	44079.9	26003.1	28839	23118	8678.5	14347.7	3804.7	15226.4	14556.7	6033.2		1740.5	5266.3	46762	23726.1	40288.4	11955.8
betaine	Amino acid	Serine family (phosphoglycerate derived)	3141	LC/MS Pos	721	118.2	107-43-7;	247	C00719	HMDB00043	22623932	25096112	31599250	26496302	24839192	20105498	15977655	14261805	15886358	18707940	10056482	12775601	12152774	12578117	13108458	13252906	9547223	13619623	11842883	14067678	17221416	16165958	18499356	18701264	17148688	20476124	17950752	18565086	17606702	17504784	14533347	11259009	12868186	10936126	14592610	14259537	14091762	13036068	11366473
xylitol	Carbohydrate	Amino sugar and nucleotide sugar	4966	GC/MS	1677.6	307.2	87-99-0;	6912	C00379	HMDB00568	28263.3	61874.1	40658.2	73039.7	30549	75724.2	108410	8628.9	76222	89449	37223.8	48006.6	43927.9		53864.4	33350	25132.7	25551.9	54410.7	52572.2	72287	74710.6		31521.2	76027	38081.1	62747.1	86703.5	61819.6	106625	75629.3	71983	52966.8	85896.6	67076.6	107345	38587	49210.9	44304.2
nicotinamide adenine dinucleotide (NAD+)	Cofactors, Prosthetic Groups, Electron Carriers	Nicotinate and nicotinamide metabolism	5278	LC/MS Pos	1370	664	53-84-9;	1.08977e+18	C00003	HMDB00902	397102	575458	407393	607544	254925	491417	518934	391623	562795	768901	368269	373212	446499	314114	530384	454191	413136	461329	471833	446744	671385	606346	604698	538214	602137	820750	1.03036e+06	1.25265e+06	891090	1.35012e+06	921619	1.00435e+06	763038	719342	921177	1049903	662573	818958	679170
uridine 5'-diphosphate (UDP)	Nucleotide	Pyrimidine metabolism	5345	LC/MS Pos	862	405	21931-53-3;	6031	C00015	HMDB00295	73834.8	114366	118751	37437.8	45812.2	73668.1	41682.9	59532.5	61161.9	31477	50587.8	42237.4	76624.8	63349	26029	40849.2	12381.7	27823.2	24487	62715.5	43875	34373.5		65137	42791.8		21140.2	27451.6	11455.3	28472.7	54936	27839.9	46071.3	29968.1	12056.9	17472.2	49116.5	51902.2	26048
tryptamine	Secondary metabolism	Amine derived	6104	LC/MS Pos	2323	161.1	61-54-1;	1150	C00398	HMDB00303		948959	129424	253840		2229919	653670	89745.4		173289		72264.7				147619				681484	194574	144299	362980	252104	207204	162178	111748			174762				114226	98402.8
2-aminoadipate	Amino acid	Aspartate family (OAA derived)	6146	GC/MS	1686.5	260.1	542-32-5;1118-90-7;	469	C00956	HMDB00510	207821	95673.9	106812	111937	143750	58623.6		50885.9	130058	87230.4	29736.1	9785.4	7659.2	14528.4		20391.9	14638	8455.7	11557.4		81184.5	19157		44508.1	34974	27631.6	8829.7	52762			13988.7	11172.7	13569.2		11541.8	17869.4	28450	24392.6
phosphate	Cofactors, Prosthetic Groups, Electron Carriers	Oxidative phosphorylation	11438	GC/MS	1307.7	298.9	7664-38-2 ;	1061	C00009	HMDB01429	66415444	97064824	93824488	121531472	50777804	68438192	85431824	53304044	74713104	86000952	41286632	67911208	60855068	61904824	72010640	58748960	32891246	75061544	83226016	76439424	140620608	149212944	129071984	147024464	126866056	75630632	65468280	82130456	74870576	73955192	58644840	40143656	33487840	32462666	41200196	87419752	71095248	58460620	49717724
glycine	Amino acid	Serine family (phosphoglycerate derived)	11777	GC/MS	1166	101.9	56-40-6;	5257127750	C00037	HMDB00123	292218	267238	362447	422889	346459	314976	297976	142072	284556	474116	103107	141785	143403	122108	174368	141260	114168	130059	99263.5	134608	247627	248965	217601	181645	151662	441705	583301	421150	338296	268576	164600	337714	237288	210831	277283	188843	137784	121109	174009
fructose-6-phosphate	Carbohydrate	Glycolysis	12021	GC/MS	1994.9	315.1	103213-47-4;		C05345	HMDB00124	225149	273448	360058	367871	122752	250736	226592	132375	196233	318270	135925	145676	192759	125488	209712	168969	59596.6	150802	133194	189972	549986	480665	357516	401275	279700	186357	198328	234085	213781	259346	204915	85092.5	84316	43855.5	53698.2	232185	142748	139602	103797
cis-aconitate	Carbohydrate	TCA cycle	12025	LC/MS Pos	1461	192	585-84-2;	643757	C00417	HMDB00072	88933.5	88685.6	68499.8	99480.1	66976.7	105109	112984	108752	211643	224022	103006	101098	75217.1	87177.5	77007	164122	89970	160105	129460	76731.5	242905	191526	285057	238118	231358	57449.9	64517.7	95867.7	92491.4	97561.5	36657.8	69814.4	71301.5	77789.8	111947	74637.5	69259.4	63174	49380.8
ribose	Carbohydrate	Amino sugar and nucleotide sugar	12080	GC/MS	1639.2	204	50-69-1;	5311110	C00121	HMDB00283	85121.4	87869.7	88818.8	119943	54397.5	72823	100829	33502.2	83257.2	80189.4																64163.5	167679	160246	141959	105961	93185.2		103029		69868.9		62421.4	97551.5
phosphoethanolamine	Lipids	Phospholipids	12102	GC/MS	1577.3	299.1	1071-23-4;	52323241015	C00346	HMDB00224	47291	62965.4	87488.7	54796.2	30146.1	15571.2	58880.8	83666.7	78920.5		10086.3	17984.4	6755.8	49962.8	12597.1	30678			42027.5		478475	682458	492136	701466	280424	72817.5		58147.6		44957.7	46644	78355.9	33977.4	57501.3	48886.8	56774.7	30585.5	41405.9	29429.5
isocitrate	Carbohydrate	TCA cycle	12110	LC/MS Pos	953	210	20226-99-7;	1198	C00311	HMDB00193,HMDB01874	261422	254207	337141	374086	251420	189956	356125	279754	426028	237332	66497	107958	140013	139544	261462	109424	71228.7	163968		170632	120734	271136	232341	119759	130438	50608.7		119759	84989.8	71029.4	83829.6	81219.8	82428.9		156894	37338.5	45597.8		65855.6
glycerol	Lipids	Glycerolipids	15122	GC/MS	1311	205	56-81-5;	753	C00116	HMDB00131	2.54911e+06	2425042	2.21269e+06	2.96717e+06	1.36996e+06	2.37257e+06	3.53076e+06	1.75121e+06	3.48775e+06	2.92216e+06	1.20237e+06	1.71817e+06	1.8723e+06	1.51806e+06	2.40945e+06	1.69454e+06	936140	2.3301e+06	2.15166e+06	1.70887e+06	3.44433e+06	2.87008e+06	2.92323e+06	2.50288e+06	2.67678e+06	4.42692e+06	3.0296e+06	3.58957e+06	5.08394e+06	6161480	2.04819e+06	2.43178e+06	1857030	1.50453e+06	2416185	3.70686e+06	2.87139e+06	2120112	1.81489e+06
glycerol 3-phosphate (G3P)	Lipids	Phospholipids	15365	GC/MS	1719.7	357.1	29849-82-9;	754	C00093	HMDB00126	285535	387630	640421	613816	351865	389287	779156	334856	570383	522452	281983	237673	320918	197524	351732	332283	120399	325474	428310	344373	494633	467471	542473	439979	466626	530173	345504	459868	415877	418668	410984	287389	202137	233302	238926	294226	245982	276148	174306
acetylphosphate	Cofactors, Prosthetic Groups, Electron Carriers	Oxidative phosphorylation	15488	GC/MS	1263	211	94249-01-1;	186	C00227	HMDB01494	58408.1	70914.1	93169.4	59769.2	32089	82233.1	58220.8	53586.4	60847	85256.7	59681.1	47291	54699.1	82224.5	86157	55534.3	20244.3	64074.1	92918.6	46341.4	70491.5	51970.7	40331.4	73534	76238.9	78618.8	50273	70856.2	103607	98028.7	80078.4	76637.9	48822.4	32776.9	88392.4	74470.8	58968	62725.5	65894.6
choline	Lipids	Choline metabolism	15506	LC/MS Pos	674	104.2	67-48-1;	170746	C00114		11551871	9872974	13402583	13081507	8929603	8927476	9237360	7.67884e+06	8820986	10733917	7.1061e+06	6012676	8700021	6.22175e+06	9891386	6.97396e+06	7.29061e+06	6.16596e+06	8041268	5578765	6.87974e+06	6950071	7638168	8600239	8405226	12121620	10226832	15555016	8759679	11308961	7.10936e+06	9105344	9359199	8428719	11747618	8753299	8226804	8866169	5969679
N-acetylornithine	Amino acid	Glutamate family (alpha-ketoglutarate derived)	15630	LC/MS Pos	875	175.2	6205-08-9;	6992102439232	C00437	HMDB03357	144604	133495	183243	149546	92859.9	118327	81542.6	59559.1	118672	100180	21544.7	31782.7	41430.4	55484.4	37131.1	41920.3	28978.6	44073.2	53490.2	46805.4	87498.3	91885	45218.5	56004.7	96942.9	144907	122694	151431	85911.8	220928	100521	97614.6	81526.8	50921.1	109198	103656	75824.5	71301	55682.5
3-methyl-2-oxovalerate	Amino acid	Branched Chain Amino Acids (pyruvate derived)	15676	LC/MS Neg	2106	129.2	51829-07-3;	47	C00671	HMDB03736	10084.8	8525.6		16746.7	22130	10207.9	8549.1	4242.4		9301.3				9350.7					16943.5				5962.6	14100.8	12258.6	14140.1	103289	44758.8	25800.4	27703	16177	17425	13273	20950.8	27446.4	13551	7246.6	11908.8
4-guanidinobutanoate	Amino acid	Serine family (phosphoglycerate derived)	15681	LC/MS Pos	1085	146.1	463-003;463-00-3;	500	C01035	HMDB03464	59355.4		111728	71643.5	43016.4	77620.1	67922.1		70300.7	51293.5	39330.5	28326.9	35799.9	53573.7	54313.7	32002.1	21275.3	47505	59650.1	44580.6	83860.6	33374.3	139364	47953.3	53707.9	54075.7		32123.7	33968.3	31143.2		23791.6		22275.4		32933.7
beta-hydroxypyruvate	Amino acid	Serine family (phosphoglycerate derived)	15686	GC/MS	1425.1	221	1113-60-6;3369-79-7;	964	C00168	HMDB01352	105289	92423.7	94561.4	180462	50354.9	133533	83123.9	74617.2	107312	121550	59890.6	69865.6	84435.2	51206.9	92134.6	58694.6	45949.4	61683.1	79710.8	91926.9	83401.1	70446.1	86087.8	36734.7		112106	80672.2	133420	91250.9	134740	129265	91043.2	102756	89635.6	158734	143784	113594	90400.6	69741.4
glycolate (hydroxyacetate)	Carbohydrate	Photorespiration	15737	GC/MS	1119	177	79-14-1;	3698251757	C00160	HMDB00115	71182.5	65232.1	125466	113308	77890	133887	151872	67686	67601.4	120804	47355.9	32703.4	50436	43378.5	48160.5	35595.5	33410.8	51512.7	79218.5	57291.9	64661.6	51760.8		43330.7	21691.4	95559	93592.5	128066	84858.4	123475	115220	86080	83141.7	58402.4	102832	42954.3	65154	62476.6	83289.9
fucose	Carbohydrate	Amino sugar and nucleotide sugar	15821	GC/MS	1682.2	204	2438-80-4;	3034656	C02095	HMDB00174	174734	213395	325912	311966	190385	215551	101970	88310.7	148907	191579	89271		98514.1	59902.8		86518.7		78595.2		63905	891025	772877	510629	661450	464108	222264	302201	311966	385636	267302	488397	348733	410218	237140	489018	439206	466731	331358	326158
xylose	Carbohydrate	Amino sugar and nucleotide sugar	15835	GC/MS	1723.9	204	609-06-3;	95259	C00181	HMDB00098	279027	408470	469824	559220	293790	316336	361148	186438	253413	323468	101175	100499	106614	112663	137707	153958	78969.9	172738	83023.3	174854	1.43261e+06	1.466e+06	1.23017e+06	1.15394e+06	955110	534578	458605	573035	435258	483286	655767	582401	511293	362451	724632	710271	817947	497083	558595
UDP-galactose	Carbohydrate	Amino sugar and nucleotide sugar	15860	GC/MS	1973	243.1	2956-16-3;91183-98-1;137868-52-1;	18068	C00052	HMDB000302	69433.1	54137.8	51850.1	70356.7	33331.6	59217.1				40282.2		16527		39265.3				38016			34845	46896.5	73358.4	67592	40432.8			71223.4	46441.9					28287.8	41103		37609	39299.4
stachyose	Carbohydrate	Sucrose, glucose, fructose metabolism	15960	LC/MS Neg	932	665.2	10094-58-3;		C01613	HMDB03553										7737.1								7537.8			85566.2	197813	227326	345905	107921		7516.3		10607.2	6244						4846.2
glycerophosphorylcholine (GPC)	Lipids	Phospholipids	15990	LC/MS Pos	694	258.1	28319-77-9;	657272	C00670	HMDB00086	978741	903765	590280	769768	561743	2.1928e+06	2.23027e+06	3.05664e+06	2425554	2.0929e+06	2.08781e+06	2909256	2.66752e+06	1949932	2.70745e+06	3.09351e+06	2.15978e+06	2822871	2865958	2.70134e+06	2.83701e+06	2.53961e+06	4.12191e+06	4.09303e+06	3.00505e+06	445275	543073	642171	564430	704516	1.52627e+06	1.03034e+06	519532	1.08239e+06	809032	1.49161e+06	1.49394e+06	1.35976e+06	1.21964e+06
aspartate	Amino acid	Aspartate family (OAA derived)	15996	GC/MS	1529.7	232	56-84-8;	5960	C00049	HMDB00191	18463314	23313732	23326432	30911344	13598028	17887350	16452575	10866529	16584202	18807862	8753952	10619534	12679995	9633905	13822426	11765039	8.32105e+06	11913268	9759101	13340185	13759746	18222458	9623851	7.97778e+06	13084930	20558800	16182226	19940362	15089585	18775766	11263920	10857189	11656067	7013689	11307339	15147642	15559161	9891689	9688921
catechin	Secondary metabolism	Flavonoids	17668	LC/MS Neg	2429	289.1	225937-10-0;	9064	C06562	HMDB02780	138424	484054	646813	754460	178847	255079	349984	216974	267862	185958	68094.1	147011	150092	119400	154790	80263	61494	86420.9	96408.1	91357.5	149338	90239.5	88433.1	65258.3	89058.8	193435	24948.7	30498.9	14736.8	68468.6	7421	9277.6	7488.1	13044.2	5048.3	80499.9	88410.5	88428.2	38427.1
sphinganine	Lipids	Sphingolipid	17769	LC/MS Pos	5175	302.3	3102-56-5;	3126	C00836	HMDB00269	159369	239321	276983	348569	123783	453073	302476	184701	329095	328088	235082	145296	86385.1	227068	263373	60419.1		134020	119774	113911						158966	294929	260624	157833	501067	769738	216247	256657	262038	194284	170987	393453	177850	153132
epicatechin	Secondary metabolism	Flavonoids	17774	LC/MS Neg	2851	289.1	490-46-0;	9064	C09727	HMDB01871		14061.7	12820.8	16519.5	5973.7	23706.6	52507.7	30342.4	22171	10023.4	4338.8	14468	17539.2	8986.3	9504.8	2463.5	7548.9	5291.2	16630.8	4265.6	4615.5	4501.7	5576.6	4150.4	4410.8
glycylvaline	Peptide	Dipeptide	18357	LC/MS Pos	1572	175.1	1963-21-9;	27248076994979			29274.6	21143.9	38273.3		11640	41536.8		45154.2	23384.5				59614.2				10936.7		48003.7		16089.7					32188.1	124996	98487.5	45632.7	93584.1	52684.8	65545.8	22579.7	79211.6	41813.5	19411.5	23414.9	29749.8	21039.4
myo-inositol	Carbohydrate	Inositol metabolism	19934	GC/MS	1924.9	217	87-89-8;		C00137	HMDB00211	25544150	26166402	31156082	35116240	18814310	26714780	23939430	17452228	28883280	32930580	14057652	11810592	16289821	14037757	19178718	13500295	9362980	16381089	15864596	14391262	10843712	9700465	9644435	7.89309e+06	8682043	16686501	16188152	21710042	12825770	21098540	22290074	21105710	21253598	15624976	25135686	21845564	17380374	17524712	12412713
glucose	Carbohydrate	Glycolysis	20488	GC/MS	1866.8	217.1	50-99-7;	79025	C00031	HMDB00122	620454080	672464704	832256576	867713216	509174272	786107648	840521600	571129600	922991360	852774528	430001856	442571136	590353280	475187488	641035712	555433216	383764832	616460992	638656064	558421056	343406496	332681600	285688352	238587808	230130992	942543040	819290944	1016526272	708000448	1073109824	870161280	961912000	791995392	647890048	894337408	951069824	757589440	736318656	553508032
maleate (cis-Butenedioate)	Carbohydrate	TCA cycle	20676	GC/MS	1338	245	110-16-7;	444266444972	C01384	HMDB00176	27083.3	31607.9	18554.8	29664	22161.5	29068.4		21298.8	41252.1	6739.5	9096.4	18027.9	28507.4	13957.8	29846.6	18234.1		17063.9	11469.1	21591.1	53323.6	91582.9	34108	43971.5		23067.2	23545.6	27627.8	8447.9	23955	19946.7	10696.2	38035.8		29754.5	34995.8	17413.7		16188.2
erythritol	Carbohydrate	Amino sugar and nucleotide sugar	20699	GC/MS	1517.5	217	149-32-6;		C00503	HMDB02994	53785.4	88872.3	95353.8	84121.4	39863.2	58373.2	97707.6	66772.8	51493.2	91344.4		71740	50374		50964.2	34216.2		80558.9	55945.9	54745.8	150515	156899	165918	180170	142006	110959	90518.4	140544	93626.6	81944.3	111013	126733	97367.9	54494.9	107144	63258.8	87953	60730.5	66844.8
galactarate (mucic acid)	Secondary metabolism	Fatty acid and sugar derivatives	20881	GC/MS	1899.3	333.1	526-99-8;	3037582	C00879	HMDB00639	14598.8	16755	14400.1	23804.1	7157.7	23686.7	21902.8	35340.9	76101.2	35877.8		42452.4	42208.6	18191.3	14737.3	24076.5	16952.6	27475	25998.3	28458.6	224292	173988	282457	373926	123433	45064.1		49826	16196.6	25956.9	57201.1	31564.1	29625.1	43615.3	35030.1	23743.6	31564.4		33005.8
galactinol	Carbohydrate	Sucrose, glucose, fructose metabolism	21034	GC/MS	2226.1	433.3	16908-86-4;		C01235	HMDB05826					20614.3				3450.9			3355.2									146618	52000.2	112517	28567.9	107068	6960.7								9940.5
3-methyl-2-oxobutyrate	Amino acid	Branched Chain Amino Acids (pyruvate derived)	21047	LC/MS Neg	1489	115.1	3715-29-5;	49	C00141	HMDB00019	12689.3	11358.7	9722.6		4307.5	13061.5	15026.3	11148.6	9625.8	12679.6	10198.1	4854.6	8195.2	13342.6	7456.6	11403.6	10912.1		9218	6662.1	12150	9021.9	17695.6		11362.1	12184	59314.5	26091.3	9941.8	19922.7	11851.5	12807.5	10264.3	17339.8	19574.8	22884.1	12167	13915.9	11397.5
1-palmitoylglycerol (1-monopalmitin)	Lipids	Glycerolipids	21127	GC/MS	2119.5	371.3	542-44-9;	14900			83515.3	35032.7	24784.6	49580.6	37460.1	159988	118852	47929.3	194817	115657		91189.4	93966.2	38956.6	91696.3	59997.5		154035	53299.6	20527.4		32841.2		20502.3		67146.9	66564.5	51115.6	135643	169792	71814.8	82368.1	91237.4	55322.3	136392	67963.7	124643		57429.8
4-hydroxybenzoate	Secondary metabolism	Benzenoids	21133	LC/MS Neg	821	137.1	99-96-7;	1353702506	C00156	HMDB00500	24106.2	16208.6			18843.1	27475.2		35428.8	66828.3	34334.8	23668.2	32575.3	41150.9	20054.4	35442.6		22041.9	24354.8	30071.4	22828.5	35291.4	33184.7	41726.5	26995.6	26942.6	21446	25804.9	44013.6	18566.2					19058	31594.9
caffeate	Secondary metabolism	Alkaloids	21177	GC/MS	1949.9	396.2	331-39-5;	689043	C01197	HMDB01964	31895.2	55653.5	67894.7	123003	41251.8	45555.1	51535.4	21600.9	31739.3	47475.5	11787.2	18729.6	34219	21221.3	26731	26772.8	20608.1	14932.3	24537.7	27638.3	21149.5	29235.2	22089.8	21087.2		8160.7
1-oleoylglycerol (1-monoolein)	Lipids	Glycerolipids	21184	LC/MS Pos	5821	374.1	111-03-5;	5283468		HMDB11567	1.35536e+06	166876	141843	447269	103320	1.02603e+06	1306876	267364	1.6559e+06	751234	274276	562372	546583	363492	1.52145e+06	188049	86456	931504	276657	106640	57817.7	30918.9	67351.2	42163.9	76110.9	624380	244713	504138	963029	3.7392e+06	263354	786474	177645	449750	399068	1.12848e+06	1.51793e+06	597186	555775
fucosterol	Secondary metabolism	Terpenoids	21187	GC/MS	2380.1	386.4	17605-67-3;	5281328	C08817	HMDB02374	23035.6	75187.9	48274.3	125532	16134.6	60345.8		24029.8	14411	40903.9				13959.6	1573.5			8394.4								58335	93294.2	41535.7	79249.6	14439.1	16680.9	5507	23481.2		23964.8		9239.9		20002
4-methyl-2-oxopentanoate	Amino acid	Branched Chain Amino Acids (pyruvate derived)	22116	LC/MS Neg	2200	129.2	816-66-0;	70	C00233	HMDB00695	5620.1	14466.5				8503.4	7412.9	10975.1	6302.8	13390.3			7308.7	20736.4		15136.6			15065.6		9394.4	13040	19358	10412.5	18249.5	8438.8	87063.6	99142.1	18917.4	50219.6	18968.5	17057.5	22800.8	27162.2	28054	32997.4	13811.2	19689.9	9088
nicotinamide ribonucleotide (NMN)	Cofactors, Prosthetic Groups, Electron Carriers	Nicotinate and nicotinamide metabolism	22152	LC/MS Pos	886	335.1	1094-61-7;	14180	C00455	HMDB00229	249711	191508	222390	200084	127408	139660	337728	186194	425516	229770	126470	129570	187943	126375	136435	125245	33650.5	129973	123127	121573	105928	68333.6	67074.6	103986	93276.8	112620	122320	120766	118669	89558	45342.3	74043.5	61737	40770.2	76391.8	33473.4	21489.1	16972.5	25889
citramalate	Carbohydrate	C5 branched dibasic acid metabolism	22158	GC/MS	1490.7	247	6236-10-8;	1081	C00815	HMDB00426	18112.1	35591	32188	26083.2		55422.2	78270.7	35369.4	100376	44871.1	35491	8562	30427	26278.7	37254.4	32353.5	17460	34105.4	54544.4	31396.2	47797.1	31331.6	13839	16558	36825.5	48503.4	42955.8	46698.3	55156	112788	60639.6	43503.8	76105	31220.5	66080.5	52180.5	45207.4	32645.8	17760.1
beta-sitosterol	Lipids	Sterols	27414	GC/MS	2380.8	357.4	83-46-5;	222284	C01753	HMDB00852	608773	618616	743186	974856	556100	622413	777363	498111	840851	714596	320662	256338	423553	349739	554868	376913	238423	413701	451366	385002	169136	259327	70788	209575	160613	792272	697745	705683	657866	883247	544686	860095	519290	384271	639915	734087	485302	498200	369230
glutathione, oxidized (GSSG)	Amino acid	Glutathione metabolism	27727	LC/MS Pos	1535	613.1	103239-24-3;	6535911215652	C00127	HMDB03337	3.97502e+06	3.79711e+06	4.74885e+06	3.57372e+06	2.57107e+06	3.89136e+06	4.7895e+06	2.28885e+06	5183115	3.96252e+06	2.07467e+06	2.23593e+06	3.2192e+06	2.43702e+06	3614212	2.65285e+06	2.06354e+06	2792782	3622119	2.48533e+06	2880035	2.29599e+06	2.10357e+06	1836140	2.35128e+06	2.60973e+06	1.96177e+06	3009513	1.60676e+06	2.84958e+06	1.50891e+06	1.883e+06	1.22316e+06	1.54808e+06	1.42524e+06	2.20213e+06	1.95854e+06	1.92887e+06	1.70075e+06
threonate	Cofactors, Prosthetic Groups, Electron Carriers	Ascorbate metabolism	27738	GC/MS	1560.7	292.1	70753-61-6;	151152	C01620	HMDB00943		17527.1		21130.3		49573	37910	29971.9	57863.7	43248.7		31434.6	30792.2	13221.6	14735.8	25000.9	13515.2	33778.5	21048.4	28940.7	43983	74252.6	33671.2	80882.9	62942.5	43522.3	39170.3	68063.4	55967.2	41486.3	60454.4	34633.4	31536.5	33782.1	51945.9	47157.7	44528	28502.7	34749.7
glucose-6-phosphate (G6P)	Carbohydrate	Glycolysis	31260	GC/MS	2042.7	387.2	103192-55-8;		C00668	HMDB01401	776930	1.04796e+06	1.17768e+06	1.26119e+06	708579	924116	995185	594627	1.14467e+06	1.11783e+06	533795	544463	879465	466758	733553	830208	487832	721600	725270	668381	1.58282e+06	1.56944e+06	1.41002e+06	1338079	1.22995e+06	796146	975380	989100	638793	1.04283e+06	540756	322941	270801	370680	253273	774878	661046	551722	447170
fructose	Carbohydrate	Sucrose, glucose, fructose metabolism	31266	GC/MS	1762.7	204	57-48-7;	5984	C00095	HMDB00660	754839808	814353088	882387776	941662720	679393664	819668928	820983680	618778368	869782208	910345024	534351488	473385472	577509248	623068992	671212032	520011008	482536768	576415168	581869120	542352448	530491840	473082144	459989984	359527232	369618624	1053301312	945246400	1074889728	897331264	1083933568	944465216	948806208	917472256	791880448	955200128	961868928	812139520	842762560	642955264
cysteine	Amino acid	Serine family (phosphoglycerate derived)	31453	GC/MS	1560.1	218	52-90-4;56-89-3;	58626419722	C00097	HMDB00574				36791.3	24846.1	42214.6		42917.2	50973.6	31613.5		18943	40161	36195.4	25394.5	40094.7				22782.8	73453.8	50081.3	83482.7	38291.1	73782.3	27512.4	27706	36961.6		42899.6	39605.7	14961.2	42105.6		43039.4	28523.4	31615.8		39195.7
threonylphenylalanine	Peptide	Dipeptide	31530	LC/MS Pos	2500	267.2		40997994099798			31710.9				19483			17040.1	21012.6	27922.1	32831.9		28080.8		18827	18775.1	26997.5	22456.8	29070.1		52863.2	33318.7	77192.1	46956.7	66172.5	130871	132632	244817	91145.4	180248	126561	175209	94112.6	116186	124515	65920.1	62087.6	84782.3	67781.5
2-pyrrolidinone	Amino acid	Glutamate family (alpha-ketoglutarate derived)	31675	GC/MS	1190.9	142	616-45-5 ;	12025		HMDB02039	197715	159266	202766	544712	174391	223961	430117	195077	495573	155304	117575	116964	188765		78274.6	110516	70938.6	255682	150386	88389.9	271675	541985	256926	281176	164907	291922	120554	157554	157422	166720	118737	334231	64484.1	88191.3	223349	114461	130880	105757	53198.4
adenosine 5'-monophosphate (AMP)	Nucleotide	Purine metabolism	32342	LC/MS Pos	1210	348.1	149022-20-8;	15938965	C00020	HMDB00045	2.03157e+06	2.23228e+06	2.45478e+06	2469497	995503	1.69618e+06	2.31396e+06	1.74539e+06	2743090	2777976	1.16659e+06	1.47092e+06	1.62425e+06	1.29026e+06	1.31088e+06	1.5154e+06	838663	1337718	1.42937e+06	1.16867e+06	2530104	2.12935e+06	2189122	2.37161e+06	2.5091e+06	2.4102e+06	2761202	2913733	1942125	3.19678e+06	2.68092e+06	1.90793e+06	1.77083e+06	1.51501e+06	1.6576e+06	2.04173e+06	1.98322e+06	1.54384e+06	1.35266e+06
UDP-glucose	Carbohydrate	Amino sugar and nucleotide sugar	32344	GC/MS	1986	243.1	117756-22-6;	8629	C00029	HMDB00286	82944.9	87630	219834	175288	92479	78731.5		47916.5	81569.4	83805.2		28039	35839.8	38887.8	62807.3		51773.4	36061.6	57027.1	69136	58115.5	115820	68855								50332.4			18120
scyllo-inositol	Carbohydrate	Inositol metabolism	32379	GC/MS	1893.8	318.2	488-59-5;		C06153	HMDB06088	2.75163e+06	3.22863e+06	4149875	5.44167e+06	2.76105e+06	2.78044e+06	2.57503e+06	1.58103e+06	2.72531e+06	2633357	1.00129e+06	1.18469e+06	1.45493e+06	1.11021e+06	1.52206e+06	1.25177e+06	660165	1.27343e+06	1369090	1.37124e+06	1.00865e+06	1.27591e+06	930552	1.00267e+06	947014	2.29799e+06	1.89856e+06	2.74409e+06	1.80721e+06	2.52816e+06	1.45278e+06	1.03356e+06	1.07213e+06	770012	1.69229e+06	1.33347e+06	1.06775e+06	1.4704e+06	1.12315e+06
trigonelline (N'-methylnicotinate)	Cofactors, Prosthetic Groups, Electron Carriers	Nicotinate and nicotinamide metabolism	32401	LC/MS Pos	757	138.1	6138-41-6 ;	5570	C01004	HMDB00875	159815	222688	163650	326141	181066	267014	160758	101097	156459	173545	127204	101050	73918.3	149786	112141	77217.9	55939	109639	73482.7	118243	290485	235420	334295	307787	294190	463225	436870	440282	346670	472438	421410	388166	312025	267286	450902	429435	335787	392820	244357
valylglutamate	Peptide	Dipeptide	32454	LC/MS Pos	1346	247.1	3062-07-5;	7009623			34106.4	21945.5	34811.3		25331.5	29429.3	22010	29717.7	33513.4	30512.1	20717.3	29179	36021.8	22069.5	23995.6	36152.5	20158.3	26897.1	27166.8		51930.2	38612.5	53283.6	47182.6	56917.8	77784.7	227727	133693	85884.6	86306.1	123916	135222	123389	97948.5	99359	56194.7	50830.3	49395	52940.1
linoleamide (18:2n6)	Lipids	Fatty acid amide	32455	LC/MS Pos	5639	280.2		6435901				116470		48655.7		1.50505e+06	216871		641534	829088	122056	71081.3	47494.4	77446		43944.1	22186.3				65235.3		116114	154486	91412.3	48688.2	89854.8				2.39548e+06	425826	1069868	186270	828941	70330.1			61158.2
valerate	Lipids	Free fatty acid	33443	LC/MS Neg	1774	101.2	109-52-4;	7991	C00803	HMDB00892	10208.9		6134.3		6869.3	11553.1	14768.6		9087.5	18526.5	13986.5	10909.2	13673.1		7014.4	14141.6	13382.7	12436.6	11243.7	12405.9	13405	6125.8	14617.1	14269.4	18199.3	11876.7	16098.8	22219.3	11818.6	22979.8	21993	11013.8	18006.3	19794.7		31343.3	12629.7	14982.2
gulono-1,4-lactone	Cofactors, Prosthetic Groups, Electron Carriers	Ascorbate metabolism	33454	GC/MS	1862	333.1	1128-23-0;	608	C01040	HMDB03466	72498.1	76778.5	117915	124647	59943.5	88438	114211	59793.5	126318	117508	46729.1	35663.2	54255.1	35941.7	29655.7	42501.6	33686.8	58053.4		46236.1	150955	124380	180825	103446	117722	222226	136129	215545	65689.9	170116	69714.1	83841.5	70030.3	49780.1	84670.3	62732.2	61307.6	64114.9
nicotinate ribonucleoside*	Cofactors, Prosthetic Groups, Electron Carriers	Nicotinate and nicotinamide metabolism	33471	LC/MS Pos	1105	256	2625-49-2;	161233	C05841		54912.9	61221.7	77186.2	91242.1	55195.6	56308.8	125262	44638.9	110842	77920.4	37682.1	26163.3	70165.1	34332.1	42691.1	30632.7	35265	33068.7	57628.3	55640.5	31087.8	26701.3			31206.9	38571.1	29970.4	37506.5	32430.7	31833.2			24508.8	12525.1	24800.4
erythronate*	Carbohydrate	Amino sugar and nucleotide sugar	33477	GC/MS	1546.9	292.1	88759-55-1;	2781043		HMDB00613	52455.4	43014.8	70781.8	69367.5	27636.7	100902	94750.6	49289.3	103711	88898.3	34313.6	45229.9	39487.6	21607.2	51161.2	47997.2	17635.9	59642.2	60494.6	45778.2	101864	69991.3	108882	89899.4	43406.6	51756.3	59845.3	56353.4	18373.7	34988.3	77234.4	67628.4	29529	37707.6	41449.4	35573.6	48430	21744.8	37019.4
1-palmitoylglycerophosphocholine	Lipids	Phospholipids	33955	LC/MS Pos	5671	496.4	17364-16-8;	86554			173848	340241	345562	644597	229303	525797	176463	122052	189856	233916	303939	152058	204484	199924	374362	148767	99657.7	184375	188051	181164	96464.9	73053.4	112717	111400	114924	214480	159388	266430	197279	440061	551771	279079	184160	158552	299594	249400	547594	174544	183239
1-oleoylglycerophosphocholine	Lipids	Phospholipids	33960	LC/MS Pos	5700	522.4	19420-56-5;	16081932			79942.4		92558.9	235514	76999.1				74812.4		73268.4	67360.1				45444.1	57769.3		122184	37136.3			72654.2				75578.8	74923.2	43977.2	53502.5	141661	86531.6		47674.6	64002.1	123950	141916	372603
linolenate [alpha or gamma; (18:3n3 or 6)]	Lipids	Free fatty acid	34035	LC/MS Neg	5450	277.3			C06427	HMDB01388	5.94279e+06	519290	529526	602896	1.21148e+06	7.81063e+06	13215320	2.23538e+06	11105977	1.52873e+06	170009	2.91102e+06	763048	1.37256e+06	609556	995076	296453	3331005	325056	277782	100098	264407	93274.7	195864	95920.8	2.74739e+06	525745	1.27477e+06	727777	3.46709e+06	501140	3.21275e+06	391080	632528	732297	2.4177e+06	1.17813e+06	1.8274e+06	641789
epigallocatechin	Secondary metabolism	Flavonoids	34152	LC/MS Pos	2413	307.1	970-74-1;	72277	C12136		110991	257176	149534	194978	89040.7	43307.9	124505	94280.6	99723	69464	64307	40085.7	93672.7	45930.7	76358	66215.6	49264.1	51735.2	69667.7	93937.6	58393.8	111413	80522.8	75625.9	70830.8								20646.2
procyanidin B1	Secondary metabolism	Flavonoids	34153	LC/MS Pos	2215	579.1	20315-25-7;	146798	C10238		18455.8	21513	12334.1			71519.7	56425	69873.5	43669.6	36173.3		41371.8	32977.5	32913.4	20127.9			31732.2	9601.7						14285.1	136528	29582		55217.3	75958.9		19963.5			36293.4	54182	98162.6	54495.8	60956.1
choline phosphate	Lipids	Choline metabolism	34396	LC/MS Pos	695	184.1	72556-74-2;	135437	C00588		185647	226579	310216	150213	249955	125351	126861	201748	182845	183742	335964	194060	159241	403098	105454	186599	122063	209982	196418	162100	665661	596820	695644	745150	726613	242992	278347	304709	285750	255717	305313	311594	344655	254173	323547	240683	291381	246991	225709
glycylleucine	Peptide	Dipeptide	34398	LC/MS Pos	2236	189.1	869-19-2;	928431548899	C02155	HMDB00759	31550.7	46674.3	23703.6			46829.3	45778.4		59797	39550.7			30964.1			35175.8		25137.8	16228.7	26374.8	52707.4	44005.9	45893.7	63749	44426.9	148636	385704	270314	172461	180366	197064	271395	166406	142631	169972	87773.5	62721.8	66984.9	76920.3
1-linoleoylglycerophosphocholine	Lipids	Phospholipids	34419	LC/MS Pos	5574	520.4		11988421	C04100			116286	57505.3	106910	52849.3	94220.8				56818.5					117816	44877.2	59881.1	68775.6		43537.2			32163.5		61255.2		43751.3					60519.1	24440.8
homoserine lactone	Amino acid	Aspartate family (OAA derived)	34458	GC/MS	1296	130	2185-02-6;	445963	C02926		31994	51465.5	38009	9804.7	19680.1		30593		34832.7	44284.9		13286.1									71108.3	57218.2		38201.8	33992.1		32625.7	39890.7		39767.2	35688.5		20442.5	12347.2	14373.9	24803.5	22615	12967.3	32904.3
1-dihomo-linolenyl-glycerol (1-monoeicosatrienoin)	Lipids	Glycerolipids	35151	LC/MS Pos	5735	398.2					101321			45679.9		113990	194610	66501.4	275276	88730.2	45643.7	135210	114986	31065.9	289404	62482.9		127259	76532				35111.2			65162.7	18753.8	49490	91883.8	437950	40257	131788		61803.7	58906.4	185514	304720	131209	91535.8
cysteine-glutathione disulfide	Amino acid	Glutathione metabolism	35159	LC/MS Pos	821	427.1	13081-14-6;	4247235		HMDB00656	126560	134774	110350	102899	79529.1	76508	71361	82878.5	115343	116220	84880.3	90057.4	53652.1	87619.9	91733.2	91423.1	61095.1	72814.5	88747.1	89287.2	85054.2	94520.5	72815.3	84496.7	84346.1	141328	191891	149005	128383	137308	119245	113099	66435	113527	107659	104037	120949	82514.6	97670
1-palmitoylglycerophosphoinositol*	Lipids	Phospholipids	35305	LC/MS Neg	5573	571.3					12676.9	13904.6	12270.1	14709.6	17624.5	50293.6	18788.7	5973.1	14989.4	14771.2	6653.9		9176.9	12737.3	8368	18862.2	6333.5	9484.8	3907.8	6713.6		6033.7				32487.7	32385.1	12658.6	31433.7	32190.6	13553.2	28703.8	14631.1	8154.9	13071.5	20189.9	32163	29419.1	16402.9
1-palmitoylglycerophosphoethanolamine	Lipids	Phospholipids	35631	LC/MS Neg	5940	452.3		9547069		HMDB11503	10164.5		11583.5	20213.7	22783	44922.6	17854	11730.2	14234.8		8399.6	11105.3	14012.2	15792.9		13897.5	11247.7	17080.2	15871	11064.3	6466.4		8948.6	9984.9	8849.2	43046.6	36760.3	48816.2	35438.6	39713.3	41579	69711.9	26484.6	26662.1	38977.8	40031.9	22583.7	41382.1	8936.9
xylonate	Carbohydrate	Amino sugar and nucleotide sugar	35638	GC/MS	1722	292	73686-31-7;	6602431	C05411		125128	155318	44655.3	208550	76802.1	304060	297266	201338	328978	312178		171892	227394	143003	209892	250148	110509	241338	181510	218913	570647	588950	466403	501662	394166	182420	119196	171186	154365	204944	229972	294409	174091	167595	251754	215402	69892.5	150949	160302
cyano-alanine	Amino acid	Aspartate family (OAA derived)	35660	GC/MS	1402	140.9	6232-19-5;	13538	C02512		157390	253366	228901	143995	95698.3	154074	201618	45913.4	122206	150842	31632.2	68462.1	48479.7	44695	97332	53576.9	45746.2	46362.6	51971	36984.6	84051.8	106243	71743.6	43952	160568	202066	190404	295591	59730.9	147277	99647.1	33940.2	56973.1	82249.4	20924.9	82623	100606	84057.3	52269.4
dihomo-linolenate (20:3n3 or n6)	Lipids	Free fatty acid	35718	LC/MS Neg	5600	305.4		5312529	C03242	HMDB02925	51081.5	29963.4	7817.5	30125	17499.3	265193	235211	59310.9	128197	73079.1	15763.2	150549	79210.9	50834	40380.3	56305.5	17120	134626	31501.6	14389.7		13216.8	12430.4		11737.3	157401	38803.3	45039.5	263623	253713	37317.3	186264	29113.1	56753.3	45688.4	182964	127547	101684	71420.3
1,3-dihydroxyacetone	Carbohydrate	Glycolysis	35963	GC/MS	1263	103	96-26-4;62147-49-3;	670	C00184	HMDB01882	140021	103085	208020	142013	121894	111922	312526	59920.2	110256	330801		97708.5	156032	49695.5	70506.7	59931.1	71811.1	76537.6	93586.6	73815.7	99481.1	110633	71446.3	43862.5	66176.5	104416	109880	174864	135296	220506	177120	272950	126939	68146.1	170614	58045.3	115091	81370.1	115876
gamma-glutamylglutamate	Peptide	gamma-glutamyl	36738	LC/MS Pos	1036	277.1	1116-22-9;	92865					7640.8				30020
leucylleucine	Peptide	Dipeptide	36756	LC/MS Pos	3012	245.1	3303-31-9;	768076992072	C11332		42093.6		50469.9	38002.2	36317.3	42966.5	49918.9	48686.7	90607.1	109482	32831.8	42703.3	59837.3	40243	47298.1	50322.3	61622.1	38900.5	90575.5	41120.4	149946	103919	108180	115268	153908	80763.9	146529	323120	135385	412451	447046	226939	398206	280561	287598	200884	200561	132980	199386
isoleucylleucine	Peptide	Dipeptide	36760	LC/MS Pos	2856	245.1	26462-22-6;	11644431								29513.5		17940.8		40483.1		27174.9		26253.5		27154.6		20154.9		19826.4	60432.6	72170.8	47272.9	60561.1	41607.2	23790.2	71090	161236	79983	147893	211697	96130.5	172274	151914	152224	73953.3	72016.7	68226.7	82305.5
4-hydroxycinnamate	Amino acid	Aromatic amino acid metabolism (PEP derived)	36770	GC/MS	1852	308.18	501-98-4;	637542	C00811	HMDB02035	107762	92604	102787	142900	58868.8	134764	131040	71479.1	144458	169183	48881.2	48010.8	53202.9	72349.9	73122.1	51020.6	53161.2	78188.3	60149.6	58759.7	105139	55448.2	49764.9	91191.6	68071.4	51944.6	56858.6	46961.5	26390.1	49730.1	20547.2			16050.2	52845.7	25770.6		39306.2
methylphosphate	Cofactors, Prosthetic Groups, Electron Carriers	Oxidative phosphorylation	37070	GC/MS	1221	240.9	7023-27-0;	13130			35969.2	43325	61094.3	23906.3		47405.7	52582	53725.2	48322.1	38006.8		20062.7	14243.5	25295.5		36526.8	16864.2	37431.3		35411.6		19473		24916.8		39371.4	33289.5	81567.3	52126	31112.3	17951.3	31510.2	25015.5		70435.9	27673.2	22337.9	20544.6	31417
alanylvaline	Peptide	Dipeptide	37084	LC/MS Pos	1513	189		137276												26436.7											31170.7		20676.7	46503.6	29925.4	86845.4	257554	140938	117874	128075	148837	173965	132103	123722	158022	21357.5	45761.6	59494	108031
alanylleucine	Peptide	Dipeptide	37093	LC/MS Pos	2150	203		259583			38210.1	99001.4	46501.2	53735.6		48059.6	51705.2	23222.5	69653.2	165586		112813	61758.1	48330.9		67632.1	44271.4	56822.2	112166	32035.8	196188	172567	151297	196444	199830	256318	813220	689384	481317	519586	638380	577860	511774	343058	544592	196444	217344	234726	238855
dihydrokaempferol	Secondary metabolism	Flavonoids	37116	LC/MS Neg	2568	287	480-20-6;		C00974			4934.6	4854.2	4334.4						4219.6																87213.9	107645	36718	69628.8	35086.9	5163.1	3451.7	9887	2817.2	7736.9	7038.2	8906.1	6417.1	5140.2
alanylisoleucine	Peptide	Dipeptide	37118	LC/MS Pos	2011	203.1		4173585246008			72468.6								24970.6	22702.5			53715.2		74952.4				47597.9		53980.1	38781.4	81470.3	40843.4	86830.9	84282	225879	261488	102158	196244	163745	288524	122238	220630	175149	123539	76986.6	145929	78871
uridine-2',3'-cyclic monophosphate	Nucleotide	Pyrimidine metabolism	37137	LC/MS Neg	1082	304.9		4634036	C02355	HMDB11640																					54633.2	652915	56972.5	622069	64605.6		42093.8	4545.8
guanosine-2',3'-cyclic monophosphate	Nucleotide	Purine metabolism	37139	LC/MS Pos	1620	346		417655	C06194	HMDB11629									21432.4	25784.9							22488.2				856630	722333	951699	694630	944712	34740.2	40880.7	69154.4		25279.7	30198.8	45822.7		64097.6	71783.6		25710.3	32290.2	28501
gallocatechin	Secondary metabolism	Flavonoids	37143	LC/MS Pos	1970.4	307	3371-27-5;	9882981	C12127		4.76121e+06	5716505	6.77342e+06	5610820	4331165	1.72409e+06	3.74921e+06	3.14928e+06	3844999	2.99519e+06	1.87e+06	1.78977e+06	2.3736e+06	2.15286e+06	2.55503e+06	2.09189e+06	1.49041e+06	1.77732e+06	2237241	2.13001e+06	2.58146e+06	2.06272e+06	2.05502e+06	2.03524e+06	1.9881e+06	536445	95449	337061	85328.6	109197	87889	282382	264320	215718	506199	187089	370935	450897	241458
2-hydroxyglutarate	Lipids	Free fatty acid	37253	GC/MS	1576	247	40951-21-1;	43	C02630	HMDB00606	114463	111946	59838.1	105291	41118.8	276305	356441	190439	303682	335357	141675	126459	174328	117603	133740	189144	111918	121469	194454	146021	326254	234839	107971	143616	165215	98307.1	114969	223753	140621	160093	209452	171008	184647	160745	159456	113458	92191.7	86878.3	36366.9
9-HODE	Lipids	Oxylipins	37373	LC/MS Neg	5259	295.3	73543-67-6;	5312830	C14767	HMDB04670	1.05048e+06	108689	166035	247676	322056	403170	1.70566e+06	219147	1.396e+06	681526	124294	454147	221004	290803	235527	435184	122125	848548	142818	104217	87941	85398.8	130091	72413.3	92123.8	223670	69733.3	254534	184806	511803	62886	412276	74736.6	117327	170279	701554	318881	392534	235791
erythrulose	Carbohydrate	Sucrose, glucose, fructose metabolism	37427	GC/MS	1496	205.1	533-50-6;	5460032	C02045	HMDB06293		50966.6	111540	124068	34839.2	72134.2	99356.5	41627.6	115360	117662		45721.2	71036.7	25992.9	37023.9	33626	54004	53831.9	55123.2	57459.7	16427.6	41418.1	38546			70394	87181.7	51873.7	89519.3	93832.8	110957	185396	138782	74715.9	164542	90148.4	107514	61621.4	92679.5
cytosine-2',3'-cyclic monophosphate	Nucleotide	Pyrimidine metabolism	37465	LC/MS Neg	957	304.1	15718-51-1;	417654	C02354	HMDB11691																					78627.3	105178	86607.2	93352.4	99323.5
adenosine-2',3'-cyclic monophosphate	Nucleotide	Purine metabolism	37467	LC/MS Neg	1781	328.2	37063-35-7;	2024	C02353																						102387	127195	96048.6	110669	110669				2881.4			2299.4
naringenin-7-O-glucoside	Secondary metabolism	Flavonoids	37471	LC/MS Neg	3732	433.3	529-55-5;				7386.7	12928.4	21250	28496.6	11019.3	12248.3	5837.5	4128	3912.8	5138.7								3707.4		2863.7						6515.3	3377.9		2886.4						3275.1		4398
4-hydroxy-3-methoxybenzyl alcohol	Secondary metabolism	Phenylpropanoids	37507	LC/MS Neg	2504	153.1	498-00-0;	62348	C06317							7265.5	6324.2		10196.5	9472.8	5380.9	3791.8	8634	4151.8	5274.3			3005.3	3031.2							20089.9	22520.2	36494	18943.8	20766.2	8998.5	6665.2	9799.8	4028.3	5723.9	5047.2	3855.8
1,2-propanediol	Lipids	Glycerolipids	38002	GC/MS	1041	117	57-55-6;		C00583	HMDB01881	1.15613e+06	1.20142e+06	1.20739e+06	6.05997e+06	1925585	2.50277e+06	1.50468e+06	804849	1475420	2.44175e+06	107383	426023	1.08238e+06	1.00109e+06	725925	2.37922e+06	406159	1.12149e+06	730758	683348	358590	104538	86330.3	112822	21131790	2.22586e+06	3.51562e+06	3.18581e+06	1.08823e+06	4.11787e+06	2.02735e+06	1.19147e+06	1.99926e+06	873824	1.67083e+06	2.15954e+06	1.0634e+06	2.88005e+06	1.13644e+06
arabitol	Carbohydrate	Amino sugar and nucleotide sugar	38075	GC/MS	1687.5	307.1	7643-75-6;	94154	C00474	HMDB01851		26797.9					15478	19005.8	45058.2	30639.4	11621.9		15730.8		45086.5	14061.7		27650.1	28602.8	17985.5	55982.4	55935.3	46692.5	41043.8	34429.3		9973.3		9840.4	16062.8			21384.7	17859.4		11264.6	25323.3	6152.8	29938.3
kaempferol 3-O-beta-glucoside	Secondary metabolism	Flavonoids	38145	LC/MS Neg	3085	447.2	480-10-4;							1392.5																						4919.6	5970.3	4096.1	6038.4		1554.4
glycyltryptophan	Peptide	Dipeptide	38151	LC/MS Pos	2542	262.4		155134092181			141391	143973	292333	162923	179064	69117.4	92956.3	50142.6	99023.7	75711.7	64176.1	54666.1	55465.5	45681.6	81383.9	37840.8		41143	55263.1	62148.4	17317.4					50831.7	82934.8	65325.2	59065.7	60120.7		47857.1	45066	32378.7	38943.1	39189
beta-amyrin	Secondary metabolism	Terpenoids	38285	GC/MS	2416	218.2	559-70-6;	73145	C08616		384592	428676	537080	781078	306070	517915	575848	514160	694731	757652	181380	219132	239484	422711	314277	300418	85333.2	434464	307289	220422		151734		92120.6	92603.2	1.05e+06	1.09574e+06	1.16925e+06	861969	976364	1.5353e+06	1231701	1.36651e+06	734751	1.27316e+06	896507	767466	675636	644715
9,10-hydroxyoctadec-12(Z)-enoic acid	Lipids	Oxylipins	38399	LC/MS Neg	5177	313.3	263399-34-4;	9966640	C14828	HMDB04704	45541.9	18635.4		7696.1		161244	84065.4	52910.5	80295.9	81262.1		183000	110435	55792.1	123355	42894.6		247779	47348.4	9540.4	9793.2	16539.9		26003.5	10475		16988.1	8815.2	26726	25877.3		18434.8	12167.2	7502.7	24614.2	57384.9	76540	29574.9	9035.3
alanylphenylalanine	Peptide	Dipeptide	38679	LC/MS Pos	2422	237.2	3061-90-3;	2080				28249.6							20045	52360.5			32673.1		36964.5	49039.1	15125.9				74611.5	47474.2	60605.1	87809.3	48404.2	111806	157232	213452	136206	167463	244984	171282	163358	122948	168340	98385.6	82484.2	69661.7	85187.7
phenethylamine (isobar with 1-phenylethanamine)	Secondary metabolism	Amine derived	38763	LC/MS Pos	2114.7	122.1			C02455							39486.9	11629.6								13250.4								16359.6			24670.1		30895.5	10933.6	17806	71741.9	85538.6	28961.8	80521.3	51434.1	148357	92309.8	172280	92522.4
norophthalmate*	Amino acid	Glutathione metabolism	39251	LC/MS Pos	989	276.1	1116-21-8;	5489007		HMDB05766	70233.3	60171.2	89402.7	147012	131025	291374	58839.8	39680.5	65677.7	106781	28891.3	34599.2	49713.7	31542.8	39982.5	43811.4	25793	56986.8	39378.5	38884.7	6098.5				19231.3	41623.6		37297		50825.4	52552.7	23188.9	39005.1	26609.7		51549.9	38697.1	40810.1
campesterol	Lipids	Sterols	39511	GC/MS	2353	343.4	474-62-4;	173183	C01789	HMDB02869	84871.8	50326.5	102163	87877.8		69853.3	102430	49794.8	100200	67853.4	47868.4	43370.4	43075.8	39593.3	44276.4	45105.1		38077.4	42723.8	29302.6	20482.2	18749.2	16046	34660.2	7092.8	63270.5	48955.9	77833.3	33810.7	59340	60689.4	44217	59206.2	39743.3	61040.7	74974.1	62204.2	51257.1	33316.1
thymidine	Nucleotide	Pyrimidine metabolism	39539	LC/MS Neg	1935	284.8	50-89-5;	5789	C00214	HMDB00273	16175.7	12449.7	16680.5	14213	10569.7	9758.2	6981.4	3649.8	10769.4	8238.7			5362.2		4539.2	2512.5		2689	3887.6	3156.8	3148.7	2047.9			2734.2	112443	80729.5	124169	54749.9	123283	50548.8	48334.8	39177.5	30860	39380.6	37819.1	27620.9	34216.2	17238.1
indole-3-acetyl-aspartate	Hormone metabolism	Auxin metabolism	39613	LC/MS Pos	3153.9	291.1	2456-73-7;	4656408			81689.4	65268.5	66812	72120.6	27990	105910	100517	73262.9	75366.9	142143	57247.8	63378.9	67955	68952.4	73638.4	77029.2	71015.8	75045.2	90772.3	67351.5						94516.9	82279	67821.9	45219.8	90280.1	67955	42156.7	69630.2	40143	55317.7	52867.8		81517.6	31237.2
9,10-epoxystearate	Lipids	Oxylipins	39627	LC/MS Neg	5386.6	297.4		15868			397279	52975.1		105951	76448.7	244678	572222	142005	480262	321699	36965.1	277942		127633		142001		357614			31111.7		23683.7		35892.5	102915	68015.5		315662	228526		190656	72223.6	101869	102871	244042	226104	152351	115532
guanosine 3'-monophosphate (3'-GMP)	Nucleotide	Purine metabolism	39786	LC/MS Pos	1516.8	364		3522			26513.4		24003.4		20431		17842.7						20814.8	9139.9	45464.2						83728.2	111657	167764	143840	155262		26833.4			16274.7	26513.4	27834.2						18076.4
uridine monophosphate (5' or 3')	Nucleotide	Pyrimidine metabolism	39892	LC/MS Neg	635	323.1					113715	101790	96367.6	121411	126670	133803	110155	101026	101884	121557	76500.4	86232.7	79528.7	118866	69292.6	87773.1	72572.8	85094.4	95789	67322.2	40112.6	41475.4	56122.5	50003.8	67936	180816	198148	171533	178408	188566	146252	127027	144117	119491	122457	127056	131016	128532	97688.7
valylleucine	Peptide	Dipeptide	39994	LC/MS Pos	2503.3	231.2		352039			30951.3	55185.8	36402	30199.1		65491.8	21501.8	32579.2	51801.7	170214	46322.1	71710.3	94395.4	43324.2	49820.5	67777.6	43026.4	54517.1	77700.5	45899.1	205620	193038	123162	149124	168756	149124	272183	413962	306254	357728	421926	279789	421876	258453	342480	186637	148685	184002	195933
isoleucylglycine	Peptide	Dipeptide	40008	LC/MS Pos	1732	189.2	868-28-0;	342532			30401.3	35268.4	29248.5	28705.3	31282.6		18859.4	34206.3	30003.5	64404.9	15836.5	25248.9	35133.9	38556.1		48370.5	31164.7		31840.1		73525.4	64710.7	60423.1	54609.5	89927.8	103058	204942	200866	124347	120161	183946	197165	162672	167610	178988	96588.7	63861.5	82686.1	79383.4
leucylalanine	Peptide	Dipeptide	40010	LC/MS Pos	1760	203.2	7298-84-2;	259321			81359.7	109491	80873.8	90737.5	26481	71822.2	62694.5	105552	77561.4	123191	29865.4	47104.7	139779	137642	37728.3	41689.4	43722.7	51773.4	84886	149808	120378	82635.1	114650	96074.4	119502	84874	112902	142703	59259	161960	219906	134853	191946	119610	160347	110183	97760	83565.3	126698
lysylleucine	Peptide	Dipeptide	40020	LC/MS Pos	1546	260.2	7369-79-1;	4682588			40000.5	27910	37601.2	40735.2	22622.4	35714.4	35976.4	37928.8	72749.2	92141.6	48349.5	71397.7	57992.6	61007.9	30872	53625.9	48133.7	34143.3	80167	40457.5	141485	104484	116868	117621	133012	200854	533060	511761	257162	375032	401247	373940	368276	308346	315879	160625	168880	144220	168648
leucylglutamate	Peptide	Dipeptide	40021	LC/MS Pos	1716	261.2		52595895259590			36486.6	28595.9	41812.1	40126.5	32585.1	43403.3	70806.4	35019.1	74686.6	111306	46788.6	47329.1	61863.8	48109.7	35013.7	62899	45130.6	42687.4	85990.7	29884.2	225543	112327	106184	134624	204876	263638	597265	529110	279277	385267	461526	456966	353905	340908	379966	168789	161263	161778	176661
dihydromyricetin	Secondary metabolism	Flavonoids	40035	LC/MS Pos	2834	321.1	27200-12-0;	161557	C02906		60776.5	95225.6	106122	100375	43122.9	84229.2	96656.9	79077.1	78221.4	99420	61997.1	54385.5	97988.8	48055.8	84850.7	68411.1	57734	65243	45727.5	61511.8	143628	100953	100239	79712.7	107913	83254.2	90107.1	132164	77449	121954	181622	166223	128686	87846.8	135588	91503.6	85843.7	88279.7	80733
leucylglycine	Peptide	Dipeptide	40045	LC/MS Pos	1800	189.2	686-50-0;	79070			46020.6	62427.9	61722.8	54571.6		37018.7	53431.4	44198.6	75571.1	146162	37451.8	45178.4	78687.2	41409.7	33526.2	86045.9	31348.3	43556.4	62672.8	57056.8	205868	182667	141985	158218	164025	251729	585998	503043	310238	333180	592997	519599	493539	392226	433916	192569	169832	181752	201476
isoleucylalanine	Peptide	Dipeptide	40046	LC/MS Pos	1686	203.2	24787-73-3;	52460095246010			63581.7	78172.4	44881.5	52252	28172	54637.1	27895.7	52966.7	33348.1	106135			59461.9	47219.3	33971.7	33436.4	48979.2	48970	45677.7	73785.2	33913.8	47068.3	61089.6	35397.4	48716.7	65823.1	54891.3	102068	60472.7	87291.1	86719.5	71328.9	68293.7	63004.7	87241.4	65733.1	72884.3	52436.4	62512.5
leucylserine	Peptide	Dipeptide	40048	LC/MS Pos	1519.7	219.2	6209-12-7;	3621685			52013.7	51057.7	54755.7	47883.9		49801.9	50702.6	50080	73884.6	137117	60296	47338.3	55706.8	54543.7	43415.9	69561.4	58760.4	64870.6	58812.2	61167.1	149795	88389.8	97340.8	103408	112330	141678	197299	367542	173523	280346	399866	199587	319884	257378	271973	125976	140962	174279	146644
valylisoleucine	Peptide	Dipeptide	40050	LC/MS Pos	2365	231.2	20556-14-3;	52460125246013			16506.6	22721.5	33176.8	51703.9		51788.7	37309.5	28516.3	61216.9	114900		31425	35856.8	29918.7	31921.4	52298.8	25047.3	35976.8	52790.9	28492.7	156236	157933	106396	110011	123297	175493	481302	422545	292670	289080	449684	408655	444634	302116	407799	165622	149838	137146	184583
threonylleucine	Peptide	Dipeptide	40051	LC/MS Pos	2204	233.2	50299-12-2;	4420322				29135.4		42483.2		42002.5	60370.4		73422.8	99169.2		63198.3	41998.6			69805.6		32647.6	60750.8		112373	110111	108776	120720	120288	153498	564420	355550	295017	271718	279714	356183	282076	213782	308945	128482	151268	143506	118190
leucylasparagine	Peptide	Dipeptide	40052	LC/MS Pos	1418	246.2	14608-81-2;	4128305			29887.8		52935.2				33456.5	24243	38763.6	44282.5	22586.9		21396.4			31504.3	21042.1		51497.1	24330.3	67254.2	31464.3	57966.9		76670	85609	154399	205959	124988	158831	153401	164974	150974	142364	163856	97134.8	76965.1	77872.9	66959
serylphenyalanine	Peptide	Dipeptide	40054	LC/MS Pos	2348	253.2					29680.7				14989.2			27150.5	36815.4	34110.5	18296.7	21802.6	23680.4		26444.4	31677.6	33254.8		38703.4	19220.8	73121.6	35609.2	52953.5	55311.8	73183.2	120626	210542	233792	94445.6	170146	165314	195434	127523	143917	147964	79443.1	47592.9	96885.4	57768
isoleucylglutamate	Peptide	Dipeptide	40057	LC/MS Pos	1650	261.2	42516-53-0;				65848.3					28160.4	32413.1		26643.5		81475.3		22100.5		71246.3	34040.9	40506.4		57851		77781.3	30550.6	80049.5	40047.4	112519	128809	176864	313670	118556	147887	117546	183838	88009.7	149335	124362	84052.1	53910.4	73852.6	111047
histidylleucine	Peptide	Dipeptide	40061	LC/MS Pos	1482	269.2	7763-65-7;	1890086992010					28605				26842	22782.5		29142	28736		28601			20962.4	16877.2	16976.7	22858.7		79410.9	51104.4	59993.7	52822.6	98179.8	152407	268897	315908	123028	228454	163457	327473	137935	191214	168648	92560.2	41522.3	88229	64655.6
serylleucine	Peptide	Dipeptide	40066	LC/MS Pos	2106	219.2	6665-16-3;								12957.7	50713.3	54005.8	29716.7	64874.1	115852	67088	57123.1	54289.8	20831.4	14819.3	82796.1	38540.7	49228	77755.4	60085.4	152369	121784	127978	152615	206211	287817	792208	630500	403670	400748	450439	439539	396097	339401	401447	195503	195258	211193	232573
aspartylleucine	Peptide	Dipeptide	40068	LC/MS Pos	2310	247.2	3062-14-4;	332962				19575.5	20936.1	27375		34731.4		26211.5	21204.5	46150.9			24384.6			21927.6	24858.7	21467.5	30683.8	44216.7	60161.8	40268.1	50530.9	60161.8	79637.1	72991.7	309893	196834	135205	141631	114488	155102	143615	94158.2	149759	71799.2	71585.3	41135.3	58153.9
leucocyanidin	Secondary metabolism	Flavonoids	40172	GC/MS	2217.8	368.2	480-17-1;		C05906		572766	594821	1.00623e+06	1.45053e+06	455147	431486	495250	307022	348646	333425	80565.8	155337	240678	155207	197809	104260	69825.1	103625	101136	125293	157630	136894	106736	96628.3	91374.6	219611		5445.1		60202.1					4887.2	112315	106307	108994	69575.6
valylglycine	Peptide	Dipeptide	40475	LC/MS Pos	1330	175.1	686-43-1;	136487			20608.4	96835.4	63292.5	59142.2		81322.5	40768.5	73343.2	46032	82661.7		58627.2	78990	71486.8	34683.2	67133.2	39210.9	31448.2	98094.9	81110.8	124460	70608.5	107225	113703	83238	89864.8	230449	228529	125854	154422	208260	206282	152469	204430	189757	116997	108485	109002	81132.6
methyl-beta-glucopyranoside	Nucleotide	Glucose derivative	40480	LC/MS Pos	1094.3	212.1	709-50-2;	2108									12996.4					32356.8		29861.1		36920			46606		225299	403687	396352	301062	263111	65443.1	54521.3	87544.3	50072.3	81267.4	85792.2	75003.9	76888.2	120291	92699	110056	56348.1	72247.1	63632.6
valylaspartate	Peptide	Dipeptide	40650	LC/MS Pos	1073.3	233.1	20556-16-5;	9964657			17115.5	22978.9		9359.8	15254.1		19831.5		33496.8	34635.7	11531	20768.6	27533.1		23991.3	20422.8	26223.6		30760.9		43382.9		32757.1	28563.3	42579.1	78924.1	101259	115084	83015.3	113402	67857.4	138921	54089.5	63286.5	74552.1	45554	24929.4	45218.1	30294.1
valylphenylalanine	Peptide	Dipeptide	40688	LC/MS Pos	2790	265.2	3918-92-1;	69931196993120			47454.4	49006.8	51961.9	42692.3	33889.7	43320.1	36929	44963.7	65489.3	101225	33874.4	32132.6	66653.3	66930.6	54828.3	72361.2		29266.2	42432	61679.2	85588.2	106110	65930.9	109832	90959.5	39687.2	33499.4	93907	65248.1	108693	75815.4	77925.7	97863.6	99218.7	78966.3	70383.9	108988	58210.8	47818.4
valylvaline	Peptide	Dipeptide	40728	LC/MS Pos	1842	217.2	3918-94-3;	4096824280382				39169.9	48668.1	54750.9	21757.2	31007.3	40085.6		45105.9	54203.5			30639.2				15679.5				94428.5	62778.7	61147.6	49602.8	63427.9	146192	412042	322592	186387	280732	186346	239009	141025	127963	165104	133957	90445.2	86462	79411.9
phenylalanylvaline	Peptide	Dipeptide	41393	LC/MS Pos	2570	265.1	3918-90-9;	4096934			27860.1	47318.1	49152.5	47118.1	18108	56581	17414.7	24175.1	30604.9	46320		36082.4	47597.6					37050.1	30417	30674.9	75669.6	52274.1	38427.8	50461.6	59392.6	17943.4	33039.1	49116.6		53050.4	40051.6	41477.9	66515.7	41215.9	68902.7	47122.7	37532.1
valylglutamine	Peptide	Dipeptide	42079	LC/MS Pos	1102	246.2	42854-54-6;	5253209			20709.2		20003.8	22196.3			18929.6	21215.7	29518.9	25849.9			23150.3		24560.5				36527.6		65613.7	38590.3	37622.4	42243.1	43543.3	86377.7	78990.6	128583	55874.6	95539.2	81146.5	88893.7	92448.2	83730.3	74245.6	47445.1	40494.1	50982.2	37944.3
histidylphenylalanine	Peptide	Dipeptide	42084	LC/MS Pos	1730	303.2	16874-81-0;	4466133										32422.1					34114.1			65497.6	38123.6		31046.4		93843.8	43668.2	80586.9	59641.5	62867.9	100440	266020	103325	92186	70064.3	194750	145347	121627	82932.5	178268	52016.9	46978.3	51804.5	73038.8
3-hydroxypropanoate	Lipids	Free fatty acid	42103	GC/MS	1187.1	177.1	503-66-2;	5459847	C01013	HMDB00700	24256.7	14888.9	9766.3	21992.1		13423.1	19141.2			27207.1		12445.5	17771.5	5103.6		12641.2		14168.2	5134.3	11163.5	15492.3	20863.2				28343.5	23363.3	31059.1		28224.6	15055.2	9962.8	24283.9	28963.1	16706.3	9766.6	21347.7	21511.4	21233.4
alpha-amyrin	Secondary metabolism	Terpenoids	42151	GC/MS	2409.6	218.2	638-95-9;	73170	C08615		221044	226282	293713	404447	103266	339559	258962	218227	303934	304646	88858.4	45226.2	49596.5	212733	62681.1	89401.7		109765	86225.3	127707		34167.4				403305	468512	522973	466669	443654	595279	429344	653955	305525	561724	382658	299087	276009	221673
[truncated: 11 more columns]

## Sheet: ScaledImpData
										SAMPLE_NAME	NCST-00353	NCST-00354	NCST-00355	NCST-00356	NCST-00357	NCST-00358	NCST-00359	NCST-00360	NCST-00361	NCST-00362	NCST-00363	NCST-00364	NCST-00365	NCST-00366	NCST-00367	NCST-00368	NCST-00369	NCST-00370	NCST-00371	NCST-00372	NCST-00373	NCST-00374	NCST-00375	NCST-00376	NCST-00377	NCST-00383	NCST-00384	NCST-00385	NCST-00386	NCST-00387	NCST-00388	NCST-00389	NCST-00390	NCST-00391	NCST-00392	NCST-00393	NCST-00394	NCST-00395	NCST-00396
										CLIENT_IDENTIFIER	COT_11	COT_12	COT_13	COT_14	COT_15	COT_21	COT_22	COT_23	COT_24	COT_25	COT_31	COT_32	COT_33	COT_34	COT_35	COT_41	COT_42	COT_43	COT_44	COT_45	COT_51	COT_52	COT_53	COT_54	COT_55	COT_16	COT_17	COT_18	COT_19	COT_20	COT_26	COT_27	COT_28	COT_29	COT_30	COT_36	COT_37	COT_38	COT_39
										Group	Gb_10	Gb_10	Gb_10	Gb_10	Gb_10	Gb_15	Gb_15	Gb_15	Gb_15	Gb_15	Gb_18	Gb_18	Gb_18	Gb_18	Gb_18	Gb_21	Gb_21	Gb_21	Gb_21	Gb_21	Gb_28	Gb_28	Gb_28	Gb_28	Gb_28	Gh_10	Gh_10	Gh_10	Gh_10	Gh_10	Gh_15	Gh_15	Gh_15	Gh_15	Gh_15	Gh_18	Gh_18	Gh_18	Gh_18
										SAMPLE_ID	1191127	1190980	1191120	1190954	1191113	1190983	1191107	1190972	1191108	1190958	1191137	1190971	1191132	1190975	1191144	1190967	1191111	1190963	1191131	1190966	1191130	1190948	1191138	1190978	1191128	1191114	1190970	1191143	1190951	1191136	1190979	1191106	1190973	1191124	1190959	1191135	1190986	1191121	1190957
										PARENT_SAMPLE_ID	1179856	1179857	1179858	1179859	1179860	1179861	1179862	1179863	1179864	1179865	1179866	1179867	1179868	1179869	1179870	1179871	1179872	1179873	1179874	1179875	1179876	1179877	1179878	1179879	1179880	1179886	1179887	1179888	1179889	1179890	1179891	1179892	1179893	1179894	1179895	1179896	1179897	1179898	1179899
										BRADFORD_PROTEIN	4.528	5.059	4.393	5.049	4.759	2.212	2.768	3.053	3.301	1.555	2.612	2.664	2.612	1.896	2.81	2.484	2.463	1.346	2.838	2.87	1.301	1.013	1.691	0.641	1.601	1.082	1.112	1.402	0.826	0.738	0.636	1.633	0.894	0.607	0.673	0.802	0.435	0.419	0.791
										DNA_ASSAY	26.264	28.678	27.786	34.7	26.37	0	0.857	1.109	4.112	0	5.889	8.966	8.217	4.537	9.482	0.611	0	0	0.357	1.259	0.375	0.554	1.118	0	1.045	0.064	0	1.372	0	0	0	0.62	0	0	0	0	0	0	0
										OLD_SAMPLE_ID	Gb_10_1	Gb_10_2	Gb_10_3	Gb_10_4	Gb_10_5	Gb_15_1	Gb_15_2	Gb_15_3	Gb_15_4	Gb_15_5	Gb_18_1	Gb_18_2	Gb_18_3	Gb_18_4	Gb_18_5	Gb_21_1	Gb_21_2	Gb_21_3	Gb_21_4	Gb_21_5	Gb_28_1	Gb_28_2	Gb_28_3	Gb_28_4	Gb_28_5	Gh_10_1	Gh_10_2	Gh_10_3	Gh_10_4	Gh_10_5	Gh_15_1	Gh_15_2	Gh_15_3	Gh_15_4	Gh_15_5	Gh_18_1	Gh_18_2	Gh_18_3	Gh_18_4
										QUALITY	LOW	LOW	LOW	LOW	LOW	LOW	LOW	LOW	LOW	LOW	LOW	LOW	LOW	LOW	LOW	LOW	LOW	LOW	LOW	LOW	LOW	LOW	LOW	LOW	LOW	HIGH	HIGH	HIGH	HIGH	HIGH	HIGH	HIGH	HIGH	HIGH	HIGH	HIGH	HIGH	HIGH	HIGH
BIOCHEMICAL NAME	SUPER_PATHWAY	SUB_PATHWAY	COMP_ID	PLATFORM	RI	MASS	CAS	PUBCHEM	KEGG	Group HMDB	NCST-00353	NCST-00354	NCST-00355	NCST-00356	NCST-00357	NCST-00358	NCST-00359	NCST-00360	NCST-00361	NCST-00362	NCST-00363	NCST-00364	NCST-00365	NCST-00366	NCST-00367	NCST-00368	NCST-00369	NCST-00370	NCST-00371	NCST-00372	NCST-00373	NCST-00374	NCST-00375	NCST-00376	NCST-00377	NCST-00383	NCST-00384	NCST-00385	NCST-00386	NCST-00387	NCST-00388	NCST-00389	NCST-00390	NCST-00391	NCST-00392	NCST-00393	NCST-00394	NCST-00395	NCST-00396
glutamine	Amino acid	Glutamate family (alpha-ketoglutarate derived)	53	LC/MS Pos	684	147.2	56-85-9;	5961	C00064	HMDB00641	1.69346	1.89559	2.74987	1.68771	2.48519	1.00197	0.908954	0.789318	0.782119	0.842569	0.860196	1.0442	1.13534	1.06324	1.11881	1.0947	1.09105	1.02289	1.55294	1.21998	2.16603	1.96082	1.65003	1.75376	2.32446	0.4879	0.270536	0.36423	0.323933	0.37765	0.229644	0.337949	0.221432	0.338544	0.471106	0.599038	0.649632	0.407671	0.429476
tryptophan	Amino acid	Aromatic amino acid metabolism (PEP derived)	54	LC/MS Pos	2445	205.1	73-22-3;	69235166305	C00078	HMDB00929	0.794717	0.90042	0.32182	0.473906	0.228397	0.961536	0.453448	0.820397	1.29883	0.787305	0.232443	0.334666	0.432411	0.295367	0.219908	0.567823	0.408387	0.575849	0.5938	0.56697	1.64606	0.787531	0.724902	1.12773	1.57976	1.40354	1.92815	1.84374	1.12885	0.959706	1.65958	1.69	1.36485	1.05962	1.50166	1.04029	1.04968	1.30821	0.73357
beta-alanine	Amino acid	Aspartate family (OAA derived)	55	GC/MS	1451.8	174	56-41-7;107-95-9;	2394755801	C00099	HMDB00056	1.89872	2.74018	2.25852	2.7504	1.08901	2.6613	0.618035	0.949587	0.592826	2.04649	0.460979	0.480232	0.294559	1.06365	1.07743	0.547592	0.068278	0.549758	0.513793	0.625926	0.068278	0.593673	0.979183	0.359735	0.17898	1.06274	1.01305	2.32833	0.97549	1.34177	0.923436	0.803969	0.454558	0.475838	0.275713	1.02082	1.12615	0.068278	0.41164
glutamate	Amino acid	Glutamate family (alpha-ketoglutarate derived)	57	GC/MS	1611.9	246	56-86-0;	611	C00025	HMDB03339	7.09969	18.6128	30.6002	16.8714	6.56038	1.59618	2.28565	3.85853	2.37808	0.248926	1.03812	0.99682	1.50789	0.904449	3.08421	0.440008	5.37658	0.557229	0.956336	1.831	3.73394	3.58327	2.52683	2.09088	1.84965	0.384937	1.57432	0.668628	0.459733	0.338988	0.57429	0.579308	0.602199	0.818202	0.495147	0.225415	0.136068	0.212598	0.178708
histidine	Amino acid	Glutamate family (alpha-ketoglutarate derived)	59	LC/MS Neg	757	154.1	5934-29-2;	7733651426	C00135	HMDB00177	1.58011	1.95528	2.19624	1.66882	1.10147	0.69431	0.87963	0.75572	1.08093	0.989519	0.481377	0.82717	0.650677	0.687174	0.510574	0.716719	0.500358	0.707951	0.561459	0.852762	2.28044	2.45906	1.62579	2.23326	2.2303	1.14068	1.01048	0.730738	1.09082	1.28608	0.760417	0.694843	0.511922	0.533483	1.07814	0.919066	0.695974	0.512451	0.796074
leucine	Amino acid	Branched Chain Amino Acids (pyruvate derived)	60	LC/MS Pos	1674	132.2	61-90-5;	70457986106	C00123	HMDB00687	0.469479	0.629396	0.523912	0.560298	0.3058	0.689166	0.567791	0.447125	0.77159	0.99412	0.437386	0.722198	0.772419	0.495737	0.544082	0.98256	0.424185	0.936461	1.10486	0.847764	1.14059	0.859229	0.885277	1.2026	1.15019	1.02206	2.24609	1.77513	1.26013	1.20186	2.045	1.93178	1.39373	1.25319	1.97262	1.11637	1.00588	0.864114	0.785998
phenylalanine	Amino acid	Aromatic amino acid metabolism (PEP derived)	64	LC/MS Pos	2056	166.1	63-91-2;	69256656140	C00079	HMDB00159	0.098367	0.168543	0.105053	0.1112	0.060844	0.594116	0.513857	0.608235	0.783481	0.488921	0.394171	1.40019	2.08672	0.41963	1.14773	1.97489	1.05278	2.36179	2.51879	2.1753	1.1204	0.60675	0.728458	1.11034	0.947219	0.507061	1.06864	0.926168	0.589102	0.590031	4.56973	3.97723	2.49697	3.3801	3.50431	4.12184	3.97275	4.4285	2.94714
spermidine	Amino acid	Amines and polyamines	485	LC/MS Pos	533	146.2	124-20-9;	1102	C00315	HMDB01257	0.417748	1.1252	0.31694	0.096718	1.23643	0.818822	1.05888	0.679944	1.49467	4.82186	1.33425	0.942076	0.271491	0.759531	1.56195	0.877404	0.973315	3.77388	0.130633	0.660048	1.08947	4.45803	1.41176	0.720297	0.113455	0.707232	1.05793	1.68585	3.79472	1.6779	0.921995	0.383744	0.624159	0.132282	3.54192	1.39881	0.463097	0.164989	3.01043
asparagine	Amino acid	Aspartate family (OAA derived)	512	GC/MS	1617.5	188	70-47-3;	62676992089	C00152	HMDB00168	1.39898	3.45215	2.34842	2.79821	1.50508	1.18729	0.982046	0.969709	0.889559	0.80802	0.501305	0.990676	0.702054	0.816477	0.727068	0.844223	0.41347	0.964954	0.552079	1.00932	1.2381	1.67915	1.36462	0.98599	1.29421	2.77203	2.35069	1.96217	2.28962	1.50483	0.400269	0.480752	0.430511	0.42088	0.46896	0.692367	0.842039	0.499644	0.577651
cytidine	Nucleotide	Pyrimidine metabolism	514	LC/MS Pos	1065	244	65-46-3;	6175	C00475	HMDB00089	0.619262	0.83077	1.01114	0.795339	0.291398	0.767821	0.988856	0.529344	1.16076	1.17302	0.324751	0.430367	0.504575	0.429743	0.523588	0.409406	0.139113	0.430762	0.480986	0.317029	1.02204	0.855033	0.971915	0.987366	0.83623	2.32976	2.04963	2.6566	2.00913	2.31512	1.35569	2.45404	2.15576	1.11575	2.19176	0.766959	0.952435	0.694189	0.599897
alpha-ketoglutarate	Carbohydrate	TCA cycle	528	GC/MS	1601.5	347.1	305-72-6;328-50-7;22202-68-2;	51	C00026	HMDB00208	0.373394	1.38806	0.967615	0.965312	0.373394	0.373394	0.373394	0.373394	1.92428	0.373394	0.796257	0.373394	0.984552	0.373394	0.378154	0.373394	0.373394	0.511627	0.373394	0.373394	1.01545	0.867828	0.863062	0.633589	0.373394	1.35321	1.89324	0.812815	0.99803	0.373394	0.373394	1.55814	1.00197	0.373394	1.86014	0.373394	0.373394	0.373394	0.373394
adenine	Nucleotide	Purine metabolism	554	LC/MS Pos	1003	136.1	73-24-5;	190	C00147	HMDB00034	0.651563	0.335183	0.790287	0.68268	0.863717	1.20618	0.924883	0.727874	0.804574	0.335183	0.343174	0.335183	0.335183	0.335183	0.410541	0.335183	0.439296	0.335183	0.537695	0.335183	1.07246	0.335183	1.50491	0.76282	0.927538	3.79241	3.83096	2.55534	0.982029	1.12426	0.592797	1.28113	0.739213	0.68316	1.01797	0.497632	0.335183	1.10841	0.335183
adenosine	Nucleotide	Purine metabolism	555	LC/MS Pos	1650	268.1	58-61-7;	60961	C00212	HMDB00050	0.114379	0.131987	0.214761	0.322156	0.035473	0.060428	0.532964	0.218368	0.998009	0.657415	0.059846	0.087743	0.04762	0.045131	0.027119	0.174544	0.027977	0.060856	0.049525	0.037776	1.35956	1.2575	1.19155	1.38799	1.41034	2.17981	2.01427	2.34001	1.78708	1.94224	1.14387	2.08556	1.84212	1.00199	2.21706	0.259199	0.64766	0.267167	0.593136
arabinose	Carbohydrate	Amino sugar and nucleotide sugar	575	GC/MS	1631.6	217	28697-53-2;	66308	C00216	HMDB00646	0.334025	0.484559	0.225933	0.502832	0.225933	0.648837	0.271411	0.282211	0.350806	0.655497	0.268627	0.291075	0.225933	0.413033	0.237935	0.473907	0.229037	0.331799	0.284267	0.405521	1.95071	2.08568	1.2576	1.94656	1.07715	0.985864	1.96625	1.32614	1.27768	1.31069	1.96317	1.36946	2.05343	0.916551	2.21311	1.31388	1.92014	1.32699	1.86844
raffinose	Carbohydrate	Sucrose, glucose, fructose metabolism	586	LC/MS Neg	997	503.2	17629-30-0;	439242	C00492	HMDB03213	0.653744	0.671026	0.499008	0.804477	0.256498	2.43869	1.65193	4.97253	2.21847	1.66668	0.954547	2.55993	2.16839	1.00803	2.01546	4.88138	2.74253	2.82759	3.39249	2.87414	39.5163	45.007	49.1803	47.5854	42.6774	0.199109	0.395101	0.33465	0.261625	0.627612	1.85976	12.1537	0.462393	0.534077	0.808651	0.499593	0.382738	0.42113	0.448175
pyruvate	Carbohydrate	Glycolysis	599	GC/MS	1130.6	217	127-17-3;	107735	C00022	HMDB00243	0.605914	0.563918	0.620271	0.670601	0.568741	0.826559	0.368041	0.373226	1	1	0.357753	0.357753	0.357753	0.357753	0.521942	0.36475	0.424406	0.535727	0.720336	0.357753	1.53806	1.63187	1.05292	1.11133	0.806507	1.90865	5.63583	2.88742	2.08733	1.70862	1.40093	1.84831	1.52838	1.04941	1.58384	1.15443	0.447509	0.357753	0.59293
uridine	Nucleotide	Pyrimidine metabolism	606	LC/MS Neg	1430	243.1	58-96-8;	6029	C00299	HMDB00296	0.922944	0.725334	1.07706	1.28098	0.765155	1.19661	1.19669	0.587776	1.34149	1.37521	0.486049	0.5117	0.661314	0.562642	0.720016	0.588426	0.343637	0.631879	0.649832	0.505399	1.07734	0.849815	0.837466	0.71034	0.908343	2.63739	2.06272	2.70974	1.62331	2.28404	0.755504	1.42517	1.31035	0.661286	1.64387	0.802267	0.852891	0.710937	0.519641
trans-urocanate	Amino acid	Glutamate family (alpha-ketoglutarate derived)	607	LC/MS Pos	1119	139.1	104-98-3;	736715	C00785	HMDB00301	0.587735	0.587735	0.587735	0.587735	0.587735	0.587735	1.28293	0.587735	0.587735	0.587735	0.587735	0.587735	0.587735	0.587735	0.587735	0.587735	0.587735	0.587735	0.623116	0.587735	0.587735	0.587735	0.587735	0.587735	1	0.587735	0.587735	0.791837	0.587735	0.587735	0.587735	0.587735	0.587735	0.905627	0.587735	0.587735	0.587735	1.20763	0.587735
pyridoxine (Vitamin B6)	Cofactors, Prosthetic Groups, Electron Carriers	Vitamin B metabolism (B6 or B12)	608	LC/MS Pos	1386	170.1	58-56-0;	1054	C00314	HMDB02075	1.00355	1.07633	1.62558	1.73961	0.94392	1.14284	0.673357	0.499702	0.797865	1.19648	0.66597	0.41577	1.23647	0.720483	0.52893	0.714853	0.41577	0.771234	0.835034	0.578357	0.80063	0.639739	0.614088	0.41577	0.583178	2.01808	1.71375	2.7728	1.28643	2.36629	1.62142	1.23702	0.996123	1.04864	1.40991	2.06474	0.822695	1.21418	0.911591
linoleate (18:2n6)	Lipids	Free fatty acid	1105	LC/MS Neg	5533	279.3	60-33-3;	5280450	C01595	HMDB00673	3.45545	0.769916	0.511971	1.25815	1.60802	10.8382	8.91978	1.75566	5.99395	1.94942	0.405782	3.61	1.85735	1.97346	1.35076	1.64356	0.530598	4.50922	0.962873	0.839383	0.411008	0.691964	0.441789	0.614792	0.328925	1.80906	0.704072	0.61431	1.04178	1.9277	0.817997	1.99945	0.977679	0.715298	0.864278	2.10146	1.28811	1.56573	0.940859
allantoin	Nucleotide	Purine metabolism	1107	GC/MS	1809.8	518.3	97-59-6;	204	C02350	HMDB00462	0.627577	1.09877	1.91973	0.261958	0.261958	0.261958	0.261958	0.701703	0.597874	0.261958	0.261958	0.261958	0.538096	0.261958	1	0.438526	0.261958	0.261958	0.688251	0.352312	0.940672	2.64379	1.86565	2.29917	3.31999	1.01034	0.901234	1.22071	0.839897	0.261958	0.261958	0.261958	0.334945	0.463244	0.443159	1.04755	0.483478	0.532423	0.274305
inosine	Nucleotide	Purine metabolism	1123	LC/MS Neg	1600	267.2	58-63-9;		C00294		0.216885	0.216885	0.216885	0.216885	0.216885	0.68991	0.790547	0.782663	0.944664	0.781796	0.216885	0.216885	0.621535	0.723059	0.53574	0.216885	0.216885	1.07075	0.340235	0.216885	0.857558	0.216885	1.04637	1.01004	0.994981	1.87661	1.34536	2.37198	0.819923	2.42679	1.23316	1.19175	1.26261	1.44554	1.08039	1.27569	0.216885	0.798847	0.216885
isoleucine	Amino acid	Branched Chain Amino Acids (OAA derived)	1125	LC/MS Pos	1614	132.1	73-32-5;	791	C00407	HMDB00172	0.360954	0.610971	0.389397	0.578882	0.229918	0.730627	0.391396	0.705534	1.23276	0.833642	0.251699	0.476385	0.341079	0.346478	0.252676	0.660506	0.208626	0.430515	0.460504	0.493985	1.26018	0.930423	0.873029	1.63797	1.21193	1.07	3.05143	1.50463	1.53366	1.08426	2.21331	1.74989	1.5915	1.08051	1.94359	0.849834	1.0804	0.701288	0.766251
alanine	Amino acid	Aspartate family (OAA derived)	1126	GC/MS	1147.6	115.9	56-41-7;	59507311724	C00041	HMDB00161	1.29702	1.27296	1.37831	1.60626	1.00103	0.98943	0.9874	0.516666	1.08264	1.19272	0.464205	0.658204	0.515352	0.623895	0.595231	0.482843	0.371762	0.630389	0.593209	0.31827	0.998966	1.03062	0.873768	1.01057	0.824801	1.14117	1.04948	1.20175	1.08262	1.21296	0.830395	1.07665	0.797841	0.757129	0.928548	0.795246	0.741906	0.621659	0.64935
threonine	Amino acid	Aspartate family (OAA derived)	1284	LC/MS Pos	713	120.1	72-19-5;	69710196288	C00188	HMDB00167	1.13004	1.41159	1.28087	0.899436	1.08887	1.23734	0.794286	0.980576	1.00849	1.08526	0.6106	0.792394	0.626952	0.838936	0.744554	0.732356	0.542206	0.863514	0.595257	0.802136	1.87752	1.70692	1.45151	2.02256	2.2052	1.04338	0.953755	1.16634	1.15573	0.939663	1.01942	0.741902	0.919052	0.780774	1.13215	0.730268	0.804635	0.703102	0.939175
tyrosine	Amino acid	Aromatic amino acid metabolism (PEP derived)	1299	LC/MS Pos	1516	182.1	60-18-4;	60576942100	C00082	HMDB00158	0.441474	0.70964	0.549496	0.635544	0.291134	0.610761	0.422737	0.367563	0.61561	0.683436	0.271221	0.356305	0.412665	0.286449	0.274641	0.430759	0.194585	0.314921	0.372712	0.264582	1.86512	1.05123	1.0722	1.8134	1.60081	1.56384	3.29189	2.4305	1.65378	1.54554	2.47682	2.25699	1.92108	1.36651	2.02149	0.841671	0.825176	0.744273	0.661029
lysine	Amino acid	Aspartate family (OAA derived)	1301	GC/MS	1836.7	317.2	56-87-1;	5962	C00047	HMDB00182	0.738061	0.898698	0.493881	0.721696	0.190047	0.44784	0.448624	0.451813	0.899994	0.689639	0.402416	0.233205	0.428733	0.324953	0.474142	0.372781	0.283242	0.320681	0.546416	0.30478	2.07776	1.46148	1.17226	1.74487	1.62444	1.36109	2.70232	2.23828	1.77276	1.39713	1.7161	1.60554	1.30155	0.941312	1.57361	1.06494	0.977902	0.698619	0.661824
methionine	Amino acid	Aspartate family (OAA derived)	1302	LC/MS Pos	1252	150.1	63-68-3;	69920876137	C00073	HMDB00696	0.571412	0.532467	0.593255	0.460693	0.444888	0.634385	0.602095	0.436527	0.71481	0.811071	0.4751	0.525135	0.62454	0.518471	0.42041	0.60199	0.508487	0.437182	0.680879	0.394952	1.23413	0.846781	0.998083	1.14479	1.27039	1.52003	3.08807	2.72729	1.93007	1.81509	2.54336	2.62574	2.17414	1.81131	2.24745	1.11225	1.10549	0.990112	0.985532
malate	Carbohydrate	TCA cycle	1303	GC/MS	1502	233	6915-15-7;	525	C00149	HMDB00156	0.744692	0.868315	0.911834	1.25022	0.508594	1.15813	1.23734	1.01228	1.72238	1.33029	0.691278	0.795477	1.03382	0.726752	1.00688	1.09107	0.668669	1.1626	1.06865	1.07465	3.04671	2.78379	2.52027	2.13916	2.02094	0.751318	0.722388	0.842072	0.62361	1.00697	1.11653	1.16163	0.935349	0.745218	1.15832	0.993118	0.822308	0.700295	0.60338
oleate (18:1n9)	Lipids	Free fatty acid	1359	GC/MS	1984.4	339.2	112-80-1;	445639	C00712	HMDB00207	1.94819	1.1968	1.3885	1.78789	0.376025	1.79911	1.87146	0.986441	1.7718	0.711664	0.376025	1.22065	0.714984	1.28278	1	0.599106	0.627655	0.933354	0.527807	0.658535	0.785417	0.807568	0.376025	0.574443	0.49799	1.38305	0.997722	0.824676	2.48531	2.06908	0.933848	0.9916	1.02663	0.376025	0.908781	1.12097	1.34476	1.26727	0.796866
putrescine	Amino acid	Amines and polyamines	1408	GC/MS	1705.8	174	110-60-1;		C00134	HMDB01414	0.497866	1.73132	0.796969	1.23508	0.220812	0.819646	0.986146	0.823759	0.966034	0.743304	0.220812	0.38519	0.59988	0.276994	0.918269	0.59795	0.220812	1.12181	0.28584	0.674994	3.32163	6.34928	1.8692	4.27885	3.39729	0.98165	1.39525	1.57238	0.878187	1.01385	0.710313	0.220812	0.220812	0.317378	0.593197	0.795772	0.602054	0.328514	0.522025
gamma-aminobutyrate (GABA)	Amino acid	Glutamate family (alpha-ketoglutarate derived)	1416	GC/MS	1539.7	304.1	56-12-2;	6992099119	C00334	HMDB00112	1.59842	1.42896	1.41575	2.30718	0.8969	1.8521	1.25371	0.929793	1.50911	1.76279	0.850114	0.902978	1.00993	0.946266	1.17368	0.912157	0.443368	0.966086	1.07732	0.951088	0.990071	0.832929	0.911292	0.982983	0.888224	1.69388	1.71321	2.764	1.12491	2.25624	1.29211	0.967295	1.01702	0.812783	0.926147	1.33449	1.10814	0.853935	0.723533
5-methylthioadenosine (MTA)	Amino acid	Amines and polyamines	1419	LC/MS Pos	2427	298.1	2457-80-9;	439176	C00170	HMDB01173	0.525041	0.789837	0.696124	0.492976	0.207625	0.207625	0.693252	0.659011	1.0914	1.02379	0.377392	0.348634	0.446312	0.207625	0.434658	0.442554	0.236968	0.207625	0.699867	0.367111	1.86975	1.22367	1.63436	1.25268	1.67323	1.02288	1.20823	1.41661	1.00588	1.98688	1.46735	1.64061	1.14621	1.0677	1.58574	1.40747	0.740281	0.667684	0.546812
succinate	Carbohydrate	TCA cycle	1437	GC/MS	1348	247	110-15-6;	1110	C00042	HMDB00254	0.96326	0.841758	1.79559	1.56035	0.739816	0.863137	1.22972	0.573805	1.29838	1.70213	0.496161	0.555707	0.796624	0.577292	0.62034	0.490482	0.401804	0.650941	0.69945	0.40966	1.68346	1.52321	0.85352	1.01669	1.35966	2.02791	1.84542	1.64064	1.03254	1.50826	1.15847	0.936885	1.37402	1.02966	1.43826	1.44108	0.983312	0.504294	0.51971
pipecolate	Amino acid	Aspartate family (OAA derived)	1444	LC/MS Pos	1120	130.1	4043-87-2;	849	C00408	HMDB00070	1.88545	2.18689	2.38777	2.18178	1.31689	1.5221	1.43105	0.915616	1.73991	1.77884	0.615514	0.824299	1.19407	1	0.688684	0.848495	0.556372	1.01369	0.885841	0.859834	0.680891	0.811011	0.740395	0.746273	0.667621	0.775592	0.789911	0.81835	0.472023	0.799343	1.21178	1.316	2.10111	0.810841	1.38355	1.2183	0.76311	0.419242	0.4556
mannose-6-phosphate	Carbohydrate	Sucrose, glucose, fructose metabolism	1469	GC/MS	2004.6	387.1	70442-25-0;104872-94-8;		C00275	HMDB01078	1.09601	1.34199	2.20327	1.64618	0.880545	1.5775	1.74243	0.542343	1.32321	1.00299	0.963983	0.825173	1.20152	0.724621	1.02008	1.30271	0.822302	0.800728	1.01761	0.84629	2.26853	1.54045	2.33886	0.997006	0.886659	0.602758	0.980346	1.32086	0.729714	0.982385	0.995177	0.781968	0.554326	0.576634	0.411653	1.63745	1.05797	0.929062	0.453496
glucarate (saccharate)	Cofactors, Prosthetic Groups, Electron Carriers	Ascorbate metabolism	1476	GC/MS	1885.8	333.1	5793-88-4;	33037	C00818	HMDB00663	0.990554	0.456944	0.335218	0.513196	0.210538	1.09632	2.46299	1.2495	1.76395	1.375	0.710047	1.21076	1.81752	0.653794	1.40343	1.01619	0.945076	1.20546	1.48976	1	8.23405	6.5437	9.21688	6.76702	6.13855	2.09888	1.10181	1.4447	0.764203	1.40579	0.467712	1.00945	0.751099	0.640486	0.55114	0.193528	0.37065	0.426791	0.147527
inositol 1-phosphate (I1P)	Carbohydrate	Inositol metabolism	1481	GC/MS	2057.8	318.1	106032-59-1;		C04006	HMDB00213	1.50553	1.37953	1.77951	1.43736	1.01419	1.32208	1.35845	0.871281	1.38027	1.79598	0.658465	1.01998	1.07832	0.563437	0.805426	0.790576	0.524923	0.98002	0.777676	0.69746	0.745763	0.968249	0.77416	0.733908	0.57091	1.2291	1.0857	1.60775	0.974671	1.37262	1.16665	0.759805	0.606687	0.877347	0.587781	1.06138	1.11389	0.957219	0.669944
5-oxoproline	Amino acid	Glutathione metabolism	1494	LC/MS Pos	1446	130.1	98-79-3;	7405	C01879	HMDB00267	1.88574	2.37334	3.6865	1.76161	1.74187	1.39936	1.00221	0.699679	0.84419	0.947001	0.764363	1.04272	1.13517	1.07182	0.997789	1.00301	0.591375	0.890415	1.52302	0.996987	2.74792	1.48679	1.57867	1.85516	2.55985	0.535957	0.56386	0.551712	0.333539	0.69654	0.495093	0.449092	0.262384	0.414656	0.42059	0.61099	0.694232	0.343925	0.344799
ethanolamine	Lipids	Choline metabolism	1497	GC/MS	1304	174.1	141-43-5;		C00189	HMDB00149	1.14302	1.34662	1.54356	1.26497	0.507561	1.37091	0.908523	0.753409	0.956434	1.29838	0.571512	0.688609	0.830762	0.710388	1.01219	0.674632	0.298776	0.690174	0.803451	0.626655	1.05794	0.854322	0.987811	1.03861	1.11415	1.24564	1.48909	2.41901	0.848057	2.01657	1.21027	0.617724	0.976647	0.694746	0.844561	1.20947	0.974585	0.833025	0.533037
pantothenate	Cofactors, Prosthetic Groups, Electron Carriers	CoA metabolism	1508	LC/MS Neg	1486	218.2	137-08-6;	6613	C00864	HMDB00210	0.463081	1.0216	1.03998	0.941971	0.68416	1.0049	0.790088	0.625116	0.383504	0.791973	0.553637	0.474978	0.8969	0.50188	1.16481	0.408032	0.342713	0.580844	0.444985	0.52446	1.43063	1.69132	1.15019	1.12273	1.47464	1.16048	1.52651	1.7488	0.952606	1.736	0.964314	1.19619	0.97581	0.603326	1.26929	1.53473	1.53878	1.18968	0.9951
phytosphingosine	Lipids	Sphingolipid	1510	LC/MS Pos	5189	318.4	554-62-1;		C12144	HMDB04610	1.97137	2.99531	2.87462	4.98071	1.60373	2.75365	1.32755	0.969062	1.50959	2.47578	1.39831	0.441559	0.45852	1.03094	1.17924	0.443366	0.09479	0.439113	0.460724	0.508885	0.074406	0.074406	0.076943	0.1261	0.074406	1	1.57609	1.97555	0.793865	2.83783	5.14372	1.15037	1.56369	1.17729	1.42123	0.942289	2.70635	0.962372	0.697112
squalene	Lipids	Sterols	1518	GC/MS	2205	69	111-02-4;	638072	C00751	HMDB00256	1.85099	1.76207	1.62702	2.75817	1.36606	1	0.933001	1.2895	1.34165	1.6529	0.618206	0.480858	0.480858	0.508289	1	0.480858	0.480858	0.480858	0.480858	0.623779	1.6241	0.817596	0.840101	0.480858	0.987184	0.892942	0.888249	0.904348	0.630381	0.773333	0.642792	0.558642	0.706739	0.983414	1.15294	1.01045	0.480858	0.480858	0.777761
sucrose	Carbohydrate	Sucrose, glucose, fructose metabolism	1519	LC/MS Neg	875	341.2	57-50-1;	5988	C00089	HMDB00258	0.272284	0.252681	0.179996	0.252976	0.149287	3.60165	0.37734	0.201015	0.365173	0.91782	0.301145	0.558474	0.329095	0.341635	0.435395	0.517438	2.96052	0.536684	0.951501	0.316191	1.35215	1.61809	1.27054	1.40209	1.13712	1.95594	3.98271	1.8161	0.539789	1.97046	1.26388	1.0485	1.11346	0.801407	1.22176	1.68762	1.64783	1.24398	0.814896
alpha-tocopherol	Cofactors, Prosthetic Groups, Electron Carriers	Tocopherol metabolism	1561	GC/MS	2305.4	502.5	59-02-9;10191-41-0;	14985	C02477	HMDB01893	0.24349	1.14187	2.23876	1.58044	0.977944	0.24349	0.24349	0.689407	0.792053	1.10295	0.533237	0.768431	1.20846	0.24349	0.24349	0.51445	0.608056	0.589872	1.02206	0.495729	0.623875	0.24349	0.24349	0.24349	0.24349	2.61726	1.18478	2.39815	1	1.03114	0.775368	0.873084	0.529453	0.583356	1.00665	0.969449	0.293573	0.567395	0.284036
citrate	Carbohydrate	TCA cycle	1564	GC/MS	1763.4	273.1	77-92-9;	311	C00158	HMDB00094	1.05872	1.48057	1.8048	2.14866	1.0482	1.01108	1.14001	1.04272	1.49722	1.6346	0.58015	0.627563	0.78709	0.645769	0.807152	0.694628	0.418509	0.76643	0.566856	0.720941	1.14712	1.29199	1.16599	1.02253	0.749584	1.15515	0.800766	1.27257	0.93274	1.29623	0.871366	0.892872	0.910838	0.568455	1.01141	0.809801	0.624093	0.473857	0.503695
glycerate	Carbohydrate	Glycolysis	1572	GC/MS	1360.7	189	600-19-1;	752	C00258	HMDB00139	1.29112	0.685917	1.21328	1.43104	0.698988	0.961791	0.95959	0.554111	1.22178	1.13475	0.398204	0.382199	0.569181	0.521805	0.390532	0.851159	0.367136	0.551632	0.479982	0.584302	1.70551	1.51684	1.12393	1.03821	0.667589	1.75007	2.22306	2.05279	1.31482	1.90859	1.28548	0.939245	0.828673	0.367356	0.960632	1.04041	0.84874	0.490859	0.554642
guanosine	Nucleotide	Purine metabolism	1573	LC/MS Pos	1676	284	118-00-3;	6802	C00387	HMDB00133	1.00069	1.15236	1.14569	1.1074	0.751984	1.14543	1.09597	0.626895	1.24637	1.16348	0.420658	0.532399	0.742782	0.553554	0.604004	0.522762	0.251478	0.46521	0.586147	0.429277	0.999313	0.730865	0.99735	0.84792	1.0873	1.54708	1.17241	1.76153	1.02046	1.66073	0.612552	0.875004	0.979541	0.501592	1.03564	0.550307	0.548393	0.422547	0.3267
N-acetylmethionine	Amino acid	Aspartate family (OAA derived)	1589	LC/MS Neg	1805	190.1	65-82-7;	448580	C02712	HMDB11745	0.099265	0.099265	0.099265	0.099265	0.099265	0.231705	0.246553	0.261719	0.314892	0.443082	0.099265	0.266488	0.388945	0.099265	0.439792	0.099265	0.467395	0.099265	0.706709	0.099265	0.616412	0.25785	0.775366	0.351965	0.645116	1.14994	1.94396	2.2804	1.00698	1.61582	1.96996	2.39862	1.30302	1.223	1.596	1.29797	1	1.08804	0.59933
arginine	Amino acid	Glutamate family (alpha-ketoglutarate derived)	1638	LC/MS Pos	650	175.2	1119-34-2;	5246487232	C00062	HMDB00517	0.968587	1.04929	0.92972	0.999321	0.744907	0.503111	0.576187	0.318468	0.570123	0.707924	0.317585	0.346729	0.312029	0.302093	0.347315	0.367155	0.229565	0.487638	0.293506	0.328264	0.926311	0.881733	1.02104	0.977316	1.14803	3.02454	1.66445	1.87795	1.70692	1.53465	1.22561	1.09094	1.04303	1.32648	1.19606	0.886804	0.695029	0.69452	0.815763
ascorbate (Vitamin C)	Cofactors, Prosthetic Groups, Electron Carriers	Ascorbate metabolism	1640	GC/MS	1850.1	332.1	134-03-2;		C00072	HMDB00044	0.812984	0.88342	0.932038	1.47408	0.281727	1.09036	0.281727	1.41727	0.281727	0.837926	50.3132	0.281727	17.6531	1.45016	14.013	60.8622	67.1819	0.633404	42.5248	6.97746	142.013	144.15	120.482	106.617	40.906	0.281727	0.281727	0.961615	0.745077	0.281727	0.781934	0.281727	0.733601	0.281727	1	0.281727	0.602522	0.281727	0.281727
fumarate	Carbohydrate	TCA cycle	1643	GC/MS	1382.1	245	100-17-8;		C00122	HMDB00134	0.505206	0.73924	0.701205	0.86495	0.542633	1.91961	0.766114	0.498429	1.20025	1.14616	0.596879	0.659377	0.671249	0.613349	0.780582	0.64898	0.733091	0.784039	0.648852	0.480413	3.2992	4.87607	1.76925	3.71726	1.46237	3.08955	4.95672	0.964966	3.50718	2.11147	0.407372	1.60356	0.979201	0.743311	1.28246	1.1676	1.0208	0.642339	0.603779
heptanoate (7:0)	Lipids	Free fatty acid	1644	LC/MS Neg	3695	129.2	111-14-8;	8094	C17714	HMDB00666	0.720588	0.752282	0.514201	0.843553	0.440915	1.34162	0.944109	1.08409	0.715558	0.989053	0.901753	0.797263	1	1.41995	0.70092	1.17584	0.809317	1.05085	1.01252	0.813019	1.07221	0.65318	1.23096	1.46296	1.36386	1.06091	1.55951	2.33522	0.649824	2.06454	1.40012	0.920095	1.31195	1.48868	1	2.17986	1.21904	1.31524	0.959828
serine	Amino acid	Serine family (phosphoglycerate derived)	1648	GC/MS	1389.1	204	56-45-1;	59516857581	C00065	HMDB03406	1.24457	3.06783	1.53913	0.952425	0.899527	0.574871	1.01488	1.52169	1.06337	0.325086	0.39173	0.648576	0.48508	0.924487	0.545089	1.0443	0.260957	0.824376	0.467309	0.955701	1.27615	2.9742	0.942289	2.73745	0.985121	1.57082	0.949174	1.36237	1.90184	1.06912	0.304158	0.965154	0.413753	0.553022	0.214256	0.92682	1.34693	0.654664	0.802315
valine	Amino acid	Branched Chain Amino Acids (pyruvate derived)	1649	LC/MS Pos	1040	118.1	72-18-4;	69710186287	C00183	HMDB00883	0.975604	1.13277	1.51521	1.19114	0.801534	0.805461	0.556479	0.399472	1.02885	0.942809	0.25956	0.464784	0.573465	0.352346	0.451485	0.535387	0.307266	0.425819	0.652561	0.484788	1.45019	1.05719	1.18866	1.4928	1.51708	1.06879	1.84308	1.36851	0.936655	0.964944	1.24171	1.4278	0.868096	0.787542	1.17132	0.711789	0.722961	0.599906	0.539214
pyridoxal	Cofactors, Prosthetic Groups, Electron Carriers	Vitamin B metabolism (B6 or B12)	1651	LC/MS Pos	1210	168.1	65-22-5;	1050	C00250	HMDB01545	0.676581	0.848782	1.90553	0.726333	0.573369	0.551655	0.990424	0.791646	1.36548	1.39018	0.551655	0.738118	0.857368	0.729752	0.601701	0.625858	0.571133	0.571903	0.613214	0.559584	1.10417	0.691042	0.622356	0.551655	0.639154	1.3361	1.12821	1.70361	1.37668	1.45507	1.74454	1.6563	1.16133	1.28582	1.56033	1.02612	0.857577	0.657063	0.870173
dehydroascorbate	Cofactors, Prosthetic Groups, Electron Carriers	Ascorbate metabolism	1659	GC/MS	1800	245.1	490-83-5;	835	C05422	HMDB01264	1.02347	0.787151	1.54001	1.60145	1.00717	0.896466	0.213701	0.671943	0.949611	0.849035	0.213701	1.20044	0.814809	0.575475	1	0.213701	0.213701	1.14781	0.688672	0.213701	0.863374	0.775069	0.822413	0.459413	1.38931	0.714398	0.213701	0.897553	0.611168	2.27986	0.213701	0.213701	0.721982	0.588012	0.213701	1.10814	0.213701	0.213701	0.213701
proline	Amino acid	Glutamate family (alpha-ketoglutarate derived)	1898	LC/MS Pos	796	116.1	147-85-3;	1457426971047	C00148	HMDB00162	2.6373	3.33238	2.89334	2.68188	1.462	1.41782	1.75155	0.849723	1.60913	1.90114	0.48319	0.595257	0.709426	0.500653	0.636352	0.628017	0.321574	0.491794	0.726154	0.578647	4.40554	4.26057	3.59512	4.54473	3.5104	0.993533	1.15028	0.893469	0.542992	0.76587	0.491353	0.58182	0.410501	0.310076	0.493637	0.350499	0.440638	0.314099	0.231822
glutathione, reduced (GSH)	Amino acid	Glutathione metabolism	2127	LC/MS Pos	1274	308.1	70-18-8;	124886	C00051	HMDB00125	0.239447	1.80639	1.14762	0.239447	0.239447	0.239447	0.400513	2.04264	0.802469	0.239447	3.1156	0.937915	12.4654	1.50245	3.75013	4.6488	0.468789	1.01783	2.65093	2.50596	0.679413	0.655138	0.239447	0.239447	0.239447	0.239447	0.706442	0.239447	0.239447	0.239447	0.982168	0.706615	0.691101	0.444274	0.239447	0.239447	0.769021	0.239447	0.239447
serotonin (5HT)	Amino acid	Aromatic amino acid metabolism (PEP derived)	2342	LC/MS Pos	1660	177.1	153-98-0;	5202	C00780	HMDB00259	3.67996	2.89746	4.99045	2.75917	3.05784	2.39486	1.69044	0.577062	1.52966	1	0.311675	0.311675	0.897973	0.381619	0.66576	0.311675	0.365104	0.68004	0.749218	1.32668	1.14	0.675906	0.659153	0.311675	1	5.62904	1.06941	3.09303	1.33124	1.16641	0.311675	0.62985	0.311675	0.517008	0.587823	0.437558	0.555841	1.20239	0.399803
guanosine 5'- monophosphate (5'-GMP)	Nucleotide	Purine metabolism	2849	LC/MS Pos	1300	364	5550-12-9;	761			1.49423	1.43994	1.48704	1.41134	0.617217	1.11512	0.872704	0.760295	1.30673	1.20001	0.351481	0.85071	0.609114	0.700294	0.729479	0.743794	0.531816	0.729936	0.876985	0.741535	1.65729	1.13848	1.51551	1.37905	1.76368	1.44412	0.739407	1.36615	1.00524	1.15521	1.27242	0.633988	0.728104	0.573941	0.365539	0.796671	1.09828	0.611215	0.645708
adenosine 5'-diphosphate (ADP)	Nucleotide	Purine metabolism	3108	LC/MS Neg	800	426.1	20398-34-9;	6022	C00008	HMDB01341	1.48249	1.92385	1.508	1.00329	0.404734	0.773815	1.41786	1.36886	1.25692	0.996711	0.754666	1.3908	1.17919	1.30724	1.46532	1.38414	0.599443	1.32973	1.3656	1.5429	1.46349	1.66591	1.4238	0.839911	0.931513	0.746722	0.280319	0.463438	0.122893	0.491818	0.470188	0.194874	0.05622	0.05622	0.170105	1.51043	0.766362	1.30133	0.386176
betaine	Amino acid	Serine family (phosphoglycerate derived)	3141	LC/MS Pos	721	118.2	107-43-7;	247	C00719	HMDB00043	1.50096	1.66498	2.09642	1.75787	1.64793	1.33388	1.06002	0.946186	1.05397	1.24116	0.667188	0.847585	0.806264	0.834483	0.869668	0.879251	0.633401	0.903581	0.785705	0.933306	1.14254	1.07252	1.22732	1.24072	1.13771	1.35847	1.19093	1.23168	1.1681	1.16134	0.964201	0.746968	0.853727	0.725547	0.968132	0.946035	0.934904	0.864865	0.754098
xylitol	Carbohydrate	Amino sugar and nucleotide sugar	4966	GC/MS	1677.6	307.2	87-99-0;	6912	C00379	HMDB00568	0.522063	1.14291	0.751016	1.34915	0.564285	1.39874	2.0025	0.159388	1.40793	1.65225	0.687578	0.886752	0.811412	0.159388	0.994955	0.616023	0.464237	0.47198	1.00504	0.971085	1.33525	1.38001	0.159388	0.582242	1.40433	0.703413	1.15903	1.60154	1.1419	1.96952	1.39698	1.32963	0.978374	1.58664	1.239	1.98282	0.712758	0.908998	0.818364
nicotinamide adenine dinucleotide (NAD+)	Cofactors, Prosthetic Groups, Electron Carriers	Nicotinate and nicotinamide metabolism	5278	LC/MS Pos	1370	664	53-84-9;	1.08977e+18	C00003	HMDB00902	0.613566	0.889147	0.629468	0.938723	0.393887	0.759295	0.801811	0.605101	0.869582	1.18804	0.569016	0.576654	0.68989	0.485342	0.819502	0.701775	0.638342	0.712805	0.729034	0.690269	1.03737	0.936872	0.934326	0.831601	0.930369	1.26815	1.59202	1.93549	1.37683	2.08608	1.424	1.55184	1.17898	1.11146	1.42332	1.62222	1.02375	1.26538	1.04939
uridine 5'-diphosphate (UDP)	Nucleotide	Pyrimidine metabolism	5345	LC/MS Pos	862	405	21931-53-3;	6031	C00015	HMDB00295	1.74809	2.7077	2.81153	0.886367	1.08464	1.74415	0.986874	1.40948	1.44805	0.745242	1.1977	1	1.81415	1.49983	0.616255	0.967135	0.293147	0.658735	0.579748	1.48483	1.03877	0.813817	0.271213	1.54217	1.01313	0.271213	0.50051	0.649935	0.271213	0.674112	1.30065	0.659131	1.09077	0.709517	0.285456	0.413667	1.16287	1.22882	0.616705
tryptamine	Secondary metabolism	Amine derived	6104	LC/MS Pos	2323	161.1	61-54-1;	1150	C00398	HMDB00303	0.285662	3.75123	0.511614	1.00343	0.285662	8.81487	2.58396	0.354764	0.285662	0.685012	0.285662	0.285662	0.285662	0.285662	0.285662	0.583537	0.285662	0.285662	0.285662	2.6939	0.76915	0.570415	1.43486	0.996569	0.819077	0.641091	0.441741	0.285662	0.285662	0.690834	0.285662	0.285662	0.285662	0.451536	0.388986	0.285662	0.285662	0.285662	0.285662
2-aminoadipate	Amino acid	Aspartate family (OAA derived)	6146	GC/MS	1686.5	260.1	542-32-5;1118-90-7;	469	C00956	HMDB00510	5.94215	2.73557	3.05405	3.20057	4.11021	1.6762	0.218997	1.45497	3.71872	2.49415	0.850235	0.279791	0.218997	0.415407	0.218997	0.583059	0.418539	0.24177	0.330458	0.218997	2.32128	0.547749	0.218997	1.2726	1	0.790062	0.252465	1.5086	0.218997	0.218997	0.399975	0.319458	0.387979	0.218997	0.330012	0.510935	0.813462	0.697451	0.218997
phosphate	Cofactors, Prosthetic Groups, Electron Carriers	Oxidative phosphorylation	11438	GC/MS	1307.7	298.9	7664-38-2 ;	1061	C00009	HMDB01429	0.910014	1.32997	1.28557	1.66521	0.695749	0.937729	1.17057	0.730363	1.02371	1.17837	0.565703	0.930508	0.833826	0.84821	0.986678	0.804969	0.450671	1.02848	1.14035	1.04736	1.92676	2.04449	1.76852	2.01451	1.7383	1.03628	0.897036	1.12534	1.02586	1.01332	0.803542	0.550042	0.458845	0.444798	0.564518	1.19781	0.974136	0.801018	0.681224
glycine	Amino acid	Serine family (phosphoglycerate derived)	11777	GC/MS	1166	101.9	56-40-6;	5257127750	C00037	HMDB00123	1.13218	1.0354	1.40428	1.63846	1.34234	1.22036	1.15449	0.55045	1.1025	1.83694	0.399483	0.549339	0.555606	0.473101	0.675581	0.547304	0.442339	0.503907	0.384591	0.52153	0.959416	0.964603	0.843084	0.703773	0.587608	1.71136	2.25997	1.63172	1.31071	1.04058	0.637734	1.30845	0.91936	0.816854	1.07432	0.731663	0.533836	0.469231	0.674187
fructose-6-phosphate	Carbohydrate	Glycolysis	12021	GC/MS	1994.9	315.1	103213-47-4;		C05345	HMDB00124	1.1576	1.40593	1.85124	1.89141	0.63113	1.28916	1.16502	0.680605	1.00893	1.63639	0.69886	0.748995	0.991069	0.645196	1.07823	0.868756	0.306416	0.775348	0.684817	0.976741	2.82775	2.47134	1.83817	2.06315	1.43808	0.958153	1.0197	1.20355	1.09915	1.33343	1.05357	0.437503	0.433511	0.225483	0.276089	1.19378	0.73394	0.717765	0.533674
cis-aconitate	Carbohydrate	TCA cycle	12025	LC/MS Pos	1461	192	585-84-2;	643757	C00417	HMDB00072	0.95711	0.954442	0.737201	1.07061	0.720809	1.13119	1.21594	1.17039	2.27772	2.41094	1.10856	1.08803	0.809493	0.938212	0.828756	1.76629	0.968264	1.72307	1.39326	0.825791	2.61416	2.06122	3.0678	2.56265	2.48989	0.618281	0.694345	1.03174	0.9954	1.04997	0.394514	0.751348	0.767353	0.83718	1.20479	0.803255	0.745375	0.679883	0.53144
ribose	Carbohydrate	Amino sugar and nucleotide sugar	12080	GC/MS	1639.2	204	50-69-1;	5311110	C00121	HMDB00283	0.913465	0.942957	0.953143	1.28714	0.583757	0.781487	1.08203	0.359523	0.89346	0.860539	0.359523	0.359523	0.359523	0.359523	0.359523	0.359523	0.359523	0.359523	0.359523	0.359523	0.359523	0.359523	0.359523	0.359523	0.359523	0.688559	1.79941	1.71965	1.52341	1.1371	1	0.359523	1.10564	0.359523	0.749785	0.359523	0.669864	1.04686	0.359523
phosphoethanolamine	Lipids	Phospholipids	12102	GC/MS	1577.3	299.1	1071-23-4;	52323241015	C00346	HMDB00224	0.803165	1.06937	1.48586	0.930629	0.511985	0.264452	1	1.42095	1.34034	0.114737	0.1713	0.305438	0.114737	0.848541	0.213942	0.521018	0.114737	0.114737	0.713772	0.114737	8.12617	11.5905	8.35818	11.9133	4.76256	1.23669	0.114737	0.987548	0.114737	0.763538	0.792177	1.33075	0.577054	0.976572	0.830268	0.96423	0.519448	0.703215	0.499815
isocitrate	Carbohydrate	TCA cycle	12110	LC/MS Pos	953	210	20226-99-7;	1198	C00311	HMDB00193,HMDB01874	2.1829	2.12265	2.81516	3.12365	2.09938	1.58615	2.97368	2.33597	3.55737	1.98174	0.555255	0.901455	1.16912	1.16521	2.18323	0.9137	0.594766	1.36915	0.183649	1.42479	1.00814	2.26401	1.94007	1	1.08917	0.422587	0.183649	1	0.709672	0.593102	0.699985	0.678193	0.688288	0.183649	1.31008	0.31178	0.380745	0.183649	0.5499
glycerol	Lipids	Glycerolipids	15122	GC/MS	1311	205	56-81-5;	753	C00116	HMDB00131	1.05309	1.00183	0.914101	1.22579	0.565958	0.98015	1.45862	0.723458	1.44085	1.2072	0.496719	0.709807	0.773483	0.627137	0.995386	0.700045	0.386737	0.962606	0.888891	0.705967	1.42291	1.18568	1.20764	1.03399	1.10583	1.82884	1.25158	1.48292	2.10027	2.54542	0.846147	1.00461	0.767173	0.621551	0.99817	1.53137	1.18622	0.875857	0.749764
glycerol 3-phosphate (G3P)	Lipids	Phospholipids	15365	GC/MS	1719.7	357.1	29849-82-9;	754	C00093	HMDB00126	0.811645	1.10185	1.82042	1.7448	1.00019	1.10657	2.21478	0.951841	1.62134	1.48509	0.801547	0.675596	0.912223	0.561469	0.999811	0.944527	0.34224	0.925174	1.21749	0.978893	1.40601	1.3288	1.542	1.25066	1.3264	1.50704	0.982109	1.30719	1.18215	1.19008	1.16824	0.816915	0.574583	0.663169	0.679156	0.836348	0.699214	0.784963	0.495471
acetylphosphate	Cofactors, Prosthetic Groups, Electron Carriers	Oxidative phosphorylation	15488	GC/MS	1263	211	94249-01-1;	186	C00227	HMDB01494	0.853865	1.03669	1.36204	0.873762	0.469108	1.20216	0.851126	0.783377	0.889519	1.24636	0.872475	0.691345	0.799644	1.20204	1.25953	0.811853	0.295951	0.936696	1.35837	0.677463	1.03051	0.759757	0.589603	1.07499	1.11453	1.14932	0.734939	1.03584	1.51463	1.43308	1.17066	1.12037	0.713732	0.479164	1.2922	1.08868	0.862051	0.916981	0.96331
choline	Lipids	Choline metabolism	15506	LC/MS Pos	674	104.2	67-48-1;	170746	C00114		1.30624	1.1164	1.51552	1.47921	1.00973	1.00949	1.04453	0.868296	0.997445	1.21375	0.803532	0.679892	0.983767	0.703533	1.11848	0.78859	0.824396	0.697224	0.909278	0.630827	0.777937	0.785889	0.863697	0.972484	0.950433	1.37067	1.15641	1.7589	0.990513	1.27878	0.803901	1.0296	1.05831	0.953089	1.32838	0.989792	0.930257	1.00256	0.67503
N-acetylornithine	Amino acid	Glutamate family (alpha-ketoglutarate derived)	15630	LC/MS Pos	875	175.2	6205-08-9;	6992102439232	C00437	HMDB03357	1.57113	1.45043	1.99094	1.62482	1.00893	1.28563	0.885965	0.647113	1.28938	1.08846	0.234085	0.345321	0.450143	0.602841	0.403431	0.455467	0.314854	0.478858	0.581174	0.508543	0.950673	0.998335	0.491301	0.608494	1.05329	1.57443	1.33307	1.64531	0.933436	2.40039	1.09216	1.06059	0.885793	0.55326	1.18644	1.12622	0.823837	0.774689	0.604993
3-methyl-2-oxovalerate	Amino acid	Branched Chain Amino Acids (pyruvate derived)	15676	LC/MS Neg	2106	129.2	51829-07-3;	47	C00671	HMDB03736	0.713202	0.602934	0.300023	1.18434	1.56505	0.721908	0.604595	0.300023	0.300023	0.657796	0.300023	0.300023	0.300023	0.661289	0.300023	0.300023	0.300023	0.300023	1.19826	0.300023	0.300023	0.300023	0.42168	0.997216	0.866935	1	7.30465	3.16537	1.82462	1.95917	1.14405	1.23231	0.938679	1.48166	1.94103	0.958334	0.512487	0.842201	0.300023
4-guanidinobutanoate	Amino acid	Serine family (phosphoglycerate derived)	15681	LC/MS Pos	1085	146.1	463-003;463-00-3;	500	C01035	HMDB03464	1.22731	0.350987	2.31024	1.4814	0.889464	1.60498	1.40445	0.350987	1.45363	1.06061	0.81325	0.585725	0.740246	1.10776	1.12306	0.661718	0.439917	0.982277	1.23341	0.921807	1.73401	0.690091	2.88167	0.991547	1.11054	1.11814	0.350987	0.664232	0.702373	0.643959	0.350987	0.491946	0.350987	0.460595	0.350987	0.680981	0.350987	0.350987	0.350987
beta-hydroxypyruvate	Amino acid	Serine family (phosphoglycerate derived)	15686	GC/MS	1425.1	221	1113-60-6;3369-79-7;	964	C00168	HMDB01352	1.14959	1.00911	1.03245	1.97035	0.549793	1.45796	0.907577	0.814697	1.17166	1.32713	0.653906	0.762818	0.921893	0.559095	1.00596	0.640849	0.501692	0.673478	0.870311	1.00369	0.910602	0.769156	0.939937	0.401082	0.401082	1.22402	0.880808	1.45673	0.99631	1.47114	1.41136	0.994042	1.12193	0.978674	1.73311	1.56988	1.24026	0.987026	0.761461
glycolate (hydroxyacetate)	Carbohydrate	Photorespiration	15737	GC/MS	1119	177	79-14-1;	3698251757	C00160	HMDB00115	1.04722	0.959676	1.84583	1.66696	1.1459	1.96971	2.23429	0.995778	0.994533	1.77723	0.696687	0.481124	0.742	0.638173	0.708523	0.523671	0.49153	0.75784	1.16544	0.842863	0.951283	0.76149	0.319118	0.637469	0.319118	1.40584	1.37691	1.88407	1.24841	1.81653	1.69508	1.26639	1.22316	0.8592	1.51284	0.631931	0.958528	0.919138	1.22534
fucose	Carbohydrate	Amino sugar and nucleotide sugar	15821	GC/MS	1682.2	204	2438-80-4;	3034656	C02095	HMDB00174	0.560107	0.684034	1.0447	1	0.610275	0.690944	0.326864	0.283078	0.477319	0.614102	0.286157	0.192017	0.315785	0.192017	0.192017	0.277334	0.192017	0.251935	0.192017	0.204846	2.85616	2.47744	1.63681	2.12027	1.48769	0.712463	0.968701	1	1.23615	0.856832	1.56555	1.11786	1.31495	0.760147	1.56754	1.40786	1.4961	1.06216	1.0455
xylose	Carbohydrate	Amino sugar and nucleotide sugar	15835	GC/MS	1723.9	204	609-06-3;	95259	C00181	HMDB00098	0.547361	0.801285	0.921642	1.09701	0.57632	0.620549	0.708455	0.36573	0.497114	0.634539	0.198473	0.197147	0.209143	0.221009	0.270136	0.302016	0.154913	0.338855	0.162865	0.343006	2.81032	2.87582	2.4132	2.26365	1.87362	1.04867	0.899633	1.12411	0.853834	0.94805	1.2864	1.14248	1.00299	0.711012	1.42149	1.39332	1.60455	0.975115	1.09578
UDP-galactose	Carbohydrate	Amino sugar and nucleotide sugar	15860	GC/MS	1973	243.1	2956-16-3;91183-98-1;137868-52-1;	18068	C00052	HMDB000302	1.36027	1.06062	1.0158	1.37836	0.653002	1.16013	0.323782	0.323782	0.323782	0.78917	0.323782	0.323782	0.323782	0.769248	0.323782	0.323782	0.323782	0.744774	0.323782	0.323782	0.682651	0.918752	1.43717	1.3242	0.792122	0.323782	0.323782	1.39534	0.909847	0.323782	0.323782	0.323782	0.323782	0.554187	0.805252	0.323782	0.7368	0.769917	0.323782
stachyose	Carbohydrate	Sucrose, glucose, fructose metabolism	15960	LC/MS Neg	932	665.2	10094-58-3;		C01613	HMDB03553	0.272703	0.272703	0.272703	0.272703	0.272703	0.272703	0.272703	0.272703	0.272703	0.819988	0.272703	0.272703	0.272703	0.272703	0.272703	0.272703	0.272703	0.798865	0.272703	0.272703	9.06842	20.9645	24.0923	36.6595	11.4376	0.272703	0.796585	0.272703	1.12417	0.661749	0.272703	0.272703	0.272703	0.272703	0.272703	0.51361	0.272703	0.272703	0.272703
glycerophosphorylcholine (GPC)	Lipids	Phospholipids	15990	LC/MS Pos	694	258.1	28319-77-9;	657272	C00670	HMDB00086	0.676379	0.624565	0.407925	0.531964	0.388204	1.51538	1.54128	2.11236	1.67623	1.44634	1.44282	2.0105	1.84345	1.34754	1.87104	2.13783	1.49256	1.9508	1.98058	1.86681	1.96057	1.75505	2.84853	2.82857	2.0767	0.307717	0.375302	0.443785	0.390061	0.48687	1.05476	0.712039	0.359034	0.74801	0.559098	1.03081	1.03242	0.939689	0.842859
aspartate	Amino acid	Aspartate family (OAA derived)	15996	GC/MS	1529.7	232	56-84-8;	5960	C00049	HMDB00191	1.3839	1.74746	1.74841	2.31693	1.01923	1.34073	1.23319	0.814492	1.24306	1.40973	0.656146	0.795979	0.950419	0.722102	1.03605	0.881839	0.623698	0.89295	0.731486	0.999903	1.03135	1.36585	0.721348	0.597968	0.980771	1.54097	1.21293	1.49461	1.13103	1.40732	0.844278	0.813792	0.873671	0.525706	0.847533	1.13538	1.16623	0.741424	0.726225
catechin	Secondary metabolism	Flavonoids	17668	LC/MS Neg	2429	289.1	225937-10-0;	9064	C06562	HMDB02780	1.53396	5.3641	7.16774	8.36064	1.98191	2.82669	3.87839	2.40443	2.96834	2.06072	0.754594	1.62912	1.66326	1.32314	1.71533	0.889444	0.681453	0.957684	1.06836	1.01239	1.65491	1	0.979983	0.723168	0.986916	2.14357	0.276472	0.337978	0.163308	0.758743	0.082237	0.102811	0.082981	0.144551	0.055944	0.892069	0.979732	0.979928	0.425834
sphinganine	Lipids	Sphingolipid	17769	LC/MS Pos	5175	302.3	3102-56-5;	3126	C00836	HMDB00269	0.913719	1.37211	1.58804	1.99846	0.709691	2.59762	1.7342	1.05896	1.88681	1.88104	1.34781	0.833032	0.495275	1.30186	1.51001	0.346403	0.273328	0.768381	0.686702	0.653091	0.273328	0.273328	0.273328	0.273328	0.273328	0.911409	1.69093	1.49425	0.90491	2.87279	4.41317	1.23982	1.4715	1.50235	1.1139	0.980325	2.2558	1.01968	0.87796
epicatechin	Secondary metabolism	Flavonoids	17774	LC/MS Neg	2851	289.1	490-46-0;	9064	C09727	HMDB01871	0.259188	1.47942	1.34887	1.73801	0.628493	2.49417	5.52432	3.19232	2.33261	1.05456	0.456484	1.52218	1.84529	0.945442	1	0.259188	0.794218	0.55669	1.74972	0.448787	0.485599	0.473624	0.586718	0.436661	0.464062	0.259188	0.259188	0.259188	0.259188	0.259188	0.259188	0.259188	0.259188	0.259188	0.259188	0.259188	0.259188	0.259188	0.259188
glycylvaline	Peptide	Dipeptide	18357	LC/MS Pos	1572	175.1	1963-21-9;	27248076994979			0.757408	0.547048	0.990228	0.256714	0.301157	1.07466	0.256714	1.16826	0.605018	0.256714	0.256714	0.256714	1.54237	0.256714	0.256714	0.256714	0.282961	0.256714	1.24198	0.256714	0.416282	0.256714	0.256714	0.256714	0.256714	0.832788	3.23396	2.54813	1.18063	2.42126	1.36309	1.69584	0.584195	2.04941	1.08182	0.502224	0.605804	0.769704	0.544344
myo-inositol	Carbohydrate	Inositol metabolism	19934	GC/MS	1924.9	217	87-89-8;		C00137	HMDB00211	1.52254	1.55963	1.85704	2.09308	1.12142	1.59232	1.4269	1.04023	1.72157	1.96281	0.837898	0.703963	0.970945	0.836712	1.14314	0.804677	0.558075	0.976385	0.9456	0.857782	0.646333	0.57819	0.574851	0.470463	0.517488	0.994589	0.964885	1.29401	0.764472	1.25757	1.32859	1.25799	1.26681	0.931317	1.4982	1.30209	1.03595	1.04455	0.739852
glucose	Carbohydrate	Glycolysis	20488	GC/MS	1866.8	217.1	50-99-7;	79025	C00031	HMDB00122	0.962746	1.04345	1.2914	1.34641	0.790075	1.21979	1.30422	0.88621	1.43219	1.32323	0.667225	0.686729	0.916039	0.737339	0.994682	0.861855	0.59548	0.95655	0.99099	0.866491	0.532857	0.516215	0.443297	0.370212	0.35709	1.46253	1.27128	1.57732	1.09859	1.66512	1.35021	1.49258	1.22892	1.00532	1.38773	1.47576	1.17554	1.14253	0.858867
maleate (cis-Butenedioate)	Carbohydrate	TCA cycle	20676	GC/MS	1338	245	110-16-7;	444266444972	C01384	HMDB00176	1.1741	1.37025	0.80438	1.28598	0.960734	1.26016	0.211789	0.923335	1.78834	0.292169	0.394345	0.781538	1.23584	0.605092	1.29389	0.790478	0.211789	0.739745	0.497202	0.936007	2.31166	3.97026	1.47863	1.90623	0.211789	1	1.02074	1.19771	0.36623	1.03849	0.864721	0.463698	1.64891	0.211789	1.28991	1.51712	0.754908	0.211789	0.701784
erythritol	Carbohydrate	Amino sugar and nucleotide sugar	20699	GC/MS	1517.5	217	149-32-6;		C00503	HMDB02994	0.594193	0.981814	1.05342	0.929328	0.440388	0.644876	1.07942	0.737671	0.56887	1.00913	0.378002	0.792546	0.556506	0.378002	0.563025	0.378002	0.378002	0.889972	0.618061	0.604802	1.66281	1.73334	1.83297	1.99042	1.56881	1.22582	1	1.55266	1.03434	0.905278	1.22642	1.40008	1.07567	0.602031	1.18367	0.69885	0.971659	0.670919	0.738466
galactarate (mucic acid)	Secondary metabolism	Fatty acid and sugar derivatives	20881	GC/MS	1899.3	333.1	526-99-8;	3037582	C00879	HMDB00639	0.442309	0.507638	0.43629	0.721209	0.216861	0.717653	0.663603	1.07075	2.30569	1.08701	0.216861	1.28621	1.27882	0.551153	0.446505	0.729463	0.513624	0.832429	0.787689	0.86223	6.79552	5.27144	8.55779	11.3291	3.73974	1.36534	0.216861	1.50961	0.490719	0.786435	1.73306	0.956319	0.897571	1.32144	1.06133	0.719376	0.956328	0.216861	1
galactinol	Carbohydrate	Sucrose, glucose, fructose metabolism	21034	GC/MS	2226.1	433.3	16908-86-4;		C01235	HMDB05826	0.117445	0.117445	0.117445	0.117445	0.721588	0.117445	0.117445	0.117445	0.120798	0.117445	0.117445	0.117445	0.117445	0.117445	0.117445	0.117445	0.117445	0.117445	0.117445	0.117445	5.13227	1.82023	3.93858	1	3.74784	0.243655	0.117445	0.117445	0.117445	0.117445	0.117445	0.117445	0.117445	0.347959	0.117445	0.117445	0.117445	0.117445	0.117445
3-methyl-2-oxobutyrate	Amino acid	Branched Chain Amino Acids (pyruvate derived)	21047	LC/MS Neg	1489	115.1	3715-29-5;	49	C00141	HMDB00019	1.04293	0.933571	0.799096	0.354029	0.354029	1.07352	1.235	0.916296	0.791144	1.04213	0.838179	0.398994	0.673558	1.09663	0.612852	0.93726	0.896865	0.354029	0.757621	0.547551	0.998604	0.741509	1.45439	0.354029	0.933845	1.0014	4.87503	2.14443	0.817109	1.63744	0.974071	1.05264	0.84362	1.42515	1.60885	1.88084	1	1.14374	0.936754
1-palmitoylglycerol (1-monopalmitin)	Lipids	Glycerolipids	21127	GC/MS	2119.5	371.3	542-44-9;	14900			1.35712	0.569279	0.402748	0.805683	0.608726	2.5998	1.93134	0.77885	3.16577	1.87942	0.051626	1.48182	1.52695	0.633043	1.49006	0.974956	0.051626	2.50306	0.866116	0.33357	0.051626	0.533669	0.051626	0.333161	0.051626	1.09113	1.08167	0.830626	2.20419	2.75911	1.16699	1.33848	1.4826	0.898984	2.21637	1.10441	2.02544	0.051626	0.933232
4-hydroxybenzoate	Secondary metabolism	Benzenoids	21133	LC/MS Neg	821	137.1	99-96-7;	1353702506	C00156	HMDB00500	0.892966	0.600414	0.305077	0.305077	0.698005	1.01776	0.305077	1.31239	2.47552	1.27187	0.87674	1.20669	1.52435	0.742877	1.3129	0.305077	0.816499	0.902175	1.11393	0.845637	1.3073	1.22926	1.54567	1	0.998034	0.794423	0.95589	1.6304	0.687748	0.305077	0.305077	0.305077	0.305077	0.705966	1.17037	0.305077	0.305077	0.305077	0.305077
caffeate	Secondary metabolism	Alkaloids	21177	GC/MS	1949.9	396.2	331-39-5;	689043	C01197	HMDB01964	1.09099	1.90365	2.32237	4.20738	1.41103	1.55823	1.76279	0.738869	1.08566	1.62392	0.403185	0.640653	1.17047	0.725884	0.914343	0.915774	0.704907	0.510764	0.839321	0.945378	0.723427	1	0.75559	0.721297	0.223667	0.279139	0.223667	0.223667	0.223667	0.223667	0.223667	0.223667	0.223667	0.223667	0.223667	0.223667	0.223667	0.223667	0.223667
1-oleoylglycerol (1-monoolein)	Lipids	Glycerolipids	21184	LC/MS Pos	5821	374.1	111-03-5;	5283468		HMDB11567	3.51229	0.432444	0.367575	1.15906	0.267744	2.65887	3.38666	0.692851	4.29112	1.94676	0.710764	1.45734	1.41642	0.94196	3.94272	0.487313	0.224044	2.41392	0.716933	0.276349	0.14983	0.080124	0.174535	0.109264	0.197235	1.61803	0.634154	1.30643	2.49561	9.68982	0.682459	2.03808	0.460353	1.16549	1.03415	2.92436	3.9336	1.54756	1.44024
fucosterol	Secondary metabolism	Terpenoids	21187	GC/MS	2380.1	386.4	17605-67-3;	5281328	C08817	HMDB02374	0.563165	1.83816	1.18019	3.06895	0.39445	1.47531	0.038468	0.587468	0.352313	1	0.038468	0.038468	0.038468	0.341278	0.038468	0.038468	0.038468	0.205223	0.038468	0.038468	0.038468	0.038468	0.038468	0.038468	0.038468	1.42615	2.28081	1.01544	1.93746	0.353001	0.407808	0.134633	0.574058	0.038468	0.58588	0.038468	0.225892	0.038468	0.489
4-methyl-2-oxopentanoate	Amino acid	Branched Chain Amino Acids (pyruvate derived)	22116	LC/MS Neg	2200	129.2	816-66-0;	70	C00233	HMDB00695	0.37129	0.95573	0.37129	0.37129	0.37129	0.561777	0.489732	0.725066	0.416396	0.884629	0.37129	0.37129	0.482849	1.36995	0.37129	1	0.37129	0.37129	0.995309	0.37129	0.620638	0.861484	1.27888	0.687901	1.20565	0.557511	5.75184	6.54981	1.24978	3.31775	1.25315	1.1269	1.50633	1.79447	1.85338	2.17997	0.912432	1.30081	0.600399
nicotinamide ribonucleotide (NMN)	Cofactors, Prosthetic Groups, Electron Carriers	Nicotinate and nicotinamide metabolism	22152	LC/MS Pos	886	335.1	1094-61-7;	14180	C00455	HMDB00229	2.0477	1.57042	1.82367	1.64075	1.04478	1.14525	2.76947	1.52685	3.48936	1.88418	1.0371	1.06251	1.54119	1.03632	1.11881	1.02705	0.275944	1.06582	1.00968	0.996935	0.868638	0.560356	0.550032	0.852713	0.764898	0.923518	1.00307	0.990321	0.973122	0.734403	0.371821	0.607179	0.506262	0.334328	0.626436	0.274492	0.176217	0.139179	0.212297
citramalate	Carbohydrate	C5 branched dibasic acid metabolism	22158	GC/MS	1490.7	247	6236-10-8;	1081	C00815	HMDB00426	0.521402	1.02457	0.926611	0.750869	0.243363	1.59546	2.25321	1.01819	2.88956	1.29172	1.0217	0.246477	0.875914	0.756495	1.07246	0.931374	0.502627	0.981807	1.57019	0.903816	1.37596	0.901956	0.398391	0.476662	1.06011	1.39629	1.23659	1.34432	1.5878	3.24687	1.74566	1.25236	2.19087	0.898757	1.90229	1.50214	1.3014	0.939789	0.511268
beta-sitosterol	Lipids	Sterols	27414	GC/MS	2380.8	357.4	83-46-5;	222284	C01753	HMDB00852	1.14743	1.16598	1.40077	1.83743	1.04815	1.17314	1.46519	0.938849	1.58485	1.34688	0.60439	0.483151	0.79832	0.659194	1.04583	0.710413	0.449383	0.779751	0.850742	0.72566	0.31879	0.488783	0.133423	0.39501	0.302726	1.49329	1.31512	1.33008	1.23996	1.66476	1.02663	1.62112	0.978768	0.724281	1.20612	1.38362	0.914706	0.939017	0.69593
glutathione, oxidized (GSSG)	Amino acid	Glutathione metabolism	27727	LC/MS Pos	1535	613.1	103239-24-3;	6535911215652	C00127	HMDB03337	1.61509	1.54281	1.9295	1.45204	1.04465	1.5811	1.94602	0.929985	2.10595	1.61001	0.842959	0.908479	1.30799	0.990184	1.46849	1.07788	0.838438	1.13474	1.4717	1.00982	1.17019	0.932882	0.854703	0.746042	0.955348	1.06036	0.797089	1.2228	0.652841	1.15782	0.613086	0.765081	0.496983	0.628998	0.579088	0.894748	0.795775	0.783719	0.691033
threonate	Cofactors, Prosthetic Groups, Electron Carriers	Ascorbate metabolism	27738	GC/MS	1560.7	292.1	70753-61-6;	151152	C01620	HMDB00943	0.320838	0.425318	0.320838	0.512752	0.320838	1.20295	0.919934	0.727305	1.40413	1.04948	0.320838	0.762801	0.74721	0.320838	0.357583	0.606677	0.327964	0.819678	0.510765	0.702282	1.0673	1.80183	0.817073	1.96272	1.52738	1.05612	0.950517	1.65164	1.35811	1.00672	1.467	0.840424	0.765272	0.819765	1.26053	1.14434	1.08053	0.691654	0.843244
glucose-6-phosphate (G6P)	Carbohydrate	Glycolysis	31260	GC/MS	2042.7	387.2	103192-55-8;		C00668	HMDB01401	1.00132	1.35063	1.51782	1.62544	0.913231	1.19102	1.28261	0.766367	1.47527	1.44068	0.687965	0.701715	1.13347	0.601566	0.945418	1.06999	0.628727	0.930012	0.934743	0.861423	2.03997	2.02273	1.81726	1.72454	1.58519	1.02609	1.25709	1.27477	0.823288	1.34401	0.696937	0.416213	0.349014	0.477739	0.326423	0.998678	0.851969	0.71107	0.576322
fructose	Carbohydrate	Sucrose, glucose, fructose metabolism	31266	GC/MS	1762.7	204	57-48-7;	5984	C00095	HMDB00660	0.983228	1.06075	1.14937	1.22658	0.884954	1.06767	1.06938	0.805999	1.13295	1.18578	0.696027	0.616615	0.752243	0.811588	0.874297	0.677348	0.628535	0.750818	0.757922	0.706449	0.691	0.61622	0.599167	0.468307	0.481452	1.37199	1.23124	1.40011	1.16883	1.41189	1.23023	1.23588	1.19507	1.03147	1.24421	1.2529	1.05786	1.09775	0.837491
cysteine	Amino acid	Serine family (phosphoglycerate derived)	31453	GC/MS	1560.1	218	52-90-4;56-89-3;	58626419722	C00097	HMDB00574	0.248581	0.248581	0.248581	0.895163	0.604526	1.02712	0.248581	1.04421	1.24023	0.769182	0.248581	0.4609	0.97715	0.880663	0.617869	0.975537	0.248581	0.248581	0.248581	0.554325	1.78719	1.21852	2.0312	0.931653	1.79518	0.669398	0.674109	0.899306	0.248581	1.04378	0.963639	0.364018	1.02446	0.248581	1.04718	0.693999	0.769239	0.248581	0.953665
threonylphenylalanine	Peptide	Dipeptide	31530	LC/MS Pos	2500	267.2		40997994099798			0.479216	0.25751	0.25751	0.25751	0.294427	0.25751	0.25751	0.25751	0.317542	0.421959	0.496155	0.25751	0.424357	0.25751	0.284514	0.28373	0.407986	0.339368	0.439307	0.25751	0.79887	0.503513	1.16653	0.70961	1	1.97773	2.00433	3.69968	1.37739	2.72391	1.9126	2.64776	1.42223	1.7558	1.88167	0.996186	0.938268	1.28123	1.02432
2-pyrrolidinone	Amino acid	Glutamate family (alpha-ketoglutarate derived)	31675	GC/MS	1190.9	142	616-45-5 ;	12025		HMDB02039	1.15924	0.933811	1.18886	3.19376	1.02249	1.31313	2.52186	1.14377	2.90564	0.910575	0.689365	0.685782	1.10677	0.222316	0.458939	0.64798	0.415927	1.49912	0.881745	0.518247	1.59289	3.17776	1.50641	1.64859	0.966881	1.71159	0.706835	0.92377	0.922997	0.977512	0.696177	1.95966	0.378083	0.517083	1.30954	0.671106	0.767378	0.620072	0.311913
adenosine 5'-monophosphate (AMP)	Nucleotide	Purine metabolism	32342	LC/MS Pos	1210	348.1	149022-20-8;	15938965	C00020	HMDB00045	0.997505	1.09606	1.20531	1.21253	0.488795	0.832831	1.13616	0.856991	1.34686	1.36399	0.572797	0.722225	0.797511	0.633519	0.643644	0.744068	0.411786	0.656824	0.701823	0.57382	1.24229	1.04552	1.07486	1.16447	1.23197	1.18342	1.35576	1.43065	0.953589	1.56963	1.31634	0.936798	0.869485	0.743875	0.813888	1.00249	0.973765	0.758032	0.66416
UDP-glucose	Carbohydrate	Amino sugar and nucleotide sugar	32344	GC/MS	1986	243.1	117756-22-6;	8629	C00029	HMDB00286	1.25997	1.33113	3.33935	2.6627	1.40479	1.19596	0.27525	0.727871	1.23907	1.27303	0.27525	0.425923	0.54442	0.590721	0.954066	0.27525	0.786458	0.54779	0.866264	1.0502	0.882797	1.75935	1.04593	0.27525	0.27525	0.27525	0.27525	0.27525	0.27525	0.27525	0.764568	0.27525	0.27525	0.27525	0.27525	0.27525	0.27525	0.27525	0.27525
scyllo-inositol	Carbohydrate	Inositol metabolism	32379	GC/MS	1893.8	318.2	488-59-5;		C06153	HMDB06088	1.94873	2.28655	2.93899	3.85385	1.95541	1.96914	1.82366	1.1197	1.93009	1.86497	0.709126	0.839011	1.0304	0.786261	1.07794	0.886516	0.467535	0.901856	0.969604	0.971126	0.714339	0.903613	0.659027	0.710105	0.670685	1.62746	1.34458	1.9434	1.27988	1.79047	1.02887	0.731979	0.759297	0.545331	1.1985	0.944378	0.756191	1.04135	0.79543
trigonelline (N'-methylnicotinate)	Cofactors, Prosthetic Groups, Electron Carriers	Nicotinate and nicotinamide metabolism	32401	LC/MS Pos	757	138.1	6138-41-6 ;	5570	C01004	HMDB00875	0.610366	0.850492	0.625013	1.2456	0.691527	1.01978	0.613966	0.38611	0.59755	0.662805	0.485817	0.38593	0.282309	0.572063	0.428289	0.294911	0.213642	0.418735	0.280645	0.451594	1.10942	0.899117	1.27674	1.1755	1.12357	1.76915	1.6685	1.68153	1.324	1.80434	1.60945	1.48249	1.19169	1.02082	1.72209	1.6401	1.28244	1.50026	0.933248
valylglutamate	Peptide	Dipeptide	32454	LC/MS Pos	1346	247.1	3062-07-5;	7009623			0.670986	0.431742	0.684854	0.396581	0.498355	0.578972	0.433009	0.584646	0.65932	0.600274	0.407579	0.574047	0.708668	0.434181	0.472074	0.711239	0.396581	0.529156	0.534461	0.396581	1.02164	0.759636	1.04827	0.928238	1.11976	1.53028	4.48014	2.63018	1.68963	1.69793	2.43785	2.66027	2.42747	1.92697	1.95472	1.10554	1	0.971764	1.04151
linoleamide (18:2n6)	Lipids	Fatty acid amide	32455	LC/MS Pos	5639	280.2		6435901			0.290028	1.52254	0.290028	0.636048	0.290028	19.6746	2.83503	0.290028	8.3864	10.8382	1.59557	0.929204	0.620867	1.01241	0.290028	0.574456	0.290028	0.290028	0.290028	0.290028	0.852783	0.290028	1.51789	2.01951	1.19498	0.636473	1.17462	0.290028	0.290028	0.290028	31.3148	5.56658	13.9858	2.435	10.8363	0.919385	0.290028	0.290028	0.799486
valerate	Lipids	Free fatty acid	33443	LC/MS Neg	1774	101.2	109-52-4;	7991	C00803	HMDB00892	0.808321	0.23394	0.485705	0.23394	0.543897	0.914752	1.16935	0.23394	0.719532	1.4669	1.10743	0.863769	1.08261	0.23394	0.555386	1.1197	1.05962	0.984705	0.890257	0.982277	1.06138	0.485031	1.15735	1.12983	1.44098	0.940379	1.27468	1.75928	0.935774	1.8195	1.74136	0.872054	1.42571	1.56731	0.23394	2.4817	1	1.18626	0.23394
gulono-1,4-lactone	Cofactors, Prosthetic Groups, Electron Carriers	Ascorbate metabolism	33454	GC/MS	1862	333.1	1128-23-0;	608	C01040	HMDB03466	0.85624	0.906794	1.39264	1.47215	0.707965	1.0445	1.3489	0.706193	1.49188	1.38783	0.551895	0.421201	0.640781	0.42449	0.35025	0.501967	0.397859	0.685641	0.35025	0.546073	1.78285	1.46899	2.13564	1.22175	1.39036	2.62461	1.60776	2.5457	0.775832	2.00916	0.823361	0.990212	0.827095	0.587929	1	0.7409	0.724075	0.757231	0.35025
nicotinate ribonucleoside*	Cofactors, Prosthetic Groups, Electron Carriers	Nicotinate and nicotinamide metabolism	33471	LC/MS Pos	1105	256	2625-49-2;	161233	C05841		1.267	1.41256	1.78091	2.10522	1.27352	1.29921	2.89014	1.02995	2.55746	1.79785	0.869435	0.603663	1.61891	0.79214	0.985008	0.706784	0.813665	0.762991	1.32965	1.28379	0.717286	0.616077	0.28899	0.28899	0.720033	0.889946	0.691503	0.865383	0.748271	0.734483	0.28899	0.28899	0.565489	0.28899	0.572217	0.28899	0.28899	0.28899	0.28899
erythronate*	Carbohydrate	Amino sugar and nucleotide sugar	33477	GC/MS	1546.9	292.1	88759-55-1;	2781043		HMDB00613	1.07424	0.880905	1.44955	1.42059	0.565976	2.06639	1.94041	1.0094	2.12392	1.82056	0.702713	0.926269	0.808673	0.442498	1.04774	0.982942	0.361168	1.22142	1.23888	0.937498	2.08609	1.43336	2.22982	1.84106	0.888929	1.05993	1.22558	1.15407	0.376278	0.71653	1.58169	1.38497	0.604728	0.77222	0.848849	0.728517	0.991804	0.445316	0.758125
1-palmitoylglycerophosphocholine	Lipids	Phospholipids	33955	LC/MS Pos	5671	496.4	17364-16-8;	86554			0.920055	1.80066	1.82882	3.41141	1.21354	2.78268	0.933895	0.645935	1.00478	1.23795	1.60854	0.804736	1.08219	1.05806	1.98124	0.787322	0.527419	0.975767	0.995222	0.958773	0.510522	0.386621	0.596534	0.589563	0.608212	1.1351	0.843532	1.41003	1.04406	2.32894	2.92014	1.47697	0.974631	0.839107	1.58554	1.3199	2.89803	0.923743	0.969756
1-oleoylglycerophosphocholine	Lipids	Phospholipids	33960	LC/MS Pos	5700	522.4	19420-56-5;	16081932			0.960419	0.446151	1.11199	2.82943	0.925058	0.446151	0.446151	0.446151	0.898788	0.446151	0.880238	0.809257	0.446151	0.446151	0.446151	0.54596	0.694034	0.446151	1.4679	0.446151	0.446151	0.446151	0.872859	0.446151	0.446151	0.446151	0.907995	0.900119	0.528337	0.642773	1.7019	1.03958	0.446151	0.572757	0.768914	1.48913	1.70496	4.47641	0.446151
linolenate [alpha or gamma; (18:3n3 or 6)]	Lipids	Free fatty acid	34035	LC/MS Neg	5450	277.3			C06427	HMDB01388	9.54906	0.834412	0.850859	0.968753	1.94665	12.5504	21.2348	3.59187	17.8454	2.45642	0.273176	4.67752	1.22609	2.20547	0.979454	1.59892	0.476351	5.35236	0.52231	0.44635	0.160841	0.424858	0.149877	0.31472	0.154129	4.41459	0.844784	2.04834	1.16942	5.57103	0.805248	5.16234	0.6284	1.01637	1.17668	3.88484	1.89306	2.93633	1.03125
epigallocatechin	Secondary metabolism	Flavonoids	34152	LC/MS Pos	2413	307.1	970-74-1;	72277	C12136		1.30913	3.03338	1.76375	2.29976	1.05023	0.510816	1.46853	1.11204	1.17623	0.819327	0.7585	0.47281	1.10487	0.541752	0.900642	0.781013	0.581069	0.610216	0.82173	1.10799	0.688754	1.31411	0.949766	0.892007	0.835449	0.243522	0.243522	0.243522	0.243522	0.243522	0.243522	0.243522	0.243522	0.243522	0.243522	0.243522	0.243522	0.243522	0.243522
procyanidin B1	Secondary metabolism	Flavonoids	34153	LC/MS Pos	2215	579.1	20315-25-7;	146798	C10238		0.422624	0.492631	0.282441	0.21987	0.21987	1.63775	1.29209	1.60005	1	0.828341	0.21987	0.947381	0.755159	0.75369	0.460912	0.21987	0.21987	0.726642	0.21987	0.21987	0.21987	0.21987	0.21987	0.21987	0.327118	3.12639	0.677404	0.21987	1.26443	1.7394	0.21987	0.457147	0.21987	0.21987	0.831089	1.24073	2.24784	1.24791	1.39585
choline phosphate	Lipids	Choline metabolism	34396	LC/MS Pos	695	184.1	72556-74-2;	135437	C00588		0.75777	0.924845	1.26623	0.613135	1.02026	0.511655	0.517818	0.823488	0.746332	0.749992	1.37133	0.792111	0.649988	1.64536	0.43044	0.761654	0.498233	0.857099	0.801736	0.661656	2.71708	2.43608	2.83946	3.04154	2.96587	0.991839	1.13615	1.24375	1.16637	1.04378	1.24622	1.27185	1.4068	1.03748	1.32065	0.982415	1.18935	1.00816	0.921292
glycylleucine	Peptide	Dipeptide	34398	LC/MS Pos	2236	189.1	869-19-2;	928431548899	C02155	HMDB00759	0.415253	0.614301	0.311973	0.213594	0.213594	0.616342	0.60251	0.213594	0.787015	0.520545	0.213594	0.213594	0.407533	0.213594	0.213594	0.462964	0.213594	0.33085	0.213594	0.34713	0.693706	0.579181	0.604028	0.83903	0.584723	1.95627	5.07642	3.55773	2.26984	2.37388	2.59365	3.57195	2.19014	1.87723	2.23708	1.15523	0.82551	0.881619	1.01238
1-linoleoylglycerophosphocholine	Lipids	Phospholipids	34419	LC/MS Pos	5574	520.4		11988421	C04100		0.415508	1.97694	0.977624	1.81752	0.898468	1.60181	0.415508	0.415508	0.415508	0.965948	0.415508	0.415508	0.415508	0.415508	2.00293	0.762938	1.01801	1.16923	0.415508	0.740157	0.415508	0.415508	0.546798	0.415508	1.04137	0.415508	0.743798	0.415508	0.415508	0.415508	0.415508	1.02886	0.415508	0.415508	0.415508	0.415508	0.415508	0.415508	0.415508
homoserine lactone	Amino acid	Aspartate family (OAA derived)	34458	GC/MS	1296	130	2185-02-6;	445963	C02926		0.976468	1.57075	1.16005	0.299245	0.600643	0.299245	0.93371	0.299245	1.06311	1.35159	0.299245	0.405497	0.299245	0.299245	0.299245	0.299245	0.299245	0.299245	0.299245	0.299245	2.17025	1.74632	0.299245	1.16593	1.03745	0.299245	0.99575	1.21748	0.299245	1.21371	1.08923	0.299245	0.623914	0.37684	0.438696	0.757011	0.69022	0.395768	1.00425
1-dihomo-linolenyl-glycerol (1-monoeicosatrienoin)	Lipids	Glycerolipids	35151	LC/MS Pos	5735	398.2					1.16862	0.216303	0.216303	0.526863	0.216303	1.31474	2.24459	0.767014	3.17498	1.0234	0.526445	1.55949	1.32622	0.358308	3.33793	0.720666	0.216303	1.46778	0.882705	0.216303	0.216303	0.216303	0.404965	0.216303	0.216303	0.751574	0.216303	0.570808	1.05977	5.05123	0.464317	1.52001	0.216303	0.712832	0.679415	2.13968	3.51457	1.51334	1.05576
cysteine-glutathione disulfide	Amino acid	Glutathione metabolism	35159	LC/MS Pos	821	427.1	13081-14-6;	4247235		HMDB00656	1.18067	1.25729	1.02944	0.959936	0.741922	0.713738	0.665722	0.773168	1.07603	1.08421	0.791843	0.840139	0.500517	0.8174	0.855773	0.85288	0.569952	0.679282	0.827916	0.832954	0.793465	0.881775	0.679289	0.788264	0.786859	1.31844	1.79014	1.39006	1.19768	1.28094	1.11243	1.05509	0.619767	1.05909	1.00434	0.970556	1.12833	0.769773	0.911157
1-palmitoylglycerophosphoinositol*	Lipids	Phospholipids	35305	LC/MS Neg	5573	571.3					0.857962	0.941058	0.830433	0.995535	1.19281	3.40384	1.27161	0.404259	1.01447	0.999705	0.450333	0.259312	0.621086	0.862051	0.566341	1.27658	0.428647	0.641925	0.26448	0.454371	0.259312	0.408358	0.259312	0.259312	0.259312	2.19875	2.19181	0.856728	2.12741	2.17864	0.91727	1.94266	0.990221	0.551917	0.884674	1.36644	2.17677	1.99107	1.11014
1-palmitoylglycerophosphoethanolamine	Lipids	Phospholipids	35631	LC/MS Neg	5940	452.3		9547069		HMDB11503	0.554685	0.352877	0.632123	1.10308	1.24328	2.45146	0.974308	0.640126	0.776802	0.352877	0.458373	0.606026	0.764657	0.861832	0.352877	0.758397	0.613796	0.93208	0.866093	0.603788	0.352877	0.352877	0.488334	0.544882	0.48291	2.34908	2.00604	2.66394	1.93391	2.16719	2.269	3.80423	1.44529	1.45497	2.12705	2.18457	1.23241	2.25825	0.487691
xylonate	Carbohydrate	Amino sugar and nucleotide sugar	35638	GC/MS	1722	292	73686-31-7;	6602431	C05411		0.610547	0.757856	0.21789	1.01759	0.374747	1.48363	1.45047	0.982407	1.60521	1.52323	0.21789	0.838724	1.10955	0.697764	1.02415	1.22057	0.539215	1.17758	0.885656	1.06816	2.7844	2.87371	2.27576	2.4478	1.92328	0.890097	0.5816	0.835283	0.753204	1	1.12212	1.43653	0.849454	0.817761	1.2284	1.05103	0.341032	0.736539	0.782175
cyano-alanine	Amino acid	Aspartate family (OAA derived)	35660	GC/MS	1402	140.9	6232-19-5;	13538	C02512		1.87247	3.0143	2.72324	1.71312	1.13853	1.83303	2.39866	0.546233	1.45389	1.79458	0.37633	0.814496	0.576764	0.531738	1.15796	0.637406	0.544244	0.551577	0.618301	0.440007	0.999967	1.26398	0.853536	0.522898	1.91028	2.40398	2.26525	3.51666	0.710621	1.75216	1.1855	0.403788	0.67781	0.978523	0.248944	0.982968	1.19691	1.00003	0.62185
dihomo-linolenate (20:3n3 or n6)	Lipids	Free fatty acid	35718	LC/MS Neg	5600	305.4		5312529	C03242	HMDB02925	1.14964	0.674355	0.175941	0.677991	0.393838	5.96842	5.29364	1.33485	2.88519	1.64471	0.354765	3.38825	1.78272	1.14407	0.908797	1.26721	0.385302	3.02989	0.708972	0.323854	0.174018	0.297456	0.279759	0.174018	0.264159	3.54246	0.873305	1.01366	5.93308	5.71005	0.839862	4.19205	0.655217	1.27729	1.02826	4.11777	2.87056	2.28849	1.60738
1,3-dihydroxyacetone	Carbohydrate	Glycolysis	35963	GC/MS	1263	103	96-26-4;62147-49-3;	670	C00184	HMDB01882	1.26996	0.934953	1.88669	1.28803	1.10554	1.0151	2.83454	0.543462	1	3.00029	0.397823	0.886193	1.41517	0.450727	0.639479	0.543561	0.651309	0.694178	0.848808	0.669491	0.902271	1.00342	0.648001	0.397823	0.600205	0.947029	0.996582	1.58597	1.2271	1.99994	1.60643	2.47559	1.15131	0.618069	1.54743	0.526457	1.04385	0.738008	1.05096
gamma-glutamylglutamate	Peptide	gamma-glutamyl	36738	LC/MS Pos	1036	277.1	1116-22-9;	92865			0.213982	0.213982	0.213982	0.213982	0.213982	0.213982	0.840708	0.213982	0.213982	0.213982	0.213982	0.213982	0.213982	0.213982	0.213982	0.213982	0.213982	0.213982	0.213982	0.213982	0.213982	0.213982	0.213982	0.213982	0.213982	0.213982	0.213982	0.213982	0.213982	0.213982	0.213982	0.213982	0.213982	0.213982	0.213982	0.213982	0.213982	0.213982	0.213982
leucylleucine	Peptide	Dipeptide	36756	LC/MS Pos	3012	245.1	3303-31-9;	768076992072	C11332		0.374583	0.292163	0.449122	0.338174	0.32318	0.38235	0.444219	0.433253	0.806295	0.974255	0.292163	0.380008	0.53248	0.358115	0.420897	0.447808	0.548363	0.346168	0.806014	0.365923	1.33434	0.924753	0.962674	1.02574	1.3696	0.718702	1.30394	2.87539	1.20477	3.67032	3.97818	2.01948	3.54355	2.49666	2.55928	1.78763	1.78475	1.18336	1.77429
isoleucylleucine	Peptide	Dipeptide	36760	LC/MS Pos	2856	245.1	26462-22-6;	11644431			0.252368	0.252368	0.252368	0.252368	0.252368	0.415156	0.252368	0.252368	0.252368	0.569462	0.252368	0.38226	0.252368	0.369299	0.252368	0.381974	0.252368	0.283512	0.252368	0.278892	0.850086	1.0152	0.664972	0.851893	0.585275	0.334649	1	2.26805	1.12509	2.08036	2.97787	1.35224	2.42333	2.13693	2.14128	1.04028	1.01304	0.959723	1.15776
4-hydroxycinnamate	Amino acid	Aromatic amino acid metabolism (PEP derived)	36770	GC/MS	1852	308.18	501-98-4;	637542	C00811	HMDB02035	1.83054	1.57306	1.74604	2.42743	1	2.28923	2.22597	1.21421	2.4539	2.8739	0.830341	0.815555	0.903754	1.229	1.24212	0.866684	0.903045	1.32818	1.02176	0.998147	1.78599	0.941893	0.845352	1.54906	1.15632	0.882379	0.965852	0.797732	0.448286	0.844762	0.349033	0.242238	0.242238	0.272644	0.897685	0.437762	0.242238	0.667692	0.242238
methylphosphate	Cofactors, Prosthetic Groups, Electron Carriers	Oxidative phosphorylation	37070	GC/MS	1221	240.9	7023-27-0;	13130			1	1.2045	1.69852	0.664634	0.238311	1.31795	1.46186	1.49365	1.34343	1.05665	0.238311	0.557775	0.395991	0.703254	0.238311	1.0155	0.468853	1.04065	0.238311	0.984498	0.238311	0.54138	0.238311	0.692727	0.238311	1.09459	0.925502	2.2677	1.44918	0.864971	0.499075	0.876032	0.695472	0.238311	1.95823	0.769358	0.621029	0.571173	0.873442
alanylvaline	Peptide	Dipeptide	37084	LC/MS Pos	1513	189		137276			0.182446	0.182446	0.182446	0.182446	0.182446	0.182446	0.182446	0.182446	0.182446	0.304411	0.182446	0.182446	0.182446	0.182446	0.182446	0.182446	0.182446	0.182446	0.182446	0.182446	0.358922	0.182446	0.238087	0.535476	0.344582	1	2.96567	1.62286	1.35729	1.47475	1.71381	2.00315	1.52113	1.42462	1.81958	0.245926	0.526932	0.685057	1.24395
alanylleucine	Peptide	Dipeptide	37093	LC/MS Pos	2150	203		259583			0.194509	0.503968	0.236715	0.273542	0.118214	0.244648	0.263206	0.118214	0.354571	0.842916	0.118214	0.574278	0.31438	0.246029	0.118214	0.344282	0.225364	0.289254	0.570984	0.163079	0.998698	0.878457	0.770181	1	1.01724	1.30479	4.13971	3.50932	2.45015	2.64496	3.24968	2.94161	2.60519	1.74634	2.77226	1	1.1064	1.19488	1.21589
dihydrokaempferol	Secondary metabolism	Flavonoids	37116	LC/MS Neg	2568	287	480-20-6;		C00974		0.299815	0.525154	0.516601	0.461278	0.299815	0.299815	0.299815	0.299815	0.299815	0.44906	0.299815	0.299815	0.299815	0.299815	0.299815	0.299815	0.299815	0.299815	0.299815	0.299815	0.299815	0.299815	0.299815	0.299815	0.299815	9.28151	11.4558	3.90762	7.41007	3.73403	0.549469	0.367341	1.05219	0.299815	0.82338	0.74902	0.947806	0.682921	0.547034
alanylisoleucine	Peptide	Dipeptide	37118	LC/MS Pos	2011	203.1		4173585246008			0.800627	0.250816	0.250816	0.250816	0.250816	0.250816	0.250816	0.250816	0.275874	0.250816	0.250816	0.250816	0.593442	0.250816	0.828068	0.250816	0.250816	0.250816	0.525859	0.250816	0.596368	0.428453	0.900078	0.451235	0.959302	0.931141	2.4955	2.8889	1.12864	2.1681	1.80904	3.18759	1.35047	2.4375	1.93503	1.36485	0.850543	1.61221	0.871361
uridine-2',3'-cyclic monophosphate	Nucleotide	Pyrimidine metabolism	37137	LC/MS Neg	1082	304.9		4634036	C02355	HMDB11640	0.074781	0.074781	0.074781	0.074781	0.074781	0.074781	0.074781	0.074781	0.074781	0.074781	0.074781	0.074781	0.074781	0.074781	0.074781	0.074781	0.074781	0.074781	0.074781	0.074781	0.898734	10.7407	0.937216	10.2332	1.06278	0.074781	0.692457	0.074781	0.074781	0.074781	0.074781	0.074781	0.074781	0.074781	0.074781	0.074781	0.074781	0.074781	0.074781
guanosine-2',3'-cyclic monophosphate	Nucleotide	Purine metabolism	37139	LC/MS Pos	1620	346		417655	C06194	HMDB11629	0.346943	0.346943	0.346943	0.346943	0.346943	0.346943	0.346943	0.346943	0.449347	0.540601	0.346943	0.346943	0.346943	0.346943	0.346943	0.346943	0.471483	0.346943	0.346943	0.346943	17.9599	15.1443	19.9531	14.5635	19.8066	0.728356	0.857098	1.44988	0.346943	0.530008	0.633142	0.960709	0.346943	1.34386	1.505	0.346943	0.539038	0.67699	0.597547
gallocatechin	Secondary metabolism	Flavonoids	37143	LC/MS Pos	1970.4	307	3371-27-5;	9882981	C12127		3.23074	3.87895	4.59612	3.80724	2.93893	1.16989	2.54404	2.13695	2.60904	2.0324	1.26889	1.21445	1.61062	1.46083	1.73372	1.41946	1.01133	1.206	1.51809	1.44532	1.75166	1.39966	1.39444	1.38102	1.34903	0.364007	0.064767	0.228714	0.0579	0.074096	0.059637	0.191611	0.179355	0.146376	0.343483	0.12695	0.251699	0.305958	0.163842
2-hydroxyglutarate	Lipids	Free fatty acid	37253	GC/MS	1576	247	40951-21-1;	43	C02630	HMDB00606	1.00886	0.986679	0.527406	0.92802	0.362416	2.43532	3.14163	1.6785	2.67662	2.95579	1.2487	1.11459	1.5365	1.03654	1.17877	1.66709	0.986429	1.07061	1.71389	1.28701	2.87556	2.06984	0.951642	1.26582	1.45618	0.866466	1.01332	1.97213	1.23942	1.41104	1.84608	1.50724	1.62746	1.41678	1.40542	1	0.812566	0.765735	0.320533
9-HODE	Lipids	Oxylipins	37373	LC/MS Neg	5259	295.3	73543-67-6;	5312830	C14767	HMDB04670	5.20099	0.538128	0.822053	1.22626	1.59452	1.99613	8.44483	1.08501	6.91169	3.37429	0.615389	2.24852	1.09421	1.43979	1.16611	2.15463	0.604649	4.20122	0.707101	0.515986	0.435402	0.422816	0.644092	0.358524	0.456112	1.10741	0.345254	1.26022	0.914987	2.53397	0.311353	2.04121	0.370026	0.580893	0.843064	3.47345	1.5788	1.94347	1.16742
erythrulose	Carbohydrate	Sucrose, glucose, fructose metabolism	37427	GC/MS	1496	205.1	533-50-6;	5460032	C02045	HMDB06293	0.232307	0.720728	1.5773	1.75448	0.492668	1.02006	1.40502	0.588664	1.63133	1.66388	0.232307	0.646553	1.00454	0.36757	0.523562	0.475512	0.763682	0.761247	0.779509	0.812549	0.232307	0.585702	0.545087	0.232307	0.232307	0.995456	1.23285	0.733556	1.26591	1.32691	1.56907	2.62172	1.96254	1.05657	2.32682	1.27481	1.52038	0.871401	1.3106
cytosine-2',3'-cyclic monophosphate	Nucleotide	Pyrimidine metabolism	37465	LC/MS Neg	957	304.1	15718-51-1;	417654	C02354	HMDB11691	0.060747	0.060747	0.060747	0.060747	0.060747	0.060747	0.060747	0.060747	0.060747	0.060747	0.060747	0.060747	0.060747	0.060747	0.060747	0.060747	0.060747	0.060747	0.060747	0.060747	0.747565	1	0.823435	0.887566	0.944338	0.060747	0.060747	0.060747	0.060747	0.060747	0.060747	0.060747	0.060747	0.060747	0.060747	0.060747	0.060747	0.060747	0.060747
adenosine-2',3'-cyclic monophosphate	Nucleotide	Purine metabolism	37467	LC/MS Neg	1781	328.2	37063-35-7;	2024	C02353		0.017878	0.017878	0.017878	0.017878	0.017878	0.017878	0.017878	0.017878	0.017878	0.017878	0.017878	0.017878	0.017878	0.017878	0.017878	0.017878	0.017878	0.017878	0.017878	0.017878	0.925165	1.14933	0.867889	1	1	0.017878	0.017878	0.017878	0.026036	0.017878	0.017878	0.020777	0.017878	0.017878	0.017878	0.017878	0.017878	0.017878	0.017878
naringenin-7-O-glucoside	Secondary metabolism	Flavonoids	37471	LC/MS Neg	3732	433.3	529-55-5;				0.888729	1.55547	2.55668	3.42854	1.32578	1.47365	0.702327	0.496657	0.470764	0.618259	0.273155	0.273155	0.273155	0.273155	0.273155	0.273155	0.273155	0.446057	0.273155	0.344547	0.273155	0.273155	0.273155	0.273155	0.273155	0.783883	0.406412	0.273155	0.347277	0.273155	0.273155	0.273155	0.273155	0.273155	0.394046	0.273155	0.529145	0.273155	0.273155
4-hydroxy-3-methoxybenzyl alcohol	Secondary metabolism	Phenylpropanoids	37507	LC/MS Neg	2504	153.1	498-00-0;	62348	C06317		0.462733	0.462733	0.462733	0.462733	0.462733	1.11868	0.973744	0.462733	1.56998	1.45855	0.828503	0.583829	1.32939	0.639263	0.812101	0.462733	0.462733	0.462733	0.466713	0.462733	0.462733	0.462733	0.462733	0.462733	0.462733	3.09328	3.46747	5.61906	2.91682	3.19741	1.38551	1.02626	1.50889	0.620251	0.88132	0.777129	0.593681	0.462733	0.462733
1,2-propanediol	Lipids	Glycerolipids	38002	GC/MS	1041	117	57-55-6;		C00583	HMDB01881	0.98905	1.0278	1.0329	5.18421	1.64731	2.14108	1.28723	0.688536	1.2622	2.08888	0.091864	0.364456	0.925959	0.856421	0.621017	2.03538	0.347463	0.959415	0.625152	0.584594	0.306769	0.089431	0.073854	0.096517	18.0779	1.90419	3.00756	2.72541	0.930961	3.52277	1.73437	1.01929	1.71033	0.747543	1.42937	1.84746	0.909724	2.46383	0.972205
arabitol	Carbohydrate	Amino sugar and nucleotide sugar	38075	GC/MS	1687.5	307.1	7643-75-6;	94154	C00474	HMDB01851	0.263457	1.14746	0.263457	0.263457	0.263457	0.263457	0.662756	0.813815	1.92936	1.31195	0.497641	0.263457	0.673582	0.263457	1.93057	0.602111	0.263457	1.18396	1.22475	0.770125	2.39712	2.3951	1.99934	1.75746	1.47423	0.263457	0.427051	0.263457	0.42136	0.687795	0.263457	0.263457	0.915677	0.764727	0.263457	0.482339	1.08432	0.263457	1.28194
kaempferol 3-O-beta-glucoside	Secondary metabolism	Flavonoids	38145	LC/MS Neg	3085	447.2	480-10-4;				0.229588	0.229588	0.229588	0.229588	0.229588	0.229588	0.229588	0.229588	0.229588	0.229588	0.229588	0.229588	0.229588	0.229588	0.229588	0.229588	0.229588	0.229588	0.229588	0.229588	0.229588	0.229588	0.229588	0.229588	0.229588	0.811122	0.984363	0.675349	0.995591	0.229588	0.256278	0.229588	0.229588	0.229588	0.229588	0.229588	0.229588	0.229588	0.229588
glycyltryptophan	Peptide	Dipeptide	38151	LC/MS Pos	2542	262.4		155134092181			2.27505	2.3166	4.70379	2.62152	2.88123	1.11214	1.49571	0.806821	1.59334	1.21824	1.03263	0.879606	0.892468	0.735041	1.30951	0.608878	0.278646	0.662011	0.889212	1	0.278646	0.278646	0.278646	0.278646	0.278646	0.817909	1.33446	1.05112	0.950397	0.967373	0.278646	0.770045	0.725135	0.52099	0.626615	0.630572	0.278646	0.278646	0.278646
beta-amyrin	Secondary metabolism	Terpenoids	38285	GC/MS	2416	218.2	559-70-6;	73145	C08616		0.691136	0.770358	0.965165	1.40365	0.550027	0.930724	1.03483	0.923977	1.24848	1.36155	0.325951	0.393793	0.430368	0.759637	0.564775	0.53987	0.153349	0.780758	0.552217	0.396112	0.153349	0.272674	0.153349	0.165546	0.166414	1.88691	1.96912	2.10121	1.54901	1.75459	2.75904	2.21344	2.4557	1.32039	2.28795	1.61108	1.37918	1.21416	1.15859
9,10-hydroxyoctadec-12(Z)-enoic acid	Lipids	Oxylipins	38399	LC/MS Neg	5177	313.3	263399-34-4;	9966640	C14828	HMDB04704	1.75992	0.720147	0.229154	0.297407	0.229154	6.23111	3.24862	2.04467	3.10295	3.14029	0.229154	7.07184	4.26763	2.15603	4.76694	1.65762	0.229154	9.57515	1.82973	0.368679	0.378448	0.639167	0.229154	1.00488	0.404796	0.229154	0.656486	0.340653	1.0328	1	0.229154	0.712394	0.470188	0.289933	0.95119	2.21758	2.95781	1.14289	0.349159
alanylphenylalanine	Peptide	Dipeptide	38679	LC/MS Pos	2422	237.2	3061-90-3;	2080			0.174869	0.326591	0.174869	0.174869	0.174869	0.174869	0.174869	0.174869	0.231738	0.605334	0.174869	0.174869	0.37773	0.174869	0.427343	0.566936	0.174869	0.174869	0.174869	0.174869	0.862575	0.548844	0.700649	1.01515	0.559596	1.29257	1.81774	2.46769	1.57466	1.93602	2.83223	1.98017	1.88856	1.42139	1.94616	1.13742	0.953591	0.805351	0.984846
phenethylamine (isobar with 1-phenylethanamine)	Secondary metabolism	Amine derived	38763	LC/MS Pos	2114.7	122.1			C02455		0.240507	0.240507	0.240507	0.240507	0.240507	0.868599	0.255817	0.240507	0.240507	0.240507	0.240507	0.240507	0.240507	0.240507	0.29147	0.240507	0.240507	0.240507	0.240507	0.240507	0.240507	0.240507	0.359863	0.240507	0.240507	0.54267	0.240507	0.679612	0.240507	0.39168	1.57811	1.8816	0.637075	1.77124	1.1314	3.26342	2.03055	3.78967	2.03523
norophthalmate*	Amino acid	Glutathione metabolism	39251	LC/MS Pos	989	276.1	1116-21-8;	5489007		HMDB05766	1.76997	1.51639	2.25306	3.70488	3.302	7.34299	1.48284	1	1.65516	2.69101	0.728097	0.871945	1.25285	0.79492	1.00761	1.1041	0.650016	1.43614	0.992389	0.979944	0.153689	0.153689	0.153689	0.153689	0.484653	1.04897	0.153689	0.939933	0.153689	1.28086	1.32439	0.584391	0.982978	0.6706	0.153689	1.29912	0.975217	1.02847	0.153689
campesterol	Lipids	Sterols	39511	GC/MS	2353	343.4	474-62-4;	173183	C01789	HMDB02869	1.47341	0.873692	1.7736	1.5256	0.123134	1.21269	1.77824	0.864462	1.73953	1.17797	0.831019	0.752931	0.747816	0.687359	0.768659	0.783046	0.123134	0.661041	0.741706	0.508707	0.355581	0.325494	0.278566	0.601717	0.123134	1.09841	0.849899	1.35122	0.58697	1.03017	1.0536	0.767629	1.02785	0.689962	1.0597	1.30159	1.0799	0.889847	0.578384
thymidine	Nucleotide	Pyrimidine metabolism	39539	LC/MS Neg	1935	284.8	50-89-5;	5789	C00214	HMDB00273	0.754513	0.580717	0.778059	0.662963	0.493025	0.45517	0.325647	0.170243	0.502337	0.384295	0.095525	0.095525	0.25012	0.095525	0.211733	0.117194	0.095525	0.125428	0.181335	0.147248	0.14687	0.095525	0.095525	0.095525	0.127536	5.24491	3.76562	5.79184	2.55381	5.75052	2.35785	2.25457	1.82743	1.43946	1.83691	1.76407	1.28838	1.59601	0.80407
indole-3-acetyl-aspartate	Hormone metabolism	Auxin metabolism	39613	LC/MS Pos	3153.9	291.1	2456-73-7;	4656408			1.20211	0.960467	0.98318	1.0613	0.41189	1.55853	1.47917	1.07811	1.10907	2.09172	0.842437	0.932659	1	1.01468	1.08363	1.13353	1.04504	1.10434	1.33577	0.991119	0.250625	0.250625	0.250625	0.250625	0.250625	1.39087	1.21079	0.998041	0.665437	1.32853	1	0.620362	1.02465	0.590729	0.814034	0.777983	0.250625	1.19958	0.459674
9,10-epoxystearate	Lipids	Oxylipins	39627	LC/MS Neg	5386.6	297.4		15868			3.11267	0.415059	0.185561	0.830123	0.598973	1.91704	4.48335	1.1126	3.76284	2.5205	0.289621	2.17767	0.185561	1	0.185561	1.11258	0.185561	2.80189	0.185561	0.185561	0.24376	0.185561	0.185561	0.185561	0.281216	0.806335	0.5329	0.185561	2.47321	1.7905	0.185561	1.49379	0.56587	0.798138	0.805994	1.91206	1.77152	1.19366	0.905189
guanosine 3'-monophosphate (3'-GMP)	Nucleotide	Purine metabolism	39786	LC/MS Pos	1516.8	364		3522			1	0.344725	0.905328	0.344725	0.770589	0.344725	0.672969	0.344725	0.344725	0.344725	0.344725	0.344725	0.785066	0.344725	1.71476	0.344725	0.344725	0.344725	0.344725	0.344725	3.15795	4.21132	6.32749	5.42519	5.85597	0.344725	1.01207	0.344725	0.344725	0.61383	1	1.04981	0.344725	0.344725	0.344725	0.344725	0.344725	0.681781	0.344725
uridine monophosphate (5' or 3')	Nucleotide	Pyrimidine metabolism	39892	LC/MS Neg	635	323.1					1.04428	0.93477	0.884971	1.11495	1.16325	1.22876	1.01158	0.927755	0.935628	1.1163	0.702525	0.7919	0.730335	1.09158	0.636334	0.806046	0.666457	0.781446	0.879658	0.618239	0.368366	0.380881	0.515389	0.459199	0.623875	1.66048	1.81965	1.57524	1.63837	1.73165	1.34308	1.16652	1.32347	1.09732	1.12455	1.1668	1.20315	1.18035	0.897103
valylleucine	Peptide	Dipeptide	39994	LC/MS Pos	2503.3	231.2		352039			0.207554	0.370066	0.244105	0.20251	0.144187	0.439177	0.144187	0.21847	0.347373	1.14143	0.310628	0.480877	0.632999	0.290524	0.334087	0.454504	0.288527	0.365582	0.521046	0.307791	1.37885	1.29448	0.8259	1	1.13165	1	1.82521	2.77596	2.05369	2.39886	2.82936	1.87622	2.82903	1.73314	2.29661	1.25156	0.997056	1.23388	1.31389
isoleucylglycine	Peptide	Dipeptide	40008	LC/MS Pos	1732	189.2	868-28-0;	342532			0.41348	0.479676	0.397801	0.390413	0.425466	0.215388	0.256502	0.465232	0.408069	0.875953	0.215388	0.343403	0.477846	0.524391	0.215388	0.657874	0.423863	0.215388	0.433049	0.215388	1	0.880113	0.821799	0.74273	1.22308	1.40166	2.78736	2.73192	1.69121	1.63428	2.5018	2.68159	2.21245	2.27962	2.43437	1.31368	0.868563	1.12459	1.07967
leucylalanine	Peptide	Dipeptide	40010	LC/MS Pos	1760	203.2	7298-84-2;	259321			0.800341	1.07707	0.795561	0.892591	0.260496	0.70652	0.616731	1.03833	0.762977	1.21183	0.293788	0.463372	1.37502	1.35399	0.371137	0.410101	0.430103	0.509299	0.83503	1.47367	1.18417	0.812887	1.12783	0.945091	1.17555	0.834911	1.11063	1.40378	0.582936	1.59321	2.16323	1.32656	1.88819	1.17662	1.57735	1.08387	0.961672	0.822038	1.24633
lysylleucine	Peptide	Dipeptide	40020	LC/MS Pos	1546	260.2	7369-79-1;	4682588			0.320158	0.223387	0.300954	0.326038	0.181066	0.285852	0.28795	0.303576	0.582273	0.737487	0.386982	0.571456	0.464164	0.488297	0.247095	0.429213	0.385254	0.273278	0.641644	0.323816	1.13242	0.836273	0.935394	0.941417	1.06461	1.60761	4.26653	4.09605	2.05829	3.0017	3.21151	2.99295	2.94762	2.46795	2.52824	1.28562	1.35169	1.15432	1.34983
leucylglutamate	Peptide	Dipeptide	40021	LC/MS Pos	1716	261.2		52595895259590			0.272327	0.213433	0.312075	0.299494	0.243207	0.323951	0.528482	0.261374	0.557442	0.830759	0.349218	0.353252	0.461736	0.359079	0.261333	0.469463	0.336843	0.318608	0.641813	0.223049	1.6834	0.838383	0.792528	1.0048	1.52914	1.96773	4.45784	3.94914	2.08446	2.87554	3.44472	3.41068	2.64146	2.54445	2.83598	1.2598	1.20363	1.20747	1.31855
dihydromyricetin	Secondary metabolism	Flavonoids	40035	LC/MS Pos	2834	321.1	27200-12-0;	161557	C02906		0.624484	0.978451	1.09041	1.03137	0.443091	0.865462	0.993158	0.812524	0.803731	1.02155	0.637025	0.558815	1.00684	0.493777	0.871848	0.702929	0.593221	0.670377	0.469854	0.632038	1.47579	1.0373	1.02996	0.819055	1.10881	0.855444	0.925858	1.358	0.795794	1.25309	1.86618	1.70795	1.32226	0.902633	1.39318	0.940207	0.882051	0.907081	0.829538
leucylglycine	Peptide	Dipeptide	40045	LC/MS Pos	1800	189.2	686-50-0;	79070			0.280571	0.380601	0.376302	0.332703	0.153059	0.22569	0.325752	0.269463	0.46073	0.891097	0.22833	0.275436	0.479728	0.25246	0.204397	0.524591	0.191119	0.265548	0.382093	0.347855	1.2551	1.11365	0.865633	0.964598	1	1.5347	3.57262	3.06687	1.89141	2.03128	3.61529	3.16781	3.00893	2.39126	2.64543	1.17402	1.0354	1.10808	1.22832
isoleucylalanine	Peptide	Dipeptide	40046	LC/MS Pos	1686	203.2	24787-73-3;	52460095246010			1.06929	1.31466	0.754795	0.878748	0.473783	0.918859	0.469135	0.890767	0.560831	1.78492	0.469135	0.469135	1	0.79411	0.571319	0.562317	0.823707	0.823553	0.768184	1.24088	0.570345	0.791571	1.02737	0.595295	0.819293	1.10698	0.923134	1.71654	1.017	1.46802	1.4584	1.19957	1.14853	1.05958	1.46718	1.10547	1.22573	0.88185	1.0513
leucylserine	Peptide	Dipeptide	40048	LC/MS Pos	1519.7	219.2	6209-12-7;	3621685			0.463042	0.454531	0.487452	0.426278	0.32907	0.443352	0.45137	0.445828	0.657744	1.22066	0.536774	0.42142	0.495919	0.485565	0.386502	0.619257	0.523103	0.577498	0.523565	0.544528	1.33352	0.786874	0.866558	0.920572	1	1.26126	1.75642	3.27197	1.54475	2.49573	3.55973	1.77679	2.84771	2.29126	2.42119	1.12147	1.25489	1.55149	1.30547
valylisoleucine	Peptide	Dipeptide	40050	LC/MS Pos	2365	231.2	20556-14-3;	52460125246013			0.126758	0.174484	0.254773	0.397047	0.126758	0.397698	0.286509	0.218984	0.470099	0.882342	0.126758	0.24132	0.275353	0.229753	0.245132	0.401615	0.192344	0.276275	0.405394	0.218803	1.19978	1.21281	0.817039	0.844805	0.946825	1.34766	3.69603	3.24483	2.24748	2.21992	3.45323	3.13816	3.41445	2.32002	3.13159	1.27185	1.15064	1.05317	1.41746
threonylleucine	Peptide	Dipeptide	40051	LC/MS Pos	2204	233.2	50299-12-2;	4420322			0.186657	0.214239	0.186657	0.312389	0.186657	0.308855	0.443918	0.186657	0.539896	0.729215	0.186657	0.464713	0.308826	0.186657	0.186657	0.513298	0.186657	0.240066	0.446715	0.186657	0.826306	0.809673	0.799855	0.887687	0.884503	1.12871	4.15032	2.61445	2.16933	1.99801	2.05681	2.6191	2.07417	1.57199	2.27175	0.944762	1.11231	1.05524	0.86908
leucylasparagine	Peptide	Dipeptide	40052	LC/MS Pos	1418	246.2	14608-81-2;	4128305			0.415327	0.256219	0.735598	0.256219	0.256219	0.256219	0.464918	0.336885	0.538667	0.615359	0.313872	0.256219	0.297329	0.256219	0.256219	0.43779	0.292405	0.256219	0.715615	0.338099	0.934578	0.437234	0.805521	0.256219	1.06542	1.18964	2.14556	2.86205	1.73686	2.20715	2.13169	2.29251	2.09797	1.97832	2.27698	1.3498	1.06952	1.08214	0.930477
serylphenyalanine	Peptide	Dipeptide	40054	LC/MS Pos	2348	253.2					0.405738	0.204904	0.204904	0.204904	0.204904	0.204904	0.204904	0.37115	0.503269	0.466294	0.250117	0.298044	0.323714	0.204904	0.361497	0.433036	0.454596	0.204904	0.529079	0.262751	0.999579	0.486781	0.72388	0.756117	1.00042	1.64896	2.87813	3.19596	1.29108	2.32591	2.25985	2.6716	1.74325	1.96736	2.02267	1.08599	0.650599	1.32443	0.789693
isoleucylglutamate	Peptide	Dipeptide	40057	LC/MS Pos	1650	261.2	42516-53-0;				0.795618	0.267031	0.267031	0.267031	0.267031	0.34025	0.391634	0.267031	0.321923	0.267031	0.984433	0.267031	0.267031	0.267031	0.86084	0.411302	0.489422	0.267031	0.698989	0.267031	0.9398	0.36913	0.967206	0.483876	1.35952	1.55635	2.13698	3.78995	1.43246	1.78686	1.42027	2.22124	1.06339	1.80435	1.50261	1.01557	0.651377	0.892331	1.34173
histidylleucine	Peptide	Dipeptide	40061	LC/MS Pos	1482	269.2	7763-65-7;	1890086992010			0.182087	0.182087	0.316446	0.182087	0.182087	0.182087	0.296942	0.252033	0.182087	0.322386	0.317895	0.182087	0.316401	0.182087	0.182087	0.231899	0.186705	0.187806	0.252876	0.182087	0.878492	0.565348	0.663687	0.584356	1.08612	1.68602	2.9747	3.49477	1.36101	2.52729	1.80826	3.6227	1.52592	2.11532	1.86568	1.02396	0.459345	0.976043	0.715259
serylleucine	Peptide	Dipeptide	40066	LC/MS Pos	2106	219.2	6665-16-3;				0.074497	0.074497	0.074497	0.074497	0.074497	0.291563	0.310492	0.170848	0.372976	0.666063	0.385704	0.328414	0.312124	0.119764	0.0852	0.476014	0.221579	0.283023	0.447033	0.345445	0.876006	0.700164	0.735774	0.87742	1.18556	1.65473	4.55459	3.62489	2.32079	2.30399	2.58968	2.52701	2.27725	1.9513	2.30801	1.12399	1.12258	1.2142	1.33712
aspartylleucine	Peptide	Dipeptide	40068	LC/MS Pos	2310	247.2	3062-14-4;	332962			0.325381	0.325381	0.347997	0.455022	0.325381	0.5773	0.325381	0.435683	0.352458	0.767113	0.325381	0.325381	0.405318	0.325381	0.325381	0.364477	0.413197	0.35683	0.510022	0.734963	1	0.669331	0.839918	1	1.32372	1.21326	5.151	3.27175	2.24736	2.35417	1.903	2.57808	2.38714	1.56508	2.48928	1.19344	1.18988	0.683744	0.966625
leucocyanidin	Secondary metabolism	Flavonoids	40172	GC/MS	2217.8	368.2	480-17-1;		C05906		3.69034	3.83244	6.48315	9.34581	2.93252	2.78007	3.1909	1.97815	2.24633	2.14826	0.519087	1.00084	1.55069	1	1.27449	0.671752	0.449885	0.667659	0.651618	0.807267	1.01561	0.88201	0.687703	0.622578	0.588728	1.41496	0.030723	0.035083	0.030723	0.387883	0.030723	0.030723	0.030723	0.030723	0.031488	0.723651	0.684938	0.702253	0.448277
valylglycine	Peptide	Dipeptide	40475	LC/MS Pos	1330	175.1	686-43-1;	136487			0.200744	0.943262	0.616525	0.576097	0.200744	0.792153	0.397121	0.714427	0.448393	0.805198	0.200744	0.571081	0.769433	0.696344	0.337845	0.653937	0.381949	0.306333	0.955531	0.790091	1.21235	0.687789	1.04447	1.10757	0.810811	0.875363	2.24478	2.22607	1.22593	1.50421	2.02863	2.00937	1.48518	1.99133	1.8484	1.13965	1.05674	1.06177	0.790303
methyl-beta-glucopyranoside	Nucleotide	Glucose derivative	40480	LC/MS Pos	1094.3	212.1	709-50-2;	2108			0.148222	0.148222	0.148222	0.148222	0.148222	0.148222	0.148222	0.148222	0.148222	0.148222	0.148222	0.369024	0.148222	0.340561	0.148222	0.421066	0.148222	0.148222	0.531533	0.148222	2.56949	4.60398	4.52032	3.43356	3.00073	0.746367	0.621806	0.998428	0.571066	0.926841	0.978445	0.855406	0.876897	1.3719	1.05722	1.25517	0.642641	0.823965	0.725719
valylaspartate	Peptide	Dipeptide	40650	LC/MS Pos	1073.3	233.1	20556-16-5;	9964657			0.379099	0.508969	0.207315	0.207315	0.337869	0.207315	0.439256	0.207315	0.741935	0.767161	0.255405	0.460013	0.609843	0.207315	0.531395	0.452354	0.580838	0.207315	0.681336	0.207315	0.960906	0.207315	0.725551	0.632661	0.943104	1.74812	2.24283	2.54904	1.83874	2.51179	1.503	3.07701	1.19805	1.40176	1.65129	1.009	0.552172	1.00155	0.670997
valylphenylalanine	Peptide	Dipeptide	40688	LC/MS Pos	2790	265.2	3918-92-1;	69931196993120			0.71976	0.743306	0.788128	0.647531	0.514018	0.657053	0.560117	0.681983	0.993302	1.53532	0.513787	0.487368	1.01096	1.01516	0.831604	1.09753	0.443893	0.443893	0.643584	0.935513	1.29815	1.6094	1	1.66586	1.37962	0.601951	0.5081	1.42433	0.989644	1.64859	1.14992	1.18193	1.48434	1.50489	1.19771	1.06754	1.65306	0.882907	0.725281
valylvaline	Peptide	Dipeptide	40728	LC/MS Pos	1842	217.2	3918-94-3;	4096824280382			0.17336	0.433079	0.538095	0.605349	0.240557	0.34283	0.443203	0.17336	0.49871	0.599297	0.17336	0.17336	0.33876	0.17336	0.17336	0.17336	0.17336	0.17336	0.17336	0.17336	1.04404	0.694107	0.676074	0.548429	0.701286	1.61637	4.55571	3.56671	2.06077	3.10389	2.06031	2.64258	1.55923	1.41481	1.82546	1.48109	1	0.955959	0.878011
phenylalanylvaline	Peptide	Dipeptide	41393	LC/MS Pos	2570	265.1	3918-90-9;	4096934			0.628892	1.06812	1.10953	1.06361	0.408756	1.27722	0.393105	0.545709	0.690851	1.04559	0.393105	0.814495	1.07443	0.393105	0.393105	0.393105	0.393105	0.836339	0.68661	0.692431	1.70811	1.17999	0.867438	1.13908	1.34068	0.405041	0.745799	1.10872	0.393105	1.19752	0.904095	0.93629	1.50147	0.930376	1.55536	1.06371	0.84722	0.393105	0.393105
valylglutamine	Peptide	Dipeptide	42079	LC/MS Pos	1102	246.2	42854-54-6;	5253209			0.436487	0.39898	0.42162	0.46783	0.39898	0.39898	0.39898	0.447162	0.622169	0.544837	0.39898	0.39898	0.487938	0.39898	0.517661	0.39898	0.39898	0.39898	0.769891	0.39898	1.38294	0.813368	0.792967	0.890357	0.917761	1.82058	1.66488	2.71015	1.17767	2.01368	1.71032	1.87361	1.94853	1.76478	1.56487	1	0.853495	1.07455	0.799752
histidylphenylalanine	Peptide	Dipeptide	42084	LC/MS Pos	1730	303.2	16874-81-0;	4466133			0.224981	0.224981	0.224981	0.224981	0.224981	0.224981	0.224981	0.396553	0.224981	0.224981	0.224981	0.224981	0.417249	0.224981	0.224981	0.801098	0.466289	0.224981	0.379727	0.224981	1.1478	0.534104	0.985655	0.729473	0.768935	1.22849	3.25368	1.26377	1.12752	0.856953	2.38198	1.77774	1.48761	1.01435	2.18039	0.636217	0.57459	0.633619	0.893335
3-hydroxypropanoate	Lipids	Free fatty acid	42103	GC/MS	1187.1	177.1	503-66-2;	5459847	C01013	HMDB00700	1.28076	0.786135	0.51566	1.16119	0.269471	0.708744	1.01066	0.269471	0.269471	1.43654	0.269471	0.657123	0.938338	0.269471	0.269471	0.667457	0.269471	0.748082	0.271092	0.589433	0.817995	1.10158	0.269471	0.269471	0.269471	1.49654	1.23358	1.63993	0.269471	1.49026	0.794918	0.526039	1.28219	1.52926	0.882097	0.515676	1.12716	1.13581	1.12113
alpha-amyrin	Secondary metabolism	Terpenoids	42151	GC/MS	2409.6	218.2	638-95-9;	73170	C08615		0.840627	0.860547	1.11698	1.5381	0.392718	1.29134	0.984828	0.829913	1.15585	1.15856	0.337927	0.171994	0.188615	0.80902	0.238375	0.339993	0.129938	0.417435	0.327913	0.485667	0.129938	0.129938	0.129938	0.129938	0.129938	1.53376	1.78174	1.98885	1.77473	1.68721	2.26383	1.63278	2.48698	1.1619	2.13622	1.45524	1.13742	1.04966	0.843018
[truncated: 11 more columns]

## Sheet: Explanation
	OrigScale	Values are normalized in terms of raw area counts.
		Note: for a single day run, this is equivalent to the raw data
	ScaledImpData	Each biochemical in OrigScale is re-scaled to have median equal to 1.
		Missing values are imputed with the minimum.
	Pathway Heat Map	This is the heatmap associated with the statistical analysis of the data
		Indicates ratios, p- and q-values for each comparison
		0.55	Green: indicates significant difference (p≤0.05) between the groups shown; GREEN indicates a ratio < 1
		0.55	Light Green: indicates differences approaching significance (0.05≤p≤0.1) between the groups shown; LIGHT GREEN indicates a ratio of <1
		1.71	Red: indicates significant difference (p≤0.05) between the groups shown; RED indicates a ratio > 1
		1.71	Pink: inidicates differences approaching signicance (0.05≤p≤0.1) between the groups shown; PINK indicates a ratio of >1
		1.2	Non-colored text and cell: mean values are not significantly different for that comparison
	* indicates compounds that have not been officially confirmed based on a standard, but we are confident in its identity
