# Supplementary material for: Metabolomic and transcriptomic insights into how cotton fiber transitions to secondary wall synthesis, represses lignification, and prolongs elongation
Source: BMC Genomics. 2015 Jun 27;16(1):477. doi: 10.1186/s12864-015-1708-9 (PMC4482290; doi:10.1186/s12864-015-1708-9)
Supplement: Additional file 4: — KEGG pathway enrichment_Metabolites. Overrepresented KEGG pathways in the fiber metabolome. [file 12864_2015_1708_MOESM4_ESM.xlsx]

## Sheet: KEGG METABOLITE ENRICHMENT
PATHWAY	KEGG SUPER PATHWAY	KEGG PATHWAY NAME	METABOLITES DETECTED IN PATHWAY	TOTAL METABOLITES IN KEGG PATHWAY	KEGG COMPOUND ID OF METABOLITES DETECTED IN PATHWAY	NAMES OF METABOLITES DETECTED IN PATHWAY	P-VALUE	FAMILY WISE ERROR RATE	Q-VALUE
map00970	Translation	Aminoacyl-tRNA biosynthesis	20	52	C00025, C00037, C00041, C00047, C00049, C00062, C00064, C00065, C00073, C00078, C00079, C00082, C00097, C00123, C00135, C00148, C00152, C00183, C00188, C00407	glutamate, glycine, alanine, lysine, aspartate, arginine, glutamine, serine, methionine, tryptophan, phenylalanine, tyrosine, cysteine, leucine, histidine, proline, asparagine, valine, threonine, isoleucine	2.39e-09	2.37e-07	2.37e-07
map00250	Amino acid metabolism	Alanine, aspartate and glutamate metabolism	10	24	C00022, C00025, C00026, C00041, C00042, C00049, C00064, C00122, C00152, C00334	pyruvate, glutamate, alpha-ketoglutarate, alanine, succinate, aspartate, glutamine, fumarate, asparagine, gamma-aminobutyrate_(GABA)	3.92e-06	0.000388316	0.000194158
map00020	Carbohydrate metabolism	Citrate cycle (TCA cycle)	8	20	C00022, C00026, C00042, C00122, C00149, C00158, C00311, C00417	pyruvate, alpha-ketoglutarate, succinate, fumarate, malate, citrate, isocitrate, cis-aconitate	3.71e-05	0.00367217	0.00122406
map00290	Amino acid metabolism	Valine, leucine and isoleucine biosynthesis	8	23	C00022, C00123, C00141, C00183, C00188, C00233, C00407, C00671	pyruvate, leucine, 3-methyl-2-oxobutyrate, valine, threonine, 4-methyl-2-oxopentanoate, isoleucine, 3-methyl-2-oxovalerate	0.000139225	0.0137833	0.00344582
map00630	Carbohydrate metabolism	Glyoxylate and dicarboxylate metabolism	14	58	C00022, C00025, C00026, C00037, C00042, C00064, C00065, C00149, C00158, C00160, C00168, C00258, C00311, C00417	pyruvate, glutamate, alpha-ketoglutarate, glycine, succinate, glutamine, serine, malate, citrate, glycolate_(hydroxyacetate), beta-hydroxypyruvate, glycerate, isocitrate, cis-aconitate	0.000227672	0.0225396	0.00450791
map00480	Metabolism of other amino acids	Glutathione metabolism	10	38	C00025, C00037, C00051, C00072, C00097, C00127, C00134, C00315, C01879, C05422	glutamate, glycine, glutathione,_reduced_(GSH), ascorbate_(Vitamin_C), cysteine, glutathione,_oxidized_(GSSG), putrescine, spermidine, 5-oxoproline, dehydroascorbate	0.000554191	0.0548649	0.00914416
map00052	Carbohydrate metabolism	Galactose metabolism	11	45	C00029, C00031, C00052, C00089, C00095, C00116, C00137, C00492, C00668, C01235, C01613	UDP-glucose, glucose, UDP-galactose, sucrose, fructose, glycerol, myo-inositol, raffinose, glucose-6-phosphate_(G6P), galactinol, stachyose	0.000712641	0.0705515	0.0100788
map00260	Amino acid metabolism	Glycine, serine and threonine metabolism	11	51	C00022, C00037, C00049, C00065, C00078, C00097, C00114, C00168, C00188, C00258, C00719	pyruvate, glycine, aspartate, serine, tryptophan, cysteine, choline, beta-hydroxypyruvate, threonine, glycerate, betaine	0.00232756	0.230428	0.0271418
map00190	Energy metabolism	Oxidative phosphorylation	5	16	C00003, C00008, C00009, C00042, C00122	nicotinamide_adenine_dinucleotide_(NAD+), adenosine_5'-diphosphate_(ADP), phosphate, succinate, fumarate	0.00246743	0.244276	0.0271418
map00430	Metabolism of other amino acids	Taurine and hypotaurine metabolism	6	22	C00022, C00025, C00026, C00041, C00097, C00227	pyruvate, glutamate, alpha-ketoglutarate, alanine, cysteine, acetylphosphate	0.00317797	0.314619	0.0302598
map00770	Metabolism of cofactors and vitamins	Pantothenate and CoA biosynthesis	7	28	C00022, C00049, C00097, C00099, C00141, C00183, C00864	pyruvate, aspartate, cysteine, beta-alanine, 3-methyl-2-oxobutyrate, valine, pantothenate	0.00346642	0.343175	0.0302598
map00053	Carbohydrate metabolism	Ascorbate and aldarate metabolism	10	47	C00022, C00026, C00029, C00072, C00137, C00818, C01040, C01620, C05411, C05422	pyruvate, alpha-ketoglutarate, UDP-glucose, ascorbate_(Vitamin_C), myo-inositol, glucarate_(saccharate), gulono-1,4-lactone, threonate, xylonate, dehydroascorbate	0.00366786	0.363118	0.0302598
map00410	Metabolism of other amino acids	beta-Alanine metabolism	7	31	C00049, C00099, C00135, C00315, C00334, C00864, C01013	aspartate, beta-alanine, histidine, spermidine, gamma-aminobutyrate_(GABA), pantothenate, 3-hydroxypropanoate	0.00683127	0.676296	0.0520227
map00460	Metabolism of other amino acids	Cyanoamino acid metabolism	9	46	C00037, C00049, C00065, C00079, C00082, C00152, C00183, C00407, C02512	glycine, aspartate, serine, phenylalanine, tyrosine, asparagine, valine, isoleucine, cyano-alanine	0.00952238	0.942716	0.0673368
map00650	Carbohydrate metabolism	Butanoate metabolism	8	41	C00022, C00025, C00026, C00042, C00122, C00334, C01384, C02630	pyruvate, glutamate, alpha-ketoglutarate, succinate, fumarate, gamma-aminobutyrate_(GABA), maleate_(cis-Butenedioate), 2-hydroxyglutarate	0.012797	1	0.0844603
map00760	Metabolism of cofactors and vitamins	Nicotinate and nicotinamide metabolism	8	47	C00003, C00022, C00049, C00122, C00455, C01004, C01384, C05841	nicotinamide_adenine_dinucleotide_(NAD+), pyruvate, aspartate, fumarate, nicotinamide_ribonucleotide_(NMN), trigonelline_(N'-methylnicotinate), maleate_(cis-Butenedioate), nicotinate_ribonucleoside*	0.0300161	1	0.185724
map00561	Lipid metabolism	Glycerolipid metabolism	6	33	C00029, C00093, C00116, C00184, C00258, C00583	UDP-glucose, glycerol_3-phosphate_(G3P), glycerol, 1,3-dihydroxyacetone, glycerate, 1,2-propanediol	0.0320643	1	0.186727
map00030	Carbohydrate metabolism	Pentose phosphate pathway	6	35	C00022, C00031, C00121, C00258, C00668, C05345	pyruvate, glucose, ribose, glycerate, glucose-6-phosphate_(G6P), fructose-6-phosphate	0.0428686	1	0.230751
map00240	Nucleotide metabolism	Pyrimidine metabolism	10	66	C00015, C00029, C00064, C00099, C00214, C00299, C00475, C01013, C02354, C02355	uridine_5'-diphosphate_(UDP), UDP-glucose, glutamine, beta-alanine, thymidine, uridine, cytidine, 3-hydroxypropanoate, cytosine-2',3'-cyclic_monophosphate, uridine-2',3'-cyclic_monophosphate	0.0442855	1	0.230751
map00710	Energy metabolism	Carbon fixation in photosynthetic organisms	4	23	C00022, C00041, C00049, C00149	pyruvate, alanine, aspartate, malate	0.0604163	1	0.284773
map04122	Folding, sorting and degradation	Sulfur relay system	2	10	C00041, C00097	alanine, cysteine	0.0614985	1	0.284773
map00908	Metabolism of terpenoids and polyketides	Zeatin biosynthesis	6	39	C00008, C00015, C00020, C00029, C00147, C00170	adenosine_5'-diphosphate_(ADP), uridine_5'-diphosphate_(UDP), adenosine_5'-monophosphate_(AMP), UDP-glucose, adenine, 5-methylthioadenosine_(MTA)	0.0708855	1	0.284773
map00040	Carbohydrate metabolism	Pentose and glucuronate interconversions	8	55	C00022, C00026, C00029, C00116, C00181, C00379, C00474, C05411	pyruvate, alpha-ketoglutarate, UDP-glucose, glycerol, xylose, xylitol, arabitol, xylonate	0.0718643	1	0.284773
map00660	Carbohydrate metabolism	C5-Branched dibasic acid metabolism	5	32	C00022, C00025, C00026, C00417, C02630	pyruvate, glutamate, alpha-ketoglutarate, cis-aconitate, 2-hydroxyglutarate	0.0767387	1	0.284773
map00195	Energy metabolism	Photosynthesis	2	11	C00008, C00009	adenosine_5'-diphosphate_(ADP), phosphate	0.0787975	1	0.284773
map00330	Amino acid metabolism	Arginine and proline metabolism	12	90	C00022, C00025, C00049, C00062, C00064, C00122, C00134, C00148, C00315, C00334, C00437, C01035	pyruvate, glutamate, aspartate, arginine, glutamine, fumarate, putrescine, proline, spermidine, gamma-aminobutyrate_(GABA), N-acetylornithine, 4-guanidinobutanoate	0.0806524	1	0.284773
map00600	Lipid metabolism	Sphingolipid metabolism	4	25	C00065, C00346, C00836, C12144	serine, phosphoethanolamine, sphinganine, phytosphingosine	0.0817287	1	0.284773
map00270	Amino acid metabolism	Cysteine and methionine metabolism	8	57	C00022, C00041, C00049, C00051, C00065, C00073, C00097, C00170	pyruvate, alanine, aspartate, glutathione,_reduced_(GSH), serine, methionine, cysteine, 5-methylthioadenosine_(MTA)	0.0861751	1	0.284773
map00280	Amino acid metabolism	Valine, leucine and isoleucine degradation	6	41	C00123, C00141, C00183, C00233, C00407, C00671	leucine, 3-methyl-2-oxobutyrate, valine, 4-methyl-2-oxopentanoate, isoleucine, 3-methyl-2-oxovalerate	0.0881929	1	0.284773
map00230	Nucleotide metabolism	Purine metabolism	12	92	C00008, C00020, C00037, C00064, C00144, C00147, C00212, C00294, C00387, C02350, C02353, C06194	adenosine_5'-diphosphate_(ADP), adenosine_5'-monophosphate_(AMP), glycine, glutamine, NA, adenine, adenosine, inosine, guanosine, allantoin, adenosine-2',3'-cyclic_monophosphate, guanosine-2',3'-cyclic_monophosphate	0.0924131	1	0.284773
map00730	Metabolism of cofactors and vitamins	Thiamine metabolism	4	26	C00022, C00037, C00082, C00097	pyruvate, glycine, tyrosine, cysteine	0.093697	1	0.284773
map00966	Biosynthesis of other secondary metabolites	Glucosinolate biosynthesis	10	75	C00073, C00078, C00079, C00082, C00123, C00141, C00183, C00233, C00407, C00671	methionine, tryptophan, phenylalanine, tyrosine, leucine, 3-methyl-2-oxobutyrate, valine, 4-methyl-2-oxopentanoate, isoleucine, 3-methyl-2-oxovalerate	0.0944442	1	0.284773
map03018	Folding, sorting and degradation	RNA degradation	0	1	NA	NA	0.0949244	1	0.284773
map04144	Transport and catabolism	Endocytosis	1	6	C00008	adenosine_5'-diphosphate_(ADP)	0.104296	1	0.297852
map00500	Carbohydrate metabolism	Starch and sucrose metabolism	7	51	C00029, C00031, C00089, C00095, C00181, C00668, C05345	UDP-glucose, glucose, sucrose, fructose, xylose, glucose-6-phosphate_(G6P), fructose-6-phosphate	0.105301	1	0.297852
map00591	Lipid metabolism	Linoleic acid metabolism	4	28	C01595, C03242, C14767, C14828	linoleate_(18:2n6), dihomo-linolenate_(20:3n3_or_n6), 9-HODE, 9,10-hydroxyoctadec-12(Z)-enoic_acid	0.120127	1	0.33035
map00010	Carbohydrate metabolism	Glycolysis / Gluconeogenesis	4	31	C00022, C00031, C00668, C05345	pyruvate, glucose, glucose-6-phosphate_(G6P), fructose-6-phosphate	0.165433	1	0.442645
map00620	Carbohydrate metabolism	Pyruvate metabolism	4	32	C00022, C00149, C00227, C00583	pyruvate, malate, acetylphosphate, 1,2-propanediol	0.181858	1	0.461639
map00750	Metabolism of cofactors and vitamins	Vitamin B6 metabolism	4	32	C00022, C00026, C00250, C00314	pyruvate, alpha-ketoglutarate, pyridoxal, pyridoxine_(Vitamin_B6)	0.181858	1	0.461639
map00564	Lipid metabolism	Glycerophospholipid metabolism	6	52	C00093, C00114, C00189, C00346, C00588, C00670	glycerol_3-phosphate_(G3P), choline, ethanolamine, phosphoethanolamine, choline_phosphate, glycerophosphorylcholine_(GPC)	0.219465	1	0.543176
map00300	Amino acid metabolism	Lysine biosynthesis	4	35	C00026, C00047, C00049, C00956	alpha-ketoglutarate, lysine, aspartate, 2-aminoadipate	0.234348	1	0.565865
map00340	Amino acid metabolism	Histidine metabolism	5	45	C00025, C00026, C00049, C00135, C00785	glutamate, alpha-ketoglutarate, aspartate, histidine, trans-urocanate	0.251533	1	0.569038
map00640	Carbohydrate metabolism	Propanoate metabolism	4	36	C00042, C00099, C00183, C01013	succinate, beta-alanine, valine, 3-hydroxypropanoate	0.252725	1	0.569038
map00563	Glycan biosynthesis and metabolism	Glycosylphosphatidylinositol(GPI)-anchor biosynthesis	0	3	NA	NA	0.258653	1	0.569038
map03013	Translation	RNA transport	0	3	NA	NA	0.258653	1	0.569038
map00910	Energy metabolism	Nitrogen metabolism	2	19	C00025, C00064	glutamate, glutamine	0.267204	1	0.575069
map00920	Energy metabolism	Sulfur metabolism	3	29	C00042, C00065, C00097	succinate, serine, cysteine	0.294296	1	0.619901
map00941	Biosynthesis of other secondary metabolites	Flavonoid biosynthesis	7	68	C00974, C02906, C05906, C06562, C09727, C12127, C12136	dihydrokaempferol, dihydromyricetin, leucocyanidin, catechin, epicatechin, gallocatechin, epigallocatechin	0.315641	1	0.651009
map00531	Glycan biosynthesis and metabolism	Glycosaminoglycan degradation	0	4	NA	NA	0.329077	1	0.66487
map00360	Amino acid metabolism	Phenylalanine metabolism	7	72	C00022, C00042, C00079, C00082, C00122, C00156, C00811	pyruvate, succinate, phenylalanine, tyrosine, fumarate, 4-hydroxybenzoate, 4-hydroxycinnamate	0.374901	1	0.733769
map00400	Amino acid metabolism	Phenylalanine, tyrosine and tryptophan biosynthesis	3	33	C00078, C00079, C00082	tryptophan, phenylalanine, tyrosine	0.383797	1	0.733769
map04140	Transport and catabolism	Regulation of autophagy	0	5	NA	NA	0.392826	1	0.733769
map04145	Transport and catabolism	Phagosome	0	5	NA	NA	0.392826	1	0.733769
map00072	Lipid metabolism	Synthesis and degradation of ketone bodies	0	6	NA	NA	0.450532	1	0.810958
map00785	Metabolism of cofactors and vitamins	Lipoic acid metabolism	0	6	NA	NA	0.450532	1	0.810958
map04070	Signal transduction	Phosphatidylinositol signaling system	2	27	C00137, C04006	myo-inositol, inositol_1-phosphate_(I1P)	0.479734	1	0.848101
map00510	Glycan biosynthesis and metabolism	N-Glycan biosynthesis	0	7	NA	NA	0.502766	1	0.85817
map04626	Environmental adaptation	Plant-pathogen interaction	0	7	NA	NA	0.502766	1	0.85817
map00310	Amino acid metabolism	Lysine degradation	4	50	C00037, C00047, C00408, C00956	glycine, lysine, pipecolate, 2-aminoadipate	0.52153	1	0.87511
map00940	Biosynthesis of other secondary metabolites	Phenylpropanoid biosynthesis	5	65	C00079, C00082, C00315, C00811, C01197	phenylalanine, tyrosine, spermidine, 4-hydroxycinnamate, caffeate	0.591797	1	0.931609
map01040	Lipid metabolism	Biosynthesis of unsaturated fatty acids	4	54	C00712, C01595, C03242, C06427	oleate_(18:1n9), linoleate_(18:2n6), dihomo-linolenate_(20:3n3_or_n6), linolenate_[alpha_or_gamma;_(18:3n3_or_6)]	0.592192	1	0.931609
map00402	Biosynthesis of other secondary metabolites	Benzoxazinoid biosynthesis	0	9	NA	NA	0.592842	1	0.931609
map00670	Metabolism of cofactors and vitamins	One carbon pool by folate	0	9	NA	NA	0.592842	1	0.931609
map00562	Carbohydrate metabolism	Inositol phosphate metabolism	3	44	C00137, C04006, C06153	myo-inositol, inositol_1-phosphate_(I1P), scyllo-inositol	0.612388	1	0.947288
map00960	Biosynthesis of other secondary metabolites	Tropane, piperidine and pyridine alkaloid biosynthesis	5	68	C00047, C00079, C00134, C00407, C00408	lysine, phenylalanine, putrescine, isoleucine, pipecolate	0.636832	1	0.963805
map00565	Lipid metabolism	Ether lipid metabolism	1	23	C00670	glycerophosphorylcholine_(GPC)	0.656603	1	0.963805
map00740	Metabolism of cofactors and vitamins	Riboflavin metabolism	1	23	C00474	arabitol	0.656603	1	0.963805
map00901	Biosynthesis of other secondary metabolites	Indole alkaloid biosynthesis	3	47	C00031, C00078, C00398	glucose, tryptophan, tryptamine	0.665048	1	0.963805
map00965	Biosynthesis of other secondary metabolites	Betalain biosynthesis	1	24	C00082	tyrosine	0.679757	1	0.963805
map00100	Lipid metabolism	Steroid biosynthesis	3	48	C00751, C01753, C01789	squalene, beta-sitosterol, campesterol	0.681478	1	0.963805
map04075	Signal transduction	Plant hormone signal transduction	0	12	NA	NA	0.698364	1	0.973775
map00051	Carbohydrate metabolism	Fructose and mannose metabolism	3	51	C00095, C00275, C05345	fructose, mannose-6-phosphate, fructose-6-phosphate	0.727342	1	0.97896
map00520	Carbohydrate metabolism	Amino sugar and nucleotide sugar metabolism	7	99	C00029, C00031, C00052, C00181, C00275, C00668, C05345	UDP-glucose, glucose, UDP-galactose, xylose, mannose-6-phosphate, glucose-6-phosphate_(G6P), fructose-6-phosphate	0.736421	1	0.97896
map00073	Lipid metabolism	Cutin, suberine and wax biosynthesis	1	27	C00712	oleate_(18:1n9)	0.741637	1	0.97896
map00450	Metabolism of other amino acids	Selenocompound metabolism	1	27	C00041	alanine	0.741637	1	0.97896
map00780	Metabolism of cofactors and vitamins	Biotin metabolism	1	28	C00047	lysine	0.759868	1	0.989828
map00905	Metabolism of terpenoids and polyketides	Brassinosteroid biosynthesis	1	29	C01789	campesterol	0.776977	1	0.99897
map00350	Amino acid metabolism	Tyrosine metabolism	4	76	C00022, C00042, C00082, C00122	pyruvate, succinate, tyrosine, fumarate	0.861162	1	0.999991
map00232	Biosynthesis of other secondary metabolites	Caffeine metabolism	0	21	NA	NA	0.877527	1	0.999991
map00130	Metabolism of cofactors and vitamins	Ubiquinone and other terpenoid-quinone biosynthesis	4	80	C00082, C00156, C00811, C02477	tyrosine, 4-hydroxybenzoate, 4-hydroxycinnamate, alpha-tocopherol	0.8892	1	0.999991
map00592	Lipid metabolism	alpha-Linolenic acid metabolism	1	40	C06427	linolenate_[alpha_or_gamma;_(18:3n3_or_6)]	0.904944	1	0.999991
map00945	Biosynthesis of other secondary metabolites	Stilbenoid, diarylheptanoid and gingerol biosynthesis	0	25	NA	NA	0.918008	1	0.999991
map00900	Metabolism of terpenoids and polyketides	Terpenoid backbone biosynthesis	1	43	C00022	pyruvate	0.925436	1	0.999991
map00061	Lipid metabolism	Fatty acid biosynthesis	1	49	C00712	oleate_(18:1n9)	0.954582	1	0.999991
map00380	Amino acid metabolism	Tryptophan metabolism	3	82	C00078, C00398, C00780	tryptophan, tryptamine, serotonin_(5HT)	0.95981	1	0.999991
map00790	Metabolism of cofactors and vitamins	Folate biosynthesis	0	34	NA	NA	0.966809	1	0.999991
map00909	Metabolism of terpenoids and polyketides	Sesquiterpenoid and triterpenoid biosynthesis	3	86	C00751, C08615, C08616	squalene, alpha-amyrin, beta-amyrin	0.969564	1	0.999991
map00062	Lipid metabolism	Fatty acid elongation	0	36	NA	NA	0.97286	1	0.999991
map00902	Metabolism of terpenoids and polyketides	Monoterpenoid biosynthesis	0	49	NA	NA	0.992682	1	0.999991
map00944	Biosynthesis of other secondary metabolites	Flavone and flavonol biosynthesis	0	49	NA	NA	0.992682	1	0.999991
map00071	Lipid metabolism	Fatty acid degradation	0	50	NA	NA	0.993385	1	0.999991
map00943	Biosynthesis of other secondary metabolites	Isoflavonoid biosynthesis	0	63	NA	NA	0.998225	1	0.999991
map00860	Metabolism of cofactors and vitamins	Porphyrin and chlorophyll metabolism	3	124	C00025, C00037, C00188	glutamate, glycine, threonine	0.998269	1	0.999991
map00903	Metabolism of terpenoids and polyketides	Limonene and pinene degradation	0	64	NA	NA	0.998396	1	0.999991
map00942	Biosynthesis of other secondary metabolites	Anthocyanin biosynthesis	0	66	NA	NA	0.998691	1	0.999991
map00950	Biosynthesis of other secondary metabolites	Isoquinoline alkaloid biosynthesis	1	93	C00082	tyrosine	0.999078	1	0.999991
map00590	Lipid metabolism	Arachidonic acid metabolism	0	75	NA	NA	0.999475	1	0.999991
map00904	Metabolism of terpenoids and polyketides	Diterpenoid biosynthesis	0	99	NA	NA	0.999955	1	0.999991
map00906	Metabolism of terpenoids and polyketides	Carotenoid biosynthesis	0	115	NA	NA	0.999991	1	0.999991
