# Supplementary material for: Metabolomic and transcriptomic insights into how cotton fiber transitions to secondary wall synthesis, represses lignification, and prolongs elongation
Source: BMC Genomics. 2015 Jun 27;16(1):477. doi: 10.1186/s12864-015-1708-9 (PMC4482290; doi:10.1186/s12864-015-1708-9)
Supplement: Additional file 5: — Blast2GO sequence annotation. Top NCBI BLASTX hits for reference sequences with RPKM ≥ 2. [file 12864_2015_1708_MOESM5_ESM.xlsx]

## Sheet: blast2go annotation
REFERENCE ID	GENBANK SEQUENCE DESCRIPTION	SEQUENCE LENGTH	NUMBER OF HITS	MINIMUM E VALUE	SIMILARITY	NUMBER OF ASSOCIATED GO TERMS	GO TERMS	ENZYME CODES	INTERPRO MATCH
CAcontig01465	---NA---	452	0			0	-		SignalP-NN(euk) (SIGNALP)
CAcontig02474	---NA---	566	0			0	-		no IPS match
CAcontig03003	---NA---	482	0			0	-		no IPS match
CAcontig03179	---NA---	602	0			0	-		no IPS match
CAcontig03222	---NA---	205	0			0	-		no IPS match
CAcontig03612	hypothetical protein PRUPE_ppa016504mg, partial	885	3	5.39e-14	0.43	0	-		IPR005135 (G3DSA:3.60.10.GENE3D); PF14529 (PFAM); IPR005135 (SUPERFAMILY)
CAcontig03642	---NA---	223	0			0	-		no IPS match
CAcontig04324	---NA---	455	0			0	-		no IPS match
CAcontig04864	---NA---	546	0			0	-		no IPS match
CAcontig04991	---NA---	354	0			0	-		no IPS match
CAcontig05393	Uncharacterized protein TCM_034766 [Theobroma cacao]	627	3	3.32e-10	0.5733	0	-		SignalP-NN(euk) (SIGNALP), tmhmm (TMHMM)
CAcontig06304	NADH dehydrogenase subunit I, partial (mitochondrion) [Lagenaria siceraria]	403	3	2.64e-33	0.9467	7	C:integral to membrane; C:mitochondrion; F:NADH dehydrogenase (ubiquinone) activity; P:mitochondrial electron transport, NADH to ubiquinone; P:ubiquinone biosynthetic process; P:sodium ion transport; P:proton transport	EC:1.6.5.3	IPR001694 (PANTHER); PTHR11432:SF0 (PANTHER), SignalP-NN(euk) (SIGNALP), tmhmm (TMHMM)
CAcontig06711	Uncharacterized protein isoform 3 [Theobroma cacao]	469	2	8.73e-12	0.73	0	-		no IPS match
CAcontig06832	HAT transposon superfamily isoform 2 [Theobroma cacao]	2446	3	0	0.93	2	F:DNA binding; F:protein dimerization activity	-	IPR008906 (PFAM); IPR012337 (SUPERFAMILY); PTHR32166 (PANTHER), PTHR32166:SF0 (PANTHER)
CAcontig07074	---NA---	233	0			0	-		SignalP-NN(euk) (SIGNALP)
CAcontig07387	---NA---	257	0			0	-		no IPS match
CAcontig07833	Uncharacterized protein TCM_023045 [Theobroma cacao]	504	3	3.6e-69	0.8567	1	C:plasma membrane	-	PTHR21454 (PANTHER), PTHR21454:SF1 (PANTHER), SignalP-NN(euk) (SIGNALP)
CAcontig08520	---NA---	550	0			0	-		no IPS match
CAcontig08879	---NA---	489	0			0	-		no IPS match
CAcontig08992	---NA---	433	0			0	-		no IPS match
CAcontig09096	hypothetical protein PRUPE_ppa019056mg, partial [Prunus persica]	725	3	8.53e-12	0.48	0	-		PF13456 (PFAM)
CAcontig09267	hypothetical protein PRUPE_ppa023640mg, partial [Prunus persica]	651	3	1.28e-07	0.5467	0	-		no IPS match
CAcontig10979	---NA---	446	0			0	-		no IPS match
CAcontig11630	---NA---	856	0			0	-		NON_CYTOPLASMIC_DOMAIN (PHOBIUS); SIGNAL_PEPTIDE_N_REGION (PHOBIUS); SIGNAL_PEPTIDE_C_REGION (PHOBIUS); SIGNAL_PEPTIDE_H_REGION (PHOBIUS); SIGNAL_PEPTIDE (PHOBIUS); SignalP-noTM (SIGNALP_EUK)
CAcontig11964	---NA---	254	0			0	-		SignalP-NN(euk) (SIGNALP)
CAcontig12039	---NA---	436	0			0	-		no IPS match
CAcontig12212	---NA---	451	0			0	-		SignalP-NN(euk) (SIGNALP), tmhmm (TMHMM)
CAcontig12597	---NA---	446	0			0	-		no IPS match
CAcontig12606	---NA---	406	0			0	-		no IPS match
CAcontig13416	---NA---	315	0			0	-		no IPS match
CAcontig13502	---NA---	418	0			0	-		SignalP-NN(euk) (SIGNALP)
CAcontig14308	---NA---	456	0			0	-		SignalP-NN(euk) (SIGNALP)
CAcontig14626	---NA---	1032	0			0	-		no IPS match
CAcontig14664	---NA---	504	0			0	-		PS51257 (PROSITE_PROFILES)
CAcontig14835	hypothetical protein VITISV_004238 [Vitis vinifera]	614	3	6.74e-25	0.75	0	-		no IPS match
CAcontig14999	---NA---	520	0			0	-		no IPS match
CAcontig15188	Uncharacterized protein isoform 2 [Theobroma cacao]	1128	3	4.54e-102	0.8	0	-		no IPS match
CAcontig15365	---NA---	515	0			0	-		no IPS match
CAcontig15458	---NA---	448	0			0	-		no IPS match
CAcontig15643	---NA---	511	0			0	-		no IPS match
CAcontig16329	---NA---	251	0			0	-		no IPS match
CAcontig16473	---NA---	416	0			0	-		tmhmm (TMHMM)
CAcontig16621	---NA---	392	0			0	-		no IPS match
CAcontig16807	---NA---	556	0			0	-		no IPS match
CAcontig16905	---NA---	465	0			0	-		no IPS match
CAcontig16939	---NA---	481	0			0	-		no IPS match
CAcontig18275	---NA---	458	0			0	-		SignalP-NN(euk) (SIGNALP), tmhmm (TMHMM)
CAcontig18358	Zinc finger family protein [Theobroma cacao]	381	3	2.23e-19	0.6933	3	F:metal ion binding; F:zinc ion binding; C:plasma membrane		tmhmm (TMHMM)
CAcontig18513	---NA---	1279	0			0	-		no IPS match
CAcontig18888	---NA---	514	0			0	-		SignalP-NN(euk) (SIGNALP), tmhmm (TMHMM)
CAcontig18922	---NA---	375	0			0	-		SignalP-NN(euk) (SIGNALP)
CAcontig18943	---NA---	607	0			0	-		CYTOPLASMIC_DOMAIN (PHOBIUS); NON_CYTOPLASMIC_DOMAIN (PHOBIUS); SIGNAL_PEPTIDE_N_REGION (PHOBIUS); SIGNAL_PEPTIDE (PHOBIUS); SIGNAL_PEPTIDE_C_REGION (PHOBIUS); TRANSMEMBRANE (PHOBIUS); SIGNAL_PEPTIDE_H_REGION (PHOBIUS); TMhelix (TMHMM); TMhelix (TMHMM)
CAcontig19571	Transmembrane proteins 14C [Theobroma cacao]	395	3	1.51e-15	0.9333	3	C:nucleus; C:cytoplasm; C:membrane	-	no IPS match
CAcontig20044	type i inositol polyphosphate 5- isoform 1	984	3	8.16e-32	0.9	0	-		no IPS match
CAcontig20403	---NA---	380	0			0	-		SignalP-NN(euk) (SIGNALP), tmhmm (TMHMM)
CAcontig20419	hypothetical protein VITISV_000843 [Vitis vinifera]	587	3	3.99e-13	0.52	3	F:nucleic acid binding; P:DNA integration; F:zinc ion binding		no IPS match
CAcontig20425	---NA---	203	0			0	-		no IPS match
CAcontig20434	RNA lariat debranching enzyme, putative [Ricinus communis]	419	3	6.13e-87	0.9367	7	P:response to oxidative stress; F:hydrolase activity, acting on ester bonds; F:heme binding; P:mRNA processing; F:peroxidase activity; P:oxidation-reduction process; P:peroxidase reaction	EC:1.11.1.7	G3DSA:3.60.21.10 (GENE3D), PTHR12849 (PANTHER), tmhmm (TMHMM), SSF56300 (SUPERFAMILY)
CAcontig20465	---NA---	480	0			0	-		SignalP-NN(euk) (SIGNALP), tmhmm (TMHMM)
CAcontig20480	---NA---	370	0			0	-		SignalP-NN(euk) (SIGNALP)
CAcontig20497	---NA---	357	0			0	-		SignalP-NN(euk) (SIGNALP)
CAcontig20505	---NA---	456	0			0	-		no IPS match
CAcontig20525	Tesmin/TSO1-like CXC domain-containing protein isoform 2 [Theobroma cacao]	376	2	7.19e-08	0.5	0	-		no IPS match
CAcontig20528	Debranching enzyme 1 isoform 1 [Theobroma cacao]	303	3	9.45e-25	0.83	0	-		no IPS match
CAcontig20569	---NA---	427	0			0	-		no IPS match
CAcontig20591	Aberrant lateral root formation 4, putative isoform 1 [Theobroma cacao]	476	3	5.41e-20	0.6833	0	-		no IPS match
CAcontig20602	Debranching enzyme 1 isoform 1 [Theobroma cacao]	650	3	1.66e-14	0.8567	7	P:response to oxidative stress; F:hydrolase activity, acting on ester bonds; F:heme binding; P:mRNA processing; F:peroxidase activity; P:oxidation-reduction process; P:peroxidase reaction	EC:1.11.1.7	SignalP-NN(euk) (SIGNALP), tmhmm (TMHMM)
CAcontig20714	---NA---	367	0			0	-		no IPS match
CAcontig22429	---NA---	508	0			0	-		no IPS match
CAcontig22621	---NA---	319	0			0	-		no IPS match
CAcontig22837	---NA---	1687	0			0	-		SignalP-NN(euk) (SIGNALP), tmhmm (TMHMM)
CAcontig23428	putative non-LTR retroelement reverse transcriptase [Arabidopsis thaliana]	435	3	1.42e-06	0.5033	0	-		SignalP-NN(euk) (SIGNALP), tmhmm (TMHMM)
CAcontig24220	---NA---	600	0			0	-		SignalP-NN(euk) (SIGNALP)
CAcontig25634	---NA---	300	0			0	-		no IPS match
CAcontig25778	hypothetical protein SORBIDRAFT_05g024306 [Sorghum bicolor]	426	3	1.25e-09	0.49	1	F:nucleic acid binding	-	IPR012337 (SUPERFAMILY); PF13456 (PFAM)
CAcontig25812	---NA---	363	0			0	-		no IPS match
CAcontig25858	---NA---	227	0			0	-		SignalP-NN(euk) (SIGNALP)
CAcontig26025	---NA---	206	0			0	-		no IPS match
CAcontig26081	---NA---	452	0			0	-		no IPS match
CAcontig26086	---NA---	892	0			0	-		SignalP-NN(euk) (SIGNALP), tmhmm (TMHMM)
CAcontig26262	---NA---	207	0			0	-		no IPS match
CAcontig26479	---NA---	784	0			0	-		no IPS match
CAcontig27218	---NA---	549	0			0	-		no IPS match
CAcontig27326	---NA---	250	0			0	-		SIGNAL_PEPTIDE_N_REGION (PHOBIUS); SIGNAL_PEPTIDE_H_REGION (PHOBIUS); SIGNAL_PEPTIDE_C_REGION (PHOBIUS); SIGNAL_PEPTIDE (PHOBIUS); NON_CYTOPLASMIC_DOMAIN (PHOBIUS); TMhelix (TMHMM); TMhelix (TMHMM)
CAcontig27350	---NA---	332	0			0	-		CYTOPLASMIC_DOMAIN (PHOBIUS); NON_CYTOPLASMIC_DOMAIN (PHOBIUS); TRANSMEMBRANE (PHOBIUS); TMhelix (TMHMM)
CAcontig27489	Disease resistance protein RPP8 [Theobroma cacao]	1352	3	0	0.8533	6	F:tetrahydrofolylpolyglutamate synthase activity; P:one-carbon metabolic process; F:ATP binding; P:tetrahydrofolylpolyglutamate biosynthetic process; P:glutamate metabolic process; P:folic acid biosynthetic process	EC:6.3.2.17	IPR001645 (PANTHER); IPR004101 (SUPERFAMILY); IPR013221 (G3DSA:3.40.1190.GENE3D); IPR018109 (PROSITE); PTHR11136:SF0 (PANTHER)
CAcontig27490	Disease resistance protein RPP8 [Theobroma cacao]	756	3	1.19e-20	0.88	0	-		no IPS match
CAcontig27716	---NA---	246	0			0	-		no IPS match
CAcontig28520	1 non-ltr retrotransposon protein	984	3	5.73e-20	0.5	0	-		no IPS match
CAcontig28751	---NA---	252	0			0	-		no IPS match
CAcontig28898	---NA---	406	0			0	-		no IPS match
CAcontig28938	putative gag/pol polyprotein [Phaseolus vulgaris]	1713	3	7.35e-130	0.86	3	F:nucleic acid binding; F:zinc ion binding; P:DNA integration	-	no IPS match
CAcontig28940	hypothetical retrotransposon [Ipomoea batatas]	894	3	2.62e-89	0.75	3	F:nucleic acid binding; P:DNA integration; F:zinc ion binding	-	IPR001878 (G3DSA:4.10.60.GENE3D); PTHR11439 (PANTHER), PF14227 (PFAM)
CAcontig30503	---NA---	278	0			0	-		no IPS match
CAcontig30666	---NA---	502	0			0	-		tmhmm (TMHMM)
CAcontig30721	---NA---	422	0			0	-		no IPS match
CAcontig31296	---NA---	981	0			0	-		no IPS match
CAcontig31599	---NA---	668	0			0	-		TRANSMEMBRANE (PHOBIUS); CYTOPLASMIC_DOMAIN (PHOBIUS); NON_CYTOPLASMIC_DOMAIN (PHOBIUS)
CAcontig32289	ribonuclease h protein at1g65750-like	1617	3	1.21e-24	0.45	1	F:nucleic acid binding	-	PF13456 (PFAM); IPR012337 (SUPERFAMILY)
CAcontig32291	ribonuclease h protein at1g65750-like	1897	3	1.48e-24	0.45	1	F:nucleic acid binding	-	PF13456 (PFAM); IPR012337 (SUPERFAMILY)
CAcontig32364	hypothetical protein VITISV_021805 [Vitis vinifera]	706	3	5.08e-74	0.9367	7	C:plasma membrane; P:plant-type cell wall organization; P:unidimensional cell growth; P:protein phosphorylation; F:ATP binding; F:protein serine/threonine kinase activity; P:serine family amino acid metabolic process	EC:2.7.11.0	IPR000719 (PROFILE); IPR001245 (PFAM); IPR011009 (SUPERFAMILY); G3DSA:1.10.510.10 (GENE3D), PTHR24420 (PANTHER), PTHR24420:SF429 (PANTHER)
CAcontig33102	---NA---	401	0			0	-		no IPS match
CAcontig33107	PREDICTED: uncharacterized protein LOC100822050 [Brachypodium distachyon]	544	3	2.4e-13	0.4633	0	-		SignalP-NN(euk) (SIGNALP), tmhmm (TMHMM)
CAcontig33788	---NA---	336	0			0	-		no IPS match
CAcontig33805	---NA---	494	0			0	-		SignalP-NN(euk) (SIGNALP), tmhmm (TMHMM)
CAcontig33877	---NA---	484	0			0	-		SignalP-NN(euk) (SIGNALP), tmhmm (TMHMM)
CAcontig34114	---NA---	806	0			0	-		no IPS match
CAcontig35714	---NA---	1063	0			0	-		SignalP-NN(euk) (SIGNALP), tmhmm (TMHMM)
CAcontig36089	---NA---	421	0			0	-		no IPS match
CAcontig36275	---NA---	443	0			0	-		no IPS match
CAcontig37243	---NA---	688	0			0	-		tmhmm (TMHMM)
CAcontig37937	---NA---	1178	0			0	-		no IPS match
CAcontig37939	---NA---	595	0			0	-		tmhmm (TMHMM)
CAcontig38218	---NA---	705	0			0	-		no IPS match
CAcontig38450	---NA---	447	0			0	-		no IPS match
CAcontig38895	---NA---	254	0			0	-		no IPS match
CAcontig39138	---NA---	538	0			0	-		tmhmm (TMHMM)
CAcontig39339	---NA---	508	0			0	-		no IPS match
CAcontig40879	putative transposase [Cucumis melo]	999	3	1.62e-69	0.7733	3	F:protein dimerization activity; F:hydrolase activity; F:DNA binding	-	IPR003656 (PFAM); PTHR10775 (PANTHER), PTHR10775:SF11 (PANTHER), SSF140996 (SUPERFAMILY), SSF57667 (SUPERFAMILY)
CAcontig41123	---NA---	410	0			0	-		tmhmm (TMHMM)
CAcontig41812	---NA---	578	0			0	-		no IPS match
CAcontig42160	Galactose oxidase/kelch repeat superfamily protein [Theobroma cacao]	476	3	4.95e-70	0.8033	2	P:intracellular transport; C:cytoplasmic part	-	no IPS match
CAcontig42578	---NA---	447	0			0	-		no IPS match
CAcontig42640	---NA---	449	0			0	-		no IPS match
CAcontig42728	---NA---	294	0			0	-		no IPS match
CAcontig42899	---NA---	473	0			0	-		no IPS match
CAcontig43290	---NA---	1318	0			0	-		NON_CYTOPLASMIC_DOMAIN (PHOBIUS); TRANSMEMBRANE (PHOBIUS); NON_CYTOPLASMIC_DOMAIN (PHOBIUS); TRANSMEMBRANE (PHOBIUS); CYTOPLASMIC_DOMAIN (PHOBIUS); TMhelix (TMHMM); TMhelix (TMHMM)
CAcontig43310	---NA---	221	0			0	-		no IPS match
CAcontig43329	---NA---	531	0			0	-		SignalP-NN(euk) (SIGNALP), tmhmm (TMHMM)
CAcontig43426	cytochrome c biogenesis [Lepidobotrys staudtii]	1518	3	1.44e-80	0.96	5	P:cytochrome complex assembly; P:heme transport; F:heme transporter activity; C:membrane; C:mitochondrion	-	IPR003544 (PFAM); SignalP-NN(euk) (SIGNALP), tmhmm (TMHMM)
CAcontig43493	---NA---	460	0			0	-		SignalP-NN(euk) (SIGNALP), tmhmm (TMHMM)
CAcontig43618	---NA---	401	0			0	-		no IPS match
CAcontig44180	---NA---	302	0			0	-		SignalP-NN(euk) (SIGNALP), tmhmm (TMHMM)
CAcontig44215	RHOMBOID-like 2 [Theobroma cacao]	481	3	5.87e-28	0.87	3	C:integral to membrane; P:proteolysis; F:serine-type endopeptidase activity	EC:3.4.21.0	SignalP-NN(euk) (SIGNALP), tmhmm (TMHMM)
CAcontig44288	---NA---	362	0			0	-		SignalP-NN(euk) (SIGNALP), tmhmm (TMHMM)
CAcontig44482	---NA---	901	0			0	-		no IPS match
CAcontig44944	---NA---	233	0			0	-		no IPS match
CAcontig45068	---NA---	484	0			0	-		no IPS match
CAcontig45078	---NA---	518	0			0	-		no IPS match
CAcontig45409	Uncharacterized protein TCM_042320 [Theobroma cacao]	463	1	1.69e-13	0.9	0	-		SignalP-NN(euk) (SIGNALP)
CAcontig45412	---NA---	1348	0			0	-		no IPS match
CAcontig46188	---NA---	523	0			0	-		no IPS match
CAcontig46668	hypothetical protein VITISV_004376 [Vitis vinifera]	543	3	9.41e-67	0.84	6	F:ribonuclease H activity; F:RNA-directed DNA polymerase activity; P:RNA-dependent DNA replication; F:RNA binding; P:DNA integration; P:regulation of RNA metabolic process	EC:3.1.26.4; EC:2.7.7.49	IPR000477 (PFAM); G3DSA:3.10.10.10 (GENE3D), G3DSA:3.30.70.270 (GENE3D), PTHR10178 (PANTHER), PTHR10178:SF14 (PANTHER), SSF56672 (SUPERFAMILY)
CAcontig46728	---NA---	976	0			0	-		NON_CYTOPLASMIC_DOMAIN (PHOBIUS); CYTOPLASMIC_DOMAIN (PHOBIUS); TRANSMEMBRANE (PHOBIUS); TMhelix (TMHMM)
CAcontig46869	---NA---	726	0			0	-		SIGNAL_PEPTIDE_N_REGION (PHOBIUS); SIGNAL_PEPTIDE (PHOBIUS); NON_CYTOPLASMIC_DOMAIN (PHOBIUS); SIGNAL_PEPTIDE_C_REGION (PHOBIUS); SIGNAL_PEPTIDE_H_REGION (PHOBIUS); SignalP-noTM (SIGNALP_GRAM_NEGATIVE); SignalP-noTM (SIGNALP_EUK); SignalP-TM (SIGNALP_GRAM_POSITIVE)
CAcontig46987	---NA---	663	0			0	-		tmhmm (TMHMM)
CAcontig47495	---NA---	354	0			0	-		no IPS match
CAcontig47511	hypothetical protein PRUPE_ppa020250mg [Prunus persica]	200	3	3.74e-15	0.8933	7	P:response to oxidative stress; F:hydrolase activity, acting on ester bonds; F:heme binding; P:mRNA processing; F:peroxidase activity; P:oxidation-reduction process; P:peroxidase reaction	EC:1.11.1.7	SignalP-NN(euk) (SIGNALP)
CAcontig47617	---NA---	453	0			0	-		no IPS match
CAcontig48017	---NA---	344	0			0	-		SignalP-NN(euk) (SIGNALP), tmhmm (TMHMM)
CAcontig48132	---NA---	420	0			0	-		SignalP-NN(euk) (SIGNALP)
CAcontig48159	TIP41-family-like protein [Rosa multiflora]	354	2	2.56e-05	0.62	0	-		SignalP-NN(euk) (SIGNALP)
CAcontig48232	---NA---	228	0			0	-		SignalP-NN(euk) (SIGNALP)
CAcontig48487	Fiber protein Fb17 [Theobroma cacao]	1393	3	1.15e-06	0.4767	0	-		no IPS match
CAcontig48721	---NA---	457	0			0	-		tmhmm (TMHMM)
CAcontig48806	---NA---	256	0			0	-		no IPS match
CAcontig48866	---NA---	254	0			0	-		SignalP-NN(euk) (SIGNALP), tmhmm (TMHMM)
CAcontig48928	---NA---	427	0			0	-		no IPS match
CAcontig49571	---NA---	473	0			0	-		tmhmm (TMHMM)
CAcontig49594	Uncharacterized protein TCM_013479 [Theobroma cacao]	278	3	4.58e-23	0.72	0	-		no IPS match
CAcontig49717	---NA---	403	0			0	-		no IPS match
CAcontig49744	hypothetical protein SORBIDRAFT_03g006485 [Sorghum bicolor]	622	3	8.53e-07	0.55	1	F:nucleic acid binding		PF13456 (PFAM), SignalP-NN(euk) (SIGNALP)
CAcontig49796	---NA---	224	0			0	-		no IPS match
CAcontig49823	---NA---	463	0			0	-		no IPS match
CAcontig49902	---NA---	476	0			0	-		no IPS match
CAcontig50078	---NA---	255	0			0	-		no IPS match
CAcontig50250	HR-like lesion-inducing protein-related isoform 2 [Theobroma cacao]	413	3	2.03e-12	0.89	0	-		no IPS match
CAcontig50467	---NA---	539	0			0	-		no IPS match
CAcontig50468	---NA---	256	0			0	-		no IPS match
CAcontig51108	---NA---	274	0			0	-		no IPS match
CAcontig51313	---NA---	266	0			0	-		no IPS match
CAcontig51323	---NA---	426	0			0	-		SignalP-NN(euk) (SIGNALP), tmhmm (TMHMM)
CAcontig51697	---NA---	345	0			0	-		no IPS match
CAcontig51719	Zinc finger family protein [Theobroma cacao]	386	3	4.59e-49	0.7967	2	F:zinc ion binding; C:intracellular		PTHR21385 (PANTHER), PTHR21385:SF0 (PANTHER), SignalP-NN(euk) (SIGNALP), tmhmm (TMHMM)
CAcontig52048	---NA---	438	0			0	-		no IPS match
CAcontig52150	---NA---	200	0			0	-		no IPS match
CAcontig53001	---NA---	213	0			0	-		SignalP-NN(euk) (SIGNALP)
CAcontig53035	---NA---	296	0			0	-		no IPS match
CAcontig53079	predicted protein [Populus trichocarpa]	244	3	1.51e-25	0.9267	0	-		IPR012643 (PFAM)
CAcontig53456	---NA---	378	0			0	-		TMhelix (TMHMM)
CAcontig53669	---NA---	601	0			0	-		tmhmm (TMHMM)
CAcontig53700	---NA---	378	0			0	-		no IPS match
CAcontig53989	---NA---	960	0			0	-		NON_CYTOPLASMIC_DOMAIN (PHOBIUS); SIGNAL_PEPTIDE_N_REGION (PHOBIUS); SIGNAL_PEPTIDE (PHOBIUS); SIGNAL_PEPTIDE_C_REGION (PHOBIUS); SIGNAL_PEPTIDE_H_REGION (PHOBIUS)
CAcontig54015	---NA---	447	0			0	-		SignalP-NN(euk) (SIGNALP)
CAcontig54144	RNA lariat debranching enzyme, putative [Ricinus communis]	228	3	2.37e-27	0.8433	7	P:response to oxidative stress; F:hydrolase activity, acting on ester bonds; F:heme binding; P:mRNA processing; F:peroxidase activity; P:oxidation-reduction process; P:peroxidase reaction	EC:1.11.1.7	PTHR12849 (PANTHER)
CAcontig54145	---NA---	340	0			0	-		no IPS match
CAcontig54146	Debranching enzyme 1 isoform 1 [Theobroma cacao]	356	3	6.23e-11	0.7367	3	F:hydrolase activity, acting on ester bonds; F:hydrolase activity; P:mRNA processing		no IPS match
CAcontig54200	Debranching enzyme 1 isoform 2 [Theobroma cacao]	229	3	3.14e-20	0.9467	0	-		G3DSA:3.60.21.10 (GENE3D), PTHR12849 (PANTHER), SSF56300 (SUPERFAMILY)
CAcontig54385	---NA---	240	0			0	-		SignalP-NN(euk) (SIGNALP), tmhmm (TMHMM)
CAcontig54479	---NA---	311	0			0	-		no IPS match
CAcontig54567	---NA---	263	0			0	-		SignalP-NN(euk) (SIGNALP), tmhmm (TMHMM)
CAcontig54690	---NA---	211	0			0	-		no IPS match
CAcontig54736	---NA---	213	0			0	-		SignalP-NN(euk) (SIGNALP), tmhmm (TMHMM)
CAcontig54939	---NA---	232	0			0	-		no IPS match
CAcontig55039	---NA---	291	0			0	-		PR01217 (PRINTS)
CAcontig55159	---NA---	449	0			0	-		no IPS match
CAcontig55566	hypothetical protein OXYTRI_13058 [Oxytricha trifallax]	278	3	6.73e-26	0.8333	1	F:endonuclease activity	-	SignalP-NN(euk) (SIGNALP)
CAcontig55638	---NA---	292	0			0	-		no IPS match
CAcontig56481	copper binding protein 5 [Gossypium hirsutum]	413	3	1.88e-30	0.61	2	F:electron carrier activity; F:copper ion binding		no IPS match
CAcontig57349	---NA---	386	0			0	-		no IPS match
CAcontig57483	---NA---	393	0			0	-		no IPS match
CAcontig57622	---NA---	367	0			0	-		no IPS match
CAcontig57626	---NA---	237	0			0	-		no IPS match
CAcontig57760	---NA---	370	0			0	-		no IPS match
CAcontig57908	---NA---	233	0			0	-		SignalP-NN(euk) (SIGNALP)
CAcontig57916	hypothetical protein [Elizabethkingia anophelis]	415	3	8.19e-27	0.8533	0	-		no IPS match
CAcontig57922	---NA---	344	0			0	-		no IPS match
CAcontig58143	Debranching enzyme 1 isoform 1 [Theobroma cacao]	379	3	4.89e-57	0.8733	7	P:response to oxidative stress; F:hydrolase activity, acting on ester bonds; F:heme binding; P:mRNA processing; F:peroxidase activity; P:oxidation-reduction process; P:peroxidase reaction	EC:1.11.1.7	IPR007708 (PFAM); PTHR12849 (PANTHER)
CAcontig58459	---NA---	627	0			0	-		no IPS match
CAcontig58509	unknown protein	479	3	5.67e-14	0.84	0	-		IPR025312 (PFAM)
CAcontig59372	Debranching enzyme 1 isoform 1 [Theobroma cacao]	329	3	2.86e-27	0.8833	7	P:response to oxidative stress; F:hydrolase activity, acting on ester bonds; F:heme binding; P:mRNA processing; F:peroxidase activity; P:oxidation-reduction process; P:peroxidase reaction	EC:1.11.1.7	no IPS match
CAcontig59409	---NA---	258	0			0	-		no IPS match
CAcontig59776	---NA---	212	0			0	-		SignalP-NN(euk) (SIGNALP)
CAcontig60163	hypothetical protein VITISV_004341 [Vitis vinifera]	287	3	1.66e-17	0.6067	2	F:nucleic acid binding; P:DNA integration		no IPS match
CAcontig60175	---NA---	724	0			0	-		no IPS match
CAcontig60233	---NA---	222	0			0	-		no IPS match
CAcontig60271	---NA---	304	0			0	-		no IPS match
CAcontig60571	Debranching enzyme 1 isoform 2 [Theobroma cacao]	419	3	8.83e-29	0.6567	3	F:hydrolase activity, acting on ester bonds; F:hydrolase activity; P:mRNA processing		no IPS match
CAcontig60741	hypothetical protein VITISV_032285 [Vitis vinifera]	265	3	1.51e-20	0.7333	2	F:nucleic acid binding; P:DNA integration		PTHR11439 (PANTHER), PTHR11439:SF127 (PANTHER)
CAcontig60858	---NA---	207	0			0	-		no IPS match
CAcontig60867	---NA---	241	0			0	-		SignalP-NN(euk) (SIGNALP)
CAcontig60976	---NA---	221	0			0	-		no IPS match
CAcontig61321	---NA---	230	0			0	-		SIGNAL_PEPTIDE_H_REGION (PHOBIUS); SIGNAL_PEPTIDE_C_REGION (PHOBIUS); SIGNAL_PEPTIDE_N_REGION (PHOBIUS); NON_CYTOPLASMIC_DOMAIN (PHOBIUS); SIGNAL_PEPTIDE (PHOBIUS); TMhelix (TMHMM)
CAcontig62186	---NA---	219	0			0	-		no IPS match
CAcontig62354	hypothetical protein VITISV_041073	477	3	8.75e-41	0.6633	1	F:nucleic acid binding	-	G3DSA:3.30.420.10 (GENE3D); IPR025724 (PFAM); PTHR11439 (PANTHER); IPR012337 (SUPERFAMILY)
cuAContig10029	---NA---	1169	0			0	-		no IPS match
cuAContig10053	---NA---	567	0			0	-		SignalP-NN(euk) (SIGNALP), tmhmm (TMHMM)
cuAContig10149	Uncharacterized protein TCM_002232 [Theobroma cacao]	722	1	0.000937	0.62	0	-		no IPS match
cuAContig10166	---NA---	1100	0			0	-		SignalP-NN(euk) (SIGNALP)
cuAContig10195	---NA---	585	0			0	-		SIGNAL_PEPTIDE (PHOBIUS); NON_CYTOPLASMIC_DOMAIN (PHOBIUS); SIGNAL_PEPTIDE_N_REGION (PHOBIUS); SIGNAL_PEPTIDE_C_REGION (PHOBIUS); SIGNAL_PEPTIDE_H_REGION (PHOBIUS); TMhelix (TMHMM)
cuAContig10226	---NA---	1644	0			0	-		no IPS match
cuAContig10232	f-box family protein [Populus trichocarpa]	1004	3	7.39e-94	0.83	1	F:protein binding	-	IPR006652 (PFAM); IPR015916 (G3DSA:2.130.10.GENE3D); PTHR24413 (PANTHER), PTHR24413:SF45 (PANTHER), SSF117281 (SUPERFAMILY)
cuAContig10271	---NA---	641	0			0	-		SignalP-NN(euk) (SIGNALP), tmhmm (TMHMM)
cuAContig10299	Galactose oxidase/kelch repeat superfamily protein [Theobroma cacao]	608	3	2.81e-75	0.9267	0	-		PTHR24413 (PANTHER), PTHR24413:SF38 (PANTHER), PF13418 (PFAM)
cuAContig10317	---NA---	666	0			0	-		tmhmm (TMHMM)
cuAContig10367	hypothetical protein VITISV_006720 [Vitis vinifera]	659	3	6.98e-05	0.4167	4	F:nucleic acid binding; P:DNA integration; F:zinc ion binding; F:metal ion binding		SignalP-NN(euk) (SIGNALP), tmhmm (TMHMM)
cuAContig10406	---NA---	752	0			0	-		no IPS match
cuAContig10442	---NA---	882	0			0	-		tmhmm (TMHMM)
cuAContig10505	---NA---	2824	0			0	-		no IPS match
cuAContig10576	PREDICTED: uncharacterized protein LOC101501674 [Cicer arietinum]	1150	3	1.8e-08	0.4333	3	F:nucleic acid binding; P:DNA integration; F:zinc ion binding		no IPS match
cuAContig10583	hypothetical protein [Crucihimalaya wallichii]	1346	3	1.25e-46	0.8933	1	C:chloroplast	-	no IPS match
cuAContig10853	---NA---	970	0			0	-		NON_CYTOPLASMIC_DOMAIN (PHOBIUS); CYTOPLASMIC_DOMAIN (PHOBIUS); TRANSMEMBRANE (PHOBIUS); CYTOPLASMIC_DOMAIN (PHOBIUS); NON_CYTOPLASMIC_DOMAIN (PHOBIUS); TRANSMEMBRANE (PHOBIUS); TRANSMEMBRANE (PHOBIUS); TMhelix (TMHMM); TMhelix (TMHMM); TMhelix (TMHMM)
cuAContig10954	cai-1 autoinducer sensor kinase phosphatase cqss isoform 1	507	3	4.17e-74	0.93	0	-		PTHR22930:SF5 (PANTHER); IPR026103 (PANTHER)
cuAContig11094	Intron maturase isoform 4 [Theobroma cacao]	2587	3	0	0.93	4	F:RNA binding; F:RNA-directed DNA polymerase activity; P:mRNA processing; P:RNA-dependent DNA replication	EC:2.7.7.49	IPR000477 (PFAM); PTHR19446 (PANTHER), PTHR19446:SF107 (PANTHER), SignalP-NN(euk) (SIGNALP), SSF56672 (SUPERFAMILY)
cuAContig11177	---NA---	393	0			0	-		no IPS match
cuAContig11195	---NA---	646	0			0	-		no IPS match
cuAContig11202	hypothetical protein SORBIDRAFT_06g020406 [Sorghum bicolor]	1337	3	9.64e-19	0.51	1	F:nucleic acid binding		no IPS match
cuAContig11273	---NA---	7619	0			0	-		no IPS match
cuAContig11320	---NA---	434	0			0	-		SignalP-TM (SIGNALP_GRAM_POSITIVE)
cuAContig11363	---NA---	1212	0			0	-		SignalP-NN(euk) (SIGNALP), tmhmm (TMHMM)
cuAContig11371	---NA---	789	0			0	-		no IPS match
cuAContig11385	---NA---	1495	0			0	-		SignalP-NN(euk) (SIGNALP)
cuAContig11579	---NA---	1139	0			0	-		no IPS match
cuAContig11618	Uncharacterized protein TCM_012889 [Theobroma cacao]	1582	3	0	0.9133	0	-		IPR026103 (PANTHER); PF13359 (PFAM)
cuAContig11637	---NA---	551	0			0	-		no IPS match
cuAContig11677	---NA---	743	0			0	-		NON_CYTOPLASMIC_DOMAIN (PHOBIUS); TRANSMEMBRANE (PHOBIUS); CYTOPLASMIC_DOMAIN (PHOBIUS)
cuAContig11703	---NA---	1353	0			0	-		no IPS match
cuAContig11753	---NA---	452	0			0	-		no IPS match
cuAContig11834	---NA---	2315	0			0	-		no IPS match
cuAContig1188	---NA---	466	0			0	-		SignalP-NN(euk) (SIGNALP), tmhmm (TMHMM)
cuAContig11943	---NA---	542	0			0	-		no IPS match
cuAContig11968	PREDICTED: 3-ketoacyl-CoA synthase 19-like [Cicer arietinum]	515	3	7.19e-08	0.6367	3	P:fatty acid biosynthetic process; C:membrane; F:catalytic activity	-	IPR013601 (PFAM); IPR016038 (G3DSA:3.40.47.GENE3D); PTHR31561 (PANTHER)
cuAContig11984	---NA---	1379	0			0	-		no IPS match
cuAContig11992	---NA---	610	0			0	-		no IPS match
cuAContig12123	Receptor protein kinase, putative [Theobroma cacao]	4045	3	0	0.89	10	F:receptor activity; P:protein phosphorylation; F:ATP binding; F:2-alkenal reductase [NAD(P)] activity; C:integral to membrane; F:protein serine/threonine kinase activity; P:oxidation-reduction process; F:protein binding; P:signal transduction; P:serine family amino acid metabolic process	EC:1.3.1.74; EC:2.7.11.0	IPR001611 (PFAM); IPR013210 (PFAM); G3DSA:3.80.10.10 (GENE3D), PTHR26393 (PANTHER), SignalP-NN(euk) (SIGNALP), tmhmm (TMHMM), SSF52058 (SUPERFAMILY)
cuAContig12173	---NA---	499	0			0	-		no IPS match
cuAContig12217	---NA---	464	0			0	-		no IPS match
cuAContig12252	---NA---	992	0			0	-		no IPS match
cuAContig12375	---NA---	611	0			0	-		no IPS match
cuAContig12409	---NA---	484	0			0	-		no IPS match
cuAContig12472	---NA---	519	0			0	-		NON_CYTOPLASMIC_DOMAIN (PHOBIUS); SIGNAL_PEPTIDE_N_REGION (PHOBIUS); SIGNAL_PEPTIDE (PHOBIUS); SIGNAL_PEPTIDE_H_REGION (PHOBIUS); SIGNAL_PEPTIDE_C_REGION (PHOBIUS)
cuAContig12488	---NA---	504	0			0	-		no IPS match
cuAContig12530	---NA---	784	0			0	-		no IPS match
cuAContig12579	---NA---	937	0			0	-		no IPS match
cuAContig12605	---NA---	404	0			0	-		no IPS match
cuAContig12607	PREDICTED: 1,4-alpha-glucan-branching enzyme 2-2, chloroplastic/amyloplastic-like [Fragaria vesca subsp. vesca]	672	3	1.14e-21	0.6967	1	F:transferase activity	-	no IPS match
cuAContig12682	---NA---	851	0			0	-		no IPS match
cuAContig12747	---NA---	900	0			0	-		no IPS match
cuAContig12773	---NA---	527	0			0	-		PF13456 (PFAM)
cuAContig12775	---NA---	671	0			0	-		no IPS match
cuAContig12910	---NA---	450	0			0	-		SignalP-NN(euk) (SIGNALP), tmhmm (TMHMM)
cuAContig12949	hypothetical protein PRUPE_ppa022115mg [Prunus persica]	939	3	7.93e-18	0.4067	0	-		IPR026960 (PFAM)
cuAContig13009	---NA---	475	0			2	F:nucleic acid binding; F:zinc ion binding	-	IPR001878 (PROFILE)
cuAContig13061	---NA---	923	0			0	-		no IPS match
cuAContig13152	---NA---	622	0			0	-		SignalP-NN(euk) (SIGNALP), tmhmm (TMHMM)
cuAContig13164	---NA---	754	0			0	-		no IPS match
cuAContig13223	---NA---	413	0			0	-		no IPS match
cuAContig13228	---NA---	649	0			0	-		no IPS match
cuAContig13323	---NA---	663	0			0	-		tmhmm (TMHMM)
cuAContig13511	---NA---	555	0			0	-		no IPS match
cuAContig13547	---NA---	821	0			0	-		no IPS match
cuAContig13576	orf37 gene product	4899	1	4.29e-17	0.85	1	C:mitochondrion	-	SignalP-NN(euk) (SIGNALP)
cuAContig13635	RGPR-related, putative [Theobroma cacao]	279	3	3.18e-55	0.91	1	P:COPII vesicle coating	-	IPR024880 (PANTHER); PF12931 (PFAM)
cuAContig13654	---NA---	473	0			0	-		no IPS match
cuAContig13729	---NA---	772	0			0	-		no IPS match
cuAContig13772	---NA---	558	0			0	-		no IPS match
cuAContig13778	---NA---	767	0			0	-		no IPS match
cuAContig13788	---NA---	390	0			0	-		no IPS match
cuAContig13828	---NA---	453	0			0	-		tmhmm (TMHMM)
cuAContig13880	---NA---	3247	0			0	-		no IPS match
cuAContig13896	hypothetical retrotransposon [Ipomoea batatas]	897	3	4.3e-141	0.82	3	F:nucleic acid binding; F:zinc ion binding; P:DNA integration	-	IPR001584 (PFAM); IPR012337 (SUPERFAMILY); G3DSA:3.30.420.10 (GENE3D), PTHR11439 (PANTHER), PTHR11439:SF127 (PANTHER)
cuAContig1390	HAT transposon superfamily isoform 1 [Theobroma cacao]	2463	3	0	0.97	2	F:protein dimerization activity; F:nucleic acid binding	-	IPR008906 (PFAM); IPR012337 (SUPERFAMILY); PTHR32166 (PANTHER), PTHR32166:SF0 (PANTHER)
cuAContig13912	---NA---	463	0			0	-		no IPS match
cuAContig13929	hypothetical protein ArthMp023 [Arabidopsis thaliana]	1050	1	3.74e-15	0.97	0	-		SignalP-NN(euk) (SIGNALP)
cuAContig13938	---NA---	289	0			0	-		no IPS match
cuAContig13943	---NA---	416	0			0	-		no IPS match
cuAContig13970	Uncharacterized protein TCM_020504 [Theobroma cacao]	500	3	1.32e-13	0.5167	0	-		no IPS match
cuAContig13977	---NA---	646	0			0	-		SignalP-NN(euk) (SIGNALP), tmhmm (TMHMM)
cuAContig14035	---NA---	469	0			0	-		no IPS match
cuAContig14059	---NA---	502	0			0	-		SignalP-NN(euk) (SIGNALP), tmhmm (TMHMM)
cuAContig14086	---NA---	341	0			0	-		no IPS match
cuAContig14109	---NA---	361	0			0	-		no IPS match
cuAContig14167	Uncharacterized protein TCM_019956 [Theobroma cacao]	468	2	2.49e-09	0.59	0	-		no IPS match
cuAContig14205	---NA---	983	0			0	-		SignalP-NN(euk) (SIGNALP), tmhmm (TMHMM)
cuAContig14237	---NA---	1650	0			0	-		no IPS match
cuAContig14261	---NA---	1197	0			0	-		no IPS match
cuAContig14287	---NA---	679	0			0	-		no IPS match
cuAContig1430	putative reverse transcriptase [Oryza sativa Japonica Group]	1329	3	2.81e-08	0.4933	1	F:nucleic acid binding	-	IPR012337 (SUPERFAMILY); G3DSA:3.30.420.10 (GENE3D), PF13456 (PFAM)
cuAContig14469	---NA---	891	0			0	-		no IPS match
cuAContig14531	---NA---	687	0			0	-		SignalP-NN(euk) (SIGNALP)
cuAContig14743	---NA---	360	0			0	-		no IPS match
cuAContig1477	PREDICTED: putative ribonuclease H protein At1g65750-like [Fragaria vesca subsp. vesca]	1048	3	3.74e-11	0.4333	1	F:nucleic acid binding		tmhmm (TMHMM)
cuAContig14784	---NA---	437	0			0	-		SignalP-NN(euk) (SIGNALP)
cuAContig14789	---NA---	669	0			0	-		no IPS match
cuAContig1479	---NA---	563	0			0	-		SignalP-NN(euk) (SIGNALP)
cuAContig14843	hypothetical protein PRUPE_ppa019056mg, partial [Prunus persica]	603	3	2.07e-07	0.5067	0	-		no IPS match
cuAContig14859	---NA---	4126	0			0	-		SignalP-NN(euk) (SIGNALP), tmhmm (TMHMM)
cuAContig14938	lectin receptor kinase	491	3	4.23e-29	0.6667	2	F:zinc ion binding; F:nucleic acid binding	-	IPR001878 (SMART); IPR001878 (PFAM); IPR001878 (G3DSA:4.10.60.GENE3D); PTHR11439:SF127 (PANTHER); PTHR11439 (PANTHER); IPR001878 (PROSITE_PROFILES); IPR001878 (SUPERFAMILY)
cuAContig15123	hypothetical protein [Beta vulgaris subsp. vulgaris]	3199	3	5.5e-144	0.5867	3	F:RNA binding; F:RNA-directed DNA polymerase activity; P:RNA-dependent DNA replication	EC:2.7.7.49	IPR000477 (PFAM); PTHR19446 (PANTHER), PTHR19446:SF34 (PANTHER), SSF56672 (SUPERFAMILY)
cuAContig15198	uncharacterized mitochondrial protein g01110-like	4209	1	4.93e-22	0.51	0	-		no IPS match
cuAContig15346	NADH dehydrogenase subunit 7 [Brassica napus]	6067	3	0	0.99	5	F:NAD binding; C:mitochondrion; F:oxidoreductase activity, acting on NAD(P)H; P:oxidation-reduction process; F:quinone binding	-	IPR001135 (PFAM); IPR022885 (TIGRFAMs); G3DSA:1.10.645.10 (GENE3D), PTHR11993 (PANTHER), PTHR11993:SF10 (PANTHER), SSF56762 (SUPERFAMILY)
cuAContig15405	PREDICTED: putative ribonuclease H protein At1g65750-like [Fragaria vesca subsp. vesca]	1154	3	7.75e-09	0.53	0	-		no IPS match
cuAContig15441	Disease resistance protein [Theobroma cacao]	1002	3	2.94e-119	0.9233	0	-		IPR022227 (PFAM); SignalP-NN(euk) (SIGNALP), tmhmm (TMHMM)
cuAContig15456	RNA-directed DNA polymerase (Reverse transcriptase); Polynucleotidyl transferase, Ribonuclease H fold [Medicago truncatula]	1595	3	3.65e-35	0.4533	5	F:RNA binding; F:nucleic acid binding; F:transferase activity; P:RNA-dependent DNA replication; F:RNA-directed DNA polymerase activity		no IPS match
cuAContig15507	---NA---	1002	0			0	-		SignalP-NN(euk) (SIGNALP)
cuAContig15583	---NA---	898	0			0	-		no IPS match
cuAContig1563	hypothetical protein PRUPE_ppa022115mg [Prunus persica]	2610	3	1.36e-149	0.6033	3	F:RNA binding; F:RNA-directed DNA polymerase activity; P:RNA-dependent DNA replication	EC:2.7.7.49	IPR000477 (PFAM); PTHR19446 (PANTHER), PTHR19446:SF34 (PANTHER)
cuAContig15694	---NA---	435	0			0	-		no IPS match
cuAContig15756	Uncharacterized protein TCM_042320 [Theobroma cacao]	1192	3	6.81e-113	0.9267	0	-		IPR019616 (PFAM); SignalP-NN(euk) (SIGNALP)
cuAContig15863	hypothetical protein PRUPE_ppa026368mg, partial	1817	3	2.51e-57	0.67	0	-		IPR026960 (PFAM)
cuAContig15900	---NA---	683	0			0	-		no IPS match
cuAContig15903	---NA---	790	0			0	-		no IPS match
cuAContig15968	hypothetical protein [Antirrhinum hispanicum]	1476	3	5.19e-10	0.5167	5	F:RNA binding; F:nucleic acid binding; P:DNA integration; P:RNA-dependent DNA replication; F:RNA-directed DNA polymerase activity		IPR005162 (PFAM)
cuAContig16126	---NA---	500	0			0	-		SignalP-NN(euk) (SIGNALP)
cuAContig16189	---NA---	1723	0			0	-		no IPS match
cuAContig16197	hypothetical protein PRUPE_ppa020120mg [Prunus persica]	1520	3	1.91e-40	0.6033	0	-		no IPS match
cuAContig16224	---NA---	1430	0			0	-		no IPS match
cuAContig16291	hypothetical protein VITISV_036886	1885	3	1.1e-12	0.5667	3	F:nucleic acid binding; P:DNA integration; F:zinc ion binding		CYTOPLASMIC_DOMAIN (PHOBIUS); NON_CYTOPLASMIC_DOMAIN (PHOBIUS); TRANSMEMBRANE (PHOBIUS); CYTOPLASMIC_DOMAIN (PHOBIUS); TRANSMEMBRANE (PHOBIUS); TMhelix (TMHMM)
cuAContig16309	---NA---	473	0			0	-		SignalP-NN(euk) (SIGNALP)
cuAContig16339	---NA---	543	0			0	-		SignalP-NN(euk) (SIGNALP), tmhmm (TMHMM)
cuAContig16445	---NA---	498	0			0	-		no IPS match
cuAContig16452	---NA---	479	0			0	-		no IPS match
cuAContig16592	hypothetical protein [Vitis hybrid cultivar]	821	3	7.1e-14	0.51	3	F:nucleic acid binding; P:DNA integration; F:zinc ion binding		SignalP-NN(euk) (SIGNALP)
cuAContig16649	---NA---	307	0			0	-		no IPS match
cuAContig16709	---NA---	409	0			0	-		no IPS match
cuAContig16742	---NA---	726	0			0	-		SignalP-NN(euk) (SIGNALP), tmhmm (TMHMM)
cuAContig16762	---NA---	742	0			0	-		no IPS match
cuAContig16812	---NA---	943	0			0	-		no IPS match
cuAContig16857	hypothetical protein VITISV_026577 [Vitis vinifera]	1464	3	2.14e-115	0.6267	2	F:nucleic acid binding; F:zinc ion binding		PTHR11439 (PANTHER), PTHR11439:SF127 (PANTHER), PF14244 (PFAM)
cuAContig16859	---NA---	328	0			0	-		no IPS match
cuAContig16918	Uncharacterized protein TCM_025521 [Theobroma cacao]	744	3	5.08e-48	0.9267	0	-		tmhmm (TMHMM)
cuAContig16924	---NA---	490	0			0	-		no IPS match
cuAContig16944	---NA---	634	0			0	-		CYTOPLASMIC_DOMAIN (PHOBIUS); TRANSMEMBRANE (PHOBIUS); NON_CYTOPLASMIC_DOMAIN (PHOBIUS); TMhelix (TMHMM)
cuAContig16947	---NA---	1034	0			0	-		no IPS match
cuAContig17025	---NA---	680	0			0	-		SignalP-NN(euk) (SIGNALP), tmhmm (TMHMM)
cuAContig17045	---NA---	503	0			0	-		SignalP-NN(euk) (SIGNALP)
cuAContig17046	Debranching enzyme 1 isoform 1 [Theobroma cacao]	405	3	2.5e-33	0.7667	1	P:mRNA processing	-	IPR007708 (PFAM)
cuAContig17047	---NA---	434	0			0	-		no IPS match
cuAContig17052	---NA---	510	0			0	-		no IPS match
cuAContig17059	---NA---	332	0			0	-		no IPS match
cuAContig17078	---NA---	391	0			0	-		no IPS match
cuAContig17084	hypothetical protein VITISV_043408	378	3	2.68e-53	0.8333	0	-		IPR013103 (PFAM); PTHR11439 (PANTHER)
cuAContig17092	hypothetical protein PRUPE_ppa020282mg [Prunus persica]	860	3	4.4e-35	0.54	4	F:RNA binding; F:nucleic acid binding; P:RNA-dependent DNA replication; F:RNA-directed DNA polymerase activity		tmhmm (TMHMM)
cuAContig17715	---NA---	436	0			0	-		tmhmm (TMHMM)
cuAContig17740	ribonuclease h protein at1g65750-like	812	3	6.82e-15	0.4767	0	-		IPR026960 (PFAM)
cuAContig17834	---NA---	461	0			0	-		tmhmm (TMHMM)
cuAContig17882	---NA---	496	0			0	-		no IPS match
cuAContig1796	---NA---	482	0			0	-		no IPS match
cuAContig1799	cysteine desulfurase mitochondrial	625	3	4.48e-27	0.6367	0	-		no IPS match
cuAContig18007	Serine/threonine-protein kinase 19 isoform 1 [Theobroma cacao]	835	1	0.000398	0.77	0	-		no IPS match
cuAContig18062	---NA---	1286	0			0	-		no IPS match
cuAContig18078	Uncharacterized protein TCM_026293 [Theobroma cacao]	729	3	3.83e-10	0.5633	4	F:RNA binding; F:nucleic acid binding; P:RNA-dependent DNA replication; F:RNA-directed DNA polymerase activity		IPR005135 (G3DSA:3.60.10.GENE3D); SignalP-NN(euk) (SIGNALP), tmhmm (TMHMM)
cuAContig18217	---NA---	887	0			0	-		no IPS match
cuAContig18272	---NA---	1360	0			0	-		no IPS match
cuAContig18313	RNA-binding (RRM/RBD/RNP motifs) family protein isoform 1 [Theobroma cacao]	1019	3	8.51e-12	0.5067	6	F:RNA binding; F:nucleic acid binding; P:RNA-dependent DNA replication; F:ribonuclease H activity; F:zinc ion binding; F:RNA-directed DNA polymerase activity		tmhmm (TMHMM)
cuAContig18322	Uncharacterized protein TCM_004298 [Theobroma cacao]	1488	3	0	0.8933	1	F:DNA binding	-	IPR026103 (PANTHER); PF13359 (PFAM), tmhmm (TMHMM)
cuAContig18457	---NA---	982	0			0	-		no IPS match
cuAContig18677	---NA---	4473	0			0	-		tmhmm (TMHMM)
cuAContig1874	---NA---	1136	0			0	-		no IPS match
cuAContig18773	---NA---	349	0			0	-		no IPS match
cuAContig18858	---NA---	548	0			0	-		SignalP-NN(euk) (SIGNALP)
cuAContig18867	---NA---	1492	0			0	-		no IPS match
cuAContig19095	ATP-binding cassette sub-family f member 2 [Oryza sativa Indica Group]	786	3	1.17e-77	0.9633	4	F:ATPase activity; C:plasma membrane; P:ATP catabolic process; F:ATP binding	EC:3.6.1.3	IPR003439 (PFAM); IPR027417 (SUPERFAMILY); G3DSA:3.40.50.300 (GENE3D), PTHR19211 (PANTHER), PTHR19211:SF15 (PANTHER)
cuAContig19101	Uncharacterized protein TCM_017142 [Theobroma cacao]	703	3	0.000183	0.6333	1	C:membrane		no IPS match
cuAContig19121	---NA---	1055	0			0	-		SignalP-NN(euk) (SIGNALP)
cuAContig19129	---NA---	635	0			0	-		no IPS match
cuAContig19132	hypothetical protein OsI_25211 [Oryza sativa Indica Group]	604	3	1.14e-14	0.51	4	C:plastid; F:RNA binding; P:RNA-dependent DNA replication; F:RNA-directed DNA polymerase activity		no IPS match
cuAContig19149	hypothetical protein OsI_24467 [Oryza sativa Indica Group]	1365	3	1.09e-08	0.4233	1	F:nucleic acid binding		SignalP-NN(euk) (SIGNALP)
cuAContig19178	CAI-1 autoinducer sensor kinase/phosphatase cqsS isoform 2 [Theobroma cacao]	960	3	4.6e-125	0.9267	0	-		IPR026103 (PANTHER); PF13359 (PFAM)
cuAContig19188	---NA---	581	0			0	-		SignalP-NN(euk) (SIGNALP), tmhmm (TMHMM)
cuAContig19203	---NA---	463	0			0	-		SignalP-NN(euk) (SIGNALP)
cuAContig19275	hypothetical protein PRUPE_ppa015965mg [Prunus persica]	1261	3	9.11e-12	0.58	0	-		no IPS match
cuAContig19372	hypothetical protein SORBIDRAFT_07g002160 [Sorghum bicolor]	1353	3	8.02e-19	0.49	0	-		no IPS match
cuAContig19397	hypothetical protein PRUPE_ppa026368mg, partial [Prunus persica]	1451	3	3.65e-72	0.57	0	-		no IPS match
cuAContig19408	Uncharacterized protein isoform 2 [Theobroma cacao]	464	3	3.08e-11	0.96	0	-		no IPS match
cuAContig19411	---NA---	872	0			0	-		tmhmm (TMHMM)
cuAContig19619	tmv resistance protein n-like	325	2	4.02e-12	0.63	1	F:protein binding	-	PF13504 (PFAM); PF13855 (PFAM); G3DSA:3.80.10.10 (GENE3D); PTHR23155 (PANTHER); IPR001611 (PROSITE_PROFILES); IPR001611 (PROSITE_PROFILES); IPR001611 (PROSITE_PROFILES); IPR001611 (PROSITE_PROFILES); SSF52058 (SUPERFAMILY)
cuAContig19737	---NA---	584	0			0	-		no IPS match
cuAContig19748	---NA---	1315	0			0	-		SignalP-NN(euk) (SIGNALP)
cuAContig19764	PREDICTED: uncharacterized protein LOC100853663 [Vitis vinifera]	1344	3	3.12e-44	0.7033	3	F:RNA binding; F:RNA-directed DNA polymerase activity; P:RNA-dependent DNA replication	EC:2.7.7.49	IPR000477 (PFAM); IPR025558 (PFAM); G3DSA:3.10.10.10 (GENE3D), G3DSA:3.30.70.270 (GENE3D), PTHR10178 (PANTHER), PTHR10178:SF118 (PANTHER), SSF56672 (SUPERFAMILY)
cuAContig19772	---NA---	446	0			0	-		SignalP-NN(euk) (SIGNALP), tmhmm (TMHMM)
cuAContig19777	---NA---	457	0			0	-		PF13456 (PFAM)
cuAContig19842	Basic chitinase [Theobroma cacao]	1094	3	4.97e-148	0.86	4	F:chitinase activity; P:chitin catabolic process; F:chitin binding; P:cell wall macromolecule catabolic process	EC:3.2.1.14	IPR000726 (PFAM); IPR016283 (PIR); IPR023346 (SUPERFAMILY); G3DSA:1.10.530.10 (GENE3D), G3DSA:3.30.20.10 (GENE3D), PTHR22595 (PANTHER), PTHR22595:SF11 (PANTHER)
cuAContig19851	---NA---	460	0			0	-		no IPS match
cuAContig19913	---NA---	514	0			0	-		SignalP-NN(euk) (SIGNALP)
cuAContig20006	PREDICTED: uncharacterized protein LOC100782759 [Glycine max]	1136	3	2.51e-07	0.48	0	-		SignalP-NN(euk) (SIGNALP), tmhmm (TMHMM)
cuAContig20145	---NA---	373	0			0	-		SignalP-NN(euk) (SIGNALP)
cuAContig20183	hypothetical protein [Beta vulgaris subsp. vulgaris]	1781	3	2.07e-07	0.53	2	F:nucleic acid binding; F:zinc ion binding		no IPS match
cuAContig20219	ATP binding microtubule motor family protein isoform 1 [Theobroma cacao]	856	3	5.14e-19	0.8333	0	-		tmhmm (TMHMM)
cuAContig20235	hypothetical protein VITISV_027864 [Vitis vinifera]	826	3	1.08e-35	0.7033	1	F:metal ion binding	-	no IPS match
cuAContig20263	---NA---	1742	0			0	-		tmhmm (TMHMM)
cuAContig20267	hypothetical protein [Beta vulgaris subsp. vulgaris]	3312	3	4.96e-118	0.5633	4	F:RNA binding; F:nucleic acid binding; P:RNA-dependent DNA replication; F:RNA-directed DNA polymerase activity		PTHR19446 (PANTHER), PTHR19446:SF34 (PANTHER)
cuAContig20315	---NA---	519	0			0	-		TMhelix (TMHMM); TMhelix (TMHMM)
cuAContig20337	---NA---	492	0			0	-		no IPS match
cuAContig20426	Zinc finger family protein [Theobroma cacao]	3026	3	0	0.8633	7	C:plasma membrane; P:protein phosphorylation; F:ATP binding; F:zinc ion binding; F:protein serine/threonine kinase activity; F:protein binding; P:serine family amino acid metabolic process	EC:2.7.11.0	IPR001841 (PFAM); IPR002035 (G3DSA:3.40.50.GENE3D); IPR013083 (G3DSA:3.30.40.GENE3D); PTHR10579 (PANTHER), PTHR10579:SF5 (PANTHER), PF13768 (PFAM), SSF53300 (SUPERFAMILY), SSF57850 (SUPERFAMILY)
cuAContig20551	---NA---	1405	0			0	-		NON_CYTOPLASMIC_DOMAIN (PHOBIUS); SIGNAL_PEPTIDE_N_REGION (PHOBIUS); SIGNAL_PEPTIDE_C_REGION (PHOBIUS); SIGNAL_PEPTIDE (PHOBIUS); SIGNAL_PEPTIDE_H_REGION (PHOBIUS)
cuAContig20667	hypothetical protein PRUPE_ppa015539mg [Prunus persica]	1367	3	1.7e-33	0.6667	1	F:nucleic acid binding	-	IPR012337 (SUPERFAMILY); PF13456 (PFAM)
cuAContig20730	---NA---	325	0			0	-		tmhmm (TMHMM)
cuAContig20763	---NA---	674	0			0	-		tmhmm (TMHMM)
cuAContig20764	PREDICTED: uncharacterized protein LOC101266412 [Solanum lycopersicum]	1127	3	7.37e-61	0.72	0	-		no IPS match
cuAContig20813	---NA---	744	0			0	-		no IPS match
cuAContig20878	---NA---	594	0			0	-		no IPS match
cuAContig20892	---NA---	422	0			0	-		no IPS match
cuAContig20944	---NA---	566	0			0	-		SignalP-NN(euk) (SIGNALP), tmhmm (TMHMM)
cuAContig20958	Uncharacterized protein isoform 1 [Theobroma cacao]	946	2	3.8e-11	0.49	0	-		tmhmm (TMHMM)
cuAContig2098	---NA---	3239	0			0	-		no IPS match
cuAContig21049	hypothetical protein OsJ_36435 [Oryza sativa Japonica Group]	1258	3	1.4e-37	0.5233	4	F:RNA binding; F:nucleic acid binding; P:RNA-dependent DNA replication; F:RNA-directed DNA polymerase activity		SignalP-NN(euk) (SIGNALP)
cuAContig21155	---NA---	352	0			0	-		TMhelix (TMHMM)
cuAContig21162	---NA---	560	0			0	-		no IPS match
cuAContig21238	---NA---	708	0			0	-		no IPS match
cuAContig21247	---NA---	849	0			0	-		no IPS match
cuAContig21328	---NA---	269	0			0	-		tmhmm (TMHMM)
cuAContig21343	hypothetical protein VITISV_024648 [Vitis vinifera]	1056	3	2.06e-25	0.56	4	F:nucleic acid binding; P:DNA integration; F:zinc ion binding; C:plastid		SignalP-NN(euk) (SIGNALP), tmhmm (TMHMM)
cuAContig21378	---NA---	1040	0			1	F:nucleic acid binding	-	PF13456 (PFAM); IPR012337 (SUPERFAMILY)
cuAContig21387	hypothetical protein PRUPE_ppa022115mg [Prunus persica]	965	3	3.24e-84	0.6133	3	F:RNA binding; F:RNA-directed DNA polymerase activity; P:RNA-dependent DNA replication	EC:2.7.7.49	IPR000477 (PFAM); PTHR19446 (PANTHER), PTHR19446:SF34 (PANTHER), SignalP-NN(euk) (SIGNALP)
cuAContig21430	---NA---	754	0			0	-		no IPS match
cuAContig21433	---NA---	592	0			0	-		no IPS match
cuAContig21439	---NA---	709	0			0	-		tmhmm (TMHMM)
cuAContig21488	putative reverse transcriptase [Oryza sativa Japonica Group]	291	3	3.18e-09	0.6	1	C:mitochondrion		PF13456 (PFAM)
cuAContig21572	conserved hypothetical protein [Ricinus communis]	4478	3	2.2e-24	0.7133	9	C:nucleus; F:nucleic acid binding; F:RNA-directed DNA polymerase activity; F:zinc ion binding; F:RNA binding; P:DNA integration; F:aspartic-type endopeptidase activity; P:RNA-dependent DNA replication; P:proteolysis		no IPS match
cuAContig21661	---NA---	528	0			0	-		no IPS match
cuAContig21684	---NA---	2215	0			0	-		no IPS match
cuAContig21690	---NA---	432	0			0	-		no IPS match
cuAContig21698	---NA---	540	0			0	-		no IPS match
cuAContig21792	---NA---	1042	0			0	-		no IPS match
cuAContig21843	---NA---	373	0			0	-		SignalP-NN(euk) (SIGNALP)
cuAContig21857	---NA---	578	0			0	-		SignalP-NN(euk) (SIGNALP), tmhmm (TMHMM)
cuAContig21890	hypothetical protein VITISV_017741	4958	3	0	0.64	2	P:DNA integration; F:nucleic acid binding	-	G3DSA:3.30.420.10 (GENE3D); IPR001584 (PFAM); PTHR11439 (PANTHER); PTHR11439:SF127 (PANTHER); IPR001584 (PROSITE_PROFILES); IPR012337 (SUPERFAMILY)
cuAContig21917	RNA-directed DNA polymerase [Theobroma cacao]	2713	3	0	0.8567	4	F:RNA binding; F:RNA-directed DNA polymerase activity; P:mRNA processing; P:RNA-dependent DNA replication	EC:2.7.7.49	no IPS match
cuAContig21981	---NA---	1858	0			0	-		Coil (COILS)
cuAContig21986	---NA---	1777	0			0	-		no IPS match
cuAContig22171	putative retroelement integrase [Arabidopsis thaliana]	1526	1	5.15e-06	0.49	0	-		no IPS match
cuAContig22270	Uncharacterized protein TCM_001059 [Theobroma cacao]	1811	3	3.4e-11	0.6367	0	-		no IPS match
cuAContig22319	hypothetical protein PRUPE_ppa022115mg [Prunus persica]	1033	3	1.96e-20	0.4533	1	F:nucleic acid binding	-	IPR012337 (SUPERFAMILY); G3DSA:3.30.420.10 (GENE3D), PF13456 (PFAM)
cuAContig22407	PREDICTED: uncharacterized protein LOC102612426	3492	1	4.72e-36	0.56	0	-		tmhmm (TMHMM)
cuAContig22419	non-LTR retroelement reverse transcriptase-like protein [Arabidopsis thaliana]	1529	3	8.67e-28	0.62	3	F:RNA binding; P:RNA-dependent DNA replication; F:RNA-directed DNA polymerase activity		SignalP-NN(euk) (SIGNALP)
cuAContig22430	copper binding protein 5 [Gossypium hirsutum]	827	3	1.38e-78	0.7867	3	F:copper ion binding; F:electron carrier activity; P:electron transport	-	IPR000923 (PROSITE); IPR003245 (PRODOM); IPR008972 (G3DSA:2.60.40.GENE3D); SignalP-NN(euk) (SIGNALP), tmhmm (TMHMM)
cuAContig22472	hypothetical protein PRUPE_ppa020282mg	2732	3	5.33e-101	0.6233	4	F:RNA binding; F:nucleic acid binding; P:RNA-dependent DNA replication; F:RNA-directed DNA polymerase activity		IPR026960 (PFAM)
cuAContig22565	---NA---	518	0			0	-		SIGNAL_PEPTIDE_N_REGION (PHOBIUS); NON_CYTOPLASMIC_DOMAIN (PHOBIUS); SIGNAL_PEPTIDE_C_REGION (PHOBIUS); SIGNAL_PEPTIDE_H_REGION (PHOBIUS); SIGNAL_PEPTIDE (PHOBIUS)
cuAContig22839	Effector of transcription2, putative [Theobroma cacao]	1846	3	0	0.6067	0	-		no IPS match
cuAContig22892	1 non-ltr retrotransposon protein	1067	3	4.98e-16	0.42	0	-		no IPS match
cuAContig2295	---NA---	521	0			0	-		no IPS match
cuAContig23018	hypothetical protein PRUPE_ppa022115mg [Prunus persica]	883	3	2.48e-09	0.3533	1	F:nucleic acid binding	-	IPR012337 (SUPERFAMILY); PF13456 (PFAM)
cuAContig23047	---NA---	772	0			0	-		no IPS match
cuAContig2323	---NA---	505	0			0	-		no IPS match
cuAContig23360	---NA---	1053	0			0	-		no IPS match
cuAContig2353	cuAContig2353	5071	1	0	1	3	F:RNA binding; F:RNA-directed DNA polymerase activity; P:RNA-dependent DNA replication	EC:2.7.7.49	IPR000477 (PFAM); PTHR10178 (PANTHER), SSF56672 (SUPERFAMILY)
cuAContig23693	---NA---	799	0			0	-		SignalP-NN(euk) (SIGNALP), tmhmm (TMHMM)
cuAContig23809	Glutathione S-transferase THETA 1 [Theobroma cacao]	440	3	4.75e-37	0.9033	1	F:transferase activity	-	SignalP-NN(euk) (SIGNALP), tmhmm (TMHMM)
cuAContig23899	---NA---	602	0			0	-		no IPS match
cuAContig23925	hypothetical protein PRUPE_ppa025799mg [Prunus persica]	1111	1	1.1e-05	0.45	0	-		no IPS match
cuAContig24080	---NA---	813	0			0	-		SignalP-NN(euk) (SIGNALP), tmhmm (TMHMM)
cuAContig24101	---NA---	355	0			0	-		SignalP-NN(euk) (SIGNALP), tmhmm (TMHMM)
cuAContig24117	---NA---	369	0			0	-		no IPS match
cuAContig24181	Actin-like ATPase superfamily protein isoform 4 [Theobroma cacao]	451	3	8.82e-12	0.9	0	-		tmhmm (TMHMM)
cuAContig24247	---NA---	840	0			0	-		no IPS match
cuAContig24248	---NA---	617	0			0	-		SignalP-NN(euk) (SIGNALP), tmhmm (TMHMM)
cuAContig24284	---NA---	493	0			0	-		SignalP-NN(euk) (SIGNALP)
cuAContig24324	---NA---	373	0			0	-		SignalP-NN(euk) (SIGNALP), tmhmm (TMHMM)
cuAContig24356	---NA---	424	0			0	-		no IPS match
cuAContig2875	hypothetical protein SORBIDRAFT_01g022742 [Sorghum bicolor]	649	3	2.93e-10	0.49	3	P:transcription, DNA-dependent; F:DNA-directed RNA polymerase activity; F:DNA binding		IPR026960 (PFAM)
cuAContig2950	hypothetical protein SORBIDRAFT_01g019890 [Sorghum bicolor]	1674	3	2.96e-33	0.73	3	F:RNA binding; F:RNA-directed DNA polymerase activity; P:RNA-dependent DNA replication	EC:2.7.7.49	IPR000477 (PFAM); PTHR19446 (PANTHER), PTHR19446:SF34 (PANTHER), SignalP-NN(euk) (SIGNALP), tmhmm (TMHMM)
cuAContig3015	hypothetical protein VITISV_007942 [Vitis vinifera]	591	3	9.82e-25	0.7233	2	F:nucleic acid binding; P:DNA integration		PTHR11439 (PANTHER), PTHR11439:SF127 (PANTHER)
cuAContig324	---NA---	1193	0			0	-		tmhmm (TMHMM)
cuAContig3314	---NA---	429	0			0	-		SignalP-NN(euk) (SIGNALP), tmhmm (TMHMM)
cuAContig3426	---NA---	603	0			0	-		no IPS match
cuAContig3472	---NA---	742	0			0	-		no IPS match
cuAContig3559	---NA---	2422	0			0	-		no IPS match
cuAContig3566	ribosomal protein L2 (mitochondrion) [Liriodendron tulipifera]	805	3	7.49e-49	0.6	2	C:cytoplasmic part; C:intracellular organelle	-	no IPS match
cuAContig3572	nadh dehydrogenase subunit partial	7962	1	6.53e-93	0.99	0	-		no IPS match
cuAContig3621	---NA---	742	0			0	-		SignalP-NN(euk) (SIGNALP), tmhmm (TMHMM)
cuAContig3627	rna lariat debranching	825	3	3.84e-61	0.85	9	F:heme binding; P:response to oxidative stress; P:mRNA processing; F:hydrolase activity, acting on ester bonds; F:hydrolase activity; P:oxidation-reduction process; F:oxidoreductase activity; F:peroxidase activity; F:metal ion binding		TRANSMEMBRANE (PHOBIUS); NON_CYTOPLASMIC_DOMAIN (PHOBIUS); CYTOPLASMIC_DOMAIN (PHOBIUS); TMhelix (TMHMM)
cuAContig3652	PREDICTED: uncharacterized protein LOC101497522 [Cicer arietinum]	575	2	7.94e-06	0.61	2	C:plastid; C:chloroplast		no IPS match
cuAContig4115	---NA---	4662	0			0	-		SignalP-NN(euk) (SIGNALP), tmhmm (TMHMM)
cuAContig4140	hypothetical protein PRUPE_ppa016553mg [Prunus persica]	502	3	2.12e-15	0.5033	1	F:nucleic acid binding	-	IPR012337 (SUPERFAMILY); G3DSA:3.30.420.10 (GENE3D), PF13456 (PFAM)
cuAContig4151	hypothetical protein (mitochondrion) [Vicia faba]	5692	3	3.86e-34	0.81	0	-		no IPS match
cuAContig4202	Uncharacterized protein isoform 3 [Theobroma cacao]	466	3	1.91e-08	0.82	0	-		no IPS match
cuAContig4514	PREDICTED: uncharacterized protein LOC102591231	573	1	9.61e-38	0.61	0	-		no IPS match
cuAContig460	unnamed protein product	4451	1	2.34e-20	0.88	0	-		no IPS match
cuAContig4687	---NA---	627	0			0	-		no IPS match
cuAContig4747	---NA---	1247	0			0	-		no IPS match
cuAContig4841	retrotransposon protein, putative, unclassified [Oryza sativa Japonica Group]	4154	3	1.46e-171	0.62	4	F:RNA binding; F:nucleic acid binding; P:RNA-dependent DNA replication; F:RNA-directed DNA polymerase activity		no IPS match
cuAContig4914	putative ZmL1 non-LTR retrotransposon protein [Zea mays]	796	3	2.03e-14	0.5233	1	C:mitochondrion		no IPS match
cuAContig5131	polyprotein [Arabidopsis arenosa]	1267	3	1.66e-14	0.6667	3	F:nucleic acid binding; P:DNA integration; F:zinc ion binding		PF14223 (PFAM)
cuAContig5202	---NA---	978	0			0	-		no IPS match
cuAContig5221	unnamed protein product [Nicotiana tabacum]	568	3	1.69e-56	0.8367	3	F:nucleic acid binding; F:zinc ion binding; P:DNA integration	-	PTHR11439 (PANTHER), PF14227 (PFAM)
cuAContig53	Zinc finger family protein [Theobroma cacao]	3075	3	0	0.8433	7	C:plasma membrane; P:protein phosphorylation; F:ATP binding; F:zinc ion binding; F:protein serine/threonine kinase activity; F:protein binding; P:serine family amino acid metabolic process	EC:2.7.11.0	IPR001841 (PFAM); IPR002035 (G3DSA:3.40.50.GENE3D); IPR013083 (G3DSA:3.30.40.GENE3D); PTHR10579 (PANTHER), PTHR10579:SF5 (PANTHER), SSF53300 (SUPERFAMILY), SSF57850 (SUPERFAMILY)
cuAContig5487	NB-ARC domain-containing disease resistance-like protein isoform 2 [Theobroma cacao]	3076	3	0	0.68	0	-		no IPS match
cuAContig5508	---NA---	485	0			0	-		SignalP-NN(euk) (SIGNALP)
cuAContig5585	Zinc finger (C3HC4-type RING finger) family protein [Theobroma cacao]	3005	3	0	0.8867	2	F:zinc ion binding; F:protein binding	-	IPR001841 (PFAM); IPR002035 (G3DSA:3.40.50.GENE3D); IPR013083 (G3DSA:3.30.40.GENE3D); PTHR10579 (PANTHER), PTHR10579:SF5 (PANTHER), PF13768 (PFAM), SignalP-NN(euk) (SIGNALP), SSF53300 (SUPERFAMILY), SSF57850 (SUPERFAMILY)
cuAContig5588	hypothetical protein SORBIDRAFT_09g018950 [Sorghum bicolor]	1415	3	4.52e-27	0.4333	1	F:nucleic acid binding	-	IPR012337 (SUPERFAMILY); PF13456 (PFAM)
cuAContig5655	---NA---	506	0			0	-		no IPS match
cuAContig5700	hypothetical protein [Beta vulgaris subsp. vulgaris]	1459	3	1.83e-16	0.57	4	F:RNA binding; F:nucleic acid binding; P:RNA-dependent DNA replication; F:RNA-directed DNA polymerase activity		no IPS match
cuAContig5775	hypothetical protein PRUPE_ppa020282mg [Prunus persica]	3659	3	2.58e-85	0.57	3	F:RNA binding; F:RNA-directed DNA polymerase activity; P:RNA-dependent DNA replication	EC:2.7.7.49	IPR000477 (PFAM); PTHR19446 (PANTHER), PTHR19446:SF34 (PANTHER), tmhmm (TMHMM)
cuAContig5776	hypothetical protein PRUPE_ppa026368mg, partial	2705	3	2.5e-134	0.66	1	F:nucleic acid binding	-	PF13456 (PFAM); IPR012337 (SUPERFAMILY)
cuAContig5945	---NA---	2060	0			0	-		no IPS match
cuAContig596	---NA---	2426	0			0	-		no IPS match
cuAContig5980	SAC3/GANP/Nin1/mts3/eIF-3 p25 family, putative isoform 3 [Theobroma cacao]	1820	2	3.66e-06	0.44	0	-		SignalP-NN(euk) (SIGNALP)
cuAContig5990	hypothetical protein PRUPE_ppa022115mg [Prunus persica]	3234	3	3.36e-115	0.5367	3	F:RNA binding; F:RNA-directed DNA polymerase activity; P:RNA-dependent DNA replication	EC:2.7.7.49	IPR000477 (PFAM); PTHR19446 (PANTHER), PTHR19446:SF34 (PANTHER), tmhmm (TMHMM)
cuAContig6046	PREDICTED: zinc finger CCCH domain-containing protein 13 [Vitis vinifera]	535	3	3.26e-12	0.97	2	F:zinc ion binding; F:nucleic acid binding	-	tmhmm (TMHMM)
cuAContig6090	---NA---	1015	0			0	-		no IPS match
cuAContig6163	---NA---	778	0			0	-		no IPS match
cuAContig6229	hypothetical protein SORBIDRAFT_0011s003210 [Sorghum bicolor]	903	3	5.02e-05	0.5	1	F:nucleic acid binding		tmhmm (TMHMM)
cuAContig6259	---NA---	346	0			0	-		SignalP-NN(euk) (SIGNALP), tmhmm (TMHMM)
cuAContig6424	---NA---	699	0			0	-		no IPS match
cuAContig6604	ac087852_29 reverse transcriptase	1196	3	6.3e-12	0.49	5	F:RNA binding; F:nucleic acid binding; P:RNA-dependent DNA replication; F:RNA-directed DNA polymerase activity; P:biological_process		IPR026960 (PFAM)
cuAContig6614	Disease resistance protein [Theobroma cacao]	2160	3	0	0.9033	0	-		tmhmm (TMHMM)
cuAContig6699	ARM repeat superfamily protein isoform 1 [Theobroma cacao]	1215	3	6.31e-158	0.93	1	F:protein binding	-	IPR000225 (PROFILE); IPR007205 (PFAM); IPR011989 (G3DSA:1.25.10.GENE3D); IPR016024 (SUPERFAMILY); PTHR13387 (PANTHER), PTHR13387:SF9 (PANTHER)
cuAContig6735	---NA---	745	0			0	-		SignalP-NN(euk) (SIGNALP)
cuAContig6743	hypothetical protein VITISV_020654 [Vitis vinifera]	521	3	1.52e-13	0.5833	1	F:binding	-	SignalP-NN(euk) (SIGNALP), tmhmm (TMHMM)
cuAContig6755	PREDICTED: uncharacterized protein LOC101266412 [Solanum lycopersicum]	739	3	4.93e-64	0.6967	0	-		PF14244 (PFAM)
cuAContig713	ABC transporter F family member 1 [Theobroma cacao]	2449	3	0	0.9667	4	P:ATP catabolic process; F:ATP binding; F:heme-transporting ATPase activity; P:heme transport	EC:3.6.3.41	no IPS match
cuAContig7206	---NA---	794	0			0	-		SignalP-NN(euk) (SIGNALP)
cuAContig7302	---NA---	492	0			0	-		no IPS match
cuAContig7338	---NA---	534	0			0	-		no IPS match
cuAContig7369	hypothetical protein OsJ_05904 [Oryza sativa Japonica Group]	459	3	0.000265	0.6667	1	C:mitochondrion		SignalP-NN(euk) (SIGNALP)
cuAContig7382	---NA---	488	0			0	-		no IPS match
cuAContig7427	---NA---	480	0			0	-		no IPS match
cuAContig7456	unnamed protein product [Vitis vinifera]	451	3	1.51e-76	0.9533	1	C:plasma membrane	-	no IPS match
cuAContig749	hypothetical protein RCOM_1074840 [Ricinus communis]	471	3	5.01e-09	0.5433	1	C:mitochondrion		no IPS match
cuAContig7522	---NA---	510	0			0	-		SignalP-NN(euk) (SIGNALP), tmhmm (TMHMM)
cuAContig7562	---NA---	686	0			0	-		no IPS match
cuAContig7563	---NA---	1150	0			0	-		no IPS match
cuAContig7598	DNA binding,zinc ion binding,DNA binding, putative isoform 1 [Theobroma cacao]	822	2	1.31e-09	0.52	0	-		no IPS match
cuAContig7624	---NA---	1010	0			0	-		CYTOPLASMIC_DOMAIN (PHOBIUS); TRANSMEMBRANE (PHOBIUS); NON_CYTOPLASMIC_DOMAIN (PHOBIUS)
cuAContig7630	---NA---	380	0			0	-		no IPS match
cuAContig7645	Fiber protein Fb17 [Theobroma cacao]	802	3	7.87e-08	0.47	0	-		no IPS match
cuAContig7831	Fiber protein Fb17 [Theobroma cacao]	1424	3	7.13e-07	0.48	0	-		no IPS match
cuAContig7842	hypothetical protein PRUPE_ppa026368mg, partial [Prunus persica]	1662	3	1.33e-45	0.53	0	-		PF13456 (PFAM)
cuAContig7879	---NA---	484	0			0	-		SignalP-NN(euk) (SIGNALP), tmhmm (TMHMM)
cuAContig7940	---NA---	513	0			0	-		no IPS match
cuAContig7992	purine permease 10 isoform 1	480	1	2.35e-11	0.75	0	-		CYTOPLASMIC_DOMAIN (PHOBIUS); NON_CYTOPLASMIC_DOMAIN (PHOBIUS); TRANSMEMBRANE (PHOBIUS); TMhelix (TMHMM)
cuAContig8	---NA---	1738	0			0	-		no IPS match
cuAContig8019	unknown [Picea sitchensis]	450	3	1.27e-05	0.7767	0	-		no IPS match
cuAContig8021	---NA---	386	0			0	-		no IPS match
cuAContig8037	PREDICTED: uncharacterized protein LOC101490266	1033	3	6.94e-36	0.6233	0	-		PF13963 (PFAM); PTHR10775 (PANTHER); PTHR10775:SF11 (PANTHER)
cuAContig8092	---NA---	413	0			0	-		no IPS match
cuAContig8169	---NA---	444	0			0	-		tmhmm (TMHMM)
cuAContig8184	---NA---	460	0			0	-		SignalP-NN(euk) (SIGNALP), tmhmm (TMHMM)
cuAContig819	---NA---	1564	0			0	-		SignalP-NN(euk) (SIGNALP), tmhmm (TMHMM)
cuAContig8316	Fiber protein Fb17 [Theobroma cacao]	2635	3	1.72e-09	0.5133	0	-		no IPS match
cuAContig8324	cysteine-rich rlk (receptor-like protein kinase) 8	249	3	1.04e-32	0.8333	0	-		PTHR11439 (PANTHER)
cuAContig8330	af466646_7 polyprotein	1801	3	0	0.7333	2	P:DNA integration; F:nucleic acid binding	-	IPR001584 (PFAM); G3DSA:3.30.420.10 (GENE3D); PTHR24559:SF42 (PANTHER); PTHR24559 (PANTHER); IPR001584 (PROSITE_PROFILES); IPR012337 (SUPERFAMILY)
cuAContig8336	---NA---	530	0			0	-		no IPS match
cuAContig8479	Uncharacterized protein isoform 3, partial [Theobroma cacao]	699	3	3.42e-27	0.7033	0	-		PR01217 (PRINTS)
cuAContig8498	---NA---	776	0			0	-		SignalP-NN(euk) (SIGNALP), tmhmm (TMHMM)
cuAContig8550	Cysteine-rich RLK (RECEPTOR-like protein kinase) 8 [Theobroma cacao]	470	3	3.09e-32	0.6933	0	-		PF14244 (PFAM)
cuAContig8567	retrotransposon protein [Hypericum perforatum]	1813	3	1.41e-34	0.46	1	F:nucleic acid binding		IPR026960 (PFAM)
cuAContig8572	gag-pol polyprotein [Rosa rugosa]	3034	3	2.77e-136	0.7233	2	P:DNA integration; F:nucleic acid binding	-	IPR001584 (PFAM); IPR012337 (SUPERFAMILY); G3DSA:3.30.420.10 (GENE3D), PTHR11439 (PANTHER), PTHR11439:SF127 (PANTHER), SignalP-NN(euk) (SIGNALP)
cuAContig8638	retrotransposon protein, putative, unclassified [Oryza sativa Japonica Group]	457	3	3.54e-28	0.5767	0	-		no IPS match
cuAContig8713	---NA---	587	0			0	-		SignalP-NN(euk) (SIGNALP)
cuAContig8822	hypothetical protein OsJ_15963	4418	3	1.1e-139	0.6267	3	F:RNA-directed DNA polymerase activity; F:RNA binding; P:RNA-dependent DNA replication	EC:2.7.7.49	IPR000477 (PFAM); PTHR19446:SF107 (PANTHER); PTHR19446 (PANTHER); IPR000477 (PROSITE_PROFILES); SSF56672 (SUPERFAMILY)
cuAContig9022	---NA---	467	0			0	-		SIGNAL_PEPTIDE_N_REGION (PHOBIUS); NON_CYTOPLASMIC_DOMAIN (PHOBIUS); SIGNAL_PEPTIDE_C_REGION (PHOBIUS); SIGNAL_PEPTIDE_H_REGION (PHOBIUS); SIGNAL_PEPTIDE (PHOBIUS); SignalP-noTM (SIGNALP_EUK); TMhelix (TMHMM)
cuAContig9138	---NA---	1722	0			0	-		no IPS match
cuAContig9230	---NA---	652	0			0	-		no IPS match
cuAContig9373	---NA---	1913	0			0	-		no IPS match
cuAContig9515	Disease resistance protein [Theobroma cacao]	1210	3	5.52e-135	0.9467	0	-		no IPS match
cuAContig9516	---NA---	749	0			0	-		no IPS match
cuAContig9734	---NA---	573	0			0	-		no IPS match
cuAContig9740	hypothetical protein (mitochondrion) [Vicia faba]	1175	1	8.95e-20	0.91	0	-		no IPS match
cuAContig9808	hypothetical protein PRUPE_ppb016975mg [Prunus persica]	1344	3	3.46e-26	0.4867	0	-		IPR005162 (PFAM)
cuAContig9816	---NA---	937	0			0	-		no IPS match
cuAContig9838	---NA---	1136	0			0	-		CYTOPLASMIC_DOMAIN (PHOBIUS); NON_CYTOPLASMIC_DOMAIN (PHOBIUS); TRANSMEMBRANE (PHOBIUS); TRANSMEMBRANE (PHOBIUS); CYTOPLASMIC_DOMAIN (PHOBIUS); TMhelix (TMHMM)
cuAContig9869	---NA---	1518	0			0	-		SignalP-NN(euk) (SIGNALP), tmhmm (TMHMM)
cuAContig9988	---NA---	1613	0			0	-		no IPS match
Gorai.001G000200.1	trna 2 -phosphotransferase 1	505	20	3.71e-18	0.8095	2	P:tRNA splicing, via endonucleolytic cleavage and ligation; F:transferase activity, transferring phosphorus-containing groups		no IPS match
Gorai.001G000300.1	trna 2 -phosphotransferase	587	20	6.45e-50	0.845	3	P:tRNA splicing, via endonucleolytic cleavage and ligation; F:transferase activity, transferring phosphorus-containing groups; F:transferase activity		IPR002745 (PFAM); PTHR12684 (PANTHER), PTHR12684:SF2 (PANTHER), SSF56399 (SUPERFAMILY)
Gorai.001G000900.1	cyclin dependent kinase a	1551	20	0	0.968	5	F:ATP binding; P:protein phosphorylation; F:protein serine/threonine kinase activity; F:protein tyrosine kinase activity; P:serine family amino acid metabolic process	EC:2.7.11.0; EC:2.7.10.0	IPR000719 (PFAM); IPR002290 (SMART); IPR008271 (PROSITE); IPR011009 (SUPERFAMILY); IPR017441 (PROSITE); IPR020635 (SMART); G3DSA:1.10.510.10 (GENE3D), G3DSA:3.30.200.20 (GENE3D), PTHR24056 (PANTHER)
Gorai.001G000900.2	cyclin dependent kinase a	1738	20	0	0.9695	5	F:ATP binding; P:protein phosphorylation; F:protein serine/threonine kinase activity; F:protein tyrosine kinase activity; P:serine family amino acid metabolic process	EC:2.7.11.0; EC:2.7.10.0	IPR000719 (PFAM); IPR002290 (SMART); IPR008271 (PROSITE); IPR011009 (SUPERFAMILY); IPR017441 (PROSITE); IPR020635 (SMART); G3DSA:1.10.510.10 (GENE3D), G3DSA:3.30.200.20 (GENE3D), PTHR24056 (PANTHER)
Gorai.001G000900.3	cyclin dependent kinase a	1823	20	0	0.969	5	F:ATP binding; P:protein phosphorylation; F:protein serine/threonine kinase activity; F:protein tyrosine kinase activity; P:serine family amino acid metabolic process	EC:2.7.11.0; EC:2.7.10.0	IPR000719 (PFAM); IPR002290 (SMART); IPR008271 (PROSITE); IPR011009 (SUPERFAMILY); IPR020635 (SMART); G3DSA:1.10.510.10 (GENE3D), G3DSA:3.30.200.20 (GENE3D), PTHR24056 (PANTHER)
Gorai.001G000900.4	cyclin dependent kinase a	2174	20	3.18e-158	0.965	4	F:ATP binding; P:protein phosphorylation; F:protein serine/threonine kinase activity; P:serine family amino acid metabolic process	EC:2.7.11.0	IPR000719 (PFAM); IPR002290 (SMART); IPR008271 (PROSITE); IPR011009 (SUPERFAMILY); G3DSA:1.10.510.10 (GENE3D), PTHR24056 (PANTHER)
Gorai.001G000900.5	cyclin dependent kinase a	1980	20	4.34e-159	0.965	4	F:ATP binding; P:protein phosphorylation; F:protein serine/threonine kinase activity; P:serine family amino acid metabolic process	EC:2.7.11.0	IPR000719 (PFAM); IPR002290 (SMART); IPR008271 (PROSITE); IPR011009 (SUPERFAMILY); G3DSA:1.10.510.10 (GENE3D), PTHR24056 (PANTHER)
Gorai.001G000900.6	cyclin dependent kinase a	1207	20	2.38e-163	0.965	5	F:ATP binding; P:protein phosphorylation; F:protein serine/threonine kinase activity; F:protein tyrosine kinase activity; P:serine family amino acid metabolic process	EC:2.7.11.0; EC:2.7.10.0	IPR000719 (PFAM); IPR002290 (SMART); IPR008271 (PROSITE); IPR011009 (SUPERFAMILY); IPR020635 (SMART); G3DSA:1.10.510.10 (GENE3D), PTHR24056 (PANTHER), SignalP-NN(euk) (SIGNALP)
Gorai.001G000900.7	cyclin-dependent protein kinase p34cdc2	968	20	1.41e-156	0.982	5	F:ATP binding; P:protein phosphorylation; F:protein serine/threonine kinase activity; F:protein tyrosine kinase activity; P:serine family amino acid metabolic process	EC:2.7.11.0; EC:2.7.10.0	IPR000719 (PFAM); IPR002290 (SMART); IPR008271 (PROSITE); IPR011009 (SUPERFAMILY); IPR017441 (PROSITE); IPR020635 (SMART); G3DSA:1.10.510.10 (GENE3D), G3DSA:3.30.200.20 (GENE3D), PTHR24056 (PANTHER)
Gorai.001G001100.1	protein arginine n-methyltransferase -like	2591	20	0	0.884	2	P:protein methylation; F:methyltransferase activity	EC:2.1.1.0	IPR007857 (PIR); IPR025799 (PFAM); G3DSA:2.70.160.11 (GENE3D), G3DSA:3.40.50.150 (GENE3D), SSF53335 (SUPERFAMILY)
Gorai.001G001100.2	protein arginine n-methyltransferase -like	2485	20	0	0.882	2	P:protein methylation; F:methyltransferase activity	EC:2.1.1.0	IPR007857 (PIR); IPR025799 (PFAM); G3DSA:2.70.160.11 (GENE3D), G3DSA:3.40.50.150 (GENE3D), SSF53335 (SUPERFAMILY)
Gorai.001G001200.1	protein kinase family protein	2440	20	0	0.9195	5	F:ATP binding; P:protein phosphorylation; F:protein serine/threonine kinase activity; F:protein tyrosine kinase activity; P:serine family amino acid metabolic process	EC:2.7.11.0; EC:2.7.10.0	IPR000719 (PROFILE); IPR001245 (PRINTS); IPR002290 (SMART); IPR008271 (PROSITE); IPR011009 (SUPERFAMILY); IPR020635 (SMART); G3DSA:1.10.510.10 (GENE3D), G3DSA:3.30.200.20 (GENE3D), PTHR23257 (PANTHER), PTHR23257:SF82 (PANTHER)
Gorai.001G001200.2	protein kinase family protein	2263	20	0	0.9195	5	F:ATP binding; P:protein phosphorylation; F:protein serine/threonine kinase activity; F:protein tyrosine kinase activity; P:serine family amino acid metabolic process	EC:2.7.11.0; EC:2.7.10.0	IPR000719 (PROFILE); IPR001245 (PRINTS); IPR002290 (SMART); IPR008271 (PROSITE); IPR011009 (SUPERFAMILY); IPR020635 (SMART); G3DSA:1.10.510.10 (GENE3D), G3DSA:3.30.200.20 (GENE3D), PTHR23257 (PANTHER), PTHR23257:SF82 (PANTHER)
Gorai.001G001200.3	protein kinase family protein	2282	20	0	0.915	5	F:ATP binding; P:protein phosphorylation; F:protein serine/threonine kinase activity; F:protein tyrosine kinase activity; P:serine family amino acid metabolic process	EC:2.7.11.0; EC:2.7.10.0	IPR000719 (PFAM); IPR002290 (SMART); IPR008271 (PROSITE); IPR011009 (SUPERFAMILY); IPR020635 (SMART); G3DSA:1.10.510.10 (GENE3D), G3DSA:3.30.200.20 (GENE3D), PTHR23257 (PANTHER), PTHR23257:SF82 (PANTHER)
Gorai.001G001200.4	protein kinase family protein	2184	20	0	0.906	5	F:ATP binding; P:protein phosphorylation; F:protein serine/threonine kinase activity; F:protein tyrosine kinase activity; P:serine family amino acid metabolic process	EC:2.7.11.0; EC:2.7.10.0	IPR000719 (PFAM); IPR002290 (SMART); IPR008271 (PROSITE); IPR011009 (SUPERFAMILY); IPR020635 (SMART); G3DSA:1.10.510.10 (GENE3D), G3DSA:3.30.200.20 (GENE3D), PTHR23257 (PANTHER), PTHR23257:SF82 (PANTHER)
Gorai.001G001200.5	protein kinase family protein	1500	20	0	0.915	5	F:ATP binding; P:protein phosphorylation; F:protein serine/threonine kinase activity; F:protein tyrosine kinase activity; P:serine family amino acid metabolic process	EC:2.7.11.0; EC:2.7.10.0	IPR000719 (PFAM); IPR002290 (SMART); IPR008271 (PROSITE); IPR011009 (SUPERFAMILY); IPR020635 (SMART); G3DSA:1.10.510.10 (GENE3D), G3DSA:3.30.200.20 (GENE3D), PTHR23257 (PANTHER), PTHR23257:SF82 (PANTHER)
Gorai.001G001300.1	aspartate--trna cytoplasmic-like	2275	20	0	0.854	6	F:ATP binding; C:cytoplasm; F:aspartate-tRNA ligase activity; P:aspartyl-tRNA aminoacylation; P:alanine metabolic process; P:aspartate metabolic process	EC:6.1.1.12	IPR002312 (PRINTS); IPR004364 (PFAM); IPR004523 (PTHR22594:PANTHER); IPR006195 (PROFILE); IPR012340 (G3DSA:2.40.50.GENE3D); IPR018150 (PANTHER); G3DSA:3.30.930.10 (GENE3D), SSF55681 (SUPERFAMILY)
Gorai.001G001300.2	aspartate--trna cytoplasmic-like	1898	20	0	0.7275	6	F:ATP binding; C:cytoplasm; F:aspartate-tRNA ligase activity; P:aspartyl-tRNA aminoacylation; P:alanine metabolic process; P:aspartate metabolic process	EC:6.1.1.12	IPR002312 (PRINTS); IPR004364 (PFAM); IPR004523 (PTHR22594:PANTHER); IPR006195 (PROFILE); IPR012340 (G3DSA:2.40.50.GENE3D); IPR018150 (PANTHER); G3DSA:3.30.930.10 (GENE3D), SSF55681 (SUPERFAMILY)
Gorai.001G001300.3	aspartate--trna cytoplasmic-like	1392	20	0	0.813	18	F:aspartate-tRNA ligase activity; F:nucleic acid binding; F:ATP binding; C:cytoplasm; F:aminoacyl-tRNA ligase activity; P:aspartyl-tRNA aminoacylation; F:nucleotide binding; P:tRNA aminoacylation for protein translation; F:ligase activity; P:translation; P:response to cadmium ion; P:embryo sac egg cell differentiation; P:glycolysis; P:karyogamy; P:gluconeogenesis; P:response to salt stress; C:cyt…		no IPS match
Gorai.001G001500.1	zinc finger protein 622-like	1636	20	0	0.789	3	F:zinc ion binding; C:intracellular; F:nucleic acid binding		no IPS match
Gorai.001G001500.2	zinc finger protein 622-like	1549	20	0	0.784	3	F:zinc ion binding; C:intracellular; F:nucleic acid binding		no IPS match
Gorai.001G001500.3	zinc finger protein 622-like	1525	20	0	0.777	3	F:zinc ion binding; C:intracellular; F:nucleic acid binding		no IPS match
Gorai.001G001600.1	uncharacterized loc101212538	2414	20	0	0.5885	3	P:nuclear-transcribed mRNA catabolic process; P:photoperiodism, flowering; C:plasma membrane		no IPS match
Gorai.001G001800.1	peroxidase 45-like	1622	20	0	0.856	5	F:heme binding; F:peroxidase activity; P:oxidation-reduction process; P:response to oxidative stress; P:peroxidase reaction	EC:1.11.1.7	IPR000823 (PRINTS); IPR002016 (PRINTS); IPR010255 (SUPERFAMILY); IPR019793 (PROSITE); IPR019794 (PROSITE); G3DSA:1.10.420.10 (GENE3D), G3DSA:1.10.520.10 (GENE3D), PTHR31517 (PANTHER), SignalP-NN(euk) (SIGNALP)
Gorai.001G002000.1	ring finger	2575	20	0	0.6925	6	F:metal ion binding; F:zinc ion binding; P:organ senescence; P:autophagy; P:signal transduction; P:hormone-mediated signaling pathway		no IPS match
Gorai.001G002200.1	wrky transcription factor 17	1511	20	0	0.7695	4	F:sequence-specific DNA binding transcription factor activity; F:sequence-specific DNA binding; C:transcription factor complex; P:regulation of transcription, DNA-dependent	-	IPR003657 (G3DSA:2.20.25.GENE3D); IPR018872 (PFAM); PTHR31282 (PANTHER)
Gorai.001G002200.2	probable wrky transcription factor 11-like	1291	20	0	0.7315	4	F:sequence-specific DNA binding transcription factor activity; F:sequence-specific DNA binding; C:transcription factor complex; P:regulation of transcription, DNA-dependent	-	IPR003657 (G3DSA:2.20.25.GENE3D); IPR018872 (PFAM); PTHR31282 (PANTHER)
Gorai.001G002200.3	wrky transcription factor 17	1495	20	0	0.715	4	F:sequence-specific DNA binding transcription factor activity; F:sequence-specific DNA binding; C:transcription factor complex; P:regulation of transcription, DNA-dependent	-	IPR003657 (G3DSA:2.20.25.GENE3D); IPR018872 (PFAM); PTHR31282 (PANTHER)
Gorai.001G002300.1		9038							IPR009053 (SUPERFAMILY); PTHR11915 (PANTHER), PTHR11915:SF147 (PANTHER), tmhmm (TMHMM), SSF46966 (SUPERFAMILY)
Gorai.001G002300.2		9062							no IPS match
Gorai.001G002400.1	desi-like protein at4g17486-like	1315	20	9.33e-135	0.815	0	-		IPR008580 (PFAM); PTHR12378 (PANTHER), PTHR12378:SF2 (PANTHER)
Gorai.001G002400.2	desi-like protein at4g17486-like	1420	20	3.1e-134	0.815	0	-		IPR008580 (PFAM); PTHR12378 (PANTHER), PTHR12378:SF2 (PANTHER)
Gorai.001G002400.3	desi-like protein at4g17486-like	1312	20	2.65e-132	0.809	0	-		IPR008580 (PFAM); PTHR12378 (PANTHER), PTHR12378:SF2 (PANTHER)
Gorai.001G002400.4	desi-like protein at4g17486-like	1369	20	5.09e-132	0.809	0	-		IPR008580 (PFAM); PTHR12378 (PANTHER), PTHR12378:SF2 (PANTHER)
Gorai.001G002700.1	potassium channel	3129	20	0	0.84	5	F:protein binding; F:voltage-gated potassium channel activity; P:potassium ion transport; P:transmembrane transport; C:voltage-gated potassium channel complex	-	IPR000595 (PFAM); IPR002110 (PRINTS); IPR003938 (PRINTS); IPR005821 (PFAM); IPR014710 (G3DSA:2.60.120.GENE3D); IPR018490 (SUPERFAMILY); IPR020683 (G3DSA:1.25.40.GENE3D); IPR021789 (PFAM); G3DSA:1.10.287.70 (GENE3D), PTHR10217 (PANTHER), PTHR10217:SF7 (PANTHER), tmhmm (TMHMM), SSF81324 (SUPERFAMILY)
Gorai.001G003300.1	acyl acp-thioesterase	2132	20	0	0.881	2	P:fatty acid biosynthetic process; F:thiolester hydrolase activity	EC:3.1.2.0	IPR002864 (PFAM); IPR021113 (PFAM); G3DSA:3.10.129.10 (GENE3D), PTHR31727 (PANTHER), PTHR31727:SF0 (PANTHER), SSF54637 (SUPERFAMILY)
Gorai.001G003300.2	acyl acp-thioesterase	1593	20	0	0.881	2	P:fatty acid biosynthetic process; F:thiolester hydrolase activity	EC:3.1.2.0	IPR002864 (PFAM); IPR021113 (PFAM); G3DSA:3.10.129.10 (GENE3D), PTHR31727 (PANTHER), PTHR31727:SF0 (PANTHER), SSF54637 (SUPERFAMILY)
Gorai.001G003400.1	---NA---	496	0			0	-		SignalP-NN(euk) (SIGNALP), tmhmm (TMHMM)
Gorai.001G003500.1	Uncharacterized protein TCM_037939	2044	3	1.45e-44	0.7933	0	-		PTHR31365 (PANTHER)
Gorai.001G003700.1	3-hydroxyisobutyryl- hydrolase-like protein mitochondrial-like	2036	20	0	0.866	2	F:catalytic activity; P:metabolic process	-	IPR001753 (PFAM); G3DSA:3.90.226.10 (GENE3D), PTHR11941 (PANTHER), PTHR11941:SF9 (PANTHER), PF13766 (PFAM), SSF52096 (SUPERFAMILY)
Gorai.001G003700.2	3-hydroxyisobutyryl- hydrolase-like protein mitochondrial-like isoform 2	1721	20	0	0.857	2	F:catalytic activity; P:metabolic process	-	IPR001753 (PFAM); G3DSA:3.90.226.10 (GENE3D), PTHR11941 (PANTHER), PTHR11941:SF9 (PANTHER), PF13766 (PFAM), SSF52096 (SUPERFAMILY)
Gorai.001G003700.3	3-hydroxyisobutyryl- hydrolase-like protein mitochondrial-like	1847	20	0	0.7905	2	F:catalytic activity; P:metabolic process	-	IPR001753 (PFAM); G3DSA:3.90.226.10 (GENE3D), PTHR11941 (PANTHER), PTHR11941:SF9 (PANTHER), PF13766 (PFAM), tmhmm (TMHMM), SSF52096 (SUPERFAMILY)
Gorai.001G004000.1	leucine-rich repeat extensin-like protein 4-like	2980	20	0	0.8885	4	C:cell wall; C:plant-type cell wall; F:structural constituent of cell wall; C:plasmodesma		IPR013210 (PFAM); PR01217 (PRINTS), G3DSA:3.80.10.10 (GENE3D), PTHR24420 (PANTHER), PTHR24420:SF493 (PANTHER), SignalP-NN(euk) (SIGNALP), tmhmm (TMHMM), SSF52058 (SUPERFAMILY)
Gorai.001G004000.2	leucine-rich repeat extensin-like protein 4-like	2616	20	0	0.8885	4	C:cell wall; C:plant-type cell wall; F:structural constituent of cell wall; C:plasmodesma		IPR013210 (PFAM); PR01217 (PRINTS), G3DSA:3.80.10.10 (GENE3D), PTHR24420 (PANTHER), PTHR24420:SF493 (PANTHER), SignalP-NN(euk) (SIGNALP), tmhmm (TMHMM), SSF52058 (SUPERFAMILY)
Gorai.001G004000.3	leucine-rich repeat extensin-like protein 4-like	2614	20	0	0.8885	4	C:cell wall; C:plant-type cell wall; F:structural constituent of cell wall; C:plasmodesma		IPR013210 (PFAM); G3DSA:3.80.10.10 (GENE3D), PTHR24420 (PANTHER), PTHR24420:SF493 (PANTHER), SignalP-NN(euk) (SIGNALP), tmhmm (TMHMM), SSF52058 (SUPERFAMILY)
Gorai.001G004000.4	leucine-rich repeat extensin-like protein 4-like	2340	20	0	0.8885	4	C:cell wall; C:plant-type cell wall; F:structural constituent of cell wall; C:plasmodesma		IPR013210 (PFAM); PR01217 (PRINTS), G3DSA:3.80.10.10 (GENE3D), PTHR24420 (PANTHER), PTHR24420:SF493 (PANTHER), SignalP-NN(euk) (SIGNALP), tmhmm (TMHMM), SSF52058 (SUPERFAMILY)
Gorai.001G004200.1	alcohol dehydrogenase transcription factor myb sant-like family isoform 1	1672	20	3.28e-140	0.7225	6	P:regulation of transcription, DNA-dependent; P:post-translational protein modification; P:positive regulation of transcription, DNA-dependent; F:sequence-specific DNA binding transcription factor activity; C:cellular_component; F:DNA binding		no IPS match
Gorai.001G004200.2	alcohol dehydrogenase transcription factor myb sant-like family isoform 1	1603	20	4.74e-117	0.7505	6	P:regulation of transcription, DNA-dependent; P:post-translational protein modification; P:positive regulation of transcription, DNA-dependent; F:sequence-specific DNA binding transcription factor activity; C:cellular_component; F:DNA binding		tmhmm (TMHMM)
Gorai.001G004500.1	protein frigida	2100	20	0	0.6905	0	-		no IPS match
Gorai.001G004600.1	Uncharacterized protein TCM_037906	554	13	1.62e-43	0.6385	0	-		no IPS match
Gorai.001G004800.1	late embryogenesis abundant hydroxyproline-rich glycoprotein	1302	20	1.3e-106	0.7155	6	P:cell growth; F:molecular_function; P:Golgi vesicle transport; P:biological_process; P:cell morphogenesis; C:intracellular		IPR004864 (PFAM); tmhmm (TMHMM)
Gorai.001G004900.1	Uncharacterized protein TCM_037897	694	2	2.6e-16	0.775	0	-		no IPS match
Gorai.001G005000.1	ras-related protein rhn1-like	1167	20	1.09e-120	0.8755	8	F:GTP binding; P:small GTPase mediated signal transduction; F:GTPase activity; P:GTP catabolic process; P:intracellular protein transport; P:nucleocytoplasmic transport; C:intracellular; C:membrane	-	IPR001806 (PRINTS); IPR002041 (SMART); IPR003578 (SMART); IPR003579 (SMART); IPR005225 (TIGRFAMs); IPR020849 (SMART); IPR027417 (SUPERFAMILY); G3DSA:3.40.50.300 (GENE3D), PTHR24073 (PANTHER), PTHR24073:SF132 (PANTHER), PS51419 (PROFILE)
Gorai.001G005200.1	ist1-like protein	2688	20	9.94e-155	0.7145	2	F:molecular_function; P:biological_process		no IPS match
Gorai.001G005200.2	ist1-like protein	2524	20	1.54e-156	0.6705	2	F:molecular_function; P:biological_process		IPR005061 (PFAM); PTHR12161 (PANTHER), PTHR12161:SF1 (PANTHER)
Gorai.001G005200.3	ist1-like protein	2619	20	3.84e-156	0.6705	2	F:molecular_function; P:biological_process		no IPS match
Gorai.001G005200.4	ist1-like protein	2547	20	0	0.6835	2	F:molecular_function; P:biological_process		no IPS match
Gorai.001G005200.5	ist1-like protein	2547	20	0	0.6835	2	F:molecular_function; P:biological_process		no IPS match
Gorai.001G005200.6	ist1-like protein	2583	20	2.73e-156	0.6705	2	F:molecular_function; P:biological_process		no IPS match
Gorai.001G005200.7	ist1-like protein	2445	20	0	0.665	2	F:molecular_function; P:biological_process		no IPS match
Gorai.001G005200.8	ist1-like protein	2376	20	0	0.649	2	F:molecular_function; P:biological_process		no IPS match
Gorai.001G005200.9	ist1-like protein	2325	20	2.2e-157	0.6705	2	F:molecular_function; P:biological_process		no IPS match
Gorai.001G005500.1	Uncharacterized protein TCM_037877	1881	20	0	0.8625	2	F:molecular_function; P:biological_process		no IPS match
Gorai.001G005600.1	protein chromosomal-like	2246	20	0	0.8965	3	F:ATP binding; F:protein binding; F:nucleoside-triphosphatase activity	EC:3.6.1.15	IPR000641 (PRINTS); IPR002110 (PRINTS); IPR003593 (SMART); IPR003959 (PFAM); IPR020683 (G3DSA:1.25.40.GENE3D); IPR027417 (SUPERFAMILY); G3DSA:3.40.50.300 (GENE3D), PTHR24198 (PANTHER)
Gorai.001G005600.2	protein chromosomal-like	2139	20	0	0.914	3	F:ATP binding; F:protein binding; F:nucleoside-triphosphatase activity	EC:3.6.1.15	IPR000641 (PRINTS); IPR002110 (PFAM); IPR003593 (SMART); IPR003959 (PFAM); IPR020683 (G3DSA:1.25.40.GENE3D); IPR027417 (SUPERFAMILY); G3DSA:3.40.50.300 (GENE3D), PTHR23073 (PANTHER), PTHR23073:SF18 (PANTHER)
Gorai.001G005700.1	proline-rich receptor-like protein kinase perk1-like	2563	20	0	0.861	5	F:ATP binding; P:protein phosphorylation; F:protein serine/threonine kinase activity; F:protein tyrosine kinase activity; P:serine family amino acid metabolic process	EC:2.7.11.0; EC:2.7.10.0	IPR000719 (PROFILE); IPR001245 (PFAM); IPR002290 (SMART); IPR008271 (PROSITE); IPR011009 (SUPERFAMILY); IPR017441 (PROSITE); IPR020635 (SMART); PR01217 (PRINTS), G3DSA:1.10.510.10 (GENE3D), G3DSA:3.30.200.20 (GENE3D), PTHR24420 (PANTHER), PTHR24420:SF66 (PANTHER), tmhmm (TMHMM)
Gorai.001G005800.1	Uncharacterized protein isoform 1	1320	20	6.85e-148	0.887	1	P:stem vascular tissue pattern formation		IPR007462 (PFAM); PTHR31876 (PANTHER), PTHR31876:SF0 (PANTHER), tmhmm (TMHMM)
Gorai.001G005800.2	Uncharacterized protein isoform 1	1363	20	1.12e-147	0.887	1	P:stem vascular tissue pattern formation		IPR007462 (PFAM); PTHR31876 (PANTHER), PTHR31876:SF0 (PANTHER), tmhmm (TMHMM)
Gorai.001G005800.3	Uncharacterized protein isoform 1	1295	20	3.53e-124	0.9405	1	P:stem vascular tissue pattern formation		IPR007462 (PFAM); PTHR31876 (PANTHER), PTHR31876:SF0 (PANTHER), SignalP-NN(euk) (SIGNALP), tmhmm (TMHMM)
Gorai.001G006200.1	cell division control protein 48 homolog b-like	2724	20	0	0.875	2	F:nucleoside-triphosphatase activity; F:ATP binding	EC:3.6.1.15	IPR003593 (SMART); IPR003959 (PFAM); IPR003960 (PROSITE); IPR027417 (SUPERFAMILY); G3DSA:1.10.8.60 (GENE3D), G3DSA:3.40.50.300 (GENE3D), PTHR23077 (PANTHER), PTHR23077:SF38 (PANTHER), tmhmm (TMHMM)
Gorai.001G006300.1	Uncharacterized protein TCM_037855	817	1	1.48e-18	0.78	0	-		no IPS match
Gorai.001G006300.2	Uncharacterized protein TCM_037855	1048	3	3.48e-24	0.7533	0	-		no IPS match
Gorai.001G006600.1	cyclin-dependent kinase f-1-like	1814	20	0	0.7695	5	F:ATP binding; P:protein phosphorylation; F:protein serine/threonine kinase activity; F:protein tyrosine kinase activity; P:serine family amino acid metabolic process	EC:2.7.11.0; EC:2.7.10.0	IPR000719 (PFAM); IPR002290 (SMART); IPR008271 (PROSITE); IPR011009 (SUPERFAMILY); IPR017441 (PROSITE); IPR020635 (SMART); G3DSA:1.10.510.10 (GENE3D), G3DSA:3.30.200.20 (GENE3D), PTHR24056 (PANTHER), PTHR24056:SF0 (PANTHER)
Gorai.001G006800.1	---NA---	663	0			0	-		no IPS match
Gorai.001G007100.1	nadph:adrenodoxin mitochondrial-like	1885	20	0	0.853	2	F:oxidoreductase activity; P:oxidation-reduction process	-	IPR016040 (G3DSA:3.40.50.GENE3D); IPR021163 (PIR); IPR023753 (PFAM); PR00419 (PRINTS), G3DSA:3.50.50.60 (GENE3D), PTHR11938 (PANTHER), PTHR11938:SF4 (PANTHER), SignalP-NN(euk) (SIGNALP), SSF51971 (SUPERFAMILY)
Gorai.001G007400.1	casein kinase i isoform delta-like	2197	20	0	0.8265	5	F:ATP binding; P:protein phosphorylation; F:protein serine/threonine kinase activity; F:protein tyrosine kinase activity; P:serine family amino acid metabolic process	EC:2.7.11.0; EC:2.7.10.0	IPR000719 (PFAM); IPR002290 (SMART); IPR008271 (PROSITE); IPR011009 (SUPERFAMILY); IPR017441 (PROSITE); IPR020635 (SMART); G3DSA:1.10.510.10 (GENE3D), G3DSA:3.30.200.20 (GENE3D), PTHR11909 (PANTHER), PTHR11909:SF18 (PANTHER)
Gorai.001G007400.2	casein kinase i isoform delta-like	2486	20	0	0.8265	11	F:ATP binding; F:protein kinase activity; F:nucleotide binding; P:protein phosphorylation; F:transferase activity, transferring phosphorus-containing groups; F:protein serine/threonine kinase activity; C:cytoplasm; C:nucleus; F:kinase activity; P:phosphorylation; C:cellular_component		no IPS match
Gorai.001G007400.3	casein kinase i isoform delta-like	1832	20	0	0.91	11	F:ATP binding; F:protein kinase activity; F:nucleotide binding; P:protein phosphorylation; F:transferase activity, transferring phosphorus-containing groups; F:protein serine/threonine kinase activity; C:cytoplasm; C:nucleus; F:kinase activity; P:phosphorylation; C:cellular_component		no IPS match
Gorai.001G007500.1	probable rna methyltransferase at5g51130-like	1448	20	2.38e-145	0.736	2	P:tRNA modification; F:tRNA (guanine-N7-)-methyltransferase activity	EC:2.1.1.33	IPR003358 (PFAM); IPR010675 (PFAM); IPR024160 (PROFILE); G3DSA:3.40.50.150 (GENE3D), PTHR12315 (PANTHER), PTHR12315:SF0 (PANTHER), SSF53335 (SUPERFAMILY)
Gorai.001G007900.1	exostosin family protein	2493	20	0	0.7555	4	C:membrane; F:catalytic activity; P:biological_process; F:transferase activity		SignalP-NN(euk) (SIGNALP), tmhmm (TMHMM)
Gorai.001G007900.2	exostosin family protein	2044	20	0	0.828	4	C:membrane; F:catalytic activity; P:biological_process; F:transferase activity		SignalP-NN(euk) (SIGNALP), tmhmm (TMHMM)
Gorai.001G008800.1	probable rna-dependent rna polymerase 5-like	3497	20	0	0.638	3	F:RNA-directed RNA polymerase activity; P:purine nucleobase metabolic process; C:RNA-directed RNA polymerase complex	EC:2.7.7.48	IPR007855 (PANTHER); SignalP-NN(euk) (SIGNALP), tmhmm (TMHMM)
Gorai.001G008800.2	probable rna-dependent rna polymerase 5-like	3145	20	0	0.645	3	F:RNA-directed RNA polymerase activity; P:purine nucleobase metabolic process; C:RNA-directed RNA polymerase complex	EC:2.7.7.48	IPR007855 (PANTHER); SignalP-NN(euk) (SIGNALP), tmhmm (TMHMM)
Gorai.001G008800.3	probable rna-dependent rna polymerase 5-like	2663	20	0	0.672	3	F:RNA-directed RNA polymerase activity; P:purine nucleobase metabolic process; C:RNA-directed RNA polymerase complex	EC:2.7.7.48	IPR007855 (PANTHER); SignalP-NN(euk) (SIGNALP)
Gorai.001G008800.4	probable rna-dependent rna polymerase 5-like	2351	20	0	0.6705	3	F:RNA-directed RNA polymerase activity; P:purine nucleobase metabolic process; C:RNA-directed RNA polymerase complex	EC:2.7.7.48	IPR007855 (PANTHER)
Gorai.001G008900.1	nadp-dependent malic enzyme-like	2258	20	0	0.9395	6	P:malate metabolic process; F:malate dehydrogenase (oxaloacetate-decarboxylating) activity; F:NAD binding; F:metal ion binding; P:pyruvate metabolic process; P:tricarboxylic acid cycle	EC:1.1.1.38	IPR001891 (PRINTS); IPR012301 (G3DSA:3.40.50.GENE3D); IPR012302 (PFAM); IPR015884 (PROSITE); IPR016040 (G3DSA:3.40.50.GENE3D); PTHR23406 (PANTHER), PTHR23406:SF2 (PANTHER), SSF51735 (SUPERFAMILY), SSF53223 (SUPERFAMILY)
Gorai.001G009100.1	phosphoglycerate mutase-like protein	883	20	1.57e-78	0.611	1	C:chloroplast	-	IPR013078 (PFAM); G3DSA:3.40.50.1240 (GENE3D), PTHR23029 (PANTHER), SSF53254 (SUPERFAMILY)
Gorai.001G009300.1	iq-domain 14 isoform 1	1797	20	0	0.7505	0	-		SignalP-NN(euk) (SIGNALP)
Gorai.001G009500.1	Uncharacterized protein TCM_037765	667	12	2.06e-25	0.8008	0	-		no IPS match
Gorai.001G009700.1	mitogen-activated protein kinase kinase 6-like	1176	20	2.97e-140	0.7555	3	F:protein kinase activity; P:phosphorylation; F:nucleotide binding	-	no IPS match
Gorai.001G009700.5	mitogen-activated protein kinase kinase 6-like	1172	20	2.05e-106	0.7515	5	F:ATP binding; P:protein phosphorylation; F:protein serine/threonine kinase activity; F:protein tyrosine kinase activity; P:serine family amino acid metabolic process	EC:2.7.11.0; EC:2.7.10.0	IPR000719 (PFAM); IPR002290 (SMART); IPR011009 (SUPERFAMILY); IPR020635 (SMART); G3DSA:1.10.510.10 (GENE3D), G3DSA:3.30.200.20 (GENE3D), PTHR24360 (PANTHER)
Gorai.001G009800.1	Uncharacterized protein TCM_037753	1830	20	0	0.7995	3	C:plant-type cell wall; F:molecular_function; P:biological_process		IPR010410 (PFAM); PTHR31317 (PANTHER), PTHR31317:SF0 (PANTHER)
Gorai.001G009900.1	zinc finger ccch domain-containing protein 20-like	1458	20	0	0.708	2	F:nucleic acid binding; F:zinc ion binding	-	IPR000571 (G3DSA:4.10.1000.GENE3D); PTHR14493 (PANTHER), SSF90229 (SUPERFAMILY)
Gorai.001G010100.1	uncharacterized trna rrna methyltransferase slr0955-like	2313	20	0	0.7545	9	F:RNA binding; F:methyltransferase activity; C:chloroplast; P:RNA methylation; P:RNA processing; P:methylation; F:RNA methyltransferase activity; F:transferase activity; C:plastid		no IPS match
Gorai.001G010300.1	vacuolar protein sorting-associated protein 32 homolog 2-like	1149	20	3.42e-74	0.939	1	P:protein transport	-	IPR005024 (PFAM); PTHR22761 (PANTHER)
Gorai.001G010300.2	vacuolar protein sorting-associated protein 32 homolog 2-like	1148	20	5.26e-74	0.939	1	P:protein transport	-	IPR005024 (PFAM); PTHR22761 (PANTHER)
Gorai.001G010300.3	vacuolar protein sorting-associated protein 32 homolog 2-like	1130	20	2.85e-74	0.939	1	P:protein transport	-	IPR005024 (PFAM); PTHR22761 (PANTHER)
Gorai.001G010500.1	regulator of vps4 activity in the mvb pathway-like protein isoform 1	3352	20	0	0.7215	3	F:O-methyltransferase activity; C:plastid; P:biological_process		IPR005061 (PFAM); PTHR12161 (PANTHER), PTHR12161:SF4 (PANTHER)
Gorai.001G010600.1	hydrogen-transporting atp rotational	723	20	4.37e-53	0.929	2	F:hydrogen ion transmembrane transporter activity; P:ATP synthesis coupled proton transport	-	IPR006808 (PFAM); PTHR12386 (PANTHER), PTHR12386:SF7 (PANTHER)
Gorai.001G010600.2	hydrogen-transporting atp rotational	1038	20	1.45e-63	0.9405	2	F:hydrogen ion transmembrane transporter activity; P:ATP synthesis coupled proton transport	-	IPR006808 (PFAM); PTHR12386 (PANTHER), PTHR12386:SF7 (PANTHER)
Gorai.001G010800.1	plasma membrane	1412	20	9.12e-145	0.819	8	C:endoplasmic reticulum; C:plasma membrane; P:response to high light intensity; P:response to endoplasmic reticulum stress; P:systemic acquired resistance; P:protein folding; P:response to hydrogen peroxide; P:response to heat		SignalP-NN(euk) (SIGNALP), tmhmm (TMHMM)
Gorai.001G010900.1	mitochondrial substrate carrier family protein r	2011	20	0	0.6185	4	C:integral to membrane; C:membrane; P:transmembrane transport; P:transport		no IPS match
Gorai.001G010900.2	mitochondrial substrate carrier family protein r	1914	20	0	0.6155	4	C:integral to membrane; C:membrane; P:transmembrane transport; P:transport		no IPS match
Gorai.001G010900.3	mitochondrial substrate carrier family protein r	1908	20	0	0.6155	4	C:integral to membrane; C:membrane; P:transmembrane transport; P:transport		no IPS match
Gorai.001G010900.4	mitochondrial substrate carrier family protein r	1818	20	0	0.598	4	C:integral to membrane; C:membrane; P:transmembrane transport; P:transport		no IPS match
Gorai.001G010900.5	mitochondrial substrate carrier family protein r	1921	20	0	0.647	4	C:integral to membrane; C:membrane; P:transmembrane transport; P:transport		no IPS match
Gorai.001G011100.1	1-aminocyclopropane-1-carboxylate oxidase 1-like	1287	20	5.46e-178	0.8415	2	F:oxidoreductase activity; P:oxidation-reduction process	-	IPR005123 (PFAM); IPR026992 (PFAM); IPR027443 (G3DSA:2.60.120.GENE3D); PTHR10209 (PANTHER), PTHR10209:SF55 (PANTHER), SSF51197 (SUPERFAMILY)
Gorai.001G011300.1	glutamate-rich wd repeat-containing protein 1-like	1851	20	0	0.862	1	F:protein binding	-	IPR001680 (PFAM); IPR015943 (G3DSA:2.130.10.GENE3D); IPR017986 (PROFILE); IPR022052 (PFAM); PTHR22850 (PANTHER), PTHR22850:SF6 (PANTHER)
Gorai.001G011300.2	glutamate-rich wd repeat-containing protein 1-like	1822	20	0	0.842	1	F:protein binding	-	IPR001680 (PFAM); IPR015943 (G3DSA:2.130.10.GENE3D); IPR017986 (PROFILE); IPR022052 (PFAM); PTHR22850 (PANTHER), PTHR22850:SF6 (PANTHER)
Gorai.001G011500.1	af372935_1 at1g55160	963	20	1.33e-38	0.6235	4	C:plastid; C:mitochondrion; F:molecular_function; P:biological_process		no IPS match
Gorai.001G011600.1	beta-galactosidase protein 1	2638	20	0	0.8915	2	P:carbohydrate metabolic process; F:catalytic activity	-	IPR001944 (PRINTS); IPR008979 (G3DSA:2.60.120.GENE3D); IPR013781 (G3DSA:3.20.20.GENE3D); IPR017853 (SUPERFAMILY); IPR019801 (PROSITE); PTHR23421:SF2 (PANTHER), SignalP-NN(euk) (SIGNALP), tmhmm (TMHMM)
Gorai.001G011600.2	beta-galactosidase protein 1	2674	20	0	0.8905	2	P:carbohydrate metabolic process; F:catalytic activity	-	IPR001944 (PRINTS); IPR008979 (G3DSA:2.60.120.GENE3D); IPR013781 (G3DSA:3.20.20.GENE3D); IPR017853 (SUPERFAMILY); IPR019801 (PROSITE); PTHR23421:SF2 (PANTHER), SignalP-NN(euk) (SIGNALP), tmhmm (TMHMM)
Gorai.001G011600.3	beta-galactosidase protein 1	2199	20	0	0.892	2	P:carbohydrate metabolic process; F:catalytic activity	-	IPR001944 (PRINTS); IPR008979 (SUPERFAMILY); IPR013781 (G3DSA:3.20.20.GENE3D); IPR017853 (SUPERFAMILY); IPR019801 (PROSITE); PTHR23421:SF2 (PANTHER), SignalP-NN(euk) (SIGNALP), tmhmm (TMHMM)
Gorai.001G011700.1	acyl- synthetase family member	2532	18	0	0.5683	4	F:molecular_function; P:biological_process; C:cellular_component; C:plastid		no IPS match
Gorai.001G011800.1	probable polyamine oxidase 5-like	1806	20	0	0.7445	5	P:oxidation-reduction process; F:oxidoreductase activity; F:primary amine oxidase activity; P:cytokinin mediated signaling pathway; P:microtubule nucleation		SignalP-NN(euk) (SIGNALP), tmhmm (TMHMM)
Gorai.001G012000.1	receptor-like serine threonine-protein kinase ale2-like	4544	20	0	0.7685	5	F:ATP binding; P:protein phosphorylation; F:protein serine/threonine kinase activity; F:protein tyrosine kinase activity; P:serine family amino acid metabolic process	EC:2.7.11.0; EC:2.7.10.0	IPR000719 (PROFILE); IPR001245 (PFAM); IPR002290 (SMART); IPR008271 (PROSITE); IPR011009 (SUPERFAMILY); IPR013320 (G3DSA:2.60.120.GENE3D); IPR017441 (PROSITE); IPR020635 (SMART); G3DSA:1.10.510.10 (GENE3D), G3DSA:3.30.200.20 (GENE3D), PTHR24420 (PANTHER), PTHR24420:SF443 (PANTHER), SignalP-NN(euk) (SIGNALP), tmhmm (TMHMM)
Gorai.001G012000.2	receptor-like serine threonine-protein kinase ale2-like	4526	20	0	0.767	5	F:ATP binding; P:protein phosphorylation; F:protein serine/threonine kinase activity; F:protein tyrosine kinase activity; P:serine family amino acid metabolic process	EC:2.7.11.0; EC:2.7.10.0	IPR000719 (PROFILE); IPR001245 (PFAM); IPR002290 (SMART); IPR008271 (PROSITE); IPR011009 (SUPERFAMILY); IPR013320 (G3DSA:2.60.120.GENE3D); IPR017441 (PROSITE); IPR020635 (SMART); G3DSA:1.10.510.10 (GENE3D), G3DSA:3.30.200.20 (GENE3D), PTHR24420 (PANTHER), PTHR24420:SF443 (PANTHER), SignalP-NN(euk) (SIGNALP), tmhmm (TMHMM)
Gorai.001G012000.3	receptor-like serine threonine-protein kinase ale2-like	4607	20	0	0.749	4	P:protein phosphorylation; F:ATP binding; F:protein serine/threonine kinase activity; P:serine family amino acid metabolic process	EC:2.7.11.0	IPR000719 (PROFILE); IPR001245 (PFAM); IPR011009 (SUPERFAMILY); IPR013320 (G3DSA:2.60.120.GENE3D); IPR017441 (PROSITE); G3DSA:3.30.200.20 (GENE3D), PTHR24420 (PANTHER), PTHR24420:SF443 (PANTHER), SignalP-NN(euk) (SIGNALP), tmhmm (TMHMM)
Gorai.001G012000.4	receptor-like serine threonine-protein kinase ale2-like	4565	20	0	0.7625	5	F:ATP binding; P:protein phosphorylation; F:protein serine/threonine kinase activity; F:protein tyrosine kinase activity; P:serine family amino acid metabolic process	EC:2.7.11.0; EC:2.7.10.0	IPR000719 (PROFILE); IPR001245 (PFAM); IPR002290 (SMART); IPR008271 (PROSITE); IPR011009 (SUPERFAMILY); IPR013320 (G3DSA:2.60.120.GENE3D); IPR017441 (PROSITE); IPR020635 (SMART); G3DSA:1.10.510.10 (GENE3D), G3DSA:3.30.200.20 (GENE3D), PTHR24420 (PANTHER), PTHR24420:SF443 (PANTHER), tmhmm (TMHMM)
Gorai.001G012100.1	at4g26130 f20b18_240	2157	20	1.72e-71	0.536	4	F:molecular_function; P:biological_process; P:divalent metal ion transport; P:cellular cation homeostasis		IPR008480 (PFAM); IPR025520 (PFAM); SignalP-NN(euk) (SIGNALP), tmhmm (TMHMM)
Gorai.001G012100.2	at4g26130 f20b18_240	1688	20	5.02e-61	0.504	5	F:molecular_function; P:biological_process; P:divalent metal ion transport; P:cellular cation homeostasis; P:response to abscisic acid stimulus		IPR008480 (PFAM); IPR025520 (PFAM); SignalP-NN(euk) (SIGNALP), tmhmm (TMHMM)
Gorai.001G012200.1	translation machinery-associated protein 22-like isoform 1	923	20	6.15e-73	0.8955	3	F:translation initiation factor activity; C:ribosome; P:regulation of translational initiation	-	IPR001950 (G3DSA:3.30.780.GENE3D); IPR005873 (TIGRFAMs); PTHR12789 (PANTHER), tmhmm (TMHMM)
Gorai.001G012200.2	translation machinery-associated protein 22-like isoform 1	1064	20	6.79e-85	0.9	2	P:translational initiation; F:translation initiation factor activity		tmhmm (TMHMM)
Gorai.001G012200.3	translation machinery-associated protein 22-like isoform 1	1003	20	1.46e-83	0.8745	3	F:translation initiation factor activity; C:ribosome; P:regulation of translational initiation	-	IPR001950 (G3DSA:3.30.780.GENE3D); IPR005873 (TIGRFAMs); PTHR12789 (PANTHER)
Gorai.001G012200.4	translation machinery-associated protein 22-like isoform 1	988	20	4.49e-77	0.8635	3	F:translation initiation factor activity; C:ribosome; P:regulation of translational initiation	-	IPR001950 (G3DSA:3.30.780.GENE3D); IPR005873 (TIGRFAMs); PTHR12789 (PANTHER)
Gorai.001G012500.1	nucleosome assembly protein 1-like 1-like	1478	20	3.1e-130	0.881	2	C:nucleus; P:nucleosome assembly	-	IPR002164 (PANTHER); PTHR11875:SF7 (PANTHER), SignalP-NN(euk) (SIGNALP), SSF143113 (SUPERFAMILY)
Gorai.001G012500.2	nucleosome assembly protein 1-like 1-like	1790	20	1.12e-173	0.876	2	C:nucleus; P:nucleosome assembly	-	IPR002164 (PANTHER); PTHR11875:SF7 (PANTHER), SSF143113 (SUPERFAMILY)
Gorai.001G012800.1	uncharacterized loc101209332	966	20	1.07e-98	0.6925	2	F:molecular_function; P:biological_process		no IPS match
Gorai.001G012800.2	uncharacterized loc101209332	1122	20	2.1e-98	0.693	2	F:molecular_function; P:biological_process		no IPS match
Gorai.001G012800.3	uncharacterized loc101209332	1674	20	5.96e-96	0.693	2	F:molecular_function; P:biological_process		no IPS match
Gorai.001G012800.4	uncharacterized loc101209332	1000	20	8.68e-98	0.6925	2	F:molecular_function; P:biological_process		no IPS match
Gorai.001G013000.1	single myb histone	1069	20	1.09e-84	0.6645	5	F:chromatin binding; C:nucleosome; F:DNA binding; C:nucleus; P:nucleosome assembly	-	IPR001005 (PFAM); IPR005818 (PFAM); IPR009057 (G3DSA:1.10.10.GENE3D); IPR011991 (G3DSA:1.10.10.GENE3D); IPR017930 (PROFILE); PTHR21717 (PANTHER), PTHR21717:SF9 (PANTHER), SSF46785 (SUPERFAMILY)
Gorai.001G013000.2	single myb histone	1170	20	1.07e-87	0.6725	11	C:nucleosome; F:DNA binding; C:nucleus; P:nucleosome assembly; P:response to auxin stimulus; P:response to salt stress; P:response to jasmonic acid stimulus; P:response to cadmium ion; P:response to ethylene stimulus; P:response to salicylic acid stimulus; F:sequence-specific DNA binding transcription factor activity		no IPS match
Gorai.001G013000.3	single myb histone	1033	20	1.09e-73	0.5945	5	F:chromatin binding; C:nucleosome; F:DNA binding; C:nucleus; P:nucleosome assembly	-	IPR001005 (PFAM); IPR005818 (PFAM); IPR009057 (G3DSA:1.10.10.GENE3D); IPR011991 (G3DSA:1.10.10.GENE3D); IPR017930 (PROFILE); PTHR21717 (PANTHER), PTHR21717:SF9 (PANTHER), SSF46785 (SUPERFAMILY)
Gorai.001G013100.1	diacylglycerol acyltransferase	2366	20	0	0.8085	3	F:diacylglycerol O-acyltransferase activity; P:triglyceride biosynthetic process; P:acyl-carrier-protein biosynthetic process	EC:2.3.1.20	IPR004299 (PFAM); IPR014371 (PIR); IPR027251 (PIR); PTHR10408:SF0 (PANTHER), tmhmm (TMHMM)
Gorai.001G013100.2	diacylglycerol acyltransferase	1453	20	0	0.7705	3	F:diacylglycerol O-acyltransferase activity; P:triglyceride biosynthetic process; P:acyl-carrier-protein biosynthetic process	EC:2.3.1.20	IPR004299 (PFAM); IPR014371 (PIR); IPR027251 (PIR); PTHR10408:SF0 (PANTHER), tmhmm (TMHMM)
Gorai.001G013100.3	diacylglycerol acyltransferase	1731	20	0	0.802	3	F:diacylglycerol O-acyltransferase activity; P:triglyceride biosynthetic process; P:acyl-carrier-protein biosynthetic process	EC:2.3.1.20	IPR004299 (PFAM); IPR014371 (PIR); IPR027251 (PIR); PTHR10408:SF0 (PANTHER), tmhmm (TMHMM)
Gorai.001G013300.1	casein kinase i isoform delta-like	2345	20	0	0.938	4	F:ATP binding; P:protein phosphorylation; F:protein serine/threonine kinase activity; P:serine family amino acid metabolic process	EC:2.7.11.0	IPR000719 (PFAM); IPR002290 (SMART); IPR008271 (PROSITE); IPR011009 (SUPERFAMILY); IPR017441 (PROSITE); G3DSA:1.10.510.10 (GENE3D), G3DSA:3.30.200.20 (GENE3D), PTHR11909 (PANTHER), PTHR11909:SF18 (PANTHER)
Gorai.001G013300.2	casein kinase i isoform delta-like	2496	20	0	0.871	12	F:ATP binding; F:protein kinase activity; C:cytoplasm; C:plasmodesma; F:nucleotide binding; P:protein phosphorylation; F:transferase activity, transferring phosphorus-containing groups; F:protein serine/threonine kinase activity; C:plasma membrane; C:nucleus; F:kinase activity; P:phosphorylation		SignalP-NN(euk) (SIGNALP), tmhmm (TMHMM)
Gorai.001G013300.3	casein kinase i isoform delta-like	2484	20	0	0.868	10	F:ATP binding; F:protein kinase activity; C:cytoplasm; C:plasmodesma; F:nucleotide binding; P:protein phosphorylation; F:transferase activity, transferring phosphorus-containing groups; F:protein serine/threonine kinase activity; C:plasma membrane; C:nucleus		SignalP-NN(euk) (SIGNALP), tmhmm (TMHMM)
Gorai.001G013300.4	casein kinase i isoform delta-like	2353	20	0	0.959	4	F:ATP binding; P:protein phosphorylation; F:protein serine/threonine kinase activity; P:serine family amino acid metabolic process	EC:2.7.11.0	IPR000719 (PFAM); IPR002290 (SMART); IPR008271 (PROSITE); IPR011009 (SUPERFAMILY); IPR017441 (PROSITE); G3DSA:1.10.510.10 (GENE3D), G3DSA:3.30.200.20 (GENE3D), PTHR11909 (PANTHER), PTHR11909:SF18 (PANTHER)
Gorai.001G013300.5	casein kinase i isoform delta-like	1872	20	0	0.8305	3	F:protein kinase activity; F:ATP binding; P:protein phosphorylation	-	IPR000719 (PFAM); IPR011009 (SUPERFAMILY); G3DSA:1.10.510.10 (GENE3D), PTHR11909 (PANTHER), PTHR11909:SF18 (PANTHER)
Gorai.001G013400.1	serine arginine repetitive matrix protein 2 isoform 2	4543	20	0	0.7245	3	F:molecular_function; P:biological_process; C:cellular_component		PTHR31115 (PANTHER)
Gorai.001G013400.2	serine arginine repetitive matrix protein 2 isoform 2	4285	20	0	0.7415	3	F:molecular_function; P:biological_process; C:cellular_component		PTHR31115 (PANTHER), tmhmm (TMHMM)
Gorai.001G013600.1	map kinase kinase	1675	20	0	0.864	22	F:kinase activity; F:ATP binding; F:protein kinase activity; P:phosphorylation; F:nucleotide binding; P:protein phosphorylation; F:transferase activity, transferring phosphorus-containing groups; F:protein serine/threonine kinase activity; P:response to hydrogen peroxide; P:defense response to bacterium; P:response to wounding; P:defense response, incompatible interaction; P:activation of MAPK ac…		no IPS match
Gorai.001G013600.2	map kinase kinase	1872	20	0	0.864	5	F:ATP binding; P:protein phosphorylation; F:protein serine/threonine kinase activity; F:protein tyrosine kinase activity; P:serine family amino acid metabolic process	EC:2.7.11.0; EC:2.7.10.0	IPR000719 (PFAM); IPR001245 (PRINTS); IPR002290 (SMART); IPR008271 (PROSITE); IPR011009 (SUPERFAMILY); IPR017441 (PROSITE); IPR020635 (SMART); G3DSA:1.10.510.10 (GENE3D), G3DSA:3.30.200.20 (GENE3D), PTHR24360 (PANTHER)
Gorai.001G013600.3	map kinase kinase	1425	20	0	0.861	22	F:ATP binding; F:protein kinase activity; F:nucleotide binding; P:protein phosphorylation; F:transferase activity, transferring phosphorus-containing groups; F:protein serine/threonine kinase activity; F:kinase activity; P:phosphorylation; P:response to hydrogen peroxide; P:defense response to bacterium; P:response to wounding; P:defense response, incompatible interaction; P:activation of MAPK ac…		SignalP-NN(euk) (SIGNALP), tmhmm (TMHMM)
Gorai.001G013600.4	map kinase kinase	1339	20	0	0.861	5	F:ATP binding; P:protein phosphorylation; F:protein serine/threonine kinase activity; F:protein tyrosine kinase activity; P:serine family amino acid metabolic process	EC:2.7.11.0; EC:2.7.10.0	IPR000719 (PFAM); IPR001245 (PRINTS); IPR002290 (SMART); IPR008271 (PROSITE); IPR011009 (SUPERFAMILY); IPR017441 (PROSITE); IPR020635 (SMART); G3DSA:1.10.510.10 (GENE3D), G3DSA:3.30.200.20 (GENE3D), PTHR24360 (PANTHER)
Gorai.001G013800.1	ribosomal protein l18ae family	1051	20	4.99e-65	0.818	3	F:structural constituent of ribosome; P:translation; C:ribosome		SignalP-NN(euk) (SIGNALP)
Gorai.001G013800.2	ribosomal protein l18ae family	965	20	1.91e-46	0.769	3	F:structural constituent of ribosome; P:translation; C:ribosome		tmhmm (TMHMM)
Gorai.001G013900.1	rna-binding protein	1459	20	1.77e-148	0.6775	2	F:zinc ion binding; C:intracellular		no IPS match
Gorai.001G014000.1	wd repeat-containing protein 61-like	1365	20	0	0.858	1	F:protein binding	-	IPR001680 (PFAM); IPR015943 (G3DSA:2.130.10.GENE3D); IPR017986 (PROFILE); IPR019775 (PROSITE); IPR020472 (PRINTS); PTHR22841 (PANTHER), PTHR22841:SF5 (PANTHER)
Gorai.001G014100.1	myosin family protein with dil domain isoform 1	5398	20	0	0.924	4	F:protein binding; F:motor activity; F:ATP binding; C:myosin complex	-	IPR000048 (PFAM); IPR001609 (PRINTS); IPR002710 (PROFILE); IPR004009 (PFAM); IPR018444 (PFAM); IPR027417 (SUPERFAMILY); G3DSA:3.40.50.300 (GENE3D), PTHR13140 (PANTHER), PTHR13140:SF36 (PANTHER)
Gorai.001G014300.1	vacuolar protein sorting-associated protein 2 homolog 1-like	1314	20	3.26e-122	0.9515	11	P:protein transport; P:Golgi vesicle transport; P:response to hydrogen peroxide; C:multivesicular body; P:membrane fusion; C:ESCRT III complex; C:intracellular; F:protein binding; P:response to chitin; P:vesicle-mediated transport; P:response to high light intensity		SignalP-NN(euk) (SIGNALP), tmhmm (TMHMM)
Gorai.001G014300.2	vacuolar protein sorting-associated protein 2 homolog 1-like	1396	20	1.46e-103	0.961	1	P:protein transport	-	IPR005024 (PFAM); PTHR10476 (PANTHER), PTHR10476:SF4 (PANTHER)
Gorai.001G014300.3	snf7-like protein	1208	20	1.6e-95	0.931	11	P:protein transport; P:Golgi vesicle transport; P:response to hydrogen peroxide; C:multivesicular body; P:membrane fusion; C:ESCRT III complex; C:intracellular; F:protein binding; P:response to chitin; P:vesicle-mediated transport; P:response to high light intensity		no IPS match
Gorai.001G014400.1	ring u-box superfamily	543	20	2.78e-55	0.6205	2	F:protein binding; F:zinc ion binding	-	IPR001841 (PFAM); IPR013083 (G3DSA:3.30.40.GENE3D); PTHR22764 (PANTHER), SignalP-NN(euk) (SIGNALP), tmhmm (TMHMM), SSF57850 (SUPERFAMILY)
Gorai.001G014700.1	40s ribosomal protein s3-3-like	1176	20	4.25e-155	0.937	5	F:structural constituent of ribosome; P:translation; F:RNA binding; C:small ribosomal subunit; P:ribosome biogenesis	-	IPR001351 (G3DSA:3.30.1140.GENE3D); IPR004044 (PFAM); IPR005703 (TIGRFAMs); IPR009019 (SUPERFAMILY); IPR015946 (G3DSA:3.30.300.GENE3D); IPR018280 (PROSITE); PTHR11760 (PANTHER), PTHR11760:SF9 (PANTHER)
Gorai.001G014700.2	40s ribosomal protein s3-3-like	1127	20	2.25e-141	0.9405	5	F:structural constituent of ribosome; P:translation; F:RNA binding; C:small ribosomal subunit; P:ribosome biogenesis	-	IPR001351 (G3DSA:3.30.1140.GENE3D); IPR004044 (PFAM); IPR005703 (TIGRFAMs); IPR009019 (SUPERFAMILY); IPR018280 (PROSITE); PTHR11760 (PANTHER), PTHR11760:SF9 (PANTHER)
Gorai.001G014700.3	40s ribosomal protein s3-3-like	899	20	1.4e-73	0.898	5	F:structural constituent of ribosome; C:ribosome; P:translation; F:RNA binding; P:ribosome biogenesis	-	IPR001351 (G3DSA:3.30.1140.GENE3D); IPR018280 (PROSITE); PTHR11760 (PANTHER), PTHR11760:SF9 (PANTHER)
Gorai.001G015100.1	stress responsive alpha-beta barrel domain protein	1201	20	5.12e-98	0.772	13	P:response to fungus; C:peroxisome; C:chloroplast stroma; C:chloroplast; P:defense response to fungus, incompatible interaction; C:cytosol; P:response to jasmonic acid stimulus; P:methionine biosynthetic process; P:cysteine biosynthetic process; F:molecular_function; P:glucosinolate biosynthetic process; P:RNA splicing, via endonucleolytic cleavage and ligation; P:biological_process		IPR011008 (SUPERFAMILY); IPR013097 (PFAM); G3DSA:3.30.70.900 (GENE3D)
Gorai.001G015100.2	stress responsive alpha-beta barrel domain protein	1248	20	1.02e-97	0.781	9	C:cytosol; P:response to jasmonic acid stimulus; P:methionine biosynthetic process; C:peroxisome; C:chloroplast stroma; P:defense response to fungus, incompatible interaction; P:RNA splicing, via endonucleolytic cleavage and ligation; P:glucosinolate biosynthetic process; P:cysteine biosynthetic process	-	tmhmm (TMHMM)
Gorai.001G015100.3	stress responsive alpha-beta barrel domain protein	1091	20	1.62e-98	0.772	9	C:cytosol; P:response to jasmonic acid stimulus; P:methionine biosynthetic process; C:peroxisome; C:chloroplast stroma; P:defense response to fungus, incompatible interaction; P:RNA splicing, via endonucleolytic cleavage and ligation; P:glucosinolate biosynthetic process; P:cysteine biosynthetic process	-	IPR011008 (SUPERFAMILY); IPR013097 (PFAM); G3DSA:3.30.70.900 (GENE3D)
Gorai.001G015200.1	tannin-related r2r3 myb transcription partial	1034	20	1.59e-170	0.7045	3	F:chromatin binding; F:DNA binding; C:chromatin	-	IPR001005 (PFAM); IPR009057 (G3DSA:1.10.10.GENE3D); IPR017930 (PROFILE); PTHR10641 (PANTHER), PTHR10641:SF203 (PANTHER)
Gorai.001G015300.1	rna polymerase-associated protein ctr9 homolog	3778	20	0	0.8915	30	P:positive regulation of transcription, DNA-dependent; P:histone methylation; C:membrane; P:negative regulation of flower development; P:chromatin silencing; P:histone H3-K9 methylation; P:positive regulation of cell proliferation; P:reproduction; P:photomorphogenesis; P:production of miRNAs involved in gene silencing by miRNA; P:chromatin organization; P:regulation of transcription, DNA-dependen…		SignalP-NN(euk) (SIGNALP)
Gorai.001G015300.2	rna polymerase-associated protein ctr9 homolog	3821	20	0	0.9185	1	F:protein binding	-	IPR001440 (PFAM); IPR011990 (G3DSA:1.25.40.GENE3D); IPR013026 (PROFILE); IPR019734 (SMART); PTHR14027 (PANTHER), PTHR14027:SF2 (PANTHER), PF13414 (PFAM), SSF48452 (SUPERFAMILY), SSF81901 (SUPERFAMILY)
Gorai.001G015500.1	damaged dna-binding isoform 1	1277	20	9.96e-55	0.7055	0	-		tmhmm (TMHMM)
Gorai.001G015600.1	ring-box protein 1a-like	693	20	1.2e-58	0.951	17	F:metal ion binding; F:zinc ion binding; P:photorespiration; P:proteasome assembly; P:response to misfolded protein; P:regulation of circadian rhythm; P:proteasomal ubiquitin-dependent protein catabolic process; P:response to auxin stimulus; P:regulation of unidimensional cell growth; P:protein ubiquitination; P:ubiquitin-dependent protein catabolic process; C:Cul3-RING ubiquitin ligase complex; …		tmhmm (TMHMM)
Gorai.001G015600.2	ring-box protein 1a-like	863	20	2.77e-69	0.952	17	F:metal ion binding; F:zinc ion binding; P:photorespiration; P:proteasome assembly; P:response to misfolded protein; P:regulation of circadian rhythm; P:proteasomal ubiquitin-dependent protein catabolic process; P:response to auxin stimulus; P:regulation of unidimensional cell growth; P:protein ubiquitination; P:ubiquitin-dependent protein catabolic process; C:Cul3-RING ubiquitin ligase complex; …		tmhmm (TMHMM)
Gorai.001G015600.3	ring-box protein 1a-like	801	20	2.14e-59	0.9505	17	F:metal ion binding; F:zinc ion binding; P:photorespiration; P:proteasome assembly; P:response to misfolded protein; P:regulation of circadian rhythm; P:proteasomal ubiquitin-dependent protein catabolic process; P:response to auxin stimulus; P:regulation of unidimensional cell growth; P:protein ubiquitination; P:ubiquitin-dependent protein catabolic process; C:Cul3-RING ubiquitin ligase complex; …		tmhmm (TMHMM)
Gorai.001G015600.4	ring-box protein 1a-like	442	20	4.53e-42	0.938	17	F:metal ion binding; F:zinc ion binding; P:photorespiration; P:proteasome assembly; P:response to misfolded protein; P:regulation of circadian rhythm; P:proteasomal ubiquitin-dependent protein catabolic process; P:response to auxin stimulus; P:regulation of unidimensional cell growth; P:protein ubiquitination; P:ubiquitin-dependent protein catabolic process; C:Cul3-RING ubiquitin ligase complex; …		IPR013083 (G3DSA:3.30.40.GENE3D); IPR024766 (PFAM); PTHR11210 (PANTHER), SSF57850 (SUPERFAMILY)
Gorai.001G015900.1	protein trichome birefringence-like 16	2138	20	0	0.7425	2	C:Golgi apparatus; P:biological_process		IPR025846 (PFAM); IPR026057 (PFAM); PTHR13533 (PANTHER), PTHR13533:SF5 (PANTHER), SignalP-NN(euk) (SIGNALP), tmhmm (TMHMM)
Gorai.001G015900.2	protein trichome birefringence-like 16	2128	20	0	0.74	2	C:Golgi apparatus; P:biological_process		IPR025846 (PFAM); IPR026057 (PFAM); PTHR13533 (PANTHER), PTHR13533:SF5 (PANTHER), SignalP-NN(euk) (SIGNALP), tmhmm (TMHMM)
Gorai.001G015900.3	protein trichome birefringence-like 16	2125	20	0	0.7425	2	C:Golgi apparatus; P:biological_process		IPR025846 (PFAM); IPR026057 (PFAM); PTHR13533 (PANTHER), PTHR13533:SF5 (PANTHER), SignalP-NN(euk) (SIGNALP), tmhmm (TMHMM)
Gorai.001G015900.4	protein trichome birefringence-like 16	2698	20	0	0.7415	2	C:Golgi apparatus; P:biological_process		IPR025846 (PFAM); IPR026057 (PFAM); PTHR13533 (PANTHER), PTHR13533:SF5 (PANTHER), SignalP-NN(euk) (SIGNALP), tmhmm (TMHMM)
Gorai.001G016000.1	inter-alpha-trypsin inhibitor heavy chain h3	2784	20	0	0.735	5	C:membrane; C:plasma membrane; F:molecular_function; P:cytokinin metabolic process; P:biological_process		SignalP-NN(euk) (SIGNALP)
Gorai.001G016000.2	inter-alpha-trypsin inhibitor heavy chain h3	2788	20	0	0.758	1	F:protein binding	-	IPR002035 (G3DSA:3.40.50.GENE3D); PTHR10338 (PANTHER), PTHR10338:SF8 (PANTHER), PF13768 (PFAM), SSF53300 (SUPERFAMILY)
Gorai.001G016000.3	inter-alpha-trypsin inhibitor heavy	2897	20	0	0.776	5	C:membrane; C:plasma membrane; F:molecular_function; P:cytokinin metabolic process; P:biological_process		SignalP-NN(euk) (SIGNALP)
Gorai.001G016000.4	inter-alpha-trypsin inhibitor heavy chain h3	2859	20	0	0.715	5	C:membrane; C:plasma membrane; F:molecular_function; P:cytokinin metabolic process; P:biological_process		SignalP-NN(euk) (SIGNALP)
Gorai.001G016000.5	inter-alpha-trypsin inhibitor heavy chain h3	2784	20	0	0.7345	5	C:membrane; C:plasma membrane; F:molecular_function; P:cytokinin metabolic process; P:biological_process		SignalP-NN(euk) (SIGNALP)
Gorai.001G016000.6	inter-alpha-trypsin inhibitor heavy chain h3	2696	20	0	0.747	5	C:membrane; C:plasma membrane; F:molecular_function; P:cytokinin metabolic process; P:biological_process		tmhmm (TMHMM)
Gorai.001G016000.7	inter-alpha-trypsin inhibitor heavy	2171	20	0	0.7485	5	F:molecular_function; P:cytokinin metabolic process; C:membrane; P:biological_process; C:plasma membrane		SignalP-NN(euk) (SIGNALP)
Gorai.001G016000.8	inter-alpha-trypsin inhibitor heavy	1846	20	0	0.6955	5	F:molecular_function; P:cytokinin metabolic process; C:membrane; P:biological_process; C:plasma membrane		SignalP-NN(euk) (SIGNALP)
Gorai.001G016100.1	u6 snrna-associated sm-like protein lsm1-like	1188	20	6.65e-64	0.943	2	F:nucleic acid binding; C:ribonucleoprotein complex		IPR001163 (PFAM); IPR006649 (SMART); IPR010920 (SUPERFAMILY); G3DSA:2.30.30.100 (GENE3D), PTHR15588 (PANTHER), PTHR15588:SF5 (PANTHER)
Gorai.001G016100.2	u6 snrna-associated sm-like protein lsm1-like	1004	20	6.25e-48	0.928	2	F:nucleic acid binding; C:ribonucleoprotein complex		IPR010920 (SUPERFAMILY); G3DSA:2.30.30.100 (GENE3D), PTHR15588 (PANTHER), PTHR15588:SF5 (PANTHER)
Gorai.001G016500.1	probable polygalacturonase-like	2188	20	0	0.8765	3	F:polygalacturonase activity; P:starch metabolic process; P:sucrose metabolic process	EC:3.2.1.15	IPR000743 (PFAM); IPR006626 (SMART); IPR011050 (SUPERFAMILY); IPR012334 (G3DSA:2.160.20.GENE3D); PTHR31339 (PANTHER), PTHR31339:SF0 (PANTHER), SignalP-NN(euk) (SIGNALP), tmhmm (TMHMM)
Gorai.001G016600.1	nucleolysin tiar-like	1740	20	0	0.8155	2	F:nucleic acid binding; F:nucleotide binding	-	IPR000504 (PFAM); IPR003954 (SMART); IPR012677 (G3DSA:3.30.70.GENE3D); PTHR24012 (PANTHER), PTHR24012:SF31 (PANTHER), SSF54928 (SUPERFAMILY)
Gorai.001G016600.2	nucleolysin tiar-like	1699	20	0	0.8165	2	F:nucleic acid binding; F:nucleotide binding	-	IPR000504 (PFAM); IPR003954 (SMART); IPR012677 (G3DSA:3.30.70.GENE3D); PTHR24012 (PANTHER), PTHR24012:SF31 (PANTHER), SSF54928 (SUPERFAMILY)
Gorai.001G016600.3	nucleolysin tiar-like	1559	20	0	0.8155	2	F:nucleic acid binding; F:nucleotide binding	-	IPR000504 (PFAM); IPR003954 (SMART); IPR012677 (G3DSA:3.30.70.GENE3D); PTHR24012 (PANTHER), PTHR24012:SF31 (PANTHER), SSF54928 (SUPERFAMILY)
Gorai.001G016600.4	nucleolysin tiar-like	1585	20	0	0.8975	2	F:nucleic acid binding; F:nucleotide binding	-	IPR000504 (PFAM); IPR012677 (G3DSA:3.30.70.GENE3D); PTHR24012 (PANTHER), PTHR24012:SF31 (PANTHER), SSF54928 (SUPERFAMILY)
Gorai.001G016600.5	nucleolysin tiar-like	1840	20	1.36e-164	0.8905	2	F:nucleic acid binding; F:nucleotide binding		SignalP-NN(euk) (SIGNALP)
Gorai.001G016600.6	nucleolysin tiar-like	1510	20	0	0.8865	3	F:nucleic acid binding; F:nucleotide binding; C:plasma membrane		SignalP-NN(euk) (SIGNALP)
Gorai.001G016700.1	Uncharacterized protein TCM_037491	1116	20	1.01e-63	0.5785	0	-		IPR007650 (PFAM)
Gorai.001G016700.2	ac008263_13ests gb	1019	20	2.82e-48	0.5355	2	F:molecular_function; P:biological_process		IPR007650 (PFAM)
Gorai.001G016700.3	Uncharacterized protein TCM_037491	981	20	4.85e-39	0.5555	0	-		no IPS match
Gorai.001G016900.1	chaperonin 20	2084	20	2.35e-144	0.907	3	F:ATP binding; P:protein folding; C:cytoplasm	-	IPR011032 (SUPERFAMILY); IPR017416 (PIR); IPR018369 (PROSITE); IPR020818 (PRINTS); PTHR10772:SF0 (PANTHER)
Gorai.001G016900.2	chaperonin 20	2126	20	4.56e-113	0.9025	3	F:ATP binding; P:protein folding; C:cytoplasm	-	IPR011032 (SUPERFAMILY); IPR018369 (PROSITE); IPR020818 (PRINTS); PTHR10772:SF0 (PANTHER)
Gorai.001G016900.3	chaperonin 20	1914	20	3.26e-145	0.907	3	F:ATP binding; P:protein folding; C:cytoplasm	-	IPR011032 (SUPERFAMILY); IPR017416 (PIR); IPR018369 (PROSITE); IPR020818 (PRINTS); PTHR10772:SF0 (PANTHER)
Gorai.001G017000.1	auxin response	4460	20	0	0.9325	4	C:nucleus; F:DNA binding; P:response to hormone stimulus; F:protein dimerization activity	-	IPR003311 (PFAM); IPR003340 (PFAM); IPR010525 (PFAM); IPR011525 (PROFILE); IPR015300 (G3DSA:2.40.330.GENE3D); PTHR31384 (PANTHER), SSF54277 (SUPERFAMILY)
Gorai.001G017000.2	auxin response	4328	20	0	0.9325	14	P:regulation of transcription, DNA-dependent; P:response to hormone stimulus; P:transcription, DNA-dependent; P:auxin mediated signaling pathway; F:protein dimerization activity; C:nucleus; F:DNA binding; P:lateral root formation; P:phototropism; P:lateral root development; P:leaf development; P:response to auxin stimulus; P:blue light signaling pathway; P:response to ethylene stimulus		no IPS match
Gorai.001G017100.1	rrp12-like protein	4244	20	0	0.7995	1	F:binding	-	IPR011989 (G3DSA:1.25.10.GENE3D); IPR012978 (PFAM); IPR016024 (SUPERFAMILY); PTHR21576 (PANTHER), PTHR21576:SF2 (PANTHER)
Gorai.001G017100.2	rrp12-like protein	4234	20	0	0.803	1	F:binding	-	IPR011989 (G3DSA:1.25.10.GENE3D); IPR012978 (PFAM); IPR016024 (SUPERFAMILY); PTHR21576 (PANTHER), PTHR21576:SF2 (PANTHER), tmhmm (TMHMM)
Gorai.001G017100.3	rrp12-like protein	3434	20	0	0.8045	1	F:binding	-	IPR011989 (G3DSA:1.25.10.GENE3D); IPR012978 (PFAM); IPR016024 (SUPERFAMILY); PTHR21576 (PANTHER), PTHR21576:SF2 (PANTHER)
Gorai.001G017200.1	21 kda	869	20	1.9e-84	0.7445	4	F:enzyme inhibitor activity; F:pectinesterase activity; P:starch metabolic process; P:sucrose metabolic process	EC:3.1.1.11	IPR006501 (G3DSA:1.20.140.GENE3D); PTHR31080 (PANTHER), SignalP-NN(euk) (SIGNALP), tmhmm (TMHMM)
Gorai.001G017500.1	saur family protein	1127	20	1.9e-64	0.761	8	C:peroxisome; P:response to stimulus; P:auxin mediated signaling pathway; F:calmodulin binding; P:response to auxin stimulus; P:pollen tube growth; P:plant-type cell wall modification; F:protein binding		IPR003676 (PFAM); PTHR31374 (PANTHER), PTHR31374:SF0 (PANTHER)
Gorai.001G017600.1	saur family protein	808	20	7.74e-46	0.7965	5	C:mitochondrion; P:response to stimulus; P:auxin mediated signaling pathway; F:calmodulin binding; C:plastid		IPR003676 (PFAM); PTHR31374 (PANTHER), PTHR31374:SF0 (PANTHER)
Gorai.001G017700.1	sucrose synthase sus1	2665	20	0	0.917	4	P:sucrose metabolic process; P:biosynthetic process; F:sucrose synthase activity; P:starch metabolic process	EC:2.4.1.13	IPR000368 (PFAM); IPR001296 (PFAM); IPR012820 (PTHR12526:PANTHER); G3DSA:3.40.50.2000 (GENE3D), PTHR12526 (PANTHER), SSF53756 (SUPERFAMILY)
Gorai.001G017800.1	polyphosphoinositide phosphatase-like	3550	20	0	0.8475	1	F:phosphoric ester hydrolase activity	-	IPR002013 (PFAM); PTHR11200 (PANTHER), PTHR11200:SF9 (PANTHER)
Gorai.001G018000.1	arid bright dna-binding domain-containing protein	3166	20	0	0.813	2	F:DNA binding; C:intracellular	-	IPR001606 (G3DSA:1.10.150.GENE3D); IPR011011 (SUPERFAMILY); IPR013083 (G3DSA:3.30.40.GENE3D); PTHR22970 (PANTHER), PTHR22970:SF1 (PANTHER), SM01014 (SMART)
Gorai.001G018100.1	fyve finger-containing phosphoinositide	6347	20	0	0.774	13	F:transferase activity; P:phosphorylation; P:cellular protein metabolic process; F:phosphatidylinositol phosphate kinase activity; P:phosphatidylinositol metabolic process; P:phosphatidylinositol phosphorylation; F:ATP binding; F:kinase activity; F:metal ion binding; F:1-phosphatidylinositol-3-phosphate 5-kinase activity; P:pollen development; C:mitochondrion; P:vacuole organization		SignalP-NN(euk) (SIGNALP), tmhmm (TMHMM)
Gorai.001G018100.2	fyve finger-containing phosphoinositide	6009	20	0	0.774	5	F:metal ion binding; F:ATP binding; P:cellular protein metabolic process; F:phosphatidylinositol phosphate kinase activity; P:phosphatidylinositol metabolic process	-	IPR000306 (PFAM); IPR002423 (PANTHER); IPR002498 (PFAM); IPR011011 (SUPERFAMILY); IPR013083 (G3DSA:3.30.40.GENE3D); IPR016034 (SMART); IPR017455 (PROFILE); IPR027409 (G3DSA:3.50.7.GENE3D); IPR027483 (G3DSA:3.30.810.GENE3D); IPR027484 (G3DSA:3.30.800.GENE3D); PTHR11353:SF14 (PANTHER), SSF56104 (SUPERFAMILY)
Gorai.001G018100.3	fyve finger-containing phosphoinositide	6150	20	0	0.774	5	F:metal ion binding; F:ATP binding; P:cellular protein metabolic process; F:phosphatidylinositol phosphate kinase activity; P:phosphatidylinositol metabolic process	-	IPR000306 (PFAM); IPR002423 (PANTHER); IPR002498 (PFAM); IPR011011 (SUPERFAMILY); IPR013083 (G3DSA:3.30.40.GENE3D); IPR016034 (SMART); IPR017455 (PROFILE); IPR027409 (G3DSA:3.50.7.GENE3D); IPR027483 (G3DSA:3.30.810.GENE3D); IPR027484 (G3DSA:3.30.800.GENE3D); PTHR11353:SF14 (PANTHER), SSF56104 (SUPERFAMILY)
Gorai.001G018100.4	fyve finger-containing phosphoinositide	6293	20	0	0.774	5	F:metal ion binding; F:ATP binding; P:cellular protein metabolic process; F:phosphatidylinositol phosphate kinase activity; P:phosphatidylinositol metabolic process	-	IPR000306 (PFAM); IPR002423 (PANTHER); IPR002498 (PFAM); IPR011011 (SUPERFAMILY); IPR013083 (G3DSA:3.30.40.GENE3D); IPR016034 (SMART); IPR017455 (PROFILE); IPR027409 (G3DSA:3.50.7.GENE3D); IPR027483 (G3DSA:3.30.810.GENE3D); IPR027484 (G3DSA:3.30.800.GENE3D); PTHR11353:SF14 (PANTHER), SSF56104 (SUPERFAMILY)
Gorai.001G018200.1	probable pectinesterase pectinesterase inhibitor 54-like	1814	20	0	0.6795	6	C:cell wall; F:pectinesterase activity; P:cell wall modification; F:enzyme inhibitor activity; P:starch metabolic process; P:sucrose metabolic process	EC:3.1.1.11	IPR000070 (PFAM); IPR006501 (G3DSA:1.20.140.GENE3D); IPR011050 (SUPERFAMILY); IPR012334 (G3DSA:2.160.20.GENE3D); IPR018040 (PROSITE); PTHR31707 (PANTHER), PTHR31707:SF0 (PANTHER), SignalP-NN(euk) (SIGNALP)
Gorai.001G018300.1	pectin methylesterase 4	2019	20	0	0.854	10	C:cell wall; P:cell wall modification; F:hydrolase activity; F:aspartyl esterase activity; P:negative regulation of catalytic activity; F:enzyme inhibitor activity; F:pectinesterase activity; P:cell wall organization; P:pectin catabolic process; C:extracellular region		no IPS match
Gorai.001G018300.2	pectin methylesterase 4	2622	20	0	0.854	6	C:cell wall; F:pectinesterase activity; P:cell wall modification; F:enzyme inhibitor activity; P:starch metabolic process; P:sucrose metabolic process	EC:3.1.1.11	IPR000070 (PFAM); IPR006501 (G3DSA:1.20.140.GENE3D); IPR011050 (SUPERFAMILY); IPR012334 (G3DSA:2.160.20.GENE3D); IPR018040 (PROSITE); PTHR31707 (PANTHER), PTHR31707:SF0 (PANTHER), SignalP-NN(euk) (SIGNALP), tmhmm (TMHMM)
Gorai.001G018300.3	pectin methylesterase 4	2054	20	0	0.854	10	C:cell wall; P:cell wall modification; F:hydrolase activity; F:aspartyl esterase activity; P:negative regulation of catalytic activity; F:enzyme inhibitor activity; F:pectinesterase activity; P:cell wall organization; P:pectin catabolic process; C:extracellular region		no IPS match
Gorai.001G018300.4	pectin methylesterase 4	2023	20	0	0.854	10	C:cell wall; P:cell wall modification; F:hydrolase activity; F:aspartyl esterase activity; P:negative regulation of catalytic activity; F:enzyme inhibitor activity; F:pectinesterase activity; P:cell wall organization; P:pectin catabolic process; C:extracellular region		no IPS match
Gorai.001G018300.5	pectin methylesterase 4	2010	20	0	0.852	10	C:cell wall; P:cell wall modification; F:hydrolase activity; F:aspartyl esterase activity; P:negative regulation of catalytic activity; F:enzyme inhibitor activity; F:pectinesterase activity; P:cell wall organization; P:pectin catabolic process; C:extracellular region		no IPS match
Gorai.001G018300.6	pectin methylesterase 4	2094	20	0	0.8135	10	C:cell wall; P:cell wall modification; F:hydrolase activity; F:aspartyl esterase activity; P:negative regulation of catalytic activity; F:enzyme inhibitor activity; F:pectinesterase activity; P:cell wall organization; P:pectin catabolic process; C:extracellular region		no IPS match
Gorai.001G018400.1	haloacid dehalogenase-like hydrolase superfamily protein	1723	20	2.07e-179	0.795	2	F:phosphatase activity; P:dephosphorylation		tmhmm (TMHMM)
Gorai.001G018500.1	abscisic acid responsive elements-binding factor 2 isoform 1	1169	17	1.57e-29	0.7624	11	P:response to abiotic stimulus; P:regulation of transcription, DNA-dependent; P:cellular response to organic substance; F:sequence-specific DNA binding; P:response to abscisic acid stimulus; F:protein dimerization activity; F:sequence-specific DNA binding transcription factor activity; P:signal transduction; P:response to stress; C:transcription factor complex; P:regulation of transcription, DNA-…	-	SignalP-NN(euk) (SIGNALP), tmhmm (TMHMM)
Gorai.001G018700.1	brefeldin a-inhibited guanine nucleotide-exchange protein 1-like	6070	20	0	0.85	4	F:ARF guanyl-nucleotide exchange factor activity; P:regulation of ARF protein signal transduction; F:binding; P:regulation of GTPase activity	-	IPR000904 (PFAM); IPR011989 (G3DSA:1.25.10.GENE3D); IPR015403 (PFAM); IPR016024 (SUPERFAMILY); IPR023394 (G3DSA:1.10.1000.GENE3D); G3DSA:1.10.220.20 (GENE3D), PTHR10663 (PANTHER), PTHR10663:SF56 (PANTHER), PF12783 (PFAM)
Gorai.001G018700.2	brefeldin a-inhibited guanine nucleotide-exchange protein 1-like	6055	20	0	0.85	4	F:ARF guanyl-nucleotide exchange factor activity; P:regulation of ARF protein signal transduction; F:binding; P:regulation of GTPase activity	-	IPR000904 (PFAM); IPR011989 (G3DSA:1.25.10.GENE3D); IPR015403 (PFAM); IPR016024 (SUPERFAMILY); IPR023394 (G3DSA:1.10.1000.GENE3D); G3DSA:1.10.220.20 (GENE3D), PTHR10663 (PANTHER), PTHR10663:SF56 (PANTHER), PF12783 (PFAM)
Gorai.001G018700.3	brefeldin a-inhibited guanine nucleotide-exchange protein 1-like	5950	20	0	0.85	4	F:ARF guanyl-nucleotide exchange factor activity; P:regulation of ARF protein signal transduction; F:binding; P:regulation of GTPase activity	-	IPR000904 (PFAM); IPR011989 (G3DSA:1.25.10.GENE3D); IPR015403 (PFAM); IPR016024 (SUPERFAMILY); IPR023394 (G3DSA:1.10.1000.GENE3D); G3DSA:1.10.220.20 (GENE3D), PTHR10663 (PANTHER), PTHR10663:SF56 (PANTHER), PF12783 (PFAM)
Gorai.001G018700.4	brefeldin a-inhibited guanine nucleotide-exchange protein 1-like	6073	20	0	0.8335	4	F:ARF guanyl-nucleotide exchange factor activity; P:regulation of ARF protein signal transduction; F:binding; P:regulation of GTPase activity	-	IPR000904 (PFAM); IPR011989 (G3DSA:1.25.10.GENE3D); IPR015403 (PFAM); IPR016024 (SUPERFAMILY); IPR023394 (G3DSA:1.10.1000.GENE3D); G3DSA:1.10.220.20 (GENE3D), PTHR10663 (PANTHER), PTHR10663:SF56 (PANTHER), PF12783 (PFAM)
Gorai.001G018700.5	brefeldin a-inhibited guanine nucleotide-exchange protein 1-like	6179	20	0	0.8535	4	F:ARF guanyl-nucleotide exchange factor activity; P:regulation of ARF protein signal transduction; F:binding; P:regulation of GTPase activity	-	IPR000904 (PFAM); IPR011989 (G3DSA:1.25.10.GENE3D); IPR015403 (PFAM); IPR016024 (SUPERFAMILY); IPR023394 (G3DSA:1.10.1000.GENE3D); G3DSA:1.10.220.20 (GENE3D), PTHR10663 (PANTHER), PTHR10663:SF56 (PANTHER), PF12783 (PFAM)
Gorai.001G018700.6	brefeldin a-inhibited guanine nucleotide-exchange protein 1-like	5696	20	0	0.8575	4	F:ARF guanyl-nucleotide exchange factor activity; P:regulation of ARF protein signal transduction; F:binding; P:regulation of GTPase activity	-	IPR000904 (PFAM); IPR011989 (G3DSA:1.25.10.GENE3D); IPR015403 (PFAM); IPR016024 (SUPERFAMILY); IPR023394 (G3DSA:1.10.1000.GENE3D); G3DSA:1.10.220.20 (GENE3D), PTHR10663 (PANTHER), PTHR10663:SF56 (PANTHER), PF12783 (PFAM)
Gorai.001G018800.1	protein tify 3b	1247	20	1.17e-101	0.638	1	F:protein binding	-	IPR010399 (PFAM); IPR018467 (PFAM)
Gorai.001G018900.1	transmembrane protein	1183	20	1.11e-57	0.878	1	C:membrane	-	IPR005349 (PANTHER); tmhmm (TMHMM)
Gorai.001G019200.1	dna topoisomerase 2-binding protein	2370	20	0	0.7895	1	F:isomerase activity		IPR001357 (G3DSA:3.40.50.GENE3D); PTHR13561 (PANTHER), PTHR13561:SF8 (PANTHER)
Gorai.001G019300.1	uncharacterized loc101216724 isoform 1	915	20	4.51e-67	0.686	0	-		no IPS match
Gorai.001G019400.1	copper transporter	904	20	3.86e-57	0.7	7	P:copper ion transmembrane transport; C:integral to membrane; F:copper ion transmembrane transporter activity; F:high affinity copper ion transmembrane transporter activity; P:response to abscisic acid stimulus; C:vacuole; C:plasma membrane		no IPS match
Gorai.001G019500.1	protein kinase chloroplast	1693	20	0	0.7765	5	F:ATP binding; P:protein phosphorylation; F:protein serine/threonine kinase activity; F:protein tyrosine kinase activity; P:serine family amino acid metabolic process	EC:2.7.11.0; EC:2.7.10.0	IPR000719 (PFAM); IPR002290 (SMART); IPR008271 (PROSITE); IPR011009 (SUPERFAMILY); IPR020635 (SMART); G3DSA:1.10.510.10 (GENE3D), G3DSA:3.30.200.20 (GENE3D), PTHR24420 (PANTHER), PTHR24420:SF451 (PANTHER), tmhmm (TMHMM)
Gorai.001G019500.2	protein kinase chloroplast	1713	20	0	0.827	5	F:ATP binding; P:protein phosphorylation; F:protein serine/threonine kinase activity; F:protein tyrosine kinase activity; P:serine family amino acid metabolic process	EC:2.7.11.0; EC:2.7.10.0	IPR000719 (PROFILE); IPR001245 (PFAM); IPR002290 (SMART); IPR008271 (PROSITE); IPR011009 (SUPERFAMILY); IPR020635 (SMART); G3DSA:1.10.510.10 (GENE3D), G3DSA:3.30.200.20 (GENE3D), PTHR24420 (PANTHER), PTHR24420:SF451 (PANTHER)
Gorai.001G019600.1	chalcone-flavanone isomerase family protein isoform 1	1903	20	0	0.682	3	C:chloroplast stroma; F:fatty acid binding; F:intramolecular lyase activity	-	IPR016087 (PFAM)
Gorai.001G019600.3	chalcone-flavanone isomerase family protein isoform 1	1834	20	0	0.723	3	C:chloroplast stroma; F:fatty acid binding; F:intramolecular lyase activity	-	IPR016087 (PFAM)
Gorai.001G019700.1	damaged dna-binding isoform 1	1476	20	1.68e-77	0.727	0	-		no IPS match
Gorai.001G019800.1	lrr receptor-like serine threonine-protein kinase erecta-like	3307	20	0	0.898	6	F:ATP binding; P:protein phosphorylation; F:protein binding; F:protein serine/threonine kinase activity; F:protein tyrosine kinase activity; P:serine family amino acid metabolic process	EC:2.7.11.0; EC:2.7.10.0	IPR000719 (PFAM); IPR001611 (PFAM); IPR002290 (SMART); IPR003591 (SMART); IPR008271 (PROSITE); IPR011009 (SUPERFAMILY); IPR013210 (PFAM); IPR017441 (PROSITE); IPR020635 (SMART); IPR025875 (PFAM); PR00019 (PRINTS), G3DSA:1.10.510.10 (GENE3D), G3DSA:3.30.200.20 (GENE3D), G3DSA:3.80.10.10 (GENE3D), PTHR24420 (PANTHER), PTHR24420:SF57 (PANTHER), PF13516 (PFAM), PF13855 (PFAM), SignalP-NN(euk) (SIGNAL…
Gorai.001G019800.2	lrr receptor-like serine threonine-protein kinase erecta-like	4095	20	0	0.898	6	F:ATP binding; P:protein phosphorylation; F:protein binding; F:protein serine/threonine kinase activity; F:protein tyrosine kinase activity; P:serine family amino acid metabolic process	EC:2.7.11.0; EC:2.7.10.0	IPR000719 (PFAM); IPR001611 (PFAM); IPR002290 (SMART); IPR003591 (SMART); IPR008271 (PROSITE); IPR011009 (SUPERFAMILY); IPR013210 (PFAM); IPR017441 (PROSITE); IPR020635 (SMART); IPR025875 (PFAM); PR00019 (PRINTS), G3DSA:1.10.510.10 (GENE3D), G3DSA:3.30.200.20 (GENE3D), G3DSA:3.80.10.10 (GENE3D), PTHR24420 (PANTHER), PTHR24420:SF57 (PANTHER), PF13516 (PFAM), PF13855 (PFAM), SignalP-NN(euk) (SIGNAL…
Gorai.001G019800.3	lrr receptor-like serine threonine-protein kinase erecta-like	3236	20	0	0.8975	6	F:ATP binding; P:protein phosphorylation; F:protein binding; F:protein serine/threonine kinase activity; F:protein tyrosine kinase activity; P:serine family amino acid metabolic process	EC:2.7.11.0; EC:2.7.10.0	IPR000719 (PFAM); IPR001611 (PFAM); IPR002290 (SMART); IPR003591 (SMART); IPR008271 (PROSITE); IPR011009 (SUPERFAMILY); IPR013210 (PFAM); IPR017441 (PROSITE); IPR020635 (SMART); IPR025875 (PFAM); PR00019 (PRINTS), G3DSA:1.10.510.10 (GENE3D), G3DSA:3.30.200.20 (GENE3D), G3DSA:3.80.10.10 (GENE3D), PTHR24420 (PANTHER), PTHR24420:SF57 (PANTHER), PF13516 (PFAM), PF13855 (PFAM), SignalP-NN(euk) (SIGNAL…
Gorai.001G019900.1	yggt family protein	1001	20	2.8e-136	0.692	3	C:membrane; F:molecular_function; P:biological_process		no IPS match
Gorai.001G020100.1	Uncharacterized protein TCM_037386	1097	20	8.9e-101	0.794	6	C:plastid; C:chloroplast thylakoid membrane; F:molecular_function; C:chloroplast; C:chloroplast thylakoid lumen; P:biological_process		no IPS match
Gorai.001G020200.1	f-box lrr-repeat protein 15-like	3886	20	0	0.817	1	F:protein binding	-	IPR001810 (SMART); IPR006553 (SMART); G3DSA:3.80.10.10 (GENE3D), PTHR23125 (PANTHER), PTHR23125:SF57 (PANTHER), PF12937 (PFAM), SSF52047 (SUPERFAMILY), SSF52058 (SUPERFAMILY)
Gorai.001G020200.2	f-box lrr-repeat protein 15-like	3143	20	0	0.817	1	F:protein binding	-	IPR001810 (SMART); IPR006553 (SMART); G3DSA:3.80.10.10 (GENE3D), PTHR23125 (PANTHER), PTHR23125:SF57 (PANTHER), PF12937 (PFAM), SSF52047 (SUPERFAMILY), SSF52058 (SUPERFAMILY)
Gorai.001G020300.1	protein	2211	20	0	0.631	1	F:DNA binding		IPR017877 (PROFILE); PTHR31188 (PANTHER), PF13837 (PFAM)
Gorai.001G020300.2	protein	2230	20	0	0.644	1	F:DNA binding		SignalP-NN(euk) (SIGNALP), tmhmm (TMHMM)
Gorai.001G020700.1	peroxisome biogenesis factor 10-like	1748	20	0	0.839	4	F:protein binding; F:zinc ion binding; C:integral to peroxisomal membrane; P:protein import into peroxisome matrix	-	IPR001841 (SMART); IPR006845 (PFAM); IPR013083 (G3DSA:3.30.40.GENE3D); IPR017907 (PROSITE); IPR025654 (PANTHER); PF13923 (PFAM), SSF57850 (SUPERFAMILY)
Gorai.001G020900.1	mechanosensitive channel of small conductance-like 10	2770	20	0	0.745	7	C:membrane; P:transmembrane transport; P:detection of mechanical stimulus; F:mechanically-gated ion channel activity; C:plasma membrane; P:response to karrikin; C:nucleus		no IPS match
Gorai.001G020900.2	mechanosensitive channel of small conductance-like 10	2575	20	0	0.724	7	C:membrane; P:transmembrane transport; P:detection of mechanical stimulus; F:mechanically-gated ion channel activity; C:plasma membrane; P:response to karrikin; C:nucleus		PTHR31618 (PANTHER), PTHR31618:SF0 (PANTHER), tmhmm (TMHMM)
Gorai.001G020900.3	mechanosensitive ion channel protein 10-like	2618	20	0	0.798	9	P:detection of mechanical stimulus; F:mechanically-gated ion channel activity; C:membrane; P:transmembrane transport; P:response to karrikin; C:plasma membrane; C:nucleus; C:plastid; C:cytoplasmic membrane-bounded vesicle		PTHR31618 (PANTHER), PTHR31618:SF0 (PANTHER), tmhmm (TMHMM)
Gorai.001G020900.4	mechanosensitive channel of small conductance-like isoform 3	2699	20	0	0.8	11	P:detection of mechanical stimulus; F:mechanically-gated ion channel activity; C:membrane; P:transmembrane transport; P:response to karrikin; C:plasma membrane; C:nucleus; C:plastid; C:cytoplasmic membrane-bounded vesicle; P:signal transduction; C:intracellular		PTHR31618 (PANTHER), PTHR31618:SF0 (PANTHER), tmhmm (TMHMM)
Gorai.001G021100.1	omega-amidase nit2-like	1550	20	0	0.8605	1	P:nitrogen compound metabolic process	-	IPR003010 (G3DSA:3.60.110.GENE3D); PTHR23088 (PANTHER)
Gorai.001G021100.2	omega-amidase nit2-like	1459	20	0	0.861	1	P:nitrogen compound metabolic process	-	IPR003010 (G3DSA:3.60.110.GENE3D); PTHR23088 (PANTHER)
Gorai.001G021200.1	pentatricopeptide repeat-containing protein	2646	20	0	0.57	1	F:protein binding	-	IPR002885 (PFAM); IPR011990 (G3DSA:1.25.40.GENE3D); PTHR24015 (PANTHER), PTHR24015:SF0 (PANTHER), SSF81901 (SUPERFAMILY)
Gorai.001G021200.2	pentatricopeptide repeat-containing	2294	20	0	0.5555	1	F:protein binding	-	IPR002885 (PFAM); IPR011990 (G3DSA:1.25.40.GENE3D); PTHR24015 (PANTHER), PTHR24015:SF0 (PANTHER), SSF81901 (SUPERFAMILY)
Gorai.001G021400.1	kda class ii heat shock	573	20	1.59e-67	0.8435	8	P:response to stress; C:cytoplasm; F:unfolded protein binding; P:response to high light intensity; P:hyperosmotic response; P:protein folding; P:response to hydrogen peroxide; P:response to heat		tmhmm (TMHMM)
Gorai.001G021600.1	light-independent protochlorophyllide reductase subunit isoform partial	1849	20	0	0.5935	4	F:molecular_function; P:biological_process; C:cellular_component; P:cell wall macromolecule catabolic process		IPR019448 (PFAM)
Gorai.001G021700.1	protein	744	20	6.09e-48	0.821	2	F:molecular_function; P:biological_process		IPR007918 (PFAM); PTHR21329 (PANTHER), PTHR21329:SF9 (PANTHER)
Gorai.001G021800.1	puromycin-sensitive aminopeptidase-like	2952	20	0	0.8695	12	P:proteolysis; F:metallopeptidase activity; F:zinc ion binding; F:hydrolase activity; F:aminopeptidase activity; P:auxin polar transport; P:cytoskeleton organization; P:gluconeogenesis; P:proteasomal protein catabolic process; C:cytosol; C:plasma membrane; P:regulation of anion channel activity		SignalP-NN(euk) (SIGNALP)
Gorai.001G021800.2	puromycin-sensitive aminopeptidase-like	3064	20	0	0.87	12	P:proteolysis; F:metallopeptidase activity; F:zinc ion binding; F:hydrolase activity; F:aminopeptidase activity; P:auxin polar transport; P:cytoskeleton organization; P:gluconeogenesis; P:proteasomal protein catabolic process; C:cytosol; C:plasma membrane; P:regulation of anion channel activity		SignalP-NN(euk) (SIGNALP)
Gorai.001G021800.3	puromycin-sensitive aminopeptidase-like	3005	20	0	0.8715	3	P:proteolysis; F:metallopeptidase activity; F:zinc ion binding	-	IPR001930 (PANTHER); IPR014782 (PRINTS); IPR024571 (PFAM); G3DSA:1.10.390.10 (GENE3D), PTHR11533:SF83 (PANTHER), SSF55486 (SUPERFAMILY), SSF63737 (SUPERFAMILY)
Gorai.001G021800.4	puromycin-sensitive aminopeptidase-like	3062	20	0	0.8725	3	P:proteolysis; F:metallopeptidase activity; F:zinc ion binding	-	IPR001930 (PANTHER); IPR014782 (PRINTS); IPR024571 (PFAM); G3DSA:1.10.390.10 (GENE3D), PTHR11533:SF83 (PANTHER), SSF55486 (SUPERFAMILY), SSF63737 (SUPERFAMILY)
Gorai.001G021800.5	puromycin-sensitive aminopeptidase-like	2779	20	0	0.8725	12	P:proteolysis; F:metallopeptidase activity; F:zinc ion binding; F:hydrolase activity; F:aminopeptidase activity; P:auxin polar transport; P:cytoskeleton organization; P:gluconeogenesis; P:proteasomal protein catabolic process; C:cytosol; C:plasma membrane; P:regulation of anion channel activity		SignalP-NN(euk) (SIGNALP)
Gorai.001G022000.1	protein	1680	20	9e-106	0.776	1	C:plasma membrane		IPR004864 (PFAM); PTHR31234 (PANTHER), PTHR31234:SF0 (PANTHER), SignalP-NN(euk) (SIGNALP), tmhmm (TMHMM)
Gorai.001G022200.1	atp-dependent zinc metalloprotease ftsh mitochondrial-like	2835	20	0	0.881	12	F:serine-type endopeptidase activity; F:metalloendopeptidase activity; P:protein catabolic process; F:ATP binding; F:microtubule-severing ATPase activity; P:proteolysis; C:membrane; F:ATP-dependent peptidase activity; C:plastid; C:mitochondrion; P:cell division; P:ATP-dependent proteolysis	EC:3.4.21.0; EC:3.4.24.0; EC:3.6.4.3	IPR000642 (PFAM); IPR003593 (SMART); IPR003959 (PFAM); IPR003960 (PROSITE); IPR005936 (TIGRFAMs); IPR027417 (SUPERFAMILY); G3DSA:1.10.8.60 (GENE3D), G3DSA:3.40.50.300 (GENE3D), PTHR23076 (PANTHER), PTHR23076:SF10 (PANTHER), SignalP-NN(euk) (SIGNALP), SSF140990 (SUPERFAMILY)
Gorai.001G022200.2	atp-dependent zinc metalloprotease ftsh mitochondrial-like	2944	20	0	0.9	12	F:serine-type endopeptidase activity; F:metalloendopeptidase activity; P:protein catabolic process; F:ATP binding; F:microtubule-severing ATPase activity; P:proteolysis; C:membrane; F:ATP-dependent peptidase activity; C:plastid; C:mitochondrion; P:cell division; P:ATP-dependent proteolysis	EC:3.4.21.0; EC:3.4.24.0; EC:3.6.4.3	IPR000642 (PFAM); IPR003593 (SMART); IPR003959 (PFAM); IPR003960 (PROSITE); IPR005936 (TIGRFAMs); IPR027417 (SUPERFAMILY); G3DSA:1.10.8.60 (GENE3D), G3DSA:3.40.50.300 (GENE3D), PTHR23076 (PANTHER), PTHR23076:SF10 (PANTHER), SignalP-NN(euk) (SIGNALP), tmhmm (TMHMM), SSF140990 (SUPERFAMILY)
Gorai.001G022200.3	atp-dependent zinc metalloprotease ftsh mitochondrial-like	2774	20	0	0.9	12	F:serine-type endopeptidase activity; F:metalloendopeptidase activity; P:protein catabolic process; F:ATP binding; F:microtubule-severing ATPase activity; P:proteolysis; C:membrane; F:ATP-dependent peptidase activity; C:plastid; C:mitochondrion; P:cell division; P:ATP-dependent proteolysis	EC:3.4.21.0; EC:3.4.24.0; EC:3.6.4.3	IPR000642 (PFAM); IPR003593 (SMART); IPR003959 (PFAM); IPR003960 (PROSITE); IPR005936 (TIGRFAMs); IPR027417 (SUPERFAMILY); G3DSA:1.10.8.60 (GENE3D), G3DSA:3.40.50.300 (GENE3D), PTHR23076 (PANTHER), PTHR23076:SF10 (PANTHER), SignalP-NN(euk) (SIGNALP), tmhmm (TMHMM), SSF140990 (SUPERFAMILY)
Gorai.001G022200.4	atp-dependent zinc metalloprotease ftsh mitochondrial-like	2910	20	0	0.881	12	F:serine-type endopeptidase activity; F:metalloendopeptidase activity; P:protein catabolic process; F:ATP binding; F:microtubule-severing ATPase activity; P:proteolysis; C:membrane; F:ATP-dependent peptidase activity; C:plastid; C:mitochondrion; P:cell division; P:ATP-dependent proteolysis	EC:3.4.21.0; EC:3.4.24.0; EC:3.6.4.3	IPR000642 (PFAM); IPR003593 (SMART); IPR003959 (PFAM); IPR003960 (PROSITE); IPR005936 (TIGRFAMs); IPR027417 (SUPERFAMILY); G3DSA:1.10.8.60 (GENE3D), G3DSA:3.40.50.300 (GENE3D), PTHR23076 (PANTHER), PTHR23076:SF10 (PANTHER), tmhmm (TMHMM), SSF140990 (SUPERFAMILY)
Gorai.001G022200.5	atp-dependent zinc metalloprotease ftsh mitochondrial-like	2677	20	0	0.861	12	F:serine-type endopeptidase activity; F:metalloendopeptidase activity; P:protein catabolic process; F:ATP binding; F:microtubule-severing ATPase activity; P:proteolysis; C:membrane; F:ATP-dependent peptidase activity; C:plastid; C:mitochondrion; P:cell division; P:ATP-dependent proteolysis	EC:3.4.21.0; EC:3.4.24.0; EC:3.6.4.3	IPR000642 (PFAM); IPR003593 (SMART); IPR003959 (PFAM); IPR003960 (PROSITE); IPR005936 (TIGRFAMs); IPR027417 (SUPERFAMILY); G3DSA:1.10.8.60 (GENE3D), G3DSA:3.40.50.300 (GENE3D), PTHR23076 (PANTHER), PTHR23076:SF10 (PANTHER), tmhmm (TMHMM), SSF140990 (SUPERFAMILY)
Gorai.001G022200.6	atp-dependent zinc metalloprotease ftsh mitochondrial-like	2599	20	0	0.883	12	F:serine-type endopeptidase activity; F:metalloendopeptidase activity; P:protein catabolic process; F:ATP binding; F:microtubule-severing ATPase activity; P:proteolysis; C:membrane; F:ATP-dependent peptidase activity; C:plastid; C:mitochondrion; P:cell division; P:ATP-dependent proteolysis	EC:3.4.21.0; EC:3.4.24.0; EC:3.6.4.3	IPR000642 (PFAM); IPR003593 (SMART); IPR003959 (PFAM); IPR003960 (PROSITE); IPR005936 (TIGRFAMs); IPR027417 (SUPERFAMILY); G3DSA:1.10.8.60 (GENE3D), G3DSA:3.40.50.300 (GENE3D), PTHR23076 (PANTHER), PTHR23076:SF10 (PANTHER), tmhmm (TMHMM), SSF140990 (SUPERFAMILY)
Gorai.001G022500.1	protein	1467	20	0	0.8855	3	F:magnesium ion transmembrane transporter activity; P:magnesium ion transport; C:membrane	-	IPR008521 (PFAM); tmhmm (TMHMM), SSF103481 (SUPERFAMILY)
Gorai.001G022500.2	protein	1584	20	1.25e-102	0.8755	3	F:magnesium ion transmembrane transporter activity; P:magnesium ion transport; C:membrane	-	IPR008521 (PFAM); tmhmm (TMHMM), SSF103481 (SUPERFAMILY)
Gorai.001G022500.3	protein	1117	20	4.16e-135	0.8775	3	F:molecular_function; P:biological_process; C:membrane		tmhmm (TMHMM), SSF103481 (SUPERFAMILY)
Gorai.001G022800.1	serine threonine-protein kinase ctr1-like	3416	20	0	0.7365	5	F:ATP binding; P:protein phosphorylation; F:protein serine/threonine kinase activity; F:protein tyrosine kinase activity; P:serine family amino acid metabolic process	EC:2.7.11.0; EC:2.7.10.0	IPR000719 (PROFILE); IPR001245 (PRINTS); IPR002290 (SMART); IPR008271 (PROSITE); IPR011009 (SUPERFAMILY); IPR017441 (PROSITE); IPR020635 (SMART); IPR026839 (PTHR23257:PANTHER); IPR026840 (PFAM); G3DSA:1.10.510.10 (GENE3D), G3DSA:3.30.200.20 (GENE3D), PTHR23257 (PANTHER)
Gorai.001G022800.2	serine threonine-protein kinase ctr1-like	3349	20	0	0.735	5	F:ATP binding; P:protein phosphorylation; F:protein serine/threonine kinase activity; F:protein tyrosine kinase activity; P:serine family amino acid metabolic process	EC:2.7.11.0; EC:2.7.10.0	IPR000719 (PROFILE); IPR001245 (PRINTS); IPR002290 (SMART); IPR008271 (PROSITE); IPR011009 (SUPERFAMILY); IPR017441 (PROSITE); IPR020635 (SMART); IPR026839 (PTHR23257:PANTHER); IPR026840 (PFAM); G3DSA:1.10.510.10 (GENE3D), G3DSA:3.30.200.20 (GENE3D), PTHR23257 (PANTHER)
Gorai.001G022800.4	serine threonine-protein kinase ctr1-like	3456	20	0	0.716	7	F:protein serine/threonine/tyrosine kinase activity; C:plasma membrane; F:ATP binding; P:protein phosphorylation; F:protein serine/threonine kinase activity; F:protein tyrosine kinase activity; P:serine family amino acid metabolic process	EC:2.7.12.1; EC:2.7.11.0; EC:2.7.10.0	IPR000719 (PROFILE); IPR001245 (PFAM); IPR002290 (SMART); IPR008271 (PROSITE); IPR011009 (SUPERFAMILY); IPR017441 (PROSITE); IPR020635 (SMART); IPR026839 (PTHR23257:PANTHER); IPR026840 (PFAM); G3DSA:1.10.510.10 (GENE3D), G3DSA:3.30.200.20 (GENE3D), PTHR23257 (PANTHER)
Gorai.001G022900.1	green ripe-like 1	1720	20	5.98e-118	0.8505	5	P:negative regulation of ethylene mediated signaling pathway; P:response to ethylene stimulus; C:endoplasmic reticulum; C:Golgi apparatus; C:integral to membrane		IPR008496 (PANTHER); PTHR20921:SF0 (PANTHER), tmhmm (TMHMM)
Gorai.001G023200.1	pollen-specific protein sf21-like	1607	20	0	0.89	1	P:auxin transport		no IPS match
Gorai.001G023300.1	serine threonine protein phosphatase 2a 55 kda regulatory subunit b beta isoform-like	2696	20	0	0.91	4	C:protein phosphatase type 2A complex; P:signal transduction; F:protein phosphatase type 2A regulator activity; F:protein binding	-	IPR000009 (PRINTS); IPR001680 (PFAM); IPR015943 (G3DSA:2.130.10.GENE3D); IPR017986 (SUPERFAMILY); IPR018067 (PROSITE); IPR019775 (PROSITE); PTHR11871:SF0 (PANTHER)
Gorai.001G023300.2	serine threonine protein phosphatase 2a 55 kda regulatory subunit b beta isoform-like	2458	20	0	0.91	4	C:protein phosphatase type 2A complex; P:signal transduction; F:protein phosphatase type 2A regulator activity; F:protein binding	-	IPR000009 (PRINTS); IPR001680 (PFAM); IPR015943 (G3DSA:2.130.10.GENE3D); IPR017986 (SUPERFAMILY); IPR018067 (PROSITE); IPR019775 (PROSITE); PTHR11871:SF0 (PANTHER)
Gorai.001G023500.1	nadh dehydrogenase	1247	20	5.16e-108	0.8825	6	F:NADH dehydrogenase (ubiquinone) activity; F:quinone binding; P:mitochondrial electron transport, NADH to ubiquinone; P:ubiquinone biosynthetic process; P:sodium ion transport; P:proton transport	EC:1.6.5.3	IPR006137 (G3DSA:3.40.50.GENE3D); IPR006138 (TIGRFAMs); IPR014406 (PANTHER); PTHR11995:SF2 (PANTHER), SSF56770 (SUPERFAMILY)
Gorai.001G023500.2	nadh dehydrogenase	1154	20	2.14e-90	0.7355	6	F:NADH dehydrogenase (ubiquinone) activity; F:quinone binding; P:mitochondrial electron transport, NADH to ubiquinone; P:ubiquinone biosynthetic process; P:sodium ion transport; P:proton transport	EC:1.6.5.3	IPR006137 (G3DSA:3.40.50.GENE3D); IPR006138 (TIGRFAMs); IPR014406 (PANTHER); PTHR11995:SF2 (PANTHER), tmhmm (TMHMM), SSF56770 (SUPERFAMILY)
Gorai.001G023700.1	vacuolar-processing enzyme-like	1787	20	0	0.898	6	P:proteolysis; F:hydrolase activity; F:cysteine-type endopeptidase activity; F:cysteine-type peptidase activity; F:peptidase activity; C:lytic vacuole		no IPS match
Gorai.001G023700.2	vacuolar-processing enzyme-like	1834	20	0	0.8995	6	P:proteolysis; F:hydrolase activity; F:cysteine-type endopeptidase activity; F:cysteine-type peptidase activity; F:peptidase activity; C:lytic vacuole		no IPS match
Gorai.001G023700.3	vacuolar-processing enzyme-like	1829	20	0	0.8735	6	P:proteolysis; F:hydrolase activity; F:cysteine-type endopeptidase activity; C:lytic vacuole; F:cysteine-type peptidase activity; F:peptidase activity		no IPS match
Gorai.001G023700.4	vacuolar-processing enzyme-like	974	20	3.6e-166	0.921	2	F:cysteine-type endopeptidase activity; P:proteolysis	EC:3.4.22.0	IPR001096 (PRINTS); PTHR12000:SF2 (PANTHER), SignalP-NN(euk) (SIGNALP), tmhmm (TMHMM)
Gorai.001G023800.1	uncharacterized membrane protein ddb_g0293934-like isoform x1	1790	20	2.75e-116	0.7795	1	C:cytoplasmic membrane-bounded vesicle		IPR012438 (PFAM)
Gorai.001G023800.2	uncharacterized membrane protein ddb_g0293934-like isoform x1	1824	20	3.93e-116	0.7795	1	C:cytoplasmic membrane-bounded vesicle		IPR012438 (PFAM)
Gorai.001G023800.3	uncharacterized membrane protein ddb_g0293934-like isoform x1	1812	20	3.48e-116	0.7795	1	C:cytoplasmic membrane-bounded vesicle		IPR012438 (PFAM)
Gorai.001G023800.4	uncharacterized membrane protein ddb_g0293934-like isoform x1	1595	20	3.85e-117	0.7795	1	C:cytoplasmic membrane-bounded vesicle		IPR012438 (PFAM)
Gorai.001G023800.5	uncharacterized membrane protein ddb_g0293934-like isoform x1	1419	20	6.08e-118	0.7795	1	C:cytoplasmic membrane-bounded vesicle		IPR012438 (PFAM)
Gorai.001G024000.1	protein early flowering 3-like	3068	20	0	0.6245	3	F:RNA binding; P:RNA-dependent DNA replication; F:RNA-directed DNA polymerase activity		no IPS match
Gorai.001G024100.1	protein early flowering 3-like	3012	20	0	0.623	3	F:RNA binding; P:RNA-dependent DNA replication; F:RNA-directed DNA polymerase activity		no IPS match
Gorai.001G024100.2	protein early flowering 3-like	2403	20	0	0.615	3	F:RNA binding; P:RNA-dependent DNA replication; F:RNA-directed DNA polymerase activity		no IPS match
Gorai.001G024400.1	zinc finger ccch domain-containing protein 49-like	1402	20	3.01e-154	0.6535	2	F:nucleic acid binding; F:zinc ion binding	-	IPR000571 (G3DSA:4.10.1000.GENE3D); PTHR14493 (PANTHER), SSF90229 (SUPERFAMILY)
Gorai.001G024400.2	zinc finger ccch domain-containing protein 20-like	1307	20	4e-109	0.751	2	F:nucleic acid binding; F:zinc ion binding	-	IPR000571 (G3DSA:4.10.1000.GENE3D); PTHR14493 (PANTHER), SSF90229 (SUPERFAMILY)
Gorai.001G024500.1	glutamyl-trna amidotransferase subunit chloroplastic mitochondrial-like	1221	20	3.26e-64	0.8015	1	P:regulation of translational fidelity	-	IPR003837 (PFAM); PTHR13373 (PANTHER), PTHR13373:SF14 (PANTHER), SignalP-NN(euk) (SIGNALP), SSF141000 (SUPERFAMILY)
Gorai.001G024500.2	glutamyl-trna amidotransferase subunit chloroplastic mitochondrial-like	958	20	2.57e-65	0.8015	10	C:plastid; P:regulation of translational fidelity; C:mitochondrion; F:ATP binding; F:ligase activity; P:translation; C:chloroplast; F:nucleotide binding; F:transferase activity; F:molecular_function		no IPS match
Gorai.001G024500.3	glutamyl-trna amidotransferase subunit chloroplastic mitochondrial-like	1036	20	8.87e-48	0.7415	1	P:regulation of translational fidelity	-	IPR003837 (PFAM); PTHR13373 (PANTHER), PTHR13373:SF14 (PANTHER), SignalP-NN(euk) (SIGNALP), SSF141000 (SUPERFAMILY)
Gorai.001G024700.1	Uncharacterized protein isoform 1	1014	20	3.92e-99	0.7815	3	F:molecular_function; P:biological_process; C:cellular_component		SignalP-NN(euk) (SIGNALP), tmhmm (TMHMM)
Gorai.001G024700.2	Uncharacterized protein isoform 1	905	20	2e-99	0.7815	3	F:molecular_function; P:biological_process; C:cellular_component		SignalP-NN(euk) (SIGNALP), tmhmm (TMHMM)
Gorai.001G024700.3	Uncharacterized protein isoform 1	776	20	4.96e-63	0.589	3	F:molecular_function; P:biological_process; C:cellular_component		SignalP-NN(euk) (SIGNALP), tmhmm (TMHMM)
Gorai.001G024900.1	serine threonine-protein kinase aurora-1-like	1842	20	0	0.9525	5	F:ATP binding; P:protein phosphorylation; F:protein serine/threonine kinase activity; F:protein tyrosine kinase activity; P:serine family amino acid metabolic process	EC:2.7.11.0; EC:2.7.10.0	IPR000719 (PFAM); IPR002290 (SMART); IPR008271 (PROSITE); IPR011009 (SUPERFAMILY); IPR017441 (PROSITE); IPR020635 (SMART); G3DSA:1.10.510.10 (GENE3D), G3DSA:3.30.200.20 (GENE3D), PTHR24350 (PANTHER)
Gorai.001G025000.1	6-phosphofructokinase 3-like	2278	20	0	0.8905	9	F:6-phosphofructokinase activity; C:6-phosphofructokinase complex; P:glycolysis; P:fructose 6-phosphate metabolic process; P:fructose metabolic process; P:galactose metabolic process; P:mannose metabolic process; P:gluconeogenesis; P:pentose-phosphate shunt	EC:2.7.1.11	IPR000023 (PFAM); IPR022953 (PRINTS); G3DSA:3.40.50.450 (GENE3D), PTHR13697 (PANTHER), PTHR13697:SF0 (PANTHER)
Gorai.001G025000.2	6-phosphofructokinase 3-like	2232	20	0	0.905	12	C:plasma membrane; P:phosphorylation; F:6-phosphofructokinase activity; C:6-phosphofructokinase complex; F:diphosphate-fructose-6-phosphate 1-phosphotransferase activity; F:ATP binding; P:glycolysis; P:fructose metabolic process; P:galactose metabolic process; P:mannose metabolic process; P:gluconeogenesis; P:pentose-phosphate shunt	EC:2.7.1.11; EC:2.7.1.90	IPR000023 (SUPERFAMILY); G3DSA:3.40.50.460 (GENE3D), PTHR13697 (PANTHER), PTHR13697:SF0 (PANTHER)
Gorai.001G025100.1	protein kinase-like protein	270	18	2.27e-23	0.8206	13	F:kinase activity; P:phosphorylation; P:oxidation-reduction process; F:oxidoreductase activity, acting on paired donors, with incorporation or reduction of molecular oxygen; F:heme binding; F:electron carrier activity; F:iron ion binding; F:ATP binding; F:protein kinase activity; F:nucleotide binding; P:protein phosphorylation; F:transferase activity, transferring phosphorus-containing groups; F:…		no IPS match
Gorai.001G025200.1	protein kinase-like protein	138	17	1.21e-17	0.9	13	F:kinase activity; P:phosphorylation; F:ATP binding; F:protein kinase activity; F:nucleotide binding; P:protein phosphorylation; F:transferase activity, transferring phosphorus-containing groups; F:protein serine/threonine kinase activity; P:oxidation-reduction process; F:oxidoreductase activity, acting on paired donors, with incorporation or reduction of molecular oxygen; F:heme binding; F:elect…		no IPS match
Gorai.001G025400.1	protein kinase-like protein	258	18	3.81e-23	0.825	13	F:kinase activity; P:phosphorylation; P:oxidation-reduction process; F:oxidoreductase activity, acting on paired donors, with incorporation or reduction of molecular oxygen; F:heme binding; F:electron carrier activity; F:iron ion binding; F:ATP binding; F:protein kinase activity; F:nucleotide binding; P:protein phosphorylation; F:transferase activity, transferring phosphorus-containing groups; F:…		no IPS match
Gorai.001G025500.1	mitochondrial transcription termination factor family protein	2225	20	0	0.7615	1	P:biological_process		IPR003690 (PFAM); PTHR13068 (PANTHER), SignalP-NN(euk) (SIGNALP)
Gorai.001G025600.1	enod93 protein	1027	20	4.62e-47	0.7715	1	C:mitochondrion		IPR005050 (PRODOM); SignalP-NN(euk) (SIGNALP), tmhmm (TMHMM)
Gorai.001G025600.3	enod93 protein	893	20	2.2e-32	0.795	1	C:mitochondrion		IPR005050 (PRODOM); SignalP-NN(euk) (SIGNALP), tmhmm (TMHMM)
Gorai.001G025800.1	enod93 protein	526	20	3.4e-49	0.769	1	C:mitochondrion		IPR005050 (PRODOM)
Gorai.001G025800.2	enod93 protein	708	20	2.49e-48	0.769	1	C:mitochondrion		IPR005050 (PRODOM)
Gorai.001G025900.1	poly polymerase	3028	20	0	0.813	4	F:RNA binding; F:polynucleotide adenylyltransferase activity; C:nucleus; P:RNA polyadenylation	EC:2.7.7.19	IPR002934 (PFAM); IPR007010 (G3DSA:3.30.70.GENE3D); IPR007012 (PFAM); IPR011068 (SUPERFAMILY); G3DSA:1.10.1410.10 (GENE3D), PTHR10682 (PANTHER), PTHR10682:SF5 (PANTHER), SSF81301 (SUPERFAMILY), SSF81631 (SUPERFAMILY)
Gorai.001G025900.10	poly polymerase	2750	20	0	0.7935	4	F:RNA binding; F:polynucleotide adenylyltransferase activity; C:nucleus; P:RNA polyadenylation	EC:2.7.7.19	IPR007010 (G3DSA:3.30.70.GENE3D); IPR007012 (PFAM); IPR011068 (SUPERFAMILY); G3DSA:1.10.1410.10 (GENE3D), PTHR10682 (PANTHER), PTHR10682:SF5 (PANTHER), SignalP-NN(euk) (SIGNALP), SSF81301 (SUPERFAMILY), SSF81631 (SUPERFAMILY)
Gorai.001G025900.11	nuclear poly polymerase	2325	20	0	0.85	4	F:RNA binding; F:polynucleotide adenylyltransferase activity; C:nucleus; P:RNA polyadenylation	EC:2.7.7.19	IPR002934 (PFAM); IPR007010 (G3DSA:3.30.70.GENE3D); IPR007012 (PFAM); IPR011068 (SUPERFAMILY); IPR014492 (PIR); G3DSA:1.10.1410.10 (GENE3D), PTHR10682 (PANTHER), PTHR10682:SF5 (PANTHER), SSF81301 (SUPERFAMILY), SSF81631 (SUPERFAMILY)
Gorai.001G025900.3	poly polymerase 2	3509	20	0	0.7975	7	P:RNA polyadenylation; P:transcription, DNA-dependent; F:RNA binding; F:protein binding; F:polynucleotide adenylyltransferase activity; P:mRNA processing; C:nucleus	EC:2.7.7.19	IPR002934 (PFAM); IPR007010 (G3DSA:3.30.70.GENE3D); IPR007012 (PFAM); IPR011068 (SUPERFAMILY); IPR014492 (PIR); G3DSA:1.10.1410.10 (GENE3D), PTHR10682 (PANTHER), PTHR10682:SF5 (PANTHER), SSF81301 (SUPERFAMILY), SSF81631 (SUPERFAMILY)
Gorai.001G025900.4	poly polymerase	3416	20	0	0.8135	4	F:RNA binding; F:polynucleotide adenylyltransferase activity; C:nucleus; P:RNA polyadenylation	EC:2.7.7.19	IPR002934 (PFAM); IPR007010 (G3DSA:3.30.70.GENE3D); IPR007012 (PFAM); IPR011068 (SUPERFAMILY); G3DSA:1.10.1410.10 (GENE3D), PTHR10682 (PANTHER), PTHR10682:SF5 (PANTHER), SSF81301 (SUPERFAMILY), SSF81631 (SUPERFAMILY)
Gorai.001G025900.5	poly polymerase	3025	20	0	0.8135	4	F:RNA binding; F:polynucleotide adenylyltransferase activity; C:nucleus; P:RNA polyadenylation	EC:2.7.7.19	IPR002934 (PFAM); IPR007010 (G3DSA:3.30.70.GENE3D); IPR007012 (PFAM); IPR011068 (SUPERFAMILY); G3DSA:1.10.1410.10 (GENE3D), PTHR10682 (PANTHER), PTHR10682:SF5 (PANTHER), SSF81301 (SUPERFAMILY), SSF81631 (SUPERFAMILY)
Gorai.001G025900.6	poly polymerase 2	2998	20	0	0.798	4	F:RNA binding; F:polynucleotide adenylyltransferase activity; C:nucleus; P:RNA polyadenylation	EC:2.7.7.19	IPR002934 (PFAM); IPR007010 (G3DSA:3.30.70.GENE3D); IPR007012 (PFAM); IPR011068 (SUPERFAMILY); IPR014492 (PIR); G3DSA:1.10.1410.10 (GENE3D), PTHR10682 (PANTHER), PTHR10682:SF5 (PANTHER), SSF81301 (SUPERFAMILY), SSF81631 (SUPERFAMILY)
Gorai.001G025900.7	poly polymerase 2	2995	20	0	0.7975	4	F:RNA binding; F:polynucleotide adenylyltransferase activity; C:nucleus; P:RNA polyadenylation	EC:2.7.7.19	IPR002934 (PFAM); IPR007010 (G3DSA:3.30.70.GENE3D); IPR007012 (PFAM); IPR011068 (SUPERFAMILY); IPR014492 (PIR); G3DSA:1.10.1410.10 (GENE3D), PTHR10682 (PANTHER), PTHR10682:SF5 (PANTHER), SSF81301 (SUPERFAMILY), SSF81631 (SUPERFAMILY)
Gorai.001G025900.8	poly polymerase	2736	20	0	0.8075	4	F:RNA binding; F:polynucleotide adenylyltransferase activity; C:nucleus; P:RNA polyadenylation	EC:2.7.7.19	IPR002934 (PFAM); IPR007010 (G3DSA:3.30.70.GENE3D); IPR007012 (PFAM); IPR011068 (SUPERFAMILY); G3DSA:1.10.1410.10 (GENE3D), PTHR10682 (PANTHER), PTHR10682:SF5 (PANTHER), SSF81301 (SUPERFAMILY), SSF81631 (SUPERFAMILY)
Gorai.001G025900.9	nuclear poly polymerase	2509	20	0	0.826	4	F:RNA binding; F:polynucleotide adenylyltransferase activity; C:nucleus; P:RNA polyadenylation	EC:2.7.7.19	IPR002934 (PFAM); IPR007010 (G3DSA:3.30.70.GENE3D); IPR007012 (PFAM); IPR011068 (SUPERFAMILY); IPR014492 (PIR); G3DSA:1.10.1410.10 (GENE3D), PTHR10682 (PANTHER), PTHR10682:SF5 (PANTHER), SSF81301 (SUPERFAMILY), SSF81631 (SUPERFAMILY)
Gorai.001G026100.1	protein cereblon-like	1942	20	0	0.736	3	F:ATP-dependent peptidase activity; P:proteolysis; P:ATP-dependent proteolysis	-	IPR003111 (PFAM); IPR015947 (SUPERFAMILY); PTHR14255 (PANTHER)
Gorai.001G026200.1	nadp-dependent malic enzyme	2134	20	0	0.9245	29	F:NAD binding; F:nucleotide binding; F:malate dehydrogenase (oxaloacetate-decarboxylating) activity; P:oxidation-reduction process; F:oxidoreductase activity, acting on the CH-OH group of donors, NAD or NADP as acceptor; F:oxidoreductase activity; P:malate metabolic process; F:metal ion binding; F:malic enzyme activity; C:cytoplasm; F:malate dehydrogenase (oxaloacetate-decarboxylating) (NADP+) ac…		SignalP-NN(euk) (SIGNALP), tmhmm (TMHMM)
Gorai.001G026200.2	nadp-dependent malic enzyme	2353	20	0	0.931	29	F:NAD binding; F:nucleotide binding; F:malate dehydrogenase (oxaloacetate-decarboxylating) activity; P:oxidation-reduction process; F:oxidoreductase activity, acting on the CH-OH group of donors, NAD or NADP as acceptor; F:oxidoreductase activity; P:malate metabolic process; F:metal ion binding; F:malic enzyme activity; C:cytoplasm; F:malate dehydrogenase (oxaloacetate-decarboxylating) (NADP+) ac…		SignalP-NN(euk) (SIGNALP), tmhmm (TMHMM)
Gorai.001G026200.3	nadp-dependent malic enzyme	2071	20	0	0.9315	29	F:NAD binding; F:nucleotide binding; F:malate dehydrogenase (oxaloacetate-decarboxylating) activity; P:oxidation-reduction process; F:oxidoreductase activity, acting on the CH-OH group of donors, NAD or NADP as acceptor; F:oxidoreductase activity; P:malate metabolic process; F:metal ion binding; F:malic enzyme activity; C:cytoplasm; F:malate dehydrogenase (oxaloacetate-decarboxylating) (NADP+) ac…		SignalP-NN(euk) (SIGNALP), tmhmm (TMHMM)
Gorai.001G026200.4	nadp-dependent malic enzyme-like	1949	20	0	0.933	19	F:NAD binding; F:nucleotide binding; F:malate dehydrogenase (oxaloacetate-decarboxylating) activity; P:oxidation-reduction process; F:oxidoreductase activity, acting on the CH-OH group of donors, NAD or NADP as acceptor; F:oxidoreductase activity; P:malate metabolic process; F:metal ion binding; F:malic enzyme activity; C:cytoplasm; F:malate dehydrogenase (oxaloacetate-decarboxylating) (NADP+) ac…		SignalP-NN(euk) (SIGNALP), tmhmm (TMHMM)
Gorai.001G026400.1	lachrymatory-factor synthase-like	964	20	1.08e-77	0.6665	0	-		tmhmm (TMHMM)
Gorai.001G026600.1	cysteine proteinase rd19a-like	1473	20	0	0.856	2	P:proteolysis; F:cysteine-type peptidase activity	-	IPR000169 (PROSITE); IPR000668 (PRINTS); IPR013128 (PANTHER); IPR013201 (PFAM); IPR025660 (PROSITE); IPR025661 (PROSITE); G3DSA:3.90.70.10 (GENE3D), PTHR12411:SF42 (PANTHER), SignalP-NN(euk) (SIGNALP), tmhmm (TMHMM), SSF54001 (SUPERFAMILY)
Gorai.001G026900.1	e3 ubiquitin-protein ligase herc2-like	1604	20	0	0.767	0	-		IPR000408 (PRINTS); IPR009091 (G3DSA:2.130.10.GENE3D); PTHR22870 (PANTHER), PTHR22870:SF10 (PANTHER)
Gorai.001G026900.2	e3 ubiquitin-protein ligase herc2-like	1529	20	0	0.8155	0	-		IPR000408 (PFAM); IPR009091 (G3DSA:2.130.10.GENE3D); PTHR22870 (PANTHER), PTHR22870:SF10 (PANTHER)
Gorai.001G027300.1	kda class i heat shock	483	20	1.26e-40	0.6095	10	P:response to stress; P:heat acclimation; P:response to high light intensity; P:response to hydrogen peroxide; P:response to heat; P:protein oligomerization; C:cytoplasm; P:response to salt stress; P:protein folding; P:response to osmotic stress		IPR002068 (PFAM); IPR008978 (SUPERFAMILY); G3DSA:2.60.40.790 (GENE3D), PTHR11527 (PANTHER)
Gorai.001G027400.1	conserved hypothetical protein	360	1	4.87e-11	0.6	0	-		no IPS match
Gorai.001G027500.1	l-gulonolactone oxidase-like	2679	20	0	0.7955	6	F:flavin adenine dinucleotide binding; C:membrane; F:UDP-N-acetylmuramate dehydrogenase activity; P:oxidation-reduction process; F:D-arabinono-1,4-lactone oxidase activity; P:amino sugar metabolic process	EC:1.1.1.158; EC:1.1.3.37	SignalP-NN(euk) (SIGNALP), tmhmm (TMHMM)
Gorai.001G027500.2	l-gulonolactone oxidase-like	2398	20	0	0.7955	6	F:flavin adenine dinucleotide binding; C:membrane; F:UDP-N-acetylmuramate dehydrogenase activity; P:oxidation-reduction process; F:D-arabinono-1,4-lactone oxidase activity; P:amino sugar metabolic process	EC:1.1.1.158; EC:1.1.3.37	IPR006094 (PFAM); IPR007173 (PFAM); IPR010030 (TIGRFAMs); IPR016166 (PROFILE); IPR016167 (G3DSA:3.30.43.GENE3D); IPR016169 (G3DSA:3.30.465.GENE3D); PTHR13878 (PANTHER), PTHR13878:SF15 (PANTHER), SignalP-NN(euk) (SIGNALP), tmhmm (TMHMM)
Gorai.001G027500.3	l-gulonolactone oxidase-like	2236	20	0	0.7955	6	F:flavin adenine dinucleotide binding; C:membrane; F:UDP-N-acetylmuramate dehydrogenase activity; P:oxidation-reduction process; F:D-arabinono-1,4-lactone oxidase activity; P:amino sugar metabolic process	EC:1.1.1.158; EC:1.1.3.37	IPR006094 (PFAM); IPR007173 (PFAM); IPR010030 (TIGRFAMs); IPR016166 (PROFILE); IPR016167 (G3DSA:3.30.43.GENE3D); IPR016169 (G3DSA:3.30.465.GENE3D); PTHR13878 (PANTHER), PTHR13878:SF15 (PANTHER), SignalP-NN(euk) (SIGNALP), tmhmm (TMHMM)
Gorai.001G027800.1	protein peroxin-4-like	990	20	6.28e-110	0.985	1	F:acid-amino acid ligase activity	EC:6.3.2.0	IPR000608 (PFAM); IPR016135 (G3DSA:3.10.110.GENE3D); IPR023313 (PROSITE); PTHR24067 (PANTHER), PTHR24067:SF56 (PANTHER), SM00212 (SMART)
Gorai.001G027800.2	protein peroxin-4-like	946	20	3.65e-110	0.985	1	F:acid-amino acid ligase activity	EC:6.3.2.0	IPR000608 (PFAM); IPR016135 (G3DSA:3.10.110.GENE3D); IPR023313 (PROSITE); PTHR24067 (PANTHER), PTHR24067:SF56 (PANTHER), SM00212 (SMART)
Gorai.001G027800.3	protein peroxin-4-like	1213	20	3.87e-88	0.9765	1	F:acid-amino acid ligase activity	EC:6.3.2.0	IPR000608 (PFAM); IPR016135 (G3DSA:3.10.110.GENE3D); IPR023313 (PROSITE); PTHR24067 (PANTHER), PTHR24067:SF56 (PANTHER), SM00212 (SMART)
Gorai.001G027800.4	protein peroxin-4-like	1308	20	7.45e-108	0.985	1	F:acid-amino acid ligase activity	EC:6.3.2.0	IPR000608 (PFAM); IPR016135 (G3DSA:3.10.110.GENE3D); IPR023313 (PROSITE); PTHR24067 (PANTHER), PTHR24067:SF56 (PANTHER), SM00212 (SMART)
Gorai.001G027800.5	protein peroxin-4-like	931	20	3.07e-110	0.985	1	F:acid-amino acid ligase activity	EC:6.3.2.0	IPR000608 (PFAM); IPR016135 (G3DSA:3.10.110.GENE3D); IPR023313 (PROSITE); PTHR24067 (PANTHER), PTHR24067:SF56 (PANTHER), SM00212 (SMART)
Gorai.001G027800.6	protein peroxin-4-like	1092	20	6.65e-109	0.985	1	F:acid-amino acid ligase activity	EC:6.3.2.0	IPR000608 (PFAM); IPR016135 (G3DSA:3.10.110.GENE3D); IPR023313 (PROSITE); PTHR24067 (PANTHER), PTHR24067:SF56 (PANTHER), SM00212 (SMART)
Gorai.001G027800.7	protein peroxin-4-like	916	20	1.34e-108	0.9845	1	F:acid-amino acid ligase activity	EC:6.3.2.0	IPR000608 (PFAM); IPR016135 (G3DSA:3.10.110.GENE3D); IPR023313 (PROSITE); PTHR24067 (PANTHER), PTHR24067:SF56 (PANTHER), SM00212 (SMART)
Gorai.001G027800.8	protein peroxin-4-like	1007	20	7.5e-110	0.985	1	F:acid-amino acid ligase activity	EC:6.3.2.0	IPR000608 (PFAM); IPR016135 (G3DSA:3.10.110.GENE3D); IPR023313 (PROSITE); PTHR24067 (PANTHER), PTHR24067:SF56 (PANTHER), SM00212 (SMART)
Gorai.001G027900.1	tom1-like protein 1-like	2631	20	0	0.6955	2	P:intracellular protein transport; C:intracellular	-	IPR002014 (PFAM); IPR004152 (PFAM); IPR008942 (G3DSA:1.25.40.GENE3D); IPR018205 (SMART); G3DSA:1.20.58.160 (GENE3D), PTHR13856 (PANTHER), PTHR13856:SF27 (PANTHER), SSF89009 (SUPERFAMILY)
Gorai.001G027900.2	tom1-like protein 1-like	2709	20	0	0.696	5	P:intracellular protein transport; C:intracellular; C:plasma membrane; F:kinase activity; P:phosphorylation		no IPS match
Gorai.001G027900.3	enth vhs gat family protein	2529	20	0	0.665	2	P:intracellular protein transport; C:intracellular	-	IPR002014 (PFAM); IPR004152 (PFAM); IPR008942 (G3DSA:1.25.40.GENE3D); IPR018205 (SMART); G3DSA:1.20.58.160 (GENE3D), PTHR13856 (PANTHER), PTHR13856:SF27 (PANTHER), SSF89009 (SUPERFAMILY)
Gorai.001G027900.4	enth vhs gat family protein	2880	20	0	0.8055	2	P:intracellular protein transport; C:intracellular	-	IPR002014 (PFAM); IPR004152 (PFAM); IPR008942 (G3DSA:1.25.40.GENE3D); IPR018205 (SMART); G3DSA:1.20.58.160 (GENE3D), PTHR13856 (PANTHER), PTHR13856:SF27 (PANTHER), SSF89009 (SUPERFAMILY)
Gorai.001G027900.5	tom1-like protein 1-like	2063	20	0	0.6275	2	C:intracellular; P:intracellular protein transport	-	IPR004152 (PFAM); G3DSA:1.20.58.160 (GENE3D), PTHR13856 (PANTHER), PTHR13856:SF27 (PANTHER), SignalP-NN(euk) (SIGNALP), SSF89009 (SUPERFAMILY)
Gorai.001G028000.1	aspartate aminotransferase	1640	20	0	0.827	4	P:cellular amino acid metabolic process; F:transaminase activity; P:biosynthetic process; F:pyridoxal phosphate binding	EC:2.6.1.0	IPR000796 (PRINTS); IPR004838 (PROSITE); IPR004839 (PFAM); IPR015421 (G3DSA:3.40.640.GENE3D); IPR015424 (SUPERFAMILY); PTHR11879:SF0 (PANTHER)
Gorai.001G028000.2	aspartate aminotransferase	1182	20	0	0.818	4	P:cellular amino acid metabolic process; F:transaminase activity; P:biosynthetic process; F:pyridoxal phosphate binding	EC:2.6.1.0	IPR000796 (PRINTS); IPR004838 (PROSITE); IPR004839 (PFAM); IPR015421 (G3DSA:3.40.640.GENE3D); IPR015424 (SUPERFAMILY); PTHR11879:SF0 (PANTHER)
Gorai.001G028000.3	aspartate aminotransferase	1311	20	0	0.85	17	P:biosynthetic process; P:cellular amino acid metabolic process; F:transferase activity; F:L-aspartate:2-oxoglutarate aminotransferase activity; F:catalytic activity; F:L-phenylalanine:2-oxoglutarate aminotransferase activity; F:pyridoxal phosphate binding; F:transaminase activity; F:copper ion binding; P:nitrogen compound metabolic process; C:cell wall; C:cytosol; C:plasma membrane; P:2-oxogluta…		no IPS match
Gorai.001G028100.1	aspartate chloroplastic-like	1777	20	0	0.931	4	P:cellular amino acid metabolic process; F:transaminase activity; P:biosynthetic process; F:pyridoxal phosphate binding	EC:2.6.1.0	IPR000796 (PRINTS); IPR004838 (PROSITE); IPR004839 (PFAM); IPR015421 (G3DSA:3.40.640.GENE3D); IPR015424 (SUPERFAMILY); PTHR11879:SF0 (PANTHER)
Gorai.001G028200.1	myb-related protein 3r-1-like	3773	20	0	0.643	3	F:chromatin binding; F:DNA binding; C:chromatin	-	IPR001005 (PFAM); IPR009057 (G3DSA:1.10.10.GENE3D); IPR017930 (PROFILE); PTHR10641 (PANTHER), PTHR10641:SF179 (PANTHER)
Gorai.001G028200.2	myb-related protein 3r-1-like	3542	20	0	0.643	3	F:chromatin binding; F:DNA binding; C:chromatin	-	IPR001005 (PFAM); IPR009057 (G3DSA:1.10.10.GENE3D); IPR017930 (PROFILE); PTHR10641 (PANTHER), PTHR10641:SF179 (PANTHER)
Gorai.001G028200.3	myb-related protein 3r-1-like	2930	20	0	0.608	2	F:transcription coactivator activity; F:DNA binding		no IPS match
Gorai.001G028400.1	la protein 1	1834	20	2.58e-172	0.678	20	F:RNA binding; F:nucleic acid binding; F:nucleotide binding; C:ribonucleoprotein complex; P:RNA processing; C:nucleus; P:cell division; P:mRNA export from nucleus; P:photomorphogenesis; P:protein import into nucleus; P:pyrimidine ribonucleotide biosynthetic process; P:megagametogenesis; C:cell wall; P:endonucleolytic cleavage involved in rRNA processing; P:G2 phase of mitotic cell cycle; P:cotyle…		SignalP-NN(euk) (SIGNALP), tmhmm (TMHMM)
Gorai.001G028400.4	la protein 1	1454	20	1.65e-144	0.668	20	F:RNA binding; F:nucleic acid binding; F:nucleotide binding; C:ribonucleoprotein complex; P:RNA processing; C:nucleus; P:cell division; P:mRNA export from nucleus; P:photomorphogenesis; P:protein import into nucleus; P:pyrimidine ribonucleotide biosynthetic process; P:megagametogenesis; C:cell wall; P:endonucleolytic cleavage involved in rRNA processing; P:G2 phase of mitotic cell cycle; P:cotyle…		SignalP-NN(euk) (SIGNALP), tmhmm (TMHMM)
Gorai.001G028600.1	coiled-coil domain-containing protein 25-like	1342	20	9.95e-112	0.945	0	-		IPR008532 (PFAM); PTHR13049 (PANTHER), PTHR13049:SF0 (PANTHER)
Gorai.001G028600.2	coiled-coil domain-containing protein 25-like	1411	20	6.56e-112	0.945	0	-		IPR008532 (PFAM); PTHR13049 (PANTHER), PTHR13049:SF0 (PANTHER), SignalP-NN(euk) (SIGNALP)
Gorai.001G028600.3	coiled-coil domain-containing protein 25-like	1480	20	1.14e-96	0.9415	5	F:molecular_function; P:vesicle-mediated transport; P:protein targeting to vacuole; P:biological_process; C:intracellular		IPR008532 (PFAM); PTHR13049 (PANTHER), PTHR13049:SF0 (PANTHER)
Gorai.001G028600.4	coiled-coil domain-containing protein 25-like	695	20	2.09e-95	0.955	5	F:molecular_function; P:vesicle-mediated transport; P:protein targeting to vacuole; P:biological_process; C:intracellular		IPR008532 (PFAM); PTHR13049 (PANTHER), PTHR13049:SF0 (PANTHER)
Gorai.001G028800.1	ribosomal protein l37	885	20	8.07e-57	0.957	11	F:metal ion binding; F:structural constituent of ribosome; F:RNA binding; P:translation; C:ribonucleoprotein complex; C:ribosome; F:rRNA binding; C:intracellular; C:plastid; C:cytosolic ribosome; C:cytosolic large ribosomal subunit		no IPS match
Gorai.001G029300.1	zinc finger fyve domain-containing protein 26 isoform 1	1033	20	3.07e-58	0.572	2	F:molecular_function; P:biological_process		no IPS match
Gorai.001G029600.1	pyrroline-5-carboxylate reductase	1615	20	7.16e-169	0.8755	4	F:pyrroline-5-carboxylate reductase activity; P:proline biosynthetic process; P:oxidation-reduction process; P:arginine metabolic process	EC:1.5.1.2	IPR000304 (PIR); IPR004455 (PFAM); IPR008927 (SUPERFAMILY); IPR016040 (G3DSA:3.40.50.GENE3D); G3DSA:1.10.3730.10 (GENE3D), SSF51735 (SUPERFAMILY)
Gorai.001G029600.2	pyrroline-5-carboxylate reductase	1672	20	1.38e-168	0.8755	4	F:pyrroline-5-carboxylate reductase activity; P:proline biosynthetic process; P:oxidation-reduction process; P:arginine metabolic process	EC:1.5.1.2	IPR000304 (PIR); IPR004455 (PFAM); IPR008927 (SUPERFAMILY); IPR016040 (G3DSA:3.40.50.GENE3D); G3DSA:1.10.3730.10 (GENE3D), SSF51735 (SUPERFAMILY)
Gorai.001G029600.3	pyrroline-5-carboxylate reductase	1264	20	1.09e-170	0.8755	4	F:pyrroline-5-carboxylate reductase activity; P:proline biosynthetic process; P:oxidation-reduction process; P:arginine metabolic process	EC:1.5.1.2	IPR000304 (PIR); IPR004455 (PFAM); IPR008927 (SUPERFAMILY); IPR016040 (G3DSA:3.40.50.GENE3D); G3DSA:1.10.3730.10 (GENE3D), SSF51735 (SUPERFAMILY)
Gorai.001G029800.1	lipid binding	3219	20	0	0.86	6	F:phospholipid binding; C:plasma membrane; F:phosphatidylinositol binding; C:cytosol; P:cysteine biosynthetic process; P:signal transduction		IPR002913 (PFAM); IPR009769 (PFAM); IPR023393 (G3DSA:3.30.530.GENE3D); PTHR31085 (PANTHER), PTHR31085:SF0 (PANTHER), SSF55961 (SUPERFAMILY)
Gorai.001G029800.2	lipid binding	2925	20	0	0.785	6	F:phospholipid binding; C:plasma membrane; F:phosphatidylinositol binding; C:cytosol; P:cysteine biosynthetic process; P:signal transduction		IPR002913 (PFAM); IPR009769 (PFAM); IPR023393 (G3DSA:3.30.530.GENE3D); PTHR31085 (PANTHER), PTHR31085:SF0 (PANTHER), SSF55961 (SUPERFAMILY)
Gorai.001G029900.1	60s ribosomal protein l39	765	20	2.48e-26	0.975	7	F:structural constituent of ribosome; P:translation; C:ribosome; C:intracellular; C:mitochondrion; C:cytosolic large ribosomal subunit; C:ribonucleoprotein complex		no IPS match
Gorai.001G030500.1	abhydrolase domain-containing protein fam108c1-like	1511	20	5.36e-173	0.803	3	F:hydrolase activity; P:xylem development; P:cell wall macromolecule metabolic process	-	no IPS match
Gorai.001G030500.2	abhydrolase domain-containing protein fam108c1-like	1427	20	1.58e-179	0.8845	4	F:hydrolase activity; P:xylem development; P:pollen tube growth; P:cell wall macromolecule metabolic process	-	no IPS match
Gorai.001G030700.1	protein	983	20	2.75e-71	0.8325	8	F:molecular_function; P:vacuolar sequestering of sodium ion; C:endoplasmic reticulum; C:Golgi apparatus; P:hyperosmotic salinity response; P:RNA splicing, via endonucleolytic cleavage and ligation; P:biological_process; P:methionine biosynthetic process		no IPS match
Gorai.001G031100.1	temperature-induced lipocalin	1012	20	1.04e-119	0.844	2	F:transporter activity; P:transport	-	IPR000566 (PFAM); IPR002446 (PRINTS); IPR011038 (SUPERFAMILY); IPR012674 (G3DSA:2.40.128.GENE3D); IPR022271 (PIR); IPR022272 (PROSITE); PTHR10612 (PANTHER), PTHR10612:SF7 (PANTHER)
Gorai.001G031200.1	vamp-like protein ykt61-like	795	20	2.06e-121	0.94	2	C:integral to membrane; P:vesicle-mediated transport	-	IPR001388 (PRINTS); IPR010908 (G3DSA:3.30.450.GENE3D); IPR011012 (SUPERFAMILY); G3DSA:1.20.5.110 (GENE3D), PTHR21136 (PANTHER), PTHR21136:SF5 (PANTHER), SignalP-NN(euk) (SIGNALP)
Gorai.001G031200.2	vamp-like protein ykt61-like	1002	20	9.05e-133	0.9335	14	P:vesicle-mediated transport; C:integral to membrane; C:membrane; P:transport; P:Golgi vesicle transport; P:mitosis; P:membrane fusion; C:Golgi apparatus; P:protein targeting to vacuole; F:molecular_function; P:vacuole organization; P:Golgi organization; C:intracellular; C:cytosol		no IPS match
Gorai.001G031200.3	vamp-like protein ykt61-like	701	20	3.35e-101	0.9195	1	P:transport	-	IPR010908 (G3DSA:3.30.450.GENE3D); IPR011012 (SUPERFAMILY); PTHR21136 (PANTHER), PTHR21136:SF5 (PANTHER), SignalP-NN(euk) (SIGNALP)
Gorai.001G031200.4	vamp-like protein ykt61-like	872	20	1.08e-82	0.921	1	P:transport	-	IPR010908 (G3DSA:3.30.450.GENE3D); IPR011012 (SUPERFAMILY); PTHR21136 (PANTHER), PTHR21136:SF5 (PANTHER), SignalP-NN(euk) (SIGNALP)
Gorai.001G031300.1	calcineurin-like metallo-phosphoesterase superfamily	1411	20	4.93e-158	0.6105	2	F:molecular_function; P:biological_process		G3DSA:3.60.21.10 (GENE3D), PTHR32254 (PANTHER), PTHR32254:SF1 (PANTHER), SignalP-NN(euk) (SIGNALP), SSF56300 (SUPERFAMILY)
Gorai.001G031300.2	calcineurin-like metallo-phosphoesterase superfamily	1317	20	3.07e-160	0.6135	2	F:molecular_function; P:biological_process		G3DSA:3.60.21.10 (GENE3D), PTHR32254 (PANTHER), PTHR32254:SF1 (PANTHER), SignalP-NN(euk) (SIGNALP), SSF56300 (SUPERFAMILY)
Gorai.001G031300.3	calcineurin-like metallo-phosphoesterase superfamily	1175	20	5.27e-161	0.6135	2	F:molecular_function; P:biological_process		tmhmm (TMHMM)
Gorai.001G031300.4	calcineurin-like metallo-phosphoesterase superfamily	1408	20	8.98e-160	0.6135	2	F:molecular_function; P:biological_process		G3DSA:3.60.21.10 (GENE3D), PTHR32254 (PANTHER), PTHR32254:SF1 (PANTHER), SignalP-NN(euk) (SIGNALP), SSF56300 (SUPERFAMILY)
Gorai.001G031300.5	calcineurin-like metallo-phosphoesterase superfamily protein	1562	20	2.29e-144	0.6025	2	F:molecular_function; P:biological_process		G3DSA:3.60.21.10 (GENE3D), PTHR32254 (PANTHER), PTHR32254:SF1 (PANTHER), SignalP-NN(euk) (SIGNALP)
Gorai.001G031300.6	calcineurin-like metallo-phosphoesterase superfamily protein	1653	20	1.22e-133	0.6245	2	F:molecular_function; P:biological_process		G3DSA:3.60.21.10 (GENE3D), PTHR32254 (PANTHER), PTHR32254:SF1 (PANTHER), SignalP-NN(euk) (SIGNALP)
Gorai.001G031300.7	calcineurin-like metallo-phosphoesterase superfamily	1412	20	1.03e-123	0.6095	2	F:molecular_function; P:biological_process		G3DSA:3.60.21.10 (GENE3D), PTHR32254 (PANTHER), PTHR32254:SF1 (PANTHER)
Gorai.001G031300.8	calcineurin-like metallo-phosphoesterase superfamily	1199	20	4.64e-119	0.61	2	F:molecular_function; P:biological_process		G3DSA:3.60.21.10 (GENE3D), PTHR32254 (PANTHER), PTHR32254:SF1 (PANTHER)
Gorai.001G031300.9	calcineurin-like metallo-phosphoesterase superfamily protein	705	20	1.23e-87	0.6345	2	F:molecular_function; P:biological_process		SignalP-NN(euk) (SIGNALP), tmhmm (TMHMM)
Gorai.001G031400.1	atp binding	4724	20	0	0.663	13	P:regulation of transcription, DNA-dependent; F:ATPase activity; F:ATP binding; F:sequence-specific DNA binding; P:ATP catabolic process; F:sequence-specific DNA binding transcription factor activity; F:RNA binding; P:gravitropism; P:positive regulation of cell proliferation; P:mRNA processing; P:biological_process; F:protein binding; C:cellular_component		IPR007854 (PFAM)
Gorai.001G031400.2	atp binding	4877	20	0	0.681	13	P:regulation of transcription, DNA-dependent; F:ATPase activity; F:ATP binding; F:sequence-specific DNA binding; P:ATP catabolic process; F:sequence-specific DNA binding transcription factor activity; F:RNA binding; P:gravitropism; P:positive regulation of cell proliferation; P:mRNA processing; P:biological_process; F:protein binding; C:cellular_component		no IPS match
Gorai.001G031400.3	atp binding	3688	20	0	0.6595	13	P:regulation of transcription, DNA-dependent; F:ATPase activity; F:ATP binding; F:sequence-specific DNA binding; P:ATP catabolic process; F:sequence-specific DNA binding transcription factor activity; F:RNA binding; P:gravitropism; P:positive regulation of cell proliferation; P:mRNA processing; P:biological_process; F:protein binding; C:cellular_component		IPR007854 (PFAM)
Gorai.001G031500.1	probable ccr4-associated factor 1 homolog 7-like	1746	20	1.6e-180	0.908	2	C:nucleus; F:nucleic acid binding	-	IPR006941 (PFAM); IPR012337 (SUPERFAMILY); G3DSA:3.30.420.10 (GENE3D), PTHR10797 (PANTHER)
Gorai.001G032200.1	probable wrky transcription factor 32-like	2080	20	0	0.724	4	F:sequence-specific DNA binding transcription factor activity; F:sequence-specific DNA binding; C:transcription factor complex; P:regulation of transcription, DNA-dependent	-	IPR003657 (G3DSA:2.20.25.GENE3D); PTHR31221 (PANTHER)
Gorai.001G032200.2	probable wrky transcription factor 32-like	1862	20	1.02e-178	0.662	4	F:sequence-specific DNA binding transcription factor activity; F:sequence-specific DNA binding; C:transcription factor complex; P:regulation of transcription, DNA-dependent	-	IPR003657 (G3DSA:2.20.25.GENE3D); PTHR31221 (PANTHER)
Gorai.001G032200.3	probable wrky transcription factor 32-like	1058	20	1.23e-118	0.6455	4	F:sequence-specific DNA binding transcription factor activity; F:sequence-specific DNA binding; C:transcription factor complex; P:regulation of transcription, DNA-dependent	-	IPR003657 (G3DSA:2.20.25.GENE3D); PTHR31221 (PANTHER)
Gorai.001G032300.1	leucine aminopeptidase chloroplastic-like	2207	20	0	0.88	5	F:aminopeptidase activity; P:proteolysis; C:cytoplasm; F:metalloexopeptidase activity; F:manganese ion binding	EC:3.4.11.0	IPR000819 (PFAM); IPR008283 (PFAM); IPR011356 (PRINTS); G3DSA:3.40.220.10 (GENE3D), G3DSA:3.40.630.10 (GENE3D), PTHR11963 (PANTHER), SSF52949 (SUPERFAMILY), SSF53187 (SUPERFAMILY)
Gorai.001G032300.2	leucine aminopeptidase chloroplastic-like	2301	20	0	0.88	5	F:aminopeptidase activity; P:proteolysis; C:cytoplasm; F:metalloexopeptidase activity; F:manganese ion binding	EC:3.4.11.0	IPR000819 (PFAM); IPR008283 (PFAM); IPR011356 (PRINTS); G3DSA:3.40.220.10 (GENE3D), G3DSA:3.40.630.10 (GENE3D), PTHR11963 (PANTHER), SSF52949 (SUPERFAMILY), SSF53187 (SUPERFAMILY)
Gorai.001G032400.1	signal recognition particle receptor subunit alpha	2335	20	0	0.8435	7	F:GTP binding; P:SRP-dependent cotranslational protein targeting to membrane; F:GTPase activity; F:signal recognition particle binding; C:signal recognition particle receptor complex; P:GTP catabolic process; C:signal recognition particle, endoplasmic reticulum targeting	-	IPR000897 (PFAM); IPR003593 (SMART); IPR007222 (PFAM); IPR011012 (SUPERFAMILY); IPR013822 (PFAM); IPR027417 (SUPERFAMILY); G3DSA:1.20.120.140 (GENE3D), G3DSA:3.40.50.300 (GENE3D), PTHR11564 (PANTHER), PTHR11564:SF8 (PANTHER), SignalP-NN(euk) (SIGNALP)
Gorai.001G032400.2	signal recognition particle receptor subunit alpha	2138	20	0	0.8445	7	F:GTP binding; P:SRP-dependent cotranslational protein targeting to membrane; F:GTPase activity; F:signal recognition particle binding; C:signal recognition particle receptor complex; P:GTP catabolic process; C:signal recognition particle, endoplasmic reticulum targeting	-	IPR000897 (PFAM); IPR003593 (SMART); IPR007222 (PFAM); IPR011012 (SUPERFAMILY); IPR013822 (PFAM); IPR027417 (SUPERFAMILY); G3DSA:1.20.120.140 (GENE3D), G3DSA:3.40.50.300 (GENE3D), PTHR11564 (PANTHER), PTHR11564:SF8 (PANTHER), SignalP-NN(euk) (SIGNALP)
Gorai.001G032400.3	signal recognition particle receptor subunit alpha	1797	20	0	0.8285	19	P:GTP catabolic process; P:transport; F:nucleotide binding; F:GTP binding; F:nucleoside-triphosphatase activity; F:signal recognition particle binding; P:intracellular protein transport; F:receptor activity; C:signal recognition particle receptor complex; P:SRP-dependent cotranslational protein targeting to membrane; F:GTPase activity; C:endoplasmic reticulum; P:Golgi vesicle transport; P:protein…		tmhmm (TMHMM)
Gorai.001G032600.1	serine carboxypeptidase 24-like	1842	20	0	0.8715	2	F:serine-type carboxypeptidase activity; P:proteolysis	EC:3.4.16.0	IPR001563 (PRINTS); IPR018202 (PROSITE); G3DSA:3.40.50.1820 (GENE3D), PTHR11802:SF8 (PANTHER), SignalP-NN(euk) (SIGNALP), tmhmm (TMHMM), SSF53474 (SUPERFAMILY)
Gorai.001G032600.2	serine carboxypeptidase 24-like	2346	20	0	0.881	6	P:proteolysis; F:serine-type carboxypeptidase activity; F:carboxypeptidase activity; F:hydrolase activity; C:extracellular space; P:brassinosteroid mediated signaling pathway		no IPS match
Gorai.001G032600.3	serine carboxypeptidase 24-like	1827	20	0	0.8795	2	F:serine-type carboxypeptidase activity; P:proteolysis	EC:3.4.16.0	IPR001563 (PRINTS); IPR018202 (PROSITE); G3DSA:3.40.50.1820 (GENE3D), PTHR11802:SF8 (PANTHER), SignalP-NN(euk) (SIGNALP), tmhmm (TMHMM), SSF53474 (SUPERFAMILY)
Gorai.001G032600.4	serine carboxypeptidase 24-like	1820	20	0	0.876	2	F:serine-type carboxypeptidase activity; P:proteolysis	EC:3.4.16.0	IPR001563 (PRINTS); IPR018202 (PROSITE); G3DSA:3.40.50.1820 (GENE3D), PTHR11802:SF8 (PANTHER), SignalP-NN(euk) (SIGNALP), tmhmm (TMHMM), SSF53474 (SUPERFAMILY)
Gorai.001G032600.5	serine carboxypeptidase 24-like	1822	20	0	0.8475	2	F:serine-type carboxypeptidase activity; P:proteolysis	EC:3.4.16.0	IPR001563 (PRINTS); IPR018202 (PROSITE); G3DSA:3.40.50.1820 (GENE3D), PTHR11802:SF8 (PANTHER), SSF53474 (SUPERFAMILY)
Gorai.001G032600.6	serine carboxypeptidase 24-like	2043	20	0	0.873	2	F:serine-type carboxypeptidase activity; P:proteolysis	EC:3.4.16.0	IPR001563 (PRINTS); IPR018202 (PROSITE); G3DSA:3.40.50.1820 (GENE3D), PTHR11802:SF8 (PANTHER), SignalP-NN(euk) (SIGNALP), tmhmm (TMHMM), SSF53474 (SUPERFAMILY)
Gorai.001G032700.1	nucleoid-associated protein synpcc7942_0464-like	1697	20	7.15e-82	0.8675	3	C:chloroplast thylakoid membrane; C:chloroplast envelope; C:chloroplast stroma	-	IPR004401 (G3DSA:3.30.1310.GENE3D)
Gorai.001G032700.2	nucleoid-associated protein synpcc7942_0464-like	1550	20	1.96e-62	0.923	3	C:chloroplast thylakoid membrane; C:chloroplast envelope; C:chloroplast stroma	-	IPR004401 (G3DSA:3.30.1310.GENE3D)
Gorai.001G032700.3	nucleoid-associated protein synpcc7942_0464-like	1512	20	9.76e-63	0.91	3	C:chloroplast thylakoid membrane; C:chloroplast envelope; C:chloroplast stroma	-	IPR004401 (G3DSA:3.30.1310.GENE3D)
Gorai.001G032700.4	upf0133 protein synpcc7942_0464-like	612	20	1.42e-38	0.815	3	C:chloroplast thylakoid membrane; C:chloroplast envelope; C:chloroplast stroma	-	IPR004401 (G3DSA:3.30.1310.GENE3D)
Gorai.001G032800.1	uncharacterized loc101209712	1281	20	2.6e-151	0.6525	0	-		no IPS match
Gorai.001G032800.2	uncharacterized loc101209712	1284	20	5.77e-115	0.643	0	-		no IPS match
Gorai.001G032900.1	Uncharacterized protein TCM_037031	1519	8	5.38e-40	0.4975	3	F:nucleic acid binding; F:zinc ion binding; C:intracellular		no IPS match
Gorai.001G033000.1	lactation elevated protein 1-like	2330	20	0	0.847	1	F:ATP binding	-	IPR005654 (PANTHER); IPR027417 (SUPERFAMILY); G3DSA:3.40.50.300 (GENE3D), PTHR12169:SF0 (PANTHER)
Gorai.001G033000.2	lactation elevated protein 1-like	2736	20	0	0.847	1	F:ATP binding	-	IPR005654 (PANTHER); IPR027417 (SUPERFAMILY); G3DSA:3.40.50.300 (GENE3D), PTHR12169:SF0 (PANTHER)
Gorai.001G033000.3	lactation elevated protein 1-like	2195	20	0	0.8485	1	F:ATP binding	-	IPR005654 (PANTHER); IPR027417 (SUPERFAMILY); G3DSA:3.40.50.300 (GENE3D), PTHR12169:SF0 (PANTHER)
Gorai.001G033500.1	protein	1120	20	9.45e-39	0.782	4	P:leaf morphogenesis; P:cell differentiation; P:positive regulation of transcription, DNA-dependent; F:protein binding	-	IPR011990 (G3DSA:1.25.40.GENE3D); PTHR26312 (PANTHER), PTHR26312:SF53 (PANTHER), SSF48452 (SUPERFAMILY)
Gorai.001G033600.1	seed specific protein bn15d14a	1901	20	0	0.63	0	-		no IPS match
Gorai.001G033600.2	seed specific protein bn15d14a	2011	20	0	0.63	0	-		no IPS match
Gorai.001G033600.3	seed specific protein bn15d14a	2003	20	0	0.63	0	-		no IPS match
Gorai.001G033600.4	seed specific protein bn15d14a	2144	20	0	0.63	0	-		IPR027329 (PFAM); PTHR31358 (PANTHER)
Gorai.001G033600.5	seed specific protein bn15d14a	2145	20	0	0.626	0	-		IPR027329 (PFAM); PTHR31358 (PANTHER)
Gorai.001G033600.6	tpx2 (targeting protein for xklp2) protein family	1985	20	0	0.6575	7	F:molecular_function; P:cytokinin mediated signaling pathway; P:starch biosynthetic process; P:maltose metabolic process; P:positive regulation of catalytic activity; P:biological_process; C:cellular_component		no IPS match
Gorai.001G033600.7	seed specific protein bn15d14a	2081	20	0	0.6225	0	-		no IPS match
Gorai.001G033600.8	seed specific protein bn15d14a	2073	20	3.26e-175	0.7165	0	-		no IPS match
Gorai.001G033600.9	tpx2 (targeting protein for xklp2) protein family	1843	20	0	0.6515	7	F:molecular_function; P:cytokinin mediated signaling pathway; P:starch biosynthetic process; P:maltose metabolic process; P:positive regulation of catalytic activity; P:biological_process; C:cellular_component		no IPS match
Gorai.001G033700.1	sync1 protein	2117	20	0	0.635	0	-		IPR019448 (PFAM); PTHR31182 (PANTHER)
Gorai.001G033700.2	sync1 protein	1859	20	0	0.651	0	-		tmhmm (TMHMM)
Gorai.001G033700.3	sync1 protein	2256	20	9.88e-179	0.6475	0	-		PTHR31182 (PANTHER)
Gorai.001G033700.4	sync1 protein	2180	20	0	0.6385	0	-		no IPS match
Gorai.001G033800.1	Uncharacterized protein isoform 3	1715	20	5.95e-175	0.633	3	F:transcription cofactor activity; C:transcription factor complex; P:regulation of transcription, DNA-dependent	-	IPR003101 (G3DSA:1.10.246.GENE3D)
Gorai.001G033900.1	clathrin assembly protein at2g25430-like	2340	20	0	0.864	4	F:1-phosphatidylinositol binding; C:clathrin coat; F:clathrin binding; P:clathrin coat assembly	-	IPR008942 (G3DSA:1.25.40.GENE3D); IPR011417 (PFAM); IPR013809 (SMART); IPR014712 (G3DSA:1.20.58.GENE3D); PTHR22951 (PANTHER), PTHR22951:SF1 (PANTHER), SSF89009 (SUPERFAMILY)
Gorai.001G033900.2	clathrin assembly protein at2g25430-like	2985	20	0	0.864	4	F:1-phosphatidylinositol binding; C:clathrin coat; F:clathrin binding; P:clathrin coat assembly	-	IPR008942 (G3DSA:1.25.40.GENE3D); IPR011417 (PFAM); IPR013809 (SMART); IPR014712 (G3DSA:1.20.58.GENE3D); PTHR22951 (PANTHER), PTHR22951:SF1 (PANTHER), SSF89009 (SUPERFAMILY)
Gorai.001G033900.3	clathrin assembly protein at2g25430-like	3062	20	0	0.864	4	F:1-phosphatidylinositol binding; C:clathrin coat; F:clathrin binding; P:clathrin coat assembly	-	IPR008942 (G3DSA:1.25.40.GENE3D); IPR011417 (PFAM); IPR013809 (SMART); IPR014712 (G3DSA:1.20.58.GENE3D); PTHR22951 (PANTHER), PTHR22951:SF1 (PANTHER), SSF89009 (SUPERFAMILY)
Gorai.001G034200.1	udp-n-acetylglucosamine udp-glucose gdp-mannose transporter-like	1835	20	0	0.871	6	C:integral to membrane; C:membrane; F:molecular_function; P:biological_process; C:cellular_component; P:carbohydrate transport		no IPS match
Gorai.001G034400.1	atp synthase subunit b chloroplastic-like	752	20	2.28e-30	0.9005	43	F:hydrogen ion transmembrane transporter activity; P:ATP synthesis coupled proton transport; C:proton-transporting ATP synthase complex, coupling factor F(o); C:integral to membrane; P:proton transport; P:ion transport; P:transport; P:negative regulation of defense response; P:glucosinolate biosynthetic process; P:regulation of multi-organism process; P:photosynthesis, light reaction; C:chloropla…		no IPS match
Gorai.001G034500.1	ubiquitin-protein ligase	3206	20	0	0.7545	5	F:ligase activity; P:response to reactive oxygen species; P:response to iron ion; P:iron ion homeostasis; C:plastid		no IPS match
Gorai.001G034500.2	ubiquitin-protein ligase	3062	20	0	0.7545	5	F:ligase activity; P:response to reactive oxygen species; P:response to iron ion; P:iron ion homeostasis; C:plastid		tmhmm (TMHMM)
Gorai.001G034800.1	vesicle-associated membrane protein 7c	1472	20	9e-118	0.793	1	P:transport	-	IPR010908 (G3DSA:3.30.450.GENE3D); IPR011012 (SUPERFAMILY); PTHR21136 (PANTHER), PTHR21136:SF8 (PANTHER), SignalP-NN(euk) (SIGNALP), tmhmm (TMHMM)
Gorai.001G034800.2	vesicle-associated membrane protein 7c	1910	20	1.94e-123	0.941	2	C:integral to membrane; P:vesicle-mediated transport	-	IPR001388 (PRINTS); IPR010908 (G3DSA:3.30.450.GENE3D); IPR011012 (SUPERFAMILY); G3DSA:1.10.3840.10 (GENE3D), PTHR21136 (PANTHER), PTHR21136:SF8 (PANTHER), SignalP-NN(euk) (SIGNALP), tmhmm (TMHMM)
Gorai.001G034800.3	vesicle-associated membrane protein 7c	1192	20	9.03e-127	0.941	2	C:integral to membrane; P:vesicle-mediated transport	-	IPR001388 (PRINTS); IPR010908 (G3DSA:3.30.450.GENE3D); IPR011012 (SUPERFAMILY); G3DSA:1.10.3840.10 (GENE3D), PTHR21136 (PANTHER), PTHR21136:SF8 (PANTHER), SignalP-NN(euk) (SIGNALP), tmhmm (TMHMM)
Gorai.001G034800.4	vesicle-associated membrane protein 7c	1562	20	5.14e-86	0.9405	1	P:transport	-	IPR010908 (G3DSA:3.30.450.GENE3D); IPR011012 (SUPERFAMILY); PTHR21136 (PANTHER), PTHR21136:SF8 (PANTHER), SignalP-NN(euk) (SIGNALP), tmhmm (TMHMM)
Gorai.001G034800.5	vesicle-associated membrane protein 7c	1356	20	3.9e-95	0.9345	2	C:integral to membrane; P:vesicle-mediated transport	-	IPR001388 (PRINTS); IPR010908 (PFAM); IPR011012 (SUPERFAMILY); G3DSA:1.10.3840.10 (GENE3D), PTHR21136 (PANTHER), PTHR21136:SF8 (PANTHER), SignalP-NN(euk) (SIGNALP), tmhmm (TMHMM)
Gorai.001G034800.6	vesicle-associated membrane protein 7c	1338	20	1.24e-94	0.9415	2	C:integral to membrane; P:vesicle-mediated transport	-	IPR001388 (PRINTS); G3DSA:1.10.3840.10 (GENE3D), PTHR21136 (PANTHER), PTHR21136:SF8 (PANTHER), SignalP-NN(euk) (SIGNALP), tmhmm (TMHMM)
Gorai.001G034800.7	vesicle-associated membrane protein 713-like	1110	20	1.14e-75	0.908	2	C:integral to membrane; P:vesicle-mediated transport	-	IPR001388 (PRINTS); IPR010908 (G3DSA:3.30.450.GENE3D); IPR011012 (SUPERFAMILY); G3DSA:1.10.3840.10 (GENE3D), PTHR21136 (PANTHER), PTHR21136:SF8 (PANTHER), tmhmm (TMHMM)
Gorai.001G035000.1	uncharacterized vacuolar membrane protein yml018c-like	1785	20	0	0.891	1	C:membrane	-	IPR000620 (PFAM); PTHR23051 (PANTHER), PTHR23051:SF0 (PANTHER), SignalP-NN(euk) (SIGNALP), tmhmm (TMHMM), SSF103481 (SUPERFAMILY)
Gorai.001G035000.2	uncharacterized vacuolar membrane protein yml018c-like	2027	20	9.62e-129	0.9305	1	C:membrane	-	IPR000620 (PFAM); PTHR23051 (PANTHER), PTHR23051:SF0 (PANTHER), tmhmm (TMHMM), SSF103481 (SUPERFAMILY)
Gorai.001G035000.3	uncharacterized vacuolar membrane protein yml018c-like	1706	20	0	0.893	3	C:membrane; F:molecular_function; P:biological_process		no IPS match
Gorai.001G035000.4	uncharacterized vacuolar membrane protein yml018c-like	1658	20	0	0.878	1	C:membrane	-	IPR000620 (PFAM); PTHR23051 (PANTHER), PTHR23051:SF0 (PANTHER), SignalP-NN(euk) (SIGNALP), tmhmm (TMHMM), SSF103481 (SUPERFAMILY)
Gorai.001G035000.5	uncharacterized vacuolar membrane protein yml018c-like	1770	20	0	0.879	1	C:membrane	-	IPR000620 (PFAM); PTHR23051 (PANTHER), PTHR23051:SF0 (PANTHER), SignalP-NN(euk) (SIGNALP), tmhmm (TMHMM), SSF103481 (SUPERFAMILY)
Gorai.001G035000.6	uncharacterized vacuolar membrane protein yml018c-like	1634	20	0	0.8905	1	C:membrane	-	IPR000620 (PFAM); PTHR23051 (PANTHER), PTHR23051:SF0 (PANTHER), tmhmm (TMHMM), SSF103481 (SUPERFAMILY)
Gorai.001G035000.7	uncharacterized vacuolar membrane protein yml018c-like	1477	20	0	0.879	1	C:membrane	-	IPR000620 (PFAM); PTHR23051 (PANTHER), PTHR23051:SF0 (PANTHER), SignalP-NN(euk) (SIGNALP), tmhmm (TMHMM), SSF103481 (SUPERFAMILY)
Gorai.001G035000.8	uncharacterized vacuolar membrane protein yml018c-like	1677	20	2.73e-130	0.9305	1	C:membrane	-	IPR000620 (PFAM); PTHR23051 (PANTHER), PTHR23051:SF0 (PANTHER), tmhmm (TMHMM), SSF103481 (SUPERFAMILY)
Gorai.001G035100.1	er membrane protein complex subunit 7 homolog	1098	20	3.65e-104	0.8995	1	F:carbohydrate binding	-	IPR013784 (SUPERFAMILY); IPR014766 (G3DSA:2.60.40.GENE3D); IPR019008 (PFAM); PTHR13605 (PANTHER), SignalP-NN(euk) (SIGNALP), tmhmm (TMHMM)
Gorai.001G035100.2	er membrane protein complex subunit 7 homolog	1036	20	3.47e-98	0.899	1	F:carbohydrate binding	-	IPR013784 (SUPERFAMILY); IPR014766 (G3DSA:2.60.40.GENE3D); IPR019008 (PFAM); PTHR13605 (PANTHER), SignalP-NN(euk) (SIGNALP), tmhmm (TMHMM)
Gorai.001G035200.1	Uncharacterized protein TCM_036964	1858	11	3.11e-24	0.7373	3	P:protein glycosylation; C:membrane; F:galactosyltransferase activity		no IPS match
Gorai.001G035200.2	Uncharacterized protein TCM_036964	1491	10	9.62e-25	0.743	3	P:protein glycosylation; C:membrane; F:galactosyltransferase activity		no IPS match
Gorai.001G035500.1	uncharacterized loc101214063	1781	20	0	0.9075	6	C:membrane; C:plasma membrane; C:vacuolar membrane; F:molecular_function; C:Golgi apparatus; P:biological_process		PTHR31485 (PANTHER), PTHR31485:SF0 (PANTHER), SignalP-NN(euk) (SIGNALP), tmhmm (TMHMM)
Gorai.001G035500.2	uncharacterized loc101214063	1773	20	0	0.9095	6	C:membrane; C:plasma membrane; C:vacuolar membrane; F:molecular_function; C:Golgi apparatus; P:biological_process		PTHR31485 (PANTHER), PTHR31485:SF0 (PANTHER), SignalP-NN(euk) (SIGNALP), tmhmm (TMHMM)
Gorai.001G035500.3	uncharacterized loc101214063	2171	20	0	0.9075	6	C:membrane; C:plasma membrane; C:vacuolar membrane; F:molecular_function; C:Golgi apparatus; P:biological_process		PTHR31485 (PANTHER), PTHR31485:SF0 (PANTHER), SignalP-NN(euk) (SIGNALP), tmhmm (TMHMM)
Gorai.001G035500.4	uncharacterized loc101214063	1506	20	0	0.91	6	C:membrane; C:plasma membrane; C:vacuolar membrane; F:molecular_function; C:Golgi apparatus; P:biological_process		PTHR31485 (PANTHER), PTHR31485:SF0 (PANTHER), SignalP-NN(euk) (SIGNALP), tmhmm (TMHMM)
Gorai.001G035500.5	uncharacterized loc101214063	1444	20	0	0.908	6	C:membrane; C:plasma membrane; C:vacuolar membrane; F:molecular_function; C:Golgi apparatus; P:biological_process		PTHR31485 (PANTHER), PTHR31485:SF0 (PANTHER), SignalP-NN(euk) (SIGNALP), tmhmm (TMHMM)
Gorai.001G035600.1	conserved hypothetical protein	1176	3	2.66e-17	0.53	0	-		no IPS match
Gorai.001G035900.1	trafficking protein particle complex subunit 9-like	4269	20	0	0.846	4	P:cytokinesis; F:molecular_function; P:cell plate assembly; C:cellular_component		IPR013935 (PFAM); PTHR21512 (PANTHER), PTHR21512:SF5 (PANTHER)
Gorai.001G036000.1	aberrant root formation protein 4-like	2349	20	0	0.7	4	C:cytoplasm; C:nucleus; C:cytosol; F:protein binding		IPR013877 (PFAM); PS51257 (PROFILE)
Gorai.001G036000.2	aberrant root formation protein 4-like	1901	20	0	0.6685	4	C:cytoplasm; C:nucleus; C:cytosol; F:protein binding		IPR013877 (PFAM); PS51257 (PROFILE)
Gorai.001G036000.3	aberrant root formation protein 4-like	2093	20	0	0.6415	4	C:cytoplasm; C:nucleus; C:cytosol; F:protein binding		IPR013877 (PFAM); PS51257 (PROFILE)
Gorai.001G036200.1	Uncharacterized protein isoform 1	2192	11	9.45e-84	0.6	0	-		no IPS match
Gorai.001G036300.1	at4g32020 f10n7_170	1355	12	4.73e-57	0.5875	2	F:molecular_function; P:biological_process		no IPS match
Gorai.001G036400.1	probable receptor-like protein kinase at1g80640-like	2105	20	0	0.8365	8	F:receptor activity; F:ATP binding; P:activation of MAPKK activity; F:MAP kinase kinase kinase activity; P:MAPK cascade; F:protein tyrosine kinase activity; P:transmembrane receptor protein serine/threonine kinase signaling pathway; P:serine family amino acid metabolic process	EC:2.7.11.25; EC:2.7.10.0	IPR000719 (PFAM); IPR002290 (SMART); IPR008271 (PROSITE); IPR011009 (SUPERFAMILY); IPR013320 (G3DSA:2.60.120.GENE3D); IPR017441 (PROSITE); IPR020635 (SMART); G3DSA:1.10.510.10 (GENE3D), G3DSA:3.30.200.20 (GENE3D), PTHR24420 (PANTHER), PTHR24420:SF293 (PANTHER), SignalP-NN(euk) (SIGNALP), tmhmm (TMHMM)
Gorai.001G036400.2	probable receptor-like protein kinase at1g80640-like	1768	20	0	0.8205	8	F:receptor activity; F:ATP binding; P:activation of MAPKK activity; F:MAP kinase kinase kinase activity; P:MAPK cascade; F:protein tyrosine kinase activity; P:transmembrane receptor protein serine/threonine kinase signaling pathway; P:serine family amino acid metabolic process	EC:2.7.11.25; EC:2.7.10.0	IPR000719 (PFAM); IPR002290 (SMART); IPR008271 (PROSITE); IPR011009 (SUPERFAMILY); IPR013320 (G3DSA:2.60.120.GENE3D); IPR017441 (PROSITE); IPR020635 (SMART); G3DSA:1.10.510.10 (GENE3D), G3DSA:3.30.200.20 (GENE3D), PTHR24420 (PANTHER), PTHR24420:SF293 (PANTHER), SignalP-NN(euk) (SIGNALP), tmhmm (TMHMM)
Gorai.001G036800.1	probable leucine-rich repeat receptor-like protein kinase at1g35710-like	1752	20	1.63e-145	0.8695	3	F:ATP binding; P:protein phosphorylation; F:protein tyrosine kinase activity	EC:2.7.10.0	IPR000719 (PROFILE); IPR001245 (PFAM); IPR002290 (SMART); IPR011009 (SUPERFAMILY); IPR020635 (SMART); G3DSA:1.10.510.10 (GENE3D), G3DSA:3.30.200.20 (GENE3D), PTHR24420 (PANTHER)
Gorai.001G036900.1	chd3-type chromatin-remodeling factor pickle-like	4834	20	0	0.855	7	F:DNA binding; F:ATP binding; F:helicase activity; F:protein binding; F:zinc ion binding; C:nucleus; F:iron ion binding	-	IPR000330 (PFAM); IPR000953 (SMART); IPR001650 (PFAM); IPR001965 (SMART); IPR009462 (PFAM); IPR009463 (PFAM); IPR011011 (SUPERFAMILY); IPR012957 (PFAM); IPR013083 (G3DSA:3.30.40.GENE3D); IPR014001 (SMART); IPR016197 (SUPERFAMILY); IPR019786 (PROSITE); IPR019787 (PFAM); IPR023780 (PFAM); IPR024934 (PROFILE); IPR027417 (SUPERFAMILY); G3DSA:2.40.50.40 (GENE3D), G3DSA:3.40.50.300 (GENE3D), PTHR10799 …
Gorai.001G036900.2	chd3-type chromatin-remodeling factor pickle-like	4831	20	0	0.855	7	F:DNA binding; F:ATP binding; F:helicase activity; F:protein binding; F:zinc ion binding; C:nucleus; F:iron ion binding	-	IPR000330 (PFAM); IPR000953 (SMART); IPR001650 (PFAM); IPR001965 (SMART); IPR009462 (PFAM); IPR009463 (PFAM); IPR011011 (SUPERFAMILY); IPR012957 (PFAM); IPR013083 (G3DSA:3.30.40.GENE3D); IPR014001 (SMART); IPR016197 (SUPERFAMILY); IPR019786 (PROSITE); IPR019787 (PFAM); IPR023780 (PFAM); IPR024934 (PROFILE); IPR027417 (SUPERFAMILY); G3DSA:2.40.50.40 (GENE3D), G3DSA:3.40.50.300 (GENE3D), PTHR10799 …
Gorai.001G036900.3	chd3-type chromatin-remodeling factor pickle-like	4032	20	0	0.8775	7	F:DNA binding; F:ATP binding; F:helicase activity; F:protein binding; F:zinc ion binding; C:nucleus; F:iron ion binding	-	IPR000330 (PFAM); IPR000953 (SMART); IPR001650 (PFAM); IPR001965 (SMART); IPR009462 (PFAM); IPR009463 (PFAM); IPR011011 (SUPERFAMILY); IPR012957 (PFAM); IPR013083 (G3DSA:3.30.40.GENE3D); IPR014001 (SMART); IPR016197 (SUPERFAMILY); IPR019786 (PROSITE); IPR019787 (PFAM); IPR023780 (PFAM); IPR024934 (PROFILE); IPR027417 (SUPERFAMILY); G3DSA:2.40.50.40 (GENE3D), G3DSA:3.40.50.300 (GENE3D), PTHR10799 …
Gorai.001G036900.4	chd3-type chromatin-remodeling factor pickle-like	4454	20	0	0.887	26	F:transferase activity; F:iron ion binding; F:helicase activity; F:DNA binding; C:nucleus; F:nucleic acid binding; F:zinc ion binding; F:ATP binding; P:regulation of transcription, DNA-dependent; F:metal ion binding; F:hydrolase activity, acting on acid anhydrides, in phosphorus-containing anhydrides; P:response to gibberellin stimulus; P:root development; P:response to auxin stimulus; P:negative…		SignalP-NN(euk) (SIGNALP), tmhmm (TMHMM)
Gorai.001G037000.1	probable ccr4-associated factor 1 homolog 7-like	1395	20	2.96e-174	0.9075	4	F:nucleic acid binding; F:hydrolase activity; F:poly(A)-specific ribonuclease activity; C:nucleus		no IPS match
Gorai.001G037000.2	probable ccr4-associated factor 1 homolog 7-like	1317	20	4.53e-143	0.903	4	F:nucleic acid binding; F:hydrolase activity; F:poly(A)-specific ribonuclease activity; C:nucleus		no IPS match
Gorai.001G037000.3	probable ccr4-associated factor 1 homolog 7-like	1374	20	2.62e-174	0.908	2	C:nucleus; F:nucleic acid binding	-	IPR006941 (PFAM); IPR012337 (SUPERFAMILY); G3DSA:3.30.420.10 (GENE3D), PTHR10797 (PANTHER)
Gorai.001G037000.4	probable ccr4-associated factor 1 homolog 7-like	1143	20	1.25e-121	0.9055	2	C:nucleus; F:nucleic acid binding	-	IPR006941 (PFAM); IPR012337 (SUPERFAMILY); G3DSA:3.30.420.10 (GENE3D), PTHR10797 (PANTHER), SignalP-NN(euk) (SIGNALP)
Gorai.001G037100.1	stromal cell-derived factor 2-like protein	1274	20	2.13e-126	0.964	1	C:membrane	-	IPR016093 (PFAM); IPR027005 (PANTHER); G3DSA:2.80.10.50 (GENE3D), PTHR10050:SF6 (PANTHER), SignalP-NN(euk) (SIGNALP)
Gorai.001G037100.2	stromal cell-derived factor 2-like protein	1323	20	1.48e-96	0.964	1	C:membrane	-	IPR016093 (PFAM); IPR027005 (PANTHER); G3DSA:2.80.10.50 (GENE3D), PTHR10050:SF6 (PANTHER), SignalP-NN(euk) (SIGNALP)
Gorai.001G037100.3	stromal cell-derived factor 2-like protein	900	20	9.72e-126	0.9655	1	C:membrane	-	IPR016093 (PFAM); IPR027005 (PANTHER); G3DSA:2.80.10.50 (GENE3D), PTHR10050:SF6 (PANTHER)
Gorai.001G037100.4	stromal cell-derived factor 2-like	934	20	1.36e-106	0.962	1	C:membrane	-	IPR016093 (PFAM); IPR027005 (PANTHER); G3DSA:2.80.10.50 (GENE3D), PTHR10050:SF6 (PANTHER), SignalP-NN(euk) (SIGNALP)
Gorai.001G037200.1	nucleic acid binding isoform 1	3581	20	0	0.6215	1	F:binding	-	IPR016024 (SUPERFAMILY); PTHR12663 (PANTHER), PTHR12663:SF0 (PANTHER), SSF63748 (SUPERFAMILY)
Gorai.001G037200.2	nucleic acid binding isoform 1	3105	20	0	0.5675	3	C:chloroplast; C:cytosol; F:DNA binding		PTHR12663 (PANTHER), SSF63748 (SUPERFAMILY)
Gorai.001G037200.3	sister chromatid cohesion protein pds5-like protein	3890	20	0	0.6535	3	C:chloroplast; C:cytosol; F:DNA binding		PTHR12663 (PANTHER), PTHR12663:SF0 (PANTHER), SSF63748 (SUPERFAMILY)
Gorai.001G037500.1	transcription initiation factor tfiid subunit 5-like	2525	20	0	0.872	2	F:protein binding; C:nucleus	-	IPR001680 (PFAM); IPR002885 (PROFILE); IPR007582 (PFAM); IPR015943 (G3DSA:2.130.10.GENE3D); IPR017986 (PROFILE); IPR019775 (PROSITE); IPR020472 (PRINTS); PTHR19879 (PANTHER), PTHR19879:SF0 (PANTHER)
Gorai.001G037500.2	transcription initiation factor tfiid subunit 5-like	2091	20	0	0.851	13	P:regulation of transcription, DNA-dependent; F:transferase activity; C:nucleus; P:transcription from RNA polymerase II promoter; F:nucleotide binding; P:meiotic DNA double-strand break formation; P:sister chromatid cohesion; P:reciprocal meiotic recombination; P:RNA splicing, via endonucleolytic cleavage and ligation; P:regulation of chromosome organization; P:meiotic chromosome segregation; P:t…		no IPS match
Gorai.001G037500.3	transcription initiation factor tfiid subunit 5-like	2158	20	0	0.823	2	F:protein binding; C:nucleus	-	IPR001680 (PFAM); IPR002885 (PROFILE); IPR007582 (PFAM); IPR015943 (G3DSA:2.130.10.GENE3D); IPR017986 (PROFILE); IPR019775 (PROSITE); IPR020472 (PRINTS); PTHR19879 (PANTHER), PTHR19879:SF0 (PANTHER)
Gorai.001G037600.1	calcineurin b-like protein-interacting protein kinase	2247	20	0	0.9895	10	F:transferase activity; F:protein serine/threonine kinase activity; P:phosphorylation; F:protein kinase activity; P:protein phosphorylation; F:nucleotide binding; F:ATP binding; F:kinase activity; P:signal transduction; F:transferase activity, transferring phosphorus-containing groups		no IPS match
Gorai.001G037900.1	dna-directed rna polymerase d subunit 2a-like	4100	20	0	0.86	7	F:DNA binding; F:DNA-directed RNA polymerase activity; F:ribonucleoside binding; C:nucleolus; P:purine nucleobase metabolic process; P:pyrimidine nucleobase metabolic process; P:transcription, DNA-dependent	EC:2.7.7.6	IPR007120 (G3DSA:2.40.270.GENE3D); IPR007121 (PROSITE); IPR007641 (PFAM); IPR007642 (G3DSA:3.90.1110.GENE3D); IPR007644 (PFAM); IPR007645 (PFAM); IPR007646 (PFAM); IPR007647 (PFAM); IPR014724 (G3DSA:2.40.50.GENE3D); IPR015712 (PANTHER); G3DSA:3.90.1100.10 (GENE3D), PTHR20856:SF6 (PANTHER), SSF64484 (SUPERFAMILY)
Gorai.001G037900.2	dna-directed rna polymerase d subunit 2a-like	3545	20	0	0.847	18	F:nucleotidyltransferase activity; F:transferase activity; P:transcription, DNA-dependent; F:DNA-directed RNA polymerase activity; F:ribonucleoside binding; F:DNA binding; C:nuclear heterochromatin; C:RNA polymerase complex; C:nucleus; P:gene silencing by RNA; P:production of siRNA involved in RNA interference; P:DNA methylation; C:DNA-directed RNA polymerase V complex; P:defense response to fung…		tmhmm (TMHMM)
Gorai.001G038000.1	3-hydroxyisobutyryl- hydrolase-like protein mitochondrial-like	1792	20	0	0.8415	15	P:metabolic process; F:catalytic activity; F:hydrolase activity; P:fatty acid beta-oxidation; P:photomorphogenesis; C:mitochondrion; F:3-hydroxyisobutyryl-CoA hydrolase activity; P:G2 phase of mitotic cell cycle; P:histone lysine methylation; P:regulation of flower development; P:pyrimidine ribonucleotide biosynthetic process; P:cullin deneddylation; F:isomerase activity; F:enoyl-CoA hydratase ac…		no IPS match
Gorai.001G038000.2	3-hydroxyisobutyryl- hydrolase-like protein mitochondrial-like	1711	20	0	0.832	15	P:metabolic process; F:catalytic activity; F:hydrolase activity; P:fatty acid beta-oxidation; P:photomorphogenesis; C:mitochondrion; F:3-hydroxyisobutyryl-CoA hydrolase activity; P:G2 phase of mitotic cell cycle; P:histone lysine methylation; P:regulation of flower development; P:pyrimidine ribonucleotide biosynthetic process; P:cullin deneddylation; F:isomerase activity; F:enoyl-CoA hydratase ac…		no IPS match
Gorai.001G038000.3	3-hydroxyisobutyryl- hydrolase-like protein mitochondrial-like	1476	20	0	0.8315	2	F:catalytic activity; P:metabolic process	-	IPR001753 (PFAM); G3DSA:3.90.226.10 (GENE3D), PTHR11941 (PANTHER), PTHR11941:SF9 (PANTHER), PF13766 (PFAM), SSF52096 (SUPERFAMILY)
Gorai.001G038100.1	phospholipase d y-like	2029	20	0	0.8155	2	P:metabolic process; F:catalytic activity		no IPS match
Gorai.001G038300.1	early nodulin-like protein 1-like	1027	20	1.05e-105	0.8445	2	F:electron carrier activity; F:copper ion binding		no IPS match
Gorai.001G038400.1	probable protein phosphatase 2c 60-like	1787	20	0	0.937	13	F:metal ion binding; C:protein serine/threonine phosphatase complex; F:hydrolase activity; P:protein dephosphorylation; F:catalytic activity; F:protein serine/threonine phosphatase activity; F:phosphoprotein phosphatase activity; P:response to abscisic acid stimulus; C:plasma membrane; P:galactolipid biosynthetic process; P:response to symbiotic fungus; P:cellular response to phosphate starvation…		SignalP-NN(euk) (SIGNALP), tmhmm (TMHMM)
Gorai.001G038400.2	probable protein phosphatase 2c 60-like	1511	20	0	0.924	13	F:metal ion binding; C:protein serine/threonine phosphatase complex; F:hydrolase activity; P:protein dephosphorylation; F:catalytic activity; F:protein serine/threonine phosphatase activity; F:phosphoprotein phosphatase activity; P:response to abscisic acid stimulus; C:plasma membrane; P:galactolipid biosynthetic process; P:response to symbiotic fungus; P:cellular response to phosphate starvation…		tmhmm (TMHMM)
Gorai.001G038400.3	probable protein phosphatase 2c 60-like	1458	20	0	0.9385	13	F:metal ion binding; C:protein serine/threonine phosphatase complex; F:hydrolase activity; P:protein dephosphorylation; F:catalytic activity; F:protein serine/threonine phosphatase activity; F:phosphoprotein phosphatase activity; P:response to abscisic acid stimulus; C:plasma membrane; P:galactolipid biosynthetic process; P:response to symbiotic fungus; P:cellular response to phosphate starvation…		tmhmm (TMHMM)
Gorai.001G038400.4	probable protein phosphatase 2c 60-like	1400	20	0	0.9365	13	F:metal ion binding; C:protein serine/threonine phosphatase complex; F:hydrolase activity; P:protein dephosphorylation; F:catalytic activity; F:protein serine/threonine phosphatase activity; F:phosphoprotein phosphatase activity; P:response to abscisic acid stimulus; C:plasma membrane; P:galactolipid biosynthetic process; P:response to symbiotic fungus; P:cellular response to phosphate starvation…		SignalP-NN(euk) (SIGNALP)
Gorai.001G038600.1	glutathione peroxidase	1259	20	2.36e-119	0.865	5	F:glutathione peroxidase activity; P:response to oxidative stress; P:oxidation-reduction process; P:glutathione metabolic process; P:peroxidase reaction	EC:1.11.1.9	IPR000889 (PRINTS); IPR012336 (G3DSA:3.40.30.GENE3D); PTHR11592:SF0 (PANTHER)
Gorai.001G038600.2	glutathione peroxidase	1212	20	5.13e-119	0.865	5	P:oxidation-reduction process; F:oxidoreductase activity; P:response to oxidative stress; F:glutathione peroxidase activity; F:peroxidase activity		no IPS match
Gorai.001G038600.3	glutathione peroxidase	1200	20	1.58e-113	0.843	5	P:oxidation-reduction process; F:oxidoreductase activity; P:response to oxidative stress; F:glutathione peroxidase activity; F:peroxidase activity		no IPS match
Gorai.001G038700.1	ubiquitin carboxyl-terminal hydrolase 22-like	2431	20	0	0.767	4	F:ubiquitin thiolesterase activity; P:ubiquitin-dependent protein catabolic process; F:zinc ion binding; P:protein deubiquitination	EC:3.1.2.15	IPR001394 (PFAM); IPR001607 (PFAM); IPR013083 (G3DSA:3.30.40.GENE3D); IPR018200 (PROSITE); PTHR24006 (PANTHER), PTHR24006:SF122 (PANTHER), SSF54001 (SUPERFAMILY)
Gorai.001G038700.2	ubiquitin carboxyl-terminal hydrolase 22-like	2124	20	0	0.728	9	F:metal ion binding; P:proteolysis; F:hydrolase activity; F:cysteine-type peptidase activity; F:zinc ion binding; F:peptidase activity; F:ubiquitin thiolesterase activity; P:ubiquitin-dependent protein catabolic process; F:ubiquitin-specific protease activity		no IPS match
Gorai.001G038800.2	enhancer of rudimentary homolog	894	20	6.89e-59	0.9075	1	P:cell cycle	-	IPR000781 (PRODOM); SSF143875 (SUPERFAMILY)
Gorai.001G038900.1	uncharacterized loc101210123	662	20	2.2e-59	0.7775	4	F:molecular_function; P:biological_process; P:DNA-dependent DNA replication; C:cellular_component		no IPS match
Gorai.001G038900.2	uncharacterized loc101210123	864	20	7.47e-68	0.759	4	F:molecular_function; P:biological_process; P:DNA-dependent DNA replication; C:cellular_component		SignalP-NN(euk) (SIGNALP), tmhmm (TMHMM)
Gorai.001G039100.1	mgdg synthase type a	1952	20	0	0.8515	3	F:carbohydrate binding; P:lipid glycosylation; P:glycolipid biosynthetic process	-	IPR007235 (PFAM); IPR009695 (PFAM); G3DSA:3.40.50.2000 (GENE3D), PTHR21015 (PANTHER), PTHR21015:SF21 (PANTHER), SSF53756 (SUPERFAMILY)
Gorai.001G039400.1	lipid binding	1733	20	1.22e-175	0.834	2	F:molecular_function; P:biological_process		IPR009769 (PFAM); PTHR31085 (PANTHER), PTHR31085:SF0 (PANTHER)
Gorai.001G039600.1	Uncharacterized protein TCM_036859	505	1	1.54e-17	0.84	0	-		SignalP-NN(euk) (SIGNALP), tmhmm (TMHMM)
Gorai.001G039800.1	transcription initiation factor tfiid subunit 10-like	850	20	8.66e-63	0.933	1	C:nucleus	-	IPR003923 (PRINTS); PTHR21242:SF0 (PANTHER)
Gorai.001G040200.1	ubiquitin carboxyl-terminal hydrolase 19-like	2728	20	0	0.758	4	F:ubiquitin thiolesterase activity; P:ubiquitin-dependent protein catabolic process; F:zinc ion binding; P:protein deubiquitination	EC:3.1.2.15	IPR001394 (PFAM); IPR002893 (PFAM); IPR018200 (PROSITE); G3DSA:2.20.210.10 (GENE3D), PTHR24006 (PANTHER), PTHR24006:SF85 (PANTHER), SSF144232 (SUPERFAMILY), SSF54001 (SUPERFAMILY)
Gorai.001G040300.1	transcriptional factor b3 family protein	1925	20	5.7e-98	0.5715	1	F:DNA binding	-	IPR003340 (PFAM); IPR015300 (G3DSA:2.40.330.GENE3D); PTHR31674 (PANTHER), PTHR31674:SF0 (PANTHER)
Gorai.001G040300.2	transcriptional factor b3 family protein	1923	20	1.01e-93	0.577	7	P:regulation of transcription, DNA-dependent; P:transcription, DNA-dependent; C:nucleus; F:DNA binding; C:cellular_component; F:sequence-specific DNA binding transcription factor activity; P:embryo development ending in seed dormancy		no IPS match
Gorai.001G040400.1	udp-sugar transporter ddb_g0278631-like	2061	20	7.11e-154	0.924	4	P:carbohydrate transport; C:integral to membrane; C:membrane; P:transmembrane transport		SignalP-NN(euk) (SIGNALP)
Gorai.001G040400.2	udp-sugar transporter ddb_g0278631-like	2131	20	1.5e-153	0.924	4	P:carbohydrate transport; C:integral to membrane; C:membrane; P:transmembrane transport		tmhmm (TMHMM)
Gorai.001G040400.3	udp-sugar transporter ddb_g0278631-like	1882	20	1.19e-138	0.921	4	P:carbohydrate transport; C:integral to membrane; C:membrane; P:transmembrane transport		tmhmm (TMHMM)
Gorai.001G040400.4	udp-sugar transporter ddb_g0278631-like	1783	20	2.79e-143	0.9155	4	P:carbohydrate transport; C:integral to membrane; C:membrane; P:transmembrane transport		tmhmm (TMHMM)
Gorai.001G040500.1	probable xyloglucan glycosyltransferase 5-like	3093	20	0	0.921	5	C:nucleus; F:transferase activity; P:cell wall biogenesis; F:cellulose synthase activity; F:transferase activity, transferring glycosyl groups		no IPS match
Gorai.001G040700.1	zinc finger ccch domain-containing protein 39-like	2006	20	0	0.646	2	F:nucleic acid binding; F:zinc ion binding	-	IPR000571 (G3DSA:4.10.1000.GENE3D); PTHR12547 (PANTHER), PTHR12547:SF42 (PANTHER), SSF90229 (SUPERFAMILY)
Gorai.001G040700.2	zinc finger ccch domain-containing protein 39-like	1796	20	0	0.6545	2	F:nucleic acid binding; F:zinc ion binding	-	IPR000571 (G3DSA:4.10.1000.GENE3D); PTHR12547 (PANTHER), PTHR12547:SF42 (PANTHER), SSF90229 (SUPERFAMILY)
Gorai.001G041200.1	uncharacterized loc101212505	1874	19	5.03e-99	0.8047	7	F:molecular_function; P:phosphatidylinositol biosynthetic process; P:biological_process; C:cellular_component; F:RNA polymerase II transcription cofactor activity; C:mediator complex; P:regulation of transcription from RNA polymerase II promoter		tmhmm (TMHMM)
Gorai.001G041300.1	f-box kelch-repeat protein at1g55270-like	2476	20	0	0.915	0	-		no IPS match
Gorai.001G041400.1	probable ethanolamine kinase a-like	1557	20	0	0.8475	2	F:kinase activity; P:glycerophospholipid biosynthetic process	-	IPR011009 (SUPERFAMILY); IPR026712 (PANTHER); G3DSA:3.10.450.110 (GENE3D), G3DSA:3.90.1200.10 (GENE3D), PTHR22603:SF12 (PANTHER), PF01633 (PFAM)
Gorai.001G041400.2	probable ethanolamine kinase a-like	1524	20	0	0.7715	2	F:kinase activity; P:glycerophospholipid biosynthetic process	-	IPR011009 (SUPERFAMILY); IPR026712 (PANTHER); G3DSA:3.10.450.110 (GENE3D), G3DSA:3.90.1200.10 (GENE3D), PTHR22603:SF12 (PANTHER), PF01633 (PFAM)
Gorai.001G041400.3	probable ethanolamine kinase a-like	1180	20	5.63e-76	0.793	2	F:kinase activity; P:glycerophospholipid biosynthetic process	-	IPR011009 (SUPERFAMILY); IPR026712 (PANTHER); G3DSA:3.10.450.110 (GENE3D), PTHR22603:SF12 (PANTHER), PF01633 (PFAM)
Gorai.001G041400.4	kinase superfamily protein isoform 1	492	20	1.64e-52	0.775	2	F:kinase activity; P:glycerophospholipid biosynthetic process	-	IPR011009 (SUPERFAMILY); IPR026712 (PANTHER); G3DSA:3.10.450.110 (GENE3D), PTHR22603:SF12 (PANTHER)
Gorai.001G041500.1	protein brittle- chloroplastic amyloplastic-like	1908	20	0	0.7575	1	P:transmembrane transport	-	IPR002067 (PRINTS); IPR018108 (PFAM); IPR023395 (G3DSA:1.50.40.GENE3D); PTHR24089 (PANTHER), PTHR24089:SF92 (PANTHER)
Gorai.001G041500.2	protein brittle- chloroplastic amyloplastic-like	2084	20	0	0.7575	1	P:transmembrane transport	-	IPR002067 (PRINTS); IPR018108 (PFAM); IPR023395 (G3DSA:1.50.40.GENE3D); PTHR24089 (PANTHER), PTHR24089:SF92 (PANTHER)
Gorai.001G041600.1	ribosome biogenesis regulatory protein homolog	1583	20	6.02e-173	0.8845	2	C:nucleus; P:ribosome biogenesis	-	IPR007023 (PANTHER); PTHR17602:SF4 (PANTHER)
Gorai.001G041700.1	myosin heavy clone 203-like	1746	20	2.62e-152	0.6635	0	-		no IPS match
Gorai.001G041700.2	myosin heavy clone 203-like	1682	20	3.52e-105	0.7005	1	C:mitochondrion		tmhmm (TMHMM)
Gorai.001G042000.1	nuclear pore complex protein nup205-like	5628	20	0	0.8215	1	C:nuclear pore	-	IPR021827 (PFAM); PTHR31344 (PANTHER), PTHR31344:SF0 (PANTHER), tmhmm (TMHMM)
Gorai.001G042000.2	nuclear pore complex protein nup205-like	4857	20	0	0.8315	1	C:nuclear pore	-	IPR021827 (PFAM)
Gorai.001G042000.3	nuclear pore complex protein nup205-like	3817	20	0	0.832	1	C:nuclear pore	-	IPR021827 (PFAM)
Gorai.001G042100.1	spx domain-containing protein 1-like	1412	20	2.59e-158	0.804	8	P:cellular response to phosphate starvation; P:positive regulation of cellular response to phosphate starvation; C:nucleus; F:receptor activity; P:galactolipid biosynthetic process; F:molecular_function; P:phosphate ion transport; P:negative regulation of transcription, DNA-dependent		IPR004331 (PFAM); PTHR10783 (PANTHER), PTHR10783:SF25 (PANTHER)
Gorai.001G042200.1	disease resistance response like protein	797	20	1.4e-88	0.7335	2	P:defense response; F:molecular_function		IPR004265 (PFAM); PTHR21495 (PANTHER), PTHR21495:SF15 (PANTHER), SignalP-NN(euk) (SIGNALP), tmhmm (TMHMM)
Gorai.001G042300.1	ethylene-responsive transcription factor win1-like	1165	20	1.57e-105	0.7725	6	P:fatty acid metabolic process; P:regulation of transcription, DNA-dependent; F:DNA binding; F:sequence-specific DNA binding transcription factor activity; C:transcription factor complex; P:regulation of transcription, DNA-dependent	-	SignalP-NN(euk) (SIGNALP)
Gorai.001G043000.1	thylakoid lumenal kda chloroplastic-like	963	20	5.13e-96	0.824	24	C:thylakoid lumen; C:chloroplast thylakoid membrane; C:chloroplast stroma; C:chloroplast; C:thylakoid; C:chloroplast thylakoid lumen; P:photosynthesis, light reaction; P:defense response to bacterium; P:defense response, incompatible interaction; C:chloroplast thylakoid; F:molecular_function; P:unsaturated fatty acid biosynthetic process; P:thylakoid membrane organization; P:carotenoid biosynthet…		SignalP-NN(euk) (SIGNALP)
Gorai.001G043100.1	glucan endo- -beta-glucosidase 14-like	1678	20	0	0.856	6	F:hydrolase activity, hydrolyzing O-glycosyl compounds; F:hydrolase activity; P:carbohydrate metabolic process; F:cation binding; F:catalytic activity; C:anchored to membrane		no IPS match
Gorai.001G043100.2	glucan endo- -beta-glucosidase 14-like	1807	20	1.63e-66	0.8795	2	P:carbohydrate metabolic process; F:catalytic activity	-	IPR000490 (PFAM); IPR013781 (G3DSA:3.20.20.GENE3D); IPR017853 (SUPERFAMILY); PTHR32227 (PANTHER), PTHR32227:SF32 (PANTHER), SignalP-NN(euk) (SIGNALP), tmhmm (TMHMM)
Gorai.001G043100.3	glucan endo- -beta-glucosidase 14-like	1900	20	0	0.8535	2	P:carbohydrate metabolic process; F:catalytic activity	-	IPR000490 (PFAM); IPR013781 (G3DSA:3.20.20.GENE3D); IPR017853 (SUPERFAMILY); PTHR32227 (PANTHER), PTHR32227:SF32 (PANTHER), SignalP-NN(euk) (SIGNALP), tmhmm (TMHMM)
Gorai.001G043300.1	protein lurp-one-related 12-like	1028	20	6.11e-89	0.7425	0	-		IPR007612 (PFAM); IPR025659 (SUPERFAMILY); PTHR31087 (PANTHER), PTHR31087:SF0 (PANTHER)
Gorai.001G043400.1	transducin wd40 domain-containing protein	4668	20	0	0.823	1	F:protein binding	-	IPR015943 (G3DSA:2.130.10.GENE3D); IPR017986 (SUPERFAMILY); PTHR14593 (PANTHER), PTHR14593:SF2 (PANTHER)
Gorai.001G043500.1	actin-related protein 6	2047	20	0	0.8435	12	P:regulation of transcription, DNA-dependent; C:chromatin remodeling complex; P:chromatin remodeling; P:cell proliferation; P:response to temperature stimulus; P:negative regulation of flower development; P:actin filament-based process; C:nucleus; F:structural constituent of cytoskeleton; P:defense response to bacterium; P:regulation of flower development; F:protein binding		IPR004000 (PANTHER); G3DSA:3.30.420.40 (GENE3D), G3DSA:3.90.640.10 (GENE3D), PTHR11937:SF21 (PANTHER), SSF53067 (SUPERFAMILY)
Gorai.001G043600.1	clathrin assembly protein at2g25430-like	2555	20	0	0.7825	4	F:1-phosphatidylinositol binding; C:clathrin coat; F:clathrin binding; P:clathrin coat assembly	-	IPR008942 (G3DSA:1.25.40.GENE3D); IPR011417 (PFAM); IPR013809 (SMART); IPR014712 (G3DSA:1.20.58.GENE3D); PTHR22951 (PANTHER), PTHR22951:SF1 (PANTHER), SSF89009 (SUPERFAMILY)
Gorai.001G043600.2	clathrin assembly protein at2g25430-like	2524	20	0	0.7825	4	F:1-phosphatidylinositol binding; C:clathrin coat; F:clathrin binding; P:clathrin coat assembly	-	IPR008942 (G3DSA:1.25.40.GENE3D); IPR011417 (PFAM); IPR013809 (SMART); IPR014712 (G3DSA:1.20.58.GENE3D); PTHR22951 (PANTHER), PTHR22951:SF1 (PANTHER), SSF89009 (SUPERFAMILY)
Gorai.001G043700.1	brca1-associated	2158	20	0	0.7675	2	F:zinc ion binding; F:protein binding	-	IPR001607 (PFAM); IPR001841 (PROFILE); IPR011422 (PRODOM); IPR013083 (G3DSA:3.30.40.GENE3D); PTHR24007 (PANTHER), PTHR24007:SF0 (PANTHER), SSF57850 (SUPERFAMILY)
Gorai.001G043700.2	brca1-associated	1453	20	0	0.7685	2	F:zinc ion binding; F:protein binding	-	IPR001607 (PFAM); IPR001841 (PROFILE); IPR011422 (PRODOM); IPR013083 (G3DSA:3.30.40.GENE3D); PTHR24007 (PANTHER), SSF57850 (SUPERFAMILY)
Gorai.001G043900.1	auxin-responsive protein iaa13-like	1317	20	1.22e-75	0.5915	2	C:nucleus; F:protein dimerization activity	-	IPR003311 (PFAM); IPR011525 (PROFILE); G3DSA:3.10.20.240 (GENE3D), PTHR31734 (PANTHER), SSF54277 (SUPERFAMILY)
Gorai.001G043900.2	auxin-responsive protein iaa13-like	1044	20	1.04e-69	0.5685	5	P:regulation of transcription, DNA-dependent; P:transcription, DNA-dependent; P:auxin mediated signaling pathway; F:protein dimerization activity; C:nucleus		SignalP-NN(euk) (SIGNALP), tmhmm (TMHMM)
Gorai.001G043900.3	probable lrr receptor-like serine threonine-protein kinase at1g56130-like	1050	20	1.18e-57	0.5535	8	P:regulation of transcription, DNA-dependent; P:transcription, DNA-dependent; P:auxin mediated signaling pathway; F:protein dimerization activity; C:nucleus; P:protein N-linked glycosylation; F:beta-1,4-mannosylglycoprotein 4-beta-N-acetylglucosaminyltransferase activity; C:membrane		SignalP-NN(euk) (SIGNALP), tmhmm (TMHMM)
Gorai.001G043900.4	probable lrr receptor-like serine threonine-protein kinase at1g56130-like	1126	20	7.66e-54	0.5535	1	P:cellular process	-	SignalP-NN(euk) (SIGNALP), tmhmm (TMHMM)
Gorai.001G044200.1	probable receptor-like protein kinase at5g15080-like	2065	20	0	0.914	10	F:ATP binding; F:protein kinase activity; P:protein phosphorylation; F:transferase activity, transferring phosphorus-containing groups; F:protein serine/threonine kinase activity; F:transferase activity; P:phosphorylation; F:non-membrane spanning protein tyrosine kinase activity; F:kinase activity; C:mitochondrion		no IPS match
Gorai.001G044200.2	probable receptor-like protein kinase at5g15080-like	1915	20	0	0.8995	10	F:ATP binding; F:protein kinase activity; P:protein phosphorylation; F:transferase activity, transferring phosphorus-containing groups; F:protein serine/threonine kinase activity; F:transferase activity; P:phosphorylation; F:non-membrane spanning protein tyrosine kinase activity; F:kinase activity; C:mitochondrion		no IPS match
Gorai.001G044300.1	calmodulin-like protein 5-like	792	20	1.99e-81	0.7065	1	F:calcium ion binding	-	IPR002048 (SMART); IPR011992 (G3DSA:1.10.238.GENE3D); IPR018247 (PROSITE); PTHR10891 (PANTHER), PTHR10891:SF141 (PANTHER), SignalP-NN(euk) (SIGNALP), tmhmm (TMHMM), SSF47473 (SUPERFAMILY)
Gorai.001G044700.1	cellulose synthase a catalytic subunit 7	3952	20	0	0.942	8	F:protein binding; F:zinc ion binding; C:membrane; F:cellulose synthase (UDP-forming) activity; P:cellulose biosynthetic process; P:starch metabolic process; P:sucrose metabolic process; P:UDP-glucose metabolic process	EC:2.4.1.12	IPR001841 (PROFILE); IPR005150 (PFAM); IPR013083 (G3DSA:3.30.40.GENE3D); PTHR13301 (PANTHER), PTHR13301:SF21 (PANTHER), tmhmm (TMHMM), SSF53448 (SUPERFAMILY), SSF57850 (SUPERFAMILY)
Gorai.001G044700.2	cellulose synthase a catalytic subunit 7	3949	20	0	0.9425	8	F:protein binding; F:zinc ion binding; C:membrane; F:cellulose synthase (UDP-forming) activity; P:cellulose biosynthetic process; P:starch metabolic process; P:sucrose metabolic process; P:UDP-glucose metabolic process	EC:2.4.1.12	IPR001841 (PROFILE); IPR005150 (PFAM); IPR013083 (G3DSA:3.30.40.GENE3D); PTHR13301 (PANTHER), PTHR13301:SF21 (PANTHER), tmhmm (TMHMM), SSF53448 (SUPERFAMILY), SSF57850 (SUPERFAMILY)
Gorai.001G044700.3	cellulose synthase a catalytic subunit 7	3558	20	0	0.9105	8	F:protein binding; F:zinc ion binding; C:membrane; F:cellulose synthase (UDP-forming) activity; P:cellulose biosynthetic process; P:starch metabolic process; P:sucrose metabolic process; P:UDP-glucose metabolic process	EC:2.4.1.12	IPR001841 (PROFILE); IPR005150 (PFAM); IPR013083 (G3DSA:3.30.40.GENE3D); PTHR13301 (PANTHER), PTHR13301:SF21 (PANTHER), tmhmm (TMHMM), SSF57850 (SUPERFAMILY)
Gorai.001G044800.1	translation initiation factor if-3	1415	20	1.39e-134	0.8165	3	F:translation initiation factor activity; C:ribosome; P:regulation of translational initiation	-	IPR001288 (PANTHER); IPR019813 (PROSITE); IPR019814 (G3DSA:3.10.20.GENE3D); IPR019815 (PFAM); G3DSA:3.30.110.10 (GENE3D)
Gorai.001G044800.2	translation initiation factor if-3	1191	20	2.18e-133	0.8065	3	F:translation initiation factor activity; C:ribosome; P:regulation of translational initiation	-	IPR001288 (PANTHER); IPR019813 (PROSITE); IPR019814 (G3DSA:3.10.20.GENE3D); IPR019815 (PFAM); G3DSA:3.30.110.10 (GENE3D)
Gorai.001G044900.1	peptidylprolyl isomerase	3042	20	2.12e-106	0.875	2	F:peptidyl-prolyl cis-trans isomerase activity; P:protein folding	EC:5.2.1.8	IPR002130 (PRINTS); G3DSA:2.40.100.10 (GENE3D), PTHR11071 (PANTHER)
Gorai.001G044900.2	peptidylprolyl isomerase	2766	20	3.4e-107	0.875	2	F:peptidyl-prolyl cis-trans isomerase activity; P:protein folding	EC:5.2.1.8	IPR002130 (PRINTS); G3DSA:2.40.100.10 (GENE3D), PTHR11071 (PANTHER)
Gorai.001G044900.3	peptidylprolyl isomerase	2728	20	2.56e-107	0.875	2	F:peptidyl-prolyl cis-trans isomerase activity; P:protein folding	EC:5.2.1.8	IPR002130 (PRINTS); G3DSA:2.40.100.10 (GENE3D), PTHR11071 (PANTHER)
Gorai.001G044900.4	peptidylprolyl isomerase	2852	20	6.04e-107	0.875	2	F:peptidyl-prolyl cis-trans isomerase activity; P:protein folding	EC:5.2.1.8	IPR002130 (PRINTS); G3DSA:2.40.100.10 (GENE3D), PTHR11071 (PANTHER)
Gorai.001G044900.5	peptidyl-prolyl cis-trans isomerase cyp19-2 isoform 1	2596	20	9.28e-41	0.858	2	F:peptidyl-prolyl cis-trans isomerase activity; P:protein folding	EC:5.2.1.8	IPR002130 (PFAM); G3DSA:2.40.100.10 (GENE3D), PTHR11071 (PANTHER)
Gorai.001G045200.1	Uncharacterized protein isoform 1	1602	20	0	0.8855	7	C:cell wall; C:plant-type cell wall; P:response to karrikin; F:molecular_function; P:biological_process; C:plasmodesma; P:root morphogenesis		IPR006946 (PFAM); IPR008979 (SUPERFAMILY); PTHR31265 (PANTHER), PTHR31265:SF0 (PANTHER), SignalP-NN(euk) (SIGNALP)
Gorai.001G045200.2	Uncharacterized protein isoform 1	1587	20	0	0.8865	7	C:cell wall; C:plant-type cell wall; P:response to karrikin; F:molecular_function; P:biological_process; C:plasmodesma; P:root morphogenesis		IPR006946 (PFAM); IPR008979 (SUPERFAMILY); PTHR31265 (PANTHER), PTHR31265:SF0 (PANTHER), SignalP-NN(euk) (SIGNALP)
Gorai.001G045300.1	transmembrane 9 superfamily member 4-like	2305	20	0	0.929	3	C:integral to membrane; C:cytosol; C:Golgi apparatus		no IPS match
Gorai.001G045600.1	enhancer of polycomb-like transcription factor isoform 1	6107	20	0	0.676	1	C:Piccolo NuA4 histone acetyltransferase complex	-	IPR002999 (SMART); IPR019542 (PFAM); IPR024943 (PANTHER); PTHR14898:SF0 (PANTHER)
Gorai.001G045700.1	serine threonine protein phosphatase 2a 57 kda regulatory subunit b iota isoform-like	2433	20	0	0.87	4	C:protein phosphatase type 2A complex; P:signal transduction; F:protein phosphatase type 2A regulator activity; F:binding	-	IPR002554 (PIR); IPR016024 (SUPERFAMILY); PTHR10257:SF3 (PANTHER)
Gorai.001G046100.1	low psii accumulation2 protein	1311	20	1.05e-38	0.8795	11	C:thylakoid membrane; P:regulation of protein dephosphorylation; P:photosystem II assembly; P:chloroplast relocation; P:defense response to bacterium; P:photosynthetic electron transport in photosystem I; C:chloroplast thylakoid; P:positive regulation of transcription, DNA-dependent; P:transcription from plastid promoter; P:rRNA processing; P:thylakoid membrane organization	-	tmhmm (TMHMM)
Gorai.001G046200.1	40s ribosomal protein s20-2-like	823	20	5.7e-78	0.97	5	F:structural constituent of ribosome; P:translation; C:small ribosomal subunit; F:RNA binding; P:ribosome biogenesis	-	IPR001848 (PRINTS); IPR005729 (TIGRFAMs); IPR018268 (PROSITE); IPR027486 (G3DSA:3.30.70.GENE3D)
Gorai.001G046200.2	40s ribosomal protein s20-2-like	922	20	5.99e-79	0.98	5	F:structural constituent of ribosome; P:translation; C:small ribosomal subunit; F:RNA binding; P:ribosome biogenesis	-	IPR001848 (PRINTS); IPR005729 (TIGRFAMs); IPR018268 (PROSITE); IPR027486 (G3DSA:3.30.70.GENE3D)
Gorai.001G046200.3	40s ribosomal protein s20-2-like	820	20	9.68e-80	0.98	5	F:structural constituent of ribosome; P:translation; C:small ribosomal subunit; F:RNA binding; P:ribosome biogenesis	-	IPR001848 (PRINTS); IPR005729 (TIGRFAMs); IPR018268 (PROSITE); IPR027486 (G3DSA:3.30.70.GENE3D)
Gorai.001G046300.1	protein	3287	20	0	0.6545	2	F:nucleic acid binding; F:nucleotide binding	-	IPR000504 (PFAM); IPR012677 (G3DSA:3.30.70.GENE3D); PTHR24012 (PANTHER), PTHR24012:SF59 (PANTHER), SSF54928 (SUPERFAMILY)
Gorai.001G046300.2	protein	3231	20	0	0.654	2	F:nucleic acid binding; F:nucleotide binding	-	IPR000504 (PFAM); IPR012677 (G3DSA:3.30.70.GENE3D); PTHR24012 (PANTHER), PTHR24012:SF59 (PANTHER), SSF54928 (SUPERFAMILY)
Gorai.001G046300.3	protein	2874	20	0	0.6545	4	F:nucleic acid binding; F:nucleotide binding; C:ribonucleoprotein complex; C:cytoplasmic membrane-bounded vesicle		tmhmm (TMHMM)
Gorai.001G046400.1	enolase isoform 1	1785	20	0	0.9165	8	C:phosphopyruvate hydratase complex; F:magnesium ion binding; F:phosphopyruvate hydratase activity; P:glycolysis; P:tryptophan biosynthetic process; P:gluconeogenesis; P:tyrosine biosynthetic process; P:L-phenylalanine biosynthetic process	EC:4.2.1.11	IPR000941 (PRINTS); IPR020810 (PFAM); IPR020811 (PFAM); G3DSA:3.20.20.120 (GENE3D), G3DSA:3.30.390.10 (GENE3D), SSF51604 (SUPERFAMILY), SSF54826 (SUPERFAMILY)
Gorai.001G046400.2	enolase	1803	20	0	0.9595	19	F:copper ion binding; C:membrane; C:nucleus; C:mitochondrion; P:response to abscisic acid stimulus; C:mitochondrial envelope; C:apoplast; P:response to light stimulus; P:glycolysis; F:phosphopyruvate hydratase activity; P:response to cold; P:response to salt stress; P:response to cadmium ion; F:magnesium ion binding; C:plasma membrane; C:chloroplast; C:phosphopyruvate hydratase complex; F:lyase a…		no IPS match
Gorai.001G046400.3	enolase isoform 1	1264	20	0	0.973	8	C:phosphopyruvate hydratase complex; F:magnesium ion binding; F:phosphopyruvate hydratase activity; P:glycolysis; P:tryptophan biosynthetic process; P:gluconeogenesis; P:tyrosine biosynthetic process; P:L-phenylalanine biosynthetic process	EC:4.2.1.11	IPR000941 (PRINTS); IPR020809 (PROSITE); IPR020810 (PFAM); G3DSA:3.20.20.120 (GENE3D), SSF51604 (SUPERFAMILY)
Gorai.001G046600.1	probable rrna-processing protein ebp2 homolog	1287	20	2.82e-111	0.847	7	P:oxidation-reduction process; F:oxidoreductase activity; F:2-alkenal reductase [NAD(P)] activity; P:protein targeting to mitochondrion; P:RNA methylation; P:protein import into nucleus; C:intracellular		IPR008610 (PANTHER); PTHR13028:SF0 (PANTHER)
Gorai.001G047000.1	k(+) efflux antiporter 5-like	2628	20	0	0.9115	5	P:cation transport; F:solute:hydrogen antiporter activity; C:integral to membrane; P:transmembrane transport; P:regulation of pH	-	IPR006153 (PFAM); PTHR16254 (PANTHER), SignalP-NN(euk) (SIGNALP), tmhmm (TMHMM)
Gorai.001G047100.1	peptidase family m48 family isoform 1	2040	20	0	0.783	3	F:metalloendopeptidase activity; P:proteolysis; C:membrane	EC:3.4.24.0	IPR001915 (PFAM); G3DSA:3.30.2010.10 (GENE3D), PTHR22726 (PANTHER), tmhmm (TMHMM)
Gorai.001G047200.1	cytochrome p450	1938	20	0	0.7405	4	F:electron carrier activity; F:heme binding; P:oxidation-reduction process; P:electron transport	-	IPR001128 (PRINTS); IPR002401 (PRINTS); PTHR24296 (PANTHER), PTHR24296:SF0 (PANTHER), SignalP-NN(euk) (SIGNALP), tmhmm (TMHMM)
Gorai.001G047200.2	cytochrome p450 704c1-like	1863	20	0	0.792	4	F:electron carrier activity; F:heme binding; P:oxidation-reduction process; P:electron transport	-	IPR001128 (PRINTS); IPR002401 (PRINTS); PTHR24296 (PANTHER), PTHR24296:SF0 (PANTHER), SignalP-NN(euk) (SIGNALP), tmhmm (TMHMM)
Gorai.001G047200.3	cytochrome p450 704c1-like	1807	20	0	0.7795	4	F:electron carrier activity; F:heme binding; P:oxidation-reduction process; P:electron transport	-	IPR001128 (PRINTS); IPR002401 (PRINTS); PTHR24296 (PANTHER), PTHR24296:SF0 (PANTHER), SignalP-NN(euk) (SIGNALP), tmhmm (TMHMM)
Gorai.001G047200.4	cytochrome p450 704c1-like	1922	20	0	0.794	4	F:electron carrier activity; F:heme binding; P:oxidation-reduction process; P:electron transport	-	IPR001128 (PRINTS); IPR002401 (PRINTS); PTHR24296 (PANTHER), PTHR24296:SF0 (PANTHER), SignalP-NN(euk) (SIGNALP), tmhmm (TMHMM)
Gorai.001G047200.5	cytochrome p450 704c1-like	1829	20	0	0.7855	4	F:electron carrier activity; F:heme binding; P:oxidation-reduction process; P:electron transport	-	IPR001128 (PRINTS); IPR002401 (PRINTS); PTHR24296 (PANTHER), PTHR24296:SF0 (PANTHER), SignalP-NN(euk) (SIGNALP), tmhmm (TMHMM)
Gorai.001G047200.6	cytochrome p450 704c1-like	1602	20	0	0.809	4	F:electron carrier activity; F:heme binding; P:oxidation-reduction process; P:electron transport	-	IPR001128 (PRINTS); IPR002401 (PRINTS); PTHR24296 (PANTHER), PTHR24296:SF0 (PANTHER), SignalP-NN(euk) (SIGNALP), tmhmm (TMHMM)
Gorai.001G047700.1	b12d-like protein	952	20	3.54e-50	0.9355	1	C:peroxisome		IPR010530 (PFAM); SignalP-NN(euk) (SIGNALP), tmhmm (TMHMM)
Gorai.001G047800.1	kinesin light chain	3330	20	0	0.8205	1	F:protein binding	-	IPR001440 (PFAM); IPR011990 (G3DSA:1.25.40.GENE3D); IPR013026 (PROFILE); IPR019734 (PFAM); PTHR19959 (PANTHER), PTHR19959:SF23 (PANTHER), PF13424 (PFAM), SSF48452 (SUPERFAMILY)
Gorai.001G047800.2	kinesin light chain	2333	20	0	0.811	2	P:pollen tube growth; C:plasma membrane		no IPS match
Gorai.001G047900.1	nuclear-interacting partner of alk	3384	20	0	0.636	2	C:nucleus; F:zinc ion binding	-	IPR012935 (PFAM); PTHR15835 (PANTHER), PTHR15835:SF2 (PANTHER)
Gorai.001G047900.2	nuclear-interacting partner of alk	3126	20	0	0.6345	2	C:nucleus; F:zinc ion binding	-	IPR012935 (PFAM); PTHR15835 (PANTHER), PTHR15835:SF2 (PANTHER)
Gorai.001G047900.3	nuclear-interacting partner of alk	3096	20	0	0.6445	2	C:nucleus; F:zinc ion binding	-	IPR012935 (PFAM); PTHR15835 (PANTHER), PTHR15835:SF2 (PANTHER)
Gorai.001G047900.5	nuclear-interacting partner of alk	3036	20	0	0.6345	2	C:nucleus; F:zinc ion binding	-	IPR012935 (PFAM); PTHR15835 (PANTHER), PTHR15835:SF2 (PANTHER)
Gorai.001G047900.6	nuclear-interacting partner of alk	3170	20	0	0.6405	2	C:nucleus; F:zinc ion binding	-	IPR012935 (PFAM); PTHR15835 (PANTHER), PTHR15835:SF2 (PANTHER)
Gorai.001G048000.1	single-stranded dna-binding mitochondrial-like	1375	20	1.21e-88	0.7295	2	F:single-stranded DNA binding; P:DNA replication	-	IPR000424 (PFAM); IPR011344 (PANTHER); IPR012340 (G3DSA:2.40.50.GENE3D)
Gorai.001G048000.2	single-stranded dna-binding mitochondrial-like	1124	20	1.48e-61	0.7185	2	F:single-stranded DNA binding; P:DNA replication	-	IPR000424 (PFAM); IPR011344 (PANTHER); IPR012340 (G3DSA:2.40.50.GENE3D)
Gorai.001G048000.3	single-stranded dna-binding mitochondrial-like	1053	20	1.33e-43	0.7905	5	P:DNA replication; F:single-stranded DNA binding; F:DNA binding; P:biological_process; C:mitochondrion		tmhmm (TMHMM)
Gorai.001G048300.1	monocopper oxidase-like protein sks1-like	2572	20	0	0.879	3	F:oxidoreductase activity; P:oxidation-reduction process; F:copper ion binding	-	IPR001117 (PFAM); IPR008972 (G3DSA:2.60.40.GENE3D); IPR011706 (PFAM); IPR011707 (PFAM); PTHR11709 (PANTHER), PTHR11709:SF21 (PANTHER), SignalP-NN(euk) (SIGNALP), tmhmm (TMHMM)
Gorai.001G048500.4	e3 ubiquitin protein ligase rin2-like	2631	20	0	0.7735	6	F:zinc ion binding; P:positive regulation of plant-type hypersensitive response; F:ubiquitin-protein ligase activity; F:protein binding; C:plasma membrane; P:protein ubiquitination	EC:6.3.2.19	IPR001841 (PFAM); IPR013083 (G3DSA:3.30.40.GENE3D); PTHR12477 (PANTHER), PTHR12477:SF6 (PANTHER), SignalP-NN(euk) (SIGNALP), tmhmm (TMHMM), SSF57850 (SUPERFAMILY)
Gorai.001G048500.6	e3 ubiquitin protein ligase rin2-like	2553	20	0	0.738	6	F:zinc ion binding; P:positive regulation of plant-type hypersensitive response; F:ubiquitin-protein ligase activity; F:protein binding; C:plasma membrane; P:protein ubiquitination	EC:6.3.2.19	IPR001841 (PFAM); IPR013083 (G3DSA:3.30.40.GENE3D); PTHR12477 (PANTHER), PTHR12477:SF6 (PANTHER), SignalP-NN(euk) (SIGNALP), tmhmm (TMHMM), SSF57850 (SUPERFAMILY)
Gorai.001G048500.7	e3 ubiquitin protein ligase rin2-like	2553	20	0	0.741	6	F:zinc ion binding; P:positive regulation of plant-type hypersensitive response; F:ubiquitin-protein ligase activity; F:protein binding; C:plasma membrane; P:protein ubiquitination	EC:6.3.2.19	IPR001841 (PFAM); IPR013083 (G3DSA:3.30.40.GENE3D); PTHR12477 (PANTHER), PTHR12477:SF6 (PANTHER), SignalP-NN(euk) (SIGNALP), tmhmm (TMHMM), SSF57850 (SUPERFAMILY)
Gorai.001G048500.9	e3 ubiquitin protein ligase rin2-like	2518	20	0	0.741	6	F:zinc ion binding; P:positive regulation of plant-type hypersensitive response; F:ubiquitin-protein ligase activity; F:protein binding; C:plasma membrane; P:protein ubiquitination	EC:6.3.2.19	no IPS match
Gorai.001G048600.1	glycerol-3-phosphate transporter 1-like	2213	20	0	0.864	5	P:phosphate ion homeostasis; P:transmembrane transport; F:sugar:hydrogen symporter activity; P:carbohydrate transport; C:integral to membrane	-	IPR000849 (PIR); IPR011701 (PFAM); IPR016196 (SUPERFAMILY); IPR020846 (PROFILE); G3DSA:1.20.1250.20 (GENE3D), PTHR11662 (PANTHER), PTHR11662:SF34 (PANTHER), tmhmm (TMHMM)
Gorai.001G048900.1	Uncharacterized protein TCM_014918	939	1	7.39e-28	0.72	0	-		tmhmm (TMHMM)
Gorai.001G049100.1	structural maintenance of chromosomes protein 2-1-like	4010	20	0	0.8315	25	P:methylation-dependent chromatin silencing; P:chromatin silencing by small RNA; P:regulation of DNA replication; P:cytokinesis by cell plate formation; P:histone H3-K9 methylation; P:DNA replication initiation; P:DNA recombination; P:regulation of G2/M transition of mitotic cell cycle; P:cell proliferation; P:defense response to virus; P:floral organ formation; P:DNA methylation; P:anaphase; F:t…	-	IPR003395 (PFAM); IPR010935 (PFAM); IPR024704 (PIR); IPR027120 (PTHR18937:PANTHER); IPR027417 (SUPERFAMILY); G3DSA:3.40.50.300 (GENE3D), PTHR18937 (PANTHER), tmhmm (TMHMM)
Gorai.001G049600.1	60s ribosomal protein l15-like isoform 1	1053	20	8.73e-124	0.974	4	F:structural constituent of ribosome; C:ribosome; P:translation; P:ribosome biogenesis	-	IPR000439 (PANTHER); IPR012678 (SUPERFAMILY); IPR020925 (PROSITE); IPR024794 (G3DSA:3.40.1120.GENE3D)
Gorai.001G050100.1	#NAME?	1495	20	0	0.926	3	F:zinc ion binding; F:oxidoreductase activity; P:oxidation-reduction process	-	IPR002085 (PANTHER); IPR011032 (G3DSA:3.90.180.GENE3D); IPR013149 (PFAM); IPR013154 (PFAM); IPR016040 (G3DSA:3.40.50.GENE3D); IPR020843 (SMART); PTHR11695:SF31 (PANTHER), SSF51735 (SUPERFAMILY)
Gorai.001G050100.2	#NAME?	1409	20	0	0.9095	3	F:zinc ion binding; F:oxidoreductase activity; P:oxidation-reduction process	-	IPR002085 (PANTHER); IPR011032 (G3DSA:3.90.180.GENE3D); IPR013149 (PFAM); IPR013154 (PFAM); IPR016040 (G3DSA:3.40.50.GENE3D); IPR020843 (SMART); PTHR11695:SF31 (PANTHER), SSF51735 (SUPERFAMILY)
Gorai.001G050400.1	had subfamily iiib acid phosphatase	1294	20	2.66e-142	0.807	3	F:acid phosphatase activity; P:riboflavin metabolic process; P:hexachlorocyclohexane metabolic process	EC:3.1.3.2	IPR005519 (PFAM); IPR010028 (TIGRFAMs); IPR023214 (G3DSA:3.40.50.GENE3D); PTHR31284 (PANTHER), PTHR31284:SF0 (PANTHER), SignalP-NN(euk) (SIGNALP), tmhmm (TMHMM)
Gorai.001G050800.1	ubiquinol-cytochrome c reductase complex chaperone cbp3 homolog	1679	20	1.12e-171	0.8405	3	C:mitochondrion; F:molecular_function; P:biological_process		IPR007129 (PANTHER); IPR021150 (PFAM)
Gorai.001G050900.1	u3snornp10 and nuc211 domain-containing protein	7137	20	0	0.6925	1	F:binding	-	IPR011989 (G3DSA:1.25.10.GENE3D); IPR012954 (PFAM); IPR016024 (SUPERFAMILY); IPR022125 (PFAM); PTHR13457 (PANTHER), PTHR13457:SF0 (PANTHER)
Gorai.001G050900.2	u3snornp10 and nuc211 domain-containing protein	6994	20	0	0.6935	1	F:binding	-	IPR011989 (G3DSA:1.25.10.GENE3D); IPR012954 (PFAM); IPR016024 (SUPERFAMILY); IPR022125 (PFAM); PTHR13457 (PANTHER), PTHR13457:SF0 (PANTHER)
Gorai.001G051000.1	6-phosphofructokinase chloroplastic-like	2338	20	0	0.8855	9	F:ATP binding; F:6-phosphofructokinase activity; P:glycolysis; C:6-phosphofructokinase complex; C:chloroplast; F:kinase activity; P:phosphorylation; F:transferase activity; F:diphosphate-fructose-6-phosphate 1-phosphotransferase activity		tmhmm (TMHMM)
Gorai.001G051100.1	ap2 erf domain-containing transcription factor	1172	20	1.11e-128	0.633	5	F:sequence-specific DNA binding transcription factor activity; F:DNA binding; P:regulation of transcription, DNA-dependent; C:transcription factor complex; P:regulation of transcription, DNA-dependent	-	IPR001471 (PRINTS); IPR016177 (SUPERFAMILY); PTHR31190 (PANTHER), PTHR31190:SF0 (PANTHER)
Gorai.001G051200.1	ap2 erf domain-containing transcription factor	1368	20	3.99e-68	0.607	4	F:sequence-specific DNA binding transcription factor activity; F:DNA binding; C:transcription factor complex; P:regulation of transcription, DNA-dependent	-	IPR001471 (PRINTS); IPR016177 (SUPERFAMILY); PTHR31190 (PANTHER), PTHR31190:SF0 (PANTHER)
Gorai.001G051400.1	main allergen 15 kda oleosin	831	20	7.51e-31	0.829	2	C:monolayer-surrounded lipid storage body; C:integral to membrane	-	IPR000136 (PFAM); SignalP-NN(euk) (SIGNALP), tmhmm (TMHMM)
Gorai.001G051500.1	embryonic flower 2	2329	20	0	0.7825	10	P:vernalization response; P:negative regulation of flower development; F:zinc ion binding; P:regulation of gene expression by genetic imprinting; F:DNA binding; F:protein binding; F:sequence-specific DNA binding transcription factor activity; P:histone methylation; C:transcription factor complex; P:regulation of transcription, DNA-dependent	-	IPR019135 (PFAM); PTHR22597 (PANTHER)
Gorai.001G051500.2	embryonic flower 2	2250	20	0	0.78	10	P:vernalization response; P:negative regulation of flower development; F:zinc ion binding; P:regulation of gene expression by genetic imprinting; F:DNA binding; F:protein binding; F:sequence-specific DNA binding transcription factor activity; P:histone methylation; C:transcription factor complex; P:regulation of transcription, DNA-dependent	-	IPR019135 (PFAM); PTHR22597 (PANTHER)
Gorai.001G051500.4	embryonic flower 2	1994	20	0	0.772	10	P:vernalization response; P:negative regulation of flower development; F:zinc ion binding; P:regulation of gene expression by genetic imprinting; F:DNA binding; F:protein binding; F:sequence-specific DNA binding transcription factor activity; P:histone methylation; C:transcription factor complex; P:regulation of transcription, DNA-dependent	-	IPR019135 (PFAM); PTHR22597 (PANTHER), SignalP-NN(euk) (SIGNALP)
Gorai.001G051800.1	orange protein	1218	20	8.92e-169	0.8705	5	F:unfolded protein binding; F:heat shock protein binding; C:plastid; P:carotene biosynthetic process; P:chromoplast organization		tmhmm (TMHMM)
Gorai.001G051800.2	orange protein	1648	20	1.54e-166	0.8705	5	F:unfolded protein binding; F:heat shock protein binding; C:plastid; P:carotene biosynthetic process; P:chromoplast organization		tmhmm (TMHMM)
Gorai.001G051800.3	orange protein	1086	20	9.22e-155	0.9365	5	F:unfolded protein binding; F:heat shock protein binding; C:plastid; P:carotene biosynthetic process; P:chromoplast organization		tmhmm (TMHMM)
Gorai.001G051800.4	orange protein isoform partial	850	20	3.76e-83	0.8305	5	F:unfolded protein binding; F:heat shock protein binding; C:plastid; P:carotene biosynthetic process; P:chromoplast organization		tmhmm (TMHMM)
Gorai.001G051900.1	---NA---	894	0			0	-		SignalP-NN(euk) (SIGNALP), tmhmm (TMHMM)
Gorai.001G052000.1	dna (cytosine-5)-methyltransferase	3584	20	0	0.7855	3	F:DNA binding; P:DNA methylation; F:methyltransferase activity	EC:2.1.1.0	IPR000953 (SMART); IPR001025 (PFAM); IPR001525 (PRINTS); IPR016197 (SUPERFAMILY); IPR018117 (PROSITE); IPR023779 (PROSITE); IPR023780 (PFAM); IPR025821 (PROFILE); G3DSA:2.40.50.40 (GENE3D), G3DSA:3.40.50.150 (GENE3D), G3DSA:3.90.120.10 (GENE3D), PTHR10629:SF10 (PANTHER), SSF53335 (SUPERFAMILY)
Gorai.001G052200.1	mitochondrial import inner membrane translocase subunit tim17 tim22 tim23 family protein	2934	20	0	0.877	1	F:protein binding	-	IPR002110 (SMART); IPR003397 (PFAM); IPR020683 (G3DSA:1.25.40.GENE3D); IPR026749 (PANTHER); IPR026961 (PFAM); PTHR12459:SF0 (PANTHER), tmhmm (TMHMM)
Gorai.001G052300.1	lil3 protein	1080	20	6.53e-116	0.6985	23	C:chloroplast thylakoid membrane; C:chloroplast; P:response to far red light; P:cell differentiation; P:stomatal complex morphogenesis; P:regulation of transcription, DNA-dependent; P:thylakoid membrane organization; P:plastid organization; P:leaf morphogenesis; P:chloroplast relocation; P:chlorophyll biosynthetic process; P:regulation of translation; F:sequence-specific DNA binding transcription…		IPR023329 (SUPERFAMILY); tmhmm (TMHMM)
Gorai.001G052300.2	lil3 protein	1077	20	2.49e-113	0.692	23	C:chloroplast thylakoid membrane; C:chloroplast; P:response to far red light; P:cell differentiation; P:stomatal complex morphogenesis; P:regulation of transcription, DNA-dependent; P:thylakoid membrane organization; P:plastid organization; P:leaf morphogenesis; P:chloroplast relocation; P:chlorophyll biosynthetic process; P:regulation of translation; F:sequence-specific DNA binding transcription…		IPR023329 (SUPERFAMILY); tmhmm (TMHMM)
Gorai.001G052400.1	mediator of rna polymerase ii transcription subunit 31-like	1315	20	2.23e-97	0.797	3	P:regulation of transcription, DNA-dependent; F:RNA polymerase II transcription cofactor activity; C:mediator complex		tmhmm (TMHMM)
Gorai.001G052500.1	polyadenylate-binding protein 2-like	1108	20	1.36e-134	0.8745	3	F:nucleic acid binding; F:poly(A) RNA binding; F:nucleotide binding		SignalP-NN(euk) (SIGNALP), tmhmm (TMHMM)
Gorai.001G052500.2	polyadenylate-binding protein 2-like	1448	20	6.97e-133	0.8745	3	F:nucleic acid binding; F:poly(A) RNA binding; F:nucleotide binding		SignalP-NN(euk) (SIGNALP)
Gorai.001G052500.3	polyadenylate-binding protein 2-like	1214	20	1.19e-100	0.94	3	F:nucleic acid binding; F:poly(A) RNA binding; F:nucleotide binding		no IPS match
Gorai.001G052500.4	polyadenylate-binding protein 2-like	988	20	3.95e-36	0.7655	3	F:nucleic acid binding; F:nucleotide binding; F:poly(A) RNA binding		SignalP-NN(euk) (SIGNALP)
Gorai.001G052500.5	polyadenylate-binding protein 2-like	1068	20	1.8e-136	0.87	2	F:nucleic acid binding; F:nucleotide binding	-	IPR000504 (PFAM); IPR012677 (G3DSA:3.30.70.GENE3D); PTHR23365 (PANTHER), SSF54928 (SUPERFAMILY)
Gorai.001G052600.1	pterin-4-alpha-carbinolamine dehydratase-like	1122	20	9.06e-108	0.843	2	P:tetrahydrobiopterin biosynthetic process; F:4-alpha-hydroxytetrahydrobiopterin dehydratase activity	EC:4.2.1.96	IPR001533 (G3DSA:3.30.1360.GENE3D); PTHR12599:SF0 (PANTHER)
Gorai.001G053300.1	nadph oxidase	2986	20	0	0.8205	6	C:membrane; P:oxidation-reduction process; F:calcium ion binding; F:peroxidase activity; P:peroxidase reaction; P:response to oxidative stress	EC:1.11.1.7	IPR000778 (PRINTS); IPR002048 (PFAM); IPR011992 (G3DSA:1.10.238.GENE3D); IPR013112 (PFAM); IPR013121 (PFAM); IPR013130 (PFAM); IPR013623 (PFAM); IPR017927 (PROFILE); IPR017938 (SUPERFAMILY); IPR018247 (PROSITE); G3DSA:2.40.30.10 (GENE3D), G3DSA:3.40.50.80 (GENE3D), PTHR11972 (PANTHER), PTHR11972:SF5 (PANTHER), tmhmm (TMHMM), SSF47473 (SUPERFAMILY), SSF52343 (SUPERFAMILY)
Gorai.001G053400.1	calnexin homolog	2090	20	0	0.9125	20	F:carbohydrate binding; C:integral to membrane; C:membrane; C:endoplasmic reticulum membrane; P:protein folding; C:endoplasmic reticulum; F:metal ion binding; F:calcium ion binding; F:unfolded protein binding; C:plant-type cell wall; C:vacuole; C:mitochondrion; C:microsome; C:plasma membrane; C:chloroplast; C:vacuolar membrane; P:response to hydrogen peroxide; P:response to endoplasmic reticulum …		tmhmm (TMHMM)
Gorai.001G053400.2	calnexin homolog	2270	20	0	0.9125	20	F:carbohydrate binding; C:integral to membrane; C:membrane; C:endoplasmic reticulum membrane; P:protein folding; C:endoplasmic reticulum; F:metal ion binding; F:calcium ion binding; F:unfolded protein binding; C:plant-type cell wall; C:vacuole; C:mitochondrion; C:microsome; C:plasma membrane; C:chloroplast; C:vacuolar membrane; P:response to hydrogen peroxide; P:response to endoplasmic reticulum …		tmhmm (TMHMM)
Gorai.001G053400.3	calnexin homolog	2118	20	0	0.91	20	F:carbohydrate binding; C:integral to membrane; C:membrane; C:endoplasmic reticulum membrane; P:protein folding; C:endoplasmic reticulum; F:metal ion binding; F:calcium ion binding; F:unfolded protein binding; C:plant-type cell wall; C:vacuole; C:mitochondrion; C:microsome; C:plasma membrane; C:chloroplast; C:vacuolar membrane; P:response to hydrogen peroxide; P:response to endoplasmic reticulum …		tmhmm (TMHMM)
Gorai.001G053400.4	calnexin homolog	2213	20	0	0.9205	4	F:calcium ion binding; C:endoplasmic reticulum; P:protein folding; F:unfolded protein binding	-	IPR001580 (PRINTS); IPR008985 (SUPERFAMILY); IPR009033 (G3DSA:2.10.250.GENE3D); IPR013320 (G3DSA:2.60.120.GENE3D); IPR018124 (PROSITE); SignalP-NN(euk) (SIGNALP)
Gorai.001G053400.5	calnexin homolog	2172	20	0	0.881	20	F:carbohydrate binding; C:integral to membrane; C:membrane; C:endoplasmic reticulum membrane; P:protein folding; C:endoplasmic reticulum; F:metal ion binding; F:calcium ion binding; F:unfolded protein binding; C:plant-type cell wall; C:vacuole; C:mitochondrion; C:microsome; C:plasma membrane; C:chloroplast; C:vacuolar membrane; P:response to hydrogen peroxide; P:response to endoplasmic reticulum …		tmhmm (TMHMM)
Gorai.001G053700.1	succinate dehydrogenase assembly factor 2	983	20	1.9e-104	0.801	4	C:mitochondrion; F:molecular_function; P:biological_process; P:fatty acid catabolic process		IPR005631 (G3DSA:1.10.150.GENE3D); PTHR12469 (PANTHER), PTHR12469:SF1 (PANTHER)
Gorai.001G053700.2	succinate dehydrogenase assembly factor 2	898	20	4.13e-98	0.7675	4	C:mitochondrion; F:molecular_function; P:biological_process; P:fatty acid catabolic process		IPR005631 (G3DSA:1.10.150.GENE3D); PTHR12469 (PANTHER), PTHR12469:SF1 (PANTHER), SignalP-NN(euk) (SIGNALP)
Gorai.001G053800.1	random slug protein 5-like	1034	20	1.56e-166	0.853	3	P:transport; C:intracellular; F:transporter activity		IPR001251 (G3DSA:3.40.525.GENE3D); IPR011074 (PFAM); PTHR10174 (PANTHER), PTHR10174:SF78 (PANTHER)
Gorai.001G053800.2	random slug protein 5-like	923	20	6.96e-129	0.709	3	P:transport; C:intracellular; F:transporter activity		IPR001251 (G3DSA:3.40.525.GENE3D); IPR011074 (PFAM); PTHR10174 (PANTHER), PTHR10174:SF78 (PANTHER)
Gorai.001G053800.3	aspartate semialdehyde	1122	20	4.8e-147	0.8565	3	P:transport; C:intracellular; F:transporter activity		IPR001251 (G3DSA:3.40.525.GENE3D); IPR011074 (SUPERFAMILY); PTHR10174 (PANTHER), PTHR10174:SF78 (PANTHER)
Gorai.001G053800.4	random slug protein 5-like	1011	20	2.24e-109	0.6975	3	P:transport; C:intracellular; F:transporter activity		IPR001251 (G3DSA:3.40.525.GENE3D); IPR011074 (SUPERFAMILY); PTHR10174 (PANTHER), PTHR10174:SF78 (PANTHER)
Gorai.001G053800.5	aspartate semialdehyde	859	20	4.14e-148	0.857	3	P:transport; C:intracellular; F:transporter activity		IPR001251 (G3DSA:3.40.525.GENE3D); IPR011074 (SUPERFAMILY); PTHR10174 (PANTHER), PTHR10174:SF78 (PANTHER)
Gorai.001G054000.1	JHL07K02.14 protein, putative	1411	12	0	0.6325	4	F:molecular_function; P:biological_process; F:metal ion binding; F:zinc ion binding		no IPS match
Gorai.001G054300.1	centromere protein s	872	20	1.26e-49	0.819	1	F:protein heterodimerization activity	-	IPR009072 (G3DSA:1.10.20.GENE3D); PTHR22980 (PANTHER), PTHR22980:SF0 (PANTHER)
Gorai.001G054300.2	centromere protein s	577	20	7.29e-32	0.839	3	P:DNA-dependent transcription, initiation; F:DNA binding; P:biological_process		no IPS match
Gorai.001G054400.1	magnesium-protoporphyrin ix methyltransferase	1485	20	0	0.8665	15	C:chloroplast thylakoid membrane; C:chloroplast envelope; P:chlorophyll biosynthetic process; C:chloroplast; F:magnesium protoporphyrin IX methyltransferase activity; C:plastid; F:methyltransferase activity; F:transferase activity; P:methylation; C:chloroplast thylakoid; P:photosynthesis; P:rRNA processing; P:protein autophosphorylation; P:isopentenyl diphosphate biosynthetic process, methyleryth…		no IPS match
Gorai.001G054500.1	signal recognition particle 68 kda	2216	20	0	0.879	5	F:signal recognition particle binding; P:SRP-dependent cotranslational protein targeting to membrane; F:7S RNA binding; F:endoplasmic reticulum signal peptide binding; C:signal recognition particle, endoplasmic reticulum targeting	-	IPR026258 (PIR); PTHR12860 (PANTHER)
Gorai.001G054500.2	signal recognition particle 68 kda	2403	20	0	0.897	5	F:signal recognition particle binding; P:SRP-dependent cotranslational protein targeting to membrane; F:7S RNA binding; F:endoplasmic reticulum signal peptide binding; C:signal recognition particle, endoplasmic reticulum targeting	-	IPR026258 (PIR); PTHR12860 (PANTHER)
Gorai.001G054500.3	signal recognition particle 68 kda	2293	20	0	0.897	5	F:signal recognition particle binding; P:SRP-dependent cotranslational protein targeting to membrane; F:7S RNA binding; F:endoplasmic reticulum signal peptide binding; C:signal recognition particle, endoplasmic reticulum targeting	-	IPR026258 (PIR); PTHR12860 (PANTHER)
Gorai.001G054500.4	signal recognition particle 68 kda	2193	20	0	0.921	5	F:signal recognition particle binding; P:SRP-dependent cotranslational protein targeting to membrane; F:7S RNA binding; F:endoplasmic reticulum signal peptide binding; C:signal recognition particle, endoplasmic reticulum targeting	-	IPR026258 (PIR); PTHR12860 (PANTHER)
Gorai.001G054600.1	auxin response factor 2	3342	20	0	0.804	19	P:regulation of transcription, DNA-dependent; P:response to hormone stimulus; P:transcription, DNA-dependent; P:auxin mediated signaling pathway; F:protein dimerization activity; C:nucleus; F:DNA binding; P:ovule development; P:fruit dehiscence; P:positive regulation of flower development; P:floral organ abscission; P:negative regulation of cell proliferation; P:leaf senescence; F:sequence-specif…		no IPS match
Gorai.001G054600.2	auxin response factor 2	3417	20	0	0.804	4	C:nucleus; F:DNA binding; P:response to hormone stimulus; F:protein dimerization activity	-	IPR003311 (PFAM); IPR003340 (PFAM); IPR010525 (PFAM); IPR011525 (PROFILE); IPR015300 (G3DSA:2.40.330.GENE3D); PTHR31384 (PANTHER), SSF54277 (SUPERFAMILY)
Gorai.001G054700.1	chaperone protein chloroplastic-like	3240	20	0	0.936	4	F:ATP binding; F:protein binding; F:nucleoside-triphosphatase activity; P:protein metabolic process	EC:3.6.1.15	IPR001270 (PRINTS); IPR001943 (PFAM); IPR003593 (SMART); IPR003959 (PFAM); IPR004176 (PFAM); IPR013093 (PFAM); IPR018368 (PROSITE); IPR019489 (PFAM); IPR023150 (G3DSA:1.10.1780.GENE3D); IPR027417 (SUPERFAMILY); G3DSA:1.10.8.60 (GENE3D), G3DSA:3.40.50.300 (GENE3D), PTHR11638 (PANTHER), PTHR11638:SF19 (PANTHER), tmhmm (TMHMM), SSF81923 (SUPERFAMILY)
Gorai.001G054700.2	chaperone protein chloroplastic-like	3385	20	0	0.936	4	F:ATP binding; F:protein binding; F:nucleoside-triphosphatase activity; P:protein metabolic process	EC:3.6.1.15	IPR001270 (PRINTS); IPR001943 (PFAM); IPR003593 (SMART); IPR003959 (PFAM); IPR004176 (PFAM); IPR013093 (PFAM); IPR018368 (PROSITE); IPR019489 (PFAM); IPR023150 (G3DSA:1.10.1780.GENE3D); IPR027417 (SUPERFAMILY); G3DSA:1.10.8.60 (GENE3D), G3DSA:3.40.50.300 (GENE3D), PTHR11638 (PANTHER), PTHR11638:SF19 (PANTHER), SSF81923 (SUPERFAMILY)
Gorai.001G055100.1	protein	1159	20	5.19e-30	0.8135	4	F:structural constituent of ribosome; P:translation; C:large ribosomal subunit; P:ribosome biogenesis	-	IPR002677 (PFAM); IPR011332 (SUPERFAMILY)
Gorai.001G055100.2	protein	1110	20	4.08e-25	0.594	6	F:structural constituent of ribosome; P:translation; C:large ribosomal subunit; C:ribosome; C:intracellular; C:mitochondrion		no IPS match
Gorai.001G055100.3	protein	1032	20	8.08e-28	0.791	4	F:structural constituent of ribosome; P:translation; C:large ribosomal subunit; P:ribosome biogenesis	-	IPR002677 (PFAM)
Gorai.001G055200.1	arm repeat superfamily protein isoform 1	2191	20	0	0.804	1	F:protein binding	-	IPR000225 (PFAM); IPR011989 (G3DSA:1.25.10.GENE3D); IPR016024 (SUPERFAMILY); PTHR23315 (PANTHER), PTHR23315:SF33 (PANTHER)
Gorai.001G055300.1	probable serine threonine-protein kinase at1g54610-like	2374	20	0	0.861	5	F:ATP binding; P:protein phosphorylation; F:protein serine/threonine kinase activity; F:protein tyrosine kinase activity; P:serine family amino acid metabolic process	EC:2.7.11.0; EC:2.7.10.0	IPR000719 (PFAM); IPR002290 (SMART); IPR008271 (PROSITE); IPR011009 (SUPERFAMILY); IPR017441 (PROSITE); IPR020635 (SMART); G3DSA:1.10.510.10 (GENE3D), G3DSA:3.30.200.20 (GENE3D), PTHR24056 (PANTHER), PTHR24056:SF39 (PANTHER)
Gorai.001G055500.1	bidirectional sugar transporter sweet12-like	1186	20	7.26e-127	0.73	1	C:integral to membrane	-	IPR004316 (PFAM); PTHR10791 (PANTHER), PTHR10791:SF6 (PANTHER), SignalP-NN(euk) (SIGNALP), tmhmm (TMHMM)
Gorai.001G055500.2	bidirectional sugar transporter sweet12-like	870	20	2.65e-67	0.823	1	C:integral to membrane	-	IPR004316 (PFAM); PTHR10791 (PANTHER), PTHR10791:SF6 (PANTHER), tmhmm (TMHMM)
Gorai.001G055600.1	3-like protein	1274	20	3.31e-143	0.761	1	C:integral to membrane	-	IPR004316 (PFAM); PTHR10791 (PANTHER), SignalP-NN(euk) (SIGNALP), tmhmm (TMHMM)
Gorai.001G055800.1	glutamate-1-semialdehyde -aminomutase 2	1935	20	0	0.941	3	P:tetrapyrrole biosynthetic process; F:transaminase activity; F:pyridoxal phosphate binding	EC:2.6.1.0	IPR004639 (PTHR11986:PANTHER); IPR005814 (PANTHER); IPR015421 (G3DSA:3.40.640.GENE3D); IPR015422 (G3DSA:3.90.1150.GENE3D); IPR015424 (SUPERFAMILY); PIRSF000521 (PIR)
Gorai.001G055800.2	glutamate-1-semialdehyde -aminomutase 2	1883	20	0	0.941	3	P:tetrapyrrole biosynthetic process; F:transaminase activity; F:pyridoxal phosphate binding	EC:2.6.1.0	IPR004639 (PTHR11986:PANTHER); IPR005814 (PANTHER); IPR015421 (G3DSA:3.40.640.GENE3D); IPR015422 (G3DSA:3.90.1150.GENE3D); IPR015424 (SUPERFAMILY); PIRSF000521 (PIR)
Gorai.001G056100.1	saur family protein	947	20	1.76e-53	0.628	0	-		IPR003676 (PFAM); PTHR31374 (PANTHER), PTHR31374:SF0 (PANTHER)
Gorai.001G056300.1	60s ribosomal protein l7a-like	1298	20	2.95e-144	0.956	12	C:ribonucleoprotein complex; P:ribosome biogenesis; C:chloroplast; C:cytosolic ribosome; C:cytosolic large ribosomal subunit; C:membrane; C:plasma membrane; C:nucleolus; F:structural constituent of ribosome; P:translation; C:ribosome; C:vacuolar membrane		no IPS match
Gorai.001G056500.1	amino acid binding	1675	20	0	0.743	2	F:amino acid binding; P:metabolic process		tmhmm (TMHMM)
Gorai.001G057000.1	hva22e	958	20	2.88e-78	0.794	7	P:hyperosmotic salinity response; P:pollen development; P:response to desiccation; P:response to cold; P:negative regulation of autophagy; P:response to abscisic acid stimulus; P:flower development	-	SignalP-NN(euk) (SIGNALP), tmhmm (TMHMM)
Gorai.001G057000.2	hva22e	1137	20	2.78e-66	0.7975	10	P:response to abscisic acid stimulus; P:response to water deprivation; P:negative regulation of autophagy; P:pollen development; P:response to cold; P:flower development; P:hyperosmotic salinity response; F:molecular_function; P:response to desiccation; P:response to salt stress		tmhmm (TMHMM)
Gorai.001G057100.1	metal ion binding	1481	20	1.43e-74	0.878	2	P:metal ion transport; F:metal ion binding	-	IPR006121 (PFAM); G3DSA:3.30.70.100 (GENE3D), PTHR22814 (PANTHER), PTHR22814:SF13 (PANTHER)
Gorai.001G057100.2	metal ion binding	1347	20	3.88e-75	0.8775	2	P:metal ion transport; F:metal ion binding	-	IPR006121 (PFAM); G3DSA:3.30.70.100 (GENE3D), PTHR22814 (PANTHER), PTHR22814:SF13 (PANTHER)
Gorai.001G057100.3	metal ion binding	1188	20	9.36e-76	0.878	2	P:metal ion transport; F:metal ion binding	-	IPR006121 (PFAM); G3DSA:3.30.70.100 (GENE3D), PTHR22814 (PANTHER), PTHR22814:SF13 (PANTHER)
Gorai.001G057200.1	pleiotropic drug resistance protein 1-like	4544	20	0	0.8485	3	F:ATP binding; F:ATPase activity; C:membrane	EC:3.6.1.3	IPR003439 (PFAM); IPR003593 (SMART); IPR013525 (PFAM); IPR013581 (PFAM); IPR027417 (SUPERFAMILY); G3DSA:3.40.50.300 (GENE3D), PTHR19241 (PANTHER), PTHR19241:SF10 (PANTHER), tmhmm (TMHMM)
Gorai.001G057300.1	tpa: emb2756	560	20	6.2e-19	0.8825	3	F:DNA binding; F:zinc ion binding; C:plastid	-	no IPS match
Gorai.001G057600.1	wrky-type dna binding protein 1	769	20	6.18e-73	0.787	4	F:sequence-specific DNA binding transcription factor activity; F:sequence-specific DNA binding; C:transcription factor complex; P:regulation of transcription, DNA-dependent	-	IPR003657 (G3DSA:2.20.25.GENE3D); PTHR31221 (PANTHER)
Gorai.001G057800.1	gamma carbonic anhydrase-like mitochondrial-like	1446	20	6.82e-145	0.9345	1	F:transferase activity	-	IPR011004 (SUPERFAMILY); G3DSA:2.160.10.10 (GENE3D), PTHR13061 (PANTHER)
Gorai.001G057800.2	gamma carbonic anhydrase-like mitochondrial-like	1206	20	2e-146	0.925	1	F:transferase activity	-	IPR011004 (SUPERFAMILY); G3DSA:2.160.10.10 (GENE3D), PTHR13061 (PANTHER)
Gorai.001G057800.3	gamma carbonic anhydrase-like mitochondrial-like	1203	20	4.29e-145	0.9255	1	F:transferase activity	-	IPR011004 (SUPERFAMILY); G3DSA:2.160.10.10 (GENE3D), PTHR13061 (PANTHER)
Gorai.001G057800.4	gamma carbonic anhydrase-like mitochondrial-like	1203	20	1.68e-141	0.938	1	F:transferase activity	-	IPR011004 (SUPERFAMILY); G3DSA:2.160.10.10 (GENE3D), PTHR13061 (PANTHER)
Gorai.001G057800.5	gamma carbonic anhydrase-like mitochondrial-like	1203	20	2.18e-146	0.92	1	F:transferase activity	-	IPR011004 (SUPERFAMILY); G3DSA:2.160.10.10 (GENE3D), PTHR13061 (PANTHER)
Gorai.001G057800.6	gamma carbonic anhydrase-like mitochondrial-like	1203	20	5e-136	0.9355	1	F:transferase activity	-	IPR011004 (SUPERFAMILY); G3DSA:2.160.10.10 (GENE3D), PTHR13061 (PANTHER)
Gorai.001G058100.1	cbs domain-containing protein cbscbspb5-like	2378	20	0	0.851	1	F:protein binding	-	IPR000270 (PFAM); IPR000644 (PFAM); G3DSA:3.10.20.240 (GENE3D), G3DSA:3.10.580.10 (GENE3D), PTHR11911 (PANTHER), PTHR11911:SF18 (PANTHER), tmhmm (TMHMM), SSF54277 (SUPERFAMILY), SSF54631 (SUPERFAMILY)
Gorai.001G058100.2	cbs domain-containing protein cbscbspb5-like	2240	20	0	0.855	3	P:metabolic process; F:catalytic activity; C:mitochondrion		no IPS match
Gorai.001G058100.3	cbs domain-containing protein cbscbspb5-like	2215	20	0	0.8385	3	P:metabolic process; F:catalytic activity; C:mitochondrion		no IPS match
Gorai.001G058100.4	cbs domain-containing protein cbscbspb5-like	2071	20	0	0.8	1	F:protein binding	-	IPR000270 (PFAM); IPR000644 (PFAM); G3DSA:3.10.20.240 (GENE3D), G3DSA:3.10.580.10 (GENE3D), PTHR11911 (PANTHER), PTHR11911:SF18 (PANTHER), SSF54277 (SUPERFAMILY), SSF54631 (SUPERFAMILY)
Gorai.001G058100.5	cbs domain-containing protein cbscbspb5-like	1763	20	0	0.866	1	F:protein binding	-	IPR000270 (PFAM); IPR000644 (PFAM); G3DSA:3.10.20.240 (GENE3D), G3DSA:3.10.580.10 (GENE3D), PTHR11911 (PANTHER), PTHR11911:SF18 (PANTHER), SSF54277 (SUPERFAMILY), SSF54631 (SUPERFAMILY)
Gorai.001G058100.6	cbs domain-containing protein cbscbspb5-like	1641	20	0	0.8615	1	F:protein binding	-	IPR000270 (PFAM); IPR000644 (PFAM); G3DSA:3.10.20.240 (GENE3D), G3DSA:3.10.580.10 (GENE3D), PTHR11911 (PANTHER), PTHR11911:SF18 (PANTHER), SSF54277 (SUPERFAMILY), SSF54631 (SUPERFAMILY)
Gorai.001G058200.1	phospholipase c 3-like	2711	20	0	0.8965	3	F:hydrolase activity, acting on ester bonds; F:hydrolase activity; F:phosphatidylcholine phospholipase C activity		IPR007312 (PFAM); PTHR31956 (PANTHER), PTHR31956:SF0 (PANTHER), SignalP-NN(euk) (SIGNALP)
Gorai.001G058300.1	phospholipase c 3-like	1372	20	7.96e-68	0.8755	1	F:phosphatidylcholine phospholipase C activity	EC:3.1.4.3	no IPS match
Gorai.001G058300.4	mediator of rna polymerase ii transcription subunit 30-like	1212	20	2.62e-63	0.775	2	F:phosphatidylcholine phospholipase C activity; C:mediator complex	EC:3.1.4.3	SignalP-NN(euk) (SIGNALP)
Gorai.001G058500.1	nuclear transcription factor y subunit c-1-like isoform 2	1259	20	2.57e-91	0.872	4	F:sequence-specific DNA binding; C:nucleus; C:intracellular; F:DNA binding		no IPS match
Gorai.001G058500.2	nuclear transcription factor y subunit c-1-like isoform 2	1405	20	1.48e-90	0.8725	5	F:sequence-specific DNA binding; F:protein heterodimerization activity; F:sequence-specific DNA binding transcription factor activity; C:CCAAT-binding factor complex; P:regulation of transcription, DNA-dependent	-	IPR003958 (PFAM); IPR009072 (G3DSA:1.10.20.GENE3D); IPR027170 (PTHR10252:PANTHER); PTHR10252 (PANTHER)
Gorai.001G058500.3	nuclear transcription factor y subunit c-1-like isoform 2	1348	20	6.46e-91	0.872	5	F:sequence-specific DNA binding; F:protein heterodimerization activity; F:sequence-specific DNA binding transcription factor activity; C:CCAAT-binding factor complex; P:regulation of transcription, DNA-dependent	-	IPR003958 (PFAM); IPR009072 (G3DSA:1.10.20.GENE3D); IPR027170 (PTHR10252:PANTHER); PTHR10252 (PANTHER)
Gorai.001G059200.1	snf1-related protein kinase regulatory subunit gamma-1-like	1842	20	0	0.8315	7	F:kinase activity; P:phosphorylation; F:catalytic activity; P:metabolic process; C:plant-type cell wall; F:molecular_function; P:biological_process		tmhmm (TMHMM)
Gorai.001G059300.1	sentrin sumo-specific	1773	20	2.31e-75	0.7075	3	P:proteolysis; F:cysteine-type peptidase activity; F:peptidase activity		tmhmm (TMHMM)
Gorai.001G059300.2	sentrin sumo-specific	1179	20	4.52e-85	0.711	2	P:proteolysis; F:cysteine-type peptidase activity	-	IPR003653 (PFAM); G3DSA:3.30.310.130 (GENE3D), PTHR12438 (PANTHER), PTHR12438:SF7 (PANTHER), SSF54001 (SUPERFAMILY)
Gorai.001G059300.3	sentrin sumo-specific	1094	20	1.8e-64	0.6905	3	P:proteolysis; F:cysteine-type peptidase activity; F:peptidase activity		no IPS match
Gorai.001G059300.4	sentrin sumo-specific	985	20	1.4e-80	0.7425	2	P:proteolysis; F:cysteine-type peptidase activity	-	IPR003653 (PFAM); G3DSA:3.30.310.130 (GENE3D), PTHR12438 (PANTHER), PTHR12438:SF7 (PANTHER), SSF54001 (SUPERFAMILY)
Gorai.001G059300.5	sentrin sumo-specific	960	20	1.61e-56	0.618	3	P:proteolysis; F:cysteine-type peptidase activity; F:peptidase activity		G3DSA:3.30.310.130 (GENE3D), SSF54001 (SUPERFAMILY)
Gorai.001G059300.6	sentrin sumo-specific	1257	20	4.71e-59	0.684	3	P:proteolysis; F:cysteine-type peptidase activity; F:peptidase activity		G3DSA:3.30.310.130 (GENE3D), tmhmm (TMHMM), SSF54001 (SUPERFAMILY)
Gorai.001G059400.1	atp binding	4297	20	0	0.8125	3	F:protein binding; F:nucleoside-triphosphatase activity; F:ATP binding	EC:3.6.1.15	IPR000253 (G3DSA:2.60.200.GENE3D); IPR003593 (SMART); IPR003959 (PFAM); IPR003960 (PROSITE); IPR008984 (SUPERFAMILY); IPR027417 (SUPERFAMILY); G3DSA:1.10.8.60 (GENE3D), G3DSA:3.40.50.300 (GENE3D), PTHR23074 (PANTHER), PTHR23074:SF20 (PANTHER)
Gorai.001G059400.2	atp binding	4330	20	0	0.807	3	F:protein binding; F:nucleoside-triphosphatase activity; F:ATP binding	EC:3.6.1.15	IPR000253 (G3DSA:2.60.200.GENE3D); IPR003593 (SMART); IPR003959 (PFAM); IPR003960 (PROSITE); IPR008984 (SUPERFAMILY); IPR027417 (SUPERFAMILY); G3DSA:1.10.8.60 (GENE3D), G3DSA:3.40.50.300 (GENE3D), PTHR23074 (PANTHER), PTHR23074:SF20 (PANTHER)
Gorai.001G059400.3	atp binding	4181	20	0	0.807	3	F:protein binding; F:nucleoside-triphosphatase activity; F:ATP binding	EC:3.6.1.15	IPR000253 (G3DSA:2.60.200.GENE3D); IPR003593 (SMART); IPR003959 (PFAM); IPR003960 (PROSITE); IPR008984 (SUPERFAMILY); IPR027417 (SUPERFAMILY); G3DSA:1.10.8.60 (GENE3D), G3DSA:3.40.50.300 (GENE3D), PTHR23074 (PANTHER), PTHR23074:SF20 (PANTHER)
Gorai.001G059400.4	atp binding	4174	20	0	0.807	3	F:protein binding; F:nucleoside-triphosphatase activity; F:ATP binding	EC:3.6.1.15	IPR000253 (G3DSA:2.60.200.GENE3D); IPR003593 (SMART); IPR003959 (PFAM); IPR003960 (PROSITE); IPR008984 (SUPERFAMILY); IPR027417 (SUPERFAMILY); G3DSA:1.10.8.60 (GENE3D), G3DSA:3.40.50.300 (GENE3D), PTHR23074 (PANTHER), PTHR23074:SF20 (PANTHER)
Gorai.001G059400.5	atp binding	4210	20	0	0.8065	3	F:protein binding; F:nucleoside-triphosphatase activity; F:ATP binding	EC:3.6.1.15	IPR000253 (G3DSA:2.60.200.GENE3D); IPR003593 (SMART); IPR003959 (PFAM); IPR003960 (PROSITE); IPR008984 (SUPERFAMILY); IPR027417 (SUPERFAMILY); G3DSA:1.10.8.60 (GENE3D), G3DSA:3.40.50.300 (GENE3D), PTHR23074 (PANTHER), PTHR23074:SF20 (PANTHER)
Gorai.001G059400.6	atp binding	4186	20	0	0.8045	3	F:protein binding; F:nucleoside-triphosphatase activity; F:ATP binding	EC:3.6.1.15	IPR000253 (G3DSA:2.60.200.GENE3D); IPR003593 (SMART); IPR003959 (PFAM); IPR003960 (PROSITE); IPR008984 (SUPERFAMILY); IPR027417 (SUPERFAMILY); G3DSA:1.10.8.60 (GENE3D), G3DSA:3.40.50.300 (GENE3D), PTHR23074 (PANTHER), PTHR23074:SF20 (PANTHER)
Gorai.001G059400.7	atp binding	4199	20	0	0.8	3	F:protein binding; F:nucleoside-triphosphatase activity; F:ATP binding	EC:3.6.1.15	IPR000253 (G3DSA:2.60.200.GENE3D); IPR003593 (SMART); IPR003959 (PFAM); IPR003960 (PROSITE); IPR008984 (SUPERFAMILY); IPR027417 (SUPERFAMILY); G3DSA:1.10.8.60 (GENE3D), G3DSA:3.40.50.300 (GENE3D), PTHR23074 (PANTHER), PTHR23074:SF20 (PANTHER)
Gorai.001G059400.8	atp binding	4281	20	0	0.798	3	F:protein binding; F:nucleoside-triphosphatase activity; F:ATP binding	EC:3.6.1.15	IPR000253 (G3DSA:2.60.200.GENE3D); IPR003593 (SMART); IPR003959 (PFAM); IPR003960 (PROSITE); IPR008984 (SUPERFAMILY); IPR027417 (SUPERFAMILY); G3DSA:1.10.8.60 (GENE3D), G3DSA:3.40.50.300 (GENE3D), PTHR23074 (PANTHER), PTHR23074:SF20 (PANTHER)
Gorai.001G059400.9	atp binding	3525	20	0	0.839	2	F:nucleoside-triphosphatase activity; F:ATP binding	EC:3.6.1.15	IPR003593 (SMART); IPR003959 (PFAM); IPR003960 (PROSITE); IPR027417 (SUPERFAMILY); G3DSA:1.10.8.60 (GENE3D), G3DSA:3.40.50.300 (GENE3D), PTHR23074 (PANTHER), PTHR23074:SF20 (PANTHER)
Gorai.001G059700.1	cycloeucalenol cycloisomerase	1536	20	0	0.8875	10	P:cytokinesis; F:cycloeucalenol cycloisomerase activity; C:endoplasmic reticulum; P:positive gravitropism; P:pinocytosis; F:isomerase activity; P:acetyl-CoA metabolic process; P:microtubule nucleation; P:sterol biosynthetic process; P:brassinosteroid biosynthetic process		IPR020532 (PRODOM); SignalP-NN(euk) (SIGNALP), tmhmm (TMHMM)
Gorai.001G059900.1	argininosuccinate synthase	1768	20	0	0.8925	6	F:argininosuccinate synthase activity; F:ATP binding; P:arginine biosynthetic process; P:alanine metabolic process; P:aspartate metabolic process; P:proline metabolic process	EC:6.3.4.5	IPR001518 (PANTHER); IPR014729 (G3DSA:3.40.50.GENE3D); IPR018223 (PROSITE); IPR024074 (G3DSA:3.90.1260.GENE3D); SSF52402 (SUPERFAMILY), SSF69864 (SUPERFAMILY)
Gorai.001G059900.2	argininosuccinate synthase	1776	20	0	0.895	6	F:argininosuccinate synthase activity; F:ATP binding; P:arginine biosynthetic process; P:alanine metabolic process; P:aspartate metabolic process; P:proline metabolic process	EC:6.3.4.5	IPR001518 (PANTHER); IPR014729 (G3DSA:3.40.50.GENE3D); IPR018223 (PROSITE); IPR024074 (G3DSA:3.90.1260.GENE3D); SSF52402 (SUPERFAMILY), SSF69864 (SUPERFAMILY)
Gorai.001G059900.3	argininosuccinate synthase	1633	20	0	0.9515	6	F:argininosuccinate synthase activity; F:ATP binding; P:arginine biosynthetic process; P:alanine metabolic process; P:aspartate metabolic process; P:proline metabolic process	EC:6.3.4.5	IPR001518 (PANTHER); IPR014729 (G3DSA:3.40.50.GENE3D); IPR018223 (PROSITE); IPR024074 (G3DSA:3.90.1260.GENE3D); SSF52402 (SUPERFAMILY), SSF69864 (SUPERFAMILY)
Gorai.001G060200.1	nucleolar protein 56-like	2270	20	0	0.9325	6	C:cell wall; C:nucleolus; P:RNA methylation; P:pyrimidine ribonucleotide biosynthetic process; C:plasmodesma; C:cytosol		IPR002687 (PFAM); IPR012974 (PFAM); IPR012976 (PFAM); PTHR10894 (PANTHER), SSF89124 (SUPERFAMILY)
Gorai.001G060300.1	adenylate kinase b-like	1324	20	8.89e-158	0.9415	17	F:transferase activity; F:copper ion binding; P:nucleotide phosphorylation; P:phosphorylation; F:nucleobase-containing compound kinase activity; C:mitochondrion; F:ATP binding; F:nucleotide kinase activity; F:kinase activity; F:phosphotransferase activity, phosphate group as acceptor; P:nucleobase-containing compound metabolic process; F:adenylate kinase activity; P:response to cadmium ion; C:pla…		no IPS match
Gorai.001G060300.2	adenylate kinase b-like	1123	20	6.69e-135	0.913	5	F:ATP binding; P:nucleotide phosphorylation; F:adenylate kinase activity; P:purine nucleobase metabolic process; P:ATP metabolic process	EC:2.7.4.3	IPR000850 (PRINTS); IPR006259 (TIGRFAMs); IPR007862 (PFAM); IPR027417 (SUPERFAMILY); G3DSA:3.40.50.300 (GENE3D)
Gorai.001G060500.1	brain protein 44-like protein	932	20	1.34e-61	0.9575	9	C:mitochondrion; C:membrane; C:plasma membrane; P:aerobic respiration; C:vacuolar membrane; P:glycolysis; P:postreplication repair; P:response to cadmium ion; P:biological_process		no IPS match
Gorai.001G060500.2	brain protein 44-like protein	930	20	2.77e-62	0.9605	9	C:mitochondrion; C:membrane; C:plasma membrane; P:aerobic respiration; C:vacuolar membrane; P:glycolysis; P:postreplication repair; P:response to cadmium ion; P:biological_process		IPR005336 (PFAM); PTHR14154 (PANTHER), PTHR14154:SF3 (PANTHER), tmhmm (TMHMM)
Gorai.001G060500.3	brain protein 44-like protein	1018	20	6.81e-53	0.6315	9	C:mitochondrion; C:membrane; C:plasma membrane; P:aerobic respiration; C:vacuolar membrane; P:glycolysis; P:postreplication repair; P:response to cadmium ion; P:biological_process		no IPS match
Gorai.001G060500.4	brain protein 44-like protein	591	20	7.03e-62	0.956	9	C:mitochondrion; C:membrane; C:plasma membrane; P:aerobic respiration; C:vacuolar membrane; P:glycolysis; P:postreplication repair; P:response to cadmium ion; P:biological_process		IPR005336 (PFAM); PTHR14154 (PANTHER), PTHR14154:SF3 (PANTHER), tmhmm (TMHMM)
Gorai.001G060800.1	cyclin-dependent kinase g-2-like	4099	20	0	0.823	5	F:ATP binding; P:protein phosphorylation; F:protein serine/threonine kinase activity; F:protein tyrosine kinase activity; P:serine family amino acid metabolic process	EC:2.7.11.0; EC:2.7.10.0	IPR000719 (PFAM); IPR002290 (SMART); IPR008271 (PROSITE); IPR011009 (SUPERFAMILY); IPR020635 (SMART); G3DSA:1.10.510.10 (GENE3D), G3DSA:3.30.200.20 (GENE3D), PTHR24056 (PANTHER), PTHR24056:SF107 (PANTHER)
Gorai.001G060800.2	cyclin-dependent kinase g-2-like	3982	20	0	0.823	5	F:ATP binding; P:protein phosphorylation; F:protein serine/threonine kinase activity; F:protein tyrosine kinase activity; P:serine family amino acid metabolic process	EC:2.7.11.0; EC:2.7.10.0	IPR000719 (PFAM); IPR002290 (SMART); IPR008271 (PROSITE); IPR011009 (SUPERFAMILY); IPR020635 (SMART); G3DSA:1.10.510.10 (GENE3D), G3DSA:3.30.200.20 (GENE3D), PTHR24056 (PANTHER), PTHR24056:SF107 (PANTHER)
Gorai.001G060800.3	cyclin-dependent kinase g-2-like	4032	20	0	0.823	5	F:ATP binding; P:protein phosphorylation; F:protein serine/threonine kinase activity; F:protein tyrosine kinase activity; P:serine family amino acid metabolic process	EC:2.7.11.0; EC:2.7.10.0	IPR000719 (PFAM); IPR002290 (SMART); IPR008271 (PROSITE); IPR011009 (SUPERFAMILY); IPR020635 (SMART); G3DSA:1.10.510.10 (GENE3D), G3DSA:3.30.200.20 (GENE3D), PTHR24056 (PANTHER), PTHR24056:SF107 (PANTHER)
Gorai.001G060800.4	cyclin-dependent kinase g-2-like	4030	20	0	0.818	5	F:ATP binding; P:protein phosphorylation; F:protein serine/threonine kinase activity; F:protein tyrosine kinase activity; P:serine family amino acid metabolic process	EC:2.7.11.0; EC:2.7.10.0	IPR000719 (PFAM); IPR002290 (SMART); IPR008271 (PROSITE); IPR011009 (SUPERFAMILY); IPR020635 (SMART); G3DSA:1.10.510.10 (GENE3D), G3DSA:3.30.200.20 (GENE3D), PTHR24056 (PANTHER), PTHR24056:SF107 (PANTHER)
Gorai.001G060800.5	cyclin-dependent kinase g-2-like	3712	20	0	0.8165	5	F:ATP binding; P:protein phosphorylation; F:protein serine/threonine kinase activity; F:protein tyrosine kinase activity; P:serine family amino acid metabolic process	EC:2.7.11.0; EC:2.7.10.0	IPR000719 (PFAM); IPR002290 (SMART); IPR008271 (PROSITE); IPR011009 (SUPERFAMILY); IPR020635 (SMART); G3DSA:1.10.510.10 (GENE3D), G3DSA:3.30.200.20 (GENE3D), PTHR24056 (PANTHER), PTHR24056:SF107 (PANTHER)
Gorai.001G060800.6	cyclin-dependent kinase g-2-like	3578	20	0	0.818	16	F:ATP binding; F:protein kinase activity; P:protein phosphorylation; F:transferase activity, transferring phosphorus-containing groups; F:protein serine/threonine kinase activity; C:cytosol; F:transferase activity; F:RNA polymerase II carboxy-terminal domain kinase activity; P:positive regulation of organelle organization; P:nuclear-transcribed mRNA catabolic process; F:kinase activity; F:protein…		no IPS match
Gorai.001G060900.1	malate glyoxysomal-like	2146	20	0	0.9255	4	F:malate synthase activity; P:glyoxylate cycle; P:pyruvate metabolic process; P:tricarboxylic acid cycle	EC:2.3.3.9	IPR001465 (PTHR21631:PANTHER); IPR006252 (PIR); IPR011076 (SUPERFAMILY); IPR019830 (PROSITE); G3DSA:1.20.1220.12 (GENE3D), G3DSA:3.20.20.360 (GENE3D), PTHR21631 (PANTHER)
Gorai.001G061100.1	pde312 ptac10	2479	20	0	0.8685	8	F:RNA binding; C:plastid chromosome; C:nucleoid; C:chloroplast; C:chloroplast stroma; P:positive regulation of transcription, DNA-dependent; C:cytosol; P:transcription from plastid promoter		no IPS match
Gorai.001G061300.1	ribosomal protein s21 family protein isoform 1	650	20	2.75e-38	0.7405	4	F:structural constituent of ribosome; C:ribosome; P:translation; P:ribosome biogenesis	-	IPR001911 (PRODOM)
Gorai.001G061300.2	ribosomal protein s21 family protein isoform 1	521	20	7.96e-42	0.802	4	F:structural constituent of ribosome; C:ribosome; P:translation; P:ribosome biogenesis	-	IPR001911 (PRODOM)
Gorai.001G061400.1	telomere length regulation protein tel2 homolog	3191	20	0	0.7545	3	F:molecular_function; P:embryo development ending in seed dormancy; C:cellular_component		IPR019337 (PFAM); PTHR15830 (PANTHER), PTHR15830:SF5 (PANTHER)
Gorai.001G061500.1	elongator complex protein 3-like	1549	20	0	0.9505	20	F:transferase activity; P:DNA mediated transformation; P:organ growth; P:metabolic process; P:cell proliferation; F:N-acetyltransferase activity; F:catalytic activity; F:iron-sulfur cluster binding; P:histone acetylation; F:histone acetyltransferase activity; F:transferase activity, transferring acyl groups; C:nuclear euchromatin; C:nucleus; P:regulation of auxin mediated signaling pathway; C:Elo…		PTHR11135 (PANTHER), PTHR11135:SF0 (PANTHER)
Gorai.001G061800.1	zinc finger ccch domain-containing protein 43-like	1890	20	0	0.7485	2	F:nucleic acid binding; F:zinc ion binding	-	IPR000571 (G3DSA:4.10.1000.GENE3D); PTHR12506 (PANTHER), PTHR12506:SF11 (PANTHER), SSF90229 (SUPERFAMILY)
Gorai.001G061800.2	zinc finger ccch domain-containing protein 43-like	1428	20	2.59e-109	0.751	2	F:nucleic acid binding; F:zinc ion binding	-	IPR000571 (G3DSA:4.10.1000.GENE3D); PTHR12547 (PANTHER), PTHR12547:SF43 (PANTHER), SSF90229 (SUPERFAMILY)
Gorai.001G061900.1	lysine-specific demethylase ref6-like	5327	20	0	0.688	3	F:protein binding; F:zinc ion binding; F:nucleic acid binding	-	IPR003347 (PFAM); IPR003349 (PFAM); IPR007087 (PROSITE); IPR013087 (G3DSA:3.30.160.GENE3D); IPR015880 (SMART); PTHR10694 (PANTHER), PF13894 (PFAM), SSF51197 (SUPERFAMILY), SSF57667 (SUPERFAMILY)
Gorai.001G062000.1	ma3 domain-containing protein	3038	20	0	0.9	2	P:RNA metabolic process; F:binding	-	IPR003891 (PFAM); IPR016021 (G3DSA:1.25.40.GENE3D); IPR016024 (SUPERFAMILY); PTHR12626 (PANTHER), PTHR12626:SF0 (PANTHER)
Gorai.001G062000.2	ma3 domain-containing protein	2704	20	0	0.9	7	P:translational initiation; F:translation initiation factor activity; P:response to fructose stimulus; F:molecular_function; P:auxin mediated signaling pathway; P:response to sucrose stimulus; P:biological_process		no IPS match
Gorai.001G062000.3	ma3 domain-containing protein	3031	20	0	0.9	2	P:RNA metabolic process; F:binding	-	IPR003891 (PFAM); IPR016021 (G3DSA:1.25.40.GENE3D); IPR016024 (SUPERFAMILY); PTHR12626 (PANTHER), PTHR12626:SF0 (PANTHER)
Gorai.001G062000.4	ma3 domain-containing protein	2461	20	0	0.9	2	P:RNA metabolic process; F:binding	-	IPR003891 (PFAM); IPR016021 (G3DSA:1.25.40.GENE3D); IPR016024 (SUPERFAMILY); PTHR12626 (PANTHER), PTHR12626:SF0 (PANTHER)
Gorai.001G062100.1	pentatricopeptide repeat-containing protein chloroplastic-like	3105	20	0	0.8175	1	F:protein binding	-	IPR002885 (PFAM); IPR011990 (G3DSA:1.25.40.GENE3D); PTHR24015 (PANTHER), PTHR24015:SF0 (PANTHER)
Gorai.001G062300.1	btb poz and taz domain-containing protein 1-like	1523	20	3.81e-176	0.81	8	F:transcription cofactor activity; F:histone acetyltransferase activity; F:zinc ion binding; F:protein binding; C:transcription factor complex; P:regulation of transcription, DNA-dependent; C:histone acetyltransferase complex; P:acyl-carrier-protein biosynthetic process	EC:2.3.1.48	IPR000197 (G3DSA:1.20.1020.GENE3D); IPR000210 (SMART); IPR011333 (G3DSA:3.30.710.GENE3D); IPR013069 (PFAM); PTHR24413 (PANTHER), PTHR24413:SF0 (PANTHER)
Gorai.001G062300.2	btb poz and taz domain-containing protein 1-like	2476	20	2.44e-155	0.809	27	P:regulation of transcription, DNA-dependent; P:histone acetylation; F:histone acetyltransferase activity; F:zinc ion binding; C:nucleus; F:transcription cofactor activity; P:response to carbohydrate stimulus; P:circadian rhythm; P:positive regulation of telomerase activity; P:response to nitrate; P:pollen development; P:embryo sac development; C:cytoplasm; P:response to auxin stimulus; P:regulat…		SignalP-NN(euk) (SIGNALP)
Gorai.001G062300.3	btb poz and taz domain-containing protein 1-like	1136	20	9.21e-162	0.819	8	F:transcription cofactor activity; F:histone acetyltransferase activity; F:zinc ion binding; F:protein binding; C:transcription factor complex; P:regulation of transcription, DNA-dependent; C:histone acetyltransferase complex; P:acyl-carrier-protein biosynthetic process	EC:2.3.1.48	IPR000197 (G3DSA:1.20.1020.GENE3D); IPR000210 (SMART); IPR011333 (G3DSA:3.30.710.GENE3D); IPR013069 (PFAM); PTHR24413 (PANTHER), PTHR24413:SF0 (PANTHER)
Gorai.001G062600.1	peptide methionine sulfoxide reductase-like	1177	20	1.54e-113	0.8565	3	F:peptide-methionine (S)-S-oxide reductase activity; P:oxidation-reduction process; P:cellular protein modification process	EC:1.8.4.11	IPR002569 (G3DSA:3.30.1060.GENE3D); PTHR10173 (PANTHER), PTHR10173:SF6 (PANTHER)
Gorai.001G062700.1	abhydrolase domain-containing protein fam108c1-like	1576	20	0	0.855	0	-		G3DSA:3.40.50.1820 (GENE3D), PTHR12277 (PANTHER), PTHR12277:SF11 (PANTHER), PF12695 (PFAM), SSF53474 (SUPERFAMILY)
Gorai.001G062700.2	abhydrolase domain-containing protein fam108c1-like	1730	20	0	0.855	0	-		G3DSA:3.40.50.1820 (GENE3D), PTHR12277 (PANTHER), PTHR12277:SF11 (PANTHER), PF12695 (PFAM), SSF53474 (SUPERFAMILY)
Gorai.001G062700.3	abhydrolase domain-containing protein fam108c1-like	1640	20	0	0.8115	0	-		G3DSA:3.40.50.1820 (GENE3D), PTHR12277 (PANTHER), PTHR12277:SF11 (PANTHER), PF12695 (PFAM), SSF53474 (SUPERFAMILY)
Gorai.001G062900.1	Uncharacterized protein TCM_014520	1099	1	7.41e-23	0.64	0	-		IPR013177 (PFAM)
Gorai.001G063000.1	protein l-isoaspartyl methyltransferase 2	1429	20	5.36e-168	0.893	11	F:transferase activity; P:methylation; F:methyltransferase activity; F:protein-L-isoaspartate (D-aspartate) O-methyltransferase activity; P:seed germination; P:aging; P:response to abscisic acid stimulus; C:cytoplasm; P:cellular protein modification process; P:response to salt stress; C:nucleus		no IPS match
Gorai.001G063100.1	31 kda chloroplastic-like	1168	20	1.53e-153	0.758	2	F:nucleic acid binding; F:nucleotide binding	-	IPR000504 (PFAM); IPR012677 (G3DSA:3.30.70.GENE3D); PTHR24012 (PANTHER), PTHR24012:SF161 (PANTHER), SSF54928 (SUPERFAMILY)
Gorai.001G063100.2	31 kda chloroplastic-like	1812	20	2.52e-150	0.758	3	F:protein-L-isoaspartate (D-aspartate) O-methyltransferase activity; P:protein methylation; P:S-adenosylmethionine metabolic process	EC:2.1.1.77	IPR000682 (PANTHER); G3DSA:3.40.50.150 (GENE3D), PTHR11579:SF0 (PANTHER), SSF53335 (SUPERFAMILY)
Gorai.001G063500.1	rna-binding protein cp31	1412	20	2.46e-130	0.7835	2	F:nucleic acid binding; F:nucleotide binding	-	IPR000504 (PFAM); IPR012677 (G3DSA:3.30.70.GENE3D); PTHR24012 (PANTHER), PTHR24012:SF161 (PANTHER), SSF54928 (SUPERFAMILY)
Gorai.001G063500.2	rna-binding protein cp31	1235	20	7.61e-118	0.77	2	F:nucleic acid binding; F:nucleotide binding	-	IPR000504 (PFAM); IPR012677 (G3DSA:3.30.70.GENE3D); PTHR24012 (PANTHER), PTHR24012:SF161 (PANTHER), SSF54928 (SUPERFAMILY)
Gorai.001G063500.3	31 kda chloroplastic-like	963	20	1.01e-47	0.717	2	F:nucleic acid binding; F:nucleotide binding	-	IPR000504 (PFAM); IPR012677 (G3DSA:3.30.70.GENE3D); PTHR24012 (PANTHER), PTHR24012:SF161 (PANTHER), tmhmm (TMHMM), SSF54928 (SUPERFAMILY)
Gorai.001G063600.1	cytochrome p450	1845	20	0	0.696	4	F:electron carrier activity; F:heme binding; P:oxidation-reduction process; P:electron transport	-	IPR001128 (PRINTS); IPR002401 (PRINTS); IPR017972 (PROSITE); PTHR24298 (PANTHER), tmhmm (TMHMM)
Gorai.001G063800.11	serine threonine-protein kinase afc2-like	1089	20	1.9e-171	0.895	6	P:protein autophosphorylation; P:mRNA processing; F:protein serine/threonine/tyrosine kinase activity; F:ATP binding; F:protein serine/threonine kinase activity; P:serine family amino acid metabolic process	EC:2.7.12.1; EC:2.7.11.0	IPR000719 (PFAM); IPR002290 (SMART); IPR008271 (PROSITE); IPR011009 (SUPERFAMILY); G3DSA:1.10.510.10 (GENE3D), PTHR24863 (PANTHER), PTHR24863:SF15 (PANTHER)
Gorai.001G063800.12	serine threonine-protein kinase afc2-like	1384	20	1.57e-134	0.819	4	F:ATP binding; P:protein phosphorylation; F:protein serine/threonine kinase activity; P:serine family amino acid metabolic process	EC:2.7.11.0	IPR000719 (PFAM); IPR002290 (SMART); IPR008271 (PROSITE); IPR011009 (SUPERFAMILY); G3DSA:1.10.510.10 (GENE3D), PTHR24863 (PANTHER), PTHR24863:SF15 (PANTHER), SignalP-NN(euk) (SIGNALP), tmhmm (TMHMM)
Gorai.001G063800.2	serine threonine-protein kinase afc2-like	1262	20	2.72e-141	0.9025	4	F:ATP binding; P:protein phosphorylation; F:protein serine/threonine kinase activity; P:serine family amino acid metabolic process	EC:2.7.11.0	IPR000719 (PFAM); IPR002290 (SMART); IPR008271 (PROSITE); IPR011009 (SUPERFAMILY); G3DSA:1.10.510.10 (GENE3D), PTHR24863 (PANTHER), PTHR24863:SF15 (PANTHER)
Gorai.001G063800.5	serine threonine-protein kinase afc2-like	1830	20	0	0.9365	5	F:ATP binding; P:protein phosphorylation; F:protein serine/threonine kinase activity; F:protein tyrosine kinase activity; P:serine family amino acid metabolic process	EC:2.7.11.0; EC:2.7.10.0	IPR000719 (PFAM); IPR002290 (SMART); IPR008271 (PROSITE); IPR011009 (SUPERFAMILY); IPR020635 (SMART); G3DSA:1.10.510.10 (GENE3D), G3DSA:3.30.200.20 (GENE3D), PTHR24058 (PANTHER), PTHR24058:SF0 (PANTHER)
Gorai.001G063800.6	serine threonine-protein kinase afc2-like	2082	20	0	0.896	21	P:pentose-phosphate shunt; P:glucosinolate metabolic process; P:carotenoid biosynthetic process; F:protein binding; P:positive regulation of catalytic activity; F:ferrochelatase activity; P:starch biosynthetic process; P:mRNA processing; P:heme biosynthetic process; P:isopentenyl diphosphate biosynthetic process, methylerythritol 4-phosphate pathway; F:protein serine/threonine/tyrosine kinase act…	EC:4.99.1.1; EC:2.7.12.1; EC:2.7.11.0; EC:2.7.10.0	IPR000719 (PFAM); IPR002290 (SMART); IPR008271 (PROSITE); IPR011009 (SUPERFAMILY); IPR020635 (SMART); G3DSA:1.10.510.10 (GENE3D), G3DSA:3.30.200.20 (GENE3D), PTHR24058 (PANTHER), PTHR24058:SF0 (PANTHER)
Gorai.001G064000.1	quinolinate synthase	2847	20	0	0.839	3	F:quinolinate synthetase A activity; P:NAD biosynthetic process; C:quinolinate synthetase complex	-	IPR003473 (PFAM); IPR003808 (PFAM); G3DSA:3.90.1010.10 (GENE3D), PTHR30573 (PANTHER), SSF142754 (SUPERFAMILY), SSF82649 (SUPERFAMILY)
Gorai.001G064300.1	50s ribosomal protein chloroplastic-like	752	20	2.57e-115	0.823	4	F:structural constituent of ribosome; C:ribosome; P:translation; P:ribosome biogenesis	-	IPR001857 (PRINTS); IPR008991 (SUPERFAMILY); PTHR15680:SF2 (PANTHER)
Gorai.001G064400.1	probable serine threonine-protein kinase wnk2-like	2587	20	0	0.749	5	F:ATP binding; P:protein phosphorylation; F:protein serine/threonine kinase activity; F:protein tyrosine kinase activity; P:serine family amino acid metabolic process	EC:2.7.11.0; EC:2.7.10.0	IPR000719 (PFAM); IPR002290 (SMART); IPR008271 (PROSITE); IPR011009 (SUPERFAMILY); IPR020635 (SMART); G3DSA:1.10.510.10 (GENE3D), G3DSA:3.10.20.90 (GENE3D), G3DSA:3.30.200.20 (GENE3D), PTHR13902 (PANTHER), PTHR13902:SF41 (PANTHER)
Gorai.001G064500.1	piriformospora indica-insensitive protein 2-like	1634	20	0	0.7585	1	F:protein binding	-	IPR001611 (PFAM); IPR003591 (SMART); PR00019 (PRINTS), G3DSA:3.80.10.10 (GENE3D), PTHR24420 (PANTHER), PF13855 (PFAM), SignalP-NN(euk) (SIGNALP), tmhmm (TMHMM), SSF52058 (SUPERFAMILY)
Gorai.001G065600.1	strictosidine synthase 1-like	1316	20	8.91e-169	0.6455	3	F:strictosidine synthase activity; P:terpenoid biosynthetic process; P:indole biosynthetic process	EC:4.3.3.2	IPR011042 (G3DSA:2.120.10.GENE3D); IPR018119 (PFAM); PTHR10426 (PANTHER), PTHR10426:SF5 (PANTHER), SignalP-NN(euk) (SIGNALP), tmhmm (TMHMM), SSF63829 (SUPERFAMILY)
Gorai.001G065600.2	strictosidine synthase 1-like	1436	20	5.24e-130	0.658	3	F:strictosidine synthase activity; P:terpenoid biosynthetic process; P:indole biosynthetic process	EC:4.3.3.2	IPR011042 (G3DSA:2.120.10.GENE3D); IPR018119 (PFAM); PTHR10426 (PANTHER), PTHR10426:SF5 (PANTHER), SSF63829 (SUPERFAMILY)
Gorai.001G065800.1	h aca ribonucleoprotein complex subunit 2-like	878	20	1.71e-79	0.918	4	F:RNA binding; C:nucleolus; F:nucleic acid binding; C:ribonucleoprotein complex		SignalP-NN(euk) (SIGNALP), tmhmm (TMHMM)
Gorai.001G065800.2	nucleolar protein family a member 2	1137	20	3.53e-46	0.9085	2	F:RNA binding; C:nucleolus	-	IPR002415 (PRINTS); IPR004038 (PFAM); IPR018492 (PRINTS); G3DSA:3.30.1330.30 (GENE3D), PTHR23105 (PANTHER), PTHR23105:SF12 (PANTHER), SSF55315 (SUPERFAMILY)
Gorai.001G065900.1	agmatine deiminase-like	1642	20	0	0.851	5	F:protein-arginine deiminase activity; P:putrescine biosynthetic process; F:agmatine deiminase activity; P:arginine metabolic process; P:proline metabolic process	EC:3.5.3.15; EC:3.5.3.12	IPR007466 (PFAM); IPR017754 (TIGRFAMs); G3DSA:3.75.10.10 (GENE3D), PTHR31377 (PANTHER), PTHR31377:SF0 (PANTHER), SSF55909 (SUPERFAMILY)
Gorai.001G065900.2	agmatine deiminase-like	1701	20	0	0.853	5	F:protein-arginine deiminase activity; P:putrescine biosynthetic process; F:agmatine deiminase activity; P:arginine metabolic process; P:proline metabolic process	EC:3.5.3.15; EC:3.5.3.12	IPR007466 (PFAM); IPR017754 (TIGRFAMs); G3DSA:3.75.10.10 (GENE3D), PTHR31377 (PANTHER), PTHR31377:SF0 (PANTHER), SSF55909 (SUPERFAMILY)
Gorai.001G066000.1	serine threonine protein kinase	1738	20	0	0.936	5	F:ATP binding; P:protein phosphorylation; F:protein serine/threonine kinase activity; F:protein tyrosine kinase activity; P:serine family amino acid metabolic process	EC:2.7.11.0; EC:2.7.10.0	IPR000719 (PFAM); IPR002290 (SMART); IPR008271 (PROSITE); IPR011009 (SUPERFAMILY); IPR017441 (PROSITE); IPR020635 (SMART); G3DSA:1.10.510.10 (GENE3D), G3DSA:3.30.200.20 (GENE3D), PTHR22967 (PANTHER)
Gorai.001G066100.1	lag1 longevity assurance homolog 3-like	1625	20	3.39e-161	0.8025	1	C:integral to membrane	-	IPR006634 (PFAM); IPR016439 (PIR); PTHR12560 (PANTHER), PTHR12560:SF0 (PANTHER), tmhmm (TMHMM)
Gorai.001G066100.2	lag1 longevity assurance homolog 3-like	1328	20	1.01e-127	0.649	1	C:integral to membrane	-	IPR006634 (PFAM); PTHR12560 (PANTHER), PTHR12560:SF0 (PANTHER), tmhmm (TMHMM)
Gorai.001G066500.1	probable phosphatidylinositol 4-kinase type 2-beta at1g26270-like	2641	20	0	0.777	3	F:phosphotransferase activity, alcohol group as acceptor; F:kinase activity; P:phosphorylation		IPR000403 (PFAM); PTHR15245 (PANTHER), PTHR15245:SF11 (PANTHER)
Gorai.001G066600.1	duf246 domain-containing protein at1g04910-like	2238	20	0	0.9175	0	-		no IPS match
Gorai.001G066600.2	duf246 domain-containing protein at1g04910-like	3032	20	0	0.9175	0	-		IPR019378 (PFAM); IPR024709 (PIR); PTHR31741 (PANTHER), PTHR31741:SF0 (PANTHER), SignalP-NN(euk) (SIGNALP), tmhmm (TMHMM)
Gorai.001G066600.3	duf246 domain-containing protein at1g04910-like	2274	20	0	0.919	3	F:hydrogen ion transmembrane transporter activity; P:ATP synthesis coupled proton transport; C:proton-transporting ATP synthase complex, coupling factor F(o)		SignalP-NN(euk) (SIGNALP)
Gorai.001G066800.1	bsd domain containing protein	1419	20	4.76e-120	0.698	0	-		IPR005607 (PFAM); PTHR31923 (PANTHER), PTHR31923:SF0 (PANTHER), SSF140383 (SUPERFAMILY)
Gorai.001G067000.1	dof zinc finger	951	20	1.35e-110	0.6435	2	F:DNA binding; F:zinc ion binding	-	IPR003851 (PRODOM); PTHR31992 (PANTHER), PTHR31992:SF0 (PANTHER)
Gorai.001G067100.1	Uncharacterized protein isoform 1	1308	1	1.2e-61	0.85	0	-		tmhmm (TMHMM)
Gorai.001G067100.2	Uncharacterized protein isoform 1	2888	1	5.29e-59	0.85	0	-		no IPS match
Gorai.001G067100.3	Uncharacterized protein isoform 1	2523	1	2.87e-59	0.85	0	-		no IPS match
Gorai.001G067100.4	Uncharacterized protein isoform 1	2339	1	1.88e-59	0.85	0	-		no IPS match
Gorai.001G067300.1	movement protein binding protein 2c	1839	20	2.27e-141	0.7415	7	P:response to water deprivation; P:plasmodesmata-mediated intercellular transport; P:stomatal complex patterning; P:cortical microtubule organization; C:microtubule cytoskeleton; P:defense response to virus; F:protein binding		no IPS match
Gorai.001G067300.2	movement protein binding protein 2c	1463	20	8.38e-84	0.7615	7	P:response to water deprivation; P:plasmodesmata-mediated intercellular transport; P:stomatal complex patterning; P:cortical microtubule organization; C:microtubule cytoskeleton; P:defense response to virus; F:protein binding		no IPS match
Gorai.001G067400.1	ketol-acid reductoisomerase	2260	20	0	0.946	29	F:coenzyme binding; P:branched-chain amino acid biosynthetic process; F:nucleotide binding; F:ketol-acid reductoisomerase activity; P:oxidation-reduction process; F:oxidoreductase activity, acting on the CH-OH group of donors, NAD or NADP as acceptor; F:oxidoreductase activity; F:isomerase activity; F:metal ion binding; P:cellular amino acid biosynthetic process; F:copper ion binding; C:mitochond…		SignalP-NN(euk) (SIGNALP)
Gorai.001G067400.2	ketol-acid reductoisomerase	2002	20	0	0.9005	7	F:ketol-acid reductoisomerase activity; P:oxidation-reduction process; F:coenzyme binding; P:isoleucine biosynthetic process; P:leucine biosynthetic process; P:valine biosynthetic process; P:pantothenate biosynthetic process	EC:1.1.1.86	IPR000506 (PFAM); IPR008927 (SUPERFAMILY); IPR013023 (PANTHER); IPR013116 (PFAM); IPR013328 (G3DSA:1.10.1040.GENE3D); IPR016040 (G3DSA:3.40.50.GENE3D); PTHR21371:SF4 (PANTHER), SSF51735 (SUPERFAMILY)
Gorai.001G067400.3	ketol-acid reductoisomerase	1820	20	0	0.957	7	F:ketol-acid reductoisomerase activity; P:oxidation-reduction process; F:coenzyme binding; P:isoleucine biosynthetic process; P:leucine biosynthetic process; P:valine biosynthetic process; P:pantothenate biosynthetic process	EC:1.1.1.86	IPR000506 (PFAM); IPR008927 (SUPERFAMILY); IPR013023 (PANTHER); IPR013116 (PFAM); IPR013328 (G3DSA:1.10.1040.GENE3D); PTHR21371:SF4 (PANTHER), SignalP-NN(euk) (SIGNALP), SSF51735 (SUPERFAMILY)
Gorai.001G067700.1	ring finger containing	1856	20	0	0.673	1	F:metal ion binding	-	no IPS match
Gorai.001G067700.2	ring finger containing	1583	20	0	0.6655	2	F:protein binding; F:zinc ion binding	-	IPR001841 (PFAM); IPR013083 (G3DSA:3.30.40.GENE3D); PTHR22937 (PANTHER), PTHR22937:SF18 (PANTHER), SSF57850 (SUPERFAMILY)
Gorai.001G067800.1	udp-n-acetylglucosamine--n-acetylmuramyl- pyrophosphoryl-undecaprenol n-acetylglucosamine transferase-like	1304	20	3.98e-30	0.799	5	P:UDP-N-acetylgalactosamine biosynthetic process; F:undecaprenyldiphospho-muramoylpentapeptide beta-N-acetylglucosaminyltransferase activity; F:carbohydrate binding; P:lipid glycosylation; P:peptidoglycan biosynthetic process	EC:2.4.1.227	IPR006009 (PTHR21015:PANTHER); IPR007235 (PFAM); G3DSA:3.40.50.2000 (GENE3D), PTHR21015 (PANTHER), SSF53756 (SUPERFAMILY)
Gorai.001G067800.2	udp-n-acetylglucosamine--n-acetylmuramyl- pyrophosphoryl-undecaprenol n-acetylglucosamine transferase-like	683	20	1.96e-31	0.811	5	P:UDP-N-acetylgalactosamine biosynthetic process; F:undecaprenyldiphospho-muramoylpentapeptide beta-N-acetylglucosaminyltransferase activity; F:carbohydrate binding; P:lipid glycosylation; P:peptidoglycan biosynthetic process	EC:2.4.1.227	IPR006009 (PTHR21015:PANTHER); IPR007235 (PFAM); G3DSA:3.40.50.2000 (GENE3D), PTHR21015 (PANTHER), SSF53756 (SUPERFAMILY)
Gorai.001G067900.1	udp-n-acetylglucosamine--n-acetylmuramyl- pyrophosphoryl-undecaprenol n-acetylglucosamine transferase-like	1998	20	5.32e-173	0.746	5	P:lipid glycosylation; P:UDP-N-acetylgalactosamine biosynthetic process; F:undecaprenyldiphospho-muramoylpentapeptide beta-N-acetylglucosaminyltransferase activity; F:carbohydrate binding; P:peptidoglycan biosynthetic process	EC:2.4.1.227	IPR004276 (PFAM); IPR006009 (PTHR21015:PANTHER); IPR007235 (PFAM); G3DSA:3.40.50.2000 (GENE3D), PTHR21015 (PANTHER), SSF53756 (SUPERFAMILY)
Gorai.001G067900.2	udp-n-acetylglucosamine--n-acetylmuramyl- pyrophosphoryl-undecaprenol n-acetylglucosamine transferase-like	1924	20	1.38e-151	0.725	5	P:UDP-N-acetylgalactosamine biosynthetic process; F:undecaprenyldiphospho-muramoylpentapeptide beta-N-acetylglucosaminyltransferase activity; F:carbohydrate binding; P:lipid glycosylation; P:peptidoglycan biosynthetic process	EC:2.4.1.227	IPR006009 (PTHR21015:PANTHER); IPR007235 (PFAM); G3DSA:3.40.50.2000 (GENE3D), PTHR21015 (PANTHER), SignalP-NN(euk) (SIGNALP), SSF53756 (SUPERFAMILY)
Gorai.001G067900.3	udp-n-acetylglucosamine--n-acetylmuramyl- pyrophosphoryl-undecaprenol n-acetylglucosamine transferase-like	1763	20	5.3e-175	0.7405	5	P:lipid glycosylation; P:UDP-N-acetylgalactosamine biosynthetic process; F:undecaprenyldiphospho-muramoylpentapeptide beta-N-acetylglucosaminyltransferase activity; F:carbohydrate binding; P:peptidoglycan biosynthetic process	EC:2.4.1.227	IPR004276 (PFAM); IPR006009 (PTHR21015:PANTHER); IPR007235 (PFAM); G3DSA:3.40.50.2000 (GENE3D), PTHR21015 (PANTHER), SSF53756 (SUPERFAMILY)
Gorai.001G068100.1	uncharacterized loc101216222	1176	20	2.46e-113	0.811	2	F:molecular_function; P:biological_process		SignalP-NN(euk) (SIGNALP), tmhmm (TMHMM)
Gorai.001G068100.2	uncharacterized loc101216222	1256	20	6.04e-86	0.8085	2	F:molecular_function; P:biological_process		IPR006747 (PFAM); PTHR31168 (PANTHER), SignalP-NN(euk) (SIGNALP), tmhmm (TMHMM)
Gorai.001G068100.3	uncharacterized loc101216222	1325	20	3.41e-87	0.8155	2	F:molecular_function; P:biological_process		IPR006747 (PFAM); PTHR31168 (PANTHER), SignalP-NN(euk) (SIGNALP), tmhmm (TMHMM)
Gorai.001G068100.4	uncharacterized loc101216222	969	20	2.26e-87	0.809	2	F:molecular_function; P:biological_process		no IPS match
Gorai.001G068200.1	down syndrome critical region protein 3 homolog	1685	20	0	0.8825	6	C:retromer complex; P:vacuolar transport; F:molecular_function; P:photoperiodism, flowering; P:retrograde transport, endosome to Golgi; P:intracellular protein transport		no IPS match
Gorai.001G068200.2	down syndrome critical region protein 3 homolog	1274	20	0	0.8815	6	C:retromer complex; P:vacuolar transport; F:molecular_function; P:photoperiodism, flowering; P:retrograde transport, endosome to Golgi; P:intracellular protein transport		SignalP-NN(euk) (SIGNALP)
Gorai.001G068200.3	down syndrome critical region protein 3 homolog	1372	20	0	0.8815	6	C:retromer complex; P:vacuolar transport; F:molecular_function; P:photoperiodism, flowering; P:retrograde transport, endosome to Golgi; P:intracellular protein transport		no IPS match
Gorai.001G068200.4	down syndrome critical region protein 3 homolog	1195	20	0	0.8825	6	C:retromer complex; P:vacuolar transport; F:molecular_function; P:photoperiodism, flowering; P:retrograde transport, endosome to Golgi; P:intracellular protein transport		SignalP-NN(euk) (SIGNALP)
Gorai.001G068200.5	down syndrome critical region protein 3 homolog	1091	20	0	0.8825	2	P:vacuolar transport; C:retromer complex	-	IPR005377 (PFAM); IPR014756 (SUPERFAMILY); PTHR12233 (PANTHER), PTHR12233:SF2 (PANTHER)
Gorai.001G068300.1	abc transporter g family member 11-like	2524	20	0	0.937	3	F:ATP binding; F:ATPase activity; C:membrane	EC:3.6.1.3	IPR003439 (PFAM); IPR003593 (SMART); IPR013525 (PFAM); IPR017871 (PROSITE); IPR027417 (SUPERFAMILY); G3DSA:3.40.50.300 (GENE3D), PTHR19241 (PANTHER), PTHR19241:SF20 (PANTHER), tmhmm (TMHMM)
Gorai.001G068300.2	abc transporter g family member 11-like	2440	20	0	0.945	17	F:ATPase activity; F:ATP binding; F:nucleotide binding; C:membrane; F:nucleoside-triphosphatase activity; P:ATP catabolic process; F:hydrolase activity; F:organic phosphonate transmembrane-transporting ATPase activity; P:cutin transport; C:external side of plasma membrane; C:plasma membrane; F:ATPase activity, coupled to transmembrane movement of substances; P:response to wounding; P:response to …		tmhmm (TMHMM)
Gorai.001G068300.3	abc transporter g family member 11-like	2265	20	0	0.899	17	F:ATPase activity; F:ATP binding; F:hydrolase activity; F:nucleotide binding; C:membrane; F:nucleoside-triphosphatase activity; F:organic phosphonate transmembrane-transporting ATPase activity; P:ATP catabolic process; P:cutin transport; C:external side of plasma membrane; C:plasma membrane; F:ATPase activity, coupled to transmembrane movement of substances; P:response to wounding; P:response to …		tmhmm (TMHMM)
Gorai.001G068300.4	abc transporter g family member 11-like	2260	20	0	0.9435	3	F:ATP binding; F:ATPase activity; C:membrane	EC:3.6.1.3	IPR003439 (PFAM); IPR003593 (SMART); IPR013525 (PFAM); IPR017871 (PROSITE); IPR027417 (SUPERFAMILY); G3DSA:3.40.50.300 (GENE3D), PTHR19241 (PANTHER), PTHR19241:SF20 (PANTHER), tmhmm (TMHMM)
Gorai.001G068300.5	abc transporter g family member 11-like	2317	20	0	0.94	3	F:ATP binding; F:ATPase activity; C:membrane	EC:3.6.1.3	IPR003439 (PFAM); IPR003593 (SMART); IPR013525 (PFAM); IPR017871 (PROSITE); IPR027417 (SUPERFAMILY); G3DSA:3.40.50.300 (GENE3D), PTHR19241 (PANTHER), PTHR19241:SF20 (PANTHER), tmhmm (TMHMM)
Gorai.001G068300.6	abc transporter g family member 11-like	2021	20	0	0.9445	17	F:ATPase activity; F:ATP binding; F:hydrolase activity; F:nucleotide binding; C:membrane; F:nucleoside-triphosphatase activity; F:organic phosphonate transmembrane-transporting ATPase activity; P:ATP catabolic process; P:cutin transport; C:external side of plasma membrane; C:plasma membrane; F:ATPase activity, coupled to transmembrane movement of substances; P:response to wounding; P:response to …		no IPS match
Gorai.001G068300.7	abc transporter g family member 11-like	1802	20	0	0.8815	17	F:ATPase activity; F:ATP binding; F:hydrolase activity; F:nucleotide binding; C:membrane; F:nucleoside-triphosphatase activity; F:organic phosphonate transmembrane-transporting ATPase activity; P:ATP catabolic process; P:cutin transport; C:external side of plasma membrane; C:plasma membrane; F:ATPase activity, coupled to transmembrane movement of substances; P:response to wounding; P:response to …		no IPS match
Gorai.001G068500.1	---NA---	765	0			0	-		no IPS match
Gorai.001G068500.2	---NA---	525	0			0	-		IPR007834 (PFAM)
Gorai.001G068900.1	annexin d5-like	1465	20	0	0.8475	2	F:calcium ion binding; F:calcium-dependent phospholipid binding	-	IPR001464 (PRINTS); IPR009118 (PTHR10502:PANTHER); IPR018252 (PROSITE); IPR018502 (G3DSA:1.10.220.GENE3D)
Gorai.001G068900.2	annexin d5-like	1182	20	1.34e-86	0.853	2	F:calcium ion binding; F:calcium-dependent phospholipid binding		no IPS match
Gorai.001G068900.3	annexin d5-like	1397	20	9.87e-145	0.837	2	F:calcium ion binding; F:calcium-dependent phospholipid binding		no IPS match
Gorai.001G069000.1	#NAME?	2340	20	0	0.8785	4	F:glycerone kinase activity; P:glycerol metabolic process; F:ATP binding; P:glycerolipid metabolic process	EC:2.7.1.29	IPR004006 (PFAM); IPR004007 (PFAM); IPR012734 (TIGRFAMs); G3DSA:3.30.1180.20 (GENE3D), G3DSA:3.40.50.10440 (GENE3D), PTHR32101 (PANTHER), PTHR32101:SF0 (PANTHER), SSF82549 (SUPERFAMILY)
Gorai.001G069100.1	60s ribosomal protein mitochondrial	1059	20	2.14e-104	0.84	4	F:structural constituent of ribosome; C:ribosome; P:translation; P:ribosome biogenesis	-	IPR001383 (PFAM); IPR026569 (PANTHER); G3DSA:2.30.170.40 (GENE3D), SSF143800 (SUPERFAMILY)
Gorai.001G069200.1	42 kda peptidyl-prolyl isomerase	1641	20	0	0.908	2	P:protein folding; F:protein binding	-	IPR001179 (PFAM); IPR011990 (G3DSA:1.25.40.GENE3D); IPR013026 (PROFILE); IPR019734 (SMART); IPR023566 (PANTHER); G3DSA:3.10.50.40 (GENE3D), PTHR10516:SF71 (PANTHER), PF13414 (PFAM), SSF48452 (SUPERFAMILY), SSF54534 (SUPERFAMILY)
Gorai.001G069500.1	kinase domain-containing protein isoform 1	4366	20	0	0.818	5	F:ATP binding; P:protein phosphorylation; F:protein serine/threonine kinase activity; F:protein tyrosine kinase activity; P:serine family amino acid metabolic process	EC:2.7.11.0; EC:2.7.10.0	IPR000719 (PFAM); IPR002290 (SMART); IPR008271 (PROSITE); IPR011009 (SUPERFAMILY); IPR020635 (SMART); G3DSA:1.10.510.10 (GENE3D), G3DSA:3.30.200.20 (GENE3D), PTHR24058 (PANTHER), PTHR24058:SF23 (PANTHER)
Gorai.001G069500.2	kinase domain-containing protein isoform 1	4241	20	0	0.8095	5	F:ATP binding; P:protein phosphorylation; F:protein serine/threonine kinase activity; F:protein tyrosine kinase activity; P:serine family amino acid metabolic process	EC:2.7.11.0; EC:2.7.10.0	IPR000719 (PFAM); IPR002290 (SMART); IPR008271 (PROSITE); IPR011009 (SUPERFAMILY); IPR020635 (SMART); G3DSA:1.10.510.10 (GENE3D), G3DSA:3.30.200.20 (GENE3D), PTHR24058 (PANTHER), PTHR24058:SF23 (PANTHER)
Gorai.001G069500.4	kinase domain-containing protein isoform 1	3988	20	0	0.818	5	F:ATP binding; P:protein phosphorylation; F:protein serine/threonine kinase activity; F:protein tyrosine kinase activity; P:serine family amino acid metabolic process	EC:2.7.11.0; EC:2.7.10.0	IPR000719 (PFAM); IPR002290 (SMART); IPR008271 (PROSITE); IPR011009 (SUPERFAMILY); IPR020635 (SMART); G3DSA:1.10.510.10 (GENE3D), G3DSA:3.30.200.20 (GENE3D), PTHR24058 (PANTHER), PTHR24058:SF23 (PANTHER)
Gorai.001G069500.5	kinase domain-containing protein isoform 1	4088	20	0	0.818	5	F:ATP binding; P:protein phosphorylation; F:protein serine/threonine kinase activity; F:protein tyrosine kinase activity; P:serine family amino acid metabolic process	EC:2.7.11.0; EC:2.7.10.0	IPR000719 (PFAM); IPR002290 (SMART); IPR008271 (PROSITE); IPR011009 (SUPERFAMILY); IPR020635 (SMART); G3DSA:1.10.510.10 (GENE3D), G3DSA:3.30.200.20 (GENE3D), PTHR24058 (PANTHER), PTHR24058:SF23 (PANTHER)
Gorai.001G069700.1	homeodomain-like superfamily isoform 1	2070	20	0	0.5955	1	F:DNA binding		tmhmm (TMHMM)
Gorai.001G069700.2	homeodomain-like superfamily isoform 1	1965	20	0	0.5955	1	F:DNA binding		tmhmm (TMHMM)
Gorai.001G069800.1	guanine nucleotide-binding protein subunit beta-like protein	1364	20	0	0.946	1	F:protein binding	-	IPR001680 (PFAM); IPR015943 (G3DSA:2.130.10.GENE3D); IPR017986 (PROFILE); IPR019775 (PROSITE); IPR020472 (PRINTS); PTHR19868 (PANTHER), PTHR19868:SF0 (PANTHER)
Gorai.001G070300.1	ubiquitin-conjugating enzyme e2 5-like	955	20	1.66e-93	0.8895	4	P:protein ubiquitination; P:ubiquitin-dependent protein catabolic process; F:ATP binding; F:ubiquitin-protein ligase activity	EC:6.3.2.19	IPR000608 (PFAM); IPR016135 (G3DSA:3.10.110.GENE3D); IPR023313 (PROSITE); PTHR24067 (PANTHER), PTHR24067:SF0 (PANTHER), SM00212 (SMART)
Gorai.001G070400.1	protease do-like 9-like	1963	20	0	0.917	3	F:serine-type endopeptidase activity; P:proteolysis; F:protein binding	EC:3.4.21.0	IPR001254 (PFAM); IPR001478 (PFAM); IPR001940 (PRINTS); IPR009003 (SUPERFAMILY); IPR015724 (PTHR22939:PANTHER); IPR020478 (PRINTS); G3DSA:2.30.42.10 (GENE3D), G3DSA:2.40.10.10 (GENE3D), PTHR22939 (PANTHER)
Gorai.001G070500.1	probable -trehalose-phosphate synthase	3033	20	0	0.863	2	F:catalytic activity; P:trehalose biosynthetic process	-	IPR001830 (PFAM); IPR003337 (PFAM); IPR006379 (TIGRFAMs); IPR023214 (G3DSA:3.40.50.GENE3D); G3DSA:3.40.50.2000 (GENE3D), PTHR10788 (PANTHER), PTHR10788:SF6 (PANTHER), SSF53756 (SUPERFAMILY)
Gorai.001G070900.1	upf0426 protein chloroplastic-like	557	20	1.72e-38	0.775	5	F:molecular_function; P:biological_process; C:plastoglobule; C:plastid; C:membrane		tmhmm (TMHMM)
Gorai.001G070900.2	upf0426 protein chloroplastic-like	626	20	3.1e-41	0.7735	5	F:molecular_function; P:biological_process; C:plastoglobule; C:plastid; C:membrane		no IPS match
Gorai.001G071000.1	mannose-1-phosphate guanyltransferase alpha-like	2232	20	0	0.9395	2	P:biosynthetic process; F:nucleotidyltransferase activity	EC:2.7.7.0	IPR001451 (PFAM); IPR005835 (PFAM); G3DSA:2.160.10.10 (GENE3D), G3DSA:3.90.550.10 (GENE3D), PTHR22572 (PANTHER), PTHR22572:SF15 (PANTHER), SSF53448 (SUPERFAMILY)
Gorai.001G071000.2	mannose-1-phosphate guanyltransferase alpha-like	2417	20	0	0.9365	2	P:biosynthetic process; F:nucleotidyltransferase activity	EC:2.7.7.0	IPR001451 (PFAM); IPR005835 (PFAM); G3DSA:2.160.10.10 (GENE3D), G3DSA:3.90.550.10 (GENE3D), PTHR22572 (PANTHER), PTHR22572:SF15 (PANTHER), SSF53448 (SUPERFAMILY)
Gorai.001G071000.3	mannose-1-phosphate guanyltransferase alpha-like	2431	20	0	0.845	7	P:biosynthetic process; F:nucleotidyltransferase activity; F:transferase activity; F:mannose-1-phosphate guanylyltransferase activity; C:peroxisome; P:response to cadmium ion; C:cytosol		no IPS match
Gorai.001G071000.4	mannose-1-phosphate guanyltransferase alpha-like	2271	20	0	0.9365	2	P:biosynthetic process; F:nucleotidyltransferase activity	EC:2.7.7.0	IPR001451 (PFAM); IPR005835 (PFAM); G3DSA:2.160.10.10 (GENE3D), G3DSA:3.90.550.10 (GENE3D), PTHR22572 (PANTHER), PTHR22572:SF15 (PANTHER), SSF53448 (SUPERFAMILY)
Gorai.001G071000.5	adp-glucose pyrophosphorylase family protein	2712	20	0	0.9485	2	P:biosynthetic process; F:nucleotidyltransferase activity	EC:2.7.7.0	IPR005835 (PFAM); G3DSA:3.90.550.10 (GENE3D), PTHR22572 (PANTHER), PTHR22572:SF15 (PANTHER), SSF53448 (SUPERFAMILY)
Gorai.001G071100.1	ankyrin repeat domain-containing protein 50 isoform 3	988	20	3.01e-64	0.782	3	F:molecular_function; P:biological_process; C:nucleus		no IPS match
Gorai.001G071100.2	ankyrin repeat domain-containing protein 50 isoform 3	1027	20	2.99e-60	0.7525	3	F:molecular_function; P:biological_process; C:nucleus		no IPS match
Gorai.001G071100.3	ankyrin repeat domain-containing protein 50 isoform 3	1014	20	2.25e-26	0.836	1	C:nucleus		no IPS match
Gorai.001G071200.1	betaine-aldehyde dehydrogenase	1883	20	0	0.9385	17	P:oxidation-reduction process; F:oxidoreductase activity; F:oxidoreductase activity, acting on the aldehyde or oxo group of donors, NAD or NADP as acceptor; P:metabolic process; F:betaine-aldehyde dehydrogenase activity; P:phenylpropanoid metabolic process; C:peroxisome; P:response to stress; C:cell wall; P:glycine betaine biosynthetic process; F:3-chloroallyl aldehyde dehydrogenase activity; P:r…		no IPS match
Gorai.001G071200.10	betaine aldehyde dehydrogenase	1223	20	0	0.9385	2	F:oxidoreductase activity; P:oxidation-reduction process	-	IPR015590 (PFAM); IPR016160 (PROSITE); IPR016161 (SUPERFAMILY); IPR016162 (G3DSA:3.40.605.GENE3D); PTHR11699 (PANTHER), PTHR11699:SF45 (PANTHER)
Gorai.001G071200.2	betaine-aldehyde dehydrogenase	1929	20	0	0.941	17	P:oxidation-reduction process; F:oxidoreductase activity; F:oxidoreductase activity, acting on the aldehyde or oxo group of donors, NAD or NADP as acceptor; P:metabolic process; F:betaine-aldehyde dehydrogenase activity; P:phenylpropanoid metabolic process; C:peroxisome; P:response to stress; C:cell wall; P:glycine betaine biosynthetic process; F:3-chloroallyl aldehyde dehydrogenase activity; P:r…		no IPS match
Gorai.001G071200.3	betaine-aldehyde dehydrogenase	1880	20	0	0.937	17	P:oxidation-reduction process; F:oxidoreductase activity; F:oxidoreductase activity, acting on the aldehyde or oxo group of donors, NAD or NADP as acceptor; P:metabolic process; F:betaine-aldehyde dehydrogenase activity; P:phenylpropanoid metabolic process; C:peroxisome; P:response to stress; C:cell wall; P:glycine betaine biosynthetic process; F:3-chloroallyl aldehyde dehydrogenase activity; P:r…		no IPS match
Gorai.001G071200.4	betaine-aldehyde dehydrogenase	1802	20	0	0.892	17	P:oxidation-reduction process; F:oxidoreductase activity; F:oxidoreductase activity, acting on the aldehyde or oxo group of donors, NAD or NADP as acceptor; P:metabolic process; F:betaine-aldehyde dehydrogenase activity; P:phenylpropanoid metabolic process; C:peroxisome; P:response to stress; C:cell wall; P:glycine betaine biosynthetic process; F:3-chloroallyl aldehyde dehydrogenase activity; P:r…		SignalP-NN(euk) (SIGNALP)
Gorai.001G071200.5	betaine-aldehyde dehydrogenase	2317	20	0	0.944	18	P:oxidation-reduction process; F:oxidoreductase activity; F:oxidoreductase activity, acting on the aldehyde or oxo group of donors, NAD or NADP as acceptor; P:metabolic process; F:betaine-aldehyde dehydrogenase activity; P:phenylpropanoid metabolic process; C:peroxisome; P:response to stress; C:cell wall; P:glycine betaine biosynthetic process; F:3-chloroallyl aldehyde dehydrogenase activity; P:r…		no IPS match
Gorai.001G071200.6	betaine aldehyde dehydrogenase	1635	20	0	0.9415	18	P:oxidation-reduction process; F:oxidoreductase activity; F:oxidoreductase activity, acting on the aldehyde or oxo group of donors, NAD or NADP as acceptor; P:metabolic process; F:betaine-aldehyde dehydrogenase activity; P:phenylpropanoid metabolic process; C:peroxisome; P:response to stress; C:cell wall; P:glycine betaine biosynthetic process; F:3-chloroallyl aldehyde dehydrogenase activity; P:r…		no IPS match
Gorai.001G071200.7	betaine aldehyde dehydrogenase	1465	20	0	0.9415	20	P:oxidation-reduction process; F:oxidoreductase activity; F:oxidoreductase activity, acting on the aldehyde or oxo group of donors, NAD or NADP as acceptor; P:metabolic process; F:betaine-aldehyde dehydrogenase activity; P:phenylpropanoid metabolic process; C:peroxisome; P:response to stress; C:cell wall; P:glycine betaine biosynthetic process; F:3-chloroallyl aldehyde dehydrogenase activity; P:r…		no IPS match
Gorai.001G071200.8	betaine aldehyde dehydrogenase	1026	20	0	0.936	2	F:oxidoreductase activity; P:oxidation-reduction process	-	IPR015590 (PFAM); IPR016160 (PROSITE); IPR016161 (SUPERFAMILY); IPR016162 (G3DSA:3.40.605.GENE3D); PTHR11699 (PANTHER), PTHR11699:SF45 (PANTHER)
Gorai.001G071200.9	betaine aldehyde dehydrogenase	1167	20	0	0.943	2	F:oxidoreductase activity; P:oxidation-reduction process	-	IPR015590 (PFAM); IPR016160 (PROSITE); IPR016161 (SUPERFAMILY); IPR016162 (G3DSA:3.40.605.GENE3D); PTHR11699 (PANTHER), PTHR11699:SF45 (PANTHER)
Gorai.001G071300.1	fkbp12-interacting protein of 37 kda-like	1629	20	0	0.849	4	P:cell cycle process; C:plasmodesma; P:RNA processing; F:protein binding		SignalP-NN(euk) (SIGNALP)
Gorai.001G071300.2	fkbp12-interacting protein of 37 kda-like	1425	20	0	0.8505	4	P:cell cycle process; C:plasmodesma; P:RNA processing; F:protein binding		PTHR15217 (PANTHER), PTHR15217:SF0 (PANTHER)
Gorai.001G071300.3	fkbp12-interacting protein of 37 kda-like	1530	20	0	0.852	4	P:cell cycle process; C:plasmodesma; P:RNA processing; F:protein binding		PTHR15217 (PANTHER), PTHR15217:SF0 (PANTHER)
Gorai.001G071300.4	fkbp12-interacting protein of 37 kda-like	1048	20	5.28e-136	0.855	0	-		PTHR15217 (PANTHER), PTHR15217:SF0 (PANTHER)
Gorai.001G071300.5	fkbp12-interacting protein of 37 kda-like	1608	20	1.48e-162	0.883	4	P:cell cycle process; C:plasmodesma; P:RNA processing; F:protein binding		PTHR15217 (PANTHER), PTHR15217:SF0 (PANTHER)
Gorai.001G071400.1	phosphate phosphoenolpyruvate translocator precursor	1989	20	0	0.8325	3	F:transporter activity; P:transport; C:integral to membrane	-	IPR000620 (PFAM); IPR004696 (TIGRFAMs); IPR004853 (PFAM); PTHR11132 (PANTHER), PTHR11132:SF14 (PANTHER), tmhmm (TMHMM), SSF103481 (SUPERFAMILY)
Gorai.001G071400.2	phosphate phosphoenolpyruvate translocator precursor	1833	20	0	0.8325	14	C:plastid; C:mitochondrion; C:chloroplast envelope; C:chloroplast; C:integral to membrane; C:membrane; P:transport; F:transporter activity; P:phosphoenolpyruvate transport; F:antiporter activity; P:phosphoglycerate transport; C:plastid inner membrane; F:phosphoenolpyruvate:phosphate antiporter activity; F:phosphoglycerate transmembrane transporter activity		no IPS match
Gorai.001G071400.3	phosphate phosphoenolpyruvate translocator precursor	1681	20	0	0.8195	15	C:plastid; C:mitochondrion; C:chloroplast envelope; C:chloroplast; C:integral to membrane; C:membrane; P:transport; F:transporter activity; P:phosphoenolpyruvate transport; F:antiporter activity; P:phosphoglycerate transport; C:plastid inner membrane; F:phosphoenolpyruvate:phosphate antiporter activity; F:phosphoglycerate transmembrane transporter activity; C:chloroplast membrane		no IPS match
Gorai.001G071700.1	embryo defective 2759 protein	1812	20	0	0.7215	2	F:molecular_function; P:embryo development ending in seed dormancy		no IPS match
Gorai.001G071700.2	embryo defective 2759 protein	1752	20	0	0.7215	2	F:molecular_function; P:embryo development ending in seed dormancy		no IPS match
Gorai.001G071700.3	embryo defective 2759 protein	1582	20	5.29e-148	0.6155	2	F:molecular_function; P:embryo development ending in seed dormancy		no IPS match
Gorai.001G071700.4	embryo defective 2759 protein	1613	20	0	0.7215	2	F:molecular_function; P:embryo development ending in seed dormancy		no IPS match
Gorai.001G072000.1	nap1-related protein 2	1274	20	1.07e-130	0.881	10	P:nucleosome assembly; C:nucleus; F:histone binding; F:chromatin binding; C:cytoplasm; P:cell differentiation; P:lateral root formation; P:response to cadmium ion; P:cell proliferation; F:DNA binding		SignalP-NN(euk) (SIGNALP)
Gorai.001G072000.2	nap1-related protein 2	1271	20	4.89e-132	0.881	2	C:nucleus; P:nucleosome assembly	-	IPR002164 (PANTHER); PTHR11875:SF20 (PANTHER), SSF143113 (SUPERFAMILY)
Gorai.001G072000.3	nap1-related protein 2	1288	20	5.99e-132	0.881	2	C:nucleus; P:nucleosome assembly	-	IPR002164 (PANTHER); PTHR11875:SF20 (PANTHER), SSF143113 (SUPERFAMILY)
Gorai.001G072000.4	nap1-related protein 2	1282	20	4.01e-115	0.871	2	C:nucleus; P:nucleosome assembly	-	IPR002164 (PANTHER); PTHR11875:SF20 (PANTHER), SSF143113 (SUPERFAMILY)
Gorai.001G072000.5	nap1-related protein 2	1216	20	1.25e-99	0.888	2	C:nucleus; P:nucleosome assembly	-	IPR002164 (PANTHER); PTHR11875:SF20 (PANTHER), SSF143113 (SUPERFAMILY)
Gorai.001G072000.6	nap1-related protein 2	948	20	5.25e-88	0.8815	2	C:nucleus; P:nucleosome assembly	-	IPR002164 (PANTHER); PTHR11875:SF20 (PANTHER), SignalP-NN(euk) (SIGNALP), SSF143113 (SUPERFAMILY)
Gorai.001G072000.7	nap1-related protein 2	1245	20	7.53e-131	0.8805	10	P:nucleosome assembly; C:nucleus; F:histone binding; F:chromatin binding; C:cytoplasm; P:cell differentiation; P:lateral root formation; P:response to cadmium ion; P:cell proliferation; F:DNA binding		SignalP-NN(euk) (SIGNALP)
Gorai.001G072200.1	transcription factor tcp14-like	2514	20	3.35e-155	0.7075	0	-		IPR005333 (PFAM); IPR017887 (PROFILE); PTHR31072 (PANTHER)
Gorai.001G072500.1	peptidyl-prolyl cis-trans isomerase nima-interacting 4-like	964	20	7.76e-69	0.9765	1	F:isomerase activity	-	IPR000297 (PFAM); IPR023058 (PROSITE); G3DSA:3.10.50.40 (GENE3D), PTHR10657 (PANTHER), PTHR10657:SF3 (PANTHER), SSF54534 (SUPERFAMILY)
Gorai.001G072500.2	peptidyl-prolyl cis-trans isomerase nima-interacting 4-like	943	20	8.54e-51	0.9625	4	F:peptidyl-prolyl cis-trans isomerase activity; P:protein folding; P:protein peptidyl-prolyl isomerization; F:isomerase activity		G3DSA:3.10.50.40 (GENE3D)
Gorai.001G072600.1	galactoside 2-alpha-l-fucosyltransferase-like	2398	20	0	0.8185	6	F:galactoside 2-alpha-L-fucosyltransferase activity; C:membrane; P:cell wall biogenesis; P:globoside metabolic process; P:carbohydrate metabolic process; P:glycolipid biosynthetic process	EC:2.4.1.69	IPR004938 (PFAM); PTHR31889 (PANTHER), tmhmm (TMHMM)
Gorai.001G072600.2	galactoside 2-alpha-l-fucosyltransferase-like	2392	20	0	0.82	6	F:galactoside 2-alpha-L-fucosyltransferase activity; C:membrane; P:cell wall biogenesis; P:globoside metabolic process; P:carbohydrate metabolic process; P:glycolipid biosynthetic process	EC:2.4.1.69	IPR004938 (PFAM); PTHR31889 (PANTHER), tmhmm (TMHMM)
Gorai.001G072700.1	ribulose-phosphate 3- chloroplastic-like	1395	20	0	0.9245	22	C:stromule; C:apoplast; C:thylakoid; P:carbohydrate metabolic process; F:racemase and epimerase activity, acting on carbohydrates and derivatives; P:response to nematode; F:catalytic activity; P:response to cold; C:chloroplast envelope; P:metabolic process; C:chloroplast stroma; C:chloroplast; C:chloroplast thylakoid membrane; C:membrane; F:ribulose-phosphate 3-epimerase activity; P:pentose-phosp…		no IPS match
Gorai.001G072700.2	ribulose-phosphate 3- chloroplastic-like	1580	20	0	0.9245	2	P:carbohydrate metabolic process; F:catalytic activity	-	IPR000056 (PANTHER); IPR011060 (SUPERFAMILY); IPR013785 (G3DSA:3.20.20.GENE3D)
Gorai.001G072700.3	ribulose-phosphate 3- chloroplastic-like	1257	20	1.8e-174	0.861	22	C:stromule; C:apoplast; C:thylakoid; P:carbohydrate metabolic process; F:racemase and epimerase activity, acting on carbohydrates and derivatives; P:response to nematode; F:catalytic activity; P:response to cold; C:chloroplast envelope; P:metabolic process; C:chloroplast stroma; C:chloroplast; C:chloroplast thylakoid membrane; C:membrane; F:ribulose-phosphate 3-epimerase activity; P:pentose-phosp…		no IPS match
Gorai.001G072700.4	ribulose-phosphate 3- chloroplastic-like	1153	20	2.13e-170	0.9535	22	P:metabolic process; P:carbohydrate metabolic process; F:racemase and epimerase activity, acting on carbohydrates and derivatives; F:catalytic activity; C:stromule; C:apoplast; C:thylakoid; P:response to nematode; P:response to cold; C:chloroplast envelope; C:chloroplast stroma; C:chloroplast; C:chloroplast thylakoid membrane; C:membrane; F:ribulose-phosphate 3-epimerase activity; P:pentose-phosp…		no IPS match
Gorai.001G072700.5	ribulose-phosphate 3- chloroplastic-like	1346	20	2.32e-166	0.9165	2	P:carbohydrate metabolic process; F:catalytic activity	-	IPR000056 (PANTHER); IPR011060 (SUPERFAMILY); IPR013785 (G3DSA:3.20.20.GENE3D)
Gorai.001G072800.1	zinc finger ccch domain-containing protein 14-like	1592	20	6.77e-172	0.8285	2	F:zinc ion binding; F:RNA binding	-	IPR000571 (G3DSA:4.10.1000.GENE3D); IPR004087 (SMART); IPR004088 (PFAM); G3DSA:3.30.1370.10 (GENE3D), PTHR10288 (PANTHER), PTHR10288:SF5 (PANTHER), SSF54791 (SUPERFAMILY), SSF90229 (SUPERFAMILY)
Gorai.001G072800.2	zinc finger ccch domain-containing protein 14-like	1531	20	2.25e-144	0.836	2	F:zinc ion binding; F:RNA binding	-	IPR000571 (G3DSA:4.10.1000.GENE3D); IPR004087 (SMART); IPR004088 (PFAM); G3DSA:3.30.1370.10 (GENE3D), PTHR10288 (PANTHER), PTHR10288:SF5 (PANTHER), SSF54791 (SUPERFAMILY), SSF90229 (SUPERFAMILY)
Gorai.001G072900.1	uncharacterized endoplasmic reticulum membrane	913	20	4.28e-112	0.8215	2	F:molecular_function; P:biological_process		IPR009305 (PFAM); SignalP-NN(euk) (SIGNALP), tmhmm (TMHMM)
Gorai.001G073000.1	---NA---	794	0			0	-		no IPS match
Gorai.001G073500.1	hypersensitive-induced response protein	1449	20	0	0.974	16	C:membrane; F:protein histidine kinase binding; C:vacuolar membrane; C:plasmodesma; P:cysteine biosynthetic process; F:protein serine/threonine kinase activity; C:vacuole; F:protein kinase activity; P:protein phosphorylation; F:ATP binding; C:Golgi apparatus; F:protein binding; P:regulation of meristem growth; F:transferase activity, transferring phosphorus-containing groups; C:cytosol; C:plasma …		no IPS match
Gorai.001G073500.2	hypersensitive-induced response protein	1359	20	0	0.973	16	C:membrane; F:protein histidine kinase binding; C:vacuolar membrane; C:plasmodesma; P:cysteine biosynthetic process; F:protein serine/threonine kinase activity; C:vacuole; F:protein kinase activity; P:protein phosphorylation; F:ATP binding; C:Golgi apparatus; F:protein binding; P:regulation of meristem growth; F:transferase activity, transferring phosphorus-containing groups; C:cytosol; C:plasma …		SignalP-NN(euk) (SIGNALP), tmhmm (TMHMM)
Gorai.001G074100.1	proline-rich family protein isoform 2	2045	20	5.18e-131	0.906	1	P:RNA processing	-	IPR019007 (PFAM); PTHR13361 (PANTHER), PTHR13361:SF1 (PANTHER), PF12622 (PFAM)
Gorai.001G074100.2	proline-rich family protein isoform 2	2101	20	1.02e-124	0.7795	3	P:RNA processing; P:photoperiodism, flowering; C:nucleus		PTHR13361 (PANTHER), PTHR13361:SF1 (PANTHER), PF12622 (PFAM)
Gorai.001G074100.3	proline-rich family protein isoform 2	1834	20	2.42e-74	0.7625	3	P:photoperiodism, flowering; P:RNA processing; C:nucleus		PTHR13361 (PANTHER), PTHR13361:SF1 (PANTHER), PF12622 (PFAM), SignalP-NN(euk) (SIGNALP), tmhmm (TMHMM)
Gorai.001G074300.1	chlorophyll a-b binding protein chloroplastic-like	1194	20	7.12e-173	0.9395	1	C:membrane	-	IPR001344 (PANTHER); IPR022796 (PFAM); IPR023329 (G3DSA:1.10.3460.GENE3D); PTHR21649:SF0 (PANTHER)
Gorai.001G074300.2	chlorophyll a-b binding protein chloroplastic-like	1250	20	3.6e-137	0.9325	15	C:chloroplast; C:membrane; P:photosynthesis; P:photosynthesis, light harvesting; C:chloroplast thylakoid membrane; C:chloroplast thylakoid; P:cellular cation homeostasis; P:cysteine biosynthetic process; P:divalent metal ion transport; C:thylakoid; C:light-harvesting complex; P:response to karrikin; F:chlorophyll binding; C:chloroplast envelope; C:plastoglobule		no IPS match
Gorai.001G074300.3	chlorophyll a-b binding protein chloroplastic-like	1177	20	7.37e-131	0.9545	1	C:membrane	-	IPR001344 (PANTHER); IPR022796 (PFAM); IPR023329 (G3DSA:1.10.3460.GENE3D); PTHR21649:SF0 (PANTHER), tmhmm (TMHMM)
Gorai.001G074300.4	chlorophyll a-b binding protein chloroplastic-like	1150	20	5.54e-130	0.957	1	C:membrane	-	IPR001344 (PANTHER); IPR022796 (PFAM); IPR023329 (G3DSA:1.10.3460.GENE3D); PTHR21649:SF0 (PANTHER), tmhmm (TMHMM)
Gorai.001G074300.5	chlorophyll a-b binding protein chloroplastic-like	989	20	2.44e-93	0.9095	15	C:chloroplast; C:membrane; P:photosynthesis; P:photosynthesis, light harvesting; C:chloroplast thylakoid membrane; C:chloroplast thylakoid; P:cellular cation homeostasis; P:cysteine biosynthetic process; P:divalent metal ion transport; C:thylakoid; C:light-harvesting complex; P:response to karrikin; F:chlorophyll binding; C:chloroplast envelope; C:plastoglobule		no IPS match
Gorai.001G074300.6	chlorophyll a-b binding protein chloroplastic-like	1248	20	4.88e-165	0.8395	1	C:membrane	-	IPR001344 (PANTHER); IPR022796 (PFAM); IPR023329 (G3DSA:1.10.3460.GENE3D); PTHR21649:SF0 (PANTHER), SignalP-NN(euk) (SIGNALP), tmhmm (TMHMM)
Gorai.001G074600.1	malate chloroplastic-like	1860	20	0	0.894	6	P:malate metabolic process; P:cellular carbohydrate metabolic process; F:L-malate dehydrogenase activity; P:pyruvate metabolic process; P:reductive tricarboxylic acid cycle; P:glyoxylate metabolic process	EC:1.1.1.37	IPR001236 (PFAM); IPR001252 (PROSITE); IPR001557 (PANTHER); IPR010097 (PTHR11540:PANTHER); IPR015955 (G3DSA:3.90.110.GENE3D); IPR016040 (G3DSA:3.40.50.GENE3D); IPR022383 (PFAM); SSF51735 (SUPERFAMILY)
Gorai.001G074700.1	at3g26420 f20c19_14	2380	20	3.03e-44	0.7955	3	F:nucleic acid binding; F:zinc ion binding; F:nucleotide binding	-	IPR000504 (PFAM); IPR001878 (G3DSA:4.10.60.GENE3D); IPR012677 (G3DSA:3.30.70.GENE3D); PTHR24012 (PANTHER), PTHR24012:SF0 (PANTHER), SSF54928 (SUPERFAMILY)
Gorai.001G074700.2	at3g26420 f20c19_14	2651	20	1.12e-43	0.792	3	F:nucleic acid binding; F:zinc ion binding; F:nucleotide binding	-	IPR000504 (PFAM); IPR001878 (G3DSA:4.10.60.GENE3D); IPR012677 (G3DSA:3.30.70.GENE3D); PTHR24012 (PANTHER), PTHR24012:SF0 (PANTHER), SSF54928 (SUPERFAMILY)
Gorai.001G074700.3	at3g26420 f20c19_14	2540	20	4.95e-44	0.7955	3	F:nucleic acid binding; F:zinc ion binding; F:nucleotide binding	-	IPR000504 (PFAM); IPR001878 (G3DSA:4.10.60.GENE3D); IPR012677 (G3DSA:3.30.70.GENE3D); PTHR24012 (PANTHER), PTHR24012:SF0 (PANTHER), SSF54928 (SUPERFAMILY)
Gorai.001G074700.4	at3g26420 f20c19_14	2149	20	7.4e-45	0.7945	3	F:nucleic acid binding; F:zinc ion binding; F:nucleotide binding	-	IPR000504 (PFAM); IPR001878 (G3DSA:4.10.60.GENE3D); IPR012677 (G3DSA:3.30.70.GENE3D); PTHR24012 (PANTHER), PTHR24012:SF0 (PANTHER), SignalP-NN(euk) (SIGNALP), tmhmm (TMHMM), SSF54928 (SUPERFAMILY)
Gorai.001G074700.5	at3g26420 f20c19_14	2096	20	2.41e-44	0.79	3	F:nucleic acid binding; F:zinc ion binding; F:nucleotide binding	-	IPR000504 (PFAM); IPR001878 (G3DSA:4.10.60.GENE3D); IPR012677 (G3DSA:3.30.70.GENE3D); PTHR24012 (PANTHER), PTHR24012:SF0 (PANTHER), SSF54928 (SUPERFAMILY)
Gorai.001G075100.1	40s ribosomal protein s7-like	1137	20	1.57e-124	0.951	4	F:structural constituent of ribosome; C:ribosome; P:translation; P:ribosome biogenesis	-	IPR000554 (PANTHER); PTHR11278:SF0 (PANTHER)
Gorai.001G075100.2	40s ribosomal protein s7-like	1230	20	1.02e-123	0.951	4	F:structural constituent of ribosome; C:ribosome; P:translation; P:ribosome biogenesis	-	IPR000554 (PANTHER); PTHR11278:SF0 (PANTHER)
Gorai.001G075100.3	40s ribosomal protein	1246	20	7.58e-91	0.925	4	F:structural constituent of ribosome; C:ribosome; P:translation; P:ribosome biogenesis	-	IPR000554 (PANTHER); PTHR11278:SF0 (PANTHER)
Gorai.001G075300.1	l-ala-d l-glu epimerase-like	1943	20	0	0.8435	2	F:catalytic activity; P:metabolic process	-	IPR001354 (PANTHER); IPR013341 (PFAM); IPR013342 (PFAM); G3DSA:3.20.20.120 (GENE3D), G3DSA:3.30.390.10 (GENE3D), PTHR13794:SF13 (PANTHER), PF13378 (PFAM), SSF51604 (SUPERFAMILY), SSF54826 (SUPERFAMILY)
Gorai.001G075300.2	l-ala-d l-glu epimerase-like	1937	20	0	0.848	2	F:catalytic activity; P:metabolic process	-	IPR001354 (PANTHER); IPR013341 (PFAM); IPR013342 (PFAM); G3DSA:3.20.20.120 (GENE3D), G3DSA:3.30.390.10 (GENE3D), PTHR13794:SF13 (PANTHER), PF13378 (PFAM), SSF51604 (SUPERFAMILY), SSF54826 (SUPERFAMILY)
Gorai.001G075300.3	l-ala-d l-glu epimerase-like	2010	20	0	0.843	2	F:catalytic activity; P:metabolic process	-	IPR001354 (PANTHER); IPR013341 (PFAM); IPR013342 (PFAM); G3DSA:3.20.20.120 (GENE3D), G3DSA:3.30.390.10 (GENE3D), PTHR13794:SF13 (PANTHER), PF13378 (PFAM), SSF51604 (SUPERFAMILY), SSF54826 (SUPERFAMILY)
Gorai.001G075300.4	l-ala-d l-glu epimerase-like	2002	20	0	0.845	2	F:catalytic activity; P:metabolic process	-	IPR001354 (PANTHER); IPR013341 (PFAM); IPR013342 (PFAM); G3DSA:3.20.20.120 (GENE3D), G3DSA:3.30.390.10 (GENE3D), PTHR13794:SF13 (PANTHER), PF13378 (PFAM), SSF51604 (SUPERFAMILY), SSF54826 (SUPERFAMILY)
Gorai.001G075300.5	l-ala-d l-glu epimerase-like	1970	20	0	0.8915	2	F:catalytic activity; P:metabolic process	-	IPR001354 (PANTHER); IPR013342 (PFAM); G3DSA:3.20.20.120 (GENE3D), G3DSA:3.30.390.10 (GENE3D), PTHR13794:SF13 (PANTHER), PF13378 (PFAM), SignalP-NN(euk) (SIGNALP), tmhmm (TMHMM), SSF51604 (SUPERFAMILY), SSF54826 (SUPERFAMILY)
Gorai.001G075300.6	l-ala-d l-glu epimerase-like	2265	20	0	0.843	6	P:metabolic process; F:catalytic activity; F:muconate cycloisomerase activity; F:isomerase activity; C:chloroplast; C:plastid		no IPS match
Gorai.001G075300.7	l-ala-d l-glu epimerase-like	1983	20	0	0.8435	2	F:catalytic activity; P:metabolic process	-	IPR001354 (PANTHER); IPR013341 (PFAM); IPR013342 (PFAM); G3DSA:3.20.20.120 (GENE3D), G3DSA:3.30.390.10 (GENE3D), PTHR13794:SF13 (PANTHER), PF13378 (PFAM), SSF51604 (SUPERFAMILY), SSF54826 (SUPERFAMILY)
Gorai.001G075300.8	l-ala-d l-glu epimerase-like	2079	20	0	0.7825	2	F:catalytic activity; P:metabolic process	-	IPR001354 (PANTHER); IPR013341 (PFAM); IPR013342 (PFAM); G3DSA:3.20.20.120 (GENE3D), G3DSA:3.30.390.10 (GENE3D), PTHR13794:SF13 (PANTHER), PF13378 (PFAM), tmhmm (TMHMM), SSF51604 (SUPERFAMILY), SSF54826 (SUPERFAMILY)
Gorai.001G075600.1	adenine nucleotide alpha hydrolases-like superfamily	1010	20	3.2e-98	0.6645	2	P:response to stress; P:root hair cell differentiation		SignalP-NN(euk) (SIGNALP)
Gorai.001G075700.1	bcl-2-associated athanogene-like protein	876	20	3.09e-73	0.626	1	F:chaperone binding	-	IPR000048 (PFAM); IPR003103 (PFAM); G3DSA:1.20.58.120 (GENE3D), SSF63491 (SUPERFAMILY)
Gorai.001G075900.1	abc transporter b family member 25-like	2385	20	0	0.9105	18	F:ATPase activity, coupled to transmembrane movement of substances; C:integral to membrane; P:transport; P:ATP catabolic process; F:nucleotide binding; F:nucleoside-triphosphatase activity; F:ATP binding; F:ATPase activity; P:transmembrane transport; C:vacuolar membrane; C:vacuole; C:plant-type vacuole; P:response to aluminum ion; C:plasma membrane; F:hydrolase activity; F:xenobiotic-transporting…		SignalP-NN(euk) (SIGNALP)
Gorai.001G076300.1	alpha- -glucan-protein synthase	1527	20	0	0.9585	2	F:intramolecular transferase activity; P:cellulose biosynthetic process	-	IPR004901 (PFAM); PTHR31682 (PANTHER), PTHR31682:SF0 (PANTHER)
Gorai.001G076400.1	spiral1- isoform 1	841	20	7.42e-39	0.7765	0	-		no IPS match
Gorai.001G076400.2	spiral1- isoform 1	654	1	4.88e-20	0.79	0	-		no IPS match
Gorai.001G076500.1	uncharacterized fcp1 homology domain-containing	2589	20	1.6e-121	0.687	1	F:protein binding	-	IPR004274 (PFAM); IPR023214 (G3DSA:3.40.50.GENE3D)
Gorai.001G076500.2	uncharacterized fcp1 homology domain-containing	2397	20	1.15e-114	0.698	1	F:protein binding	-	IPR004274 (PFAM); IPR023214 (G3DSA:3.40.50.GENE3D); SignalP-NN(euk) (SIGNALP)
Gorai.001G076500.3	uncharacterized fcp1 homology domain-containing	2460	20	5.41e-122	0.687	1	F:protein binding	-	IPR004274 (PFAM); IPR023214 (G3DSA:3.40.50.GENE3D)
Gorai.001G076600.1	protein longifolia 1-like	4544	20	0	0.678	4	F:molecular_function; C:plasmodesma; P:regulation of meristem growth; P:biological_process		IPR025486 (PFAM); PTHR31680 (PANTHER), PTHR31680:SF0 (PANTHER), PF14383 (PFAM)
Gorai.001G076900.1	glycerophosphoryl diester phosphodiesterase-like	1832	20	0	0.8755	7	P:lipid metabolic process; F:phosphoric diester hydrolase activity; F:glycerophosphodiester phosphodiesterase activity; P:glycerol metabolic process; F:hydrolase activity; C:vacuole; F:glycerophosphocholine phosphodiesterase activity		tmhmm (TMHMM)
Gorai.001G077000.1	glycine-rich rna-binding	1117	20	6.42e-73	0.8525	2	F:nucleic acid binding; F:nucleotide binding	-	IPR000504 (PFAM); IPR012677 (G3DSA:3.30.70.GENE3D); PTHR24012 (PANTHER), PTHR24012:SF156 (PANTHER), SSF54928 (SUPERFAMILY)
Gorai.001G077000.2	glycine-rich rna-binding protein 3	1280	20	2.56e-72	0.8525	2	F:nucleic acid binding; F:nucleotide binding	-	IPR000504 (PFAM); IPR012677 (G3DSA:3.30.70.GENE3D); PR01228 (PRINTS), PTHR24012 (PANTHER), PTHR24012:SF156 (PANTHER), SSF54928 (SUPERFAMILY)
Gorai.001G077000.3	glycine-rich rna-binding	1102	20	5.51e-73	0.8525	2	F:nucleic acid binding; F:nucleotide binding	-	IPR000504 (PFAM); IPR012677 (G3DSA:3.30.70.GENE3D); PTHR24012 (PANTHER), PTHR24012:SF156 (PANTHER), SSF54928 (SUPERFAMILY)
Gorai.001G077100.1	presenilin-like protein at2g29900-like	1706	20	0	0.785	2	F:aspartic-type endopeptidase activity; C:integral to membrane	EC:3.4.23.0	IPR001108 (PRINTS); IPR006639 (SMART); PTHR10202:SF13 (PANTHER), SignalP-NN(euk) (SIGNALP), tmhmm (TMHMM)
Gorai.001G077200.1	Uncharacterized protein TCM_014264	2632	20	0	0.5795	3	F:molecular_function; P:biological_process; C:cellular_component		tmhmm (TMHMM)
Gorai.001G077200.2	Uncharacterized protein TCM_014264	2508	20	0	0.5795	3	F:molecular_function; P:biological_process; C:cellular_component		tmhmm (TMHMM)
Gorai.001G077300.1	3-phosphoserine phosphatase	1498	20	0	0.84	4	F:phosphoserine phosphatase activity; P:L-serine biosynthetic process; P:glycine metabolic process; P:threonine metabolic process	EC:3.1.3.3	IPR004469 (TIGRFAMs); IPR006383 (TIGRFAMs); IPR023190 (G3DSA:1.10.150.GENE3D); IPR023214 (G3DSA:3.40.50.GENE3D); PTHR10000 (PANTHER), PTHR10000:SF0 (PANTHER), PF12710 (PFAM)
Gorai.001G077300.10	3-phosphoserine phosphatase	1057	20	2.41e-158	0.8245	9	F:phosphoserine phosphatase activity; F:phosphatase activity; P:dephosphorylation; F:hydrolase activity; P:metabolic process; P:L-serine biosynthetic process; C:chloroplast; F:magnesium ion binding; F:catalytic activity		tmhmm (TMHMM)
Gorai.001G077300.2	phosphoserine chloroplastic-like	1338	20	5.7e-136	0.692	7	F:phosphoserine phosphatase activity; F:phosphatase activity; P:dephosphorylation; C:chloroplast; P:metabolic process; P:L-serine biosynthetic process; F:hydrolase activity		tmhmm (TMHMM)
Gorai.001G077300.3	3-phosphoserine phosphatase	1456	20	8.6e-144	0.827	9	F:phosphoserine phosphatase activity; F:phosphatase activity; P:dephosphorylation; C:chloroplast; P:metabolic process; P:L-serine biosynthetic process; F:hydrolase activity; F:magnesium ion binding; F:catalytic activity		tmhmm (TMHMM)
Gorai.001G077300.4	3-phosphoserine phosphatase	1861	20	5.67e-105	0.7995	9	F:phosphoserine phosphatase activity; F:phosphatase activity; P:dephosphorylation; C:chloroplast; P:metabolic process; P:L-serine biosynthetic process; F:hydrolase activity; F:magnesium ion binding; F:catalytic activity		tmhmm (TMHMM)
Gorai.001G077300.5	phosphoserine chloroplastic-like	1459	20	2.41e-103	0.863	9	F:phosphoserine phosphatase activity; F:phosphatase activity; P:dephosphorylation; F:hydrolase activity; P:metabolic process; P:L-serine biosynthetic process; C:chloroplast; F:magnesium ion binding; F:catalytic activity		tmhmm (TMHMM)
Gorai.001G077300.6	3-phosphoserine phosphatase	1488	20	3.65e-180	0.8115	9	F:phosphoserine phosphatase activity; F:phosphatase activity; P:dephosphorylation; F:hydrolase activity; P:metabolic process; P:L-serine biosynthetic process; C:chloroplast; F:magnesium ion binding; F:catalytic activity		tmhmm (TMHMM)
Gorai.001G077300.7	3-phosphoserine phosphatase	1341	20	5.62e-161	0.774	9	F:phosphoserine phosphatase activity; F:phosphatase activity; P:dephosphorylation; C:chloroplast; P:metabolic process; P:L-serine biosynthetic process; F:hydrolase activity; F:magnesium ion binding; F:catalytic activity		tmhmm (TMHMM)
Gorai.001G077300.8	3-phosphoserine phosphatase	1439	20	0	0.84	9	F:phosphoserine phosphatase activity; F:phosphatase activity; P:dephosphorylation; F:hydrolase activity; P:metabolic process; P:L-serine biosynthetic process; C:chloroplast; F:magnesium ion binding; F:catalytic activity		no IPS match
Gorai.001G077300.9	3-phosphoserine phosphatase	1916	20	0	0.84	9	F:phosphoserine phosphatase activity; F:phosphatase activity; P:dephosphorylation; F:hydrolase activity; P:metabolic process; P:L-serine biosynthetic process; C:chloroplast; F:magnesium ion binding; F:catalytic activity		no IPS match
Gorai.001G077400.1	atp synthase subunit mitochondrial-like	2079	20	0	0.9225	1	P:ATP synthesis coupled proton transport	-	IPR000131 (PRINTS); IPR023632 (PROSITE); IPR023633 (SUPERFAMILY); G3DSA:1.10.287.80 (GENE3D), G3DSA:3.40.1380.10 (GENE3D), PTHR11693:SF4 (PANTHER)
Gorai.001G077500.1	transmembrane protein adipocyte-associated 1 isoform 2	1297	20	1.91e-143	0.7825	4	F:molecular_function; P:root morphogenesis; C:membrane; P:response to molecule of bacterial origin		IPR018781 (PANTHER); PTHR15876:SF7 (PANTHER), tmhmm (TMHMM)
Gorai.001G077500.2	transmembrane protein adipocyte-associated 1 isoform 2	1386	20	7.17e-143	0.7835	4	F:molecular_function; P:root morphogenesis; C:membrane; P:response to molecule of bacterial origin		IPR018781 (PANTHER); PTHR15876:SF7 (PANTHER), tmhmm (TMHMM)
Gorai.001G077600.1	chaperone protein 1-like	3325	20	0	0.952	3	F:ATP binding; F:nucleoside-triphosphatase activity; P:protein metabolic process	EC:3.6.1.15	IPR001270 (PRINTS); IPR003593 (SMART); IPR003959 (PFAM); IPR004176 (PFAM); IPR013093 (PFAM); IPR018368 (PROSITE); IPR019489 (PFAM); IPR023150 (G3DSA:1.10.1780.GENE3D); IPR027417 (SUPERFAMILY); G3DSA:1.10.8.60 (GENE3D), G3DSA:3.40.50.300 (GENE3D), PTHR11638 (PANTHER), PTHR11638:SF18 (PANTHER), SSF81923 (SUPERFAMILY)
Gorai.001G077600.2	chaperone protein 1-like	3139	20	0	0.9525	3	F:ATP binding; F:nucleoside-triphosphatase activity; P:protein metabolic process	EC:3.6.1.15	IPR001270 (PRINTS); IPR003593 (SMART); IPR003959 (PFAM); IPR004176 (PFAM); IPR013093 (PFAM); IPR018368 (PROSITE); IPR019489 (PFAM); IPR023150 (G3DSA:1.10.1780.GENE3D); IPR027417 (SUPERFAMILY); G3DSA:1.10.8.60 (GENE3D), G3DSA:3.40.50.300 (GENE3D), PTHR11638 (PANTHER), PTHR11638:SF18 (PANTHER), tmhmm (TMHMM), SSF81923 (SUPERFAMILY)
Gorai.001G077600.3	chaperone protein 1-like	3143	20	0	0.9575	1	F:ATP binding	-	IPR001270 (PRINTS); IPR013093 (PFAM); IPR019489 (PFAM); IPR027417 (SUPERFAMILY); G3DSA:1.10.8.60 (GENE3D), G3DSA:3.40.50.300 (GENE3D), PTHR11638 (PANTHER), PTHR11638:SF18 (PANTHER)
Gorai.001G077700.1	kda class i heat shock protein	765	20	3.01e-95	0.8735	2	P:response to stress; C:cytoplasm		IPR002068 (PFAM); IPR008978 (SUPERFAMILY); G3DSA:2.60.40.790 (GENE3D), PTHR11527 (PANTHER), PTHR11527:SF14 (PANTHER), tmhmm (TMHMM)
Gorai.001G077800.1	diacylglycerol kinase 1-like	3078	20	0	0.877	5	F:diacylglycerol kinase activity; P:protein kinase C-activating G-protein coupled receptor signaling pathway; P:intracellular signal transduction; P:phospholipid catabolic process; P:glycerolipid metabolic process	EC:2.7.1.107	IPR000756 (PFAM); IPR001206 (PFAM); IPR002219 (PFAM); G3DSA:3.30.60.20 (GENE3D), PTHR11255 (PANTHER), PTHR11255:SF24 (PANTHER), SignalP-NN(euk) (SIGNALP), tmhmm (TMHMM), SSF57889 (SUPERFAMILY)
Gorai.001G077800.2	diacylglycerol kinase 1-like	3260	20	0	0.877	5	F:diacylglycerol kinase activity; P:protein kinase C-activating G-protein coupled receptor signaling pathway; P:intracellular signal transduction; P:phospholipid catabolic process; P:glycerolipid metabolic process	EC:2.7.1.107	IPR000756 (PFAM); IPR001206 (PFAM); IPR002219 (PFAM); G3DSA:3.30.60.20 (GENE3D), PTHR11255 (PANTHER), PTHR11255:SF24 (PANTHER), SignalP-NN(euk) (SIGNALP), tmhmm (TMHMM), SSF57889 (SUPERFAMILY)
Gorai.001G077800.3	diacylglycerol kinase 1-like	3174	20	0	0.8715	5	F:diacylglycerol kinase activity; P:protein kinase C-activating G-protein coupled receptor signaling pathway; P:intracellular signal transduction; P:phospholipid catabolic process; P:glycerolipid metabolic process	EC:2.7.1.107	IPR000756 (PFAM); IPR001206 (PFAM); IPR002219 (PFAM); G3DSA:3.30.60.20 (GENE3D), PTHR11255 (PANTHER), PTHR11255:SF24 (PANTHER), SignalP-NN(euk) (SIGNALP), tmhmm (TMHMM), SSF57889 (SUPERFAMILY)
Gorai.001G077800.4	diacylglycerol kinase 1-like	3369	20	0	0.8385	9	P:membrane fusion; P:intracellular signal transduction; P:protein kinase C-activating G-protein coupled receptor signaling pathway; C:intracellular; P:phosphorylation; F:calcium ion binding; F:diacylglycerol kinase activity; P:phospholipid catabolic process; P:glycerolipid metabolic process	EC:2.7.1.107	IPR000756 (PFAM); IPR001206 (PFAM); IPR002219 (PFAM); G3DSA:3.30.60.20 (GENE3D), PTHR11255 (PANTHER), PTHR11255:SF24 (PANTHER), SignalP-NN(euk) (SIGNALP), tmhmm (TMHMM), SSF57889 (SUPERFAMILY)
Gorai.001G077800.5	diacylglycerol kinase 1-like	3051	20	0	0.8315	9	P:membrane fusion; P:intracellular signal transduction; P:protein kinase C-activating G-protein coupled receptor signaling pathway; C:intracellular; P:phosphorylation; F:calcium ion binding; F:diacylglycerol kinase activity; P:phospholipid catabolic process; P:glycerolipid metabolic process	EC:2.7.1.107	IPR000756 (PFAM); IPR001206 (PFAM); IPR002219 (PFAM); G3DSA:3.30.60.20 (GENE3D), PTHR11255 (PANTHER), PTHR11255:SF24 (PANTHER), SignalP-NN(euk) (SIGNALP), tmhmm (TMHMM), SSF57889 (SUPERFAMILY)
Gorai.001G077900.1	udp-glucose 6-	1868	20	0	0.9545	2	F:NAD binding; P:oxidation-reduction process	-	IPR001732 (PFAM); IPR008927 (SUPERFAMILY); IPR014026 (PFAM); IPR014027 (PFAM); IPR016040 (G3DSA:3.40.50.GENE3D); IPR017476 (PIR); G3DSA:1.20.5.100 (GENE3D), PTHR11374 (PANTHER), SSF51735 (SUPERFAMILY)
Gorai.001G078000.1	leucine-rich repeat-containing protein	1443	20	0	0.9185	1	F:protein binding	-	IPR001611 (PFAM); IPR003591 (SMART); IPR025875 (PFAM); G3DSA:3.80.10.10 (GENE3D), PTHR24420 (PANTHER), PTHR24420:SF478 (PANTHER), PF13855 (PFAM), SignalP-NN(euk) (SIGNALP), tmhmm (TMHMM), SSF52058 (SUPERFAMILY)
Gorai.001G078000.2	probable leucine-rich repeat receptor-like protein kinase at1g35710-like	1729	20	4.93e-136	0.9305	1	F:protein binding	-	IPR001611 (PFAM); IPR003591 (SMART); IPR025875 (PFAM); G3DSA:3.80.10.10 (GENE3D), PTHR24420 (PANTHER), PTHR24420:SF478 (PANTHER), PF13855 (PFAM), SignalP-NN(euk) (SIGNALP), tmhmm (TMHMM), SSF52058 (SUPERFAMILY)
Gorai.001G078000.3	probable leucine-rich repeat receptor-like protein kinase at1g35710-like	1399	20	4.23e-138	0.927	1	F:protein binding	-	IPR001611 (PFAM); IPR003591 (SMART); IPR025875 (PFAM); G3DSA:3.80.10.10 (GENE3D), PTHR24420 (PANTHER), PTHR24420:SF478 (PANTHER), PF13855 (PFAM), SSF52058 (SUPERFAMILY)
Gorai.001G078000.4	probable leucine-rich repeat receptor-like protein kinase at1g35710-like	1395	20	2.36e-166	0.9345	8	F:kinase activity; P:phosphorylation; F:receptor activity; P:stomatal complex morphogenesis; P:stamen development; C:Golgi apparatus; P:signal transduction; P:response to molecule of bacterial origin		IPR003591 (SMART); IPR025875 (PFAM); G3DSA:3.80.10.10 (GENE3D), PTHR24420 (PANTHER), PTHR24420:SF478 (PANTHER), PF13855 (PFAM), SSF52058 (SUPERFAMILY)
Gorai.001G078000.5	probable leucine-rich repeat receptor-like protein kinase at1g35710-like	1951	20	6.19e-135	0.928	8	F:kinase activity; P:phosphorylation; F:receptor activity; C:Golgi apparatus; P:stomatal complex morphogenesis; P:stamen development; P:signal transduction; P:response to molecule of bacterial origin		IPR003591 (SMART); IPR025875 (PFAM); G3DSA:3.80.10.10 (GENE3D), PTHR24420 (PANTHER), PTHR24420:SF478 (PANTHER), PF13855 (PFAM), SSF52058 (SUPERFAMILY)
Gorai.001G078000.6	probable leucine-rich repeat receptor-like protein kinase at1g35710-like	1010	20	9.65e-147	0.908	1	F:protein binding	-	IPR001611 (PFAM); IPR003591 (SMART); IPR025875 (PFAM); G3DSA:3.80.10.10 (GENE3D), PTHR24420 (PANTHER), PTHR24420:SF478 (PANTHER), PF13855 (PFAM), SignalP-NN(euk) (SIGNALP), tmhmm (TMHMM), SSF52058 (SUPERFAMILY)
Gorai.001G078000.7	probable leucine-rich repeat receptor-like protein kinase at1g35710-like	932	20	1.21e-115	0.925	8	F:kinase activity; P:phosphorylation; F:receptor activity; C:Golgi apparatus; P:stomatal complex morphogenesis; P:stamen development; P:signal transduction; P:response to molecule of bacterial origin		IPR003591 (SMART); IPR025875 (PFAM); G3DSA:3.80.10.10 (GENE3D), PTHR24420 (PANTHER), PTHR24420:SF478 (PANTHER), PF13855 (PFAM), SSF52058 (SUPERFAMILY)
Gorai.001G078200.1	zinc finger rna-binding protein	1661	20	2.99e-151	0.5945	3	F:nucleic acid binding; F:zinc ion binding; C:intracellular		tmhmm (TMHMM)
Gorai.001G078400.1	alpha-n-acetylglucosaminidase family naglu family isoform 1	3110	20	0	0.8025	5	F:alpha-N-acetylglucosaminidase activity; F:hydrolase activity; P:metabolic process; F:hydrolase activity, acting on glycosyl bonds; C:cytoplasmic membrane-bounded vesicle		IPR007781 (PANTHER); IPR024240 (PFAM); IPR024732 (PFAM); IPR024733 (PFAM); SignalP-NN(euk) (SIGNALP), tmhmm (TMHMM)
Gorai.001G078600.1	40s ribosomal protein s2-4-like	1284	20	1.01e-155	0.972	14	F:structural constituent of ribosome; F:RNA binding; P:translation; C:small ribosomal subunit; C:ribonucleoprotein complex; C:ribosome; C:intracellular; C:cytosolic small ribosomal subunit; C:cytosolic ribosome; C:membrane; C:nucleolus; C:cell wall; C:plasma membrane; C:chloroplast		no IPS match
Gorai.001G078800.1	eukaryotic translation initiation factor 5a2	1343	20	1.03e-104	0.97	18	P:translational frameshifting; P:peptidyl-lysine modification to hypusine; P:translational initiation; F:RNA binding; P:positive regulation of translational termination; F:ribosome binding; F:translation elongation factor activity; F:translation initiation factor activity; P:positive regulation of translational elongation; P:response to wounding; P:xylem development; C:nucleus; P:host programmed …		no IPS match
Gorai.001G078800.2	eukaryotic translation initiation factor 5a	1724	20	3.75e-79	0.9685	7	F:translation elongation factor activity; P:peptidyl-lysine modification to hypusine; F:ribosome binding; P:positive regulation of translational elongation; P:positive regulation of translational termination; P:translational frameshifting; C:ribosome	-	IPR001884 (PIR); IPR005824 (PFAM); IPR008991 (SUPERFAMILY); IPR012340 (G3DSA:2.40.50.GENE3D); IPR014722 (G3DSA:2.30.30.GENE3D); IPR019769 (PROSITE); IPR020189 (PFAM)
Gorai.001G078800.3	eukaryotic translation initiation factor 5a2	1128	20	7.52e-70	0.7305	18	F:RNA binding; F:translation elongation factor activity; P:positive regulation of translational termination; P:positive regulation of translational elongation; F:ribosome binding; P:peptidyl-lysine modification to hypusine; P:translational frameshifting; P:translational initiation; F:translation initiation factor activity; P:translation; P:response to wounding; P:xylem development; C:nucleus; P:h…		SignalP-NN(euk) (SIGNALP)
Gorai.001G078800.4	eukaryotic translation initiation factor 5a2	1255	20	2.72e-80	0.9535	7	F:translation elongation factor activity; P:peptidyl-lysine modification to hypusine; F:ribosome binding; P:positive regulation of translational elongation; P:positive regulation of translational termination; P:translational frameshifting; C:ribosome	-	IPR001884 (PANTHER); IPR005824 (PFAM); IPR008991 (SUPERFAMILY); IPR012340 (G3DSA:2.40.50.GENE3D); IPR014722 (G3DSA:2.30.30.GENE3D); IPR019769 (PROSITE); IPR020189 (PFAM)
Gorai.001G079000.1	uncharacterized loc101220892	1589	20	1.28e-119	0.6975	2	F:molecular_function; P:biological_process		tmhmm (TMHMM)
Gorai.001G079100.1	zinc finger (c3hc4-type ring finger) family protein	1952	20	0	0.825	5	F:protein binding; F:zinc ion binding; F:ATP-dependent peptidase activity; P:proteolysis; P:ATP-dependent proteolysis	-	IPR001841 (SMART); IPR003111 (PFAM); IPR011990 (G3DSA:1.25.40.GENE3D); IPR013083 (G3DSA:3.30.40.GENE3D); IPR015947 (SUPERFAMILY); IPR017907 (PROSITE); IPR019734 (SMART); PTHR23327 (PANTHER), PTHR23327:SF0 (PANTHER), PF13414 (PFAM), PF13923 (PFAM), SSF48452 (SUPERFAMILY), SSF57850 (SUPERFAMILY)
Gorai.001G079100.2	zinc finger (c3hc4-type ring finger) family protein	1576	20	2.72e-130	0.8015	4	F:ATP-dependent peptidase activity; P:proteolysis; F:protein binding; P:ATP-dependent proteolysis	-	IPR003111 (PFAM); IPR011990 (G3DSA:1.25.40.GENE3D); IPR015947 (SUPERFAMILY); IPR019734 (SMART); PTHR23327 (PANTHER), PTHR23327:SF0 (PANTHER), PF13414 (PFAM), SSF48452 (SUPERFAMILY)
Gorai.001G079100.3	zinc finger (c3hc4-type ring finger) family protein	1430	20	0	0.821	2	F:protein binding; F:zinc ion binding	-	IPR001841 (SMART); IPR011990 (G3DSA:1.25.40.GENE3D); IPR013083 (G3DSA:3.30.40.GENE3D); IPR017907 (PROSITE); IPR019734 (SMART); PTHR23327 (PANTHER), PTHR23327:SF0 (PANTHER), PF13414 (PFAM), PF13923 (PFAM), SSF48452 (SUPERFAMILY), SSF57850 (SUPERFAMILY)
Gorai.001G079100.4	zinc finger (c3hc4-type ring finger) family protein	1163	20	1.39e-140	0.813	11	P:protein phosphorylation; F:zinc ion binding; F:protein serine/threonine kinase activity; P:isopentenyl diphosphate biosynthetic process, methylerythritol 4-phosphate pathway; F:ATP-dependent peptidase activity; P:proteolysis; F:ATP binding; F:non-membrane spanning protein tyrosine kinase activity; F:protein binding; P:serine family amino acid metabolic process; P:ATP-dependent proteolysis	EC:2.7.11.0; EC:2.7.10.2	IPR001841 (SMART); IPR011990 (G3DSA:1.25.40.GENE3D); IPR013083 (G3DSA:3.30.40.GENE3D); IPR017907 (PROSITE); IPR019734 (SMART); PTHR23327 (PANTHER), PTHR23327:SF0 (PANTHER), PF13414 (PFAM), PF13923 (PFAM), SSF48452 (SUPERFAMILY), SSF57850 (SUPERFAMILY)
Gorai.001G079300.1	probable beta- -galactosyltransferase 19-like	2400	20	0	0.7845	4	F:carbohydrate binding; P:protein glycosylation; F:galactosyltransferase activity; C:membrane	-	IPR001079 (PFAM); IPR002659 (PANTHER); IPR008985 (SUPERFAMILY); IPR013320 (G3DSA:2.60.120.GENE3D); PTHR11214:SF11 (PANTHER), SignalP-NN(euk) (SIGNALP), tmhmm (TMHMM)
Gorai.001G079300.2	probable beta- -galactosyltransferase 19-like	2136	20	0	0.7665	8	F:galactosylxylosylprotein 3-beta-galactosyltransferase activity; C:Golgi apparatus; F:carbohydrate binding; P:protein glycosylation; C:integral to membrane; C:chloroplast; P:microtubule nucleation; P:chondroitin sulfate biosynthetic process	EC:2.4.1.134	IPR002659 (PANTHER); PTHR11214:SF11 (PANTHER)
Gorai.001G079700.1	serine threonine-protein phosphatase 5	2112	20	0	0.863	23	P:intracellular signal transduction; C:integral to membrane; C:membrane; P:lipid metabolic process; F:phosphoprotein phosphatase activity; F:hydrolase activity; C:nucleus; P:protein dephosphorylation; C:cytoplasm; C:endoplasmic reticulum membrane; C:nucleoplasm; C:nuclear membrane; F:phospholipase C activity; F:metal ion binding; C:endoplasmic reticulum; C:nuclear speck; F:protein serine/threonin…		no IPS match
Gorai.001G079700.2	serine threonine-protein phosphatase 5	1947	20	0	0.9495	23	F:metal ion binding; C:cytoplasm; F:hydrolase activity; P:protein dephosphorylation; C:nucleus; F:phosphoprotein phosphatase activity; P:intracellular signal transduction; C:integral to membrane; C:membrane; P:lipid metabolic process; C:endoplasmic reticulum membrane; C:nucleoplasm; C:nuclear membrane; F:phospholipase C activity; C:endoplasmic reticulum; C:nuclear speck; F:protein serine/threonin…		no IPS match
Gorai.001G079700.4	serine threonine-protein phosphatase 5	2345	20	0	0.9435	5	F:protein binding; F:phosphoprotein phosphatase activity; C:nucleus; C:cytoplasm; P:protein dephosphorylation	EC:3.1.3.16	IPR001440 (PFAM); IPR004843 (PFAM); IPR006186 (PRINTS); IPR011236 (PIR); IPR011990 (G3DSA:1.25.40.GENE3D); IPR013026 (PROFILE); IPR013235 (PFAM); IPR019734 (SMART); G3DSA:3.60.21.10 (GENE3D), PTHR11668 (PANTHER), PF13414 (PFAM), SSF48452 (SUPERFAMILY), SSF56300 (SUPERFAMILY)
Gorai.001G079700.5	serine threonine-protein phosphatase 5	2120	20	0	0.9495	15	F:phospholipase C activity; P:protein dephosphorylation; P:intracellular signal transduction; C:integral to endoplasmic reticulum membrane; C:nuclear membrane; F:metal ion binding; C:nuclear speck; P:nucleocytoplasmic transport; F:protein serine/threonine phosphatase activity; F:protein binding; P:response to cadmium ion; P:red or far-red light signaling pathway; P:intracellular signal transducti…	-	IPR001440 (PFAM); IPR004843 (PFAM); IPR006186 (PRINTS); IPR011236 (PIR); IPR011990 (G3DSA:1.25.40.GENE3D); IPR013026 (PROFILE); IPR013235 (PFAM); IPR019734 (SMART); G3DSA:3.60.21.10 (GENE3D), PTHR11668 (PANTHER), PF13414 (PFAM), SSF48452 (SUPERFAMILY), SSF56300 (SUPERFAMILY)
Gorai.001G079700.7	serine threonine-protein phosphatase 5	1778	20	0	0.955	4	F:phosphoprotein phosphatase activity; C:nucleus; C:cytoplasm; P:protein dephosphorylation	EC:3.1.3.16	IPR004843 (PFAM); IPR006186 (PRINTS); IPR011236 (PIR); IPR013235 (PFAM); G3DSA:3.60.21.10 (GENE3D), PTHR11668 (PANTHER), SignalP-NN(euk) (SIGNALP), tmhmm (TMHMM), SSF56300 (SUPERFAMILY)
Gorai.001G079800.1	transportin-3-like isoform 1	3816	20	0	0.8595	4	C:nuclear pore; P:intracellular protein transport; F:protein transporter activity; F:binding	-	IPR001494 (PFAM); IPR011989 (G3DSA:1.25.10.GENE3D); IPR013598 (PFAM); IPR016024 (SUPERFAMILY); PTHR12363 (PANTHER), PTHR12363:SF17 (PANTHER)
Gorai.001G079800.2	transportin-3-like isoform 1	3736	20	0	0.86	4	C:nuclear pore; P:intracellular protein transport; F:protein transporter activity; F:binding	-	IPR001494 (PFAM); IPR011989 (G3DSA:1.25.10.GENE3D); IPR013598 (PFAM); IPR016024 (SUPERFAMILY); PTHR12363 (PANTHER), PTHR12363:SF17 (PANTHER)
Gorai.001G079800.3	transportin-3-like isoform 1	3487	20	0	0.854	1	F:binding	-	IPR011989 (G3DSA:1.25.10.GENE3D); IPR013598 (PFAM); IPR016024 (SUPERFAMILY); PTHR12363 (PANTHER), PTHR12363:SF17 (PANTHER)
Gorai.001G079800.4	transportin-3-like isoform 1	3101	20	0	0.865	4	C:nuclear pore; P:intracellular protein transport; F:protein transporter activity; F:binding	-	IPR001494 (PFAM); IPR011989 (G3DSA:1.25.10.GENE3D); IPR013598 (PFAM); IPR016024 (SUPERFAMILY); PTHR12363 (PANTHER), PTHR12363:SF17 (PANTHER)
Gorai.001G079800.5	transportin-3-like isoform 1	3090	20	0	0.863	4	C:nuclear pore; P:intracellular protein transport; F:protein transporter activity; F:binding	-	IPR001494 (PFAM); IPR011989 (G3DSA:1.25.10.GENE3D); IPR013598 (PFAM); IPR016024 (SUPERFAMILY); PTHR12363 (PANTHER), PTHR12363:SF17 (PANTHER)
Gorai.001G079800.6	transportin-3-like isoform 1	2983	20	0	0.8535	1	F:binding	-	IPR011989 (G3DSA:1.25.10.GENE3D); IPR016024 (SUPERFAMILY); PTHR12363 (PANTHER), PTHR12363:SF17 (PANTHER)
Gorai.001G079900.1	14-3-3 protein	1472	20	0	0.9705	1	F:protein domain specific binding	-	IPR000308 (PRINTS); IPR023409 (PROSITE); IPR023410 (G3DSA:1.20.190.GENE3D); PTHR18860:SF0 (PANTHER)
Gorai.001G079900.2	14-3-3 protein	1299	20	0	0.9705	1	F:protein domain specific binding	-	IPR000308 (PRINTS); IPR023409 (PROSITE); IPR023410 (G3DSA:1.20.190.GENE3D); PTHR18860:SF0 (PANTHER)
Gorai.001G080100.1	uncharacterized partial	1767	20	6.11e-136	0.7415	0	-		PTHR24619 (PANTHER), PTHR24619:SF81 (PANTHER)
Gorai.001G080100.2	uncharacterized partial	1478	20	7.04e-93	0.698	0	-		PTHR24619 (PANTHER), PTHR24619:SF81 (PANTHER)
Gorai.001G080100.3	uncharacterized partial	1574	20	3.35e-106	0.6755	3	F:molecular_function; P:biological_process; C:cellular_component		PTHR24619 (PANTHER), PTHR24619:SF81 (PANTHER)
Gorai.001G080200.1	cytochrome c oxidase biogenesis protein cmc1-like	877	20	2.78e-53	0.9045	0	-		IPR013892 (PFAM)
Gorai.001G080300.1	heat repeat-containing protein 5b-like	6907	20	0	0.768	1	F:binding	-	IPR016024 (SUPERFAMILY); PTHR21663 (PANTHER), tmhmm (TMHMM)
Gorai.001G080300.2	heat repeat-containing protein 5b-like	6829	20	0	0.7875	14	P:microtubule cytoskeleton organization; P:trehalose metabolic process; P:hydrogen peroxide biosynthetic process; P:cytokinesis by cell plate formation; P:starch metabolic process; P:gravitropism; P:production of ta-siRNAs involved in RNA interference; P:carbohydrate metabolic process; P:vegetative phase change; P:production of miRNAs involved in gene silencing by miRNA; P:vegetative to reproduct…		no IPS match
Gorai.001G080300.3	heat repeat-containing protein 5b-like	6942	20	0	0.7685	1	F:binding	-	IPR016024 (SUPERFAMILY); PTHR21663 (PANTHER), tmhmm (TMHMM)
Gorai.001G080300.4	heat repeat-containing protein 5b-like	6888	20	0	0.7605	1	F:binding	-	IPR016024 (SUPERFAMILY); PTHR21663 (PANTHER), tmhmm (TMHMM)
Gorai.001G080300.5	heat repeat-containing protein 5b-like	7121	20	0	0.79	1	F:binding	-	IPR016024 (SUPERFAMILY); PTHR21663 (PANTHER), tmhmm (TMHMM)
Gorai.001G080900.1	---NA---	1040	0			0	-		SignalP-NN(euk) (SIGNALP)
Gorai.001G081100.1	plastidic glucose transporter 4	2632	20	0	0.8595	3	F:substrate-specific transmembrane transporter activity; P:transmembrane transport; C:integral to membrane	-	IPR003663 (PRINTS); IPR005828 (PFAM); IPR005829 (PROSITE); IPR016196 (SUPERFAMILY); IPR020846 (PROFILE); G3DSA:1.20.1250.20 (GENE3D), PTHR24063 (PANTHER), PTHR24063:SF2 (PANTHER), tmhmm (TMHMM)
Gorai.001G081100.10	plastidic glucose transporter 4	1318	20	0	0.822	14	F:transmembrane transporter activity; F:substrate-specific transmembrane transporter activity; C:integral to membrane; C:membrane; P:transmembrane transport; P:transport; F:transporter activity; F:sugar:hydrogen symporter activity; C:chloroplast envelope; F:carbohydrate transmembrane transporter activity; P:carbohydrate transport; F:2-alkenal reductase [NAD(P)] activity; P:oxidation-reduction pro…		no IPS match
Gorai.001G081100.2	plastidic glucose transporter 4	2449	20	0	0.866	3	F:substrate-specific transmembrane transporter activity; P:transmembrane transport; C:integral to membrane	-	IPR003663 (PRINTS); IPR005828 (PFAM); IPR005829 (PROSITE); IPR016196 (SUPERFAMILY); IPR020846 (PROFILE); G3DSA:1.20.1250.20 (GENE3D), PTHR24063 (PANTHER), PTHR24063:SF2 (PANTHER), tmhmm (TMHMM)
Gorai.001G081100.3	plastidic glucose transporter 4	2209	20	0	0.7945	3	F:substrate-specific transmembrane transporter activity; P:transmembrane transport; C:integral to membrane	-	IPR003663 (PRINTS); IPR005828 (PFAM); IPR005829 (PROSITE); IPR016196 (SUPERFAMILY); IPR020846 (PROFILE); G3DSA:1.20.1250.20 (GENE3D), PTHR24063 (PANTHER), PTHR24063:SF2 (PANTHER), tmhmm (TMHMM)
Gorai.001G081100.4	plastidic glucose transporter 4	2760	20	0	0.8595	3	F:substrate-specific transmembrane transporter activity; P:transmembrane transport; C:integral to membrane	-	IPR003663 (PRINTS); IPR005828 (PFAM); IPR005829 (PROSITE); IPR016196 (SUPERFAMILY); IPR020846 (PROFILE); G3DSA:1.20.1250.20 (GENE3D), PTHR24063 (PANTHER), PTHR24063:SF2 (PANTHER), tmhmm (TMHMM)
Gorai.001G081100.5	plastidic glucose transporter 4	2887	20	0	0.847	3	F:substrate-specific transmembrane transporter activity; P:transmembrane transport; C:integral to membrane	-	IPR003663 (PRINTS); IPR005828 (PFAM); IPR005829 (PROSITE); IPR016196 (SUPERFAMILY); IPR020846 (PROFILE); G3DSA:1.20.1250.20 (GENE3D), PTHR24063 (PANTHER), PTHR24063:SF2 (PANTHER), tmhmm (TMHMM)
Gorai.001G081100.6	plastidic glucose transporter 4	2477	20	0	0.847	3	F:substrate-specific transmembrane transporter activity; P:transmembrane transport; C:integral to membrane	-	IPR003663 (PRINTS); IPR005828 (PFAM); IPR005829 (PROSITE); IPR016196 (SUPERFAMILY); IPR020846 (PROFILE); G3DSA:1.20.1250.20 (GENE3D), PTHR24063 (PANTHER), PTHR24063:SF2 (PANTHER), tmhmm (TMHMM)
Gorai.001G081100.7	plastidic glucose transporter 4	2261	20	0	0.834	3	F:substrate-specific transmembrane transporter activity; P:transmembrane transport; C:integral to membrane	-	IPR003663 (PRINTS); IPR005828 (PFAM); IPR005829 (PROSITE); IPR016196 (SUPERFAMILY); IPR020846 (PROFILE); G3DSA:1.20.1250.20 (GENE3D), PTHR24063 (PANTHER), PTHR24063:SF2 (PANTHER), tmhmm (TMHMM)
Gorai.001G081100.8	plastidic glucose transporter 4	2235	20	0	0.936	3	F:substrate-specific transmembrane transporter activity; P:transmembrane transport; C:integral to membrane	-	IPR003663 (PRINTS); IPR005828 (PFAM); IPR005829 (PROSITE); IPR016196 (SUPERFAMILY); IPR020846 (PROFILE); G3DSA:1.20.1250.20 (GENE3D), PTHR24063 (PANTHER), PTHR24063:SF2 (PANTHER), SignalP-NN(euk) (SIGNALP), tmhmm (TMHMM)
Gorai.001G081100.9	plastidic glucose transporter 4	2180	20	0	0.866	3	F:substrate-specific transmembrane transporter activity; P:transmembrane transport; C:integral to membrane	-	IPR003663 (PRINTS); IPR005828 (PFAM); IPR005829 (PROSITE); IPR016196 (SUPERFAMILY); IPR020846 (PROFILE); G3DSA:1.20.1250.20 (GENE3D), PTHR24063 (PANTHER), PTHR24063:SF2 (PANTHER), tmhmm (TMHMM)
Gorai.001G081200.1	delta -sterol-c5 -desaturase-like	1384	20	8.71e-169	0.9055	4	F:iron ion binding; P:fatty acid biosynthetic process; F:oxidoreductase activity; P:oxidation-reduction process	-	IPR006694 (PFAM); PTHR11863 (PANTHER), PTHR11863:SF2 (PANTHER), tmhmm (TMHMM)
Gorai.001G081200.2	delta -sterol-c5 -desaturase-like	1017	20	4.94e-62	0.9065	12	P:oxidation-reduction process; F:oxidoreductase activity; F:iron ion binding; P:fatty acid biosynthetic process; F:lathosterol oxidase activity; C:integral to membrane; C:membrane; P:pentacyclic triterpenoid biosynthetic process; P:acetyl-CoA metabolic process; P:sterol biosynthetic process; F:C-5 sterol desaturase activity; P:brassinosteroid biosynthetic process		PTHR11863 (PANTHER), PTHR11863:SF2 (PANTHER)
Gorai.001G081200.3	delta -sterol-c5 -desaturase-like	1284	20	5.31e-121	0.918	4	F:iron ion binding; P:fatty acid biosynthetic process; F:oxidoreductase activity; P:oxidation-reduction process	-	IPR006694 (PFAM); PTHR11863 (PANTHER), PTHR11863:SF2 (PANTHER), tmhmm (TMHMM)
Gorai.001G081200.4	delta -sterol-c5 -desaturase-like	1674	20	1.42e-170	0.901	4	F:iron ion binding; P:fatty acid biosynthetic process; F:oxidoreductase activity; P:oxidation-reduction process	-	IPR006694 (PFAM); PTHR11863 (PANTHER), PTHR11863:SF2 (PANTHER), tmhmm (TMHMM)
Gorai.001G081200.5	delta -sterol-c5 -desaturase-like	1396	20	2.07e-147	0.919	4	F:iron ion binding; P:fatty acid biosynthetic process; F:oxidoreductase activity; P:oxidation-reduction process	-	IPR006694 (PFAM); PTHR11863 (PANTHER), PTHR11863:SF2 (PANTHER), SignalP-NN(euk) (SIGNALP), tmhmm (TMHMM)
Gorai.001G081200.6	delta -sterol-c5 -desaturase-like	2321	20	2.54e-96	0.8895	4	F:iron ion binding; P:fatty acid biosynthetic process; F:oxidoreductase activity; P:oxidation-reduction process	-	IPR006694 (PFAM); PTHR11863 (PANTHER), PTHR11863:SF2 (PANTHER), tmhmm (TMHMM)
Gorai.001G081200.7	delta -sterol-c5 -desaturase-like	1818	20	5.26e-119	0.913	4	F:iron ion binding; P:fatty acid biosynthetic process; F:oxidoreductase activity; P:oxidation-reduction process	-	IPR006694 (PFAM); PTHR11863 (PANTHER), PTHR11863:SF2 (PANTHER), SignalP-NN(euk) (SIGNALP), tmhmm (TMHMM)
Gorai.001G081700.1	protein	2422	20	0	0.7705	12	F:ATP binding; F:protein kinase activity; F:polysaccharide binding; F:nucleotide binding; P:protein phosphorylation; F:transferase activity, transferring phosphorus-containing groups; F:protein serine/threonine kinase activity; F:transferase activity; P:phosphorylation; F:non-membrane spanning protein tyrosine kinase activity; F:kinase activity; F:receptor activity		no IPS match
Gorai.001G081800.1	probable transmembrane ascorbate ferrireductase 2-like	1219	20	2.42e-139	0.878	1	C:integral to membrane	-	IPR004877 (PFAM); IPR006593 (SMART); PTHR10106 (PANTHER), PTHR10106:SF0 (PANTHER), SignalP-NN(euk) (SIGNALP), tmhmm (TMHMM)
Gorai.001G081800.2	probable transmembrane ascorbate ferrireductase 2-like	1071	20	8.23e-107	0.735	6	P:response to fructose stimulus; F:carbon-monoxide oxygenase activity; C:integral to membrane; C:Golgi apparatus; P:response to sucrose stimulus; P:response to glucose stimulus	EC:1.2.2.4	IPR004877 (PFAM); IPR006593 (SMART); PTHR10106 (PANTHER), PTHR10106:SF0 (PANTHER), SignalP-NN(euk) (SIGNALP), tmhmm (TMHMM)
Gorai.001G081800.3	probable transmembrane ascorbate ferrireductase 2-like	1256	20	5.77e-102	0.8645	6	P:response to fructose stimulus; F:carbon-monoxide oxygenase activity; C:integral to membrane; C:Golgi apparatus; P:response to sucrose stimulus; P:response to glucose stimulus	EC:1.2.2.4	IPR004877 (PFAM); IPR006593 (SMART); PTHR10106 (PANTHER), PTHR10106:SF0 (PANTHER), SignalP-NN(euk) (SIGNALP), tmhmm (TMHMM)
Gorai.001G081900.1	probable inactive receptor kinase at1g48480-like	2399	20	0	0.745	8	P:response to stimulus; F:oxidoreductase activity; C:plasma membrane; C:cell wall; C:intrinsic to membrane; F:ATP binding; P:protein phosphorylation; F:protein tyrosine kinase activity	EC:2.7.10.0	IPR000719 (PFAM); IPR002290 (SMART); IPR011009 (SUPERFAMILY); IPR013210 (PFAM); IPR017441 (PROSITE); IPR020635 (SMART); G3DSA:1.10.510.10 (GENE3D), G3DSA:3.30.200.20 (GENE3D), G3DSA:3.80.10.10 (GENE3D), PTHR24420 (PANTHER), PTHR24420:SF266 (PANTHER), PF13855 (PFAM), SignalP-NN(euk) (SIGNALP), tmhmm (TMHMM), SSF52058 (SUPERFAMILY)
Gorai.001G082000.1	sarcolemmal membrane-associated isoform 4	1876	20	0	0.718	2	F:molecular_function; P:biological_process		no IPS match
Gorai.001G082000.2	sarcolemmal membrane-associated isoform 4	1628	20	0	0.7195	2	F:molecular_function; P:biological_process		no IPS match
Gorai.001G082200.1	beta-glucan-binding protein	2723	20	0	0.845	5	F:glucan endo-1,4-beta-glucanase activity, C-3 substituted reducing group; F:glucan endo-1,3-beta-glucanase activity, C-3 substituted reducing group; F:receptor activity; P:cell wall macromolecule catabolic process; P:signal transduction	EC:3.2.1.6	no IPS match
Gorai.001G082300.1	nad -binding rossmann-fold superfamily protein	1378	20	0	0.627	6	F:3-beta-hydroxy-delta5-steroid dehydrogenase activity; P:steroid biosynthetic process; P:oxidation-reduction process; P:C21-steroid hormone metabolic process; P:androgen metabolic process; P:estrogen metabolic process	EC:1.1.1.145	IPR002225 (PFAM); IPR016040 (G3DSA:3.40.50.GENE3D); PTHR10366 (PANTHER), PTHR10366:SF9 (PANTHER), SSF51735 (SUPERFAMILY)
Gorai.001G082300.2	nad -binding rossmann-fold superfamily protein	1394	20	0	0.687	7	P:steroid biosynthetic process; F:nucleotide binding; P:oxidation-reduction process; F:3-beta-hydroxy-delta5-steroid dehydrogenase activity; P:C21-steroid hormone metabolic process; P:androgen metabolic process; P:estrogen metabolic process	EC:1.1.1.145	IPR002225 (PFAM); IPR016040 (G3DSA:3.40.50.GENE3D); PTHR10366 (PANTHER), PTHR10366:SF9 (PANTHER), SSF51735 (SUPERFAMILY)
Gorai.001G082300.3	nad -binding rossmann-fold superfamily protein	1279	20	0	0.684	7	P:steroid biosynthetic process; F:nucleotide binding; P:oxidation-reduction process; F:3-beta-hydroxy-delta5-steroid dehydrogenase activity; P:C21-steroid hormone metabolic process; P:androgen metabolic process; P:estrogen metabolic process	EC:1.1.1.145	IPR002225 (PFAM); IPR016040 (G3DSA:3.40.50.GENE3D); PTHR10366 (PANTHER), PTHR10366:SF9 (PANTHER), SSF51735 (SUPERFAMILY)
Gorai.001G082300.4	nad -binding rossmann-fold superfamily protein	1280	20	9.46e-150	0.708	9	P:steroid biosynthetic process; F:nucleotide binding; P:oxidation-reduction process; F:dihydrokaempferol 4-reductase activity; F:3-beta-hydroxy-delta5-steroid dehydrogenase activity; P:flavonoid biosynthetic process; P:C21-steroid hormone metabolic process; P:androgen metabolic process; P:estrogen metabolic process	EC:1.1.1.219; EC:1.1.1.145	IPR002225 (PFAM); IPR016040 (G3DSA:3.40.50.GENE3D); PTHR10366 (PANTHER), PTHR10366:SF9 (PANTHER), SSF51735 (SUPERFAMILY)
Gorai.001G082300.5	nad -binding rossmann-fold superfamily protein	1590	20	1.25e-152	0.6945	7	P:steroid biosynthetic process; F:nucleotide binding; P:oxidation-reduction process; F:3-beta-hydroxy-delta5-steroid dehydrogenase activity; P:C21-steroid hormone metabolic process; P:androgen metabolic process; P:estrogen metabolic process	EC:1.1.1.145	IPR002225 (PFAM); IPR016040 (G3DSA:3.40.50.GENE3D); PTHR10366 (PANTHER), PTHR10366:SF9 (PANTHER), SSF51735 (SUPERFAMILY)
Gorai.001G082400.1	bifunctional dihydroflavonol 4-reductase flavanone 4-reductase isoform 1	1739	20	0	0.864	2	C:plasmodesma; C:integral to membrane	-	IPR005344 (PFAM); PTHR30603 (PANTHER), tmhmm (TMHMM)
Gorai.001G082400.2	bifunctional dihydroflavonol 4-reductase flavanone 4-reductase isoform 1	1191	20	4.17e-154	0.8375	2	C:plasmodesma; C:integral to membrane	-	IPR005344 (PFAM); PTHR30603 (PANTHER), tmhmm (TMHMM)
Gorai.001G082500.1	prenylcysteine methylesterase	1610	20	0	0.8595	6	P:fatty acid catabolic process; C:Golgi membrane; C:endoplasmic reticulum membrane; F:carboxylesterase activity; F:prenylcysteine methylesterase activity; P:response to abscisic acid stimulus	EC:3.1.1.1	tmhmm (TMHMM)
Gorai.001G082500.10	prenylcysteine methylesterase	1362	20	0	0.878	6	P:fatty acid catabolic process; C:Golgi membrane; C:endoplasmic reticulum membrane; F:carboxylesterase activity; F:prenylcysteine methylesterase activity; P:response to abscisic acid stimulus	EC:3.1.1.1	IPR013094 (PFAM); IPR019826 (PROSITE); G3DSA:3.40.50.1820 (GENE3D), PTHR11559 (PANTHER), PTHR11559:SF57 (PANTHER), SSF53474 (SUPERFAMILY)
Gorai.001G082500.11	prenylcysteine methylesterase	1252	20	0	0.881	6	P:fatty acid catabolic process; C:Golgi membrane; C:endoplasmic reticulum membrane; F:carboxylesterase activity; F:prenylcysteine methylesterase activity; P:response to abscisic acid stimulus	EC:3.1.1.1	IPR013094 (PFAM); IPR019826 (PROSITE); G3DSA:3.40.50.1820 (GENE3D), PTHR11559 (PANTHER), PTHR11559:SF57 (PANTHER), SSF53474 (SUPERFAMILY)
Gorai.001G082500.2	prenylcysteine methylesterase	1855	20	0	0.8615	6	P:fatty acid catabolic process; C:Golgi membrane; C:endoplasmic reticulum membrane; F:carboxylesterase activity; F:prenylcysteine methylesterase activity; P:response to abscisic acid stimulus	EC:3.1.1.1	SignalP-NN(euk) (SIGNALP)
Gorai.001G082500.3	prenylcysteine methylesterase	1720	20	0	0.8825	6	P:fatty acid catabolic process; C:Golgi membrane; C:endoplasmic reticulum membrane; F:carboxylesterase activity; F:prenylcysteine methylesterase activity; P:response to abscisic acid stimulus	EC:3.1.1.1	IPR013094 (PFAM); IPR019826 (PROSITE); G3DSA:3.40.50.1820 (GENE3D), PTHR11559 (PANTHER), PTHR11559:SF57 (PANTHER), SignalP-NN(euk) (SIGNALP), SSF53474 (SUPERFAMILY)
Gorai.001G082500.4	prenylcysteine methylesterase	2372	20	0	0.8855	6	P:fatty acid catabolic process; C:Golgi membrane; C:endoplasmic reticulum membrane; F:carboxylesterase activity; F:prenylcysteine methylesterase activity; P:response to abscisic acid stimulus	EC:3.1.1.1	tmhmm (TMHMM)
Gorai.001G082500.5	prenylcysteine methylesterase	2608	20	0	0.858	6	P:fatty acid catabolic process; C:Golgi membrane; C:endoplasmic reticulum membrane; F:carboxylesterase activity; F:prenylcysteine methylesterase activity; P:response to abscisic acid stimulus	EC:3.1.1.1	IPR013094 (PFAM); IPR019826 (PROSITE); G3DSA:3.40.50.1820 (GENE3D), PTHR11559 (PANTHER), PTHR11559:SF57 (PANTHER), tmhmm (TMHMM), SSF53474 (SUPERFAMILY)
Gorai.001G082500.6	prenylcysteine methylesterase	1581	20	0	0.858	6	P:fatty acid catabolic process; C:Golgi membrane; C:endoplasmic reticulum membrane; F:carboxylesterase activity; F:prenylcysteine methylesterase activity; P:response to abscisic acid stimulus	EC:3.1.1.1	IPR002018 (PFAM); IPR019826 (PROSITE); G3DSA:3.40.50.1820 (GENE3D), PTHR11559 (PANTHER), PTHR11559:SF57 (PANTHER), tmhmm (TMHMM), SSF53474 (SUPERFAMILY)
Gorai.001G082500.7	prenylcysteine methylesterase	1724	20	0	0.8855	6	P:fatty acid catabolic process; C:Golgi membrane; C:endoplasmic reticulum membrane; F:carboxylesterase activity; F:prenylcysteine methylesterase activity; P:response to abscisic acid stimulus	EC:3.1.1.1	IPR013094 (PFAM); IPR019826 (PROSITE); G3DSA:3.40.50.1820 (GENE3D), PTHR11559 (PANTHER), PTHR11559:SF57 (PANTHER), SignalP-NN(euk) (SIGNALP), tmhmm (TMHMM), SSF53474 (SUPERFAMILY)
Gorai.001G082500.8	prenylcysteine methylesterase	2020	20	0	0.864	6	P:fatty acid catabolic process; C:Golgi membrane; C:endoplasmic reticulum membrane; F:carboxylesterase activity; F:prenylcysteine methylesterase activity; P:response to abscisic acid stimulus	EC:3.1.1.1	IPR002018 (PFAM); IPR019826 (PROSITE); G3DSA:3.40.50.1820 (GENE3D), PTHR11559 (PANTHER), PTHR11559:SF57 (PANTHER), tmhmm (TMHMM), SSF53474 (SUPERFAMILY)
Gorai.001G082500.9	prenylcysteine methylesterase	1517	20	0	0.879	6	P:fatty acid catabolic process; C:Golgi membrane; C:endoplasmic reticulum membrane; F:carboxylesterase activity; F:prenylcysteine methylesterase activity; P:response to abscisic acid stimulus	EC:3.1.1.1	IPR013094 (PFAM); IPR019826 (PROSITE); G3DSA:3.40.50.1820 (GENE3D), PTHR11559 (PANTHER), PTHR11559:SF57 (PANTHER), SSF53474 (SUPERFAMILY)
Gorai.001G082600.1	tetratricopeptide repeat-like superfamily protein	1156	7	8.77e-29	0.55	0	-		no IPS match
Gorai.001G082800.1	kinesin light	2088	20	0	0.7225	2	P:biological_process; C:cellular_component		no IPS match
Gorai.001G082800.2	kinesin light	2088	20	0	0.7225	2	P:biological_process; C:cellular_component		no IPS match
Gorai.001G082900.1	Uncharacterized protein TCM_016791	1196	20	1.28e-75	0.7195	1	C:membrane	-	tmhmm (TMHMM)
Gorai.001G082900.2	Uncharacterized protein TCM_016791	1203	20	1.84e-77	0.7275	1	C:membrane	-	tmhmm (TMHMM)
Gorai.001G083100.1	phagocytic receptor 1b-like	2564	20	0	0.9205	3	C:integral to membrane; C:plant-type cell wall; C:Golgi apparatus	-	IPR004240 (PANTHER); PTHR10766:SF14 (PANTHER), SignalP-NN(euk) (SIGNALP), tmhmm (TMHMM)
Gorai.001G083100.2	phagocytic receptor 1b-like	2562	20	0	0.914	4	C:integral to membrane; C:plant-type cell wall; C:Golgi apparatus; P:transport	-	IPR004240 (PANTHER); PTHR10766:SF14 (PANTHER), SignalP-NN(euk) (SIGNALP), tmhmm (TMHMM)
Gorai.001G083100.3	phagocytic receptor 1b-like	2100	20	0	0.9175	4	C:integral to membrane; C:plant-type cell wall; C:Golgi apparatus; P:transport	-	IPR004240 (PANTHER); PTHR10766:SF14 (PANTHER), SignalP-NN(euk) (SIGNALP), tmhmm (TMHMM)
Gorai.001G083200.1	uncharacterized loc101220526	1533	20	0	0.7345	2	F:molecular_function; P:biological_process		IPR026057 (PFAM); SignalP-NN(euk) (SIGNALP), tmhmm (TMHMM)
Gorai.001G083300.1	expansin-a13-like	1435	20	1.43e-154	0.9285	5	C:extracellular region; C:membrane; P:plant-type cell wall modification involved in multidimensional cell growth; P:plant-type cell wall loosening; P:unidimensional cell growth	-	IPR002963 (PRINTS); IPR007112 (SMART); IPR007117 (G3DSA:2.60.40.GENE3D); IPR007118 (PRINTS); IPR009009 (PFAM); IPR014733 (G3DSA:2.40.40.GENE3D); PTHR31867 (PANTHER), PTHR31867:SF0 (PANTHER), SignalP-NN(euk) (SIGNALP)
Gorai.001G083800.1	dj-1 family protein	1788	20	0	0.8725	3	F:hydrolase activity, acting on glycosyl bonds; F:peptidase activity; P:proteolysis	-	IPR002818 (PFAM); IPR006286 (TIGRFAMs); G3DSA:3.40.50.880 (GENE3D), PTHR11019 (PANTHER), PTHR11019:SF20 (PANTHER), SSF52317 (SUPERFAMILY)
Gorai.001G083800.2	dj-1 family protein	1785	20	0	0.874	3	F:hydrolase activity, acting on glycosyl bonds; F:peptidase activity; P:proteolysis	-	IPR002818 (PFAM); IPR006286 (TIGRFAMs); G3DSA:3.40.50.880 (GENE3D), PTHR11019 (PANTHER), PTHR11019:SF20 (PANTHER), SSF52317 (SUPERFAMILY)
Gorai.001G083800.3	dj-1 family protein	1782	20	0	0.87	3	F:hydrolase activity, acting on glycosyl bonds; F:peptidase activity; P:proteolysis	-	IPR002818 (PFAM); IPR006286 (TIGRFAMs); G3DSA:3.40.50.880 (GENE3D), PTHR11019 (PANTHER), PTHR11019:SF20 (PANTHER), SSF52317 (SUPERFAMILY)
Gorai.001G083900.1	methyltransferase-like protein 1-like	4181	20	0	0.7755	5	F:nucleic acid binding; P:nucleobase-containing compound metabolic process; P:methylation; C:cytosol; F:methyltransferase activity	EC:2.1.1.0	IPR002052 (PROSITE); IPR007757 (PFAM); PTHR13107 (PANTHER), PTHR13107:SF0 (PANTHER), PS51592 (PROFILE), SSF53335 (SUPERFAMILY)
Gorai.001G083900.2	methyltransferase-like protein 1-like	4258	20	0	0.7755	5	F:nucleic acid binding; P:nucleobase-containing compound metabolic process; P:methylation; C:cytosol; F:methyltransferase activity	EC:2.1.1.0	IPR002052 (PROSITE); IPR007757 (PFAM); PTHR13107 (PANTHER), PTHR13107:SF0 (PANTHER), PS51592 (PROFILE), SSF53335 (SUPERFAMILY)
Gorai.001G083900.3	methyltransferase-like protein 1-like	4052	20	0	0.7755	5	F:nucleic acid binding; P:nucleobase-containing compound metabolic process; P:methylation; C:cytosol; F:methyltransferase activity	EC:2.1.1.0	IPR002052 (PROSITE); IPR007757 (PFAM); PTHR13107 (PANTHER), PTHR13107:SF0 (PANTHER), PS51592 (PROFILE), SSF53335 (SUPERFAMILY)
Gorai.001G084300.1	mate efflux family protein 9-like	694	20	4.12e-118	0.668	4	P:drug transmembrane transport; F:drug transmembrane transporter activity; F:antiporter activity; C:membrane	-	IPR002528 (PFAM); PTHR11206 (PANTHER), PTHR11206:SF21 (PANTHER), tmhmm (TMHMM)
Gorai.001G084300.2	mate efflux family protein 9-like	637	20	1.37e-102	0.6205	4	P:drug transmembrane transport; F:drug transmembrane transporter activity; F:antiporter activity; C:membrane	-	IPR002528 (PFAM); PTHR11206 (PANTHER), PTHR11206:SF21 (PANTHER), tmhmm (TMHMM)
Gorai.001G084300.3	mate efflux family protein dtx1-like	535	20	4.94e-57	0.714	1	P:transport	-	no IPS match
Gorai.001G084600.1	methyltransferase-like protein 10-like	1431	20	0	0.7855	4	C:cytosol; P:methylation; C:nucleus; F:methyltransferase activity	EC:2.1.1.0	IPR025714 (PFAM); IPR026635 (PANTHER); G3DSA:3.40.50.150 (GENE3D), PTHR12843:SF0 (PANTHER), SSF53335 (SUPERFAMILY)
Gorai.001G084600.2	methyltransferase-like protein 10-like	1132	20	1.78e-157	0.818	4	C:cytosol; P:methylation; C:nucleus; F:methyltransferase activity	EC:2.1.1.0	IPR025714 (PFAM); IPR026635 (PANTHER); G3DSA:3.40.50.150 (GENE3D), PTHR12843:SF0 (PANTHER), SignalP-NN(euk) (SIGNALP), SSF53335 (SUPERFAMILY)
Gorai.001G085000.1	non-specific lipid-transfer protein ap10-like	640	20	1.01e-31	0.675	2	P:lipid transport; F:lipid binding	-	IPR000528 (PRINTS); IPR016140 (PFAM); G3DSA:1.10.110.10 (GENE3D), SignalP-NN(euk) (SIGNALP), tmhmm (TMHMM)
Gorai.001G085000.2	non-specific lipid-transfer protein ap10-like	715	20	7.18e-32	0.6755	2	P:lipid transport; F:lipid binding	-	IPR000528 (PRINTS); IPR016140 (PFAM); G3DSA:1.10.110.10 (GENE3D), SignalP-NN(euk) (SIGNALP), tmhmm (TMHMM)
Gorai.001G085000.3	non-specific lipid-transfer protein ap10-like	651	20	1.68e-31	0.674	2	P:lipid transport; F:lipid binding	-	IPR000528 (PRINTS); IPR016140 (PFAM); G3DSA:1.10.110.10 (GENE3D), SignalP-NN(euk) (SIGNALP), tmhmm (TMHMM)
Gorai.001G085300.1	auxin efflux carrier family protein isoform 1	3710	20	0	0.7955	5	P:auxin polar transport; C:integral to membrane; F:auxin:hydrogen symporter activity; P:transmembrane transport; P:cation transport	-	IPR004776 (PFAM); PTHR31419 (PANTHER), PTHR31419:SF0 (PANTHER), tmhmm (TMHMM)
Gorai.001G085300.2	auxin efflux carrier family protein isoform 1	1904	20	0	0.7955	5	P:auxin polar transport; C:integral to membrane; F:auxin:hydrogen symporter activity; P:transmembrane transport; P:cation transport	-	IPR004776 (PFAM); PTHR31419 (PANTHER), PTHR31419:SF0 (PANTHER), tmhmm (TMHMM)
Gorai.001G085300.3	auxin efflux carrier family protein isoform 1	3698	20	0	0.7955	5	P:auxin polar transport; C:integral to membrane; F:auxin:hydrogen symporter activity; P:transmembrane transport; P:cation transport	-	IPR004776 (PFAM); PTHR31419 (PANTHER), PTHR31419:SF0 (PANTHER), tmhmm (TMHMM)
Gorai.001G085500.2	uncharacterized loc101208221	713	20	2.04e-57	0.8925	2	F:molecular_function; P:biological_process		no IPS match
Gorai.001G085600.1	protein zeu1	843	20	2.88e-128	0.845	8	P:dTDP biosynthetic process; C:cytosol; C:mitochondrion; F:ATP binding; F:thymidylate kinase activity; P:phosphorylation; C:nucleoplasm; P:pyrimidine nucleobase metabolic process	EC:2.7.4.9	IPR018094 (PANTHER); IPR027417 (SUPERFAMILY); G3DSA:3.40.50.300 (GENE3D), PF02223 (PFAM)
Gorai.001G085600.2	protein zeu1	1104	20	4.94e-133	0.836	8	P:dTDP biosynthetic process; C:cytosol; C:mitochondrion; F:ATP binding; F:thymidylate kinase activity; P:phosphorylation; C:nucleoplasm; P:pyrimidine nucleobase metabolic process	EC:2.7.4.9	IPR018094 (PANTHER); IPR027417 (SUPERFAMILY); G3DSA:3.40.50.300 (GENE3D), PF02223 (PFAM)
Gorai.001G085600.3	protein zeu1	966	20	2.36e-96	0.8485	8	P:dTDP biosynthetic process; C:cytosol; C:mitochondrion; F:ATP binding; F:thymidylate kinase activity; P:phosphorylation; C:nucleoplasm; P:pyrimidine nucleobase metabolic process	EC:2.7.4.9	IPR018094 (PANTHER); IPR027417 (SUPERFAMILY); G3DSA:3.40.50.300 (GENE3D), PF02223 (PFAM)
Gorai.001G085600.4	protein zeu1	1027	20	4.52e-102	0.8395	8	P:dTDP biosynthetic process; C:cytosol; C:mitochondrion; F:ATP binding; F:thymidylate kinase activity; P:phosphorylation; C:nucleoplasm; P:pyrimidine nucleobase metabolic process	EC:2.7.4.9	IPR018094 (PANTHER); IPR027417 (SUPERFAMILY); G3DSA:3.40.50.300 (GENE3D), PF02223 (PFAM)
Gorai.001G085600.5	protein zeu1	930	20	1.44e-111	0.8395	8	P:dTDP biosynthetic process; C:cytosol; C:mitochondrion; F:ATP binding; F:thymidylate kinase activity; P:phosphorylation; C:nucleoplasm; P:pyrimidine nucleobase metabolic process	EC:2.7.4.9	IPR018094 (PANTHER); IPR027417 (SUPERFAMILY); G3DSA:3.40.50.300 (GENE3D), PF02223 (PFAM)
Gorai.001G085800.1	atp-dependent clp protease proteolytic subunit chloroplastic-like	1210	20	6.17e-175	0.763	5	C:chloroplast envelope; F:serine-type endopeptidase activity; C:chloroplastic endopeptidase Clp complex; C:chloroplast thylakoid; P:proteolysis	EC:3.4.21.0	tmhmm (TMHMM)
Gorai.001G085800.2	atp-dependent clp protease proteolytic subunit chloroplastic-like	1126	20	0	0.838	5	C:chloroplast envelope; F:serine-type endopeptidase activity; C:chloroplastic endopeptidase Clp complex; C:chloroplast thylakoid; P:proteolysis	EC:3.4.21.0	tmhmm (TMHMM)
Gorai.001G085900.1	methionyl-trna formyltransferase-like	1811	20	0	0.8585	8	P:conversion of methionyl-tRNA to N-formyl-methionyl-tRNA; P:purine ribonucleotide biosynthetic process; P:translational initiation; F:formyltetrahydrofolate deformylase activity; F:methionyl-tRNA formyltransferase activity; P:glyoxylate metabolic process; P:methionine metabolic process; P:tetrahydrofolate metabolic process	EC:3.5.1.10; EC:2.1.2.9	IPR002376 (G3DSA:3.40.50.GENE3D); IPR005793 (G3DSA:3.10.25.GENE3D); IPR011034 (SUPERFAMILY); IPR015518 (PANTHER); SignalP-NN(euk) (SIGNALP), tmhmm (TMHMM)
Gorai.001G086400.1	lectin-domain containing receptor kinase	1414	20	3.71e-65	0.7745	3	P:phosphorylation; F:protein kinase activity; F:nucleotide binding	-	no IPS match
Gorai.001G086400.2	lectin-domain containing receptor kinase	1053	20	1.57e-67	0.7725	3	P:phosphorylation; F:protein kinase activity; F:nucleotide binding	-	no IPS match
Gorai.001G086600.1	protein	1143	20	1.92e-107	0.694	2	C:plasma membrane; P:response to nematode		IPR025322 (PFAM)
Gorai.001G086600.2	protein	1140	20	4.95e-105	0.691	2	C:plasma membrane; P:response to nematode		IPR025322 (PFAM)
Gorai.001G086700.1	u-box domain-containing protein 4-like	1521	20	0	0.862	1	F:protein binding	-	IPR000225 (PFAM); IPR011989 (G3DSA:1.25.10.GENE3D); IPR016024 (SUPERFAMILY); PTHR23315 (PANTHER), PTHR23315:SF40 (PANTHER), SignalP-NN(euk) (SIGNALP), tmhmm (TMHMM)
Gorai.001G087000.1	fructokinase 3	1839	20	0	0.9025	6	F:ribokinase activity; P:D-ribose metabolic process; P:phosphorylation; P:cysteine biosynthetic process; C:chloroplast stroma; P:pentose-phosphate shunt	EC:2.7.1.15	IPR002139 (PRINTS); IPR002173 (PROSITE); IPR011611 (PFAM); G3DSA:3.40.1190.20 (GENE3D), PTHR10584 (PANTHER), PTHR10584:SF34 (PANTHER), SSF53613 (SUPERFAMILY)
Gorai.001G087000.2	fructokinase 3	1410	20	0	0.78	6	F:ribokinase activity; P:D-ribose metabolic process; P:phosphorylation; P:cysteine biosynthetic process; C:chloroplast stroma; P:pentose-phosphate shunt	EC:2.7.1.15	IPR002173 (PROSITE); IPR011611 (PFAM); G3DSA:3.40.1190.20 (GENE3D), PTHR10584 (PANTHER), PTHR10584:SF34 (PANTHER), SSF53613 (SUPERFAMILY)
Gorai.001G087000.3	fructokinase 3	1625	20	0	0.882	10	F:ribokinase activity; P:D-ribose metabolic process; P:phosphorylation; C:chloroplast stroma; F:fructokinase activity; P:pentose-phosphate shunt; P:starch metabolic process; P:sucrose metabolic process; P:fructose metabolic process; P:mannose metabolic process	EC:2.7.1.15; EC:2.7.1.4	IPR002173 (PROSITE); IPR011611 (PFAM); G3DSA:3.40.1190.20 (GENE3D), PTHR10584 (PANTHER), PTHR10584:SF34 (PANTHER), SSF53613 (SUPERFAMILY)
Gorai.001G087100.1	calmodulin-related protein	994	20	4.46e-87	0.7665	8	P:response to inorganic substance; P:response to hormone stimulus; F:calcium ion binding; P:response to light stimulus; P:regulation of flower development; P:response to temperature stimulus; P:regulation of nitric oxide metabolic process; P:response to stress	-	IPR002048 (SMART); IPR011992 (G3DSA:1.10.238.GENE3D); IPR018247 (PROSITE); PTHR10891 (PANTHER), PTHR10891:SF298 (PANTHER), SSF47473 (SUPERFAMILY)
Gorai.001G087100.2	calmodulin-related protein	635	20	6.51e-89	0.7665	8	P:response to inorganic substance; P:response to hormone stimulus; F:calcium ion binding; P:response to light stimulus; P:regulation of flower development; P:response to temperature stimulus; P:regulation of nitric oxide metabolic process; P:response to stress	-	IPR002048 (SMART); IPR011992 (G3DSA:1.10.238.GENE3D); IPR018247 (PROSITE); PTHR10891 (PANTHER), PTHR10891:SF298 (PANTHER), SSF47473 (SUPERFAMILY)
Gorai.001G088100.1	gpi mannosyltransferase 1-like	1893	20	0	0.826	15	F:phytochrome binding; C:cytosol; P:negative regulation of translation; F:zinc ion binding; P:GPI anchor biosynthetic process; C:integral to membrane; P:cellulose biosynthetic process; F:alpha-1,4-mannosyltransferase activity; P:cell division; F:DNA binding; F:mRNA 5'-UTR binding; F:nuclease activity; P:plant-type cell wall biogenesis; C:endoplasmic reticulum membrane; P:embryo development	-	no IPS match
Gorai.001G088200.1	cst complex subunit stn1-like	725	20	2e-75	0.689	5	P:telomere capping; P:regulation of transcription, DNA-dependent; F:protein binding; C:nuclear chromosome, telomeric region; F:nucleic acid binding	-	IPR004365 (PFAM); IPR012340 (G3DSA:2.40.50.GENE3D); PTHR14954 (PANTHER), PTHR14954:SF0 (PANTHER)
Gorai.001G088300.1	protein tic chloroplastic-like	1805	20	0	0.7735	8	P:chloroplast relocation; P:rRNA processing; P:thylakoid membrane organization; C:Tic complex; P:tRNA metabolic process; F:protein binding; C:chloroplast thylakoid membrane; P:protein import into chloroplast stroma	-	tmhmm (TMHMM)
Gorai.001G088600.1	hmg-y-related protein a-like	987	20	4.58e-79	0.756	5	C:nucleosome; P:regulation of transcription, DNA-dependent; F:DNA binding; P:nucleosome assembly; C:nucleus	-	IPR000116 (PRINTS); IPR005818 (PFAM); IPR011991 (G3DSA:1.10.10.GENE3D); IPR017956 (PFAM); IPR020478 (PRINTS); PTHR11467 (PANTHER), PTHR11467:SF0 (PANTHER), SSF46785 (SUPERFAMILY)
Gorai.001G088600.2	hmg-y-related protein a-like	1147	20	2.44e-78	0.756	5	C:nucleosome; P:regulation of transcription, DNA-dependent; F:DNA binding; P:nucleosome assembly; C:nucleus	-	IPR000116 (PRINTS); IPR005818 (PFAM); IPR011991 (G3DSA:1.10.10.GENE3D); IPR017956 (PFAM); IPR020478 (PRINTS); PTHR11467 (PANTHER), PTHR11467:SF0 (PANTHER), SSF46785 (SUPERFAMILY)
Gorai.001G088600.3	hmg-y-related protein a-like	983	20	3.79e-79	0.756	5	C:nucleosome; P:regulation of transcription, DNA-dependent; F:DNA binding; P:nucleosome assembly; C:nucleus	-	IPR000116 (PRINTS); IPR005818 (PFAM); IPR011991 (G3DSA:1.10.10.GENE3D); IPR017956 (PFAM); IPR020478 (PRINTS); PTHR11467 (PANTHER), PTHR11467:SF0 (PANTHER), SSF46785 (SUPERFAMILY)
Gorai.001G088700.1	senescence-associated protein	1851	20	0	0.788	6	P:leaf senescence; P:myo-inositol hexakisphosphate biosynthetic process; P:cellular response to oxidative stress; C:chloroplast; P:reactive oxygen species metabolic process; P:vegetative to reproductive phase transition of meristem	-	no IPS match
Gorai.001G088700.2	senescence-associated protein	1844	20	0	0.865	6	P:leaf senescence; P:myo-inositol hexakisphosphate biosynthetic process; P:cellular response to oxidative stress; C:chloroplast; P:reactive oxygen species metabolic process; P:vegetative to reproductive phase transition of meristem	-	no IPS match
Gorai.001G088700.3	senescence-associated protein	1798	20	0	0.788	6	P:leaf senescence; P:myo-inositol hexakisphosphate biosynthetic process; P:cellular response to oxidative stress; C:chloroplast; P:reactive oxygen species metabolic process; P:vegetative to reproductive phase transition of meristem	-	no IPS match
Gorai.001G088700.4	senescence-associated protein	1718	20	0	0.865	6	P:leaf senescence; P:myo-inositol hexakisphosphate biosynthetic process; P:cellular response to oxidative stress; C:chloroplast; P:reactive oxygen species metabolic process; P:vegetative to reproductive phase transition of meristem	-	SignalP-NN(euk) (SIGNALP)
Gorai.001G088700.5	senescence-associated protein	1649	20	0	0.7135	5	P:leaf senescence; P:cellular response to oxidative stress; C:chloroplast; P:reactive oxygen species metabolic process; P:vegetative to reproductive phase transition of meristem	-	no IPS match
Gorai.001G088700.6	senescence-associated protein	1201	20	2.67e-116	0.6945	5	P:leaf senescence; P:cellular response to oxidative stress; C:chloroplast; P:reactive oxygen species metabolic process; P:vegetative to reproductive phase transition of meristem	-	no IPS match
Gorai.001G089300.1	dehydroascorbate reductase	1089	20	3.1e-161	0.8595	12	P:toxin catabolic process; C:chloroplast envelope; P:response to cyclopentenone; P:thylakoid membrane organization; C:chloroplast stroma; P:protein glutathionylation; F:glutathione dehydrogenase (ascorbate) activity; P:oxidation-reduction process; F:protein binding; P:electron transport; P:glutathione metabolic process; P:L-ascorbic acid metabolic process	EC:1.8.5.1	IPR004045 (PROFILE); IPR010987 (G3DSA:1.20.1050.GENE3D); IPR012336 (G3DSA:3.40.30.GENE3D); IPR017933 (PROFILE); PTHR11260 (PANTHER), PTHR11260:SF15 (PANTHER), PF13417 (PFAM)
Gorai.001G089400.1	della protein	2538	20	0	0.813	11	P:negative regulation of gibberellic acid mediated signaling pathway; P:jasmonic acid mediated signaling pathway; P:regulation of transcription, DNA-dependent; P:negative regulation of seed germination; P:hyperosmotic salinity response; P:regulation of gene expression, epigenetic; P:response to abscisic acid stimulus; P:regulation of seed dormancy process; P:salicylic acid mediated signaling path…	-	tmhmm (TMHMM)
Gorai.001G089500.1	at5g39790 mkm21_80	1249	20	9.87e-133	0.7885	2	F:polysaccharide binding; C:chloroplast	-	PTHR10343 (PANTHER), PTHR10343:SF10 (PANTHER)
Gorai.001G089500.2	at5g39790 mkm21_80	1308	20	6.09e-123	0.7825	2	F:polysaccharide binding; C:chloroplast	-	SignalP-NN(euk) (SIGNALP), tmhmm (TMHMM)
Gorai.001G089500.3	at5g39790 mkm21_80	1103	20	3.09e-128	0.8005	2	F:polysaccharide binding; C:chloroplast	-	PTHR10343 (PANTHER), PTHR10343:SF10 (PANTHER)
Gorai.001G089500.4	at5g39790 mkm21_80	973	20	7.87e-112	0.7725	2	F:polysaccharide binding; C:chloroplast	-	PTHR10343 (PANTHER), PTHR10343:SF10 (PANTHER)
Gorai.001G089500.5	at5g39790 mkm21_80	947	20	9.81e-47	0.668	2	F:polysaccharide binding; C:chloroplast		tmhmm (TMHMM)
Gorai.001G090200.1	alpha- -glucan-protein synthase	1451	20	0	0.954	5	C:cell junction; C:cell wall; P:cellulose biosynthetic process; F:glycogenin glucosyltransferase activity; P:cell wall organization	EC:2.4.1.186	SignalP-NN(euk) (SIGNALP), tmhmm (TMHMM)
Gorai.001G090600.1	protein	336	8	2.7e-22	0.6375	0	-		SignalP-NN(euk) (SIGNALP)
Gorai.001G092000.1	4-hydroxyphenylpyruvate dioxygenase	1789	20	0	0.882	12	C:cytosol; P:oxidation-reduction process; F:4-hydroxyphenylpyruvate dioxygenase activity; C:mitochondrion; F:metal ion binding; P:vitamin E biosynthetic process; P:carotenoid biosynthetic process; F:identical protein binding; P:plastoquinone biosynthetic process; C:chloroplast; P:L-phenylalanine metabolic process; P:tyrosine metabolic process	EC:1.13.11.27	IPR004360 (PFAM); IPR005956 (PANTHER); G3DSA:3.10.180.10 (GENE3D), PTHR11959:SF0 (PANTHER), SSF54593 (SUPERFAMILY)
Gorai.001G092000.2	4-hydroxyphenylpyruvate dioxygenase	1517	20	0	0.871	4	F:4-hydroxyphenylpyruvate dioxygenase activity; P:oxidation-reduction process; P:L-phenylalanine metabolic process; P:tyrosine metabolic process	EC:1.13.11.27	IPR004360 (PFAM); IPR005956 (PIR); G3DSA:3.10.180.10 (GENE3D), PTHR11959:SF0 (PANTHER), SSF54593 (SUPERFAMILY)
Gorai.001G092000.3	4-hydroxyphenylpyruvate dioxygenase	1296	20	0	0.871	4	F:4-hydroxyphenylpyruvate dioxygenase activity; P:oxidation-reduction process; P:L-phenylalanine metabolic process; P:tyrosine metabolic process	EC:1.13.11.27	IPR004360 (PFAM); IPR005956 (PIR); G3DSA:3.10.180.10 (GENE3D), PTHR11959:SF0 (PANTHER), SSF54593 (SUPERFAMILY)
Gorai.001G092100.1	aspartic proteinase nepenthesin-2-like	1951	20	0	0.7935	5	F:DNA binding; P:response to chitin; F:aspartic-type endopeptidase activity; P:defense response to fungus; P:proteolysis	EC:3.4.23.0	IPR001461 (PRINTS); IPR001969 (PROSITE); IPR021109 (G3DSA:2.40.70.GENE3D); PTHR13683:SF98 (PANTHER), SignalP-NN(euk) (SIGNALP)
[truncated: 39,849 more rows]
