# Supplementary material for: Metabolomic and transcriptomic insights into how cotton fiber transitions to secondary wall synthesis, represses lignification, and prolongs elongation
Source: BMC Genomics. 2015 Jun 27;16(1):477. doi: 10.1186/s12864-015-1708-9 (PMC4482290; doi:10.1186/s12864-015-1708-9)
Supplement: Additional file 6: — Blast2GO KEGG pathway mapping. Predicted KEGG pathways and enzyme codes for reference sequences with RPKM ≥ 2. [file 12864_2015_1708_MOESM6_ESM.xlsx]

## Sheet: BLAST2GO KEGG MAPPING
KEGG PATHWAY	TOTAL SEQUENCES IN PATHWAY	ENZYME NAME	ENZYME CODE	SEQUENCES OF ENZYME	REFERENCE ID OF ENZYME	KEGG PATHWAY ID
alpha-Linolenic acid metabolism	95	cyclase	ec:5.3.99.6	3	Gorai.004G046100.1, Gorai.004G046300.1, Gorai.008G185600.3	map00592
alpha-Linolenic acid metabolism	95	O-methyltransferase	ec:2.1.1.141	2	Gorai.011G100800.1, Gorai.011G100800.2	map00592
alpha-Linolenic acid metabolism	95	hydratase	ec:4.2.1.17	25	Gorai.011G191800.1, Gorai.011G191800.2, Gorai.011G191800.3, Gorai.011G191800.4, Gorai.011G191800.5, Gorai.011G191800.6, Gorai.013G178700.1, Gorai.011G199000.1, Gorai.N005500.1, Gorai.N005500.2, Gorai.N005500.3, Gorai.004G280500.1, Gorai.004G280500.2, Gorai.004G280500.3, Gorai.006G076600.1, Gorai.007G087700.3, Gorai.007G233000.1, Gorai.007G233000.2, Gorai.007G233000.3, Gorai.007G233000.4, Gorai.00…	map00592
alpha-Linolenic acid metabolism	95	A1	ec:3.1.1.32	11	Gorai.009G267200.1, Gorai.009G267200.2, Gorai.009G267200.3, Gorai.009G267200.4, Gorai.009G267200.5, Gorai.009G267200.6, Gorai.009G267200.7, Gorai.009G267200.8, Gorai.009G267200.9, Gorai.007G142100.1, Gorai.007G142100.2	map00592
alpha-Linolenic acid metabolism	95	13S-lipoxygenase	ec:1.13.11.12	12	Gorai.012G059700.1, Gorai.013G124500.1, Gorai.013G124500.2, Gorai.013G124500.3, Gorai.006G238200.1, Gorai.006G238200.2, Gorai.006G238200.4, Gorai.005G041900.1, Gorai.005G170200.1, Gorai.005G170200.2, Gorai.005G170200.3, Gorai.011G178600.1	map00592
alpha-Linolenic acid metabolism	95	oxidase	ec:1.3.3.6	23	Gorai.001G247400.1, Gorai.001G247400.2, Gorai.002G020600.1, Gorai.002G020600.2, Gorai.002G020600.3, Gorai.005G198300.1, Gorai.006G183300.1, Gorai.006G183300.2, Gorai.006G213900.1, Gorai.007G028900.1, Gorai.007G028900.2, Gorai.007G028900.3, Gorai.007G028900.4, Gorai.007G240800.1, Gorai.007G240800.2, Gorai.007G240800.3, Gorai.008G155500.1, Gorai.008G155500.2, Gorai.008G233600.1, Gorai.008G233600.2,…	map00592
alpha-Linolenic acid metabolism	95	A2	ec:3.1.1.4	14	Gorai.011G216900.1, Gorai.012G018700.1, Gorai.012G018700.2, Gorai.009G270900.1, Gorai.001G133600.2, Gorai.001G133600.3, Gorai.001G133600.4, Gorai.009G001900.1, Gorai.009G001900.2, Gorai.009G001900.3, Gorai.009G001900.4, Gorai.009G030300.1, Gorai.009G210300.1, Gorai.009G210300.2	map00592
alpha-Linolenic acid metabolism	95	reductase	ec:1.3.1.42	5	Gorai.009G035400.1, Gorai.009G035400.2, Gorai.010G087400.1, Gorai.010G087400.2, Gorai.010G087400.3	map00592
Linoleic acid metabolism	51	acid dehydrogenase	ec:1.14.99.33	9	Gorai.011G289600.1, Gorai.011G289600.2, Gorai.012G115000.1, Gorai.012G115000.2, Gorai.012G115000.3, Gorai.012G115000.4, Gorai.013G248800.1, Gorai.013G248800.2, Gorai.001G116500.1	map00591
Linoleic acid metabolism	51	13S-lipoxygenase	ec:1.13.11.12	12	Gorai.012G059700.1, Gorai.013G124500.1, Gorai.013G124500.2, Gorai.013G124500.3, Gorai.006G238200.1, Gorai.006G238200.2, Gorai.006G238200.4, Gorai.005G041900.1, Gorai.005G170200.1, Gorai.005G170200.2, Gorai.005G170200.3, Gorai.011G178600.1	map00591
Linoleic acid metabolism	51	monooxygenase	ec:1.14.14.1	16	Gorai.012G133700.1, Gorai.013G180200.1, Gorai.013G180200.2, Gorai.013G180200.3, Gorai.013G180200.4, Gorai.013G180200.5, Gorai.013G180200.6, Gorai.004G014400.1, Gorai.004G219500.1, Gorai.004G213300.1, Gorai.003G058600.1, Gorai.001G276600.1, Gorai.001G276800.1, Gorai.006G041600.1, Gorai.006G156400.1, Gorai.007G347900.1	map00591
Linoleic acid metabolism	51	A2	ec:3.1.1.4	14	Gorai.011G216900.1, Gorai.012G018700.1, Gorai.012G018700.2, Gorai.009G270900.1, Gorai.001G133600.2, Gorai.001G133600.3, Gorai.001G133600.4, Gorai.009G001900.1, Gorai.009G001900.2, Gorai.009G001900.3, Gorai.009G001900.4, Gorai.009G030300.1, Gorai.009G210300.1, Gorai.009G210300.2	map00591
Biosynthesis of unsaturated fatty acids	72	hydratase	ec:4.2.1.17	25	Gorai.011G191800.1, Gorai.011G191800.2, Gorai.011G191800.3, Gorai.011G191800.4, Gorai.011G191800.5, Gorai.011G191800.6, Gorai.013G178700.1, Gorai.011G199000.1, Gorai.N005500.1, Gorai.N005500.2, Gorai.N005500.3, Gorai.004G280500.1, Gorai.004G280500.2, Gorai.004G280500.3, Gorai.006G076600.1, Gorai.007G087700.3, Gorai.007G233000.1, Gorai.007G233000.2, Gorai.007G233000.3, Gorai.007G233000.4, Gorai.00…	map01040
Biosynthesis of unsaturated fatty acids	72	reductase	ec:1.1.1.100	13	Gorai.010G129200.1, Gorai.004G085200.1, Gorai.003G118700.1, Gorai.007G288200.1, Gorai.007G288300.1, Gorai.009G041000.1, Gorai.009G041000.2, Gorai.009G333600.1, Gorai.009G333600.2, Gorai.010G117600.1, Gorai.011G003700.1, Gorai.011G003700.2, Gorai.011G003700.3	map01040
Biosynthesis of unsaturated fatty acids	72	desaturase	ec:1.14.19.2	7	Gorai.009G284600.1, Gorai.003G093900.1, Gorai.005G123300.1, Gorai.009G351900.1, Gorai.009G351900.2, Gorai.009G352200.1, Gorai.011G134800.1	map01040
Biosynthesis of unsaturated fatty acids	72	oxidase	ec:1.3.3.6	23	Gorai.001G247400.1, Gorai.001G247400.2, Gorai.002G020600.1, Gorai.002G020600.2, Gorai.002G020600.3, Gorai.005G198300.1, Gorai.006G183300.1, Gorai.006G183300.2, Gorai.006G213900.1, Gorai.007G028900.1, Gorai.007G028900.2, Gorai.007G028900.3, Gorai.007G028900.4, Gorai.007G240800.1, Gorai.007G240800.2, Gorai.007G240800.3, Gorai.008G155500.1, Gorai.008G155500.2, Gorai.008G233600.1, Gorai.008G233600.2,…	map01040
Biosynthesis of unsaturated fatty acids	72	reductase (NADPH)	ec:1.3.1.38	4	Gorai.011G260500.1, Gorai.011G260500.2, Gorai.011G260500.3, Gorai.012G070200.1	map01040
Arachidonic acid metabolism	72	hydrolase	ec:3.3.2.6	2	Gorai.013G024500.1, Gorai.003G110400.1	map00590
Arachidonic acid metabolism	72	epoxide hydrolase	ec:3.3.2.10	2	Gorai.011G192300.2, Gorai.004G091300.1	map00590
Arachidonic acid metabolism	72	glutamyl transpeptidase	ec:2.3.2.2	3	Gorai.010G079400.1, Gorai.010G079400.2, Gorai.010G079400.3	map00590
Arachidonic acid metabolism	72	1-monooxygenase	ec:1.14.15.3	4	Gorai.004G159000.1, Gorai.004G213300.1, Gorai.007G100300.1, Gorai.008G247600.1	map00590
Arachidonic acid metabolism	72	peroxidase	ec:1.11.1.9	22	Gorai.013G153600.1, Gorai.004G087300.1, Gorai.004G087300.2, Gorai.004G087300.3, Gorai.004G087300.4, Gorai.004G083200.3, Gorai.001G038600.1, Gorai.004G211400.1, Gorai.004G211400.2, Gorai.004G211400.3, Gorai.004G215500.1, Gorai.004G215500.2, Gorai.004G215500.3, Gorai.004G083200.1, Gorai.004G083200.2, Gorai.001G204400.1, Gorai.004G047600.1, Gorai.008G246400.1, Gorai.008G246400.2, Gorai.008G246600.1,…	map00590
Arachidonic acid metabolism	72	9-reductase	ec:1.1.1.189	1	Gorai.011G229000.1	map00590
Arachidonic acid metabolism	72	reductase (NADPH)	ec:1.1.1.184	7	Gorai.011G229000.1, Gorai.011G010700.1, Gorai.011G010700.4, Gorai.011G010700.6, Gorai.011G010700.7, Gorai.012G085000.4, Gorai.006G042900.4	map00590
Arachidonic acid metabolism	72	synthase	ec:1.14.99.1	3	Gorai.006G192500.1, Gorai.006G192500.2, Gorai.006G192500.3	map00590
Arachidonic acid metabolism	72	monooxygenase	ec:1.14.14.1	16	Gorai.012G133700.1, Gorai.013G180200.1, Gorai.013G180200.2, Gorai.013G180200.3, Gorai.013G180200.4, Gorai.013G180200.5, Gorai.013G180200.6, Gorai.004G014400.1, Gorai.004G219500.1, Gorai.004G213300.1, Gorai.003G058600.1, Gorai.001G276600.1, Gorai.001G276800.1, Gorai.006G041600.1, Gorai.006G156400.1, Gorai.007G347900.1	map00590
Arachidonic acid metabolism	72	A2	ec:3.1.1.4	14	Gorai.011G216900.1, Gorai.012G018700.1, Gorai.012G018700.2, Gorai.009G270900.1, Gorai.001G133600.2, Gorai.001G133600.3, Gorai.001G133600.4, Gorai.009G001900.1, Gorai.009G001900.2, Gorai.009G001900.3, Gorai.009G001900.4, Gorai.009G030300.1, Gorai.009G210300.1, Gorai.009G210300.2	map00590
Taurine and hypotaurine metabolism	20	decarboxylase	ec:4.1.1.15	5	Gorai.008G169300.1, Gorai.008G169300.2, Gorai.008G169300.3, Gorai.008G293200.1, Gorai.002G169900.1	map00430
Taurine and hypotaurine metabolism	20	glutamyl transpeptidase	ec:2.3.2.2	3	Gorai.010G079400.1, Gorai.010G079400.2, Gorai.010G079400.3	map00430
Taurine and hypotaurine metabolism	20	dehydrogenase	ec:1.4.1.2	6	Gorai.003G110800.1, Gorai.003G110800.2, Gorai.003G110800.3, Gorai.008G213200.3, Gorai.008G213200.5, Gorai.008G213200.6	map00430
Taurine and hypotaurine metabolism	20	dioxygenase	ec:1.13.11.19	6	Gorai.012G046000.3, Gorai.012G046500.3, Gorai.012G046500.4, Gorai.012G046000.5, Gorai.012G046500.1, Gorai.012G046500.2	map00430
Sulfur metabolism	66	adenosine 5-phosphosulfate sulfohydrolase	ec:3.6.2.1	7	Gorai.012G116900.1, Gorai.012G116900.2, Gorai.012G116900.3, Gorai.012G116900.4, Gorai.012G116900.5, Gorai.013G000500.1, Gorai.004G199000.3	map00920
Sulfur metabolism	66	reductase (ferredoxin)	ec:1.8.7.1	4	Gorai.013G251300.1, Gorai.013G251300.2, Gorai.013G251300.3, Gorai.013G251300.4	map00920
Sulfur metabolism	66	reductase	ec:1.8.99.2	3	Gorai.009G179500.1, Gorai.010G180900.1, Gorai.010G180900.2	map00920
Sulfur metabolism	66	reductase	ec:1.8.99.1	4	Gorai.013G251300.1, Gorai.013G251300.2, Gorai.013G251300.3, Gorai.013G251300.4	map00920
Sulfur metabolism	66	adenylyltransferase (ADP)	ec:2.7.7.5	1	Gorai.004G199000.3	map00920
Sulfur metabolism	66	adenylyltransferase	ec:2.7.7.4	6	Gorai.011G241200.1, Gorai.009G195700.2, Gorai.009G195700.3, Gorai.009G195700.4, Gorai.009G195700.5, Gorai.009G195700.6	map00920
Sulfur metabolism	66	sulfurtransferase	ec:2.8.1.1	3	Gorai.013G142500.1, Gorai.013G142500.2, Gorai.013G142500.3	map00920
Sulfur metabolism	66	oxidase	ec:1.8.3.1	6	Gorai.006G041700.1, Gorai.006G041700.2, Gorai.006G041700.3, Gorai.006G041700.4, Gorai.006G041700.5, Gorai.006G041700.6	map00920
Sulfur metabolism	66	O-acetyltransferase	ec:2.3.1.30	2	Gorai.013G228200.1, Gorai.002G098400.1	map00920
Sulfur metabolism	66	nucleotidase	ec:3.1.3.7	9	Gorai.002G074400.1, Gorai.002G074400.2, Gorai.006G005300.1, Gorai.006G005300.2, Gorai.006G005300.3, Gorai.006G005300.4, Gorai.006G022900.1, Gorai.006G022900.2, Gorai.006G022900.3	map00920
Sulfur metabolism	66	gamma-synthase	ec:2.5.1.48	5	Gorai.001G240000.1, Gorai.001G240000.2, Gorai.001G240300.1, Gorai.001G240300.2, Gorai.008G258500.1	map00920
Sulfur metabolism	66	synthase	ec:2.5.1.47	17	Gorai.013G122000.1, Gorai.013G122000.2, Gorai.013G122000.3, Gorai.013G202000.1, Gorai.013G202000.2, Gorai.004G245500.1, Gorai.004G245500.2, Gorai.004G245500.3, Gorai.004G245500.4, Gorai.004G245500.5, Gorai.004G245500.6, Gorai.004G245500.7, Gorai.004G245500.8, Gorai.006G232200.1, Gorai.006G239500.1, Gorai.007G100600.1, Gorai.009G449800.1	map00920
Sulfur metabolism	66	reductase (glutathione)	ec:1.8.4.9	2	Gorai.010G180900.2, Gorai.010G180900.3	map00920
Sulfur metabolism	66	reductase (thioredoxin)	ec:1.8.4.8	4	Gorai.009G179500.1, Gorai.010G180900.1, Gorai.010G180900.2, Gorai.010G180900.3	map00920
Sulfur metabolism	66	kinase	ec:2.7.1.25	3	Gorai.007G223200.1, Gorai.007G343200.1, Gorai.007G343200.4	map00920
Steroid degradation	46	dehydrogenase	ec:1.1.1.145	41	Gorai.012G062200.1, Gorai.012G062200.2, Gorai.012G062200.3, Gorai.005G015600.1, Gorai.005G015600.3, Gorai.003G055600.1, Gorai.003G055600.2, Gorai.003G055600.3, Gorai.004G184100.1, Gorai.004G184100.2, Gorai.004G184100.3, Gorai.004G184100.4, Gorai.004G184100.5, Gorai.004G105500.1, Gorai.004G105500.2, Gorai.004G105500.4, Gorai.004G105500.5, Gorai.004G105500.6, Gorai.004G105500.7, Gorai.004G105500.8,…	map00984
Steroid degradation	46	4-dehydrogenase (acceptor)	ec:1.3.99.5	5	Gorai.011G260500.1, Gorai.011G260500.2, Gorai.011G260500.3, Gorai.012G070200.1, Gorai.012G111500.1	map00984
Drug metabolism - other enzymes	128	oxidase	ec:1.17.3.2	4	Gorai.006G129200.1, Gorai.006G129200.2, Gorai.006G129200.3, Gorai.006G129200.4	map00983
Drug metabolism - other enzymes	128	ec:3.5.1.6 beta-ureidopropionase	ec:3.5.1.6	12	Gorai.009G324700.1, Gorai.011G128000.1, Gorai.011G144100.1, Gorai.011G177000.1, Gorai.002G038200.1, Gorai.003G106500.1, Gorai.007G289000.1, Gorai.008G017500.1, Gorai.008G017500.2, Gorai.008G017500.3, Gorai.008G017500.4, Gorai.008G017500.5	map00983
Drug metabolism - other enzymes	128	phosphoribosyltransferase	ec:2.4.2.10	4	Gorai.013G167000.1, Gorai.013G167000.2, Gorai.009G432600.1, Gorai.009G432600.2	map00983
Drug metabolism - other enzymes	128	beta-glucuronide glucuronohydrolase glucuronidase	ec:3.2.1.31	2	Gorai.004G108900.1, Gorai.004G108900.2	map00983
Drug metabolism - other enzymes	128	synthase (glutamine-hydrolysing)	ec:6.3.5.2	1	Gorai.003G158400.1	map00983
Drug metabolism - other enzymes	128	deaminase	ec:3.5.4.5	7	Gorai.013G228000.1, Gorai.004G284000.1, Gorai.004G284000.2, Gorai.004G284000.3, Gorai.004G284000.4, Gorai.004G284000.5, Gorai.009G031100.1	map00983
Drug metabolism - other enzymes	128	phosphoribosyltransferase	ec:2.4.2.8	2	Gorai.010G134300.1, Gorai.010G134300.2	map00983
Drug metabolism - other enzymes	128	hydantoinase	ec:3.5.2.2	5	Gorai.001G133200.1, Gorai.001G133200.2, Gorai.001G133200.4, Gorai.001G133200.5, Gorai.001G133200.6	map00983
Drug metabolism - other enzymes	128	1-naphthol glucuronyltransferase	ec:2.4.1.17	2	Gorai.013G269400.1, Gorai.013G269400.2	map00983
Drug metabolism - other enzymes	128	dehydrogenase	ec:1.1.1.205	6	Gorai.012G142600.1, Gorai.012G142600.2, Gorai.012G142600.3, Gorai.012G142600.4, Gorai.012G142600.5, Gorai.013G241200.1	map00983
Drug metabolism - other enzymes	128	ali-esterase	ec:3.1.1.1	67	Gorai.013G079100.1, Gorai.013G079100.2, Gorai.013G133700.1, Gorai.013G133700.2, Gorai.013G133700.3, Gorai.013G133700.4, Gorai.013G133700.5, Gorai.013G133700.6, Gorai.013G157800.1, Gorai.013G159900.1, Gorai.013G159900.2, Gorai.013G211000.1, Gorai.013G211000.3, Gorai.013G233000.1, Gorai.013G233000.2, Gorai.013G233000.3, Gorai.013G233000.4, Gorai.008G276100.1, Gorai.008G276100.2, Gorai.008G276100.3,…	map00983
Drug metabolism - other enzymes	128	kinase	ec:2.7.1.48	15	Gorai.012G065500.1, Gorai.006G041100.6, Gorai.007G142000.2, Gorai.007G142000.4, Gorai.002G103600.2, Gorai.002G103600.5, Gorai.001G270100.1, Gorai.001G270100.2, Gorai.005G161200.1, Gorai.007G142000.1, Gorai.009G452400.1, Gorai.009G452400.2, Gorai.009G452400.3, Gorai.009G452400.5, Gorai.011G091700.1	map00983
Drug metabolism - other enzymes	128	kinase	ec:2.7.1.21	1	Gorai.010G249600.1	map00983
Drug metabolism - cytochrome P450	97	dehydrogenase	ec:1.1.1.1	29	Gorai.009G073600.1, Gorai.009G073600.2, Gorai.012G085000.1, Gorai.012G085000.4, Gorai.012G085000.5, Gorai.006G042900.1, Gorai.006G042900.2, Gorai.006G042900.3, Gorai.006G042900.4, Gorai.006G042900.5, Gorai.006G042900.6, Gorai.001G273200.1, Gorai.001G236500.1, Gorai.001G236500.2, Gorai.001G236500.4, Gorai.001G236500.5, Gorai.001G236500.6, Gorai.001G236500.7, Gorai.001G236500.8, Gorai.001G182700.1,…	map00982
Drug metabolism - cytochrome P450	97	monooxygenase	ec:1.14.13.8	4	Gorai.003G170000.1, Gorai.003G170000.2, Gorai.004G085500.1, Gorai.008G196200.1	map00982
Drug metabolism - cytochrome P450	97	dehydrogenase [NAD(P)+]	ec:1.2.1.5	27	Gorai.012G037500.1, Gorai.012G037500.2, Gorai.012G037500.3, Gorai.012G037500.4, Gorai.012G037500.5, Gorai.012G037500.6, Gorai.009G247000.1, Gorai.009G247000.2, Gorai.009G247000.3, Gorai.009G247000.4, Gorai.003G011600.1, Gorai.003G011600.2, Gorai.003G011600.3, Gorai.003G011600.4, Gorai.003G011600.5, Gorai.003G011600.6, Gorai.005G089100.1, Gorai.005G089100.3, Gorai.008G065200.1, Gorai.009G072900.1,…	map00982
Drug metabolism - cytochrome P450	97	1-naphthol glucuronyltransferase	ec:2.4.1.17	2	Gorai.013G269400.1, Gorai.013G269400.2	map00982
Drug metabolism - cytochrome P450	97	transferase	ec:2.5.1.18	19	Gorai.011G207100.1, Gorai.013G153600.1, Gorai.013G177600.1, Gorai.001G204400.1, Gorai.004G047600.1, Gorai.004G141900.1, Gorai.002G252300.1, Gorai.004G211100.1, Gorai.004G211100.2, Gorai.004G211100.3, Gorai.001G181000.1, Gorai.005G125800.1, Gorai.007G023300.1, Gorai.007G175100.1, Gorai.007G240200.1, Gorai.008G010200.1, Gorai.008G246300.1, Gorai.010G095500.1, Gorai.010G095500.2	map00982
Drug metabolism - cytochrome P450	97	monooxygenase	ec:1.14.14.1	16	Gorai.012G133700.1, Gorai.013G180200.1, Gorai.013G180200.2, Gorai.013G180200.3, Gorai.013G180200.4, Gorai.013G180200.5, Gorai.013G180200.6, Gorai.004G014400.1, Gorai.004G219500.1, Gorai.004G213300.1, Gorai.003G058600.1, Gorai.001G276600.1, Gorai.001G276800.1, Gorai.006G041600.1, Gorai.006G156400.1, Gorai.007G347900.1	map00982
Metabolism of xenobiotics by cytochrome P450	99	reductase (NADPH)	ec:1.1.1.184	7	Gorai.011G229000.1, Gorai.011G010700.1, Gorai.011G010700.4, Gorai.011G010700.6, Gorai.011G010700.7, Gorai.012G085000.4, Gorai.006G042900.4	map00980
Metabolism of xenobiotics by cytochrome P450	99	dehydrogenase	ec:1.1.1.1	29	Gorai.009G073600.1, Gorai.009G073600.2, Gorai.012G085000.1, Gorai.012G085000.4, Gorai.012G085000.5, Gorai.006G042900.1, Gorai.006G042900.2, Gorai.006G042900.3, Gorai.006G042900.4, Gorai.006G042900.5, Gorai.006G042900.6, Gorai.001G273200.1, Gorai.001G236500.1, Gorai.001G236500.2, Gorai.001G236500.4, Gorai.001G236500.5, Gorai.001G236500.6, Gorai.001G236500.7, Gorai.001G236500.8, Gorai.001G182700.1,…	map00980
Metabolism of xenobiotics by cytochrome P450	99	dehydrogenase	ec:1.1.1.146	1	Gorai.003G118700.1	map00980
Metabolism of xenobiotics by cytochrome P450	99	dehydrogenase [NAD(P)+]	ec:1.2.1.5	27	Gorai.012G037500.1, Gorai.012G037500.2, Gorai.012G037500.3, Gorai.012G037500.4, Gorai.012G037500.5, Gorai.012G037500.6, Gorai.009G247000.1, Gorai.009G247000.2, Gorai.009G247000.3, Gorai.009G247000.4, Gorai.003G011600.1, Gorai.003G011600.2, Gorai.003G011600.3, Gorai.003G011600.4, Gorai.003G011600.5, Gorai.003G011600.6, Gorai.005G089100.1, Gorai.005G089100.3, Gorai.008G065200.1, Gorai.009G072900.1,…	map00980
Metabolism of xenobiotics by cytochrome P450	99	1-naphthol glucuronyltransferase	ec:2.4.1.17	2	Gorai.013G269400.1, Gorai.013G269400.2	map00980
Metabolism of xenobiotics by cytochrome P450	99	transferase	ec:2.5.1.18	19	Gorai.011G207100.1, Gorai.013G153600.1, Gorai.013G177600.1, Gorai.001G204400.1, Gorai.004G047600.1, Gorai.004G141900.1, Gorai.002G252300.1, Gorai.004G211100.1, Gorai.004G211100.2, Gorai.004G211100.3, Gorai.001G181000.1, Gorai.005G125800.1, Gorai.007G023300.1, Gorai.007G175100.1, Gorai.007G240200.1, Gorai.008G010200.1, Gorai.008G246300.1, Gorai.010G095500.1, Gorai.010G095500.2	map00980
Metabolism of xenobiotics by cytochrome P450	99	monooxygenase	ec:1.14.14.1	16	Gorai.012G133700.1, Gorai.013G180200.1, Gorai.013G180200.2, Gorai.013G180200.3, Gorai.013G180200.4, Gorai.013G180200.5, Gorai.013G180200.6, Gorai.004G014400.1, Gorai.004G219500.1, Gorai.004G213300.1, Gorai.003G058600.1, Gorai.001G276600.1, Gorai.001G276800.1, Gorai.006G041600.1, Gorai.006G156400.1, Gorai.007G347900.1	map00980
Arginine and proline metabolism	196	synthase	ec:6.3.4.5	3	Gorai.001G059900.1, Gorai.001G059900.2, Gorai.001G059900.3	map00330
Arginine and proline metabolism	196	decarboxylase	ec:4.1.1.50	6	Gorai.013G102500.1, Gorai.004G045700.1, Gorai.005G149100.1, Gorai.006G255800.1, Gorai.009G008500.1, Gorai.009G008500.2	map00330
Arginine and proline metabolism	196	arginine amidinase	ec:3.5.3.1	7	Gorai.009G265900.1, Gorai.009G265900.2, Gorai.009G265900.3, Gorai.009G265900.4, Gorai.009G265900.5, Gorai.009G265900.6, Gorai.009G265900.7	map00330
Arginine and proline metabolism	196	decarboxylase	ec:4.1.1.19	4	Gorai.012G154100.1, Gorai.013G102500.1, Gorai.002G149300.1, Gorai.005G248700.1	map00330
Arginine and proline metabolism	196	acylamidase	ec:3.5.1.4	29	Gorai.012G153500.1, Gorai.012G153500.2, Gorai.012G153500.3, Gorai.012G153500.4, Gorai.012G153500.5, Gorai.013G053300.1, Gorai.013G053300.2, Gorai.013G053300.3, Gorai.013G053300.4, Gorai.013G053300.6, Gorai.N005800.1, Gorai.005G091000.1, Gorai.005G091000.3, Gorai.005G091000.2, Gorai.005G091000.6, Gorai.005G091000.7, Gorai.005G221100.1, Gorai.005G221100.2, Gorai.007G003700.1, Gorai.007G003700.2, Go…	map00330
Arginine and proline metabolism	196	glutaminase I	ec:3.5.1.2	2	Gorai.009G078300.1, Gorai.009G078300.2	map00330
Arginine and proline metabolism	196	dehydrogenase [NAD(P)+]	ec:1.4.1.3	12	Gorai.004G244400.1, Gorai.004G244400.2, Gorai.004G244400.3, Gorai.004G244400.4, Gorai.003G110800.1, Gorai.003G110800.2, Gorai.003G110800.3, Gorai.008G042900.1, Gorai.008G042900.3, Gorai.008G213200.3, Gorai.008G213200.5, Gorai.008G213200.6	map00330
Arginine and proline metabolism	196	dehydrogenase	ec:1.4.1.2	6	Gorai.003G110800.1, Gorai.003G110800.2, Gorai.003G110800.3, Gorai.008G213200.3, Gorai.008G213200.5, Gorai.008G213200.6	map00330
Arginine and proline metabolism	196	kinase	ec:2.7.2.8	3	Gorai.013G137200.1, Gorai.003G030900.1, Gorai.003G030900.2	map00330
Arginine and proline metabolism	196	amidase	ec:3.5.1.53	4	Gorai.004G173200.1, Gorai.006G112500.1, Gorai.006G112500.2, Gorai.006G112500.3	map00330
Arginine and proline metabolism	196	5-kinase	ec:2.7.2.11	5	Gorai.011G269700.1, Gorai.011G269700.2, Gorai.012G107700.1, Gorai.012G107700.2, Gorai.013G137200.1	map00330
Arginine and proline metabolism	196	N-acetyltransferase	ec:2.3.1.35	1	Gorai.006G175100.1	map00330
Arginine and proline metabolism	196	deacetylase	ec:3.5.1.16	4	Gorai.003G181400.1, Gorai.003G181400.2, Gorai.003G181400.3, Gorai.003G181400.4	map00330
Arginine and proline metabolism	196	acid amidohydrolase	ec:3.5.1.14	10	Gorai.012G138500.1, Gorai.012G138500.2, Gorai.012G138500.3, Gorai.013G064900.1, Gorai.013G064900.2, Gorai.013G064900.3, Gorai.013G064900.4, Gorai.002G221000.1, Gorai.002G221000.2, Gorai.005G216200.1	map00330
Arginine and proline metabolism	196	lyase	ec:4.3.2.1	3	Gorai.002G139300.1, Gorai.002G139300.3, Gorai.002G139300.2	map00330
Arginine and proline metabolism	196	dehydrogenase (NAD+)	ec:1.2.1.3	23	Gorai.012G037500.1, Gorai.012G037500.2, Gorai.012G037500.4, Gorai.012G037500.5, Gorai.012G037500.6, Gorai.008G158500.1, Gorai.008G158500.2, Gorai.009G247000.1, Gorai.009G247000.2, Gorai.009G247000.3, Gorai.001G261100.2, Gorai.003G011600.1, Gorai.003G011600.2, Gorai.003G011600.3, Gorai.003G011600.4, Gorai.003G011600.5, Gorai.003G011600.6, Gorai.003G095000.1, Gorai.003G095000.2, Gorai.003G095000.3,…	map00330
Arginine and proline metabolism	196	synthase (ammonia)	ec:6.3.4.16	1	Gorai.002G066300.1	map00330
Arginine and proline metabolism	196	dioxygenase	ec:1.14.11.2	18	Gorai.011G182800.1, Gorai.011G182800.2, Gorai.012G057800.1, Gorai.013G049300.1, Gorai.004G168800.1, Gorai.004G168800.2, Gorai.005G092300.2, Gorai.005G092300.4, Gorai.006G026200.1, Gorai.006G026200.3, Gorai.006G256500.1, Gorai.007G078100.1, Gorai.007G078100.2, Gorai.007G078100.3, Gorai.011G144200.1, Gorai.011G144200.2, Gorai.011G144200.3, Gorai.011G144200.4	map00330
Arginine and proline metabolism	196	N-acetyltransferase	ec:2.3.1.1	5	Gorai.003G030900.1, Gorai.003G030900.2, Gorai.006G175100.1, Gorai.007G224300.1, Gorai.007G224300.2	map00330
Arginine and proline metabolism	196	reductase	ec:1.5.1.2	3	Gorai.001G029600.1, Gorai.001G029600.2, Gorai.001G029600.3	map00330
Arginine and proline metabolism	196	carbamoyltransferase	ec:2.1.3.3	3	Gorai.009G200700.1, Gorai.009G200700.2, Gorai.009G200700.3	map00330
Arginine and proline metabolism	196	synthase	ec:2.5.1.16	1	Gorai.010G097100.1	map00330
Arginine and proline metabolism	196	dehydrogenase	ec:1.2.1.41	4	Gorai.011G269700.1, Gorai.011G269700.2, Gorai.012G107700.1, Gorai.012G107700.2	map00330
Arginine and proline metabolism	196	deiminase	ec:3.5.3.12	2	Gorai.001G065900.1, Gorai.001G065900.2	map00330
Arginine and proline metabolism	196	agmatine ureohydrolase	ec:3.5.3.11	1	Gorai.009G265900.4	map00330
Arginine and proline metabolism	196	transaminase	ec:2.6.1.1	28	Gorai.013G030300.1, Gorai.013G030300.2, Gorai.013G030300.3, Gorai.013G030300.4, Gorai.013G030300.5, Gorai.013G030300.6, Gorai.013G075900.1, Gorai.013G075900.2, Gorai.013G075900.3, Gorai.004G204200.1, Gorai.005G090600.1, Gorai.005G090600.2, Gorai.006G004600.1, Gorai.006G004600.2, Gorai.006G004600.3, Gorai.006G132200.1, Gorai.006G132200.2, Gorai.007G241800.2, Gorai.009G060500.1, Gorai.009G060500.2,…	map00330
Arginine and proline metabolism	196	reductase	ec:1.2.1.38	7	Gorai.013G028900.1, Gorai.013G028900.2, Gorai.013G040500.1, Gorai.013G040500.2, Gorai.013G040500.3, Gorai.013G040500.4, Gorai.008G170900.1	map00330
Arginine and proline metabolism	196	ligase	ec:6.3.1.2	11	Gorai.012G133400.1, Gorai.012G133400.2, Gorai.012G133400.3, Gorai.001G203300.1, Gorai.001G203300.2, Gorai.001G203300.3, Gorai.001G203300.4, Gorai.005G035800.1, Gorai.006G218100.1, Gorai.009G412500.1, Gorai.009G412500.2	map00330
Arginine and proline metabolism	196	transaminase	ec:2.6.1.21	4	Gorai.009G375000.1, Gorai.009G375000.2, Gorai.009G375000.3, Gorai.009G375000.4	map00330
Arginine and proline metabolism	196	aminotransferase	ec:2.6.1.13	1	Gorai.010G167200.3	map00330
Arginine and proline metabolism	196	transaminase	ec:2.6.1.11	1	Gorai.N027800.1	map00330
Caffeine metabolism	22	oxidase	ec:1.17.3.2	4	Gorai.006G129200.1, Gorai.006G129200.2, Gorai.006G129200.3, Gorai.006G129200.4	map00232
Caffeine metabolism	22	urate hydroxylase	ec:1.7.3.3	2	Gorai.012G019800.1, Gorai.012G019800.2	map00232
Caffeine metabolism	22	monooxygenase	ec:1.14.14.1	16	Gorai.012G133700.1, Gorai.013G180200.1, Gorai.013G180200.2, Gorai.013G180200.3, Gorai.013G180200.4, Gorai.013G180200.5, Gorai.013G180200.6, Gorai.004G014400.1, Gorai.004G219500.1, Gorai.004G213300.1, Gorai.003G058600.1, Gorai.001G276600.1, Gorai.001G276800.1, Gorai.006G041600.1, Gorai.006G156400.1, Gorai.007G347900.1	map00232
Purine metabolism	664	synthase	ec:6.3.4.4	1	Gorai.002G244800.1	map00230
Purine metabolism	664	diphosphokinase	ec:2.7.6.5	4	Gorai.011G205600.1, Gorai.011G205600.2, Gorai.011G059200.1, Gorai.011G059200.2	map00230
Purine metabolism	664	diphosphokinase	ec:2.7.6.1	21	Gorai.012G041300.1, Gorai.012G041300.2, Gorai.012G041300.3, Gorai.012G041300.4, Gorai.012G081900.1, Gorai.012G081900.2, Gorai.012G081900.3, Gorai.012G081900.4, Gorai.012G081900.5, Gorai.012G081900.6, Gorai.012G081900.7, Gorai.012G081900.8, Gorai.012G172700.1, Gorai.012G172700.2, Gorai.012G172700.3, Gorai.012G172700.4, Gorai.012G172700.5, Gorai.012G172800.1, Gorai.004G187900.1, Gorai.004G187900.2,…	map00230
Purine metabolism	664	deiminase	ec:3.5.3.9	13	Gorai.008G050700.1, Gorai.008G050700.2, Gorai.008G050700.3, Gorai.008G050700.4, Gorai.008G050700.5, Gorai.008G050700.6, Gorai.008G050700.8, Gorai.006G070400.1, Gorai.006G070400.2, Gorai.006G070400.3, Gorai.006G070400.4, Gorai.006G070400.5, Gorai.006G070400.7	map00230
Purine metabolism	664	carboxylase	ec:4.1.1.21	4	Gorai.013G036100.1, Gorai.013G036100.2, Gorai.013G036100.3, Gorai.013G036100.4	map00230
Purine metabolism	664	3'-diphosphatase	ec:3.1.7.2	2	Gorai.011G205600.1, Gorai.011G205600.2	map00230
Purine metabolism	664	oxidase	ec:1.17.3.2	4	Gorai.006G129200.1, Gorai.006G129200.2, Gorai.006G129200.3, Gorai.006G129200.4	map00230
Purine metabolism	664	urate hydroxylase	ec:1.7.3.3	2	Gorai.012G019800.1, Gorai.012G019800.2	map00230
Purine metabolism	664	hydrolase	ec:3.5.2.17	6	Gorai.N008000.1, Gorai.N008000.2, Gorai.N008000.3, Gorai.N008000.4, Gorai.N008000.5, Gorai.N008000.6	map00230
Purine metabolism	664	kinase	ec:2.7.4.8	17	Gorai.011G168200.1, Gorai.011G168200.2, Gorai.003G093200.1, Gorai.003G093200.2, Gorai.003G093200.3, Gorai.003G093200.4, Gorai.003G093200.5, Gorai.006G137900.1, Gorai.006G137900.2, Gorai.006G218000.1, Gorai.006G218000.2, Gorai.006G218000.3, Gorai.006G218000.4, Gorai.007G359800.1, Gorai.007G359800.2, Gorai.007G359800.3, Gorai.007G359800.4	map00230
Purine metabolism	664	kinase	ec:2.7.4.6	8	Gorai.004G166600.1, Gorai.006G270700.1, Gorai.008G109400.1, Gorai.008G109400.2, Gorai.008G109400.3, Gorai.008G254800.1, Gorai.008G254800.2, Gorai.008G254800.3	map00230
Purine metabolism	664	kinase	ec:2.7.4.3	18	Gorai.011G208600.1, Gorai.011G208600.2, Gorai.011G241900.2, Gorai.011G241900.3, Gorai.008G217000.1, Gorai.008G217000.2, Gorai.001G060300.2, Gorai.002G191300.1, Gorai.001G269400.2, Gorai.006G271500.1, Gorai.006G271500.2, Gorai.006G271500.3, Gorai.008G205200.1, Gorai.008G205200.2, Gorai.008G205200.3, Gorai.009G290700.2, Gorai.009G290700.3, Gorai.009G290700.4	map00230
Purine metabolism	664	phosphoribosyldiphosphate 5-amidotransferase	ec:2.4.2.14	2	Gorai.001G244000.1, Gorai.005G249000.1	map00230
Purine metabolism	664	synthase	ec:6.3.5.3	1	Gorai.009G419700.1	map00230
Purine metabolism	664	synthase (glutamine-hydrolysing)	ec:6.3.5.2	1	Gorai.003G158400.1	map00230
Purine metabolism	664	formyltransferase	ec:2.1.2.3	4	Gorai.002G136700.1, Gorai.002G136700.2, Gorai.002G136700.3, Gorai.002G136700.4	map00230
Purine metabolism	664	formyltransferase	ec:2.1.2.2	2	Gorai.010G186000.1, Gorai.010G186000.2	map00230
Purine metabolism	664	cyclohydrolase	ec:3.5.4.10	4	Gorai.002G136700.1, Gorai.002G136700.2, Gorai.002G136700.3, Gorai.002G136700.4	map00230
Purine metabolism	664	nucleotidyltransferase	ec:2.7.7.8	1	Gorai.006G032100.1	map00230
Purine metabolism	664	DNA polymerase	ec:2.7.7.7	19	Gorai.012G023000.1, Gorai.012G023000.2, Gorai.013G053600.1, Gorai.013G053600.3, Gorai.013G062000.1, Gorai.013G062000.2, Gorai.013G062000.3, Gorai.013G062000.4, Gorai.013G155900.1, Gorai.013G218600.1, Gorai.013G218600.2, Gorai.009G333700.1, Gorai.005G156700.1, Gorai.005G231400.1, Gorai.006G089800.1, Gorai.009G247600.1, Gorai.010G052800.4, Gorai.011G090600.1, Gorai.011G090600.3	map00230
Purine metabolism	664	RNA polymerase	ec:2.7.7.6	98	Gorai.011G220100.1, Gorai.011G220100.2, Gorai.012G013700.1, Gorai.012G019600.1, Gorai.012G019600.2, Gorai.012G149200.1, Gorai.013G225500.2, Gorai.013G225500.3, Gorai.008G290700.1, Gorai.008G290700.2, Gorai.004G207300.1, Gorai.004G207300.2, Gorai.004G207300.3, Gorai.005G167800.1, Gorai.005G236000.1, Gorai.006G246300.1, Gorai.001G037900.1, Gorai.003G089300.1, Gorai.003G182300.1, Gorai.003G182300.2,…	map00230
Purine metabolism	664	adenylyltransferase	ec:2.7.7.4	6	Gorai.011G241200.1, Gorai.009G195700.2, Gorai.009G195700.3, Gorai.009G195700.4, Gorai.009G195700.5, Gorai.009G195700.6	map00230
Purine metabolism	664	deaminase	ec:3.5.4.6	7	Gorai.006G183500.1, Gorai.006G183500.3, Gorai.002G162600.1, Gorai.002G162600.2, Gorai.002G162600.3, Gorai.006G183500.2, Gorai.006G183500.4	map00230
Purine metabolism	664	deaminase	ec:3.5.4.3	2	Gorai.007G285600.1, Gorai.007G285600.4	map00230
Purine metabolism	664	RNA polymerase	ec:2.7.7.48	12	Gorai.011G208100.3, Gorai.011G208100.4, Gorai.013G007200.1, Gorai.013G007200.2, Gorai.013G029000.1, Gorai.001G008800.1, Gorai.001G008800.2, Gorai.001G008800.3, Gorai.001G008800.4, Gorai.008G296900.1, Gorai.009G057700.1, Gorai.009G352500.1	map00230
Purine metabolism	664	phosphoribosyltransferase	ec:2.4.2.8	2	Gorai.010G134300.1, Gorai.010G134300.2	map00230
Purine metabolism	664	phosphoribosyltransferase	ec:2.4.2.7	17	Gorai.008G237200.1, Gorai.008G237200.2, Gorai.008G237200.3, Gorai.009G127400.1, Gorai.009G127400.2, Gorai.009G127400.3, Gorai.009G127400.4, Gorai.009G127400.5, Gorai.009G219000.1, Gorai.009G219000.2, Gorai.009G219000.3, Gorai.009G219000.5, Gorai.009G219000.6, Gorai.009G219000.7, Gorai.010G025300.1, Gorai.010G025300.2, Gorai.010G025300.3	map00230
Purine metabolism	664	reductase	ec:1.17.4.1	5	Gorai.005G040300.1, Gorai.005G040300.2, Gorai.005G040300.3, Gorai.005G040300.4, Gorai.011G086100.1	map00230
Purine metabolism	664	ribonucleotide mutase	ec:5.4.99.18	4	Gorai.013G036100.1, Gorai.013G036100.2, Gorai.013G036100.3, Gorai.013G036100.4	map00230
Purine metabolism	664	nucleosidase	ec:3.2.2.7	2	Gorai.009G404900.1, Gorai.009G404900.3	map00230
Purine metabolism	664	cyclo-ligase	ec:6.3.3.1	2	Gorai.007G124500.1, Gorai.007G124500.2	map00230
Purine metabolism	664	nucleosidase	ec:3.2.2.2	6	Gorai.012G120100.1, Gorai.012G120100.2, Gorai.012G120100.6, Gorai.012G120100.7, Gorai.009G404900.1, Gorai.009G404900.3	map00230
Purine metabolism	664	uridine 5'-nucleotidase	ec:3.1.3.5	9	Gorai.N008600.1, Gorai.N008600.2, Gorai.N008600.3, Gorai.009G008200.1, Gorai.010G084200.1, Gorai.010G084200.2, Gorai.010G084200.3, Gorai.010G084200.4, Gorai.011G064000.5	map00230
Purine metabolism	664	diphosphate phosphatase	ec:3.6.1.6	1	Gorai.013G191600.1	map00230
Purine metabolism	664	adenylpyrophosphatase	ec:3.6.1.3	144	Gorai.011G202600.1, Gorai.012G050100.1, Gorai.012G154000.4, Gorai.013G033700.1, Gorai.013G033700.2, Gorai.013G033700.3, Gorai.013G033700.4, Gorai.013G110300.2, Gorai.013G125900.1, Gorai.013G125900.2, Gorai.013G137700.1, Gorai.013G137700.2, Gorai.013G137700.3, Gorai.013G191600.1, Gorai.013G230900.1, Gorai.013G230900.2, Gorai.013G230900.3, Gorai.013G232600.1, Gorai.007G201000.2, Gorai.011G220300.3,…	map00230
Purine metabolism	664	lyase	ec:4.3.2.2	4	Gorai.012G075300.1, Gorai.012G075300.2, Gorai.012G075300.3, Gorai.012G075300.4	map00230
Purine metabolism	664	ec:3.5.2.5 allantoinase	ec:3.5.2.5	3	Gorai.011G026800.1, Gorai.011G026800.2, Gorai.011G026800.3	map00230
Purine metabolism	664	dinucleosidetriphosphatase	ec:3.6.1.29	1	Gorai.011G165300.1	map00230
Purine metabolism	664	ligase	ec:6.3.4.13	3	Gorai.008G045600.1, Gorai.008G045600.2, Gorai.008G045600.3	map00230
Purine metabolism	664	(asymmetrical)	ec:3.6.1.17	6	Gorai.012G019900.1, Gorai.012G019900.2, Gorai.012G019900.3, Gorai.012G019900.4, Gorai.012G181200.1, Gorai.012G181200.2	map00230
Purine metabolism	664	phosphatase	ec:3.6.1.15	139	Gorai.012G092300.2, Gorai.013G148700.1, Gorai.013G195900.1, Gorai.013G195900.2, Gorai.N016300.1, Gorai.008G030000.1, Gorai.008G030000.2, Gorai.009G275000.1, Gorai.009G455000.1, Gorai.004G029700.2, Gorai.005G207700.1, Gorai.003G066800.1, Gorai.003G066800.2, Gorai.003G066800.3, Gorai.004G224000.1, Gorai.004G089000.1, Gorai.001G173400.1, Gorai.001G059400.1, Gorai.001G059400.2, Gorai.001G059400.3, Go…	map00230
Purine metabolism	664	diphosphatase	ec:3.6.1.13	4	Gorai.013G152800.1, Gorai.002G100400.1, Gorai.002G100400.2, Gorai.002G100400.3	map00230
Purine metabolism	664	dehydrogenase	ec:1.1.1.205	6	Gorai.012G142600.1, Gorai.012G142600.2, Gorai.012G142600.3, Gorai.012G142600.4, Gorai.012G142600.5, Gorai.013G241200.1	map00230
Purine metabolism	664	(alpha-D-glucose-1,6-bisphosphate-dependent)	ec:5.4.2.2	15	Gorai.012G181800.1, Gorai.012G181800.2, Gorai.012G181800.3, Gorai.012G181800.4, Gorai.012G181800.5, Gorai.012G181800.6, Gorai.012G181800.7, Gorai.002G176200.1, Gorai.002G176200.2, Gorai.002G176200.3, Gorai.002G176200.6, Gorai.002G176200.4, Gorai.002G176200.5, Gorai.008G282000.1, Gorai.008G282000.2	map00230
Purine metabolism	664	kinase	ec:2.7.1.40	37	Gorai.011G233000.1, Gorai.011G233000.2, Gorai.011G233000.3, Gorai.002G243700.1, Gorai.002G243700.2, Gorai.002G243700.3, Gorai.002G243700.4, Gorai.002G243700.5, Gorai.002G243700.6, Gorai.002G243700.7, Gorai.002G243700.8, Gorai.002G243700.9, Gorai.002G243800.1, Gorai.003G154200.1, Gorai.003G154200.2, Gorai.003G154200.3, Gorai.004G098000.1, Gorai.004G116600.1, Gorai.005G214000.1, Gorai.005G214000.2,…	map00230
Purine metabolism	664	kinase	ec:2.7.1.25	3	Gorai.007G223200.1, Gorai.007G343200.1, Gorai.007G343200.4	map00230
Purine metabolism	664	kinase	ec:2.7.1.20	8	Gorai.006G165800.1, Gorai.006G165800.2, Gorai.006G165800.3, Gorai.006G165800.4, Gorai.006G165800.5, Gorai.006G165800.6, Gorai.009G313300.1, Gorai.009G313300.2	map00230
Aminobenzoate degradation	145	hydratase	ec:4.2.1.84	1	Gorai.001G123400.1	map00627
Aminobenzoate degradation	145	hydratase	ec:4.2.1.17	25	Gorai.011G191800.1, Gorai.011G191800.2, Gorai.011G191800.3, Gorai.011G191800.4, Gorai.011G191800.5, Gorai.011G191800.6, Gorai.013G178700.1, Gorai.011G199000.1, Gorai.N005500.1, Gorai.N005500.2, Gorai.N005500.3, Gorai.004G280500.1, Gorai.004G280500.2, Gorai.004G280500.3, Gorai.006G076600.1, Gorai.007G087700.3, Gorai.007G233000.1, Gorai.007G233000.2, Gorai.007G233000.3, Gorai.007G233000.4, Gorai.00…	map00627
Aminobenzoate degradation	145	acylamidase	ec:3.5.1.4	29	Gorai.012G153500.1, Gorai.012G153500.2, Gorai.012G153500.3, Gorai.012G153500.4, Gorai.012G153500.5, Gorai.013G053300.1, Gorai.013G053300.2, Gorai.013G053300.3, Gorai.013G053300.4, Gorai.013G053300.6, Gorai.N005800.1, Gorai.005G091000.1, Gorai.005G091000.3, Gorai.005G091000.2, Gorai.005G091000.6, Gorai.005G091000.7, Gorai.005G221100.1, Gorai.005G221100.2, Gorai.007G003700.1, Gorai.007G003700.2, Go…	map00627
Aminobenzoate degradation	145	reductase	ec:1.6.5.7	3	Gorai.002G079100.2, Gorai.009G429200.1, Gorai.009G429200.2	map00627
Aminobenzoate degradation	145	phosphatase	ec:3.1.3.2	62	Gorai.012G009100.1, Gorai.013G091900.1, Gorai.013G094200.1, Gorai.013G094200.2, Gorai.013G094200.3, Gorai.013G160300.1, Gorai.013G160300.2, Gorai.013G160300.3, Gorai.013G160300.4, Gorai.013G236000.1, Gorai.013G236000.2, Gorai.013G236000.3, Gorai.N008600.1, Gorai.N008600.2, Gorai.N008600.3, Gorai.N008600.4, Gorai.009G197700.1, Gorai.013G015300.2, Gorai.006G134400.1, Gorai.006G134400.2, Gorai.006G1…	map00627
Aminobenzoate degradation	145	monooxygenase	ec:1.14.13.82	1	Gorai.009G064000.1	map00627
Aminobenzoate degradation	145	acetonitrilase	ec:3.5.5.1	3	Gorai.011G242400.1, Gorai.011G242400.2, Gorai.011G242400.3	map00627
Aminobenzoate degradation	145	monooxygenase	ec:1.14.14.1	16	Gorai.012G133700.1, Gorai.013G180200.1, Gorai.013G180200.2, Gorai.013G180200.3, Gorai.013G180200.4, Gorai.013G180200.5, Gorai.013G180200.6, Gorai.004G014400.1, Gorai.004G219500.1, Gorai.004G213300.1, Gorai.003G058600.1, Gorai.001G276600.1, Gorai.001G276800.1, Gorai.006G041600.1, Gorai.006G156400.1, Gorai.007G347900.1	map00627
Aminobenzoate degradation	145	dehydrogenase (NAD+)	ec:1.2.1.28	5	Gorai.009G081000.1, Gorai.009G081000.2, Gorai.006G118300.1, Gorai.006G118300.2, Gorai.006G118300.3	map00627
Lipoic acid metabolism	8	transferase	ec:2.3.1.181	1	Gorai.013G249500.1	map00785
Lipoic acid metabolism	8	synthase	ec:2.8.1.8	7	Gorai.013G074500.1, Gorai.005G213900.1, Gorai.005G213900.2, Gorai.005G213900.3, Gorai.005G214300.2, Gorai.008G011800.1, Gorai.008G011800.2	map00785
Naphthalene degradation	29	dehydrogenase	ec:1.1.1.1	29	Gorai.009G073600.1, Gorai.009G073600.2, Gorai.012G085000.1, Gorai.012G085000.4, Gorai.012G085000.5, Gorai.006G042900.1, Gorai.006G042900.2, Gorai.006G042900.3, Gorai.006G042900.4, Gorai.006G042900.5, Gorai.006G042900.6, Gorai.001G273200.1, Gorai.001G236500.1, Gorai.001G236500.2, Gorai.001G236500.4, Gorai.001G236500.5, Gorai.001G236500.6, Gorai.001G236500.7, Gorai.001G236500.8, Gorai.001G182700.1,…	map00626
Carbon fixation pathways in prokaryotes	171	ligase	ec:6.3.4.3	2	Gorai.012G017900.1, Gorai.012G017900.2	map00720
Carbon fixation pathways in prokaryotes	171	carboxylase	ec:4.1.1.31	8	Gorai.013G173500.1, Gorai.013G173500.2, Gorai.002G061400.1, Gorai.004G272100.1, Gorai.004G272100.2, Gorai.006G001300.1, Gorai.008G187900.1, Gorai.008G187900.2	map00720
Carbon fixation pathways in prokaryotes	171	reductase [NAD(P)H]	ec:1.5.1.20	8	Gorai.006G223600.2, Gorai.006G223600.3, Gorai.006G223600.5, Gorai.006G223600.6, Gorai.011G153400.1, Gorai.011G153400.2, Gorai.011G153400.3, Gorai.011G153400.4	map00720
Carbon fixation pathways in prokaryotes	171	hydratase	ec:4.2.1.17	25	Gorai.011G191800.1, Gorai.011G191800.2, Gorai.011G191800.3, Gorai.011G191800.4, Gorai.011G191800.5, Gorai.011G191800.6, Gorai.013G178700.1, Gorai.011G199000.1, Gorai.N005500.1, Gorai.N005500.2, Gorai.N005500.3, Gorai.004G280500.1, Gorai.004G280500.2, Gorai.004G280500.3, Gorai.006G076600.1, Gorai.007G087700.3, Gorai.007G233000.1, Gorai.007G233000.2, Gorai.007G233000.3, Gorai.007G233000.4, Gorai.00…	map00720
Carbon fixation pathways in prokaryotes	171	carboxylase	ec:6.4.1.3	4	Gorai.008G024600.3, Gorai.008G024600.4, Gorai.008G024600.5, Gorai.008G024600.6	map00720
Carbon fixation pathways in prokaryotes	171	carboxylase	ec:6.4.1.2	20	Gorai.012G049400.1, Gorai.012G111400.1, Gorai.012G111400.2, Gorai.012G151800.1, Gorai.004G276900.1, Gorai.003G155100.1, Gorai.003G155100.2, Gorai.006G011100.1, Gorai.006G011100.2, Gorai.006G011100.3, Gorai.006G011100.4, Gorai.006G011100.5, Gorai.008G118200.1, Gorai.008G118200.2, Gorai.010G135200.1, Gorai.010G135200.2, Gorai.010G135200.3, Gorai.010G135200.4, Gorai.010G135200.5, Gorai.010G135200.6	map00720
Carbon fixation pathways in prokaryotes	171	cyclohydrolase	ec:3.5.4.9	7	Gorai.011G229400.1, Gorai.008G010500.1, Gorai.008G010500.2, Gorai.008G010500.3, Gorai.008G010500.4, Gorai.008G010500.5, Gorai.008G010500.9	map00720
Carbon fixation pathways in prokaryotes	171	citrate synthase	ec:2.3.3.8	18	Gorai.011G200100.1, Gorai.011G200100.2, Gorai.011G200100.3, Gorai.011G200100.4, Gorai.012G172300.1, Gorai.012G172300.2, Gorai.012G172300.3, Gorai.012G172300.4, Gorai.012G172300.5, Gorai.013G069200.1, Gorai.002G030200.1, Gorai.002G030200.2, Gorai.002G030200.3, Gorai.002G030200.4, Gorai.002G030200.5, Gorai.002G030200.6, Gorai.005G211200.1, Gorai.006G250500.1	map00720
Carbon fixation pathways in prokaryotes	171	ligase (ADP-forming)	ec:6.2.1.5	18	Gorai.011G200100.1, Gorai.011G200100.2, Gorai.011G200100.3, Gorai.011G200100.4, Gorai.012G172300.1, Gorai.012G172300.2, Gorai.012G172300.3, Gorai.012G172300.4, Gorai.012G172300.5, Gorai.013G069200.1, Gorai.002G030200.1, Gorai.002G030200.2, Gorai.002G030200.3, Gorai.002G030200.4, Gorai.002G030200.5, Gorai.002G030200.6, Gorai.005G211200.1, Gorai.006G250500.1	map00720
Carbon fixation pathways in prokaryotes	171	ligase	ec:6.2.1.1	11	Gorai.011G198400.1, Gorai.012G012200.1, Gorai.012G012200.2, Gorai.012G012200.3, Gorai.013G247300.5, Gorai.013G247300.7, Gorai.013G247300.8, Gorai.003G105300.1, Gorai.010G219900.1, Gorai.010G219900.2, Gorai.010G219900.3	map00720
Carbon fixation pathways in prokaryotes	171	dehydrogenase (NADP+)	ec:1.1.1.42	24	Gorai.012G179300.1, Gorai.012G179300.2, Gorai.012G179300.3, Gorai.012G179300.4, Gorai.012G179300.5, Gorai.013G147100.1, Gorai.013G147100.2, Gorai.013G147100.3, Gorai.013G147100.4, Gorai.013G147100.5, Gorai.013G147100.6, Gorai.006G032000.1, Gorai.006G032000.2, Gorai.006G032000.3, Gorai.007G188300.1, Gorai.007G188300.10, Gorai.007G188300.2, Gorai.007G188300.3, Gorai.007G188300.4, Gorai.007G188300.5…	map00720
Carbon fixation pathways in prokaryotes	171	dehydrogenase	ec:1.1.1.37	17	Gorai.001G074600.1, Gorai.003G097400.1, Gorai.003G034300.1, Gorai.003G034300.2, Gorai.002G063300.1, Gorai.002G063300.2, Gorai.005G050200.1, Gorai.005G050200.2, Gorai.005G050200.3, Gorai.005G050200.4, Gorai.005G050200.5, Gorai.007G037800.1, Gorai.007G037800.2, Gorai.009G372600.1, Gorai.009G372600.2, Gorai.011G174200.1, Gorai.011G174200.2	map00720
Carbon fixation pathways in prokaryotes	171	dehydrogenase	ec:1.1.1.35	17	Gorai.011G191800.1, Gorai.011G191800.2, Gorai.011G191800.3, Gorai.011G191800.4, Gorai.011G191800.5, Gorai.011G191800.6, Gorai.011G199000.1, Gorai.N005500.1, Gorai.N005500.2, Gorai.N005500.3, Gorai.002G068600.1, Gorai.004G280500.1, Gorai.004G280500.2, Gorai.004G280500.3, Gorai.006G076600.1, Gorai.010G073100.1, Gorai.010G073100.2	map00720
Carbon fixation pathways in prokaryotes	171	dehydrogenase (NADP+)	ec:1.5.1.5	9	Gorai.011G229400.1, Gorai.008G010500.1, Gorai.008G010500.2, Gorai.008G010500.3, Gorai.008G010500.4, Gorai.008G010500.5, Gorai.008G010500.7, Gorai.008G010500.8, Gorai.008G010500.9	map00720
Carbon fixation pathways in prokaryotes	171	entry	ec:1.3.99.1	3	Gorai.011G157000.1, Gorai.011G157000.2, Gorai.011G157000.3	map00720
Carbon fixation pathways in prokaryotes	171	hydratase	ec:4.2.1.3	14	Gorai.003G006000.1, Gorai.003G005900.1, Gorai.005G149700.1, Gorai.005G149700.2, Gorai.005G149700.3, Gorai.005G149700.4, Gorai.005G149700.5, Gorai.008G173400.1, Gorai.009G327800.1, Gorai.009G327800.2, Gorai.009G327800.3, Gorai.009G439700.1, Gorai.009G440000.1, Gorai.009G440000.2	map00720
Carbon fixation pathways in prokaryotes	171	hydratase	ec:4.2.1.2	5	Gorai.001G141300.1, Gorai.001G141300.2, Gorai.004G132900.1, Gorai.004G132900.2, Gorai.004G132900.3	map00720
Chloroalkane and chloroalkene degradation	54	epoxide hydrolase	ec:3.3.2.10	2	Gorai.011G192300.2, Gorai.004G091300.1	map00625
Chloroalkane and chloroalkene degradation	54	dehydrogenase	ec:1.1.1.1	29	Gorai.009G073600.1, Gorai.009G073600.2, Gorai.012G085000.1, Gorai.012G085000.4, Gorai.012G085000.5, Gorai.006G042900.1, Gorai.006G042900.2, Gorai.006G042900.3, Gorai.006G042900.4, Gorai.006G042900.5, Gorai.006G042900.6, Gorai.001G273200.1, Gorai.001G236500.1, Gorai.001G236500.2, Gorai.001G236500.4, Gorai.001G236500.5, Gorai.001G236500.6, Gorai.001G236500.7, Gorai.001G236500.8, Gorai.001G182700.1,…	map00625
Chloroalkane and chloroalkene degradation	54	dehydrogenase (NAD+)	ec:1.2.1.3	23	Gorai.012G037500.1, Gorai.012G037500.2, Gorai.012G037500.4, Gorai.012G037500.5, Gorai.012G037500.6, Gorai.008G158500.1, Gorai.008G158500.2, Gorai.009G247000.1, Gorai.009G247000.2, Gorai.009G247000.3, Gorai.001G261100.2, Gorai.003G011600.1, Gorai.003G011600.2, Gorai.003G011600.3, Gorai.003G011600.4, Gorai.003G011600.5, Gorai.003G011600.6, Gorai.003G095000.1, Gorai.003G095000.2, Gorai.003G095000.3,…	map00625
Toluene degradation	23	maleylacetate enol-lactonase	ec:3.1.1.45	1	Gorai.011G191300.1	map00623
Toluene degradation	23	dehydrogenase	ec:1.1.1.35	17	Gorai.011G191800.1, Gorai.011G191800.2, Gorai.011G191800.3, Gorai.011G191800.4, Gorai.011G191800.5, Gorai.011G191800.6, Gorai.011G199000.1, Gorai.N005500.1, Gorai.N005500.2, Gorai.N005500.3, Gorai.002G068600.1, Gorai.004G280500.1, Gorai.004G280500.2, Gorai.004G280500.3, Gorai.006G076600.1, Gorai.010G073100.1, Gorai.010G073100.2	map00623
Toluene degradation	23	dehydrogenase (NAD+)	ec:1.2.1.28	5	Gorai.009G081000.1, Gorai.009G081000.2, Gorai.006G118300.1, Gorai.006G118300.2, Gorai.006G118300.3	map00623
Xylene degradation	5	dehydrogenase (NAD+)	ec:1.2.1.28	5	Gorai.009G081000.1, Gorai.009G081000.2, Gorai.006G118300.1, Gorai.006G118300.2, Gorai.006G118300.3	map00622
Valine, leucine and isoleucine biosynthesis	72	dehydratase	ec:4.2.1.33	13	Gorai.012G137200.1, Gorai.012G137200.2, Gorai.012G137200.3, Gorai.006G073300.1, Gorai.006G073300.2, Gorai.006G073300.3, Gorai.005G214700.1, Gorai.005G214700.2, Gorai.006G073400.1, Gorai.006G073400.2, Gorai.006G073400.3, Gorai.006G073400.4, Gorai.006G250800.1	map00290
Valine, leucine and isoleucine biosynthesis	72	ammonia-lyase	ec:4.3.1.19	1	Gorai.006G159700.1	map00290
Valine, leucine and isoleucine biosynthesis	72	synthase	ec:2.2.1.6	5	Gorai.005G016500.1, Gorai.005G016600.1, Gorai.005G007600.1, Gorai.005G007600.2, Gorai.011G141100.1	map00290
Valine, leucine and isoleucine biosynthesis	72	reductoisomerase	ec:1.1.1.86	14	Gorai.013G212500.1, Gorai.001G067400.2, Gorai.001G067400.3, Gorai.010G159200.1, Gorai.010G159200.2, Gorai.010G159200.3, Gorai.010G159200.4, Gorai.010G159200.5, Gorai.011G000800.1, Gorai.011G000800.2, Gorai.011G000800.3, Gorai.011G000800.4, Gorai.011G000800.5, Gorai.011G000800.6	map00290
Valine, leucine and isoleucine biosynthesis	72	dehydrogenase	ec:1.1.1.85	7	Gorai.011G085100.1, Gorai.011G085100.2, Gorai.011G085100.3, Gorai.011G085100.4, Gorai.011G085100.5, Gorai.011G085100.6, Gorai.011G085100.7	map00290
Valine, leucine and isoleucine biosynthesis	72	synthase	ec:2.3.3.13	6	Gorai.005G127500.1, Gorai.005G127500.2, Gorai.005G127500.3, Gorai.011G145600.1, Gorai.011G145600.2, Gorai.011G145600.3	map00290
Valine, leucine and isoleucine biosynthesis	72	transaminase	ec:2.6.1.42	25	Gorai.012G097400.1, Gorai.002G137200.1, Gorai.002G212600.1, Gorai.002G212600.2, Gorai.002G212600.3, Gorai.002G212600.4, Gorai.002G212600.5, Gorai.002G212600.7, Gorai.002G212600.8, Gorai.002G212600.9, Gorai.002G212600.6, Gorai.001G217100.1, Gorai.003G033100.1, Gorai.003G033100.2, Gorai.003G033100.3, Gorai.003G033100.4, Gorai.003G033100.5, Gorai.003G033100.6, Gorai.007G227600.1, Gorai.007G227600.2,…	map00290
Valine, leucine and isoleucine biosynthesis	72	dehydratase	ec:4.2.1.9	1	Gorai.005G035200.1	map00290
Photosynthesis	8	reductase	ec:1.18.1.2	8	Gorai.007G193800.1, Gorai.007G193800.2, Gorai.007G193800.3, Gorai.007G193800.4, Gorai.009G115100.1, Gorai.009G115100.2, Gorai.009G115100.3, Gorai.009G115100.4	map00195
Biotin metabolism	42	reductase	ec:1.1.1.100	13	Gorai.010G129200.1, Gorai.004G085200.1, Gorai.003G118700.1, Gorai.007G288200.1, Gorai.007G288300.1, Gorai.009G041000.1, Gorai.009G041000.2, Gorai.009G333600.1, Gorai.009G333600.2, Gorai.010G117600.1, Gorai.011G003700.1, Gorai.011G003700.2, Gorai.011G003700.3	map00780
Biotin metabolism	42	synthase	ec:2.8.1.6	3	Gorai.002G267900.2, Gorai.002G267900.1, Gorai.002G267900.3	map00780
Biotin metabolism	42	synthase	ec:2.3.1.47	1	Gorai.011G088200.1	map00780
Biotin metabolism	42	synthase I	ec:2.3.1.41	21	Gorai.013G222600.1, Gorai.013G222600.2, Gorai.013G222600.3, Gorai.013G222600.4, Gorai.004G285300.2, Gorai.004G285300.3, Gorai.004G285300.4, Gorai.004G285300.5, Gorai.004G285300.1, Gorai.006G093400.1, Gorai.006G212800.1, Gorai.006G212800.2, Gorai.006G212800.3, Gorai.007G028000.1, Gorai.007G028000.2, Gorai.009G156400.1, Gorai.009G156400.2, Gorai.010G165600.1, Gorai.010G165600.2, Gorai.010G165600.3,…	map00780
Biotin metabolism	42	synthase	ec:6.3.3.3	1	Gorai.013G246300.1	map00780
Biotin metabolism	42	ligase	ec:6.3.4.15	3	Gorai.009G243000.1, Gorai.009G243000.2, Gorai.009G243000.3	map00780
Biotin metabolism	42	transaminase	ec:2.6.1.62	1	Gorai.013G246300.1	map00780
Ubiquinone and other terpenoid-quinone biosynthesis	62	methyltransferase	ec:2.1.1.114	5	Gorai.002G205900.1, Gorai.002G205900.2, Gorai.002G205900.3, Gorai.002G205900.4, Gorai.002G205900.5	map00130
Ubiquinone and other terpenoid-quinone biosynthesis	62	O-methyltransferase	ec:2.1.1.95	6	Gorai.013G184400.1, Gorai.013G184400.2, Gorai.003G058100.1, Gorai.003G058100.2, Gorai.003G058100.3, Gorai.003G058100.4	map00130
Ubiquinone and other terpenoid-quinone biosynthesis	62	dehydrogenase (quinone)	ec:1.6.5.2	10	Gorai.012G018100.1, Gorai.012G018200.2, Gorai.012G018200.3, Gorai.012G018200.4, Gorai.012G018200.5, Gorai.012G018200.6, Gorai.012G018200.8, Gorai.003G004900.1, Gorai.009G297600.1, Gorai.009G297600.2	map00130
Ubiquinone and other terpenoid-quinone biosynthesis	62	dioxygenase	ec:1.13.11.27	3	Gorai.001G092000.1, Gorai.001G092000.2, Gorai.001G092000.3	map00130
Ubiquinone and other terpenoid-quinone biosynthesis	62	polyprenyltransferase	ec:2.5.1.39	1	Gorai.008G149600.1	map00130
Ubiquinone and other terpenoid-quinone biosynthesis	62	ligase	ec:6.2.1.26	7	Gorai.011G198400.1, Gorai.004G210700.1, Gorai.004G210700.4, Gorai.003G003300.1, Gorai.005G113500.1, Gorai.006G221100.1, Gorai.008G172400.1	map00130
Ubiquinone and other terpenoid-quinone biosynthesis	62	transaminase	ec:2.6.1.5	27	Gorai.013G030300.1, Gorai.013G030300.2, Gorai.013G030300.3, Gorai.013G030300.4, Gorai.013G030300.5, Gorai.013G030300.6, Gorai.013G075900.1, Gorai.013G075900.2, Gorai.013G075900.3, Gorai.005G090600.1, Gorai.005G090600.2, Gorai.006G004600.1, Gorai.006G004600.2, Gorai.006G004600.3, Gorai.006G132200.1, Gorai.006G132200.2, Gorai.007G241800.2, Gorai.009G060500.1, Gorai.009G060500.2, Gorai.009G060500.3,…	map00130
Ubiquinone and other terpenoid-quinone biosynthesis	62	ligase	ec:6.2.1.12	3	Gorai.013G269100.1, Gorai.006G271000.4, Gorai.002G119500.1	map00130
Pyruvate metabolism	271	carboxykinase (ATP)	ec:4.1.1.49	9	Gorai.013G183600.1, Gorai.013G183600.2, Gorai.003G035200.1, Gorai.003G035200.2, Gorai.003G035200.3, Gorai.003G035200.4, Gorai.003G035200.5, Gorai.003G035200.6, Gorai.003G035200.7	map00620
Pyruvate metabolism	271	carboxylase	ec:4.1.1.31	8	Gorai.013G173500.1, Gorai.013G173500.2, Gorai.002G061400.1, Gorai.004G272100.1, Gorai.004G272100.2, Gorai.006G001300.1, Gorai.008G187900.1, Gorai.008G187900.2	map00620
Pyruvate metabolism	271	carboxylase	ec:6.4.1.2	20	Gorai.012G049400.1, Gorai.012G111400.1, Gorai.012G111400.2, Gorai.012G151800.1, Gorai.004G276900.1, Gorai.003G155100.1, Gorai.003G155100.2, Gorai.006G011100.1, Gorai.006G011100.2, Gorai.006G011100.3, Gorai.006G011100.4, Gorai.006G011100.5, Gorai.008G118200.1, Gorai.008G118200.2, Gorai.010G135200.1, Gorai.010G135200.2, Gorai.010G135200.3, Gorai.010G135200.4, Gorai.010G135200.5, Gorai.010G135200.6	map00620
Pyruvate metabolism	271	hydrolase	ec:3.1.2.6	24	Gorai.012G013100.1, Gorai.012G013100.2, Gorai.013G082600.1, Gorai.013G082600.2, Gorai.013G082600.3, Gorai.005G073200.1, Gorai.005G073200.2, Gorai.005G073200.3, Gorai.002G043100.1, Gorai.002G043100.2, Gorai.002G043100.3, Gorai.002G043100.4, Gorai.002G043100.5, Gorai.002G043100.6, Gorai.002G043100.7, Gorai.005G015500.1, Gorai.005G015500.2, Gorai.006G229600.1, Gorai.011G139600.1, Gorai.011G139600.2,…	map00620
Pyruvate metabolism	271	synthase	ec:2.3.3.9	1	Gorai.001G060900.1	map00620
Pyruvate metabolism	271	ligase	ec:6.2.1.1	11	Gorai.011G198400.1, Gorai.012G012200.1, Gorai.012G012200.2, Gorai.012G012200.3, Gorai.013G247300.5, Gorai.013G247300.7, Gorai.013G247300.8, Gorai.003G105300.1, Gorai.010G219900.1, Gorai.010G219900.2, Gorai.010G219900.3	map00620
Pyruvate metabolism	271	decarboxylase	ec:4.1.1.3	8	Gorai.012G081300.1, Gorai.012G081300.2, Gorai.012G081300.3, Gorai.012G081300.4, Gorai.012G081300.5, Gorai.012G134000.1, Gorai.001G170700.3, Gorai.001G170700.4	map00620
Pyruvate metabolism	271	acetyltransferase	ec:2.3.1.12	17	Gorai.011G233300.1, Gorai.011G233300.10, Gorai.011G233300.2, Gorai.011G233300.3, Gorai.011G233300.4, Gorai.011G233300.5, Gorai.011G233300.6, Gorai.011G233300.7, Gorai.011G233300.8, Gorai.011G233300.9, Gorai.013G077100.1, Gorai.013G077100.2, Gorai.009G143100.2, Gorai.009G143100.3, Gorai.010G233900.1, Gorai.010G233900.2, Gorai.010G233900.3	map00620
Pyruvate metabolism	271	lyase	ec:4.4.1.5	18	Gorai.012G099100.1, Gorai.012G121400.1, Gorai.013G177600.1, Gorai.013G269200.1, Gorai.013G269200.2, Gorai.013G269200.3, Gorai.013G269200.4, Gorai.005G265100.2, Gorai.005G265100.4, Gorai.005G265100.5, Gorai.002G024200.1, Gorai.004G281400.1, Gorai.004G281400.2, Gorai.009G026900.1, Gorai.010G108000.1, Gorai.010G108000.2, Gorai.010G180800.1, Gorai.010G180800.2	map00620
Pyruvate metabolism	271	dehydrogenase (NAD+)	ec:1.2.1.3	23	Gorai.012G037500.1, Gorai.012G037500.2, Gorai.012G037500.4, Gorai.012G037500.5, Gorai.012G037500.6, Gorai.008G158500.1, Gorai.008G158500.2, Gorai.009G247000.1, Gorai.009G247000.2, Gorai.009G247000.3, Gorai.001G261100.2, Gorai.003G011600.1, Gorai.003G011600.2, Gorai.003G011600.3, Gorai.003G011600.4, Gorai.003G011600.5, Gorai.003G011600.6, Gorai.003G095000.1, Gorai.003G095000.2, Gorai.003G095000.3,…	map00620
Pyruvate metabolism	271	dehydrogenase (cytochrome)	ec:1.1.2.4	3	Gorai.012G042400.1, Gorai.005G132900.1, Gorai.006G146800.1	map00620
Pyruvate metabolism	271	dehydrogenase (oxaloacetate-decarboxylating) (NADP+)	ec:1.1.1.40	2	Gorai.003G061800.1, Gorai.003G061800.2	map00620
Pyruvate metabolism	271	dehydrogenase (decarboxylating)	ec:1.1.1.39	10	Gorai.012G081300.1, Gorai.012G081300.2, Gorai.012G081300.3, Gorai.012G081300.4, Gorai.012G081300.5, Gorai.012G134000.1, Gorai.010G156900.2, Gorai.001G170700.3, Gorai.001G170700.4, Gorai.003G050500.1	map00620
Pyruvate metabolism	271	dehydrogenase (oxaloacetate-decarboxylating)	ec:1.1.1.38	31	Gorai.011G197700.1, Gorai.012G081300.1, Gorai.012G081300.2, Gorai.012G081300.3, Gorai.012G081300.4, Gorai.012G081300.5, Gorai.012G134000.1, Gorai.010G156900.2, Gorai.001G170700.3, Gorai.001G170700.4, Gorai.003G050500.1, Gorai.001G008900.1, Gorai.003G061800.1, Gorai.003G061800.2, Gorai.005G112300.1, Gorai.005G112300.2, Gorai.007G097100.1, Gorai.007G097100.2, Gorai.009G048600.1, Gorai.009G048600.2,…	map00620
Pyruvate metabolism	271	dehydrogenase	ec:1.1.1.37	17	Gorai.001G074600.1, Gorai.003G097400.1, Gorai.003G034300.1, Gorai.003G034300.2, Gorai.002G063300.1, Gorai.002G063300.2, Gorai.005G050200.1, Gorai.005G050200.2, Gorai.005G050200.3, Gorai.005G050200.4, Gorai.005G050200.5, Gorai.007G037800.1, Gorai.007G037800.2, Gorai.009G372600.1, Gorai.009G372600.2, Gorai.011G174200.1, Gorai.011G174200.2	map00620
Pyruvate metabolism	271	dehydrogenase	ec:1.1.1.27	1	Gorai.009G297700.1	map00620
Pyruvate metabolism	271	reductase	ec:1.1.1.21	16	Gorai.012G039500.1, Gorai.012G039500.2, Gorai.012G107200.1, Gorai.012G107200.2, Gorai.012G107500.1, Gorai.012G107500.2, Gorai.012G107500.3, Gorai.008G171500.3, Gorai.008G171500.5, Gorai.012G107600.1, Gorai.012G107600.2, Gorai.012G107600.3, Gorai.012G107600.4, Gorai.012G107600.5, Gorai.006G170400.1, Gorai.006G170400.3	map00620
Pyruvate metabolism	271	dehydrogenase (acetyl-transferring)	ec:1.2.4.1	27	Gorai.011G241300.1, Gorai.002G022500.1, Gorai.002G022500.5, Gorai.005G187700.1, Gorai.005G187700.2, Gorai.005G187700.3, Gorai.005G195600.1, Gorai.005G195600.2, Gorai.005G195600.3, Gorai.005G195600.4, Gorai.005G195600.5, Gorai.005G195600.6, Gorai.005G195600.7, Gorai.005G195600.9, Gorai.007G112900.1, Gorai.007G112900.2, Gorai.008G130900.1, Gorai.008G131200.1, Gorai.008G208500.1, Gorai.009G154500.1,…	map00620
Pyruvate metabolism	271	synthase	ec:2.3.3.13	6	Gorai.005G127500.1, Gorai.005G127500.2, Gorai.005G127500.3, Gorai.011G145600.1, Gorai.011G145600.2, Gorai.011G145600.3	map00620
Pyruvate metabolism	271	dehydrogenase	ec:1.8.1.4	2	Gorai.005G069400.1, Gorai.005G069400.2	map00620
Pyruvate metabolism	271	kinase	ec:2.7.1.40	37	Gorai.011G233000.1, Gorai.011G233000.2, Gorai.011G233000.3, Gorai.002G243700.1, Gorai.002G243700.2, Gorai.002G243700.3, Gorai.002G243700.4, Gorai.002G243700.5, Gorai.002G243700.6, Gorai.002G243700.7, Gorai.002G243700.8, Gorai.002G243700.9, Gorai.002G243800.1, Gorai.003G154200.1, Gorai.003G154200.2, Gorai.003G154200.3, Gorai.004G098000.1, Gorai.004G116600.1, Gorai.005G214000.1, Gorai.005G214000.2,…	map00620
Butirosin and neomycin biosynthesis	8	glucokinase (phosphorylating)	ec:2.7.1.2	6	Gorai.013G230400.1, Gorai.013G230400.2, Gorai.010G004700.2, Gorai.010G004700.4, Gorai.006G034800.1, Gorai.010G004700.1	map00524
Butirosin and neomycin biosynthesis	8	hexokinase type IV glucokinase	ec:2.7.1.1	2	Gorai.006G096800.1, Gorai.006G096800.2	map00524
Polyketide sugar unit biosynthesis	13	4,6-dehydratase	ec:4.2.1.46	9	Gorai.002G046200.1, Gorai.002G046200.2, Gorai.002G046200.3, Gorai.007G332000.1, Gorai.007G332000.2, Gorai.007G332000.3, Gorai.007G332000.4, Gorai.009G362500.1, Gorai.009G362500.2	map00523
Polyketide sugar unit biosynthesis	13	reductase	ec:1.1.1.133	13	Gorai.002G046200.1, Gorai.002G046200.2, Gorai.002G046200.3, Gorai.007G097000.1, Gorai.007G097000.2, Gorai.007G097000.3, Gorai.007G097000.4, Gorai.007G332000.1, Gorai.007G332000.2, Gorai.007G332000.3, Gorai.007G332000.4, Gorai.009G362500.1, Gorai.009G362500.2	map00523
Oxidative phosphorylation	216	dehydrogenase	ec:1.6.99.3	7	Gorai.012G131700.1, Gorai.012G131700.2, Gorai.013G255300.1, Gorai.013G255300.2, Gorai.001G116600.2, Gorai.001G116600.3, Gorai.001G116600.4	map00190
Oxidative phosphorylation	216	reductase	ec:1.10.2.2	27	Gorai.012G013200.1, Gorai.012G013200.2, Gorai.012G013200.3, Gorai.013G009600.1, Gorai.013G110700.1, Gorai.013G110700.2, Gorai.013G110700.3, Gorai.013G229300.1, Gorai.013G229300.3, Gorai.013G229300.4, Gorai.013G241600.1, Gorai.001G162000.1, Gorai.002G001600.1, Gorai.002G001600.2, Gorai.002G001600.3, Gorai.002G001600.5, Gorai.002G158500.1, Gorai.001G194700.1, Gorai.004G282800.1, Gorai.004G282800.2,…	map00190
Oxidative phosphorylation	216	ATPase	ec:3.6.3.6	15	Gorai.012G123700.1, Gorai.012G123700.2, Gorai.012G123800.1, Gorai.012G123800.2, Gorai.012G123800.3, Gorai.012G123800.4, Gorai.012G123800.5, Gorai.009G004200.1, Gorai.013G212200.1, Gorai.013G212200.2, Gorai.004G027300.2, Gorai.002G163300.1, Gorai.003G094300.6, Gorai.004G027300.3, Gorai.004G027300.1	map00190
Oxidative phosphorylation	216	dehydrogenase (quinone)	ec:1.3.5.1	2	Gorai.012G091400.1, Gorai.008G068200.3	map00190
Oxidative phosphorylation	216	reductase (H+-translocating)	ec:1.6.5.3	57	Gorai.011G184000.1, Gorai.011G203400.1, Gorai.012G018700.1, Gorai.012G018700.2, Gorai.012G131700.3, Gorai.013G037100.1, Gorai.013G037100.2, Gorai.013G037100.3, Gorai.008G258400.1, Gorai.001G116600.1, Gorai.004G109900.1, Gorai.007G037200.1, Gorai.007G037200.3, Gorai.007G037200.4, Gorai.001G023500.1, Gorai.001G023500.2, Gorai.001G109800.1, Gorai.001G109800.2, Gorai.001G109800.3, Gorai.001G109800.4,…	map00190
Oxidative phosphorylation	216	diphosphatase	ec:3.6.1.1	65	Gorai.012G161500.1, Gorai.012G161500.3, Gorai.013G236400.1, Gorai.013G236400.2, Gorai.009G140100.1, Gorai.009G140100.2, Gorai.011G067300.1, Gorai.011G067300.2, Gorai.011G067300.3, Gorai.001G150500.5, Gorai.001G150500.6, Gorai.003G102600.1, Gorai.004G108700.4, Gorai.001G150500.3, Gorai.002G041300.1, Gorai.004G108700.1, Gorai.004G237000.1, Gorai.004G237000.2, Gorai.004G237000.3, Gorai.006G102100.1,…	map00190
Oxidative phosphorylation	216	oxidase	ec:1.9.3.1	43	Gorai.012G096600.1, Gorai.012G096600.2, Gorai.012G096600.3, Gorai.012G096600.4, Gorai.013G149100.1, Gorai.013G213100.1, Gorai.013G213200.1, Gorai.N017100.1, Gorai.001G164500.1, Gorai.004G008700.1, Gorai.004G008700.2, Gorai.004G008700.3, Gorai.004G008700.4, Gorai.004G008800.1, Gorai.004G008800.2, Gorai.004G008800.3, Gorai.004G144400.2, Gorai.004G144400.3, Gorai.001G162500.1, Gorai.001G161700.1, Go…	map00190
Pentose phosphate pathway	177	deoxyribokinase	ec:2.7.1.15	20	Gorai.012G129800.1, Gorai.012G129800.2, Gorai.012G129800.3, Gorai.004G057700.1, Gorai.004G057700.2, Gorai.004G057700.4, Gorai.001G087000.1, Gorai.001G087000.2, Gorai.001G087000.3, Gorai.004G271100.2, Gorai.004G271100.1, Gorai.006G196700.1, Gorai.006G196700.2, Gorai.006G229100.1, Gorai.006G229100.2, Gorai.006G229100.3, Gorai.008G281900.1, Gorai.011G141600.1, Gorai.011G141600.2, Gorai.011G141600.3	map00030
Pentose phosphate pathway	177	phosphohexokinase	ec:2.7.1.11	29	Gorai.009G029100.1, Gorai.009G185000.1, Gorai.001G025000.2, Gorai.001G025000.1, Gorai.003G042800.1, Gorai.003G042800.2, Gorai.003G042800.3, Gorai.003G042800.4, Gorai.005G115600.1, Gorai.005G115600.2, Gorai.005G115600.3, Gorai.005G115600.4, Gorai.010G079100.1, Gorai.010G079100.2, Gorai.010G103800.1, Gorai.010G103900.1, Gorai.010G103900.2, Gorai.010G103900.3, Gorai.010G184300.1, Gorai.010G184300.2,…	map00030
Pentose phosphate pathway	177	diphosphokinase	ec:2.7.6.1	21	Gorai.012G041300.1, Gorai.012G041300.2, Gorai.012G041300.3, Gorai.012G041300.4, Gorai.012G081900.1, Gorai.012G081900.2, Gorai.012G081900.3, Gorai.012G081900.4, Gorai.012G081900.5, Gorai.012G081900.6, Gorai.012G081900.7, Gorai.012G081900.8, Gorai.012G172700.1, Gorai.012G172700.2, Gorai.012G172700.3, Gorai.012G172700.4, Gorai.012G172700.5, Gorai.012G172800.1, Gorai.004G187900.1, Gorai.004G187900.2,…	map00030
Pentose phosphate pathway	177	isomerase	ec:5.3.1.9	11	Gorai.002G128400.1, Gorai.002G128400.2, Gorai.002G128400.3, Gorai.002G128400.4, Gorai.002G128400.5, Gorai.002G128400.6, Gorai.009G230800.1, Gorai.010G035600.1, Gorai.010G035600.2, Gorai.010G035600.3, Gorai.010G035600.4	map00030
Pentose phosphate pathway	177	isomerase	ec:5.3.1.6	2	Gorai.007G283700.1, Gorai.008G166200.1	map00030
Pentose phosphate pathway	177	3-epimerase	ec:5.1.3.1	1	Gorai.001G269600.1	map00030
Pentose phosphate pathway	177	phosphogluconolactonase	ec:3.1.1.31	11	Gorai.013G095200.1, Gorai.013G095200.2, Gorai.013G095200.3, Gorai.005G146400.1, Gorai.005G146400.2, Gorai.005G146400.3, Gorai.005G146400.4, Gorai.005G146400.5, Gorai.005G146400.6, Gorai.005G146400.7, Gorai.008G266100.1	map00030
Pentose phosphate pathway	177	dihydroxyacetonetransferase	ec:2.2.1.2	8	Gorai.012G125900.1, Gorai.012G125900.2, Gorai.012G125900.3, Gorai.N027100.1, Gorai.006G212700.1, Gorai.006G212700.2, Gorai.006G212700.3, Gorai.006G212700.4	map00030
Pentose phosphate pathway	177	glycolaldehydetransferase	ec:2.2.1.1	4	Gorai.001G174600.1, Gorai.007G090400.1, Gorai.007G090400.2, Gorai.008G113500.1	map00030
Pentose phosphate pathway	177	hexose diphosphatase	ec:3.1.3.11	2	Gorai.012G159400.1, Gorai.012G159400.2	map00030
Pentose phosphate pathway	177	dehydrogenase (NADP+)	ec:1.2.1.9	5	Gorai.012G089500.1, Gorai.012G089500.3, Gorai.012G089500.4, Gorai.012G089500.5, Gorai.009G061700.1	map00030
Pentose phosphate pathway	177	aldolase	ec:4.1.2.13	10	Gorai.002G242100.1, Gorai.009G342900.1, Gorai.009G342900.2, Gorai.009G407400.1, Gorai.009G407500.1, Gorai.009G407500.2, Gorai.009G407500.3, Gorai.009G407500.4, Gorai.009G407500.5, Gorai.009G407500.7	map00030
Pentose phosphate pathway	177	dehydrogenase (NADP+)	ec:1.1.1.49	17	Gorai.002G023200.1, Gorai.002G023200.2, Gorai.002G023200.3, Gorai.002G023200.4, Gorai.001G268300.1, Gorai.001G268300.2, Gorai.001G268300.3, Gorai.005G194000.1, Gorai.005G194000.2, Gorai.005G194000.3, Gorai.005G194000.4, Gorai.005G194000.5, Gorai.006G038700.1, Gorai.006G038700.3, Gorai.006G038700.4, Gorai.007G308400.1, Gorai.007G308400.2	map00030
Pentose phosphate pathway	177	dehydrogenase (NADP+-dependent, decarboxylating)	ec:1.1.1.44	21	Gorai.013G037900.1, Gorai.005G119700.1, Gorai.005G119700.2, Gorai.005G119700.5, Gorai.005G119700.6, Gorai.005G119700.7, Gorai.007G162800.1, Gorai.001G100300.5, Gorai.001G205600.1, Gorai.001G205600.2, Gorai.004G063900.1, Gorai.004G063900.2, Gorai.001G100300.2, Gorai.001G100300.3, Gorai.005G132300.4, Gorai.005G132300.5, Gorai.005G132300.6, Gorai.008G251800.1, Gorai.008G251800.2, Gorai.010G077300.1,…	map00030
Pentose phosphate pathway	177	(alpha-D-glucose-1,6-bisphosphate-dependent)	ec:5.4.2.2	15	Gorai.012G181800.1, Gorai.012G181800.2, Gorai.012G181800.3, Gorai.012G181800.4, Gorai.012G181800.5, Gorai.012G181800.6, Gorai.012G181800.7, Gorai.002G176200.1, Gorai.002G176200.2, Gorai.002G176200.3, Gorai.002G176200.6, Gorai.002G176200.4, Gorai.002G176200.5, Gorai.008G282000.1, Gorai.008G282000.2	map00030
Streptomycin biosynthesis	53	4,6-dehydratase	ec:4.2.1.46	9	Gorai.002G046200.1, Gorai.002G046200.2, Gorai.002G046200.3, Gorai.007G332000.1, Gorai.007G332000.2, Gorai.007G332000.3, Gorai.007G332000.4, Gorai.009G362500.1, Gorai.009G362500.2	map00521
Streptomycin biosynthesis	53	glucokinase (phosphorylating)	ec:2.7.1.2	6	Gorai.013G230400.1, Gorai.013G230400.2, Gorai.010G004700.2, Gorai.010G004700.4, Gorai.006G034800.1, Gorai.010G004700.1	map00521
Streptomycin biosynthesis	53	hexokinase type IV glucokinase	ec:2.7.1.1	2	Gorai.006G096800.1, Gorai.006G096800.2	map00521
Streptomycin biosynthesis	53	reductase	ec:1.1.1.133	13	Gorai.002G046200.1, Gorai.002G046200.2, Gorai.002G046200.3, Gorai.007G097000.1, Gorai.007G097000.2, Gorai.007G097000.3, Gorai.007G097000.4, Gorai.007G332000.1, Gorai.007G332000.2, Gorai.007G332000.3, Gorai.007G332000.4, Gorai.009G362500.1, Gorai.009G362500.2	map00521
Streptomycin biosynthesis	53	phosphatase	ec:3.1.3.25	5	Gorai.009G151200.1, Gorai.009G151200.2, Gorai.009G183400.1, Gorai.009G183400.2, Gorai.009G183400.3	map00521
Streptomycin biosynthesis	53	2-dehydrogenase	ec:1.1.1.18	1	Gorai.008G234200.1	map00521
Streptomycin biosynthesis	53	synthase	ec:5.5.1.4	11	Gorai.003G044700.6, Gorai.003G044700.1, Gorai.003G044700.2, Gorai.003G044700.3, Gorai.003G044700.4, Gorai.003G044700.5, Gorai.007G241600.1, Gorai.007G241600.2, Gorai.007G241600.3, Gorai.007G241600.4, Gorai.007G241600.5	map00521
Streptomycin biosynthesis	53	(alpha-D-glucose-1,6-bisphosphate-dependent)	ec:5.4.2.2	15	Gorai.012G181800.1, Gorai.012G181800.2, Gorai.012G181800.3, Gorai.012G181800.4, Gorai.012G181800.5, Gorai.012G181800.6, Gorai.012G181800.7, Gorai.002G176200.1, Gorai.002G176200.2, Gorai.002G176200.3, Gorai.002G176200.6, Gorai.002G176200.4, Gorai.002G176200.5, Gorai.008G282000.1, Gorai.008G282000.2	map00521
Methane metabolism	164	phosphohexokinase	ec:2.7.1.11	29	Gorai.009G029100.1, Gorai.009G185000.1, Gorai.001G025000.2, Gorai.001G025000.1, Gorai.003G042800.1, Gorai.003G042800.2, Gorai.003G042800.3, Gorai.003G042800.4, Gorai.005G115600.1, Gorai.005G115600.2, Gorai.005G115600.3, Gorai.005G115600.4, Gorai.010G079100.1, Gorai.010G079100.2, Gorai.010G103800.1, Gorai.010G103900.1, Gorai.010G103900.2, Gorai.010G103900.3, Gorai.010G184300.1, Gorai.010G184300.2,…	map00680
Methane metabolism	164	carboxylase	ec:4.1.1.31	8	Gorai.013G173500.1, Gorai.013G173500.2, Gorai.002G061400.1, Gorai.004G272100.1, Gorai.004G272100.2, Gorai.006G001300.1, Gorai.008G187900.1, Gorai.008G187900.2	map00680
Methane metabolism	164	hydratase	ec:4.2.1.11	14	Gorai.013G261200.1, Gorai.002G243100.9, Gorai.002G243100.8, Gorai.003G105100.1, Gorai.003G105100.2, Gorai.003G105100.3, Gorai.001G046400.1, Gorai.001G046400.3, Gorai.006G158500.1, Gorai.006G158500.2, Gorai.006G158500.3, Gorai.006G158500.4, Gorai.006G158500.5, Gorai.006G158500.6	map00680
Methane metabolism	164	hydroxymethyltransferase	ec:2.1.2.1	25	Gorai.012G151600.1, Gorai.005G097200.1, Gorai.005G097200.2, Gorai.005G097200.3, Gorai.005G097200.4, Gorai.005G097200.5, Gorai.005G097200.6, Gorai.005G097200.7, Gorai.006G223800.1, Gorai.006G223800.2, Gorai.009G241600.1, Gorai.009G241600.2, Gorai.010G102600.1, Gorai.010G102600.2, Gorai.010G102600.4, Gorai.010G102600.5, Gorai.011G153900.1, Gorai.011G153900.2, Gorai.011G153900.3, Gorai.011G153900.4,…	map00680
Methane metabolism	164	monooxygenase	ec:1.14.13.8	4	Gorai.003G170000.1, Gorai.003G170000.2, Gorai.004G085500.1, Gorai.008G196200.1	map00680
Methane metabolism	164	hexose diphosphatase	ec:3.1.3.11	2	Gorai.012G159400.1, Gorai.012G159400.2	map00680
Methane metabolism	164	ligase	ec:6.2.1.1	11	Gorai.011G198400.1, Gorai.012G012200.1, Gorai.012G012200.2, Gorai.012G012200.3, Gorai.013G247300.5, Gorai.013G247300.7, Gorai.013G247300.8, Gorai.003G105300.1, Gorai.010G219900.1, Gorai.010G219900.2, Gorai.010G219900.3	map00680
Methane metabolism	164	dehydrogenase	ec:1.1.1.95	6	Gorai.013G046900.1, Gorai.013G046900.2, Gorai.012G149100.1, Gorai.008G023300.1, Gorai.008G023300.2, Gorai.010G023200.1	map00680
Methane metabolism	164	phosphatase	ec:3.1.3.3	1	Gorai.001G077300.1	map00680
Methane metabolism	164	dehydrogenase	ec:1.1.1.284	19	Gorai.001G236500.1, Gorai.001G236500.2, Gorai.001G236500.4, Gorai.001G236500.5, Gorai.001G236500.6, Gorai.001G236500.7, Gorai.001G236500.8, Gorai.004G129000.1, Gorai.004G129000.2, Gorai.004G129000.3, Gorai.004G262400.5, Gorai.002G119700.2, Gorai.002G119700.5, Gorai.002G119700.6, Gorai.002G119700.1, Gorai.002G119700.3, Gorai.001G182700.1, Gorai.001G236500.3, Gorai.001G236500.9	map00680
Methane metabolism	164	dehydrogenase	ec:1.2.1.2	2	Gorai.001G261400.1, Gorai.001G261400.2	map00680
Methane metabolism	164	aldolase	ec:4.1.2.13	10	Gorai.002G242100.1, Gorai.009G342900.1, Gorai.009G342900.2, Gorai.009G407400.1, Gorai.009G407500.1, Gorai.009G407500.2, Gorai.009G407500.3, Gorai.009G407500.4, Gorai.009G407500.5, Gorai.009G407500.7	map00680
Methane metabolism	164	dehydrogenase	ec:1.1.1.37	17	Gorai.001G074600.1, Gorai.003G097400.1, Gorai.003G034300.1, Gorai.003G034300.2, Gorai.002G063300.1, Gorai.002G063300.2, Gorai.005G050200.1, Gorai.005G050200.2, Gorai.005G050200.3, Gorai.005G050200.4, Gorai.005G050200.5, Gorai.007G037800.1, Gorai.007G037800.2, Gorai.009G372600.1, Gorai.009G372600.2, Gorai.011G174200.1, Gorai.011G174200.2	map00680
Methane metabolism	164	dehydrogenase	ec:1.1.1.29	5	Gorai.004G159800.1, Gorai.004G159800.2, Gorai.002G198600.1, Gorai.007G103000.1, Gorai.007G103000.2	map00680
Methane metabolism	164	transaminase	ec:2.6.1.52	3	Gorai.001G198400.1, Gorai.001G198400.2, Gorai.001G198400.3	map00680
Methane metabolism	164	hydrolase	ec:3.1.2.12	2	Gorai.002G227600.2, Gorai.002G227600.3	map00680
Methane metabolism	164	kinase	ec:2.7.1.29	6	Gorai.001G069000.1, Gorai.005G134000.1, Gorai.005G134000.2, Gorai.005G134000.3, Gorai.005G134000.4, Gorai.005G134000.5	map00680
Amino sugar and nucleotide sugar metabolism	245	decarboxylase	ec:4.1.1.35	19	Gorai.011G256100.1, Gorai.011G256100.2, Gorai.011G256100.3, Gorai.011G256100.4, Gorai.011G256100.5, Gorai.011G256100.6, Gorai.011G256100.7, Gorai.013G258800.1, Gorai.001G118900.1, Gorai.001G118900.2, Gorai.001G118900.3, Gorai.006G108100.1, Gorai.006G108100.2, Gorai.006G108100.3, Gorai.009G088500.1, Gorai.009G100900.1, Gorai.009G100900.2, Gorai.009G100900.3, Gorai.009G100900.4	map00520
Amino sugar and nucleotide sugar metabolism	245	4,6-dehydratase	ec:4.2.1.76	2	Gorai.002G046200.1, Gorai.002G046200.2	map00520
Amino sugar and nucleotide sugar metabolism	245	3,5-epimerase	ec:5.1.3.18	4	Gorai.013G120800.1, Gorai.013G120800.2, Gorai.004G246500.1, Gorai.004G246500.2	map00520
Amino sugar and nucleotide sugar metabolism	245	4,6-dehydratase	ec:4.2.1.47	3	Gorai.008G063400.1, Gorai.007G196100.1, Gorai.007G196100.2	map00520
Amino sugar and nucleotide sugar metabolism	245	isomerase	ec:5.3.1.9	11	Gorai.002G128400.1, Gorai.002G128400.2, Gorai.002G128400.3, Gorai.002G128400.4, Gorai.002G128400.5, Gorai.002G128400.6, Gorai.009G230800.1, Gorai.010G035600.1, Gorai.010G035600.2, Gorai.010G035600.3, Gorai.010G035600.4	map00520
Amino sugar and nucleotide sugar metabolism	245	isomerase	ec:5.3.1.8	5	Gorai.012G107400.1, Gorai.007G181800.1, Gorai.007G181800.2, Gorai.007G181800.3, Gorai.008G055300.1	map00520
Amino sugar and nucleotide sugar metabolism	245	galactokinase (phosphorylating)	ec:2.7.1.6	15	Gorai.012G008800.1, Gorai.012G008800.2, Gorai.012G008800.3, Gorai.006G034800.1, Gorai.006G265300.1, Gorai.006G265300.2, Gorai.006G265300.3, Gorai.009G002000.1, Gorai.009G002000.2, Gorai.009G002000.3, Gorai.010G124600.1, Gorai.010G124600.3, Gorai.010G124600.4, Gorai.010G124600.5, Gorai.010G124600.6	map00520
Amino sugar and nucleotide sugar metabolism	245	fructokinase (phosphorylating)	ec:2.7.1.4	11	Gorai.013G230400.1, Gorai.013G230400.2, Gorai.010G004700.2, Gorai.010G004700.4, Gorai.001G087000.3, Gorai.004G074000.1, Gorai.007G143300.1, Gorai.007G143300.2, Gorai.007G143300.3, Gorai.007G143300.4, Gorai.010G004700.1	map00520
Amino sugar and nucleotide sugar metabolism	245	glucokinase (phosphorylating)	ec:2.7.1.2	6	Gorai.013G230400.1, Gorai.013G230400.2, Gorai.010G004700.2, Gorai.010G004700.4, Gorai.006G034800.1, Gorai.010G004700.1	map00520
Amino sugar and nucleotide sugar metabolism	245	hexokinase type IV glucokinase	ec:2.7.1.1	2	Gorai.006G096800.1, Gorai.006G096800.2	map00520
Amino sugar and nucleotide sugar metabolism	245	4-epimerase	ec:5.1.3.6	1	Gorai.007G225300.1	map00520
Amino sugar and nucleotide sugar metabolism	245	4-epimerase	ec:5.1.3.5	7	Gorai.008G244600.2, Gorai.010G142300.1, Gorai.010G142300.2, Gorai.010G142300.3, Gorai.010G142300.4, Gorai.010G142300.5, Gorai.010G142300.6	map00520
Amino sugar and nucleotide sugar metabolism	245	4-epimerase	ec:5.1.3.2	13	Gorai.008G244600.2, Gorai.008G244600.1, Gorai.010G142300.1, Gorai.010G142300.2, Gorai.010G142300.3, Gorai.010G142300.4, Gorai.010G142300.5, Gorai.010G142300.6, Gorai.010G220700.1, Gorai.010G220700.2, Gorai.010G220700.3, Gorai.011G006300.1, Gorai.011G006300.2	map00520
Amino sugar and nucleotide sugar metabolism	245	end alpha-L-arabinofuranosidase	ec:3.2.1.55	6	Gorai.011G198200.1, Gorai.002G225800.3, Gorai.007G368700.1, Gorai.007G368700.2, Gorai.008G183500.1, Gorai.008G183500.2	map00520
Amino sugar and nucleotide sugar metabolism	245	hexosaminidase	ec:3.2.1.52	8	Gorai.011G246500.1, Gorai.012G068200.1, Gorai.012G068200.2, Gorai.012G068200.3, Gorai.007G264000.1, Gorai.002G136400.1, Gorai.002G136400.2, Gorai.002G136400.3	map00520
Amino sugar and nucleotide sugar metabolism	245	1,4-beta-xylosidase	ec:3.2.1.37	8	Gorai.005G218000.1, Gorai.005G218000.2, Gorai.005G218000.3, Gorai.005G218000.4, Gorai.007G368700.1, Gorai.007G368700.2, Gorai.008G183500.1, Gorai.008G183500.2	map00520
Amino sugar and nucleotide sugar metabolism	245	chitodextrinase	ec:3.2.1.14	15	Gorai.011G198500.1, Gorai.008G272000.1, Gorai.008G272100.1, Gorai.011G137200.1, Gorai.005G257900.1, Gorai.005G257900.2, Gorai.005G258000.1, Gorai.006G078900.1, Gorai.006G230700.1, Gorai.007G117600.1, Gorai.008G124300.1, Gorai.010G058900.1, Gorai.011G005100.1, cuAContig19842, Gorai.002G203600.1	map00520
Amino sugar and nucleotide sugar metabolism	245	uridylyltransferase	ec:2.7.7.9	1	Gorai.011G181500.1	map00520
Amino sugar and nucleotide sugar metabolism	245	synthase	ec:3.13.1.1	3	Gorai.008G274400.1, Gorai.009G044500.1, Gorai.009G044500.2	map00520
Amino sugar and nucleotide sugar metabolism	245	reductase	ec:1.6.2.2	12	Gorai.007G253000.1, Gorai.004G253100.1, Gorai.004G253100.2, Gorai.004G253100.3, Gorai.006G119100.1, Gorai.007G253100.1, Gorai.007G253100.2, Gorai.007G253100.3, Gorai.007G253100.4, Gorai.007G253100.5, Gorai.007G253100.6, Gorai.007G253100.7	map00520
Amino sugar and nucleotide sugar metabolism	245	adenylyltransferase	ec:2.7.7.27	14	Gorai.013G035800.1, Gorai.013G035800.2, Gorai.013G035800.3, Gorai.005G244900.1, Gorai.005G244900.2, Gorai.005G244900.3, Gorai.005G244900.4, Gorai.007G163700.1, Gorai.007G163700.2, Gorai.007G163700.3, Gorai.009G200400.1, Gorai.009G200400.2, Gorai.009G200400.3, Gorai.001G224500.1	map00520
Amino sugar and nucleotide sugar metabolism	245	guanylyltransferase (GDP)	ec:2.7.7.22	11	Gorai.011G269100.1, Gorai.012G106900.1, Gorai.012G106900.2, Gorai.013G158600.1, Gorai.013G158600.2, Gorai.013G158600.3, Gorai.013G158600.4, Gorai.013G158600.5, Gorai.002G092200.1, Gorai.002G092200.2, Gorai.002G092200.3	map00520
Amino sugar and nucleotide sugar metabolism	245	guanylyltransferase	ec:2.7.7.13	4	Gorai.011G269100.1, Gorai.012G106900.1, Gorai.012G106900.2, Gorai.001G258700.1	map00520
Amino sugar and nucleotide sugar metabolism	245	uridylyltransferase	ec:2.7.7.12	1	Gorai.007G289300.1	map00520
Amino sugar and nucleotide sugar metabolism	245	4-alpha-galacturonosyltransferase	ec:2.4.1.43	30	Gorai.012G049900.1, Gorai.012G049900.2, Gorai.012G049900.3, Gorai.012G049900.4, Gorai.012G058400.1, Gorai.012G131400.1, Gorai.013G063700.1, Gorai.013G063700.2, Gorai.013G063700.3, Gorai.012G042500.10, Gorai.012G042500.8, Gorai.001G104800.1, Gorai.001G104800.2, Gorai.001G104800.3, Gorai.001G188500.1, Gorai.001G188500.2, Gorai.001G188500.3, Gorai.001G188500.4, Gorai.001G188500.5, Gorai.001G188500.6…	map00520
Amino sugar and nucleotide sugar metabolism	245	synthase	ec:1.1.1.271	2	Gorai.009G008600.1, Gorai.009G008600.2	map00520
Amino sugar and nucleotide sugar metabolism	245	N-acetyltransferase	ec:2.3.1.4	2	Gorai.002G158300.1, Gorai.002G158300.2	map00520
Amino sugar and nucleotide sugar metabolism	245	6-dehydrogenase	ec:1.1.1.22	9	Gorai.013G092600.1, Gorai.013G092600.2, Gorai.005G144700.1, Gorai.007G081800.1, Gorai.008G095900.1, Gorai.008G177900.1, Gorai.008G177900.2, Gorai.008G177900.3, Gorai.008G249000.1	map00520
Amino sugar and nucleotide sugar metabolism	245	mannose phosphomutase	ec:5.4.2.8	19	Gorai.011G239000.1, Gorai.011G239000.2, Gorai.011G239000.3, Gorai.011G239000.4, Gorai.011G239000.5, Gorai.011G239000.6, Gorai.011G239000.7, Gorai.004G157100.1, Gorai.004G157100.2, Gorai.004G157100.3, Gorai.004G157100.4, Gorai.004G157100.5, Gorai.004G157100.6, Gorai.004G157100.7, Gorai.008G117900.1, Gorai.008G117900.2, Gorai.008G117900.3, Gorai.008G117900.4, Gorai.008G117900.5	map00520
Amino sugar and nucleotide sugar metabolism	245	mutase	ec:5.4.2.3	11	Gorai.011G239000.1, Gorai.011G239000.2, Gorai.011G239000.3, Gorai.011G239000.4, Gorai.011G239000.5, Gorai.011G239000.6, Gorai.011G239000.7, Gorai.002G043000.1, Gorai.002G043000.3, Gorai.002G043000.2, Gorai.002G043000.4	map00520
Amino sugar and nucleotide sugar metabolism	245	transaminase (isomerizing)	ec:2.6.1.16	2	Gorai.008G112800.1, Gorai.008G112800.2	map00520
Amino sugar and nucleotide sugar metabolism	245	(alpha-D-glucose-1,6-bisphosphate-dependent)	ec:5.4.2.2	15	Gorai.012G181800.1, Gorai.012G181800.2, Gorai.012G181800.3, Gorai.012G181800.4, Gorai.012G181800.5, Gorai.012G181800.6, Gorai.012G181800.7, Gorai.002G176200.1, Gorai.002G176200.2, Gorai.002G176200.3, Gorai.002G176200.6, Gorai.002G176200.4, Gorai.002G176200.5, Gorai.008G282000.1, Gorai.008G282000.2	map00520
Amino sugar and nucleotide sugar metabolism	245	L-arabinokinase (phosphorylating)	ec:2.7.1.46	4	Gorai.012G008800.1, Gorai.012G008800.2, Gorai.012G008800.3, Gorai.006G034800.1	map00520
Amino sugar and nucleotide sugar metabolism	245	galacturonokinase (phosphorylating) D-galacturonic acid kinase	ec:2.7.1.44	1	Gorai.006G034800.1	map00520
Amino sugar and nucleotide sugar metabolism	245	glucuronokinase (phosphorylating)	ec:2.7.1.43	1	Gorai.006G034800.1	map00520
Nitrogen metabolism	79	synthase (NADH)	ec:1.4.1.14	5	Gorai.008G269600.1, Gorai.008G269600.2, Gorai.008G269600.3, Gorai.008G269600.4, Gorai.008G269600.5	map00910
Nitrogen metabolism	79	cyanate lyase	ec:4.2.1.104	4	Gorai.006G252000.1, Gorai.006G252000.2, Gorai.006G252000.3, Gorai.006G252000.4	map00910
Nitrogen metabolism	79	monooxygenase	ec:1.13.12.16	7	Gorai.012G142600.1, Gorai.012G142600.2, Gorai.012G142600.3, Gorai.012G142600.4, Gorai.012G142600.5, Gorai.008G016000.1, Gorai.008G016000.2	map00910
Nitrogen metabolism	79	dehydrogenase [NAD(P)+]	ec:1.4.1.3	12	Gorai.004G244400.1, Gorai.004G244400.2, Gorai.004G244400.3, Gorai.004G244400.4, Gorai.003G110800.1, Gorai.003G110800.2, Gorai.003G110800.3, Gorai.008G042900.1, Gorai.008G042900.3, Gorai.008G213200.3, Gorai.008G213200.5, Gorai.008G213200.6	map00910
Nitrogen metabolism	79	dehydrogenase	ec:1.4.1.2	6	Gorai.003G110800.1, Gorai.003G110800.2, Gorai.003G110800.3, Gorai.008G213200.3, Gorai.008G213200.5, Gorai.008G213200.6	map00910
Nitrogen metabolism	79	reductase (NADH)	ec:1.7.1.1	7	Gorai.013G095300.1, Gorai.013G095300.2, Gorai.001G233900.1, Gorai.001G233900.2, Gorai.001G233900.4, Gorai.004G225700.1, Gorai.007G154500.2	map00910
Nitrogen metabolism	79	ec:3.5.1.49 formamidase	ec:3.5.1.49	1	Gorai.007G222100.3	map00910
Nitrogen metabolism	79	synthase (ammonia)	ec:6.3.4.16	1	Gorai.002G066300.1	map00910
Nitrogen metabolism	79	acetonitrilase	ec:3.5.5.1	3	Gorai.011G242400.1, Gorai.011G242400.2, Gorai.011G242400.3	map00910
Nitrogen metabolism	79	ligase	ec:6.3.1.2	11	Gorai.012G133400.1, Gorai.012G133400.2, Gorai.012G133400.3, Gorai.001G203300.1, Gorai.001G203300.2, Gorai.001G203300.3, Gorai.001G203300.4, Gorai.005G035800.1, Gorai.006G218100.1, Gorai.009G412500.1, Gorai.009G412500.2	map00910
Nitrogen metabolism	79	dehydratase	ec:4.2.1.1	28	Gorai.009G230100.1, Gorai.009G230100.3, Gorai.009G230100.4, Gorai.011G108000.1, Gorai.011G108000.2, Gorai.003G029900.1, Gorai.003G029900.2, Gorai.003G029900.3, Gorai.003G029900.4, Gorai.004G024800.1, Gorai.004G024800.10, Gorai.004G024800.11, Gorai.004G024800.12, Gorai.004G024800.2, Gorai.004G024800.3, Gorai.004G024800.4, Gorai.004G024800.6, Gorai.004G024800.7, Gorai.004G024800.9, Gorai.005G225400…	map00910
Glutathione metabolism	171	glutamyl transpeptidase	ec:2.3.2.2	3	Gorai.010G079400.1, Gorai.010G079400.2, Gorai.010G079400.3	map00480
Glutathione metabolism	171	synthase	ec:6.3.2.3	5	Gorai.003G066300.1, Gorai.003G066300.2, Gorai.003G066300.3, Gorai.003G066300.4, Gorai.003G066300.5	map00480
Glutathione metabolism	171	ligase	ec:6.3.2.2	5	Gorai.006G209400.1, Gorai.006G209400.2, Gorai.006G209400.3, Gorai.006G209400.4, Gorai.006G209400.5	map00480
Glutathione metabolism	171	peroxidase	ec:1.11.1.9	22	Gorai.013G153600.1, Gorai.004G087300.1, Gorai.004G087300.2, Gorai.004G087300.3, Gorai.004G087300.4, Gorai.004G083200.3, Gorai.001G038600.1, Gorai.004G211400.1, Gorai.004G211400.2, Gorai.004G211400.3, Gorai.004G215500.1, Gorai.004G215500.2, Gorai.004G215500.3, Gorai.004G083200.1, Gorai.004G083200.2, Gorai.001G204400.1, Gorai.004G047600.1, Gorai.008G246400.1, Gorai.008G246400.2, Gorai.008G246600.1,…	map00480
Glutathione metabolism	171	thioredoxin peroxidase	ec:1.11.1.15	8	Gorai.011G204600.1, Gorai.009G026300.1, Gorai.009G397800.1, Gorai.009G397800.2, Gorai.011G158200.2, Gorai.011G158200.4, Gorai.011G158200.5, Gorai.011G158200.6	map00480
Glutathione metabolism	171	peroxidase	ec:1.11.1.11	24	Gorai.013G090700.1, Gorai.013G266100.1, Gorai.007G080400.2, Gorai.004G227100.4, Gorai.004G227100.1, Gorai.004G227100.2, Gorai.004G227100.3, Gorai.004G227100.5, Gorai.004G227200.1, Gorai.004G227200.2, Gorai.004G227200.3, Gorai.004G227200.4, Gorai.004G227300.1, Gorai.004G227300.2, Gorai.004G227300.3, Gorai.004G227300.4, Gorai.004G227300.5, Gorai.004G227300.6, Gorai.005G254100.1, Gorai.005G254100.2,…	map00480
Glutathione metabolism	171	dehydrogenase (ascorbate)	ec:1.8.5.1	4	Gorai.011G246200.1, Gorai.012G068600.1, Gorai.012G068600.2, Gorai.001G089300.1	map00480
Glutathione metabolism	171	reductase	ec:1.17.4.1	5	Gorai.005G040300.1, Gorai.005G040300.2, Gorai.005G040300.3, Gorai.005G040300.4, Gorai.011G086100.1	map00480
Glutathione metabolism	171	(ATP-hydrolysing)	ec:3.5.2.9	2	Gorai.005G213100.1, Gorai.005G213100.2	map00480
Glutathione metabolism	171	dehydrogenase (NADP+)	ec:1.1.1.49	17	Gorai.002G023200.1, Gorai.002G023200.2, Gorai.002G023200.3, Gorai.002G023200.4, Gorai.001G268300.1, Gorai.001G268300.2, Gorai.001G268300.3, Gorai.005G194000.1, Gorai.005G194000.2, Gorai.005G194000.3, Gorai.005G194000.4, Gorai.005G194000.5, Gorai.006G038700.1, Gorai.006G038700.3, Gorai.006G038700.4, Gorai.007G308400.1, Gorai.007G308400.2	map00480
Glutathione metabolism	171	dehydrogenase (NADP+-dependent, decarboxylating)	ec:1.1.1.44	21	Gorai.013G037900.1, Gorai.005G119700.1, Gorai.005G119700.2, Gorai.005G119700.5, Gorai.005G119700.6, Gorai.005G119700.7, Gorai.007G162800.1, Gorai.001G100300.5, Gorai.001G205600.1, Gorai.001G205600.2, Gorai.004G063900.1, Gorai.004G063900.2, Gorai.001G100300.2, Gorai.001G100300.3, Gorai.005G132300.4, Gorai.005G132300.5, Gorai.005G132300.6, Gorai.008G251800.1, Gorai.008G251800.2, Gorai.010G077300.1,…	map00480
Glutathione metabolism	171	dehydrogenase (NADP+)	ec:1.1.1.42	24	Gorai.012G179300.1, Gorai.012G179300.2, Gorai.012G179300.3, Gorai.012G179300.4, Gorai.012G179300.5, Gorai.013G147100.1, Gorai.013G147100.2, Gorai.013G147100.3, Gorai.013G147100.4, Gorai.013G147100.5, Gorai.013G147100.6, Gorai.006G032000.1, Gorai.006G032000.2, Gorai.006G032000.3, Gorai.007G188300.1, Gorai.007G188300.10, Gorai.007G188300.2, Gorai.007G188300.3, Gorai.007G188300.4, Gorai.007G188300.5…	map00480
Glutathione metabolism	171	transferase	ec:2.5.1.18	19	Gorai.011G207100.1, Gorai.013G153600.1, Gorai.013G177600.1, Gorai.001G204400.1, Gorai.004G047600.1, Gorai.004G141900.1, Gorai.002G252300.1, Gorai.004G211100.1, Gorai.004G211100.2, Gorai.004G211100.3, Gorai.001G181000.1, Gorai.005G125800.1, Gorai.007G023300.1, Gorai.007G175100.1, Gorai.007G240200.1, Gorai.008G010200.1, Gorai.008G246300.1, Gorai.010G095500.1, Gorai.010G095500.2	map00480
Glutathione metabolism	171	synthase	ec:2.5.1.16	1	Gorai.010G097100.1	map00480
Glutathione metabolism	171	reductase	ec:1.8.1.7	14	Gorai.005G131500.10, Gorai.005G131500.1, Gorai.005G131500.2, Gorai.005G131500.3, Gorai.005G131500.4, Gorai.005G131500.5, Gorai.005G131500.6, Gorai.005G131500.7, Gorai.005G131500.8, Gorai.005G131500.9, Gorai.007G142200.1, Gorai.007G142200.2, Gorai.007G142200.3, Gorai.011G160200.1	map00480
Aminoacyl-tRNA biosynthesis	109	ligase	ec:6.1.1.9	8	Gorai.N015700.1, Gorai.008G142700.1, Gorai.002G268700.1, Gorai.002G268700.2, Gorai.004G025700.1, Gorai.004G025700.2, Gorai.007G000600.1, Gorai.008G298900.1	map00970
Aminoacyl-tRNA biosynthesis	109	ligase	ec:6.1.1.7	3	Gorai.005G210000.1, Gorai.005G210000.2, Gorai.005G257400.1	map00970
Aminoacyl-tRNA biosynthesis	109	ligase	ec:6.1.1.6	6	Gorai.004G020700.1, Gorai.004G020700.2, Gorai.004G020700.3, Gorai.011G136900.1, Gorai.011G136900.2, Gorai.011G136900.3	map00970
Aminoacyl-tRNA biosynthesis	109	ligase	ec:6.1.1.5	3	Gorai.002G267700.1, Gorai.002G267700.2, Gorai.006G186200.1	map00970
Aminoacyl-tRNA biosynthesis	109	ligase	ec:6.1.1.4	2	Gorai.007G263900.1, Gorai.007G263900.2	map00970
Aminoacyl-tRNA biosynthesis	109	ligase	ec:6.1.1.3	2	Gorai.008G053600.1, Gorai.008G053600.2	map00970
Aminoacyl-tRNA biosynthesis	109	ligase	ec:6.1.1.2	2	Gorai.006G118600.1, Gorai.010G105000.1	map00970
Aminoacyl-tRNA biosynthesis	109	ligase	ec:6.1.1.1	3	Gorai.009G119700.1, Gorai.009G119700.2, Gorai.009G119700.3	map00970
Aminoacyl-tRNA biosynthesis	109	synthase (glutamine-hydrolysing)	ec:6.3.5.7	2	Gorai.N005800.1, Gorai.N008100.1	map00970
Aminoacyl-tRNA biosynthesis	109	formyltransferase	ec:2.1.2.9	1	Gorai.001G085900.1	map00970
Aminoacyl-tRNA biosynthesis	109	ligase	ec:6.1.1.22	4	Gorai.010G080400.1, Gorai.010G080400.2, Gorai.010G080400.3, Gorai.010G080400.4	map00970
Aminoacyl-tRNA biosynthesis	109	ligase	ec:6.1.1.21	3	Gorai.004G262600.1, Gorai.002G161900.1, Gorai.002G161900.2	map00970
Aminoacyl-tRNA biosynthesis	109	ligase	ec:6.1.1.20	5	Gorai.012G155500.1, Gorai.012G155500.2, Gorai.008G291100.1, Gorai.008G291100.2, Gorai.008G291100.3	map00970
Aminoacyl-tRNA biosynthesis	109	ligase	ec:6.1.1.19	21	Gorai.007G107900.4, Gorai.007G107900.5, Gorai.004G282200.1, Gorai.004G282200.2, Gorai.004G282200.3, Gorai.006G085500.1, Gorai.007G107900.2, Gorai.007G107900.6, Gorai.008G049500.2, Gorai.009G028100.1, Gorai.009G028100.10, Gorai.009G028100.12, Gorai.009G028100.13, Gorai.009G028100.2, Gorai.009G028100.3, Gorai.009G028100.4, Gorai.009G028100.5, Gorai.009G028100.6, Gorai.009G028100.7, Gorai.009G028100…	map00970
Aminoacyl-tRNA biosynthesis	109	ligase	ec:6.1.1.18	8	Gorai.011G225600.1, Gorai.011G225600.2, Gorai.012G023300.1, Gorai.012G023300.2, Gorai.012G023300.3, Gorai.012G023300.4, Gorai.009G347600.1, Gorai.009G347600.3	map00970
Aminoacyl-tRNA biosynthesis	109	ligase	ec:6.1.1.17	12	Gorai.011G225600.1, Gorai.011G225600.2, Gorai.012G023300.1, Gorai.012G023300.2, Gorai.012G023300.3, Gorai.012G023300.4, Gorai.002G014600.1, Gorai.002G014600.2, Gorai.002G014600.3, Gorai.002G014600.4, Gorai.002G014600.5, Gorai.002G014600.6	map00970
Aminoacyl-tRNA biosynthesis	109	ligase	ec:6.1.1.16	8	Gorai.008G245800.3, Gorai.008G245800.2, Gorai.008G246500.1, Gorai.008G246500.2, Gorai.008G246500.3, Gorai.008G246500.4, Gorai.008G246500.5, Gorai.010G130000.1	map00970
Aminoacyl-tRNA biosynthesis	109	ligase	ec:6.1.1.15	8	Gorai.008G134700.1, Gorai.008G134700.2, Gorai.008G275300.1, Gorai.010G177100.1, Gorai.010G177200.1, Gorai.010G254000.1, Gorai.010G254000.2, Gorai.010G254000.3	map00970
Aminoacyl-tRNA biosynthesis	109	ligase	ec:6.1.1.14	3	Gorai.012G125800.1, Gorai.012G125800.2, Gorai.004G038800.1	map00970
Aminoacyl-tRNA biosynthesis	109	ligase	ec:6.1.1.12	2	Gorai.001G001300.1, Gorai.001G001300.2	map00970
Aminoacyl-tRNA biosynthesis	109	ligase	ec:6.1.1.11	5	Gorai.009G234100.2, Gorai.002G211800.1, Gorai.005G262200.1, Gorai.005G262200.2, Gorai.009G234100.1	map00970
Aminoacyl-tRNA biosynthesis	109	ligase	ec:6.1.1.10	4	Gorai.011G256000.1, Gorai.006G223400.1, Gorai.006G223400.2, Gorai.006G223400.3	map00970
Tryptophan metabolism	124	hydratase	ec:4.2.1.84	1	Gorai.001G123400.1	map00380
Tryptophan metabolism	124	oxidase	ec:1.4.3.2	1	Gorai.013G166600.1	map00380
Tryptophan metabolism	124	hydratase	ec:4.2.1.17	25	Gorai.011G191800.1, Gorai.011G191800.2, Gorai.011G191800.3, Gorai.011G191800.4, Gorai.011G191800.5, Gorai.011G191800.6, Gorai.013G178700.1, Gorai.011G199000.1, Gorai.N005500.1, Gorai.N005500.2, Gorai.N005500.3, Gorai.004G280500.1, Gorai.004G280500.2, Gorai.004G280500.3, Gorai.006G076600.1, Gorai.007G087700.3, Gorai.007G233000.1, Gorai.007G233000.2, Gorai.007G233000.3, Gorai.007G233000.4, Gorai.00…	map00380
Tryptophan metabolism	124	equilase	ec:1.11.1.6	6	Gorai.013G195800.1, Gorai.013G195800.2, Gorai.013G195800.3, Gorai.002G115900.1, Gorai.002G115900.2, Gorai.009G187600.1	map00380
Tryptophan metabolism	124	acylamidase	ec:3.5.1.4	29	Gorai.012G153500.1, Gorai.012G153500.2, Gorai.012G153500.3, Gorai.012G153500.4, Gorai.012G153500.5, Gorai.013G053300.1, Gorai.013G053300.2, Gorai.013G053300.3, Gorai.013G053300.4, Gorai.013G053300.6, Gorai.N005800.1, Gorai.005G091000.1, Gorai.005G091000.3, Gorai.005G091000.2, Gorai.005G091000.6, Gorai.005G091000.7, Gorai.005G221100.1, Gorai.005G221100.2, Gorai.007G003700.1, Gorai.007G003700.2, Go…	map00380
Tryptophan metabolism	124	oxidase	ec:1.2.3.7	5	Gorai.009G081000.1, Gorai.009G081000.2, Gorai.006G118300.1, Gorai.006G118300.2, Gorai.006G118300.3	map00380
Tryptophan metabolism	124	myrosinase	ec:3.2.1.147	4	Gorai.002G008700.1, Gorai.002G008700.2, Gorai.002G008700.3, Gorai.002G008700.4	map00380
Tryptophan metabolism	124	dehydrogenase (NAD+)	ec:1.2.1.3	23	Gorai.012G037500.1, Gorai.012G037500.2, Gorai.012G037500.4, Gorai.012G037500.5, Gorai.012G037500.6, Gorai.008G158500.1, Gorai.008G158500.2, Gorai.009G247000.1, Gorai.009G247000.2, Gorai.009G247000.3, Gorai.001G261100.2, Gorai.003G011600.1, Gorai.003G011600.2, Gorai.003G011600.3, Gorai.003G011600.4, Gorai.003G011600.5, Gorai.003G011600.6, Gorai.003G095000.1, Gorai.003G095000.2, Gorai.003G095000.3,…	map00380
Tryptophan metabolism	124	dehydrogenase	ec:1.1.1.35	17	Gorai.011G191800.1, Gorai.011G191800.2, Gorai.011G191800.3, Gorai.011G191800.4, Gorai.011G191800.5, Gorai.011G191800.6, Gorai.011G199000.1, Gorai.N005500.1, Gorai.N005500.2, Gorai.N005500.3, Gorai.002G068600.1, Gorai.004G280500.1, Gorai.004G280500.2, Gorai.004G280500.3, Gorai.006G076600.1, Gorai.010G073100.1, Gorai.010G073100.2	map00380
Tryptophan metabolism	124	dehydrogenase (succinyl-transferring)	ec:1.2.4.2	6	Gorai.012G069400.1, Gorai.012G069400.2, Gorai.012G069400.3, Gorai.012G069500.1, Gorai.012G069500.2, Gorai.012G069500.3	map00380
Tryptophan metabolism	124	acetonitrilase	ec:3.5.5.1	3	Gorai.011G242400.1, Gorai.011G242400.2, Gorai.011G242400.3	map00380
Tryptophan metabolism	124	monooxygenase	ec:1.14.14.1	16	Gorai.012G133700.1, Gorai.013G180200.1, Gorai.013G180200.2, Gorai.013G180200.3, Gorai.013G180200.4, Gorai.013G180200.5, Gorai.013G180200.6, Gorai.004G014400.1, Gorai.004G219500.1, Gorai.004G213300.1, Gorai.003G058600.1, Gorai.001G276600.1, Gorai.001G276800.1, Gorai.006G041600.1, Gorai.006G156400.1, Gorai.007G347900.1	map00380
Tryptophan metabolism	124	transaminase	ec:2.6.1.27	2	Gorai.006G189500.1, Gorai.006G189500.2	map00380
Carbon fixation in photosynthetic organisms	134	phosphopentokinase	ec:2.7.1.19	1	Gorai.008G222400.1	map00710
Carbon fixation in photosynthetic organisms	134	carboxykinase (ATP)	ec:4.1.1.49	9	Gorai.013G183600.1, Gorai.013G183600.2, Gorai.003G035200.1, Gorai.003G035200.2, Gorai.003G035200.3, Gorai.003G035200.4, Gorai.003G035200.5, Gorai.003G035200.6, Gorai.003G035200.7	map00710
Carbon fixation in photosynthetic organisms	134	carboxylase	ec:4.1.1.39	2	Gorai.013G048600.1, Gorai.013G111200.1	map00710
Carbon fixation in photosynthetic organisms	134	carboxylase	ec:4.1.1.31	8	Gorai.013G173500.1, Gorai.013G173500.2, Gorai.002G061400.1, Gorai.004G272100.1, Gorai.004G272100.2, Gorai.006G001300.1, Gorai.008G187900.1, Gorai.008G187900.2	map00710
Carbon fixation in photosynthetic organisms	134	isomerase	ec:5.3.1.6	2	Gorai.007G283700.1, Gorai.008G166200.1	map00710
Carbon fixation in photosynthetic organisms	134	isomerase	ec:5.3.1.1	9	Gorai.011G261700.1, Gorai.012G153600.1, Gorai.004G005000.1, Gorai.002G192900.1, Gorai.002G192900.2, Gorai.002G192900.3, Gorai.003G131500.1, Gorai.009G099100.1, Gorai.009G099100.2	map00710
Carbon fixation in photosynthetic organisms	134	3-epimerase	ec:5.1.3.1	1	Gorai.001G269600.1	map00710
Carbon fixation in photosynthetic organisms	134	glycolaldehydetransferase	ec:2.2.1.1	4	Gorai.001G174600.1, Gorai.007G090400.1, Gorai.007G090400.2, Gorai.008G113500.1	map00710
Carbon fixation in photosynthetic organisms	134	hexose diphosphatase	ec:3.1.3.11	2	Gorai.012G159400.1, Gorai.012G159400.2	map00710
Carbon fixation in photosynthetic organisms	134	kinase	ec:2.7.2.3	8	Gorai.002G107200.1, Gorai.002G107200.2, Gorai.002G107200.3, Gorai.002G107200.4, Gorai.002G107200.5, Gorai.002G107200.6, Gorai.002G107300.1, Gorai.002G107300.2	map00710
Carbon fixation in photosynthetic organisms	134	aldolase	ec:4.1.2.13	10	Gorai.002G242100.1, Gorai.009G342900.1, Gorai.009G342900.2, Gorai.009G407400.1, Gorai.009G407500.1, Gorai.009G407500.2, Gorai.009G407500.3, Gorai.009G407500.4, Gorai.009G407500.5, Gorai.009G407500.7	map00710
Carbon fixation in photosynthetic organisms	134	dehydrogenase (oxaloacetate-decarboxylating) (NADP+)	ec:1.1.1.40	2	Gorai.003G061800.1, Gorai.003G061800.2	map00710
Carbon fixation in photosynthetic organisms	134	dehydrogenase (decarboxylating)	ec:1.1.1.39	10	Gorai.012G081300.1, Gorai.012G081300.2, Gorai.012G081300.3, Gorai.012G081300.4, Gorai.012G081300.5, Gorai.012G134000.1, Gorai.010G156900.2, Gorai.001G170700.3, Gorai.001G170700.4, Gorai.003G050500.1	map00710
Carbon fixation in photosynthetic organisms	134	dehydrogenase	ec:1.1.1.37	17	Gorai.001G074600.1, Gorai.003G097400.1, Gorai.003G034300.1, Gorai.003G034300.2, Gorai.002G063300.1, Gorai.002G063300.2, Gorai.005G050200.1, Gorai.005G050200.2, Gorai.005G050200.3, Gorai.005G050200.4, Gorai.005G050200.5, Gorai.007G037800.1, Gorai.007G037800.2, Gorai.009G372600.1, Gorai.009G372600.2, Gorai.011G174200.1, Gorai.011G174200.2	map00710
Carbon fixation in photosynthetic organisms	134	transaminase	ec:2.6.1.2	7	Gorai.005G179600.1, Gorai.005G179600.2, Gorai.005G179600.3, Gorai.005G179600.4, Gorai.005G179600.5, Gorai.005G179600.6, Gorai.007G155200.1	map00710
Carbon fixation in photosynthetic organisms	134	transaminase	ec:2.6.1.1	28	Gorai.013G030300.1, Gorai.013G030300.2, Gorai.013G030300.3, Gorai.013G030300.4, Gorai.013G030300.5, Gorai.013G030300.6, Gorai.013G075900.1, Gorai.013G075900.2, Gorai.013G075900.3, Gorai.004G204200.1, Gorai.005G090600.1, Gorai.005G090600.2, Gorai.006G004600.1, Gorai.006G004600.2, Gorai.006G004600.3, Gorai.006G132200.1, Gorai.006G132200.2, Gorai.007G241800.2, Gorai.009G060500.1, Gorai.009G060500.2,…	map00710
Carbon fixation in photosynthetic organisms	134	dehydrogenase (phosphorylating)	ec:1.2.1.12	14	Gorai.012G089500.1, Gorai.012G089500.2, Gorai.012G089500.3, Gorai.012G089500.4, Gorai.012G089500.5, Gorai.013G145400.1, Gorai.002G108700.1, Gorai.001G268500.1, Gorai.001G268500.2, Gorai.001G268500.3, Gorai.001G268500.4, Gorai.007G336900.1, Gorai.007G336900.2, Gorai.007G336900.3	map00710
Geraniol degradation	37	hydratase	ec:4.2.1.17	25	Gorai.011G191800.1, Gorai.011G191800.2, Gorai.011G191800.3, Gorai.011G191800.4, Gorai.011G191800.5, Gorai.011G191800.6, Gorai.013G178700.1, Gorai.011G199000.1, Gorai.N005500.1, Gorai.N005500.2, Gorai.N005500.3, Gorai.004G280500.1, Gorai.004G280500.2, Gorai.004G280500.3, Gorai.006G076600.1, Gorai.007G087700.3, Gorai.007G233000.1, Gorai.007G233000.2, Gorai.007G233000.3, Gorai.007G233000.4, Gorai.00…	map00281
Geraniol degradation	37	lyase	ec:4.1.3.4	9	Gorai.001G135600.1, Gorai.001G135600.2, Gorai.001G135600.3, Gorai.001G135600.4, Gorai.007G352100.1, Gorai.007G352100.3, Gorai.007G352100.4, Gorai.007G352100.5, Gorai.007G352100.6	map00281
Geraniol degradation	37	dehydrogenase	ec:1.1.1.35	17	Gorai.011G191800.1, Gorai.011G191800.2, Gorai.011G191800.3, Gorai.011G191800.4, Gorai.011G191800.5, Gorai.011G191800.6, Gorai.011G199000.1, Gorai.N005500.1, Gorai.N005500.2, Gorai.N005500.3, Gorai.002G068600.1, Gorai.004G280500.1, Gorai.004G280500.2, Gorai.004G280500.3, Gorai.006G076600.1, Gorai.010G073100.1, Gorai.010G073100.2	map00281
Secondary bile acid biosynthesis	1	hydrolase	ec:3.1.2.26	1	Gorai.006G212600.1	map00121
Valine, leucine and isoleucine degradation	126	oxidase	ec:1.4.3.2	1	Gorai.013G166600.1	map00280
Valine, leucine and isoleucine degradation	126	hydratase	ec:4.2.1.18	4	Gorai.008G232000.1, Gorai.008G232200.1, Gorai.008G232200.2, Gorai.008G232200.3	map00280
Valine, leucine and isoleucine degradation	126	hydratase	ec:4.2.1.17	25	Gorai.011G191800.1, Gorai.011G191800.2, Gorai.011G191800.3, Gorai.011G191800.4, Gorai.011G191800.5, Gorai.011G191800.6, Gorai.013G178700.1, Gorai.011G199000.1, Gorai.N005500.1, Gorai.N005500.2, Gorai.N005500.3, Gorai.004G280500.1, Gorai.004G280500.2, Gorai.004G280500.3, Gorai.006G076600.1, Gorai.007G087700.3, Gorai.007G233000.1, Gorai.007G233000.2, Gorai.007G233000.3, Gorai.007G233000.4, Gorai.00…	map00280
Valine, leucine and isoleucine degradation	126	carboxylase	ec:6.4.1.4	10	Gorai.004G077800.2, Gorai.004G077800.3, Gorai.004G077800.5, Gorai.004G077800.7, Gorai.008G024600.1, Gorai.008G024600.2, Gorai.008G024600.3, Gorai.008G024600.4, Gorai.008G024600.5, Gorai.008G024600.6	map00280
Valine, leucine and isoleucine degradation	126	carboxylase	ec:6.4.1.3	4	Gorai.008G024600.3, Gorai.008G024600.4, Gorai.008G024600.5, Gorai.008G024600.6	map00280
Valine, leucine and isoleucine degradation	126	lyase	ec:4.1.3.4	9	Gorai.001G135600.1, Gorai.001G135600.2, Gorai.001G135600.3, Gorai.001G135600.4, Gorai.007G352100.1, Gorai.007G352100.3, Gorai.007G352100.4, Gorai.007G352100.5, Gorai.007G352100.6	map00280
Valine, leucine and isoleucine degradation	126	(2-methylpropanoyl)transferase	ec:2.3.1.168	5	Gorai.013G077100.1, Gorai.013G077100.2, Gorai.006G261300.1, Gorai.009G264100.1, Gorai.010G233900.3	map00280
Valine, leucine and isoleucine degradation	126	dehydrogenase (NAD+)	ec:1.2.1.3	23	Gorai.012G037500.1, Gorai.012G037500.2, Gorai.012G037500.4, Gorai.012G037500.5, Gorai.012G037500.6, Gorai.008G158500.1, Gorai.008G158500.2, Gorai.009G247000.1, Gorai.009G247000.2, Gorai.009G247000.3, Gorai.001G261100.2, Gorai.003G011600.1, Gorai.003G011600.2, Gorai.003G011600.3, Gorai.003G011600.4, Gorai.003G011600.5, Gorai.003G011600.6, Gorai.003G095000.1, Gorai.003G095000.2, Gorai.003G095000.3,…	map00280
Valine, leucine and isoleucine degradation	126	dehydrogenase	ec:1.1.1.35	17	Gorai.011G191800.1, Gorai.011G191800.2, Gorai.011G191800.3, Gorai.011G191800.4, Gorai.011G191800.5, Gorai.011G191800.6, Gorai.011G199000.1, Gorai.N005500.1, Gorai.N005500.2, Gorai.N005500.3, Gorai.002G068600.1, Gorai.004G280500.1, Gorai.004G280500.2, Gorai.004G280500.3, Gorai.006G076600.1, Gorai.010G073100.1, Gorai.010G073100.2	map00280
Valine, leucine and isoleucine degradation	126	dehydrogenase	ec:1.1.1.31	8	Gorai.005G119700.1, Gorai.005G119700.2, Gorai.005G119700.5, Gorai.005G119700.6, Gorai.005G119700.7, Gorai.007G162800.1, Gorai.001G100300.2, Gorai.001G100300.3	map00280
Valine, leucine and isoleucine degradation	126	dehydrogenase (2-methylpropanoyl-transferring)	ec:1.2.4.4	4	Gorai.012G036000.1, Gorai.012G036000.4, Gorai.012G036000.5, Gorai.012G036000.2	map00280
Valine, leucine and isoleucine degradation	126	synthase	ec:2.3.3.10	4	Gorai.003G163200.1, Gorai.003G163200.2, Gorai.004G207000.1, Gorai.008G243100.1	map00280
Valine, leucine and isoleucine degradation	126	dehydrogenase	ec:1.8.1.4	2	Gorai.005G069400.1, Gorai.005G069400.2	map00280
Valine, leucine and isoleucine degradation	126	transaminase	ec:2.6.1.42	25	Gorai.012G097400.1, Gorai.002G137200.1, Gorai.002G212600.1, Gorai.002G212600.2, Gorai.002G212600.3, Gorai.002G212600.4, Gorai.002G212600.5, Gorai.002G212600.7, Gorai.002G212600.8, Gorai.002G212600.9, Gorai.002G212600.6, Gorai.001G217100.1, Gorai.003G033100.1, Gorai.003G033100.2, Gorai.003G033100.3, Gorai.003G033100.4, Gorai.003G033100.5, Gorai.003G033100.6, Gorai.007G227600.1, Gorai.007G227600.2,…	map00280
Valine, leucine and isoleucine degradation	126	dehydrogenase (acylating)	ec:1.2.1.27	3	Gorai.005G226800.1, Gorai.005G226800.2, Gorai.005G226800.3	map00280
Pantothenate and CoA biosynthesis	77	ligase	ec:6.3.2.1	1	Gorai.001G185900.1	map00770
Pantothenate and CoA biosynthesis	77	ec:3.5.1.6 beta-ureidopropionase	ec:3.5.1.6	12	Gorai.009G324700.1, Gorai.011G128000.1, Gorai.011G144100.1, Gorai.011G177000.1, Gorai.002G038200.1, Gorai.003G106500.1, Gorai.007G289000.1, Gorai.008G017500.1, Gorai.008G017500.2, Gorai.008G017500.3, Gorai.008G017500.4, Gorai.008G017500.5	map00770
Pantothenate and CoA biosynthesis	77	synthase	ec:2.2.1.6	5	Gorai.005G016500.1, Gorai.005G016600.1, Gorai.005G007600.1, Gorai.005G007600.2, Gorai.011G141100.1	map00770
Pantothenate and CoA biosynthesis	77	reductoisomerase	ec:1.1.1.86	14	Gorai.013G212500.1, Gorai.001G067400.2, Gorai.001G067400.3, Gorai.010G159200.1, Gorai.010G159200.2, Gorai.010G159200.3, Gorai.010G159200.4, Gorai.010G159200.5, Gorai.011G000800.1, Gorai.011G000800.2, Gorai.011G000800.3, Gorai.011G000800.4, Gorai.011G000800.5, Gorai.011G000800.6	map00770
Pantothenate and CoA biosynthesis	77	hydantoinase	ec:3.5.2.2	5	Gorai.001G133200.1, Gorai.001G133200.2, Gorai.001G133200.4, Gorai.001G133200.5, Gorai.001G133200.6	map00770
Pantothenate and CoA biosynthesis	77	synthase	ec:2.7.8.7	1	Gorai.005G019900.1	map00770
Pantothenate and CoA biosynthesis	77	transaminase	ec:2.6.1.42	25	Gorai.012G097400.1, Gorai.002G137200.1, Gorai.002G212600.1, Gorai.002G212600.2, Gorai.002G212600.3, Gorai.002G212600.4, Gorai.002G212600.5, Gorai.002G212600.7, Gorai.002G212600.8, Gorai.002G212600.9, Gorai.002G212600.6, Gorai.001G217100.1, Gorai.003G033100.1, Gorai.003G033100.2, Gorai.003G033100.3, Gorai.003G033100.4, Gorai.003G033100.5, Gorai.003G033100.6, Gorai.007G227600.1, Gorai.007G227600.2,…	map00770
Pantothenate and CoA biosynthesis	77	kinase	ec:2.7.1.33	13	Gorai.013G064800.1, Gorai.013G064800.2, Gorai.013G064800.3, Gorai.013G064800.4, Gorai.013G064800.5, Gorai.008G159500.1, Gorai.007G001600.1, Gorai.007G001600.2, Gorai.007G001600.3, Gorai.008G295400.1, Gorai.008G295400.2, Gorai.008G295400.3, Gorai.008G295400.4	map00770
Pantothenate and CoA biosynthesis	77	dehydratase	ec:4.2.1.9	1	Gorai.005G035200.1	map00770
Primary bile acid biosynthesis	18	5beta-reductase	ec:1.3.1.3	1	Gorai.009G217500.1	map00120
Primary bile acid biosynthesis	18	dehydrogenase	ec:1.1.1.35	17	Gorai.011G191800.1, Gorai.011G191800.2, Gorai.011G191800.3, Gorai.011G191800.4, Gorai.011G191800.5, Gorai.011G191800.6, Gorai.011G199000.1, Gorai.N005500.1, Gorai.N005500.2, Gorai.N005500.3, Gorai.002G068600.1, Gorai.004G280500.1, Gorai.004G280500.2, Gorai.004G280500.3, Gorai.006G076600.1, Gorai.010G073100.1, Gorai.010G073100.2	map00120
Other types of O-glycan biosynthesis	13	3-beta-glucuronosyltransferase	ec:2.4.1.135	12	Gorai.003G026800.1, Gorai.002G137600.1, Gorai.005G097300.1, Gorai.005G097300.2, Gorai.005G097300.3, Gorai.006G168500.1, Gorai.006G168500.2, Gorai.007G216800.1, Gorai.007G216800.2, Gorai.007G216800.3, Gorai.010G031000.1, Gorai.010G031000.2	map00514
Other types of O-glycan biosynthesis	13	mannosyltransferase	ec:2.4.1.109	1	Gorai.009G061600.1	map00514
Various types of N-glycan biosynthesis	34	2-beta-D-xylosyltransferase	ec:2.4.2.38	1	Gorai.002G095200.1	map00513
Various types of N-glycan biosynthesis	34	hexosaminidase	ec:3.2.1.52	8	Gorai.011G246500.1, Gorai.012G068200.1, Gorai.012G068200.2, Gorai.012G068200.3, Gorai.007G264000.1, Gorai.002G136400.1, Gorai.002G136400.2, Gorai.002G136400.3	map00513
Various types of N-glycan biosynthesis	34	2-beta-N-acetylglucosaminyltransferase	ec:2.4.1.143	2	Gorai.001G221700.1, Gorai.007G166200.1	map00513
Various types of N-glycan biosynthesis	34	beta-mannosyltransferase	ec:2.4.1.142	1	Gorai.007G217900.4	map00513
Various types of N-glycan biosynthesis	34	alpha-1,2-mannosyltransferase	ec:2.4.1.131	1	Gorai.013G173400.1	map00513
Various types of N-glycan biosynthesis	34	2-beta-N-acetylglucosaminyltransferase	ec:2.4.1.101	1	Gorai.001G221700.1	map00513
Various types of N-glycan biosynthesis	34	1,3-1,6-alpha-mannosidase	ec:3.2.1.114	2	Gorai.001G258600.1, Gorai.001G258600.2	map00513
Various types of N-glycan biosynthesis	34	1,2-alpha-mannosidase	ec:3.2.1.113	17	Gorai.005G122200.1, Gorai.005G122200.2, Gorai.006G187900.1, Gorai.006G187900.2, Gorai.006G245800.1, Gorai.006G245800.2, Gorai.009G155100.1, Gorai.009G155100.2, Gorai.009G155100.3, Gorai.009G155100.4, Gorai.009G155100.5, Gorai.011G003500.1, Gorai.011G003500.2, Gorai.011G003500.3, Gorai.011G003500.4, Gorai.011G003500.5, Gorai.011G003500.6	map00513
Various types of N-glycan biosynthesis	34	alpha-1,6-mannosyltransferase	ec:2.4.1.232	2	Gorai.002G054000.1, Gorai.002G054000.2	map00513
Mucin type O-Glycan biosynthesis	3	alpha-2,3-sialyltransferase	ec:2.4.99.4	3	Gorai.001G121600.1, Gorai.001G121600.2, Gorai.009G086400.1	map00512
Sesquiterpenoid and triterpenoid biosynthesis	32	synthase	ec:4.2.3.13	5	Gorai.009G428300.1, Gorai.009G428400.1, Gorai.009G428500.1, Gorai.009G428500.2, Gorai.009G428500.3	map00909
Sesquiterpenoid and triterpenoid biosynthesis	32	monooxygenase	ec:1.14.13.132	16	Gorai.012G162500.1, Gorai.012G162700.1, Gorai.012G162900.1, Gorai.003G032500.1, Gorai.003G032500.2, Gorai.003G032500.4, Gorai.003G032500.5, Gorai.003G032500.3, Gorai.007G226900.1, Gorai.009G222400.1, Gorai.009G222400.2, Gorai.009G222400.3, Gorai.009G222400.4, Gorai.009G222400.5, Gorai.010G028500.1, Gorai.010G028500.2	map00909
Sesquiterpenoid and triterpenoid biosynthesis	32	synthase	ec:2.5.1.21	11	Gorai.002G004400.1, Gorai.002G004400.2, Gorai.002G004400.3, Gorai.002G004400.4, Gorai.002G004400.5, Gorai.002G004400.6, Gorai.005G247700.1, Gorai.005G247700.2, Gorai.005G247700.3, Gorai.005G247700.4, Gorai.005G247700.5	map00909
Zeatin biosynthesis	6	dehydrogenase	ec:1.5.99.12	5	Gorai.013G221000.1, Gorai.009G198300.1, Gorai.009G198300.2, Gorai.009G198300.3, Gorai.009G198300.4	map00908
Zeatin biosynthesis	6	O-beta-D-glucosyltransferase	ec:2.4.1.215	1	Gorai.009G235700.1	map00908
Zeatin biosynthesis	6	O-beta-D-glucosyltransferase	ec:2.4.1.203	1	Gorai.009G235700.1	map00908
Other glycan degradation	87	endo-beta-N-acetylglucosaminidase	ec:3.2.1.96	1	Gorai.012G079500.1	map00511
Other glycan degradation	87	hexosaminidase	ec:3.2.1.52	8	Gorai.011G246500.1, Gorai.012G068200.1, Gorai.012G068200.2, Gorai.012G068200.3, Gorai.007G264000.1, Gorai.002G136400.1, Gorai.002G136400.2, Gorai.002G136400.3	map00511
Other glycan degradation	87	alpha-fucosidase	ec:3.2.1.51	3	Gorai.004G231200.1, Gorai.008G022200.1, Gorai.008G282700.1	map00511
Other glycan degradation	87	psychosine hydrolase	ec:3.2.1.45	10	Gorai.006G221200.1, Gorai.006G221200.3, Gorai.008G046700.1, Gorai.008G046700.2, Gorai.008G046700.3, Gorai.011G160300.1, Gorai.011G160300.2, Gorai.011G160300.3, Gorai.011G160300.4, Gorai.011G160300.5	map00511
Other glycan degradation	87	alpha-D-mannosidase	ec:3.2.1.24	18	Gorai.012G082700.1, Gorai.012G082700.10, Gorai.012G082700.2, Gorai.012G082700.3, Gorai.012G082700.4, Gorai.012G082700.5, Gorai.012G082700.6, Gorai.012G082700.7, Gorai.012G082700.8, Gorai.012G082700.9, Gorai.003G008600.1, Gorai.003G008600.2, Gorai.003G116600.1, Gorai.003G116600.2, Gorai.006G000300.2, Gorai.006G000300.3, Gorai.006G027500.1, Gorai.011G156900.1	map00511
Other glycan degradation	87	lactase (ambiguous)	ec:3.2.1.23	46	Gorai.N027400.1, Gorai.003G059500.1, Gorai.003G059500.2, Gorai.003G059500.3, Gorai.003G059500.4, Gorai.002G197100.1, Gorai.002G197200.1, Gorai.002G197200.2, Gorai.002G197200.3, Gorai.003G011900.1, Gorai.005G246600.1, Gorai.005G246600.2, Gorai.005G246600.3, Gorai.007G198900.4, Gorai.007G198900.5, Gorai.008G000600.1, Gorai.008G000600.2, Gorai.008G000600.3, Gorai.009G078400.1, Gorai.009G078400.2, Go…	map00511
Other glycan degradation	87	aspartylglucosylamine deaspartylase	ec:3.5.1.26	1	Gorai.008G214900.2	map00511
Citrate cycle (TCA cycle)	169	carboxykinase (ATP)	ec:4.1.1.49	9	Gorai.013G183600.1, Gorai.013G183600.2, Gorai.003G035200.1, Gorai.003G035200.2, Gorai.003G035200.3, Gorai.003G035200.4, Gorai.003G035200.5, Gorai.003G035200.6, Gorai.003G035200.7	map00020
Citrate cycle (TCA cycle)	169	citrate synthase	ec:2.3.3.8	18	Gorai.011G200100.1, Gorai.011G200100.2, Gorai.011G200100.3, Gorai.011G200100.4, Gorai.012G172300.1, Gorai.012G172300.2, Gorai.012G172300.3, Gorai.012G172300.4, Gorai.012G172300.5, Gorai.013G069200.1, Gorai.002G030200.1, Gorai.002G030200.2, Gorai.002G030200.3, Gorai.002G030200.4, Gorai.002G030200.5, Gorai.002G030200.6, Gorai.005G211200.1, Gorai.006G250500.1	map00020
Citrate cycle (TCA cycle)	169	(Si)-synthase	ec:2.3.3.1	3	Gorai.009G167800.1, Gorai.009G167800.2, Gorai.009G167800.3	map00020
Citrate cycle (TCA cycle)	169	ligase (ADP-forming)	ec:6.2.1.5	18	Gorai.011G200100.1, Gorai.011G200100.2, Gorai.011G200100.3, Gorai.011G200100.4, Gorai.012G172300.1, Gorai.012G172300.2, Gorai.012G172300.3, Gorai.012G172300.4, Gorai.012G172300.5, Gorai.013G069200.1, Gorai.002G030200.1, Gorai.002G030200.2, Gorai.002G030200.3, Gorai.002G030200.4, Gorai.002G030200.5, Gorai.002G030200.6, Gorai.005G211200.1, Gorai.006G250500.1	map00020
Citrate cycle (TCA cycle)	169	ligase (GDP-forming)	ec:6.2.1.4	1	Gorai.013G069200.1	map00020
Citrate cycle (TCA cycle)	169	succinyltransferase	ec:2.3.1.61	19	Gorai.011G233300.1, Gorai.011G233300.2, Gorai.011G233300.3, Gorai.011G233300.4, Gorai.011G233300.5, Gorai.011G233300.6, Gorai.011G233300.7, Gorai.011G233300.9, Gorai.004G031700.2, Gorai.004G031700.3, Gorai.004G031700.4, Gorai.004G031700.5, Gorai.004G031700.6, Gorai.004G031700.7, Gorai.009G441000.1, Gorai.009G441000.2, Gorai.010G181600.1, Gorai.010G181600.2, Gorai.010G181600.3	map00020
Citrate cycle (TCA cycle)	169	dehydrogenase (quinone)	ec:1.3.5.1	2	Gorai.012G091400.1, Gorai.008G068200.3	map00020
Citrate cycle (TCA cycle)	169	acetyltransferase	ec:2.3.1.12	17	Gorai.011G233300.1, Gorai.011G233300.10, Gorai.011G233300.2, Gorai.011G233300.3, Gorai.011G233300.4, Gorai.011G233300.5, Gorai.011G233300.6, Gorai.011G233300.7, Gorai.011G233300.8, Gorai.011G233300.9, Gorai.013G077100.1, Gorai.013G077100.2, Gorai.009G143100.2, Gorai.009G143100.3, Gorai.010G233900.1, Gorai.010G233900.2, Gorai.010G233900.3	map00020
Citrate cycle (TCA cycle)	169	dehydrogenase (NADP+)	ec:1.1.1.42	24	Gorai.012G179300.1, Gorai.012G179300.2, Gorai.012G179300.3, Gorai.012G179300.4, Gorai.012G179300.5, Gorai.013G147100.1, Gorai.013G147100.2, Gorai.013G147100.3, Gorai.013G147100.4, Gorai.013G147100.5, Gorai.013G147100.6, Gorai.006G032000.1, Gorai.006G032000.2, Gorai.006G032000.3, Gorai.007G188300.1, Gorai.007G188300.10, Gorai.007G188300.2, Gorai.007G188300.3, Gorai.007G188300.4, Gorai.007G188300.5…	map00020
Citrate cycle (TCA cycle)	169	dehydrogenase (NAD+)	ec:1.1.1.41	11	Gorai.012G158700.1, Gorai.012G158700.2, Gorai.006G165900.1, Gorai.006G165900.2, Gorai.006G165900.3, Gorai.006G165900.4, Gorai.008G040900.1, Gorai.008G061000.1, Gorai.008G061000.2, Gorai.008G061000.3, Gorai.008G061000.4	map00020
Citrate cycle (TCA cycle)	169	dehydrogenase	ec:1.1.1.37	17	Gorai.001G074600.1, Gorai.003G097400.1, Gorai.003G034300.1, Gorai.003G034300.2, Gorai.002G063300.1, Gorai.002G063300.2, Gorai.005G050200.1, Gorai.005G050200.2, Gorai.005G050200.3, Gorai.005G050200.4, Gorai.005G050200.5, Gorai.007G037800.1, Gorai.007G037800.2, Gorai.009G372600.1, Gorai.009G372600.2, Gorai.011G174200.1, Gorai.011G174200.2	map00020
Citrate cycle (TCA cycle)	169	dehydrogenase (succinyl-transferring)	ec:1.2.4.2	6	Gorai.012G069400.1, Gorai.012G069400.2, Gorai.012G069400.3, Gorai.012G069500.1, Gorai.012G069500.2, Gorai.012G069500.3	map00020
Citrate cycle (TCA cycle)	169	dehydrogenase (acetyl-transferring)	ec:1.2.4.1	27	Gorai.011G241300.1, Gorai.002G022500.1, Gorai.002G022500.5, Gorai.005G187700.1, Gorai.005G187700.2, Gorai.005G187700.3, Gorai.005G195600.1, Gorai.005G195600.2, Gorai.005G195600.3, Gorai.005G195600.4, Gorai.005G195600.5, Gorai.005G195600.6, Gorai.005G195600.7, Gorai.005G195600.9, Gorai.007G112900.1, Gorai.007G112900.2, Gorai.008G130900.1, Gorai.008G131200.1, Gorai.008G208500.1, Gorai.009G154500.1,…	map00020
Citrate cycle (TCA cycle)	169	dehydrogenase	ec:1.8.1.4	2	Gorai.005G069400.1, Gorai.005G069400.2	map00020
Citrate cycle (TCA cycle)	169	entry	ec:1.3.99.1	3	Gorai.011G157000.1, Gorai.011G157000.2, Gorai.011G157000.3	map00020
Citrate cycle (TCA cycle)	169	hydratase	ec:4.2.1.3	14	Gorai.003G006000.1, Gorai.003G005900.1, Gorai.005G149700.1, Gorai.005G149700.2, Gorai.005G149700.3, Gorai.005G149700.4, Gorai.005G149700.5, Gorai.008G173400.1, Gorai.009G327800.1, Gorai.009G327800.2, Gorai.009G327800.3, Gorai.009G439700.1, Gorai.009G440000.1, Gorai.009G440000.2	map00020
Citrate cycle (TCA cycle)	169	hydratase	ec:4.2.1.2	5	Gorai.001G141300.1, Gorai.001G141300.2, Gorai.004G132900.1, Gorai.004G132900.2, Gorai.004G132900.3	map00020
One carbon pool by folate	84	ligase	ec:6.3.4.3	2	Gorai.012G017900.1, Gorai.012G017900.2	map00670
One carbon pool by folate	84	S-aminomethyldihydrolipoylprotein:(6S)-tetrahydrofolate aminomethyltransferase (ammonia-forming)	ec:2.1.2.10	5	Gorai.009G179900.6, Gorai.009G179900.7, Gorai.005G242400.2, Gorai.005G242400.1, Gorai.010G181500.1	map00670
One carbon pool by folate	84	reductase [NAD(P)H]	ec:1.5.1.20	8	Gorai.006G223600.2, Gorai.006G223600.3, Gorai.006G223600.5, Gorai.006G223600.6, Gorai.011G153400.1, Gorai.011G153400.2, Gorai.011G153400.3, Gorai.011G153400.4	map00670
One carbon pool by folate	84	synthase	ec:2.1.1.45	9	Gorai.013G236900.1, Gorai.002G005200.2, Gorai.002G005200.1, Gorai.005G245400.1, Gorai.005G245400.2, Gorai.005G245400.5, Gorai.005G245400.6, Gorai.005G245400.7, Gorai.005G245400.8	map00670
One carbon pool by folate	84	formyltransferase	ec:2.1.2.9	1	Gorai.001G085900.1	map00670
One carbon pool by folate	84	formyltransferase	ec:2.1.2.3	4	Gorai.002G136700.1, Gorai.002G136700.2, Gorai.002G136700.3, Gorai.002G136700.4	map00670
One carbon pool by folate	84	formyltransferase	ec:2.1.2.2	2	Gorai.010G186000.1, Gorai.010G186000.2	map00670
One carbon pool by folate	84	hydroxymethyltransferase	ec:2.1.2.1	25	Gorai.012G151600.1, Gorai.005G097200.1, Gorai.005G097200.2, Gorai.005G097200.3, Gorai.005G097200.4, Gorai.005G097200.5, Gorai.005G097200.6, Gorai.005G097200.7, Gorai.006G223800.1, Gorai.006G223800.2, Gorai.009G241600.1, Gorai.009G241600.2, Gorai.010G102600.1, Gorai.010G102600.2, Gorai.010G102600.4, Gorai.010G102600.5, Gorai.011G153900.1, Gorai.011G153900.2, Gorai.011G153900.3, Gorai.011G153900.4,…	map00670
One carbon pool by folate	84	cyclohydrolase	ec:3.5.4.9	7	Gorai.011G229400.1, Gorai.008G010500.1, Gorai.008G010500.2, Gorai.008G010500.3, Gorai.008G010500.4, Gorai.008G010500.5, Gorai.008G010500.9	map00670
One carbon pool by folate	84	synthase	ec:2.1.1.13	10	Gorai.013G114400.1, Gorai.013G114400.2, Gorai.013G114400.3, Gorai.013G114400.4, Gorai.013G195000.1, Gorai.013G195000.2, Gorai.013G195000.3, Gorai.013G195000.4, Gorai.013G195000.5, Gorai.013G195000.6	map00670
One carbon pool by folate	84	cyclo-ligase	ec:6.3.3.2	3	Gorai.011G210300.2, Gorai.011G210300.7, Gorai.002G231100.1	map00670
One carbon pool by folate	84	deformylase	ec:3.5.1.10	8	Gorai.004G197200.1, Gorai.004G197200.4, Gorai.004G197200.2, Gorai.004G197200.3, Gorai.004G197200.5, Gorai.001G085900.1, Gorai.010G186000.1, Gorai.010G186000.2	map00670
One carbon pool by folate	84	dehydrogenase (NADP+)	ec:1.5.1.5	9	Gorai.011G229400.1, Gorai.008G010500.1, Gorai.008G010500.2, Gorai.008G010500.3, Gorai.008G010500.4, Gorai.008G010500.5, Gorai.008G010500.7, Gorai.008G010500.8, Gorai.008G010500.9	map00670
One carbon pool by folate	84	reductase	ec:1.5.1.3	10	Gorai.013G236900.1, Gorai.002G005200.2, Gorai.002G005200.1, Gorai.005G245400.1, Gorai.005G245400.2, Gorai.005G245400.5, Gorai.005G245400.6, Gorai.005G245400.7, Gorai.005G245400.8, Gorai.009G199800.1	map00670
N-Glycan biosynthesis	43	4-beta-N-acetylglucosaminyltransferase	ec:2.4.1.144	4	Gorai.002G187800.1, Gorai.008G161200.1, Gorai.009G335700.1, Gorai.009G335700.2	map00510
N-Glycan biosynthesis	43	2-beta-N-acetylglucosaminyltransferase	ec:2.4.1.143	2	Gorai.001G221700.1, Gorai.007G166200.1	map00510
N-Glycan biosynthesis	43	beta-mannosyltransferase	ec:2.4.1.142	1	Gorai.007G217900.4	map00510
N-Glycan biosynthesis	43	alpha-1,2-mannosyltransferase	ec:2.4.1.131	1	Gorai.013G173400.1	map00510
N-Glycan biosynthesis	43	beta-glucosyltransferase	ec:2.4.1.117	2	Gorai.009G319400.2, Gorai.009G319400.4	map00510
N-Glycan biosynthesis	43	2-beta-N-acetylglucosaminyltransferase	ec:2.4.1.101	1	Gorai.001G221700.1	map00510
N-Glycan biosynthesis	43	1,3-1,6-alpha-mannosidase	ec:3.2.1.114	2	Gorai.001G258600.1, Gorai.001G258600.2	map00510
N-Glycan biosynthesis	43	1,2-alpha-mannosidase	ec:3.2.1.113	17	Gorai.005G122200.1, Gorai.005G122200.2, Gorai.006G187900.1, Gorai.006G187900.2, Gorai.006G245800.1, Gorai.006G245800.2, Gorai.009G155100.1, Gorai.009G155100.2, Gorai.009G155100.3, Gorai.009G155100.4, Gorai.009G155100.5, Gorai.011G003500.1, Gorai.011G003500.2, Gorai.011G003500.3, Gorai.011G003500.4, Gorai.011G003500.5, Gorai.011G003500.6	map00510
N-Glycan biosynthesis	43	glucosidase	ec:3.2.1.106	2	Gorai.002G191800.1, Gorai.002G191800.2	map00510
N-Glycan biosynthesis	43	beta-D-mannosyltransferase	ec:2.4.1.83	7	Gorai.005G113700.4, Gorai.002G116900.1, Gorai.002G116900.2, Gorai.005G113700.1, Gorai.005G113700.2, Gorai.005G113700.3, Gorai.005G113700.5	map00510
N-Glycan biosynthesis	43	dolichol diphosphatase	ec:3.6.1.43	1	Gorai.001G248000.1	map00510
N-Glycan biosynthesis	43	kinase	ec:2.7.1.108	4	Gorai.013G268700.1, Gorai.013G268700.2, Gorai.003G144600.1, Gorai.003G144600.2	map00510
Carotenoid biosynthesis	14	synthase	ec:5.3.99.8	4	Gorai.013G002400.1, Gorai.006G113300.1, Gorai.006G113300.2, Gorai.006G113300.3	map00906
Carotenoid biosynthesis	14	oxidase	ec:1.2.3.14	5	Gorai.009G081000.1, Gorai.009G081000.2, Gorai.006G118300.1, Gorai.006G118300.2, Gorai.006G118300.3	map00906
Carotenoid biosynthesis	14	desaturase	ec:1.3.5.6	1	Gorai.013G201600.1	map00906
Carotenoid biosynthesis	14	epoxidase	ec:1.14.13.90	1	Gorai.007G213500.1	map00906
Carotenoid biosynthesis	14	dioxygenase	ec:1.13.11.51	3	Gorai.004G066100.1, Gorai.004G066100.2, Gorai.004G066100.3	map00906
Limonene and pinene degradation	48	hydratase	ec:4.2.1.17	25	Gorai.011G191800.1, Gorai.011G191800.2, Gorai.011G191800.3, Gorai.011G191800.4, Gorai.011G191800.5, Gorai.011G191800.6, Gorai.013G178700.1, Gorai.011G199000.1, Gorai.N005500.1, Gorai.N005500.2, Gorai.N005500.3, Gorai.004G280500.1, Gorai.004G280500.2, Gorai.004G280500.3, Gorai.006G076600.1, Gorai.007G087700.3, Gorai.007G233000.1, Gorai.007G233000.2, Gorai.007G233000.3, Gorai.007G233000.4, Gorai.00…	map00903
Limonene and pinene degradation	48	dehydrogenase (NAD+)	ec:1.2.1.3	23	Gorai.012G037500.1, Gorai.012G037500.2, Gorai.012G037500.4, Gorai.012G037500.5, Gorai.012G037500.6, Gorai.008G158500.1, Gorai.008G158500.2, Gorai.009G247000.1, Gorai.009G247000.2, Gorai.009G247000.3, Gorai.001G261100.2, Gorai.003G011600.1, Gorai.003G011600.2, Gorai.003G011600.3, Gorai.003G011600.4, Gorai.003G011600.5, Gorai.003G011600.6, Gorai.003G095000.1, Gorai.003G095000.2, Gorai.003G095000.3,…	map00903
Monoterpenoid biosynthesis	12	synthase	ec:1.3.3.9	11	Gorai.012G012600.1, Gorai.012G012600.2, Gorai.012G012600.3, Gorai.012G012600.5, Gorai.012G012600.6, Gorai.008G056100.1, Gorai.009G020500.1, Gorai.009G020500.2, Gorai.009G066700.1, Gorai.009G066700.2, Gorai.010G065800.2	map00902
Monoterpenoid biosynthesis	12	dehydrogenase	ec:1.1.1.208	1	Gorai.011G229000.1	map00902
Monoterpenoid biosynthesis	12	dehydrogenase	ec:1.1.1.207	1	Gorai.011G229000.1	map00902
Glucosinolate biosynthesis	26	sulfotransferase	ec:2.8.2.24	1	Gorai.008G200300.1	map00966
Glucosinolate biosynthesis	26	transaminase	ec:2.6.1.42	25	Gorai.012G097400.1, Gorai.002G137200.1, Gorai.002G212600.1, Gorai.002G212600.2, Gorai.002G212600.3, Gorai.002G212600.4, Gorai.002G212600.5, Gorai.002G212600.7, Gorai.002G212600.8, Gorai.002G212600.9, Gorai.002G212600.6, Gorai.001G217100.1, Gorai.003G033100.1, Gorai.003G033100.2, Gorai.003G033100.3, Gorai.003G033100.4, Gorai.003G033100.5, Gorai.003G033100.6, Gorai.007G227600.1, Gorai.007G227600.2,…	map00966
beta-Alanine metabolism	104	decarboxylase	ec:4.1.1.15	5	Gorai.008G169300.1, Gorai.008G169300.2, Gorai.008G169300.3, Gorai.008G293200.1, Gorai.002G169900.1	map00410
beta-Alanine metabolism	104	hydratase	ec:4.2.1.17	25	Gorai.011G191800.1, Gorai.011G191800.2, Gorai.011G191800.3, Gorai.011G191800.4, Gorai.011G191800.5, Gorai.011G191800.6, Gorai.013G178700.1, Gorai.011G199000.1, Gorai.N005500.1, Gorai.N005500.2, Gorai.N005500.3, Gorai.004G280500.1, Gorai.004G280500.2, Gorai.004G280500.3, Gorai.006G076600.1, Gorai.007G087700.3, Gorai.007G233000.1, Gorai.007G233000.2, Gorai.007G233000.3, Gorai.007G233000.4, Gorai.00…	map00410
beta-Alanine metabolism	104	oxidase	ec:1.4.3.21	19	Gorai.013G166600.1, Gorai.005G042100.1, Gorai.005G042100.5, Gorai.002G186900.1, Gorai.003G116000.1, Gorai.003G116000.2, Gorai.003G116000.3, Gorai.003G116000.4, Gorai.003G116000.5, Gorai.004G202100.1, Gorai.004G047700.1, Gorai.004G047700.2, Gorai.004G047700.3, Gorai.004G047700.4, Gorai.004G047700.5, Gorai.005G042100.6, Gorai.008G160800.1, Gorai.008G160800.3, Gorai.009G423600.1	map00410
beta-Alanine metabolism	104	ligase	ec:6.3.2.1	1	Gorai.001G185900.1	map00410
beta-Alanine metabolism	104	ec:3.5.1.6 beta-ureidopropionase	ec:3.5.1.6	12	Gorai.009G324700.1, Gorai.011G128000.1, Gorai.011G144100.1, Gorai.011G177000.1, Gorai.002G038200.1, Gorai.003G106500.1, Gorai.007G289000.1, Gorai.008G017500.1, Gorai.008G017500.2, Gorai.008G017500.3, Gorai.008G017500.4, Gorai.008G017500.5	map00410
beta-Alanine metabolism	104	decarboxylase	ec:4.1.1.9	1	Gorai.011G011900.1	map00410
beta-Alanine metabolism	104	dehydrogenase [NAD(P)+]	ec:1.2.1.5	27	Gorai.012G037500.1, Gorai.012G037500.2, Gorai.012G037500.3, Gorai.012G037500.4, Gorai.012G037500.5, Gorai.012G037500.6, Gorai.009G247000.1, Gorai.009G247000.2, Gorai.009G247000.3, Gorai.009G247000.4, Gorai.003G011600.1, Gorai.003G011600.2, Gorai.003G011600.3, Gorai.003G011600.4, Gorai.003G011600.5, Gorai.003G011600.6, Gorai.005G089100.1, Gorai.005G089100.3, Gorai.008G065200.1, Gorai.009G072900.1,…	map00410
beta-Alanine metabolism	104	dehydrogenase (NAD+)	ec:1.2.1.3	23	Gorai.012G037500.1, Gorai.012G037500.2, Gorai.012G037500.4, Gorai.012G037500.5, Gorai.012G037500.6, Gorai.008G158500.1, Gorai.008G158500.2, Gorai.009G247000.1, Gorai.009G247000.2, Gorai.009G247000.3, Gorai.001G261100.2, Gorai.003G011600.1, Gorai.003G011600.2, Gorai.003G011600.3, Gorai.003G011600.4, Gorai.003G011600.5, Gorai.003G011600.6, Gorai.003G095000.1, Gorai.003G095000.2, Gorai.003G095000.3,…	map00410
beta-Alanine metabolism	104	hydantoinase	ec:3.5.2.2	5	Gorai.001G133200.1, Gorai.001G133200.2, Gorai.001G133200.4, Gorai.001G133200.5, Gorai.001G133200.6	map00410
beta-Alanine metabolism	104	synthase	ec:2.5.1.16	1	Gorai.010G097100.1	map00410
Indole alkaloid biosynthesis	22	synthase	ec:4.3.3.2	18	Gorai.013G223300.1, Gorai.013G223300.2, Gorai.008G201500.1, Gorai.001G126900.2, Gorai.001G126900.1, Gorai.003G003400.1, Gorai.002G228000.1, Gorai.002G228000.2, Gorai.002G228000.3, Gorai.001G065600.1, Gorai.001G065600.2, Gorai.006G117500.1, Gorai.006G117500.2, Gorai.006G117500.3, Gorai.006G117500.4, Gorai.006G117500.5, Gorai.006G117500.6, Gorai.006G229400.1	map00901
Indole alkaloid biosynthesis	22	esterase	ec:3.1.1.78	2	Gorai.009G136100.5, Gorai.007G209500.2	map00901
Indole alkaloid biosynthesis	22	4-hydroxylase	ec:1.14.11.20	2	Gorai.005G048800.1, Gorai.005G048800.2	map00901
Terpenoid backbone biosynthesis	59	decarboxylase	ec:4.1.1.33	5	Gorai.013G012400.1, Gorai.013G012400.2, Gorai.013G012400.3, Gorai.013G012400.4, Gorai.001G156500.1	map00900
Terpenoid backbone biosynthesis	59	O-methyltransferase	ec:2.1.1.100	1	Gorai.007G253700.1	map00900
Terpenoid backbone biosynthesis	59	kinase	ec:2.7.4.2	7	Gorai.008G223300.1, Gorai.008G223300.2, Gorai.008G223300.3, Gorai.008G223300.4, Gorai.008G223300.5, Gorai.008G223300.7, Gorai.008G223300.8	map00900
Terpenoid backbone biosynthesis	59	synthase	ec:2.2.1.7	7	Gorai.011G184200.1, Gorai.011G184200.2, Gorai.011G184200.3, Gorai.004G111100.3, Gorai.004G111100.1, Gorai.004G111100.2, Gorai.004G111100.4	map00900
Terpenoid backbone biosynthesis	59	diphosphate reductase	ec:1.17.1.2	1	Gorai.013G052300.2	map00900
Terpenoid backbone biosynthesis	59	4-phosphate cytidylyltransferase	ec:2.7.7.60	3	Gorai.010G134700.1, Gorai.010G134700.2, Gorai.010G134700.3	map00900
Terpenoid backbone biosynthesis	59	geranyl-diphosphate synthase	ec:2.5.1.1	4	Gorai.013G202700.1, Gorai.007G206700.1, Gorai.002G102700.1, Gorai.009G184900.1	map00900
Terpenoid backbone biosynthesis	59	synthase	ec:1.17.7.1	3	Gorai.013G052300.2, Gorai.004G228600.1, Gorai.005G229100.1	map00900
Terpenoid backbone biosynthesis	59	5'-diphospho)-2-C-methyl-D-erythritol kinase	ec:2.7.1.148	3	Gorai.001G133000.3, Gorai.001G133000.4, Gorai.001G133000.1	map00900
Terpenoid backbone biosynthesis	59	reductoisomerase	ec:1.1.1.267	5	Gorai.006G189200.1, Gorai.006G189200.2, Gorai.006G189200.3, Gorai.006G189200.4, Gorai.006G189200.5	map00900
Terpenoid backbone biosynthesis	59	reductase (NADPH)	ec:1.1.1.34	11	Gorai.012G138100.1, Gorai.013G065200.1, Gorai.002G014700.1, Gorai.002G014700.2, Gorai.002G014700.3, Gorai.005G215500.1, Gorai.005G215600.1, Gorai.005G215700.1, Gorai.005G215800.1, Gorai.008G013000.1, Gorai.008G013000.2	map00900
Terpenoid backbone biosynthesis	59	diphosphate synthase	ec:2.5.1.30	1	Gorai.011G047900.1	map00900
Terpenoid backbone biosynthesis	59	diphosphate synthase	ec:2.5.1.29	3	Gorai.007G206700.1, Gorai.002G201300.1, Gorai.007G051300.1	map00900
Terpenoid backbone biosynthesis	59	diphosphate synthase	ec:2.5.1.10	4	Gorai.007G206700.1, Gorai.002G102700.1, Gorai.009G184900.1, Gorai.009G184900.2	map00900
Terpenoid backbone biosynthesis	59	synthase	ec:2.3.3.10	4	Gorai.003G163200.1, Gorai.003G163200.2, Gorai.004G207000.1, Gorai.008G243100.1	map00900
Terpenoid backbone biosynthesis	59	Delta-isomerase	ec:5.3.3.2	2	Gorai.004G262800.2, Gorai.004G262800.1	map00900
Betalain biosynthesis	2	O-methyltransferase	ec:2.1.1.6	2	Gorai.008G264900.1, Gorai.008G264900.2	map00965
D-Alanine metabolism	4	transaminase	ec:2.6.1.21	4	Gorai.009G375000.1, Gorai.009G375000.2, Gorai.009G375000.3, Gorai.009G375000.4	map00473
D-Arginine and D-ornithine metabolism	4	transaminase	ec:2.6.1.21	4	Gorai.009G375000.1, Gorai.009G375000.2, Gorai.009G375000.3, Gorai.009G375000.4	map00472
beta-Lactam resistance	8	penicillinase	ec:3.5.2.6	8	Gorai.005G015500.1, Gorai.005G015500.2, Gorai.006G229600.1, Gorai.011G139600.1, Gorai.011G139600.2, Gorai.011G139600.3, Gorai.011G139600.4, Gorai.011G139600.6	map00312
D-Glutamine and D-glutamate metabolism	15	ligase	ec:6.3.2.8	1	Gorai.007G012800.1	map00471
D-Glutamine and D-glutamate metabolism	15	glutaminase I	ec:3.5.1.2	2	Gorai.009G078300.1, Gorai.009G078300.2	map00471
D-Glutamine and D-glutamate metabolism	15	dehydrogenase [NAD(P)+]	ec:1.4.1.3	12	Gorai.004G244400.1, Gorai.004G244400.2, Gorai.004G244400.3, Gorai.004G244400.4, Gorai.003G110800.1, Gorai.003G110800.2, Gorai.003G110800.3, Gorai.008G042900.1, Gorai.008G042900.3, Gorai.008G213200.3, Gorai.008G213200.5, Gorai.008G213200.6	map00471
Penicillin and cephalosporin biosynthesis	11	penicillinase	ec:3.5.2.6	8	Gorai.005G015500.1, Gorai.005G015500.2, Gorai.006G229600.1, Gorai.011G139600.1, Gorai.011G139600.2, Gorai.011G139600.3, Gorai.011G139600.4, Gorai.011G139600.6	map00311
Penicillin and cephalosporin biosynthesis	11	epimerase	ec:5.1.1.17	3	Gorai.004G047100.1, Gorai.007G116900.1, Gorai.007G116900.2	map00311
Tropane, piperidine and pyridine alkaloid biosynthesis	61	oxidase	ec:1.4.3.21	19	Gorai.013G166600.1, Gorai.005G042100.1, Gorai.005G042100.5, Gorai.002G186900.1, Gorai.003G116000.1, Gorai.003G116000.2, Gorai.003G116000.3, Gorai.003G116000.4, Gorai.003G116000.5, Gorai.004G202100.1, Gorai.004G047700.1, Gorai.004G047700.2, Gorai.004G047700.3, Gorai.004G047700.4, Gorai.004G047700.5, Gorai.005G042100.6, Gorai.008G160800.1, Gorai.008G160800.3, Gorai.009G423600.1	map00960
Tropane, piperidine and pyridine alkaloid biosynthesis	61	N-methyltransferase	ec:2.1.1.53	5	Gorai.005G183500.1, Gorai.005G183500.2, Gorai.005G183500.3, Gorai.005G183500.4, Gorai.008G269900.4	map00960
Tropane, piperidine and pyridine alkaloid biosynthesis	61	(6S)-dioxygenase	ec:1.14.11.11	1	Gorai.001G252300.4	map00960
Tropane, piperidine and pyridine alkaloid biosynthesis	61	transaminase	ec:2.6.1.57	28	Gorai.013G030300.1, Gorai.013G030300.2, Gorai.013G030300.3, Gorai.013G030300.4, Gorai.013G030300.5, Gorai.013G030300.6, Gorai.013G075900.1, Gorai.013G075900.2, Gorai.013G075900.3, Gorai.004G204200.1, Gorai.005G090600.1, Gorai.005G090600.2, Gorai.006G004600.1, Gorai.006G004600.2, Gorai.006G004600.3, Gorai.006G132200.1, Gorai.006G132200.2, Gorai.007G241800.2, Gorai.009G060500.1, Gorai.009G060500.2,…	map00960
Tropane, piperidine and pyridine alkaloid biosynthesis	61	transaminase	ec:2.6.1.9	28	Gorai.013G030300.1, Gorai.013G030300.2, Gorai.013G030300.3, Gorai.013G030300.4, Gorai.013G030300.5, Gorai.013G030300.6, Gorai.013G075900.1, Gorai.013G075900.2, Gorai.013G075900.3, Gorai.005G090600.1, Gorai.005G090600.2, Gorai.006G004600.1, Gorai.006G004600.2, Gorai.006G004600.3, Gorai.006G132200.1, Gorai.006G132200.2, Gorai.006G132200.3, Gorai.007G241800.2, Gorai.009G060500.1, Gorai.009G060500.2,…	map00960
Tropane, piperidine and pyridine alkaloid biosynthesis	61	transaminase	ec:2.6.1.5	27	Gorai.013G030300.1, Gorai.013G030300.2, Gorai.013G030300.3, Gorai.013G030300.4, Gorai.013G030300.5, Gorai.013G030300.6, Gorai.013G075900.1, Gorai.013G075900.2, Gorai.013G075900.3, Gorai.005G090600.1, Gorai.005G090600.2, Gorai.006G004600.1, Gorai.006G004600.2, Gorai.006G004600.3, Gorai.006G132200.1, Gorai.006G132200.2, Gorai.007G241800.2, Gorai.009G060500.1, Gorai.009G060500.2, Gorai.009G060500.3,…	map00960
Tropane, piperidine and pyridine alkaloid biosynthesis	61	transaminase	ec:2.6.1.1	28	Gorai.013G030300.1, Gorai.013G030300.2, Gorai.013G030300.3, Gorai.013G030300.4, Gorai.013G030300.5, Gorai.013G030300.6, Gorai.013G075900.1, Gorai.013G075900.2, Gorai.013G075900.3, Gorai.004G204200.1, Gorai.005G090600.1, Gorai.005G090600.2, Gorai.006G004600.1, Gorai.006G004600.2, Gorai.006G004600.3, Gorai.006G132200.1, Gorai.006G132200.2, Gorai.007G241800.2, Gorai.009G060500.1, Gorai.009G060500.2,…	map00960
Tropane, piperidine and pyridine alkaloid biosynthesis	61	reductase I	ec:1.1.1.206	7	Gorai.012G072100.1, Gorai.013G262100.1, Gorai.006G170900.1, Gorai.006G170900.2, Gorai.006G170900.4, Gorai.006G170900.5, Gorai.006G170900.6	map00960
Lysine degradation	104	dehydrogenase (NADP+, L-glutamate-forming)	ec:1.5.1.10	1	Gorai.010G094700.4	map00310
Lysine degradation	104	hydratase	ec:4.2.1.17	25	Gorai.011G191800.1, Gorai.011G191800.2, Gorai.011G191800.3, Gorai.011G191800.4, Gorai.011G191800.5, Gorai.011G191800.6, Gorai.013G178700.1, Gorai.011G199000.1, Gorai.N005500.1, Gorai.N005500.2, Gorai.N005500.3, Gorai.004G280500.1, Gorai.004G280500.2, Gorai.004G280500.3, Gorai.006G076600.1, Gorai.007G087700.3, Gorai.007G233000.1, Gorai.007G233000.2, Gorai.007G233000.3, Gorai.007G233000.4, Gorai.00…	map00310
Lysine degradation	104	N-methyltransferase	ec:2.1.1.43	23	Gorai.011G230400.1, Gorai.012G020400.1, Gorai.012G020400.2, Gorai.012G020400.3, Gorai.012G020400.4, Gorai.012G020400.5, Gorai.012G020400.6, Gorai.012G082600.3, Gorai.004G192900.1, Gorai.003G018700.1, Gorai.003G018700.2, Gorai.006G254500.1, Gorai.007G149600.1, Gorai.007G149600.2, Gorai.007G256400.1, Gorai.007G266700.1, Gorai.007G350900.1, Gorai.009G301500.1, Gorai.010G131600.1, Gorai.010G131600.2,…	map00310
Lysine degradation	104	succinyltransferase	ec:2.3.1.61	19	Gorai.011G233300.1, Gorai.011G233300.2, Gorai.011G233300.3, Gorai.011G233300.4, Gorai.011G233300.5, Gorai.011G233300.6, Gorai.011G233300.7, Gorai.011G233300.9, Gorai.004G031700.2, Gorai.004G031700.3, Gorai.004G031700.4, Gorai.004G031700.5, Gorai.004G031700.6, Gorai.004G031700.7, Gorai.009G441000.1, Gorai.009G441000.2, Gorai.010G181600.1, Gorai.010G181600.2, Gorai.010G181600.3	map00310
Lysine degradation	104	dehydrogenase (NAD+)	ec:1.2.1.3	23	Gorai.012G037500.1, Gorai.012G037500.2, Gorai.012G037500.4, Gorai.012G037500.5, Gorai.012G037500.6, Gorai.008G158500.1, Gorai.008G158500.2, Gorai.009G247000.1, Gorai.009G247000.2, Gorai.009G247000.3, Gorai.001G261100.2, Gorai.003G011600.1, Gorai.003G011600.2, Gorai.003G011600.3, Gorai.003G011600.4, Gorai.003G011600.5, Gorai.003G011600.6, Gorai.003G095000.1, Gorai.003G095000.2, Gorai.003G095000.3,…	map00310
Lysine degradation	104	dehydrogenase	ec:1.1.1.35	17	Gorai.011G191800.1, Gorai.011G191800.2, Gorai.011G191800.3, Gorai.011G191800.4, Gorai.011G191800.5, Gorai.011G191800.6, Gorai.011G199000.1, Gorai.N005500.1, Gorai.N005500.2, Gorai.N005500.3, Gorai.002G068600.1, Gorai.004G280500.1, Gorai.004G280500.2, Gorai.004G280500.3, Gorai.006G076600.1, Gorai.010G073100.1, Gorai.010G073100.2	map00310
Lysine degradation	104	dehydrogenase (NADP+, L-lysine-forming)	ec:1.5.1.8	1	Gorai.010G094700.4	map00310
Lysine degradation	104	dehydrogenase (succinyl-transferring)	ec:1.2.4.2	6	Gorai.012G069400.1, Gorai.012G069400.2, Gorai.012G069400.3, Gorai.012G069500.1, Gorai.012G069500.2, Gorai.012G069500.3	map00310
Lysine degradation	104	transaminase	ec:2.6.1.21	4	Gorai.009G375000.1, Gorai.009G375000.2, Gorai.009G375000.3, Gorai.009G375000.4	map00310
Porphyrin and chlorophyll metabolism	110	decarboxylase	ec:4.1.1.37	4	Gorai.002G060900.1, Gorai.009G294500.1, Gorai.009G294500.2, Gorai.009G294500.3	map00860
Porphyrin and chlorophyll metabolism	110	synthase	ec:4.2.1.75	1	Gorai.010G110900.1	map00860
Porphyrin and chlorophyll metabolism	110	ferro-protoporphyrin chelatase	ec:4.99.1.1	12	Gorai.012G045300.1, Gorai.012G045300.2, Gorai.012G045300.3, Gorai.012G045300.4, Gorai.012G045300.5, Gorai.012G045300.6, Gorai.012G045300.8, Gorai.010G102200.1, Gorai.001G063800.6, Gorai.004G287500.2, Gorai.002G177700.1, Gorai.004G287500.1	map00860
Porphyrin and chlorophyll metabolism	110	synthase	ec:4.2.1.24	6	Gorai.009G246200.1, Gorai.009G246200.2, Gorai.009G246200.3, Gorai.009G246200.4, Gorai.009G246200.5, Gorai.009G246200.6	map00860
Porphyrin and chlorophyll metabolism	110	2,1-aminomutase	ec:5.4.3.8	3	Gorai.003G119100.1, Gorai.003G119100.2, Gorai.003G119100.3	map00860
Porphyrin and chlorophyll metabolism	110	beta-glucuronide glucuronohydrolase glucuronidase	ec:3.2.1.31	2	Gorai.004G108900.1, Gorai.004G108900.2	map00860
Porphyrin and chlorophyll metabolism	110	oxygenase (biliverdin-producing)	ec:1.14.99.3	4	Gorai.013G234100.1, Gorai.007G033500.4, Gorai.007G033500.5, Gorai.010G063800.1	map00860
Porphyrin and chlorophyll metabolism	110	IX monomethyl ester (oxidative) cyclase	ec:1.14.13.81	1	Gorai.002G225700.2	map00860
Porphyrin and chlorophyll metabolism	110	synthase	ec:2.5.1.62	5	Gorai.012G116000.1, Gorai.012G116000.3, Gorai.012G116000.4, Gorai.012G116000.5, Gorai.012G116000.2	map00860
Porphyrin and chlorophyll metabolism	110	oxygenase	ec:1.14.13.122	7	Gorai.009G064000.1, Gorai.004G016300.1, Gorai.005G256000.1, Gorai.001G117200.1, Gorai.004G016400.1, Gorai.009G246000.1, Gorai.009G246000.2	map00860
Porphyrin and chlorophyll metabolism	110	1-naphthol glucuronyltransferase	ec:2.4.1.17	2	Gorai.013G269400.1, Gorai.013G269400.2	map00860
Porphyrin and chlorophyll metabolism	110	ligase	ec:6.1.1.17	12	Gorai.011G225600.1, Gorai.011G225600.2, Gorai.012G023300.1, Gorai.012G023300.2, Gorai.012G023300.3, Gorai.012G023300.4, Gorai.002G014600.1, Gorai.002G014600.2, Gorai.002G014600.3, Gorai.002G014600.4, Gorai.002G014600.5, Gorai.002G014600.6	map00860
Porphyrin and chlorophyll metabolism	110	reductase	ec:1.2.1.70	3	Gorai.002G137800.1, Gorai.009G225900.2, Gorai.009G225900.3	map00860
Porphyrin and chlorophyll metabolism	110	oxidase	ec:1.3.3.4	14	Gorai.012G088600.1, Gorai.012G088600.10, Gorai.012G088600.11, Gorai.012G088600.12, Gorai.012G088600.13, Gorai.012G088600.2, Gorai.012G088600.3, Gorai.012G088600.4, Gorai.012G088600.5, Gorai.012G088600.6, Gorai.012G088600.7, Gorai.012G088600.8, Gorai.012G088600.9, Gorai.007G117800.1	map00860
Porphyrin and chlorophyll metabolism	110	oxidase	ec:1.3.3.3	5	Gorai.004G062500.1, Gorai.007G172100.1, Gorai.007G172100.2, Gorai.007G172100.3, Gorai.007G172100.4	map00860
Porphyrin and chlorophyll metabolism	110	ceruloplasmin	ec:1.16.3.1	6	Gorai.011G290900.1, Gorai.011G290900.2, Gorai.011G290900.3, Gorai.012G079200.1, Gorai.009G322800.1, Gorai.005G207400.1	map00860
Porphyrin and chlorophyll metabolism	110	reductase	ec:1.3.1.33	20	Gorai.012G101900.1, Gorai.012G101900.2, Gorai.012G101900.3, Gorai.012G101900.4, Gorai.012G101900.5, Gorai.012G130500.2, Gorai.012G130500.3, Gorai.012G130500.4, Gorai.012G180800.1, Gorai.013G167700.1, Gorai.013G167700.2, Gorai.013G167700.3, Gorai.013G167700.4, Gorai.001G135800.1, Gorai.001G135900.2, Gorai.001G117200.1, Gorai.006G049300.1, Gorai.006G049300.2, Gorai.006G049300.3, Gorai.006G049300.4	map00860
Porphyrin and chlorophyll metabolism	110	chelatase	ec:6.6.1.1	4	Gorai.004G015600.1, Gorai.004G015600.2, Gorai.006G136500.1, Gorai.006G136500.2	map00860
Glycosphingolipid biosynthesis - ganglio series	57	hexosaminidase	ec:3.2.1.52	8	Gorai.011G246500.1, Gorai.012G068200.1, Gorai.012G068200.2, Gorai.012G068200.3, Gorai.007G264000.1, Gorai.002G136400.1, Gorai.002G136400.2, Gorai.002G136400.3	map00604
Glycosphingolipid biosynthesis - ganglio series	57	lactase (ambiguous)	ec:3.2.1.23	46	Gorai.N027400.1, Gorai.003G059500.1, Gorai.003G059500.2, Gorai.003G059500.3, Gorai.003G059500.4, Gorai.002G197100.1, Gorai.002G197200.1, Gorai.002G197200.2, Gorai.002G197200.3, Gorai.003G011900.1, Gorai.005G246600.1, Gorai.005G246600.2, Gorai.005G246600.3, Gorai.007G198900.4, Gorai.007G198900.5, Gorai.008G000600.1, Gorai.008G000600.2, Gorai.008G000600.3, Gorai.009G078400.1, Gorai.009G078400.2, Go…	map00604
Glycosphingolipid biosynthesis - ganglio series	57	alpha-2,3-sialyltransferase	ec:2.4.99.4	3	Gorai.001G121600.1, Gorai.001G121600.2, Gorai.009G086400.1	map00604
Glycosphingolipid biosynthesis - globo series	26	hexosaminidase	ec:3.2.1.52	8	Gorai.011G246500.1, Gorai.012G068200.1, Gorai.012G068200.2, Gorai.012G068200.3, Gorai.007G264000.1, Gorai.002G136400.1, Gorai.002G136400.2, Gorai.002G136400.3	map00603
Glycosphingolipid biosynthesis - globo series	26	melibiase	ec:3.2.1.22	13	Gorai.011G207400.1, Gorai.011G207400.2, Gorai.011G207400.3, Gorai.012G136800.1, Gorai.013G066400.1, Gorai.004G107400.1, Gorai.004G107400.2, Gorai.004G107400.3, Gorai.005G176600.1, Gorai.005G176600.2, Gorai.005G214100.1, Gorai.009G170600.1, Gorai.011G025100.1	map00603
Glycosphingolipid biosynthesis - globo series	26	2-alpha-L-fucosyltransferase	ec:2.4.1.69	2	Gorai.001G072600.1, Gorai.001G072600.2	map00603
Glycosphingolipid biosynthesis - globo series	26	alpha-2,3-sialyltransferase	ec:2.4.99.4	3	Gorai.001G121600.1, Gorai.001G121600.2, Gorai.009G086400.1	map00603
Cysteine and methionine metabolism	200	decarboxylase	ec:4.1.1.50	6	Gorai.013G102500.1, Gorai.004G045700.1, Gorai.005G149100.1, Gorai.006G255800.1, Gorai.009G008500.1, Gorai.009G008500.2	map00270
Cysteine and methionine metabolism	200	isomerase	ec:5.3.1.23	5	Gorai.013G223100.1, Gorai.013G223100.2, Gorai.013G223100.3, Gorai.013G223100.4, Gorai.013G223100.5	map00270
Cysteine and methionine metabolism	200	oxidase	ec:1.4.3.2	1	Gorai.013G166600.1	map00270
Cysteine and methionine metabolism	200	1-phosphate dehydratase	ec:4.2.1.109	9	Gorai.013G170700.1, Gorai.013G170700.2, Gorai.013G170700.4, Gorai.013G170700.6, Gorai.002G069300.1, Gorai.002G069300.3, Gorai.002G069300.4, Gorai.002G069300.5, Gorai.002G069300.2	map00270
Cysteine and methionine metabolism	200	(S)-S-oxide reductase	ec:1.8.4.13	3	Gorai.003G111700.1, Gorai.003G111700.2, Gorai.003G111700.3	map00270
Cysteine and methionine metabolism	200	dehydrogenase	ec:1.1.1.3	3	Gorai.004G267200.1, Gorai.004G267200.2, Gorai.003G140000.1	map00270
Cysteine and methionine metabolism	200	synthase	ec:3.1.3.77	9	Gorai.013G170700.1, Gorai.013G170700.2, Gorai.013G170700.4, Gorai.013G170700.6, Gorai.002G069300.1, Gorai.002G069300.3, Gorai.002G069300.4, Gorai.002G069300.5, Gorai.002G069300.2	map00270
Cysteine and methionine metabolism	200	desulfhydrase	ec:4.4.1.15	4	Gorai.001G117200.1, Gorai.007G002100.1, Gorai.007G002100.5, Gorai.007G002100.8	map00270
Cysteine and methionine metabolism	200	synthase	ec:4.4.1.14	4	Gorai.004G204200.1, Gorai.007G155200.1, Gorai.008G250100.1, Gorai.008G250100.2	map00270
Cysteine and methionine metabolism	200	gamma-lyase	ec:4.4.1.11	1	Gorai.008G258500.1	map00270
Cysteine and methionine metabolism	200	(cytosine-5-)-methyltransferase	ec:2.1.1.37	6	Gorai.012G048000.1, Gorai.012G048000.2, Gorai.012G048000.3, Gorai.012G048000.4, Gorai.004G180300.2, Gorai.004G180300.1	map00270
Cysteine and methionine metabolism	200	S-methyltransferase	ec:2.1.1.14	22	Gorai.013G114400.1, Gorai.013G114400.2, Gorai.013G114400.3, Gorai.013G114400.4, Gorai.013G195000.1, Gorai.013G195000.2, Gorai.013G195000.3, Gorai.013G195000.4, Gorai.013G195000.5, Gorai.013G195000.6, Gorai.004G251500.1, Gorai.004G251500.2, Gorai.004G251500.3, Gorai.004G251500.4, Gorai.001G128200.2, Gorai.001G128200.3, Gorai.007G257500.1, Gorai.007G257500.2, Gorai.007G257500.3, Gorai.007G257500.4,…	map00270
Cysteine and methionine metabolism	200	adenosyltransferase	ec:2.5.1.6	13	Gorai.001G146800.1, Gorai.005G071300.1, Gorai.006G162700.1, Gorai.006G162700.2, Gorai.006G162700.3, Gorai.007G119200.1, Gorai.007G373100.1, Gorai.008G135900.1, Gorai.008G135900.2, Gorai.009G414500.1, Gorai.009G414500.2, Gorai.009G414500.3, Gorai.009G414500.4	map00270
Cysteine and methionine metabolism	200	synthase	ec:2.1.1.13	10	Gorai.013G114400.1, Gorai.013G114400.2, Gorai.013G114400.3, Gorai.013G114400.4, Gorai.013G195000.1, Gorai.013G195000.2, Gorai.013G195000.3, Gorai.013G195000.4, Gorai.013G195000.5, Gorai.013G195000.6	map00270
Cysteine and methionine metabolism	200	S-methyltransferase	ec:2.1.1.10	15	Gorai.004G078000.1, Gorai.004G078000.10, Gorai.004G078000.11, Gorai.004G078000.13, Gorai.004G078000.2, Gorai.004G078000.3, Gorai.004G078000.4, Gorai.004G078000.5, Gorai.004G078000.9, Gorai.004G078000.6, Gorai.004G078000.7, Gorai.004G078000.8, Gorai.005G044600.1, Gorai.005G190200.1, Gorai.005G190200.2	map00270
Cysteine and methionine metabolism	200	sulfurtransferase	ec:2.8.1.2	3	Gorai.013G142500.1, Gorai.013G142500.2, Gorai.013G142500.3	map00270
Cysteine and methionine metabolism	200	kinase	ec:2.7.2.4	11	Gorai.001G275700.1, Gorai.001G275700.2, Gorai.001G275700.3, Gorai.001G275700.4, Gorai.001G275700.6, Gorai.004G267200.1, Gorai.004G267200.2, Gorai.001G275700.5, Gorai.006G000400.1, Gorai.006G000400.3, Gorai.006G000400.4	map00270
Cysteine and methionine metabolism	200	O-acetyltransferase	ec:2.3.1.30	2	Gorai.013G228200.1, Gorai.002G098400.1	map00270
Cysteine and methionine metabolism	200	S-adenosylhomocysteine synthase	ec:3.3.1.1	9	Gorai.005G027700.1, Gorai.006G223900.1, Gorai.006G223900.2, Gorai.011G154000.1, Gorai.011G154000.2, Gorai.011G154000.3, Gorai.011G154000.4, Gorai.011G154000.5, Gorai.011G154000.6	map00270
Cysteine and methionine metabolism	200	beta-lyase	ec:4.4.1.8	2	Gorai.007G353500.2, Gorai.007G353500.3	map00270
Cysteine and methionine metabolism	200	dioxygenase [iron(II)-requiring]	ec:1.13.11.54	4	Gorai.005G045400.1, Gorai.005G045400.2, Gorai.006G242300.1, Gorai.006G242300.2	map00270
Cysteine and methionine metabolism	200	dehydrogenase	ec:1.1.1.37	17	Gorai.001G074600.1, Gorai.003G097400.1, Gorai.003G034300.1, Gorai.003G034300.2, Gorai.002G063300.1, Gorai.002G063300.2, Gorai.005G050200.1, Gorai.005G050200.2, Gorai.005G050200.3, Gorai.005G050200.4, Gorai.005G050200.5, Gorai.007G037800.1, Gorai.007G037800.2, Gorai.009G372600.1, Gorai.009G372600.2, Gorai.011G174200.1, Gorai.011G174200.2	map00270
Cysteine and methionine metabolism	200	gamma-synthase	ec:2.5.1.48	5	Gorai.001G240000.1, Gorai.001G240000.2, Gorai.001G240300.1, Gorai.001G240300.2, Gorai.008G258500.1	map00270
Cysteine and methionine metabolism	200	synthase	ec:2.5.1.47	17	Gorai.013G122000.1, Gorai.013G122000.2, Gorai.013G122000.3, Gorai.013G202000.1, Gorai.013G202000.2, Gorai.004G245500.1, Gorai.004G245500.2, Gorai.004G245500.3, Gorai.004G245500.4, Gorai.004G245500.5, Gorai.004G245500.6, Gorai.004G245500.7, Gorai.004G245500.8, Gorai.006G232200.1, Gorai.006G239500.1, Gorai.007G100600.1, Gorai.009G449800.1	map00270
Cysteine and methionine metabolism	200	kinase	ec:2.7.1.100	5	Gorai.013G047300.1, Gorai.008G022400.1, Gorai.008G022400.2, Gorai.008G022400.3, Gorai.008G022500.1	map00270
Cysteine and methionine metabolism	200	dehydrogenase	ec:1.1.1.27	1	Gorai.009G297700.1	map00270
Cysteine and methionine metabolism	200	synthase	ec:2.5.1.16	1	Gorai.010G097100.1	map00270
Cysteine and methionine metabolism	200	transaminase	ec:2.6.1.57	28	Gorai.013G030300.1, Gorai.013G030300.2, Gorai.013G030300.3, Gorai.013G030300.4, Gorai.013G030300.5, Gorai.013G030300.6, Gorai.013G075900.1, Gorai.013G075900.2, Gorai.013G075900.3, Gorai.004G204200.1, Gorai.005G090600.1, Gorai.005G090600.2, Gorai.006G004600.1, Gorai.006G004600.2, Gorai.006G004600.3, Gorai.006G132200.1, Gorai.006G132200.2, Gorai.007G241800.2, Gorai.009G060500.1, Gorai.009G060500.2,…	map00270
Cysteine and methionine metabolism	200	transaminase	ec:2.6.1.5	27	Gorai.013G030300.1, Gorai.013G030300.2, Gorai.013G030300.3, Gorai.013G030300.4, Gorai.013G030300.5, Gorai.013G030300.6, Gorai.013G075900.1, Gorai.013G075900.2, Gorai.013G075900.3, Gorai.005G090600.1, Gorai.005G090600.2, Gorai.006G004600.1, Gorai.006G004600.2, Gorai.006G004600.3, Gorai.006G132200.1, Gorai.006G132200.2, Gorai.007G241800.2, Gorai.009G060500.1, Gorai.009G060500.2, Gorai.009G060500.3,…	map00270
Cysteine and methionine metabolism	200	transaminase	ec:2.6.1.1	28	Gorai.013G030300.1, Gorai.013G030300.2, Gorai.013G030300.3, Gorai.013G030300.4, Gorai.013G030300.5, Gorai.013G030300.6, Gorai.013G075900.1, Gorai.013G075900.2, Gorai.013G075900.3, Gorai.004G204200.1, Gorai.005G090600.1, Gorai.005G090600.2, Gorai.006G004600.1, Gorai.006G004600.2, Gorai.006G004600.3, Gorai.006G132200.1, Gorai.006G132200.2, Gorai.007G241800.2, Gorai.009G060500.1, Gorai.009G060500.2,…	map00270
Cysteine and methionine metabolism	200	dehydrogenase	ec:1.2.1.11	3	Gorai.013G028900.1, Gorai.013G028900.2, Gorai.008G170900.1	map00270
Cysteine and methionine metabolism	200	nucleosidase	ec:3.2.2.16	3	Gorai.005G251900.1, Gorai.005G251900.2, Gorai.005G251900.3	map00270
Cysteine and methionine metabolism	200	oxidase	ec:1.14.17.4	1	Gorai.003G006000.1	map00270
Glycosphingolipid biosynthesis - lacto and neolacto series	8	2-alpha-L-fucosyltransferase	ec:2.4.1.69	2	Gorai.001G072600.1, Gorai.001G072600.2	map00601
Glycosphingolipid biosynthesis - lacto and neolacto series	8	4-alpha-L-fucosyltransferase	ec:2.4.1.65	3	Gorai.013G139900.1, Gorai.013G139900.2, Gorai.013G139900.3	map00601
Glycosphingolipid biosynthesis - lacto and neolacto series	8	alpha-2,3-sialyltransferase	ec:2.4.99.4	3	Gorai.001G121600.1, Gorai.001G121600.2, Gorai.009G086400.1	map00601
Nicotinate and nicotinamide metabolism	48	diphosphorylase (carboxylating)	ec:2.4.2.19	9	Gorai.002G179900.1, Gorai.002G179900.2, Gorai.002G179900.3, Gorai.002G179900.4, Gorai.002G179900.5, Gorai.002G179900.6, Gorai.007G214700.1, Gorai.007G214700.2, Gorai.007G214700.3	map00760
Nicotinate and nicotinamide metabolism	48	synthase (glutamine-hydrolysing)	ec:6.3.5.1	2	Gorai.004G131300.1, Gorai.004G131300.2	map00760
Nicotinate and nicotinamide metabolism	48	adenylyltransferase	ec:2.7.7.1	2	Gorai.004G033700.1, Gorai.004G033700.2	map00760
Nicotinate and nicotinamide metabolism	48	adenylyltransferase	ec:2.7.7.18	2	Gorai.004G033700.1, Gorai.004G033700.2	map00760
Nicotinate and nicotinamide metabolism	48	nucleosidase	ec:3.2.2.3	2	Gorai.009G404900.1, Gorai.009G404900.3	map00760
Nicotinate and nicotinamide metabolism	48	nicotinamide deaminase	ec:3.5.1.19	2	Gorai.008G017600.1, Gorai.005G211100.1	map00760
Nicotinate and nicotinamide metabolism	48	uridine 5'-nucleotidase	ec:3.1.3.5	9	Gorai.N008600.1, Gorai.N008600.2, Gorai.N008600.3, Gorai.009G008200.1, Gorai.010G084200.1, Gorai.010G084200.2, Gorai.010G084200.3, Gorai.010G084200.4, Gorai.011G064000.5	map00760
Nicotinate and nicotinamide metabolism	48	diphosphatase	ec:3.6.1.22	11	Gorai.013G079300.1, Gorai.013G152800.1, Gorai.013G233600.1, Gorai.013G233600.2, Gorai.013G233600.3, Gorai.002G100400.1, Gorai.002G100400.2, Gorai.004G195400.1, Gorai.010G190400.1, Gorai.010G248700.1, Gorai.010G248700.2	map00760
Nicotinate and nicotinamide metabolism	48	kinase	ec:2.7.1.23	11	Gorai.004G159600.1, Gorai.004G159600.2, Gorai.006G127100.1, Gorai.006G127100.2, Gorai.006G127100.3, Gorai.006G127100.4, Gorai.006G127100.5, Gorai.006G127100.6, Gorai.006G127100.7, Gorai.006G127100.8, Gorai.002G077100.1	map00760
Sphingolipid metabolism	103	phosphodiesterase	ec:3.1.4.12	2	Gorai.010G242900.1, Gorai.005G084400.1	map00600
Sphingolipid metabolism	103	psychosine hydrolase	ec:3.2.1.45	10	Gorai.006G221200.1, Gorai.006G221200.3, Gorai.008G046700.1, Gorai.008G046700.2, Gorai.008G046700.3, Gorai.011G160300.1, Gorai.011G160300.2, Gorai.011G160300.3, Gorai.011G160300.4, Gorai.011G160300.5	map00600
Sphingolipid metabolism	103	lactase (ambiguous)	ec:3.2.1.23	46	Gorai.N027400.1, Gorai.003G059500.1, Gorai.003G059500.2, Gorai.003G059500.3, Gorai.003G059500.4, Gorai.002G197100.1, Gorai.002G197200.1, Gorai.002G197200.2, Gorai.002G197200.3, Gorai.003G011900.1, Gorai.005G246600.1, Gorai.005G246600.2, Gorai.005G246600.3, Gorai.007G198900.4, Gorai.007G198900.5, Gorai.008G000600.1, Gorai.008G000600.2, Gorai.008G000600.3, Gorai.009G078400.1, Gorai.009G078400.2, Go…	map00600
Sphingolipid metabolism	103	melibiase	ec:3.2.1.22	13	Gorai.011G207400.1, Gorai.011G207400.2, Gorai.011G207400.3, Gorai.012G136800.1, Gorai.013G066400.1, Gorai.004G107400.1, Gorai.004G107400.2, Gorai.004G107400.3, Gorai.005G176600.1, Gorai.005G176600.2, Gorai.005G214100.1, Gorai.009G170600.1, Gorai.011G025100.1	map00600
Sphingolipid metabolism	103	reductase	ec:1.1.1.102	3	Gorai.012G088500.1, Gorai.013G194000.1, Gorai.N027600.1	map00600
Sphingolipid metabolism	103	C-palmitoyltransferase	ec:2.3.1.50	9	Gorai.011G002400.1, Gorai.011G002400.2, Gorai.011G002400.3, Gorai.011G002400.4, Gorai.011G091200.1, Gorai.011G091200.2, Gorai.011G091200.3, Gorai.011G091200.4, Gorai.011G091200.5	map00600
Sphingolipid metabolism	103	acylsphingosine deacylase	ec:3.5.1.23	2	Gorai.003G125400.1, Gorai.003G125400.2	map00600
Sphingolipid metabolism	103	N-acyltransferase	ec:2.3.1.24	8	Gorai.013G043800.1, Gorai.013G043800.2, Gorai.013G043800.3, Gorai.013G043800.4, Gorai.013G043800.5, Gorai.013G043800.6, Gorai.013G102900.1, Gorai.013G102900.2	map00600
Sphingolipid metabolism	103	phosphatase	ec:3.1.3.4	8	Gorai.009G419800.1, Gorai.009G422400.2, Gorai.010G018400.1, Gorai.010G018400.3, Gorai.010G018400.4, Gorai.010G231100.1, Gorai.010G231100.2, Gorai.001G248000.1	map00600
Sphingolipid metabolism	103	kinase	ec:2.7.1.138	2	Gorai.012G137000.1, Gorai.013G066500.1	map00600
C5-Branched dibasic acid metabolism	23	synthase	ec:2.2.1.6	5	Gorai.005G016500.1, Gorai.005G016600.1, Gorai.005G007600.1, Gorai.005G007600.2, Gorai.011G141100.1	map00660
C5-Branched dibasic acid metabolism	23	ligase (ADP-forming)	ec:6.2.1.5	18	Gorai.011G200100.1, Gorai.011G200100.2, Gorai.011G200100.3, Gorai.011G200100.4, Gorai.012G172300.1, Gorai.012G172300.2, Gorai.012G172300.3, Gorai.012G172300.4, Gorai.012G172300.5, Gorai.013G069200.1, Gorai.002G030200.1, Gorai.002G030200.2, Gorai.002G030200.3, Gorai.002G030200.4, Gorai.002G030200.5, Gorai.002G030200.6, Gorai.005G211200.1, Gorai.006G250500.1	map00660
Glycolysis / Gluconeogenesis	305	phosphohexokinase	ec:2.7.1.11	29	Gorai.009G029100.1, Gorai.009G185000.1, Gorai.001G025000.2, Gorai.001G025000.1, Gorai.003G042800.1, Gorai.003G042800.2, Gorai.003G042800.3, Gorai.003G042800.4, Gorai.005G115600.1, Gorai.005G115600.2, Gorai.005G115600.3, Gorai.005G115600.4, Gorai.010G079100.1, Gorai.010G079100.2, Gorai.010G103800.1, Gorai.010G103900.1, Gorai.010G103900.2, Gorai.010G103900.3, Gorai.010G184300.1, Gorai.010G184300.2,…	map00010
Glycolysis / Gluconeogenesis	305	carboxykinase (ATP)	ec:4.1.1.49	9	Gorai.013G183600.1, Gorai.013G183600.2, Gorai.003G035200.1, Gorai.003G035200.2, Gorai.003G035200.3, Gorai.003G035200.4, Gorai.003G035200.5, Gorai.003G035200.6, Gorai.003G035200.7	map00010
Glycolysis / Gluconeogenesis	305	isomerase	ec:5.3.1.9	11	Gorai.002G128400.1, Gorai.002G128400.2, Gorai.002G128400.3, Gorai.002G128400.4, Gorai.002G128400.5, Gorai.002G128400.6, Gorai.009G230800.1, Gorai.010G035600.1, Gorai.010G035600.2, Gorai.010G035600.3, Gorai.010G035600.4	map00010
Glycolysis / Gluconeogenesis	305	isomerase	ec:5.3.1.1	9	Gorai.011G261700.1, Gorai.012G153600.1, Gorai.004G005000.1, Gorai.002G192900.1, Gorai.002G192900.2, Gorai.002G192900.3, Gorai.003G131500.1, Gorai.009G099100.1, Gorai.009G099100.2	map00010
Glycolysis / Gluconeogenesis	305	glucokinase (phosphorylating)	ec:2.7.1.2	6	Gorai.013G230400.1, Gorai.013G230400.2, Gorai.010G004700.2, Gorai.010G004700.4, Gorai.006G034800.1, Gorai.010G004700.1	map00010
Glycolysis / Gluconeogenesis	305	hexokinase type IV glucokinase	ec:2.7.1.1	2	Gorai.006G096800.1, Gorai.006G096800.2	map00010
Glycolysis / Gluconeogenesis	305	hydratase	ec:4.2.1.11	14	Gorai.013G261200.1, Gorai.002G243100.9, Gorai.002G243100.8, Gorai.003G105100.1, Gorai.003G105100.2, Gorai.003G105100.3, Gorai.001G046400.1, Gorai.001G046400.3, Gorai.006G158500.1, Gorai.006G158500.2, Gorai.006G158500.3, Gorai.006G158500.4, Gorai.006G158500.5, Gorai.006G158500.6	map00010
Glycolysis / Gluconeogenesis	305	1-epimerase	ec:5.1.3.3	4	Gorai.012G055600.1, Gorai.012G055600.3, Gorai.005G132500.1, Gorai.005G132500.2	map00010
Glycolysis / Gluconeogenesis	305	dehydrogenase (NADP+)	ec:1.1.1.2	5	Gorai.011G229000.1, Gorai.012G107300.1, Gorai.012G107300.2, Gorai.012G107300.3, Gorai.006G170400.2	map00010
Glycolysis / Gluconeogenesis	305	dehydrogenase	ec:1.1.1.1	29	Gorai.009G073600.1, Gorai.009G073600.2, Gorai.012G085000.1, Gorai.012G085000.4, Gorai.012G085000.5, Gorai.006G042900.1, Gorai.006G042900.2, Gorai.006G042900.3, Gorai.006G042900.4, Gorai.006G042900.5, Gorai.006G042900.6, Gorai.001G273200.1, Gorai.001G236500.1, Gorai.001G236500.2, Gorai.001G236500.4, Gorai.001G236500.5, Gorai.001G236500.6, Gorai.001G236500.7, Gorai.001G236500.8, Gorai.001G182700.1,…	map00010
Glycolysis / Gluconeogenesis	305	hexose diphosphatase	ec:3.1.3.11	2	Gorai.012G159400.1, Gorai.012G159400.2	map00010
Glycolysis / Gluconeogenesis	305	ligase	ec:6.2.1.1	11	Gorai.011G198400.1, Gorai.012G012200.1, Gorai.012G012200.2, Gorai.012G012200.3, Gorai.013G247300.5, Gorai.013G247300.7, Gorai.013G247300.8, Gorai.003G105300.1, Gorai.010G219900.1, Gorai.010G219900.2, Gorai.010G219900.3	map00010
Glycolysis / Gluconeogenesis	305	kinase	ec:2.7.2.3	8	Gorai.002G107200.1, Gorai.002G107200.2, Gorai.002G107200.3, Gorai.002G107200.4, Gorai.002G107200.5, Gorai.002G107200.6, Gorai.002G107300.1, Gorai.002G107300.2	map00010
Glycolysis / Gluconeogenesis	305	decarboxylase	ec:4.1.1.1	7	Gorai.006G183900.1, Gorai.006G183900.2, Gorai.006G183900.3, Gorai.006G184000.1, Gorai.006G184000.2, Gorai.006G184000.3, Gorai.011G033400.1	map00010
Glycolysis / Gluconeogenesis	305	acetyltransferase	ec:2.3.1.12	17	Gorai.011G233300.1, Gorai.011G233300.10, Gorai.011G233300.2, Gorai.011G233300.3, Gorai.011G233300.4, Gorai.011G233300.5, Gorai.011G233300.6, Gorai.011G233300.7, Gorai.011G233300.8, Gorai.011G233300.9, Gorai.013G077100.1, Gorai.013G077100.2, Gorai.009G143100.2, Gorai.009G143100.3, Gorai.010G233900.1, Gorai.010G233900.2, Gorai.010G233900.3	map00010
Glycolysis / Gluconeogenesis	305	dehydrogenase (NADP+)	ec:1.2.1.9	5	Gorai.012G089500.1, Gorai.012G089500.3, Gorai.012G089500.4, Gorai.012G089500.5, Gorai.009G061700.1	map00010
Glycolysis / Gluconeogenesis	305	dehydrogenase [NAD(P)+]	ec:1.2.1.5	27	Gorai.012G037500.1, Gorai.012G037500.2, Gorai.012G037500.3, Gorai.012G037500.4, Gorai.012G037500.5, Gorai.012G037500.6, Gorai.009G247000.1, Gorai.009G247000.2, Gorai.009G247000.3, Gorai.009G247000.4, Gorai.003G011600.1, Gorai.003G011600.2, Gorai.003G011600.3, Gorai.003G011600.4, Gorai.003G011600.5, Gorai.003G011600.6, Gorai.005G089100.1, Gorai.005G089100.3, Gorai.008G065200.1, Gorai.009G072900.1,…	map00010
Glycolysis / Gluconeogenesis	305	dehydrogenase (NAD+)	ec:1.2.1.3	23	Gorai.012G037500.1, Gorai.012G037500.2, Gorai.012G037500.4, Gorai.012G037500.5, Gorai.012G037500.6, Gorai.008G158500.1, Gorai.008G158500.2, Gorai.009G247000.1, Gorai.009G247000.2, Gorai.009G247000.3, Gorai.001G261100.2, Gorai.003G011600.1, Gorai.003G011600.2, Gorai.003G011600.3, Gorai.003G011600.4, Gorai.003G011600.5, Gorai.003G011600.6, Gorai.003G095000.1, Gorai.003G095000.2, Gorai.003G095000.3,…	map00010
Glycolysis / Gluconeogenesis	305	aldolase	ec:4.1.2.13	10	Gorai.002G242100.1, Gorai.009G342900.1, Gorai.009G342900.2, Gorai.009G407400.1, Gorai.009G407500.1, Gorai.009G407500.2, Gorai.009G407500.3, Gorai.009G407500.4, Gorai.009G407500.5, Gorai.009G407500.7	map00010
Glycolysis / Gluconeogenesis	305	dehydrogenase	ec:1.1.1.27	1	Gorai.009G297700.1	map00010
Glycolysis / Gluconeogenesis	305	dehydrogenase (acetyl-transferring)	ec:1.2.4.1	27	Gorai.011G241300.1, Gorai.002G022500.1, Gorai.002G022500.5, Gorai.005G187700.1, Gorai.005G187700.2, Gorai.005G187700.3, Gorai.005G195600.1, Gorai.005G195600.2, Gorai.005G195600.3, Gorai.005G195600.4, Gorai.005G195600.5, Gorai.005G195600.6, Gorai.005G195600.7, Gorai.005G195600.9, Gorai.007G112900.1, Gorai.007G112900.2, Gorai.008G130900.1, Gorai.008G131200.1, Gorai.008G208500.1, Gorai.009G154500.1,…	map00010
Glycolysis / Gluconeogenesis	305	dehydrogenase	ec:1.8.1.4	2	Gorai.005G069400.1, Gorai.005G069400.2	map00010
Glycolysis / Gluconeogenesis	305	dehydrogenase (phosphorylating)	ec:1.2.1.12	14	Gorai.012G089500.1, Gorai.012G089500.2, Gorai.012G089500.3, Gorai.012G089500.4, Gorai.012G089500.5, Gorai.013G145400.1, Gorai.002G108700.1, Gorai.001G268500.1, Gorai.001G268500.2, Gorai.001G268500.3, Gorai.001G268500.4, Gorai.007G336900.1, Gorai.007G336900.2, Gorai.007G336900.3	map00010
Glycolysis / Gluconeogenesis	305	(alpha-D-glucose-1,6-bisphosphate-dependent)	ec:5.4.2.2	15	Gorai.012G181800.1, Gorai.012G181800.2, Gorai.012G181800.3, Gorai.012G181800.4, Gorai.012G181800.5, Gorai.012G181800.6, Gorai.012G181800.7, Gorai.002G176200.1, Gorai.002G176200.2, Gorai.002G176200.3, Gorai.002G176200.6, Gorai.002G176200.4, Gorai.002G176200.5, Gorai.008G282000.1, Gorai.008G282000.2	map00010
Glycolysis / Gluconeogenesis	305	kinase	ec:2.7.1.40	37	Gorai.011G233000.1, Gorai.011G233000.2, Gorai.011G233000.3, Gorai.002G243700.1, Gorai.002G243700.2, Gorai.002G243700.3, Gorai.002G243700.4, Gorai.002G243700.5, Gorai.002G243700.6, Gorai.002G243700.7, Gorai.002G243700.8, Gorai.002G243700.9, Gorai.002G243800.1, Gorai.003G154200.1, Gorai.003G154200.2, Gorai.003G154200.3, Gorai.004G098000.1, Gorai.004G116600.1, Gorai.005G214000.1, Gorai.005G214000.2,…	map00010
Starch and sucrose metabolism	544	decarboxylase	ec:4.1.1.35	19	Gorai.011G256100.1, Gorai.011G256100.2, Gorai.011G256100.3, Gorai.011G256100.4, Gorai.011G256100.5, Gorai.011G256100.6, Gorai.011G256100.7, Gorai.013G258800.1, Gorai.001G118900.1, Gorai.001G118900.2, Gorai.001G118900.3, Gorai.006G108100.1, Gorai.006G108100.2, Gorai.006G108100.3, Gorai.009G088500.1, Gorai.009G100900.1, Gorai.009G100900.2, Gorai.009G100900.3, Gorai.009G100900.4	map00500
Starch and sucrose metabolism	544	phosphorylase	ec:2.4.1.1	1	Gorai.013G260900.2	map00500
Starch and sucrose metabolism	544	isomerase	ec:5.3.1.9	11	Gorai.002G128400.1, Gorai.002G128400.2, Gorai.002G128400.3, Gorai.002G128400.4, Gorai.002G128400.5, Gorai.002G128400.6, Gorai.009G230800.1, Gorai.010G035600.1, Gorai.010G035600.2, Gorai.010G035600.3, Gorai.010G035600.4	map00500
Starch and sucrose metabolism	544	fructokinase (phosphorylating)	ec:2.7.1.4	11	Gorai.013G230400.1, Gorai.013G230400.2, Gorai.010G004700.2, Gorai.010G004700.4, Gorai.001G087000.3, Gorai.004G074000.1, Gorai.007G143300.1, Gorai.007G143300.2, Gorai.007G143300.3, Gorai.007G143300.4, Gorai.010G004700.1	map00500
Starch and sucrose metabolism	544	glucokinase (phosphorylating)	ec:2.7.1.2	6	Gorai.013G230400.1, Gorai.013G230400.2, Gorai.010G004700.2, Gorai.010G004700.4, Gorai.006G034800.1, Gorai.010G004700.1	map00500
Starch and sucrose metabolism	544	hexokinase type IV glucokinase	ec:2.7.1.1	2	Gorai.006G096800.1, Gorai.006G096800.2	map00500
Starch and sucrose metabolism	544	4-epimerase	ec:5.1.3.6	1	Gorai.007G225300.1	map00500
Starch and sucrose metabolism	544	endo-1,4-beta-D-glucanase	ec:3.2.1.4	10	Gorai.003G080800.1, Gorai.003G080800.2, Gorai.003G080800.3, Gorai.003G080800.4, Gorai.003G080800.5, Gorai.004G133700.1, Gorai.004G133700.2, Gorai.004G133700.3, Gorai.004G133700.4, Gorai.008G254000.1	map00500
Starch and sucrose metabolism	544	saccharogen amylase	ec:3.2.1.2	19	Gorai.011G180900.1, Gorai.011G181000.1, Gorai.011G181000.2, Gorai.011G181000.3, Gorai.011G185700.1, Gorai.011G185700.2, Gorai.007G228700.1, Gorai.005G057300.1, Gorai.005G057300.2, Gorai.005G057300.3, Gorai.004G033500.1, Gorai.004G033500.2, Gorai.004G033500.3, Gorai.003G034400.1, Gorai.003G034400.2, Gorai.003G034500.1, Gorai.006G073600.1, Gorai.007G099200.1, Gorai.008G218300.4	map00500
Starch and sucrose metabolism	544	glycogenase	ec:3.2.1.1	30	Gorai.012G008800.1, Gorai.012G008800.2, Gorai.012G008800.3, Gorai.009G305300.1, Gorai.009G305300.10, Gorai.009G305300.2, Gorai.009G305300.3, Gorai.009G305300.4, Gorai.009G305300.5, Gorai.009G305300.6, Gorai.009G305300.7, Gorai.009G305300.8, Gorai.009G305300.9, Gorai.005G139200.1, Gorai.005G139200.2, Gorai.005G139200.3, Gorai.002G132300.1, Gorai.007G082900.1, Gorai.007G082900.2, Gorai.007G082900.3…	map00500
Starch and sucrose metabolism	544	1,4-alpha-galacturonidase	ec:3.2.1.67	15	Gorai.011G194200.1, Gorai.012G172100.1, Gorai.004G134000.1, Gorai.004G134000.2, Gorai.004G134000.3, Gorai.004G147300.1, Gorai.004G147300.2, Gorai.004G147300.3, Gorai.004G147300.4, Gorai.004G147300.5, Gorai.006G137600.5, Gorai.007G026000.1, Gorai.007G026000.2, Gorai.007G026000.3, Gorai.007G026000.4	map00500
Starch and sucrose metabolism	544	levan hydrolase	ec:3.2.1.65	4	Gorai.013G220200.1, Gorai.013G220200.2, Gorai.013G220200.3, Gorai.013G220200.4	map00500
Starch and sucrose metabolism	544	pectin demethoxylase	ec:3.1.1.11	38	Gorai.011G202100.1, Gorai.011G202200.1, Gorai.012G002600.1, Gorai.010G095000.1, Gorai.004G144600.1, Gorai.004G201400.1, Gorai.007G090200.1, Gorai.001G017200.1, Gorai.003G168700.1, Gorai.001G018300.2, Gorai.002G031100.1, Gorai.002G175900.1, Gorai.001G018200.1, Gorai.006G014000.1, Gorai.006G014000.2, Gorai.006G160500.1, Gorai.006G212000.1, Gorai.006G212000.2, Gorai.006G215400.1, Gorai.007G015300.1,…	map00500
Starch and sucrose metabolism	544	alpha-glucosidase	ec:3.2.1.48	35	Gorai.011G203600.1, Gorai.011G203600.2, Gorai.013G139600.1, Gorai.013G139600.2, Gorai.013G220200.1, Gorai.013G220200.2, Gorai.013G220200.3, Gorai.013G220200.4, Gorai.004G235500.3, Gorai.004G235500.4, Gorai.006G212600.1, Gorai.006G212600.2, Gorai.006G212600.3, Gorai.006G212600.4, Gorai.006G212600.5, Gorai.003G114000.1, Gorai.004G235500.1, Gorai.006G130500.1, Gorai.006G130500.2, Gorai.006G130500.3,…	map00500
Starch and sucrose metabolism	544	endo-1,3-beta-D-glucosidase	ec:3.2.1.39	34	Gorai.012G009200.1, Gorai.012G043900.1, Gorai.013G202800.1, Gorai.013G263800.1, Gorai.N004800.1, Gorai.009G202900.2, Gorai.004G097500.1, Gorai.006G134600.1, Gorai.001G204900.2, Gorai.002G092600.1, Gorai.002G092600.2, Gorai.004G128800.1, Gorai.004G128800.2, Gorai.004G128800.3, Gorai.002G114200.1, Gorai.001G204900.1, Gorai.004G064200.1, Gorai.001G216900.1, Gorai.001G216900.2, Gorai.001G216900.3, Go…	map00500
Starch and sucrose metabolism	544	1,4-beta-xylosidase	ec:3.2.1.37	8	Gorai.005G218000.1, Gorai.005G218000.2, Gorai.005G218000.3, Gorai.005G218000.4, Gorai.007G368700.1, Gorai.007G368700.2, Gorai.008G183500.1, Gorai.008G183500.2	map00500
Starch and sucrose metabolism	544	beta-glucuronide glucuronohydrolase glucuronidase	ec:3.2.1.31	2	Gorai.004G108900.1, Gorai.004G108900.2	map00500
Starch and sucrose metabolism	544	invertase	ec:3.2.1.26	35	Gorai.011G203600.1, Gorai.011G203600.2, Gorai.013G139600.1, Gorai.013G139600.2, Gorai.013G220200.1, Gorai.013G220200.2, Gorai.013G220200.3, Gorai.013G220200.4, Gorai.004G235500.3, Gorai.004G235500.4, Gorai.006G212600.1, Gorai.006G212600.2, Gorai.006G212600.3, Gorai.006G212600.4, Gorai.006G212600.5, Gorai.003G114000.1, Gorai.004G235500.1, Gorai.006G130500.1, Gorai.006G130500.2, Gorai.006G130500.3,…	map00500
Starch and sucrose metabolism	544	gentiobiase	ec:3.2.1.21	27	Gorai.011G198200.1, Gorai.013G093000.1, Gorai.013G114800.10, Gorai.013G114800.11, Gorai.013G114800.2, Gorai.013G114800.3, Gorai.013G114800.5, Gorai.013G165100.1, Gorai.013G165100.2, Gorai.013G165100.3, Gorai.013G165100.4, Gorai.013G260700.1, Gorai.013G260700.2, Gorai.013G260700.3, Gorai.013G260700.4, Gorai.012G147500.1, Gorai.003G088100.1, Gorai.003G088100.2, Gorai.003G088100.3, Gorai.001G143600.…	map00500
Starch and sucrose metabolism	544	maltase	ec:3.2.1.20	10	Gorai.009G115500.1, Gorai.009G115500.2, Gorai.009G115500.3, Gorai.009G115500.4, Gorai.002G191800.1, Gorai.002G191800.2, Gorai.007G368700.1, Gorai.007G368700.2, Gorai.008G183500.1, Gorai.008G183500.2	map00500
Starch and sucrose metabolism	544	pectin depolymerase	ec:3.2.1.15	41	Gorai.011G194200.1, Gorai.012G035300.1, Gorai.012G035300.2, Gorai.012G172100.1, Gorai.013G020700.1, Gorai.013G020700.2, Gorai.005G268900.1, Gorai.002G161400.1, Gorai.001G016500.1, Gorai.001G158900.1, Gorai.003G155800.1, Gorai.004G134000.1, Gorai.004G134000.2, Gorai.004G134000.3, Gorai.004G138900.1, Gorai.004G147300.1, Gorai.004G147300.2, Gorai.004G147300.3, Gorai.004G147300.4, Gorai.004G147300.5,…	map00500
Starch and sucrose metabolism	544	uridylyltransferase	ec:2.7.7.9	1	Gorai.011G181500.1	map00500
Starch and sucrose metabolism	544	phosphatase	ec:3.1.3.24	18	Gorai.009G301900.1, Gorai.009G301900.2, Gorai.009G301900.3, Gorai.009G301900.4, Gorai.009G301900.5, Gorai.009G301900.6, Gorai.009G395300.1, Gorai.009G395300.10, Gorai.009G395300.11, Gorai.009G395300.12, Gorai.009G395300.13, Gorai.009G395300.2, Gorai.009G395300.3, Gorai.009G395300.4, Gorai.009G395300.5, Gorai.009G395300.6, Gorai.009G395300.7, Gorai.009G395300.9	map00500
Starch and sucrose metabolism	544	trehalose 6-phosphatase	ec:3.1.3.12	11	Gorai.010G241200.1, Gorai.005G183800.1, Gorai.005G183800.2, Gorai.005G183800.3, Gorai.003G169300.1, Gorai.003G169300.2, Gorai.004G103500.1, Gorai.004G103500.2, Gorai.004G103500.3, Gorai.008G236800.1, Gorai.008G236800.2	map00500
Starch and sucrose metabolism	544	adenylyltransferase	ec:2.7.7.27	14	Gorai.013G035800.1, Gorai.013G035800.2, Gorai.013G035800.3, Gorai.005G244900.1, Gorai.005G244900.2, Gorai.005G244900.3, Gorai.005G244900.4, Gorai.007G163700.1, Gorai.007G163700.2, Gorai.007G163700.3, Gorai.009G200400.1, Gorai.009G200400.2, Gorai.009G200400.3, Gorai.001G224500.1	map00500
Starch and sucrose metabolism	544	4-alpha-galacturonosyltransferase	ec:2.4.1.43	30	Gorai.012G049900.1, Gorai.012G049900.2, Gorai.012G049900.3, Gorai.012G049900.4, Gorai.012G058400.1, Gorai.012G131400.1, Gorai.013G063700.1, Gorai.013G063700.2, Gorai.013G063700.3, Gorai.012G042500.10, Gorai.012G042500.8, Gorai.001G104800.1, Gorai.001G104800.2, Gorai.001G104800.3, Gorai.001G188500.1, Gorai.001G188500.2, Gorai.001G188500.3, Gorai.001G188500.4, Gorai.001G188500.5, Gorai.001G188500.6…	map00500
Starch and sucrose metabolism	544	synthase	ec:2.4.1.34	22	Gorai.012G128700.1, Gorai.013G075600.1, Gorai.011G119900.1, Gorai.003G109000.1, Gorai.003G109000.2, Gorai.003G109000.3, Gorai.003G109000.4, Gorai.003G109000.5, Gorai.003G109000.6, Gorai.003G109000.7, Gorai.004G092500.1, Gorai.004G092500.2, Gorai.004G092500.3, Gorai.004G092600.1, Gorai.004G092600.2, Gorai.004G092600.3, Gorai.004G092600.4, Gorai.004G018200.1, Gorai.004G018200.2, Gorai.004G018200.3,…	map00500
Starch and sucrose metabolism	544	synthase (GDP-forming)	ec:2.4.1.29	2	Gorai.003G092600.2, Gorai.003G092600.1	map00500
Starch and sucrose metabolism	544	disproportionating enzyme	ec:2.4.1.25	4	Gorai.003G047100.1, Gorai.003G047100.2, Gorai.003G047100.3, Gorai.003G047100.4	map00500
Starch and sucrose metabolism	544	synthase (glycosyl-transferring)	ec:2.4.1.21	22	Gorai.004G128700.1, Gorai.004G128700.10, Gorai.004G128700.11, Gorai.004G128700.12, Gorai.004G128700.2, Gorai.004G128700.3, Gorai.004G128700.4, Gorai.004G128700.5, Gorai.004G128700.6, Gorai.004G128700.7, Gorai.004G128700.8, Gorai.004G128700.9, Gorai.001G239200.1, Gorai.006G016400.1, Gorai.006G205000.1, Gorai.006G205000.2, Gorai.011G013800.1, Gorai.011G013800.2, Gorai.011G013800.3, Gorai.011G013800…	map00500
Starch and sucrose metabolism	544	branching enzyme	ec:2.4.1.18	9	Gorai.012G052300.1, Gorai.006G021200.1, Gorai.004G098100.1, Gorai.007G217200.1, Gorai.009G406400.2, Gorai.009G406400.5, Gorai.009G406400.6, Gorai.009G406400.7, Gorai.009G406400.8	map00500
Starch and sucrose metabolism	544	1-naphthol glucuronyltransferase	ec:2.4.1.17	2	Gorai.013G269400.1, Gorai.013G269400.2	map00500
Starch and sucrose metabolism	544	synthase (UDP-forming)	ec:2.4.1.15	11	Gorai.010G241200.1, Gorai.005G183800.1, Gorai.005G183800.2, Gorai.005G183800.3, Gorai.004G103500.1, Gorai.004G103500.2, Gorai.004G103500.3, Gorai.005G152400.1, Gorai.005G152400.2, Gorai.005G152400.3, Gorai.005G152400.4	map00500
Starch and sucrose metabolism	544	synthase	ec:2.4.1.14	3	Gorai.013G235900.1, Gorai.013G247000.1, Gorai.004G292800.1	map00500
Starch and sucrose metabolism	544	synthase	ec:2.4.1.13	19	Gorai.013G222400.1, Gorai.013G222400.2, Gorai.004G142700.1, Gorai.004G142700.2, Gorai.001G017700.1, Gorai.009G038000.1, Gorai.009G038000.2, Gorai.009G038000.3, Gorai.009G038000.4, Gorai.009G038000.5, Gorai.009G038000.6, Gorai.009G038000.7, Gorai.010G091800.1, Gorai.010G091800.2, Gorai.010G092300.1, Gorai.010G092300.2, Gorai.010G092300.3, Gorai.010G092300.4, Gorai.010G092300.5	map00500
Starch and sucrose metabolism	544	synthase (UDP-forming)	ec:2.4.1.12	64	Gorai.012G056500.1, Gorai.010G028300.1, Gorai.010G028300.2, Gorai.010G028300.3, Gorai.001G238100.1, Gorai.001G238100.2, Gorai.003G092600.2, Gorai.003G092600.3, Gorai.004G057400.1, Gorai.002G150300.1, Gorai.002G150300.2, Gorai.002G150300.3, Gorai.002G150300.4, Gorai.003G049300.1, Gorai.003G049300.2, Gorai.003G049300.3, Gorai.003G049300.4, Gorai.001G044700.1, Gorai.001G044700.2, Gorai.001G044700.3,…	map00500
Starch and sucrose metabolism	544	synthase	ec:2.4.1.11	11	Gorai.004G128700.1, Gorai.004G128700.10, Gorai.004G128700.11, Gorai.004G128700.12, Gorai.004G128700.2, Gorai.004G128700.3, Gorai.004G128700.5, Gorai.004G128700.6, Gorai.004G128700.7, Gorai.004G128700.8, Gorai.004G128700.9	map00500
Starch and sucrose metabolism	544	6-dehydrogenase	ec:1.1.1.22	9	Gorai.013G092600.1, Gorai.013G092600.2, Gorai.005G144700.1, Gorai.007G081800.1, Gorai.008G095900.1, Gorai.008G177900.1, Gorai.008G177900.2, Gorai.008G177900.3, Gorai.008G249000.1	map00500
Starch and sucrose metabolism	544	ec:5.4.2.6 beta-phosphoglucomutase	ec:5.4.2.6	1	Gorai.013G130100.1	map00500
Starch and sucrose metabolism	544	(alpha-D-glucose-1,6-bisphosphate-dependent)	ec:5.4.2.2	15	Gorai.012G181800.1, Gorai.012G181800.2, Gorai.012G181800.3, Gorai.012G181800.4, Gorai.012G181800.5, Gorai.012G181800.6, Gorai.012G181800.7, Gorai.002G176200.1, Gorai.002G176200.2, Gorai.002G176200.3, Gorai.002G176200.6, Gorai.002G176200.4, Gorai.002G176200.5, Gorai.008G282000.1, Gorai.008G282000.2	map00500
Ether lipid metabolism	44	D	ec:3.1.4.4	14	Gorai.011G193900.1, Gorai.007G094300.1, Gorai.007G094300.2, Gorai.007G094300.3, Gorai.007G094300.4, Gorai.007G094300.5, Gorai.008G061600.1, Gorai.011G083000.1, Gorai.011G083000.2, Gorai.011G083000.3, Gorai.011G083000.4, Gorai.011G083000.5, Gorai.011G083000.6, Gorai.003G005500.4	map00565
Ether lipid metabolism	44	C	ec:3.1.4.3	8	Gorai.013G112000.1, Gorai.013G112000.2, Gorai.013G112000.3, Gorai.001G058300.1, Gorai.001G058300.4, Gorai.007G043000.1, Gorai.007G043000.2, Gorai.007G043000.3	map00565
Ether lipid metabolism	44	phosphatase	ec:3.1.3.4	8	Gorai.009G419800.1, Gorai.009G422400.2, Gorai.010G018400.1, Gorai.010G018400.3, Gorai.010G018400.4, Gorai.010G231100.1, Gorai.010G231100.2, Gorai.001G248000.1	map00565
Ether lipid metabolism	44	A2	ec:3.1.1.4	14	Gorai.011G216900.1, Gorai.012G018700.1, Gorai.012G018700.2, Gorai.009G270900.1, Gorai.001G133600.2, Gorai.001G133600.3, Gorai.001G133600.4, Gorai.009G001900.1, Gorai.009G001900.2, Gorai.009G001900.3, Gorai.009G001900.4, Gorai.009G030300.1, Gorai.009G210300.1, Gorai.009G210300.2	map00565
Cutin, suberine and wax biosynthesis	9	O-acyltransferase	ec:2.3.1.20	9	Gorai.012G127500.1, Gorai.001G013100.1, Gorai.001G013100.2, Gorai.001G013100.3, Gorai.001G155000.1, Gorai.007G064100.2, Gorai.007G064100.3, Gorai.007G064100.5, Gorai.007G064200.1	map00073
Glycerophospholipid metabolism	206	phosphodiesterase	ec:3.1.4.46	11	Gorai.009G262200.2, Gorai.009G262200.3, Gorai.009G262200.4, Gorai.009G262200.5, Gorai.002G094900.1, Gorai.002G094900.2, Gorai.002G094900.3, Gorai.009G445400.1, Gorai.009G445400.2, Gorai.011G087800.1, Gorai.011G087800.2	map00564
Glycerophospholipid metabolism	206	decarboxylase	ec:4.1.1.65	3	Gorai.003G172200.1, Gorai.008G014600.1, Gorai.008G014600.2	map00564
Glycerophospholipid metabolism	206	D	ec:3.1.4.4	14	Gorai.011G193900.1, Gorai.007G094300.1, Gorai.007G094300.2, Gorai.007G094300.3, Gorai.007G094300.4, Gorai.007G094300.5, Gorai.008G061600.1, Gorai.011G083000.1, Gorai.011G083000.2, Gorai.011G083000.3, Gorai.011G083000.4, Gorai.011G083000.5, Gorai.011G083000.6, Gorai.003G005500.4	map00564
Glycerophospholipid metabolism	206	C	ec:3.1.4.3	8	Gorai.013G112000.1, Gorai.013G112000.2, Gorai.013G112000.3, Gorai.001G058300.1, Gorai.001G058300.4, Gorai.007G043000.1, Gorai.007G043000.2, Gorai.007G043000.3	map00564
Glycerophospholipid metabolism	206	3-phosphatidyltransferase	ec:2.7.8.11	3	Gorai.002G198300.1, Gorai.002G198300.2, Gorai.002G198300.3	map00564
Glycerophospholipid metabolism	206	N-methyltransferase	ec:2.1.1.103	12	Gorai.013G227000.1, Gorai.005G132000.1, Gorai.005G132000.2, Gorai.005G132000.3, Gorai.005G132000.4, Gorai.005G132000.5, Gorai.005G132000.6, Gorai.005G132000.7, Gorai.008G289900.1, Gorai.008G289900.2, Gorai.008G289900.3, Gorai.008G289900.4	map00564
Glycerophospholipid metabolism	206	A1	ec:3.1.1.32	11	Gorai.009G267200.1, Gorai.009G267200.2, Gorai.009G267200.3, Gorai.009G267200.4, Gorai.009G267200.5, Gorai.009G267200.6, Gorai.009G267200.7, Gorai.009G267200.8, Gorai.009G267200.9, Gorai.007G142100.1, Gorai.007G142100.2	map00564
Glycerophospholipid metabolism	206	dehydrogenase (NAD+)	ec:1.1.1.8	14	Gorai.006G036200.1, Gorai.006G135700.1, Gorai.006G135700.10, Gorai.006G135700.2, Gorai.006G135700.3, Gorai.006G135700.4, Gorai.006G135700.5, Gorai.006G135700.6, Gorai.006G135700.7, Gorai.006G135700.8, Gorai.006G135700.9, Gorai.010G191500.1, Gorai.010G191500.2, Gorai.010G191500.3	map00564
Glycerophospholipid metabolism	206	phosphatase	ec:3.1.3.75	7	Gorai.009G140100.1, Gorai.009G140100.2, Gorai.011G067300.1, Gorai.011G067300.2, Gorai.011G067300.3, Gorai.011G067300.4, Gorai.009G030700.1	map00564
Glycerophospholipid metabolism	206	cytidylyltransferase	ec:2.7.7.41	14	Gorai.013G268700.1, Gorai.013G268700.2, Gorai.003G144600.1, Gorai.003G144600.2, Gorai.002G093700.1, Gorai.004G032600.1, Gorai.009G182700.1, Gorai.009G182700.2, Gorai.009G182700.3, Gorai.009G182700.4, Gorai.011G010000.1, Gorai.011G010000.2, Gorai.002G093700.2, Gorai.002G093700.3	map00564
Glycerophospholipid metabolism	206	cytidylyltransferase	ec:2.7.7.15	6	Gorai.001G213900.1, Gorai.001G213900.2, Gorai.001G213900.3, Gorai.001G213900.4, Gorai.001G213900.5, Gorai.001G213900.6	map00564
Glycerophospholipid metabolism	206	O-acyltransferase	ec:2.3.1.51	6	Gorai.012G112800.1, Gorai.011G267100.1, Gorai.011G267200.1, Gorai.006G138600.1, Gorai.006G138600.2, Gorai.006G181200.1	map00564
Glycerophospholipid metabolism	206	O-acyltransferase	ec:2.3.1.43	3	Gorai.004G264000.1, Gorai.004G057300.1, Gorai.004G057300.2	map00564
Glycerophospholipid metabolism	206	dehydrogenase [NAD(P)+]	ec:1.1.1.94	4	Gorai.006G036200.1, Gorai.010G191500.1, Gorai.010G191500.2, Gorai.010G191500.3	map00564
Glycerophospholipid metabolism	206	1-O-acyltransferase	ec:2.3.1.15	15	Gorai.012G158300.1, Gorai.012G158300.2, Gorai.012G158300.3, Gorai.013G264100.1, Gorai.013G264100.2, Gorai.013G264100.3, Gorai.013G264100.4, Gorai.011G267100.1, Gorai.007G033500.4, Gorai.007G033500.5, Gorai.005G258500.1, Gorai.007G033500.1, Gorai.007G033500.2, Gorai.007G033500.3, Gorai.007G100100.1	map00564
Glycerophospholipid metabolism	206	phosphatase	ec:3.1.3.4	8	Gorai.009G419800.1, Gorai.009G422400.2, Gorai.010G018400.1, Gorai.010G018400.3, Gorai.010G018400.4, Gorai.010G231100.1, Gorai.010G231100.2, Gorai.001G248000.1	map00564
Glycerophospholipid metabolism	206	kinase (ATP)	ec:2.7.1.107	36	Gorai.012G137000.1, Gorai.013G066500.1, Gorai.013G073400.1, Gorai.013G073400.2, Gorai.013G073400.3, Gorai.013G073400.4, Gorai.013G073400.5, Gorai.013G073400.6, Gorai.013G245800.1, Gorai.013G245800.2, Gorai.013G245800.3, Gorai.013G245800.4, Gorai.001G077800.4, Gorai.001G077800.5, Gorai.001G077800.1, Gorai.001G077800.2, Gorai.001G077800.3, Gorai.002G077100.2, Gorai.004G159600.1, Gorai.004G159600.2,…	map00564
Glycerophospholipid metabolism	206	O-phosphatidyltransferase	ec:2.7.8.8	2	Gorai.006G006000.2, Gorai.006G006000.3	map00564
Glycerophospholipid metabolism	206	3-phosphatidyltransferase	ec:2.7.8.5	6	Gorai.012G092300.1, Gorai.012G092300.2, Gorai.013G024300.1, Gorai.013G024300.2, Gorai.013G024300.3, Gorai.013G024300.4	map00564
Glycerophospholipid metabolism	206	dehydrogenase	ec:1.1.5.3	3	Gorai.010G205900.1, Gorai.010G205900.2, Gorai.010G205900.3	map00564
Glycerophospholipid metabolism	206	kinase	ec:2.7.1.82	8	Gorai.009G259200.1, Gorai.009G259200.2, Gorai.009G259200.3, Gorai.010G133400.1, Gorai.010G133400.2, Gorai.010G133400.3, Gorai.010G133400.4, Gorai.010G133400.5	map00564
Glycerophospholipid metabolism	206	lecithinase B	ec:3.1.1.5	2	Gorai.002G057200.1, Gorai.002G057200.2	map00564
Glycerophospholipid metabolism	206	A2	ec:3.1.1.4	14	Gorai.011G216900.1, Gorai.012G018700.1, Gorai.012G018700.2, Gorai.009G270900.1, Gorai.001G133600.2, Gorai.001G133600.3, Gorai.001G133600.4, Gorai.009G001900.1, Gorai.009G001900.2, Gorai.009G001900.3, Gorai.009G001900.4, Gorai.009G030300.1, Gorai.009G210300.1, Gorai.009G210300.2	map00564
Glycerophospholipid metabolism	206	kinase	ec:2.7.1.32	4	Gorai.011G221600.1, Gorai.009G259200.1, Gorai.009G259200.2, Gorai.009G259200.3	map00564
Glycerophospholipid metabolism	206	oxidase	ec:1.1.3.21	2	Gorai.010G205900.1, Gorai.010G205900.2	map00564
Synthesis and degradation of ketone bodies	16	lyase	ec:4.1.3.4	9	Gorai.001G135600.1, Gorai.001G135600.2, Gorai.001G135600.3, Gorai.001G135600.4, Gorai.007G352100.1, Gorai.007G352100.3, Gorai.007G352100.4, Gorai.007G352100.5, Gorai.007G352100.6	map00072
Synthesis and degradation of ketone bodies	16	dehydrogenase	ec:1.1.1.30	3	Gorai.007G162800.1, Gorai.001G100300.2, Gorai.001G100300.3	map00072
Synthesis and degradation of ketone bodies	16	synthase	ec:2.3.3.10	4	Gorai.003G163200.1, Gorai.003G163200.2, Gorai.004G207000.1, Gorai.008G243100.1	map00072
Glycosylphosphatidylinositol(GPI)-anchor biosynthesis	1	N-acetylglucosaminyltransferase	ec:2.4.1.198	1	Gorai.006G250700.1	map00563
Inositol phosphate metabolism	122	C	ec:3.1.4.3	8	Gorai.013G112000.1, Gorai.013G112000.2, Gorai.013G112000.3, Gorai.001G058300.1, Gorai.001G058300.4, Gorai.007G043000.1, Gorai.007G043000.2, Gorai.007G043000.3	map00562
Inositol phosphate metabolism	122	phospholipase C	ec:3.1.4.11	22	Gorai.012G076900.1, Gorai.012G076900.2, Gorai.012G076900.3, Gorai.012G076900.4, Gorai.012G076900.5, Gorai.012G076900.6, Gorai.012G076900.7, Gorai.006G106400.1, Gorai.006G106400.2, Gorai.006G106400.3, Gorai.006G106400.4, Gorai.006G106400.5, Gorai.009G091800.2, Gorai.009G091900.1, Gorai.009G091900.2, Gorai.009G091900.3, Gorai.009G091900.4, Gorai.009G091900.5, Gorai.010G197900.1, Gorai.010G197900.2,…	map00562
Inositol phosphate metabolism	122	3-phosphatidyltransferase	ec:2.7.8.11	3	Gorai.002G198300.1, Gorai.002G198300.2, Gorai.002G198300.3	map00562
Inositol phosphate metabolism	122	isomerase	ec:5.3.1.1	9	Gorai.011G261700.1, Gorai.012G153600.1, Gorai.004G005000.1, Gorai.002G192900.1, Gorai.002G192900.2, Gorai.002G192900.3, Gorai.003G131500.1, Gorai.009G099100.1, Gorai.009G099100.2	map00562
Inositol phosphate metabolism	122	oxygenase	ec:1.13.99.1	14	Gorai.009G138300.2, Gorai.009G138300.3, Gorai.009G138300.4, Gorai.009G138300.1, Gorai.009G138300.5, Gorai.010G079700.1, Gorai.010G079700.2, Gorai.010G079700.3, Gorai.010G079700.4, Gorai.010G079700.5, Gorai.010G079700.6, Gorai.010G079700.7, Gorai.010G079700.8, Gorai.010G079700.9	map00562
Inositol phosphate metabolism	122	3-phosphatase	ec:3.1.3.67	2	Gorai.008G023600.1, Gorai.008G023600.2	map00562
Inositol phosphate metabolism	122	inositol-polyphosphate phosphatase	ec:3.1.3.62	2	Gorai.010G195300.1, Gorai.010G195300.2	map00562
Inositol phosphate metabolism	122	1-phosphatase	ec:3.1.3.57	2	Gorai.002G074400.1, Gorai.002G074400.2	map00562
Inositol phosphate metabolism	122	5-phosphatase	ec:3.1.3.36	7	Gorai.012G115300.1, Gorai.012G115300.2, Gorai.003G002700.2, Gorai.003G002700.3, Gorai.003G002700.1, Gorai.003G002700.4, Gorai.009G205700.1	map00562
Inositol phosphate metabolism	122	phosphatase	ec:3.1.3.25	5	Gorai.009G151200.1, Gorai.009G151200.2, Gorai.009G183400.1, Gorai.009G183400.2, Gorai.009G183400.3	map00562
Inositol phosphate metabolism	122	5/6-kinase	ec:2.7.1.159	1	Gorai.007G033100.2	map00562
Inositol phosphate metabolism	122	2-kinase	ec:2.7.1.158	2	Gorai.009G200000.1, Gorai.009G200000.2	map00562
Inositol phosphate metabolism	122	3-kinase	ec:2.7.1.137	3	Gorai.002G185300.1, Gorai.002G185300.2, Gorai.002G185300.3	map00562
Inositol phosphate metabolism	122	1-kinase	ec:2.7.1.134	10	Gorai.011G224600.1, Gorai.011G224600.2, Gorai.011G224600.3, Gorai.011G224600.4, Gorai.011G224600.5, Gorai.011G224600.6, Gorai.007G033100.2, Gorai.006G217500.1, Gorai.006G217500.2, Gorai.007G033100.1	map00562
Inositol phosphate metabolism	122	3-kinase	ec:2.7.1.127	3	Gorai.008G211900.1, Gorai.008G211900.2, Gorai.008G211900.4	map00562
Inositol phosphate metabolism	122	2-dehydrogenase	ec:1.1.1.18	1	Gorai.008G234200.1	map00562
Inositol phosphate metabolism	122	synthase	ec:5.5.1.4	11	Gorai.003G044700.6, Gorai.003G044700.1, Gorai.003G044700.2, Gorai.003G044700.3, Gorai.003G044700.4, Gorai.003G044700.5, Gorai.007G241600.1, Gorai.007G241600.2, Gorai.007G241600.3, Gorai.007G241600.4, Gorai.007G241600.5	map00562
Inositol phosphate metabolism	122	5-kinase	ec:2.7.1.68	3	Gorai.009G283000.1, Gorai.004G153600.1, Gorai.009G242800.1	map00562
Inositol phosphate metabolism	122	4-kinase	ec:2.7.1.67	15	Gorai.012G146100.1, Gorai.012G146100.2, Gorai.012G146100.3, Gorai.012G146100.4, Gorai.012G146100.5, Gorai.013G098100.1, Gorai.010G148500.1, Gorai.010G148500.3, Gorai.010G148500.5, Gorai.010G148500.6, Gorai.001G154500.1, Gorai.001G154500.2, Gorai.003G078600.1, Gorai.008G094100.1, Gorai.008G094100.2	map00562
Fatty acid degradation	146	hydratase	ec:4.2.1.74	6	Gorai.011G191800.1, Gorai.011G191800.2, Gorai.011G191800.3, Gorai.011G191800.4, Gorai.011G191800.5, Gorai.011G191800.6	map00071
Fatty acid degradation	146	hydratase	ec:4.2.1.17	25	Gorai.011G191800.1, Gorai.011G191800.2, Gorai.011G191800.3, Gorai.011G191800.4, Gorai.011G191800.5, Gorai.011G191800.6, Gorai.013G178700.1, Gorai.011G199000.1, Gorai.N005500.1, Gorai.N005500.2, Gorai.N005500.3, Gorai.004G280500.1, Gorai.004G280500.2, Gorai.004G280500.3, Gorai.006G076600.1, Gorai.007G087700.3, Gorai.007G233000.1, Gorai.007G233000.2, Gorai.007G233000.3, Gorai.007G233000.4, Gorai.00…	map00071
Fatty acid degradation	146	1-monooxygenase	ec:1.14.15.3	4	Gorai.004G159000.1, Gorai.004G213300.1, Gorai.007G100300.1, Gorai.008G247600.1	map00071
Fatty acid degradation	146	dehydrogenase	ec:1.1.1.1	29	Gorai.009G073600.1, Gorai.009G073600.2, Gorai.012G085000.1, Gorai.012G085000.4, Gorai.012G085000.5, Gorai.006G042900.1, Gorai.006G042900.2, Gorai.006G042900.3, Gorai.006G042900.4, Gorai.006G042900.5, Gorai.006G042900.6, Gorai.001G273200.1, Gorai.001G236500.1, Gorai.001G236500.2, Gorai.001G236500.4, Gorai.001G236500.5, Gorai.001G236500.6, Gorai.001G236500.7, Gorai.001G236500.8, Gorai.001G182700.1,…	map00071
Fatty acid degradation	146	ligase	ec:6.2.1.3	22	Gorai.001G145200.1, Gorai.001G145200.10, Gorai.001G145200.2, Gorai.001G145200.3, Gorai.001G145200.4, Gorai.001G145200.5, Gorai.001G145200.6, Gorai.001G145200.7, Gorai.001G145200.8, Gorai.001G145200.9, Gorai.003G080500.1, Gorai.003G080500.3, Gorai.001G098700.1, Gorai.001G098700.2, Gorai.002G023900.1, Gorai.006G052200.1, Gorai.006G052200.2, Gorai.006G052200.3, Gorai.006G052200.4, Gorai.006G052200.5…	map00071
Fatty acid degradation	146	dehydrogenase (NAD+)	ec:1.2.1.3	23	Gorai.012G037500.1, Gorai.012G037500.2, Gorai.012G037500.4, Gorai.012G037500.5, Gorai.012G037500.6, Gorai.008G158500.1, Gorai.008G158500.2, Gorai.009G247000.1, Gorai.009G247000.2, Gorai.009G247000.3, Gorai.001G261100.2, Gorai.003G011600.1, Gorai.003G011600.2, Gorai.003G011600.3, Gorai.003G011600.4, Gorai.003G011600.5, Gorai.003G011600.6, Gorai.003G095000.1, Gorai.003G095000.2, Gorai.003G095000.3,…	map00071
Fatty acid degradation	146	dehydrogenase	ec:1.1.1.35	17	Gorai.011G191800.1, Gorai.011G191800.2, Gorai.011G191800.3, Gorai.011G191800.4, Gorai.011G191800.5, Gorai.011G191800.6, Gorai.011G199000.1, Gorai.N005500.1, Gorai.N005500.2, Gorai.N005500.3, Gorai.002G068600.1, Gorai.004G280500.1, Gorai.004G280500.2, Gorai.004G280500.3, Gorai.006G076600.1, Gorai.010G073100.1, Gorai.010G073100.2	map00071
Fatty acid degradation	146	oxidase	ec:1.3.3.6	23	Gorai.001G247400.1, Gorai.001G247400.2, Gorai.002G020600.1, Gorai.002G020600.2, Gorai.002G020600.3, Gorai.005G198300.1, Gorai.006G183300.1, Gorai.006G183300.2, Gorai.006G213900.1, Gorai.007G028900.1, Gorai.007G028900.2, Gorai.007G028900.3, Gorai.007G028900.4, Gorai.007G240800.1, Gorai.007G240800.2, Gorai.007G240800.3, Gorai.008G155500.1, Gorai.008G155500.2, Gorai.008G233600.1, Gorai.008G233600.2,…	map00071
Fatty acid degradation	146	ligase	ec:6.2.1.20	1	Gorai.005G000400.1	map00071
Fatty acid degradation	146	epimerase	ec:5.1.2.3	13	Gorai.011G191800.1, Gorai.011G191800.2, Gorai.011G191800.3, Gorai.011G191800.4, Gorai.011G191800.5, Gorai.011G191800.6, Gorai.011G199000.1, Gorai.N005500.1, Gorai.N005500.2, Gorai.N005500.3, Gorai.004G280500.1, Gorai.004G280500.2, Gorai.004G280500.3	map00071
Fatty acid degradation	146	monooxygenase	ec:1.14.14.1	16	Gorai.012G133700.1, Gorai.013G180200.1, Gorai.013G180200.2, Gorai.013G180200.3, Gorai.013G180200.4, Gorai.013G180200.5, Gorai.013G180200.6, Gorai.004G014400.1, Gorai.004G219500.1, Gorai.004G213300.1, Gorai.003G058600.1, Gorai.001G276600.1, Gorai.001G276800.1, Gorai.006G041600.1, Gorai.006G156400.1, Gorai.007G347900.1	map00071
Fatty acid degradation	146	isomerase	ec:5.3.3.8	7	Gorai.011G191800.1, Gorai.011G191800.2, Gorai.011G191800.3, Gorai.011G191800.4, Gorai.011G191800.5, Gorai.011G191800.6, Gorai.002G025200.1	map00071
Glycerolipid metabolism	226	galactolipid lipase	ec:3.1.1.26	5	Gorai.011G015900.1, Gorai.007G142100.1, Gorai.007G142100.2, Gorai.009G210300.1, Gorai.009G210300.2	map00561
Glycerolipid metabolism	226	lipase	ec:3.1.1.23	2	Gorai.004G090200.2, Gorai.004G090200.4	map00561
Glycerolipid metabolism	226	dehydrogenase (NADP+)	ec:1.1.1.2	5	Gorai.011G229000.1, Gorai.012G107300.1, Gorai.012G107300.2, Gorai.012G107300.3, Gorai.006G170400.2	map00561
Glycerolipid metabolism	226	melibiase	ec:3.2.1.22	13	Gorai.011G207400.1, Gorai.011G207400.2, Gorai.011G207400.3, Gorai.012G136800.1, Gorai.013G066400.1, Gorai.004G107400.1, Gorai.004G107400.2, Gorai.004G107400.3, Gorai.005G176600.1, Gorai.005G176600.2, Gorai.005G214100.1, Gorai.009G170600.1, Gorai.011G025100.1	map00561
Glycerolipid metabolism	226	synthase	ec:3.13.1.1	3	Gorai.008G274400.1, Gorai.009G044500.1, Gorai.009G044500.2	map00561
Glycerolipid metabolism	226	acyltransferase	ec:2.3.1.158	9	Gorai.004G057300.1, Gorai.004G057300.2, Gorai.004G284600.1, Gorai.004G284600.2, Gorai.004G284600.3, Gorai.004G284600.4, Gorai.004G284600.5, Gorai.006G095300.1, Gorai.006G095300.2	map00561
Glycerolipid metabolism	226	O-acyltransferase	ec:2.3.1.51	6	Gorai.012G112800.1, Gorai.011G267100.1, Gorai.011G267200.1, Gorai.006G138600.1, Gorai.006G138600.2, Gorai.006G181200.1	map00561
Glycerolipid metabolism	226	O-acyltransferase	ec:2.3.1.22	2	Gorai.002G057200.1, Gorai.002G057200.2	map00561
Glycerolipid metabolism	226	O-acyltransferase	ec:2.3.1.20	9	Gorai.012G127500.1, Gorai.001G013100.1, Gorai.001G013100.2, Gorai.001G013100.3, Gorai.001G155000.1, Gorai.007G064100.2, Gorai.007G064100.3, Gorai.007G064100.5, Gorai.007G064200.1	map00561
Glycerolipid metabolism	226	1-O-acyltransferase	ec:2.3.1.15	15	Gorai.012G158300.1, Gorai.012G158300.2, Gorai.012G158300.3, Gorai.013G264100.1, Gorai.013G264100.2, Gorai.013G264100.3, Gorai.013G264100.4, Gorai.011G267100.1, Gorai.007G033500.4, Gorai.007G033500.5, Gorai.005G258500.1, Gorai.007G033500.1, Gorai.007G033500.2, Gorai.007G033500.3, Gorai.007G100100.1	map00561
Glycerolipid metabolism	226	phosphatase	ec:3.1.3.4	8	Gorai.009G419800.1, Gorai.009G422400.2, Gorai.010G018400.1, Gorai.010G018400.3, Gorai.010G018400.4, Gorai.010G231100.1, Gorai.010G231100.2, Gorai.001G248000.1	map00561
Glycerolipid metabolism	226	synthase	ec:2.4.1.46	8	Gorai.009G014700.1, Gorai.009G014700.2, Gorai.009G014700.3, Gorai.009G014700.4, Gorai.009G014700.5, Gorai.009G014700.6, Gorai.010G119700.1, Gorai.010G119700.2	map00561
Glycerolipid metabolism	226	dehydrogenase (NAD+)	ec:1.2.1.3	23	Gorai.012G037500.1, Gorai.012G037500.2, Gorai.012G037500.4, Gorai.012G037500.5, Gorai.012G037500.6, Gorai.008G158500.1, Gorai.008G158500.2, Gorai.009G247000.1, Gorai.009G247000.2, Gorai.009G247000.3, Gorai.001G261100.2, Gorai.003G011600.1, Gorai.003G011600.2, Gorai.003G011600.3, Gorai.003G011600.4, Gorai.003G011600.5, Gorai.003G011600.6, Gorai.003G095000.1, Gorai.003G095000.2, Gorai.003G095000.3,…	map00561
Glycerolipid metabolism	226	kinase (ATP)	ec:2.7.1.107	36	Gorai.012G137000.1, Gorai.013G066500.1, Gorai.013G073400.1, Gorai.013G073400.2, Gorai.013G073400.3, Gorai.013G073400.4, Gorai.013G073400.5, Gorai.013G073400.6, Gorai.013G245800.1, Gorai.013G245800.2, Gorai.013G245800.3, Gorai.013G245800.4, Gorai.001G077800.4, Gorai.001G077800.5, Gorai.001G077800.1, Gorai.001G077800.2, Gorai.001G077800.3, Gorai.002G077100.2, Gorai.004G159600.1, Gorai.004G159600.2,…	map00561
Glycerolipid metabolism	226	reductase	ec:1.1.1.21	16	Gorai.012G039500.1, Gorai.012G039500.2, Gorai.012G107200.1, Gorai.012G107200.2, Gorai.012G107500.1, Gorai.012G107500.2, Gorai.012G107500.3, Gorai.008G171500.3, Gorai.008G171500.5, Gorai.012G107600.1, Gorai.012G107600.2, Gorai.012G107600.3, Gorai.012G107600.4, Gorai.012G107600.5, Gorai.006G170400.1, Gorai.006G170400.3	map00561
Glycerolipid metabolism	226	lipase	ec:3.1.1.3	58	Gorai.011G215900.3, Gorai.013G002500.1, Gorai.013G133700.1, Gorai.013G133700.2, Gorai.013G133700.3, Gorai.013G133700.4, Gorai.013G133700.5, Gorai.013G133700.6, Gorai.013G233000.1, Gorai.013G233000.2, Gorai.013G233000.3, Gorai.013G233000.4, Gorai.008G255200.1, Gorai.008G255200.3, Gorai.008G276100.1, Gorai.008G276100.2, Gorai.008G276100.3, Gorai.008G276100.4, Gorai.001G092400.1, Gorai.001G092400.2,…	map00561
Glycerolipid metabolism	226	3-kinase	ec:2.7.1.31	3	Gorai.002G058000.1, Gorai.002G058000.2, Gorai.002G058000.3	map00561
Glycerolipid metabolism	226	kinase	ec:2.7.1.30	2	Gorai.010G138000.1, Gorai.010G138000.2	map00561
Glycerolipid metabolism	226	kinase	ec:2.7.1.29	6	Gorai.001G069000.1, Gorai.005G134000.1, Gorai.005G134000.2, Gorai.005G134000.3, Gorai.005G134000.4, Gorai.005G134000.5	map00561
Novobiocin biosynthesis	31	transaminase	ec:2.6.1.57	28	Gorai.013G030300.1, Gorai.013G030300.2, Gorai.013G030300.3, Gorai.013G030300.4, Gorai.013G030300.5, Gorai.013G030300.6, Gorai.013G075900.1, Gorai.013G075900.2, Gorai.013G075900.3, Gorai.004G204200.1, Gorai.005G090600.1, Gorai.005G090600.2, Gorai.006G004600.1, Gorai.006G004600.2, Gorai.006G004600.3, Gorai.006G132200.1, Gorai.006G132200.2, Gorai.007G241800.2, Gorai.009G060500.1, Gorai.009G060500.2,…	map00401
Novobiocin biosynthesis	31	transaminase	ec:2.6.1.9	28	Gorai.013G030300.1, Gorai.013G030300.2, Gorai.013G030300.3, Gorai.013G030300.4, Gorai.013G030300.5, Gorai.013G030300.6, Gorai.013G075900.1, Gorai.013G075900.2, Gorai.013G075900.3, Gorai.005G090600.1, Gorai.005G090600.2, Gorai.006G004600.1, Gorai.006G004600.2, Gorai.006G004600.3, Gorai.006G132200.1, Gorai.006G132200.2, Gorai.006G132200.3, Gorai.007G241800.2, Gorai.009G060500.1, Gorai.009G060500.2,…	map00401
Novobiocin biosynthesis	31	transaminase	ec:2.6.1.5	27	Gorai.013G030300.1, Gorai.013G030300.2, Gorai.013G030300.3, Gorai.013G030300.4, Gorai.013G030300.5, Gorai.013G030300.6, Gorai.013G075900.1, Gorai.013G075900.2, Gorai.013G075900.3, Gorai.005G090600.1, Gorai.005G090600.2, Gorai.006G004600.1, Gorai.006G004600.2, Gorai.006G004600.3, Gorai.006G132200.1, Gorai.006G132200.2, Gorai.007G241800.2, Gorai.009G060500.1, Gorai.009G060500.2, Gorai.009G060500.3,…	map00401
Novobiocin biosynthesis	31	transaminase	ec:2.6.1.1	28	Gorai.013G030300.1, Gorai.013G030300.2, Gorai.013G030300.3, Gorai.013G030300.4, Gorai.013G030300.5, Gorai.013G030300.6, Gorai.013G075900.1, Gorai.013G075900.2, Gorai.013G075900.3, Gorai.004G204200.1, Gorai.005G090600.1, Gorai.005G090600.2, Gorai.006G004600.1, Gorai.006G004600.2, Gorai.006G004600.3, Gorai.006G132200.1, Gorai.006G132200.2, Gorai.007G241800.2, Gorai.009G060500.1, Gorai.009G060500.2,…	map00401
Novobiocin biosynthesis	31	dehydrogenase	ec:1.3.1.12	2	Gorai.006G129300.1, Gorai.010G059700.1	map00401
Phenylalanine, tyrosine and tryptophan biosynthesis	114	dehydratase	ec:4.2.1.91	6	Gorai.001G129400.1, Gorai.004G008200.1, Gorai.006G109800.1, Gorai.006G109800.2, Gorai.010G180700.1, Gorai.010G180700.3	map00400
Phenylalanine, tyrosine and tryptophan biosynthesis	114	synthase	ec:4.1.1.48	6	Gorai.001G191000.2, Gorai.001G191000.1, Gorai.007G165300.1, Gorai.007G165300.2, Gorai.007G165300.3, Gorai.007G165300.4	map00400
Phenylalanine, tyrosine and tryptophan biosynthesis	114	mutase	ec:5.4.99.5	6	Gorai.013G090700.1, Gorai.013G090700.2, Gorai.013G090700.3, Gorai.007G080400.2, Gorai.007G080800.1, Gorai.007G080800.2	map00400
Phenylalanine, tyrosine and tryptophan biosynthesis	114	dehydratase	ec:4.2.1.51	6	Gorai.001G129400.1, Gorai.004G008200.1, Gorai.006G109800.1, Gorai.006G109800.2, Gorai.010G180700.1, Gorai.010G180700.3	map00400
Phenylalanine, tyrosine and tryptophan biosynthesis	114	oxidase	ec:1.4.3.2	1	Gorai.013G166600.1	map00400
Phenylalanine, tyrosine and tryptophan biosynthesis	114	synthase	ec:4.2.1.20	7	Gorai.013G161300.1, Gorai.013G161300.2, Gorai.013G161400.1, Gorai.013G161400.2, Gorai.004G218800.1, Gorai.004G218800.2, Gorai.007G186800.1	map00400
Phenylalanine, tyrosine and tryptophan biosynthesis	114	dehydratase	ec:4.2.1.10	6	Gorai.013G116200.1, Gorai.004G250400.1, Gorai.004G250400.2, Gorai.006G075100.1, Gorai.006G075100.2, Gorai.006G075100.3	map00400
Phenylalanine, tyrosine and tryptophan biosynthesis	114	synthase	ec:4.1.3.27	7	Gorai.011G240300.1, Gorai.013G032100.1, Gorai.005G153300.1, Gorai.001G115500.1, Gorai.001G115500.2, Gorai.001G115500.3, Gorai.008G169900.1	map00400
Phenylalanine, tyrosine and tryptophan biosynthesis	114	phosphoribosyltransferase	ec:2.4.2.18	7	Gorai.012G172600.1, Gorai.012G172600.2, Gorai.012G172600.3, Gorai.008G296400.1, Gorai.008G296400.2, Gorai.008G296400.3, Gorai.008G296400.4	map00400
Phenylalanine, tyrosine and tryptophan biosynthesis	114	dehydrogenase	ec:1.1.1.282	6	Gorai.013G116200.1, Gorai.004G250400.1, Gorai.004G250400.2, Gorai.006G075100.1, Gorai.006G075100.2, Gorai.006G075100.3	map00400
Phenylalanine, tyrosine and tryptophan biosynthesis	114	synthase	ec:4.2.3.5	13	Gorai.011G240100.1, Gorai.011G240100.2, Gorai.011G240200.1, Gorai.011G240200.2, Gorai.011G240200.3, Gorai.011G240200.4, Gorai.011G240200.5, Gorai.011G240200.6, Gorai.011G240200.7, Gorai.011G240200.8, Gorai.009G314200.1, Gorai.009G314200.2, Gorai.009G314200.3	map00400
Phenylalanine, tyrosine and tryptophan biosynthesis	114	synthase	ec:4.2.3.4	7	Gorai.007G192400.1, Gorai.008G062200.1, Gorai.008G062200.2, Gorai.008G062200.3, Gorai.008G062200.4, Gorai.008G062200.5, Gorai.008G062200.6	map00400
Phenylalanine, tyrosine and tryptophan biosynthesis	114	synthase	ec:2.5.1.54	7	Gorai.013G060200.1, Gorai.006G214500.1, Gorai.009G235000.1, Gorai.009G235000.2, Gorai.009G235000.3, Gorai.009G235000.4, Gorai.009G235000.5	map00400
Phenylalanine, tyrosine and tryptophan biosynthesis	114	dehydrogenase	ec:1.1.1.25	6	Gorai.013G116200.1, Gorai.004G250400.1, Gorai.004G250400.2, Gorai.006G075100.1, Gorai.006G075100.2, Gorai.006G075100.3	map00400
Phenylalanine, tyrosine and tryptophan biosynthesis	114	aminotransferase	ec:2.6.1.79	6	Gorai.013G030300.1, Gorai.013G030300.2, Gorai.013G030300.3, Gorai.013G030300.4, Gorai.013G030300.5, Gorai.013G030300.6	map00400
Phenylalanine, tyrosine and tryptophan biosynthesis	114	aminotransferase	ec:2.6.1.78	6	Gorai.013G030300.1, Gorai.013G030300.2, Gorai.013G030300.3, Gorai.013G030300.4, Gorai.013G030300.5, Gorai.013G030300.6	map00400
Phenylalanine, tyrosine and tryptophan biosynthesis	114	1-carboxyvinyltransferase	ec:2.5.1.19	6	Gorai.001G174400.1, Gorai.008G113600.1, Gorai.008G113600.2, Gorai.008G113600.3, Gorai.008G113600.4, Gorai.008G113600.5	map00400
Phenylalanine, tyrosine and tryptophan biosynthesis	114	transaminase	ec:2.6.1.57	28	Gorai.013G030300.1, Gorai.013G030300.2, Gorai.013G030300.3, Gorai.013G030300.4, Gorai.013G030300.5, Gorai.013G030300.6, Gorai.013G075900.1, Gorai.013G075900.2, Gorai.013G075900.3, Gorai.004G204200.1, Gorai.005G090600.1, Gorai.005G090600.2, Gorai.006G004600.1, Gorai.006G004600.2, Gorai.006G004600.3, Gorai.006G132200.1, Gorai.006G132200.2, Gorai.007G241800.2, Gorai.009G060500.1, Gorai.009G060500.2,…	map00400
Phenylalanine, tyrosine and tryptophan biosynthesis	114	transaminase	ec:2.6.1.9	28	Gorai.013G030300.1, Gorai.013G030300.2, Gorai.013G030300.3, Gorai.013G030300.4, Gorai.013G030300.5, Gorai.013G030300.6, Gorai.013G075900.1, Gorai.013G075900.2, Gorai.013G075900.3, Gorai.005G090600.1, Gorai.005G090600.2, Gorai.006G004600.1, Gorai.006G004600.2, Gorai.006G004600.3, Gorai.006G132200.1, Gorai.006G132200.2, Gorai.006G132200.3, Gorai.007G241800.2, Gorai.009G060500.1, Gorai.009G060500.2,…	map00400
Phenylalanine, tyrosine and tryptophan biosynthesis	114	transaminase	ec:2.6.1.5	27	Gorai.013G030300.1, Gorai.013G030300.2, Gorai.013G030300.3, Gorai.013G030300.4, Gorai.013G030300.5, Gorai.013G030300.6, Gorai.013G075900.1, Gorai.013G075900.2, Gorai.013G075900.3, Gorai.005G090600.1, Gorai.005G090600.2, Gorai.006G004600.1, Gorai.006G004600.2, Gorai.006G004600.3, Gorai.006G132200.1, Gorai.006G132200.2, Gorai.007G241800.2, Gorai.009G060500.1, Gorai.009G060500.2, Gorai.009G060500.3,…	map00400
Phenylalanine, tyrosine and tryptophan biosynthesis	114	transaminase	ec:2.6.1.1	28	Gorai.013G030300.1, Gorai.013G030300.2, Gorai.013G030300.3, Gorai.013G030300.4, Gorai.013G030300.5, Gorai.013G030300.6, Gorai.013G075900.1, Gorai.013G075900.2, Gorai.013G075900.3, Gorai.004G204200.1, Gorai.005G090600.1, Gorai.005G090600.2, Gorai.006G004600.1, Gorai.006G004600.2, Gorai.006G004600.3, Gorai.006G132200.1, Gorai.006G132200.2, Gorai.007G241800.2, Gorai.009G060500.1, Gorai.009G060500.2,…	map00400
Phenylalanine, tyrosine and tryptophan biosynthesis	114	kinase	ec:2.7.1.71	4	Gorai.008G224300.1, Gorai.008G224300.4, Gorai.007G244500.1, Gorai.007G244500.2	map00400
Phenylalanine, tyrosine and tryptophan biosynthesis	114	dehydrogenase (NADP+)	ec:1.3.1.13	2	Gorai.006G129300.1, Gorai.010G059700.1	map00400
Phenylalanine, tyrosine and tryptophan biosynthesis	114	dehydrogenase	ec:1.3.1.12	2	Gorai.006G129300.1, Gorai.010G059700.1	map00400
Cyanoamino acid metabolism	68	hydratase	ec:4.2.1.65	1	Gorai.001G123400.1	map00460
Cyanoamino acid metabolism	68	glutamyl transpeptidase	ec:2.3.2.2	3	Gorai.010G079400.1, Gorai.010G079400.2, Gorai.010G079400.3	map00460
Cyanoamino acid metabolism	68	asparaginase II	ec:3.5.1.1	4	Gorai.008G200400.1, Gorai.008G200400.2, Gorai.008G200400.4, Gorai.007G040100.1	map00460
Cyanoamino acid metabolism	68	gentiobiase	ec:3.2.1.21	27	Gorai.011G198200.1, Gorai.013G093000.1, Gorai.013G114800.10, Gorai.013G114800.11, Gorai.013G114800.2, Gorai.013G114800.3, Gorai.013G114800.5, Gorai.013G165100.1, Gorai.013G165100.2, Gorai.013G165100.3, Gorai.013G165100.4, Gorai.013G260700.1, Gorai.013G260700.2, Gorai.013G260700.3, Gorai.013G260700.4, Gorai.012G147500.1, Gorai.003G088100.1, Gorai.003G088100.2, Gorai.003G088100.3, Gorai.001G143600.…	map00460
Cyanoamino acid metabolism	68	hydroxymethyltransferase	ec:2.1.2.1	25	Gorai.012G151600.1, Gorai.005G097200.1, Gorai.005G097200.2, Gorai.005G097200.3, Gorai.005G097200.4, Gorai.005G097200.5, Gorai.005G097200.6, Gorai.005G097200.7, Gorai.006G223800.1, Gorai.006G223800.2, Gorai.009G241600.1, Gorai.009G241600.2, Gorai.010G102600.1, Gorai.010G102600.2, Gorai.010G102600.4, Gorai.010G102600.5, Gorai.011G153900.1, Gorai.011G153900.2, Gorai.011G153900.3, Gorai.011G153900.4,…	map00460
Cyanoamino acid metabolism	68	lyase	ec:4.1.2.10	4	Gorai.011G064300.1, Gorai.011G064300.2, Gorai.011G064300.3, Gorai.011G064300.4	map00460
Cyanoamino acid metabolism	68	oxime monooxygenase	ec:1.14.13.68	1	Gorai.011G225400.1	map00460
Cyanoamino acid metabolism	68	nitrilase	ec:3.5.5.4	1	Gorai.001G123400.1	map00460
Cyanoamino acid metabolism	68	acetonitrilase	ec:3.5.5.1	3	Gorai.011G242400.1, Gorai.011G242400.2, Gorai.011G242400.3	map00460
Isoquinoline alkaloid biosynthesis	51	oxidase	ec:1.4.3.2	1	Gorai.013G166600.1	map00950
Isoquinoline alkaloid biosynthesis	51	oxidase	ec:1.4.3.21	19	Gorai.013G166600.1, Gorai.005G042100.1, Gorai.005G042100.5, Gorai.002G186900.1, Gorai.003G116000.1, Gorai.003G116000.2, Gorai.003G116000.3, Gorai.003G116000.4, Gorai.003G116000.5, Gorai.004G202100.1, Gorai.004G047700.1, Gorai.004G047700.2, Gorai.004G047700.3, Gorai.004G047700.4, Gorai.004G047700.5, Gorai.005G042100.6, Gorai.008G160800.1, Gorai.008G160800.3, Gorai.009G423600.1	map00950
Isoquinoline alkaloid biosynthesis	51	oxidase	ec:1.10.3.1	2	Gorai.008G029600.1, Gorai.005G244400.1	map00950
Isoquinoline alkaloid biosynthesis	51	reductase (NADPH)	ec:1.1.1.247	2	Gorai.012G173100.1, Gorai.012G173100.2	map00950
Isoquinoline alkaloid biosynthesis	51	transaminase	ec:2.6.1.57	28	Gorai.013G030300.1, Gorai.013G030300.2, Gorai.013G030300.3, Gorai.013G030300.4, Gorai.013G030300.5, Gorai.013G030300.6, Gorai.013G075900.1, Gorai.013G075900.2, Gorai.013G075900.3, Gorai.004G204200.1, Gorai.005G090600.1, Gorai.005G090600.2, Gorai.006G004600.1, Gorai.006G004600.2, Gorai.006G004600.3, Gorai.006G132200.1, Gorai.006G132200.2, Gorai.007G241800.2, Gorai.009G060500.1, Gorai.009G060500.2,…	map00950
Isoquinoline alkaloid biosynthesis	51	transaminase	ec:2.6.1.5	27	Gorai.013G030300.1, Gorai.013G030300.2, Gorai.013G030300.3, Gorai.013G030300.4, Gorai.013G030300.5, Gorai.013G030300.6, Gorai.013G075900.1, Gorai.013G075900.2, Gorai.013G075900.3, Gorai.005G090600.1, Gorai.005G090600.2, Gorai.006G004600.1, Gorai.006G004600.2, Gorai.006G004600.3, Gorai.006G132200.1, Gorai.006G132200.2, Gorai.007G241800.2, Gorai.009G060500.1, Gorai.009G060500.2, Gorai.009G060500.3,…	map00950
Isoquinoline alkaloid biosynthesis	51	transaminase	ec:2.6.1.1	28	Gorai.013G030300.1, Gorai.013G030300.2, Gorai.013G030300.3, Gorai.013G030300.4, Gorai.013G030300.5, Gorai.013G030300.6, Gorai.013G075900.1, Gorai.013G075900.2, Gorai.013G075900.3, Gorai.004G204200.1, Gorai.005G090600.1, Gorai.005G090600.2, Gorai.006G004600.1, Gorai.006G004600.2, Gorai.006G004600.3, Gorai.006G132200.1, Gorai.006G132200.2, Gorai.007G241800.2, Gorai.009G060500.1, Gorai.009G060500.2,…	map00950
Lysine biosynthesis	55	decarboxylase	ec:4.1.1.20	5	Gorai.013G035500.1, Gorai.013G035500.2, Gorai.013G035500.3, Gorai.008G030100.1, Gorai.008G030100.2	map00300
Lysine biosynthesis	55	dehydrogenase (NADP+, L-glutamate-forming)	ec:1.5.1.10	1	Gorai.010G094700.4	map00300
Lysine biosynthesis	55	dehydrogenase	ec:1.1.1.3	3	Gorai.004G267200.1, Gorai.004G267200.2, Gorai.003G140000.1	map00300
Lysine biosynthesis	55	epimerase	ec:5.1.1.7	5	Gorai.009G423800.1, Gorai.009G423800.2, Gorai.009G423800.3, Gorai.009G423800.4, Gorai.009G423800.5	map00300
Lysine biosynthesis	55	kinase	ec:2.7.2.4	11	Gorai.001G275700.1, Gorai.001G275700.2, Gorai.001G275700.3, Gorai.001G275700.4, Gorai.001G275700.6, Gorai.004G267200.1, Gorai.004G267200.2, Gorai.001G275700.5, Gorai.006G000400.1, Gorai.006G000400.3, Gorai.006G000400.4	map00300
Lysine biosynthesis	55	aminotransferase	ec:2.6.1.83	1	Gorai.013G028700.1	map00300
Lysine biosynthesis	55	transaminase	ec:2.6.1.57	28	Gorai.013G030300.1, Gorai.013G030300.2, Gorai.013G030300.3, Gorai.013G030300.4, Gorai.013G030300.5, Gorai.013G030300.6, Gorai.013G075900.1, Gorai.013G075900.2, Gorai.013G075900.3, Gorai.004G204200.1, Gorai.005G090600.1, Gorai.005G090600.2, Gorai.006G004600.1, Gorai.006G004600.2, Gorai.006G004600.3, Gorai.006G132200.1, Gorai.006G132200.2, Gorai.007G241800.2, Gorai.009G060500.1, Gorai.009G060500.2,…	map00300
Lysine biosynthesis	55	dehydrogenase	ec:1.2.1.11	3	Gorai.013G028900.1, Gorai.013G028900.2, Gorai.008G170900.1	map00300
Fluorobenzoate degradation	2	hydratase	ec:4.2.1.84	1	Gorai.001G123400.1	map00364
Fluorobenzoate degradation	2	maleylacetate enol-lactonase	ec:3.1.1.45	1	Gorai.011G191300.1	map00364
Benzoate degradation	25	hydratase	ec:4.2.1.17	25	Gorai.011G191800.1, Gorai.011G191800.2, Gorai.011G191800.3, Gorai.011G191800.4, Gorai.011G191800.5, Gorai.011G191800.6, Gorai.013G178700.1, Gorai.011G199000.1, Gorai.N005500.1, Gorai.N005500.2, Gorai.N005500.3, Gorai.004G280500.1, Gorai.004G280500.2, Gorai.004G280500.3, Gorai.006G076600.1, Gorai.007G087700.3, Gorai.007G233000.1, Gorai.007G233000.2, Gorai.007G233000.3, Gorai.007G233000.4, Gorai.00…	map00362
Chlorocyclohexane and chlorobenzene degradation	4	maleylacetate enol-lactonase	ec:3.1.1.45	1	Gorai.011G191300.1	map00361
Chlorocyclohexane and chlorobenzene degradation	4	reductase	ec:1.6.5.7	3	Gorai.002G079100.2, Gorai.009G429200.1, Gorai.009G429200.2	map00361
Phenylalanine metabolism	254	oxidase	ec:1.4.3.2	1	Gorai.013G166600.1	map00360
Phenylalanine metabolism	254	hydratase	ec:4.2.1.17	25	Gorai.011G191800.1, Gorai.011G191800.2, Gorai.011G191800.3, Gorai.011G191800.4, Gorai.011G191800.5, Gorai.011G191800.6, Gorai.013G178700.1, Gorai.011G199000.1, Gorai.N005500.1, Gorai.N005500.2, Gorai.N005500.3, Gorai.004G280500.1, Gorai.004G280500.2, Gorai.004G280500.3, Gorai.006G076600.1, Gorai.007G087700.3, Gorai.007G233000.1, Gorai.007G233000.2, Gorai.007G233000.3, Gorai.007G233000.4, Gorai.00…	map00360
Phenylalanine metabolism	254	oxidase	ec:1.4.3.21	19	Gorai.013G166600.1, Gorai.005G042100.1, Gorai.005G042100.5, Gorai.002G186900.1, Gorai.003G116000.1, Gorai.003G116000.2, Gorai.003G116000.3, Gorai.003G116000.4, Gorai.003G116000.5, Gorai.004G202100.1, Gorai.004G047700.1, Gorai.004G047700.2, Gorai.004G047700.3, Gorai.004G047700.4, Gorai.004G047700.5, Gorai.005G042100.6, Gorai.008G160800.1, Gorai.008G160800.3, Gorai.009G423600.1	map00360
Phenylalanine metabolism	254	O-methyltransferase	ec:2.1.1.104	6	Gorai.012G149800.1, Gorai.013G045300.1, Gorai.013G045300.2, Gorai.N022200.1, Gorai.N022200.2, Gorai.008G024000.2	map00360
Phenylalanine metabolism	254	ammonia-lyase	ec:4.3.1.25	4	Gorai.011G238400.1, Gorai.006G166000.1, Gorai.007G373600.1, Gorai.009G416300.1	map00360
Phenylalanine metabolism	254	ammonia-lyase	ec:4.3.1.24	4	Gorai.011G238400.1, Gorai.006G166000.1, Gorai.007G373600.1, Gorai.009G416300.1	map00360
Phenylalanine metabolism	254	lactoperoxidase	ec:1.11.1.7	91	Gorai.011G184500.1, Gorai.011G204600.1, Gorai.011G211400.1, Gorai.011G211400.2, Gorai.012G059700.1, Gorai.012G086300.1, Gorai.012G086300.2, Gorai.013G005800.1, Gorai.009G026300.1, Gorai.009G192200.1, Gorai.010G131800.1, Gorai.011G129900.1, Gorai.011G129900.2, Gorai.001G001800.1, Gorai.005G126200.1, Gorai.005G150600.2, Gorai.004G210900.1, Gorai.004G157900.1, Gorai.004G157900.2, Gorai.004G157900.3,…	map00360
Phenylalanine metabolism	254	acylamidase	ec:3.5.1.4	29	Gorai.012G153500.1, Gorai.012G153500.2, Gorai.012G153500.3, Gorai.012G153500.4, Gorai.012G153500.5, Gorai.013G053300.1, Gorai.013G053300.2, Gorai.013G053300.3, Gorai.013G053300.4, Gorai.013G053300.6, Gorai.N005800.1, Gorai.005G091000.1, Gorai.005G091000.3, Gorai.005G091000.2, Gorai.005G091000.6, Gorai.005G091000.7, Gorai.005G221100.1, Gorai.005G221100.2, Gorai.007G003700.1, Gorai.007G003700.2, Go…	map00360
Phenylalanine metabolism	254	tautomerase	ec:5.3.2.1	4	Gorai.002G266600.1, Gorai.002G266600.2, Gorai.002G266600.4, Gorai.002G266600.3	map00360
Phenylalanine metabolism	254	hydrolase	ec:3.5.1.32	7	Gorai.012G001500.1, Gorai.012G001500.2, Gorai.012G001500.3, Gorai.012G001500.5, Gorai.012G001500.6, Gorai.012G001500.7, Gorai.009G398600.2	map00360
Phenylalanine metabolism	254	dehydrogenase [NAD(P)+]	ec:1.2.1.5	27	Gorai.012G037500.1, Gorai.012G037500.2, Gorai.012G037500.3, Gorai.012G037500.4, Gorai.012G037500.5, Gorai.012G037500.6, Gorai.009G247000.1, Gorai.009G247000.2, Gorai.009G247000.3, Gorai.009G247000.4, Gorai.003G011600.1, Gorai.003G011600.2, Gorai.003G011600.3, Gorai.003G011600.4, Gorai.003G011600.5, Gorai.003G011600.6, Gorai.005G089100.1, Gorai.005G089100.3, Gorai.008G065200.1, Gorai.009G072900.1,…	map00360
Phenylalanine metabolism	254	dioxygenase	ec:1.13.11.27	3	Gorai.001G092000.1, Gorai.001G092000.2, Gorai.001G092000.3	map00360
Phenylalanine metabolism	254	transaminase	ec:2.6.1.57	28	Gorai.013G030300.1, Gorai.013G030300.2, Gorai.013G030300.3, Gorai.013G030300.4, Gorai.013G030300.5, Gorai.013G030300.6, Gorai.013G075900.1, Gorai.013G075900.2, Gorai.013G075900.3, Gorai.004G204200.1, Gorai.005G090600.1, Gorai.005G090600.2, Gorai.006G004600.1, Gorai.006G004600.2, Gorai.006G004600.3, Gorai.006G132200.1, Gorai.006G132200.2, Gorai.007G241800.2, Gorai.009G060500.1, Gorai.009G060500.2,…	map00360
Phenylalanine metabolism	254	transaminase	ec:2.6.1.9	28	Gorai.013G030300.1, Gorai.013G030300.2, Gorai.013G030300.3, Gorai.013G030300.4, Gorai.013G030300.5, Gorai.013G030300.6, Gorai.013G075900.1, Gorai.013G075900.2, Gorai.013G075900.3, Gorai.005G090600.1, Gorai.005G090600.2, Gorai.006G004600.1, Gorai.006G004600.2, Gorai.006G004600.3, Gorai.006G132200.1, Gorai.006G132200.2, Gorai.006G132200.3, Gorai.007G241800.2, Gorai.009G060500.1, Gorai.009G060500.2,…	map00360
Phenylalanine metabolism	254	transaminase	ec:2.6.1.5	27	Gorai.013G030300.1, Gorai.013G030300.2, Gorai.013G030300.3, Gorai.013G030300.4, Gorai.013G030300.5, Gorai.013G030300.6, Gorai.013G075900.1, Gorai.013G075900.2, Gorai.013G075900.3, Gorai.005G090600.1, Gorai.005G090600.2, Gorai.006G004600.1, Gorai.006G004600.2, Gorai.006G004600.3, Gorai.006G132200.1, Gorai.006G132200.2, Gorai.007G241800.2, Gorai.009G060500.1, Gorai.009G060500.2, Gorai.009G060500.3,…	map00360
Phenylalanine metabolism	254	transaminase	ec:2.6.1.1	28	Gorai.013G030300.1, Gorai.013G030300.2, Gorai.013G030300.3, Gorai.013G030300.4, Gorai.013G030300.5, Gorai.013G030300.6, Gorai.013G075900.1, Gorai.013G075900.2, Gorai.013G075900.3, Gorai.004G204200.1, Gorai.005G090600.1, Gorai.005G090600.2, Gorai.006G004600.1, Gorai.006G004600.2, Gorai.006G004600.3, Gorai.006G132200.1, Gorai.006G132200.2, Gorai.007G241800.2, Gorai.009G060500.1, Gorai.009G060500.2,…	map00360
Phenylalanine metabolism	254	4-monooxygenase	ec:1.14.13.11	2	Gorai.011G207000.1, Gorai.013G271700.1	map00360
Phenylalanine metabolism	254	ligase	ec:6.2.1.12	3	Gorai.013G269100.1, Gorai.006G271000.4, Gorai.002G119500.1	map00360
Phenylalanine metabolism	254	transaminase	ec:2.6.1.21	4	Gorai.009G375000.1, Gorai.009G375000.2, Gorai.009G375000.3, Gorai.009G375000.4	map00360
Phenylalanine metabolism	254	dehydrogenase	ec:1.4.99.1	1	Gorai.007G160200.3	map00360
T cell receptor signaling pathway	200	phosphatase	ec:3.1.3.16	107	Gorai.011G194000.1, Gorai.013G001000.2, Gorai.013G001000.3, Gorai.013G001000.4, Gorai.013G031500.1, Gorai.013G031500.2, Gorai.013G031500.3, Gorai.013G167800.1, Gorai.013G167800.2, Gorai.013G167800.3, Gorai.013G167800.4, Gorai.013G167800.5, Gorai.013G187100.1, Gorai.013G187100.2, Gorai.013G187100.3, Gorai.013G247500.1, Gorai.013G247500.2, Gorai.009G046600.1, Gorai.009G443900.4, Gorai.011G194000.2,…	map04660
T cell receptor signaling pathway	200	protein-tyrosine kinase	ec:2.7.10.2	93	Gorai.011G187100.1, Gorai.011G187100.2, Gorai.011G187100.3, Gorai.011G187100.4, Gorai.011G187100.5, Gorai.011G192300.1, Gorai.011G238100.1, Gorai.011G242000.2, Gorai.012G042800.1, Gorai.012G042800.2, Gorai.012G042800.4, Gorai.012G046800.1, Gorai.012G046800.2, Gorai.012G046800.3, Gorai.012G046800.4, Gorai.012G046800.5, Gorai.012G046800.6, Gorai.012G067400.3, Gorai.012G070600.1, Gorai.012G070600.2,…	map04660
Glycine, serine and threonine metabolism	162	S-aminomethyldihydrolipoylprotein:(6S)-tetrahydrofolate aminomethyltransferase (ammonia-forming)	ec:2.1.2.10	5	Gorai.009G179900.6, Gorai.009G179900.7, Gorai.005G242400.2, Gorai.005G242400.1, Gorai.010G181500.1	map00260
Glycine, serine and threonine metabolism	162	synthase	ec:4.2.1.20	7	Gorai.013G161300.1, Gorai.013G161300.2, Gorai.013G161400.1, Gorai.013G161400.2, Gorai.004G218800.1, Gorai.004G218800.2, Gorai.007G186800.1	map00260
Glycine, serine and threonine metabolism	162	oxidase	ec:1.4.3.21	19	Gorai.013G166600.1, Gorai.005G042100.1, Gorai.005G042100.5, Gorai.002G186900.1, Gorai.003G116000.1, Gorai.003G116000.2, Gorai.003G116000.3, Gorai.003G116000.4, Gorai.003G116000.5, Gorai.004G202100.1, Gorai.004G047700.1, Gorai.004G047700.2, Gorai.004G047700.3, Gorai.004G047700.4, Gorai.004G047700.5, Gorai.005G042100.6, Gorai.008G160800.1, Gorai.008G160800.3, Gorai.009G423600.1	map00260
Glycine, serine and threonine metabolism	162	ammonia-lyase	ec:4.3.1.19	1	Gorai.006G159700.1	map00260
Glycine, serine and threonine metabolism	162	dehydrogenase	ec:1.1.1.3	3	Gorai.004G267200.1, Gorai.004G267200.2, Gorai.003G140000.1	map00260
Glycine, serine and threonine metabolism	162	dehydrogenase	ec:1.1.1.1	29	Gorai.009G073600.1, Gorai.009G073600.2, Gorai.012G085000.1, Gorai.012G085000.4, Gorai.012G085000.5, Gorai.006G042900.1, Gorai.006G042900.2, Gorai.006G042900.3, Gorai.006G042900.4, Gorai.006G042900.5, Gorai.006G042900.6, Gorai.001G273200.1, Gorai.001G236500.1, Gorai.001G236500.2, Gorai.001G236500.4, Gorai.001G236500.5, Gorai.001G236500.6, Gorai.001G236500.7, Gorai.001G236500.8, Gorai.001G182700.1,…	map00260
Glycine, serine and threonine metabolism	162	hydroxymethyltransferase	ec:2.1.2.1	25	Gorai.012G151600.1, Gorai.005G097200.1, Gorai.005G097200.2, Gorai.005G097200.3, Gorai.005G097200.4, Gorai.005G097200.5, Gorai.005G097200.6, Gorai.005G097200.7, Gorai.006G223800.1, Gorai.006G223800.2, Gorai.009G241600.1, Gorai.009G241600.2, Gorai.010G102600.1, Gorai.010G102600.2, Gorai.010G102600.4, Gorai.010G102600.5, Gorai.011G153900.1, Gorai.011G153900.2, Gorai.011G153900.3, Gorai.011G153900.4,…	map00260
Glycine, serine and threonine metabolism	162	oxidase	ec:1.5.3.1	1	Gorai.010G121600.1	map00260
Glycine, serine and threonine metabolism	162	dehydrogenase (aminomethyl-transferring)	ec:1.4.4.2	5	Gorai.009G045100.1, Gorai.009G045100.2, Gorai.010G101200.1, Gorai.010G101200.2, Gorai.010G101200.3	map00260
Glycine, serine and threonine metabolism	162	kinase	ec:2.7.2.4	11	Gorai.001G275700.1, Gorai.001G275700.2, Gorai.001G275700.3, Gorai.001G275700.4, Gorai.001G275700.6, Gorai.004G267200.1, Gorai.004G267200.2, Gorai.001G275700.5, Gorai.006G000400.1, Gorai.006G000400.3, Gorai.006G000400.4	map00260
Glycine, serine and threonine metabolism	162	dehydrogenase	ec:1.1.1.95	6	Gorai.013G046900.1, Gorai.013G046900.2, Gorai.012G149100.1, Gorai.008G023300.1, Gorai.008G023300.2, Gorai.010G023200.1	map00260
Glycine, serine and threonine metabolism	162	phosphatase	ec:3.1.3.3	1	Gorai.001G077300.1	map00260
Glycine, serine and threonine metabolism	162	dehydrogenase	ec:1.2.1.8	9	Gorai.007G047400.1, Gorai.007G047400.2, Gorai.007G047400.3, Gorai.007G047400.4, Gorai.007G047400.5, Gorai.007G047400.6, Gorai.007G047400.7, Gorai.007G047400.8, Gorai.007G047400.9	map00260
Glycine, serine and threonine metabolism	162	dehydrogenase	ec:1.1.99.1	14	Gorai.004G207200.1, Gorai.004G207200.2, Gorai.004G207200.3, Gorai.004G207200.4, Gorai.007G009900.1, Gorai.009G142000.1, Gorai.009G142000.2, Gorai.009G142000.3, Gorai.009G142000.4, Gorai.009G142000.5, Gorai.011G064300.1, Gorai.011G064300.2, Gorai.011G064300.3, Gorai.011G064300.4	map00260
Glycine, serine and threonine metabolism	162	synthase	ec:4.2.3.1	2	Gorai.009G034200.1, Gorai.011G062900.1	map00260
Glycine, serine and threonine metabolism	162	dehydrogenase	ec:1.1.1.29	5	Gorai.004G159800.1, Gorai.004G159800.2, Gorai.002G198600.1, Gorai.007G103000.1, Gorai.007G103000.2	map00260
Glycine, serine and threonine metabolism	162	O-phosphatidyltransferase	ec:2.7.8.8	2	Gorai.006G006000.2, Gorai.006G006000.3	map00260
Glycine, serine and threonine metabolism	162	transaminase	ec:2.6.1.52	3	Gorai.001G198400.1, Gorai.001G198400.2, Gorai.001G198400.3	map00260
Glycine, serine and threonine metabolism	162	transaminase	ec:2.6.1.4	6	Gorai.005G179600.1, Gorai.005G179600.2, Gorai.005G179600.3, Gorai.005G179600.4, Gorai.005G179600.5, Gorai.005G179600.6	map00260
Glycine, serine and threonine metabolism	162	dehydrogenase	ec:1.8.1.4	2	Gorai.005G069400.1, Gorai.005G069400.2	map00260
Glycine, serine and threonine metabolism	162	transaminase	ec:2.6.1.44	7	Gorai.005G179600.1, Gorai.005G179600.2, Gorai.005G179600.3, Gorai.005G179600.4, Gorai.005G179600.5, Gorai.005G179600.6, Gorai.011G112000.4	map00260
Glycine, serine and threonine metabolism	162	dehydrogenase	ec:1.2.1.11	3	Gorai.013G028900.1, Gorai.013G028900.2, Gorai.008G170900.1	map00260
Glycine, serine and threonine metabolism	162	kinase	ec:2.7.1.39	1	Gorai.005G216700.1	map00260
Glycine, serine and threonine metabolism	162	3-kinase	ec:2.7.1.31	3	Gorai.002G058000.1, Gorai.002G058000.2, Gorai.002G058000.3	map00260
Vitamin B6 metabolism	29	5'-phosphate synthase	ec:1.4.3.5	3	Gorai.001G153500.1, Gorai.001G153500.2, Gorai.009G279800.1	map00750
Vitamin B6 metabolism	29	4-dehydrogenase	ec:1.1.1.65	18	Gorai.013G121000.1, Gorai.013G121000.2, Gorai.013G121000.3, Gorai.013G121000.4, Gorai.013G121000.5, Gorai.011G147300.2, Gorai.004G246400.1, Gorai.004G246400.2, Gorai.004G246200.1, Gorai.004G246200.2, Gorai.004G246300.1, Gorai.004G246300.3, Gorai.004G246300.4, Gorai.004G246300.2, Gorai.004G246300.5, Gorai.006G242800.1, Gorai.006G242800.2, Gorai.006G242800.3	map00750
Vitamin B6 metabolism	29	synthase	ec:4.2.3.1	2	Gorai.009G034200.1, Gorai.011G062900.1	map00750
Vitamin B6 metabolism	29	transaminase	ec:2.6.1.52	3	Gorai.001G198400.1, Gorai.001G198400.2, Gorai.001G198400.3	map00750
Vitamin B6 metabolism	29	kinase	ec:2.7.1.35	3	Gorai.007G179400.1, Gorai.007G179400.3, Gorai.007G179400.4	map00750
Phosphatidylinositol signaling system	132	phospholipase C	ec:3.1.4.11	22	Gorai.012G076900.1, Gorai.012G076900.2, Gorai.012G076900.3, Gorai.012G076900.4, Gorai.012G076900.5, Gorai.012G076900.6, Gorai.012G076900.7, Gorai.006G106400.1, Gorai.006G106400.2, Gorai.006G106400.3, Gorai.006G106400.4, Gorai.006G106400.5, Gorai.009G091800.2, Gorai.009G091900.1, Gorai.009G091900.2, Gorai.009G091900.3, Gorai.009G091900.4, Gorai.009G091900.5, Gorai.010G197900.1, Gorai.010G197900.2,…	map04070
Phosphatidylinositol signaling system	132	3-phosphatidyltransferase	ec:2.7.8.11	3	Gorai.002G198300.1, Gorai.002G198300.2, Gorai.002G198300.3	map04070
Phosphatidylinositol signaling system	132	3-phosphatase	ec:3.1.3.67	2	Gorai.008G023600.1, Gorai.008G023600.2	map04070
Phosphatidylinositol signaling system	132	kinase C	ec:2.7.11.13	14	Gorai.008G047700.1, Gorai.011G124700.1, Gorai.006G064300.1, Gorai.003G139300.1, Gorai.003G139300.2, Gorai.003G139300.3, Gorai.003G139300.5, Gorai.003G139300.4, Gorai.003G139300.6, Gorai.005G267200.1, Gorai.005G267200.2, Gorai.009G033500.3, Gorai.009G042700.5, Gorai.009G307200.1	map04070
Phosphatidylinositol signaling system	132	1-phosphatase	ec:3.1.3.57	2	Gorai.002G074400.1, Gorai.002G074400.2	map04070
Phosphatidylinositol signaling system	132	5-phosphatase	ec:3.1.3.36	7	Gorai.012G115300.1, Gorai.012G115300.2, Gorai.003G002700.2, Gorai.003G002700.3, Gorai.003G002700.1, Gorai.003G002700.4, Gorai.009G205700.1	map04070
Phosphatidylinositol signaling system	132	phosphatase	ec:3.1.3.25	5	Gorai.009G151200.1, Gorai.009G151200.2, Gorai.009G183400.1, Gorai.009G183400.2, Gorai.009G183400.3	map04070
Phosphatidylinositol signaling system	132	cytidylyltransferase	ec:2.7.7.41	14	Gorai.013G268700.1, Gorai.013G268700.2, Gorai.003G144600.1, Gorai.003G144600.2, Gorai.002G093700.1, Gorai.004G032600.1, Gorai.009G182700.1, Gorai.009G182700.2, Gorai.009G182700.3, Gorai.009G182700.4, Gorai.011G010000.1, Gorai.011G010000.2, Gorai.002G093700.2, Gorai.002G093700.3	map04070
Phosphatidylinositol signaling system	132	5/6-kinase	ec:2.7.1.159	1	Gorai.007G033100.2	map04070
Phosphatidylinositol signaling system	132	2-kinase	ec:2.7.1.158	2	Gorai.009G200000.1, Gorai.009G200000.2	map04070
Phosphatidylinositol signaling system	132	3-kinase	ec:2.7.1.137	3	Gorai.002G185300.1, Gorai.002G185300.2, Gorai.002G185300.3	map04070
Phosphatidylinositol signaling system	132	3-kinase	ec:2.7.1.127	3	Gorai.008G211900.1, Gorai.008G211900.2, Gorai.008G211900.4	map04070
Phosphatidylinositol signaling system	132	kinase (ATP)	ec:2.7.1.107	36	Gorai.012G137000.1, Gorai.013G066500.1, Gorai.013G073400.1, Gorai.013G073400.2, Gorai.013G073400.3, Gorai.013G073400.4, Gorai.013G073400.5, Gorai.013G073400.6, Gorai.013G245800.1, Gorai.013G245800.2, Gorai.013G245800.3, Gorai.013G245800.4, Gorai.001G077800.4, Gorai.001G077800.5, Gorai.001G077800.1, Gorai.001G077800.2, Gorai.001G077800.3, Gorai.002G077100.2, Gorai.004G159600.1, Gorai.004G159600.2,…	map04070
Phosphatidylinositol signaling system	132	5-kinase	ec:2.7.1.68	3	Gorai.009G283000.1, Gorai.004G153600.1, Gorai.009G242800.1	map04070
Phosphatidylinositol signaling system	132	4-kinase	ec:2.7.1.67	15	Gorai.012G146100.1, Gorai.012G146100.2, Gorai.012G146100.3, Gorai.012G146100.4, Gorai.012G146100.5, Gorai.013G098100.1, Gorai.010G148500.1, Gorai.010G148500.3, Gorai.010G148500.5, Gorai.010G148500.6, Gorai.001G154500.1, Gorai.001G154500.2, Gorai.003G078600.1, Gorai.008G094100.1, Gorai.008G094100.2	map04070
Steroid biosynthesis	47	synthase	ec:5.4.99.8	12	Gorai.009G043200.1, Gorai.010G223200.2, Gorai.010G223200.3, Gorai.010G223500.1, Gorai.010G223500.2, Gorai.010G223500.3, Gorai.004G022500.1, Gorai.004G022500.2, Gorai.004G022500.3, Gorai.009G120100.4, Gorai.010G223600.10, Gorai.010G223600.9	map00100
Steroid biosynthesis	47	24-C-methyltransferase	ec:2.1.1.41	2	Gorai.004G066700.1, Gorai.004G066700.2	map00100
Steroid biosynthesis	47	monooxygenase	ec:1.14.13.132	16	Gorai.012G162500.1, Gorai.012G162700.1, Gorai.012G162900.1, Gorai.003G032500.1, Gorai.003G032500.2, Gorai.003G032500.4, Gorai.003G032500.5, Gorai.003G032500.3, Gorai.007G226900.1, Gorai.009G222400.1, Gorai.009G222400.2, Gorai.009G222400.3, Gorai.009G222400.4, Gorai.009G222400.5, Gorai.010G028500.1, Gorai.010G028500.2	map00100
Steroid biosynthesis	47	synthase	ec:2.5.1.21	11	Gorai.002G004400.1, Gorai.002G004400.2, Gorai.002G004400.3, Gorai.002G004400.4, Gorai.002G004400.5, Gorai.002G004400.6, Gorai.005G247700.1, Gorai.005G247700.2, Gorai.005G247700.3, Gorai.005G247700.4, Gorai.005G247700.5	map00100
Steroid biosynthesis	47	reductase	ec:1.3.1.72	3	Gorai.013G027900.1, Gorai.013G027900.2, Gorai.013G027900.3	map00100
Steroid biosynthesis	47	Delta-isomerase	ec:5.3.3.5	3	Gorai.006G002800.1, Gorai.006G002800.2, Gorai.006G002800.3	map00100
Butanoate metabolism	66	decarboxylase	ec:4.1.1.15	5	Gorai.008G169300.1, Gorai.008G169300.2, Gorai.008G169300.3, Gorai.008G293200.1, Gorai.002G169900.1	map00650
Butanoate metabolism	66	hydratase	ec:4.2.1.17	25	Gorai.011G191800.1, Gorai.011G191800.2, Gorai.011G191800.3, Gorai.011G191800.4, Gorai.011G191800.5, Gorai.011G191800.6, Gorai.013G178700.1, Gorai.011G199000.1, Gorai.N005500.1, Gorai.N005500.2, Gorai.N005500.3, Gorai.004G280500.1, Gorai.004G280500.2, Gorai.004G280500.3, Gorai.006G076600.1, Gorai.007G087700.3, Gorai.007G233000.1, Gorai.007G233000.2, Gorai.007G233000.3, Gorai.007G233000.4, Gorai.00…	map00650
Butanoate metabolism	66	lyase	ec:4.1.3.4	9	Gorai.001G135600.1, Gorai.001G135600.2, Gorai.001G135600.3, Gorai.001G135600.4, Gorai.007G352100.1, Gorai.007G352100.3, Gorai.007G352100.4, Gorai.007G352100.5, Gorai.007G352100.6	map00650
Butanoate metabolism	66	synthase	ec:2.2.1.6	5	Gorai.005G016500.1, Gorai.005G016600.1, Gorai.005G007600.1, Gorai.005G007600.2, Gorai.011G141100.1	map00650
Butanoate metabolism	66	ligase	ec:6.2.1.2	1	Gorai.011G198400.1	map00650
Butanoate metabolism	66	dehydrogenase	ec:1.1.1.35	17	Gorai.011G191800.1, Gorai.011G191800.2, Gorai.011G191800.3, Gorai.011G191800.4, Gorai.011G191800.5, Gorai.011G191800.6, Gorai.011G199000.1, Gorai.N005500.1, Gorai.N005500.2, Gorai.N005500.3, Gorai.002G068600.1, Gorai.004G280500.1, Gorai.004G280500.2, Gorai.004G280500.3, Gorai.006G076600.1, Gorai.010G073100.1, Gorai.010G073100.2	map00650
Butanoate metabolism	66	dehydrogenase	ec:1.1.1.30	3	Gorai.007G162800.1, Gorai.001G100300.2, Gorai.001G100300.3	map00650
Butanoate metabolism	66	synthase	ec:2.3.3.10	4	Gorai.003G163200.1, Gorai.003G163200.2, Gorai.004G207000.1, Gorai.008G243100.1	map00650
Butanoate metabolism	66	epimerase	ec:5.1.2.3	13	Gorai.011G191800.1, Gorai.011G191800.2, Gorai.011G191800.3, Gorai.011G191800.4, Gorai.011G191800.5, Gorai.011G191800.6, Gorai.011G199000.1, Gorai.N005500.1, Gorai.N005500.2, Gorai.N005500.3, Gorai.004G280500.1, Gorai.004G280500.2, Gorai.004G280500.3	map00650
Butanoate metabolism	66	dehydrogenase [NAD(P)+]	ec:1.2.1.16	4	Gorai.002G110500.2, Gorai.002G110500.3, Gorai.002G110500.4, Gorai.002G110500.5	map00650
Butanoate metabolism	66	entry	ec:1.3.99.1	3	Gorai.011G157000.1, Gorai.011G157000.2, Gorai.011G157000.3	map00650
Butanoate metabolism	66	reductase (NAD+)	ec:1.3.1.44	4	Gorai.011G260500.1, Gorai.011G260500.2, Gorai.011G260500.3, Gorai.012G070200.1	map00650
Fatty acid elongation	52	hydratase	ec:4.2.1.74	6	Gorai.011G191800.1, Gorai.011G191800.2, Gorai.011G191800.3, Gorai.011G191800.4, Gorai.011G191800.5, Gorai.011G191800.6	map00062
Fatty acid elongation	52	hydratase	ec:4.2.1.17	25	Gorai.011G191800.1, Gorai.011G191800.2, Gorai.011G191800.3, Gorai.011G191800.4, Gorai.011G191800.5, Gorai.011G191800.6, Gorai.013G178700.1, Gorai.011G199000.1, Gorai.N005500.1, Gorai.N005500.2, Gorai.N005500.3, Gorai.004G280500.1, Gorai.004G280500.2, Gorai.004G280500.3, Gorai.006G076600.1, Gorai.007G087700.3, Gorai.007G233000.1, Gorai.007G233000.2, Gorai.007G233000.3, Gorai.007G233000.4, Gorai.00…	map00062
Fatty acid elongation	52	dehydrogenase	ec:1.1.1.35	17	Gorai.011G191800.1, Gorai.011G191800.2, Gorai.011G191800.3, Gorai.011G191800.4, Gorai.011G191800.5, Gorai.011G191800.6, Gorai.011G199000.1, Gorai.N005500.1, Gorai.N005500.2, Gorai.N005500.3, Gorai.002G068600.1, Gorai.004G280500.1, Gorai.004G280500.2, Gorai.004G280500.3, Gorai.006G076600.1, Gorai.010G073100.1, Gorai.010G073100.2	map00062
Fatty acid elongation	52	hydrolase	ec:3.1.2.22	20	Gorai.001G248000.1, Gorai.004G165600.1, Gorai.004G165600.2, Gorai.004G165600.3, Gorai.004G165600.4, Gorai.004G165600.5, Gorai.008G108300.1, Gorai.008G108300.2, Gorai.008G108300.3, Gorai.008G108300.4, Gorai.008G108300.5, Gorai.008G108300.6, Gorai.008G108300.7, Gorai.008G108300.8, Gorai.008G233000.1, Gorai.008G233000.2, Gorai.008G233000.3, Gorai.008G233000.4, Gorai.008G233000.5, Gorai.008G233000.6	map00062
Fatty acid elongation	52	reductase (NADPH)	ec:1.3.1.38	4	Gorai.011G260500.1, Gorai.011G260500.2, Gorai.011G260500.3, Gorai.012G070200.1	map00062
Fatty acid biosynthesis	96	carboxylase	ec:6.4.1.2	20	Gorai.012G049400.1, Gorai.012G111400.1, Gorai.012G111400.2, Gorai.012G151800.1, Gorai.004G276900.1, Gorai.003G155100.1, Gorai.003G155100.2, Gorai.006G011100.1, Gorai.006G011100.2, Gorai.006G011100.3, Gorai.006G011100.4, Gorai.006G011100.5, Gorai.008G118200.1, Gorai.008G118200.2, Gorai.010G135200.1, Gorai.010G135200.2, Gorai.010G135200.3, Gorai.010G135200.4, Gorai.010G135200.5, Gorai.010G135200.6	map00061
Fatty acid biosynthesis	96	reductase	ec:1.1.1.100	13	Gorai.010G129200.1, Gorai.004G085200.1, Gorai.003G118700.1, Gorai.007G288200.1, Gorai.007G288300.1, Gorai.009G041000.1, Gorai.009G041000.2, Gorai.009G333600.1, Gorai.009G333600.2, Gorai.010G117600.1, Gorai.011G003700.1, Gorai.011G003700.2, Gorai.011G003700.3	map00061
Fatty acid biosynthesis	96	synthase	ec:2.3.1.86	7	Gorai.013G269100.1, Gorai.006G271000.1, Gorai.006G271000.2, Gorai.006G271000.3, Gorai.006G271000.4, Gorai.006G271000.5, Gorai.006G271000.6	map00061
Fatty acid biosynthesis	96	synthase I	ec:2.3.1.41	21	Gorai.013G222600.1, Gorai.013G222600.2, Gorai.013G222600.3, Gorai.013G222600.4, Gorai.004G285300.2, Gorai.004G285300.3, Gorai.004G285300.4, Gorai.004G285300.5, Gorai.004G285300.1, Gorai.006G093400.1, Gorai.006G212800.1, Gorai.006G212800.2, Gorai.006G212800.3, Gorai.007G028000.1, Gorai.007G028000.2, Gorai.009G156400.1, Gorai.009G156400.2, Gorai.010G165600.1, Gorai.010G165600.2, Gorai.010G165600.3,…	map00061
Fatty acid biosynthesis	96	S-malonyltransferase	ec:2.3.1.39	1	Gorai.003G150000.1	map00061
Fatty acid biosynthesis	96	carboxylase	ec:6.3.4.14	14	Gorai.003G155100.1, Gorai.003G155100.2, Gorai.004G077800.2, Gorai.004G077800.3, Gorai.004G077800.5, Gorai.004G077800.7, Gorai.005G116100.1, Gorai.005G116100.2, Gorai.005G116100.3, Gorai.005G116100.4, Gorai.005G116100.5, Gorai.005G116100.6, Gorai.005G116100.7, Gorai.005G116100.8	map00061
Fatty acid biosynthesis	96	desaturase	ec:1.14.19.2	7	Gorai.009G284600.1, Gorai.003G093900.1, Gorai.005G123300.1, Gorai.009G351900.1, Gorai.009G351900.2, Gorai.009G352200.1, Gorai.011G134800.1	map00061
Fatty acid biosynthesis	96	hydrolase	ec:3.1.2.14	15	Gorai.013G231200.1, Gorai.013G231200.2, Gorai.009G132400.1, Gorai.013G231200.3, Gorai.004G279300.1, Gorai.004G279300.2, Gorai.004G279300.3, Gorai.004G279300.4, Gorai.004G059000.1, Gorai.004G059000.2, Gorai.004G226800.1, Gorai.004G226800.2, Gorai.004G226800.3, Gorai.004G226800.4, Gorai.004G226800.5	map00061
Peptidoglycan biosynthesis	13	MraY transferase	ec:2.7.8.13	7	Gorai.006G134300.1, Gorai.006G134300.2, Gorai.006G134300.3, Gorai.006G134300.4, Gorai.006G134300.5, Gorai.009G155500.2, Gorai.011G043000.1	map00550
Peptidoglycan biosynthesis	13	ligase	ec:6.3.2.8	1	Gorai.007G012800.1	map00550
Peptidoglycan biosynthesis	13	beta-N-acetylglucosaminyltransferase	ec:2.4.1.227	5	Gorai.001G067800.1, Gorai.001G067800.2, Gorai.001G067900.1, Gorai.001G067900.2, Gorai.001G067900.3	map00550
Stilbenoid, diarylheptanoid and gingerol biosynthesis	12	O-methyltransferase	ec:2.1.1.104	6	Gorai.012G149800.1, Gorai.013G045300.1, Gorai.013G045300.2, Gorai.N022200.1, Gorai.N022200.2, Gorai.008G024000.2	map00945
Stilbenoid, diarylheptanoid and gingerol biosynthesis	12	O-hydroxycinnamoyltransferase	ec:2.3.1.99	4	Gorai.009G122600.1, Gorai.009G122600.2, Gorai.009G122600.3, Gorai.009G122600.5	map00945
Stilbenoid, diarylheptanoid and gingerol biosynthesis	12	4-monooxygenase	ec:1.14.13.11	2	Gorai.011G207000.1, Gorai.013G271700.1	map00945
Flavone and flavonol biosynthesis	9	beta-glucuronide glucuronohydrolase glucuronidase	ec:3.2.1.31	2	Gorai.004G108900.1, Gorai.004G108900.2	map00944
Flavone and flavonol biosynthesis	9	3-O-methyltransferase	ec:2.1.1.76	1	Gorai.004G125600.3	map00944
Flavone and flavonol biosynthesis	9	3',5'-hydroxylase	ec:1.14.13.88	4	Gorai.012G175600.1, Gorai.007G151200.1, Gorai.001G134900.1, Gorai.011G060100.1	map00944
Flavone and flavonol biosynthesis	9	3'-monooxygenase	ec:1.14.13.21	2	Gorai.013G000900.1, Gorai.013G000900.2	map00944
Isoflavonoid biosynthesis	2	reductase	ec:1.3.1.45	2	Gorai.004G179800.1, Gorai.005G244500.1	map00943
Anthocyanin biosynthesis	6	3-O-glucosyltransferase	ec:2.4.1.115	6	Gorai.012G009300.1, Gorai.009G235700.1, Gorai.010G022300.1, Gorai.010G242800.1, Gorai.003G144500.1, Gorai.008G051000.1	map00942
Selenocompound metabolism	47	lyase	ec:4.4.1.16	4	Gorai.013G254300.1, Gorai.013G254300.2, Gorai.013G254300.3, Gorai.013G254300.4	map00450
Selenocompound metabolism	47	gamma-lyase	ec:4.4.1.11	1	Gorai.008G258500.1	map00450
Selenocompound metabolism	47	adenylyltransferase	ec:2.7.7.4	6	Gorai.011G241200.1, Gorai.009G195700.2, Gorai.009G195700.3, Gorai.009G195700.4, Gorai.009G195700.5, Gorai.009G195700.6	map00450
Selenocompound metabolism	47	S-methyltransferase	ec:2.1.1.14	22	Gorai.013G114400.1, Gorai.013G114400.2, Gorai.013G114400.3, Gorai.013G114400.4, Gorai.013G195000.1, Gorai.013G195000.2, Gorai.013G195000.3, Gorai.013G195000.4, Gorai.013G195000.5, Gorai.013G195000.6, Gorai.004G251500.1, Gorai.004G251500.2, Gorai.004G251500.3, Gorai.004G251500.4, Gorai.001G128200.2, Gorai.001G128200.3, Gorai.007G257500.1, Gorai.007G257500.2, Gorai.007G257500.3, Gorai.007G257500.4,…	map00450
Selenocompound metabolism	47	synthase	ec:2.1.1.13	10	Gorai.013G114400.1, Gorai.013G114400.2, Gorai.013G114400.3, Gorai.013G114400.4, Gorai.013G195000.1, Gorai.013G195000.2, Gorai.013G195000.3, Gorai.013G195000.4, Gorai.013G195000.5, Gorai.013G195000.6	map00450
Selenocompound metabolism	47	S-methyltransferase	ec:2.1.1.12	2	Gorai.009G114000.1, Gorai.009G114000.2	map00450
Selenocompound metabolism	47	beta-lyase	ec:4.4.1.8	2	Gorai.007G353500.2, Gorai.007G353500.3	map00450
Selenocompound metabolism	47	gamma-synthase	ec:2.5.1.48	5	Gorai.001G240000.1, Gorai.001G240000.2, Gorai.001G240300.1, Gorai.001G240300.2, Gorai.008G258500.1	map00450
Selenocompound metabolism	47	ligase	ec:6.1.1.10	4	Gorai.011G256000.1, Gorai.006G223400.1, Gorai.006G223400.2, Gorai.006G223400.3	map00450
Selenocompound metabolism	47	reductase	ec:1.8.1.9	2	Gorai.007G033400.1, Gorai.007G033400.2	map00450
Flavonoid biosynthesis	86	O-methyltransferase	ec:2.1.1.104	6	Gorai.012G149800.1, Gorai.013G045300.1, Gorai.013G045300.2, Gorai.N022200.1, Gorai.N022200.2, Gorai.008G024000.2	map00941
Flavonoid biosynthesis	86	reductase	ec:1.17.1.3	4	Gorai.008G285400.1, Gorai.008G285400.3, Gorai.008G285400.4, Gorai.008G285400.6	map00941
Flavonoid biosynthesis	86	synthase	ec:2.3.1.170	4	Gorai.012G173100.1, Gorai.012G173100.2, Gorai.002G170600.1, Gorai.005G043800.1	map00941
Flavonoid biosynthesis	86	synthase	ec:2.3.1.74	3	Gorai.009G339300.1, Gorai.005G035100.1, Gorai.005G035100.2	map00941
Flavonoid biosynthesis	86	synthase	ec:1.14.11.23	12	Gorai.011G188800.1, Gorai.013G230000.1, Gorai.013G230000.2, Gorai.013G230000.3, Gorai.010G076300.4, Gorai.012G026200.1, Gorai.013G177800.1, Gorai.004G196400.2, Gorai.004G196400.4, Gorai.004G196400.5, Gorai.002G066700.3, Gorai.002G066700.4	map00941
Flavonoid biosynthesis	86	oxygenase	ec:1.14.11.19	4	Gorai.004G205900.1, Gorai.004G205900.2, Gorai.004G205900.3, Gorai.004G258600.1	map00941
Flavonoid biosynthesis	86	3',5'-hydroxylase	ec:1.14.13.88	4	Gorai.012G175600.1, Gorai.007G151200.1, Gorai.001G134900.1, Gorai.011G060100.1	map00941
Flavonoid biosynthesis	86	3-dioxygenase	ec:1.14.11.9	2	Gorai.012G026200.1, Gorai.013G177800.1	map00941
Flavonoid biosynthesis	86	4-reductase	ec:1.1.1.234	2	Gorai.010G008900.4, Gorai.010G008900.5	map00941
Flavonoid biosynthesis	86	4-reductase	ec:1.1.1.219	39	Gorai.012G062200.3, Gorai.009G073600.1, Gorai.009G073600.2, Gorai.010G008900.4, Gorai.003G043700.1, Gorai.004G234000.1, Gorai.004G234000.2, Gorai.004G234000.3, Gorai.003G055600.1, Gorai.003G055600.2, Gorai.003G055600.3, Gorai.004G184100.2, Gorai.004G184100.3, Gorai.004G184100.4, Gorai.004G184100.5, Gorai.004G234000.4, Gorai.004G105500.1, Gorai.004G105500.2, Gorai.004G105500.4, Gorai.004G105500.5,…	map00941
Flavonoid biosynthesis	86	3'-monooxygenase	ec:1.14.13.21	2	Gorai.013G000900.1, Gorai.013G000900.2	map00941
Flavonoid biosynthesis	86	4-monooxygenase	ec:1.14.13.11	2	Gorai.011G207000.1, Gorai.013G271700.1	map00941
Flavonoid biosynthesis	86	isomerase	ec:5.5.1.6	6	Gorai.012G014600.1, Gorai.012G014600.2, Gorai.012G014600.3, Gorai.013G023400.1, Gorai.004G216200.1, Gorai.004G216200.2	map00941
Phenylpropanoid biosynthesis	169	O-methyltransferase	ec:2.1.1.146	2	Gorai.005G203900.1, Gorai.003G024200.1	map00940
Phenylpropanoid biosynthesis	169	O-methyltransferase	ec:2.1.1.104	6	Gorai.012G149800.1, Gorai.013G045300.1, Gorai.013G045300.2, Gorai.N022200.1, Gorai.N022200.2, Gorai.008G024000.2	map00940
Phenylpropanoid biosynthesis	169	ammonia-lyase	ec:4.3.1.25	4	Gorai.011G238400.1, Gorai.006G166000.1, Gorai.007G373600.1, Gorai.009G416300.1	map00940
Phenylpropanoid biosynthesis	169	ammonia-lyase	ec:4.3.1.24	4	Gorai.011G238400.1, Gorai.006G166000.1, Gorai.007G373600.1, Gorai.009G416300.1	map00940
Phenylpropanoid biosynthesis	169	lactoperoxidase	ec:1.11.1.7	91	Gorai.011G184500.1, Gorai.011G204600.1, Gorai.011G211400.1, Gorai.011G211400.2, Gorai.012G059700.1, Gorai.012G086300.1, Gorai.012G086300.2, Gorai.013G005800.1, Gorai.009G026300.1, Gorai.009G192200.1, Gorai.010G131800.1, Gorai.011G129900.1, Gorai.011G129900.2, Gorai.001G001800.1, Gorai.005G126200.1, Gorai.005G150600.2, Gorai.004G210900.1, Gorai.004G157900.1, Gorai.004G157900.2, Gorai.004G157900.3,…	map00940
Phenylpropanoid biosynthesis	169	dehydrogenase	ec:1.1.1.195	7	Gorai.003G049600.6, Gorai.003G049600.1, Gorai.003G049600.2, Gorai.003G049600.3, Gorai.003G049600.4, Gorai.003G049600.5, Gorai.003G049600.7	map00940
Phenylpropanoid biosynthesis	169	gentiobiase	ec:3.2.1.21	27	Gorai.011G198200.1, Gorai.013G093000.1, Gorai.013G114800.10, Gorai.013G114800.11, Gorai.013G114800.2, Gorai.013G114800.3, Gorai.013G114800.5, Gorai.013G165100.1, Gorai.013G165100.2, Gorai.013G165100.3, Gorai.013G165100.4, Gorai.013G260700.1, Gorai.013G260700.2, Gorai.013G260700.3, Gorai.013G260700.4, Gorai.012G147500.1, Gorai.003G088100.1, Gorai.003G088100.2, Gorai.003G088100.3, Gorai.001G143600.…	map00940
Phenylpropanoid biosynthesis	169	O-methyltransferase	ec:2.1.1.68	7	Gorai.008G264900.1, Gorai.008G264900.2, Gorai.004G125600.1, Gorai.004G125600.2, Gorai.004G125600.3, Gorai.004G125600.4, Gorai.004G125600.5	map00940
Phenylpropanoid biosynthesis	169	O-hydroxycinnamoyltransferase	ec:2.3.1.99	4	Gorai.009G122600.1, Gorai.009G122600.2, Gorai.009G122600.3, Gorai.009G122600.5	map00940
Phenylpropanoid biosynthesis	169	reductase	ec:1.2.1.44	16	Gorai.012G062200.1, Gorai.012G062200.3, Gorai.003G043700.1, Gorai.004G234000.1, Gorai.004G234000.2, Gorai.004G234000.3, Gorai.004G234000.4, Gorai.004G105500.1, Gorai.004G105500.2, Gorai.004G105500.3, Gorai.004G105500.4, Gorai.004G105500.5, Gorai.004G105500.6, Gorai.004G105500.7, Gorai.004G105500.8, Gorai.004G105500.9	map00940
Phenylpropanoid biosynthesis	169	4-monooxygenase	ec:1.14.13.11	2	Gorai.011G207000.1, Gorai.013G271700.1	map00940
Phenylpropanoid biosynthesis	169	ligase	ec:6.2.1.12	3	Gorai.013G269100.1, Gorai.006G271000.4, Gorai.002G119500.1	map00940
Tyrosine metabolism	137	decarboxylase	ec:4.1.1.68	3	Gorai.002G028600.1, Gorai.002G028600.2, Gorai.002G028600.3	map00350
Tyrosine metabolism	137	O-methyltransferase	ec:2.1.1.6	2	Gorai.008G264900.1, Gorai.008G264900.2	map00350
Tyrosine metabolism	137	beta-diketonase	ec:3.7.1.2	7	Gorai.009G182900.1, Gorai.009G182900.2, Gorai.010G250300.1, Gorai.010G250300.2, Gorai.010G250300.3, Gorai.010G250300.4, Gorai.010G250300.5	map00350
Tyrosine metabolism	137	oxidase	ec:1.4.3.2	1	Gorai.013G166600.1	map00350
Tyrosine metabolism	137	oxidase	ec:1.4.3.21	19	Gorai.013G166600.1, Gorai.005G042100.1, Gorai.005G042100.5, Gorai.002G186900.1, Gorai.003G116000.1, Gorai.003G116000.2, Gorai.003G116000.3, Gorai.003G116000.4, Gorai.003G116000.5, Gorai.004G202100.1, Gorai.004G047700.1, Gorai.004G047700.2, Gorai.004G047700.3, Gorai.004G047700.4, Gorai.004G047700.5, Gorai.005G042100.6, Gorai.008G160800.1, Gorai.008G160800.3, Gorai.009G423600.1	map00350
Tyrosine metabolism	137	dehydrogenase	ec:1.1.1.1	29	Gorai.009G073600.1, Gorai.009G073600.2, Gorai.012G085000.1, Gorai.012G085000.4, Gorai.012G085000.5, Gorai.006G042900.1, Gorai.006G042900.2, Gorai.006G042900.3, Gorai.006G042900.4, Gorai.006G042900.5, Gorai.006G042900.6, Gorai.001G273200.1, Gorai.001G236500.1, Gorai.001G236500.2, Gorai.001G236500.4, Gorai.001G236500.5, Gorai.001G236500.6, Gorai.001G236500.7, Gorai.001G236500.8, Gorai.001G182700.1,…	map00350
Tyrosine metabolism	137	tautomerase	ec:5.3.2.1	4	Gorai.002G266600.1, Gorai.002G266600.2, Gorai.002G266600.4, Gorai.002G266600.3	map00350
Tyrosine metabolism	137	1,2-dioxygenase	ec:1.13.11.5	8	Gorai.002G065000.1, Gorai.002G065000.2, Gorai.002G065000.3, Gorai.002G065000.4, Gorai.002G065000.5, Gorai.002G065000.6, Gorai.002G065000.7, Gorai.002G065000.8	map00350
Tyrosine metabolism	137	oxidase	ec:1.10.3.1	2	Gorai.008G029600.1, Gorai.005G244400.1	map00350
Tyrosine metabolism	137	dehydrogenase [NAD(P)+]	ec:1.2.1.5	27	Gorai.012G037500.1, Gorai.012G037500.2, Gorai.012G037500.3, Gorai.012G037500.4, Gorai.012G037500.5, Gorai.012G037500.6, Gorai.009G247000.1, Gorai.009G247000.2, Gorai.009G247000.3, Gorai.009G247000.4, Gorai.003G011600.1, Gorai.003G011600.2, Gorai.003G011600.3, Gorai.003G011600.4, Gorai.003G011600.5, Gorai.003G011600.6, Gorai.005G089100.1, Gorai.005G089100.3, Gorai.008G065200.1, Gorai.009G072900.1,…	map00350
Tyrosine metabolism	137	dioxygenase	ec:1.13.11.27	3	Gorai.001G092000.1, Gorai.001G092000.2, Gorai.001G092000.3	map00350
Tyrosine metabolism	137	transaminase	ec:2.6.1.57	28	Gorai.013G030300.1, Gorai.013G030300.2, Gorai.013G030300.3, Gorai.013G030300.4, Gorai.013G030300.5, Gorai.013G030300.6, Gorai.013G075900.1, Gorai.013G075900.2, Gorai.013G075900.3, Gorai.004G204200.1, Gorai.005G090600.1, Gorai.005G090600.2, Gorai.006G004600.1, Gorai.006G004600.2, Gorai.006G004600.3, Gorai.006G132200.1, Gorai.006G132200.2, Gorai.007G241800.2, Gorai.009G060500.1, Gorai.009G060500.2,…	map00350
Tyrosine metabolism	137	transaminase	ec:2.6.1.9	28	Gorai.013G030300.1, Gorai.013G030300.2, Gorai.013G030300.3, Gorai.013G030300.4, Gorai.013G030300.5, Gorai.013G030300.6, Gorai.013G075900.1, Gorai.013G075900.2, Gorai.013G075900.3, Gorai.005G090600.1, Gorai.005G090600.2, Gorai.006G004600.1, Gorai.006G004600.2, Gorai.006G004600.3, Gorai.006G132200.1, Gorai.006G132200.2, Gorai.006G132200.3, Gorai.007G241800.2, Gorai.009G060500.1, Gorai.009G060500.2,…	map00350
Tyrosine metabolism	137	transaminase	ec:2.6.1.5	27	Gorai.013G030300.1, Gorai.013G030300.2, Gorai.013G030300.3, Gorai.013G030300.4, Gorai.013G030300.5, Gorai.013G030300.6, Gorai.013G075900.1, Gorai.013G075900.2, Gorai.013G075900.3, Gorai.005G090600.1, Gorai.005G090600.2, Gorai.006G004600.1, Gorai.006G004600.2, Gorai.006G004600.3, Gorai.006G132200.1, Gorai.006G132200.2, Gorai.007G241800.2, Gorai.009G060500.1, Gorai.009G060500.2, Gorai.009G060500.3,…	map00350
Tyrosine metabolism	137	transaminase	ec:2.6.1.1	28	Gorai.013G030300.1, Gorai.013G030300.2, Gorai.013G030300.3, Gorai.013G030300.4, Gorai.013G030300.5, Gorai.013G030300.6, Gorai.013G075900.1, Gorai.013G075900.2, Gorai.013G075900.3, Gorai.004G204200.1, Gorai.005G090600.1, Gorai.005G090600.2, Gorai.006G004600.1, Gorai.006G004600.2, Gorai.006G004600.3, Gorai.006G132200.1, Gorai.006G132200.2, Gorai.007G241800.2, Gorai.009G060500.1, Gorai.009G060500.2,…	map00350
Tyrosine metabolism	137	dehydrogenase [NAD(P)+]	ec:1.2.1.16	4	Gorai.002G110500.2, Gorai.002G110500.3, Gorai.002G110500.4, Gorai.002G110500.5	map00350
Aflatoxin biosynthesis	20	carboxylase	ec:6.4.1.2	20	Gorai.012G049400.1, Gorai.012G111400.1, Gorai.012G111400.2, Gorai.012G151800.1, Gorai.004G276900.1, Gorai.003G155100.1, Gorai.003G155100.2, Gorai.006G011100.1, Gorai.006G011100.2, Gorai.006G011100.3, Gorai.006G011100.4, Gorai.006G011100.5, Gorai.008G118200.1, Gorai.008G118200.2, Gorai.010G135200.1, Gorai.010G135200.2, Gorai.010G135200.3, Gorai.010G135200.4, Gorai.010G135200.5, Gorai.010G135200.6	map00254
Tetracycline biosynthesis	20	carboxylase	ec:6.4.1.2	20	Gorai.012G049400.1, Gorai.012G111400.1, Gorai.012G111400.2, Gorai.012G151800.1, Gorai.004G276900.1, Gorai.003G155100.1, Gorai.003G155100.2, Gorai.006G011100.1, Gorai.006G011100.2, Gorai.006G011100.3, Gorai.006G011100.4, Gorai.006G011100.5, Gorai.008G118200.1, Gorai.008G118200.2, Gorai.010G135200.1, Gorai.010G135200.2, Gorai.010G135200.3, Gorai.010G135200.4, Gorai.010G135200.5, Gorai.010G135200.6	map00253
Alanine, aspartate and glutamate metabolism	112	synthase	ec:6.3.4.5	3	Gorai.001G059900.1, Gorai.001G059900.2, Gorai.001G059900.3	map00250
Alanine, aspartate and glutamate metabolism	112	synthase	ec:6.3.4.4	1	Gorai.002G244800.1	map00250
Alanine, aspartate and glutamate metabolism	112	synthase (NADH)	ec:1.4.1.14	5	Gorai.008G269600.1, Gorai.008G269600.2, Gorai.008G269600.3, Gorai.008G269600.4, Gorai.008G269600.5	map00250
Alanine, aspartate and glutamate metabolism	112	decarboxylase	ec:4.1.1.15	5	Gorai.008G169300.1, Gorai.008G169300.2, Gorai.008G169300.3, Gorai.008G293200.1, Gorai.002G169900.1	map00250
Alanine, aspartate and glutamate metabolism	112	oxidase	ec:1.4.3.2	1	Gorai.013G166600.1	map00250
Alanine, aspartate and glutamate metabolism	112	phosphoribosyldiphosphate 5-amidotransferase	ec:2.4.2.14	2	Gorai.001G244000.1, Gorai.005G249000.1	map00250
Alanine, aspartate and glutamate metabolism	112	glutaminase I	ec:3.5.1.2	2	Gorai.009G078300.1, Gorai.009G078300.2	map00250
Alanine, aspartate and glutamate metabolism	112	asparaginase II	ec:3.5.1.1	4	Gorai.008G200400.1, Gorai.008G200400.2, Gorai.008G200400.4, Gorai.007G040100.1	map00250
Alanine, aspartate and glutamate metabolism	112	synthase (glutamine-hydrolysing)	ec:6.3.5.5	6	Gorai.002G066300.1, Gorai.003G069700.1, Gorai.003G069700.2, Gorai.003G069700.3, Gorai.003G069700.4, Gorai.003G069700.5	map00250
Alanine, aspartate and glutamate metabolism	112	synthase (glutamine-hydrolysing)	ec:6.3.5.4	10	Gorai.013G259500.1, Gorai.013G259500.2, Gorai.006G105200.1, Gorai.006G105200.2, Gorai.006G105200.3, Gorai.006G105200.4, Gorai.001G117000.8, Gorai.003G158400.1, Gorai.006G105400.1, Gorai.009G090500.1	map00250
Alanine, aspartate and glutamate metabolism	112	dehydrogenase [NAD(P)+]	ec:1.4.1.3	12	Gorai.004G244400.1, Gorai.004G244400.2, Gorai.004G244400.3, Gorai.004G244400.4, Gorai.003G110800.1, Gorai.003G110800.2, Gorai.003G110800.3, Gorai.008G042900.1, Gorai.008G042900.3, Gorai.008G213200.3, Gorai.008G213200.5, Gorai.008G213200.6	map00250
Alanine, aspartate and glutamate metabolism	112	dehydrogenase	ec:1.4.1.2	6	Gorai.003G110800.1, Gorai.003G110800.2, Gorai.003G110800.3, Gorai.008G213200.3, Gorai.008G213200.5, Gorai.008G213200.6	map00250
Alanine, aspartate and glutamate metabolism	112	lyase	ec:4.3.2.2	4	Gorai.012G075300.1, Gorai.012G075300.2, Gorai.012G075300.3, Gorai.012G075300.4	map00250
Alanine, aspartate and glutamate metabolism	112	lyase	ec:4.3.2.1	3	Gorai.002G139300.1, Gorai.002G139300.3, Gorai.002G139300.2	map00250
Alanine, aspartate and glutamate metabolism	112	synthase (ammonia)	ec:6.3.4.16	1	Gorai.002G066300.1	map00250
Alanine, aspartate and glutamate metabolism	112	carbamoyltransferase	ec:2.1.3.2	1	Gorai.009G442200.1	map00250
Alanine, aspartate and glutamate metabolism	112	transaminase	ec:2.6.1.2	7	Gorai.005G179600.1, Gorai.005G179600.2, Gorai.005G179600.3, Gorai.005G179600.4, Gorai.005G179600.5, Gorai.005G179600.6, Gorai.007G155200.1	map00250
Alanine, aspartate and glutamate metabolism	112	transaminase	ec:2.6.1.1	28	Gorai.013G030300.1, Gorai.013G030300.2, Gorai.013G030300.3, Gorai.013G030300.4, Gorai.013G030300.5, Gorai.013G030300.6, Gorai.013G075900.1, Gorai.013G075900.2, Gorai.013G075900.3, Gorai.004G204200.1, Gorai.005G090600.1, Gorai.005G090600.2, Gorai.006G004600.1, Gorai.006G004600.2, Gorai.006G004600.3, Gorai.006G132200.1, Gorai.006G132200.2, Gorai.007G241800.2, Gorai.009G060500.1, Gorai.009G060500.2,…	map00250
Alanine, aspartate and glutamate metabolism	112	transaminase	ec:2.6.1.44	7	Gorai.005G179600.1, Gorai.005G179600.2, Gorai.005G179600.3, Gorai.005G179600.4, Gorai.005G179600.5, Gorai.005G179600.6, Gorai.011G112000.4	map00250
Alanine, aspartate and glutamate metabolism	112	ligase	ec:6.3.1.2	11	Gorai.012G133400.1, Gorai.012G133400.2, Gorai.012G133400.3, Gorai.001G203300.1, Gorai.001G203300.2, Gorai.001G203300.3, Gorai.001G203300.4, Gorai.005G035800.1, Gorai.006G218100.1, Gorai.009G412500.1, Gorai.009G412500.2	map00250
Alanine, aspartate and glutamate metabolism	112	dehydrogenase [NAD(P)+]	ec:1.2.1.16	4	Gorai.002G110500.2, Gorai.002G110500.3, Gorai.002G110500.4, Gorai.002G110500.5	map00250
Alanine, aspartate and glutamate metabolism	112	transaminase (isomerizing)	ec:2.6.1.16	2	Gorai.008G112800.1, Gorai.008G112800.2	map00250
Riboflavin metabolism	86	cyclohydrolase II	ec:3.5.4.25	9	Gorai.012G143000.1, Gorai.003G136900.1, Gorai.003G136900.2, Gorai.003G136900.3, Gorai.003G136900.4, Gorai.005G223700.1, Gorai.005G223700.2, Gorai.005G223700.3, Gorai.005G223700.4	map00740
Riboflavin metabolism	86	synthetase	ec:2.7.7.2	3	Gorai.009G173700.1, Gorai.009G173700.2, Gorai.009G173700.3	map00740
Riboflavin metabolism	86	synthase	ec:2.5.1.9	9	Gorai.012G171900.1, Gorai.012G171900.2, Gorai.006G143100.1, Gorai.006G143100.2, Gorai.006G143100.3, Gorai.006G143100.4, Gorai.007G012700.1, Gorai.007G012700.3, Gorai.007G012700.4	map00740
Riboflavin metabolism	86	phosphatase	ec:3.1.3.2	62	Gorai.012G009100.1, Gorai.013G091900.1, Gorai.013G094200.1, Gorai.013G094200.2, Gorai.013G094200.3, Gorai.013G160300.1, Gorai.013G160300.2, Gorai.013G160300.3, Gorai.013G160300.4, Gorai.013G236000.1, Gorai.013G236000.2, Gorai.013G236000.3, Gorai.N008600.1, Gorai.N008600.2, Gorai.N008600.3, Gorai.N008600.4, Gorai.009G197700.1, Gorai.013G015300.2, Gorai.006G134400.1, Gorai.006G134400.2, Gorai.006G1…	map00740
Riboflavin metabolism	86	synthase	ec:4.1.99.12	9	Gorai.012G143000.1, Gorai.003G136900.1, Gorai.003G136900.2, Gorai.003G136900.3, Gorai.003G136900.4, Gorai.005G223700.1, Gorai.005G223700.2, Gorai.005G223700.3, Gorai.005G223700.4	map00740
Riboflavin metabolism	86	kinase	ec:2.7.1.26	6	Gorai.009G173700.1, Gorai.009G173700.2, Gorai.009G173700.3, Gorai.009G173700.4, Gorai.009G173700.5, Gorai.009G173700.6	map00740
Styrene degradation	48	beta-diketonase	ec:3.7.1.2	7	Gorai.009G182900.1, Gorai.009G182900.2, Gorai.010G250300.1, Gorai.010G250300.2, Gorai.010G250300.3, Gorai.010G250300.4, Gorai.010G250300.5	map00643
Styrene degradation	48	hydratase	ec:4.2.1.84	1	Gorai.001G123400.1	map00643
Styrene degradation	48	acylamidase	ec:3.5.1.4	29	Gorai.012G153500.1, Gorai.012G153500.2, Gorai.012G153500.3, Gorai.012G153500.4, Gorai.012G153500.5, Gorai.013G053300.1, Gorai.013G053300.2, Gorai.013G053300.3, Gorai.013G053300.4, Gorai.013G053300.6, Gorai.N005800.1, Gorai.005G091000.1, Gorai.005G091000.3, Gorai.005G091000.2, Gorai.005G091000.6, Gorai.005G091000.7, Gorai.005G221100.1, Gorai.005G221100.2, Gorai.007G003700.1, Gorai.007G003700.2, Go…	map00643
Styrene degradation	48	1,2-dioxygenase	ec:1.13.11.5	8	Gorai.002G065000.1, Gorai.002G065000.2, Gorai.002G065000.3, Gorai.002G065000.4, Gorai.002G065000.5, Gorai.002G065000.6, Gorai.002G065000.7, Gorai.002G065000.8	map00643
Styrene degradation	48	acetonitrilase	ec:3.5.5.1	3	Gorai.011G242400.1, Gorai.011G242400.2, Gorai.011G242400.3	map00643
Propanoate metabolism	110	hydratase	ec:4.2.1.17	25	Gorai.011G191800.1, Gorai.011G191800.2, Gorai.011G191800.3, Gorai.011G191800.4, Gorai.011G191800.5, Gorai.011G191800.6, Gorai.013G178700.1, Gorai.011G199000.1, Gorai.N005500.1, Gorai.N005500.2, Gorai.N005500.3, Gorai.004G280500.1, Gorai.004G280500.2, Gorai.004G280500.3, Gorai.006G076600.1, Gorai.007G087700.3, Gorai.007G233000.1, Gorai.007G233000.2, Gorai.007G233000.3, Gorai.007G233000.4, Gorai.00…	map00640
Propanoate metabolism	110	carboxylase	ec:6.4.1.3	4	Gorai.008G024600.3, Gorai.008G024600.4, Gorai.008G024600.5, Gorai.008G024600.6	map00640
Propanoate metabolism	110	carboxylase	ec:6.4.1.2	20	Gorai.012G049400.1, Gorai.012G111400.1, Gorai.012G111400.2, Gorai.012G151800.1, Gorai.004G276900.1, Gorai.003G155100.1, Gorai.003G155100.2, Gorai.006G011100.1, Gorai.006G011100.2, Gorai.006G011100.3, Gorai.006G011100.4, Gorai.006G011100.5, Gorai.008G118200.1, Gorai.008G118200.2, Gorai.010G135200.1, Gorai.010G135200.2, Gorai.010G135200.3, Gorai.010G135200.4, Gorai.010G135200.5, Gorai.010G135200.6	map00640
Propanoate metabolism	110	ligase (ADP-forming)	ec:6.2.1.5	18	Gorai.011G200100.1, Gorai.011G200100.2, Gorai.011G200100.3, Gorai.011G200100.4, Gorai.012G172300.1, Gorai.012G172300.2, Gorai.012G172300.3, Gorai.012G172300.4, Gorai.012G172300.5, Gorai.013G069200.1, Gorai.002G030200.1, Gorai.002G030200.2, Gorai.002G030200.3, Gorai.002G030200.4, Gorai.002G030200.5, Gorai.002G030200.6, Gorai.005G211200.1, Gorai.006G250500.1	map00640
Propanoate metabolism	110	ligase (GDP-forming)	ec:6.2.1.4	1	Gorai.013G069200.1	map00640
Propanoate metabolism	110	ligase	ec:6.2.1.1	11	Gorai.011G198400.1, Gorai.012G012200.1, Gorai.012G012200.2, Gorai.012G012200.3, Gorai.013G247300.5, Gorai.013G247300.7, Gorai.013G247300.8, Gorai.003G105300.1, Gorai.010G219900.1, Gorai.010G219900.2, Gorai.010G219900.3	map00640
Propanoate metabolism	110	deaminase	ec:3.5.99.7	4	Gorai.001G117200.1, Gorai.007G002100.1, Gorai.007G002100.5, Gorai.007G002100.8	map00640
Propanoate metabolism	110	decarboxylase	ec:4.1.1.9	1	Gorai.011G011900.1	map00640
Propanoate metabolism	110	dehydrogenase (NAD+)	ec:1.2.1.3	23	Gorai.012G037500.1, Gorai.012G037500.2, Gorai.012G037500.4, Gorai.012G037500.5, Gorai.012G037500.6, Gorai.008G158500.1, Gorai.008G158500.2, Gorai.009G247000.1, Gorai.009G247000.2, Gorai.009G247000.3, Gorai.001G261100.2, Gorai.003G011600.1, Gorai.003G011600.2, Gorai.003G011600.3, Gorai.003G011600.4, Gorai.003G011600.5, Gorai.003G011600.6, Gorai.003G095000.1, Gorai.003G095000.2, Gorai.003G095000.3,…	map00640
Propanoate metabolism	110	dehydrogenase	ec:1.1.1.27	1	Gorai.009G297700.1	map00640
Propanoate metabolism	110	dehydrogenase (acylating)	ec:1.2.1.27	3	Gorai.005G226800.1, Gorai.005G226800.2, Gorai.005G226800.3	map00640
Ascorbate and aldarate metabolism	113	oxidase	ec:1.1.3.8	5	Gorai.007G353900.1, Gorai.007G353900.2, Gorai.007G353900.3, Gorai.008G129900.1, Gorai.008G130100.1	map00053
Ascorbate and aldarate metabolism	113	3,5-epimerase	ec:5.1.3.18	4	Gorai.013G120800.1, Gorai.013G120800.2, Gorai.004G246500.1, Gorai.004G246500.2	map00053
Ascorbate and aldarate metabolism	113	peroxidase	ec:1.11.1.11	24	Gorai.013G090700.1, Gorai.013G266100.1, Gorai.007G080400.2, Gorai.004G227100.4, Gorai.004G227100.1, Gorai.004G227100.2, Gorai.004G227100.3, Gorai.004G227100.5, Gorai.004G227200.1, Gorai.004G227200.2, Gorai.004G227200.3, Gorai.004G227200.4, Gorai.004G227300.1, Gorai.004G227300.2, Gorai.004G227300.3, Gorai.004G227300.4, Gorai.004G227300.5, Gorai.004G227300.6, Gorai.005G254100.1, Gorai.005G254100.2,…	map00053
Ascorbate and aldarate metabolism	113	dehydrogenase (ascorbate)	ec:1.8.5.1	4	Gorai.011G246200.1, Gorai.012G068600.1, Gorai.012G068600.2, Gorai.001G089300.1	map00053
Ascorbate and aldarate metabolism	113	oxygenase	ec:1.13.99.1	14	Gorai.009G138300.2, Gorai.009G138300.3, Gorai.009G138300.4, Gorai.009G138300.1, Gorai.009G138300.5, Gorai.010G079700.1, Gorai.010G079700.2, Gorai.010G079700.3, Gorai.010G079700.4, Gorai.010G079700.5, Gorai.010G079700.6, Gorai.010G079700.7, Gorai.010G079700.8, Gorai.010G079700.9	map00053
Ascorbate and aldarate metabolism	113	dehydrogenase	ec:1.3.2.3	3	Gorai.007G353900.1, Gorai.007G353900.2, Gorai.007G353900.3	map00053
Ascorbate and aldarate metabolism	113	reductase (NADH)	ec:1.6.5.4	2	Gorai.013G166500.1, Gorai.011G095600.1	map00053
Ascorbate and aldarate metabolism	113	oxidase	ec:1.10.3.3	25	Gorai.011G290000.1, Gorai.012G111900.1, Gorai.013G025500.1, Gorai.010G181000.1, Gorai.010G181000.2, Gorai.011G101300.1, Gorai.011G279600.1, Gorai.001G102100.1, Gorai.003G124600.1, Gorai.006G171500.1, Gorai.002G202300.1, Gorai.002G202300.2, Gorai.004G227900.1, Gorai.005G076600.2, Gorai.006G212500.1, Gorai.006G212500.2, Gorai.006G212500.3, Gorai.006G212500.4, Gorai.006G212500.5, Gorai.006G212500.6,…	map00053
Ascorbate and aldarate metabolism	113	dehydrogenase (NAD+)	ec:1.2.1.3	23	Gorai.012G037500.1, Gorai.012G037500.2, Gorai.012G037500.4, Gorai.012G037500.5, Gorai.012G037500.6, Gorai.008G158500.1, Gorai.008G158500.2, Gorai.009G247000.1, Gorai.009G247000.2, Gorai.009G247000.3, Gorai.001G261100.2, Gorai.003G011600.1, Gorai.003G011600.2, Gorai.003G011600.3, Gorai.003G011600.4, Gorai.003G011600.5, Gorai.003G011600.6, Gorai.003G095000.1, Gorai.003G095000.2, Gorai.003G095000.3,…	map00053
Ascorbate and aldarate metabolism	113	1-naphthol glucuronyltransferase	ec:2.4.1.17	2	Gorai.013G269400.1, Gorai.013G269400.2	map00053
Ascorbate and aldarate metabolism	113	6-dehydrogenase	ec:1.1.1.22	9	Gorai.013G092600.1, Gorai.013G092600.2, Gorai.005G144700.1, Gorai.007G081800.1, Gorai.008G095900.1, Gorai.008G177900.1, Gorai.008G177900.2, Gorai.008G177900.3, Gorai.008G249000.1	map00053
Ascorbate and aldarate metabolism	113	glucuronokinase (phosphorylating)	ec:2.7.1.43	1	Gorai.006G034800.1	map00053
Galactose metabolism	210	phosphohexokinase	ec:2.7.1.11	29	Gorai.009G029100.1, Gorai.009G185000.1, Gorai.001G025000.2, Gorai.001G025000.1, Gorai.003G042800.1, Gorai.003G042800.2, Gorai.003G042800.3, Gorai.003G042800.4, Gorai.005G115600.1, Gorai.005G115600.2, Gorai.005G115600.3, Gorai.005G115600.4, Gorai.010G079100.1, Gorai.010G079100.2, Gorai.010G103800.1, Gorai.010G103900.1, Gorai.010G103900.2, Gorai.010G103900.3, Gorai.010G184300.1, Gorai.010G184300.2,…	map00052
Galactose metabolism	210	oxidase	ec:1.1.3.9	1	Gorai.002G125000.1	map00052
Galactose metabolism	210	galactokinase (phosphorylating)	ec:2.7.1.6	15	Gorai.012G008800.1, Gorai.012G008800.2, Gorai.012G008800.3, Gorai.006G034800.1, Gorai.006G265300.1, Gorai.006G265300.2, Gorai.006G265300.3, Gorai.009G002000.1, Gorai.009G002000.2, Gorai.009G002000.3, Gorai.010G124600.1, Gorai.010G124600.3, Gorai.010G124600.4, Gorai.010G124600.5, Gorai.010G124600.6	map00052
Galactose metabolism	210	glucokinase (phosphorylating)	ec:2.7.1.2	6	Gorai.013G230400.1, Gorai.013G230400.2, Gorai.010G004700.2, Gorai.010G004700.4, Gorai.006G034800.1, Gorai.010G004700.1	map00052
Galactose metabolism	210	hexokinase type IV glucokinase	ec:2.7.1.1	2	Gorai.006G096800.1, Gorai.006G096800.2	map00052
Galactose metabolism	210	1-epimerase	ec:5.1.3.3	4	Gorai.012G055600.1, Gorai.012G055600.3, Gorai.005G132500.1, Gorai.005G132500.2	map00052
Galactose metabolism	210	4-epimerase	ec:5.1.3.2	13	Gorai.008G244600.2, Gorai.008G244600.1, Gorai.010G142300.1, Gorai.010G142300.2, Gorai.010G142300.3, Gorai.010G142300.4, Gorai.010G142300.5, Gorai.010G142300.6, Gorai.010G220700.1, Gorai.010G220700.2, Gorai.010G220700.3, Gorai.011G006300.1, Gorai.011G006300.2	map00052
Galactose metabolism	210	invertase	ec:3.2.1.26	35	Gorai.011G203600.1, Gorai.011G203600.2, Gorai.013G139600.1, Gorai.013G139600.2, Gorai.013G220200.1, Gorai.013G220200.2, Gorai.013G220200.3, Gorai.013G220200.4, Gorai.004G235500.3, Gorai.004G235500.4, Gorai.006G212600.1, Gorai.006G212600.2, Gorai.006G212600.3, Gorai.006G212600.4, Gorai.006G212600.5, Gorai.003G114000.1, Gorai.004G235500.1, Gorai.006G130500.1, Gorai.006G130500.2, Gorai.006G130500.3,…	map00052
Galactose metabolism	210	lactase (ambiguous)	ec:3.2.1.23	46	Gorai.N027400.1, Gorai.003G059500.1, Gorai.003G059500.2, Gorai.003G059500.3, Gorai.003G059500.4, Gorai.002G197100.1, Gorai.002G197200.1, Gorai.002G197200.2, Gorai.002G197200.3, Gorai.003G011900.1, Gorai.005G246600.1, Gorai.005G246600.2, Gorai.005G246600.3, Gorai.007G198900.4, Gorai.007G198900.5, Gorai.008G000600.1, Gorai.008G000600.2, Gorai.008G000600.3, Gorai.009G078400.1, Gorai.009G078400.2, Go…	map00052
Galactose metabolism	210	melibiase	ec:3.2.1.22	13	Gorai.011G207400.1, Gorai.011G207400.2, Gorai.011G207400.3, Gorai.012G136800.1, Gorai.013G066400.1, Gorai.004G107400.1, Gorai.004G107400.2, Gorai.004G107400.3, Gorai.005G176600.1, Gorai.005G176600.2, Gorai.005G214100.1, Gorai.009G170600.1, Gorai.011G025100.1	map00052
Galactose metabolism	210	maltase	ec:3.2.1.20	10	Gorai.009G115500.1, Gorai.009G115500.2, Gorai.009G115500.3, Gorai.009G115500.4, Gorai.002G191800.1, Gorai.002G191800.2, Gorai.007G368700.1, Gorai.007G368700.2, Gorai.008G183500.1, Gorai.008G183500.2	map00052
Galactose metabolism	210	uridylyltransferase	ec:2.7.7.9	1	Gorai.011G181500.1	map00052
Galactose metabolism	210	uridylyltransferase	ec:2.7.7.12	1	Gorai.007G289300.1	map00052
Galactose metabolism	210	galactosyltransferase	ec:2.4.1.82	3	Gorai.012G063500.1, Gorai.003G152000.1, Gorai.003G152000.2	map00052
Galactose metabolism	210	galactosyltransferase	ec:2.4.1.67	5	Gorai.012G063500.1, Gorai.013G149200.1, Gorai.004G107400.1, Gorai.004G107400.2, Gorai.004G107400.3	map00052
Galactose metabolism	210	reductase	ec:1.1.1.21	16	Gorai.012G039500.1, Gorai.012G039500.2, Gorai.012G107200.1, Gorai.012G107200.2, Gorai.012G107500.1, Gorai.012G107500.2, Gorai.012G107500.3, Gorai.008G171500.3, Gorai.008G171500.5, Gorai.012G107600.1, Gorai.012G107600.2, Gorai.012G107600.3, Gorai.012G107600.4, Gorai.012G107600.5, Gorai.006G170400.1, Gorai.006G170400.3	map00052
Galactose metabolism	210	(alpha-D-glucose-1,6-bisphosphate-dependent)	ec:5.4.2.2	15	Gorai.012G181800.1, Gorai.012G181800.2, Gorai.012G181800.3, Gorai.012G181800.4, Gorai.012G181800.5, Gorai.012G181800.6, Gorai.012G181800.7, Gorai.002G176200.1, Gorai.002G176200.2, Gorai.002G176200.3, Gorai.002G176200.6, Gorai.002G176200.4, Gorai.002G176200.5, Gorai.008G282000.1, Gorai.008G282000.2	map00052
Fructose and mannose metabolism	139	phosphohexokinase	ec:2.7.1.11	29	Gorai.009G029100.1, Gorai.009G185000.1, Gorai.001G025000.2, Gorai.001G025000.1, Gorai.003G042800.1, Gorai.003G042800.2, Gorai.003G042800.3, Gorai.003G042800.4, Gorai.005G115600.1, Gorai.005G115600.2, Gorai.005G115600.3, Gorai.005G115600.4, Gorai.010G079100.1, Gorai.010G079100.2, Gorai.010G103800.1, Gorai.010G103900.1, Gorai.010G103900.2, Gorai.010G103900.3, Gorai.010G184300.1, Gorai.010G184300.2,…	map00051
Fructose and mannose metabolism	139	4,6-dehydratase	ec:4.2.1.47	3	Gorai.008G063400.1, Gorai.007G196100.1, Gorai.007G196100.2	map00051
Fructose and mannose metabolism	139	isomerase	ec:5.3.1.8	5	Gorai.012G107400.1, Gorai.007G181800.1, Gorai.007G181800.2, Gorai.007G181800.3, Gorai.008G055300.1	map00051
Fructose and mannose metabolism	139	isomerase	ec:5.3.1.6	2	Gorai.007G283700.1, Gorai.008G166200.1	map00051
Fructose and mannose metabolism	139	isomerase	ec:5.3.1.5	5	Gorai.009G296100.1, Gorai.009G296100.2, Gorai.009G296100.3, Gorai.009G296100.4, Gorai.009G296100.5	map00051
Fructose and mannose metabolism	139	isomerase	ec:5.3.1.1	9	Gorai.011G261700.1, Gorai.012G153600.1, Gorai.004G005000.1, Gorai.002G192900.1, Gorai.002G192900.2, Gorai.002G192900.3, Gorai.003G131500.1, Gorai.009G099100.1, Gorai.009G099100.2	map00051
Fructose and mannose metabolism	139	fructokinase (phosphorylating)	ec:2.7.1.4	11	Gorai.013G230400.1, Gorai.013G230400.2, Gorai.010G004700.2, Gorai.010G004700.4, Gorai.001G087000.3, Gorai.004G074000.1, Gorai.007G143300.1, Gorai.007G143300.2, Gorai.007G143300.3, Gorai.007G143300.4, Gorai.010G004700.1	map00051
Fructose and mannose metabolism	139	hexokinase type IV glucokinase	ec:2.7.1.1	2	Gorai.006G096800.1, Gorai.006G096800.2	map00051
Fructose and mannose metabolism	139	beta-fructosidase	ec:3.2.1.80	10	Gorai.006G212600.1, Gorai.006G212600.3, Gorai.006G212600.4, Gorai.003G114000.1, Gorai.008G236700.1, Gorai.008G236700.2, Gorai.008G236700.3, Gorai.008G236700.4, Gorai.008G236700.5, Gorai.008G236700.6	map00051
Fructose and mannose metabolism	139	2-phosphatase	ec:3.1.3.46	2	Gorai.003G146900.1, Gorai.003G146900.2	map00051
Fructose and mannose metabolism	139	hexose diphosphatase	ec:3.1.3.11	2	Gorai.012G159400.1, Gorai.012G159400.2	map00051
Fructose and mannose metabolism	139	guanylyltransferase (GDP)	ec:2.7.7.22	11	Gorai.011G269100.1, Gorai.012G106900.1, Gorai.012G106900.2, Gorai.013G158600.1, Gorai.013G158600.2, Gorai.013G158600.3, Gorai.013G158600.4, Gorai.013G158600.5, Gorai.002G092200.1, Gorai.002G092200.2, Gorai.002G092200.3	map00051
Fructose and mannose metabolism	139	guanylyltransferase	ec:2.7.7.13	4	Gorai.011G269100.1, Gorai.012G106900.1, Gorai.012G106900.2, Gorai.001G258700.1	map00051
Fructose and mannose metabolism	139	synthase	ec:1.1.1.271	2	Gorai.009G008600.1, Gorai.009G008600.2	map00051
Fructose and mannose metabolism	139	aldolase	ec:4.1.2.13	10	Gorai.002G242100.1, Gorai.009G342900.1, Gorai.009G342900.2, Gorai.009G407400.1, Gorai.009G407500.1, Gorai.009G407500.2, Gorai.009G407500.3, Gorai.009G407500.4, Gorai.009G407500.5, Gorai.009G407500.7	map00051
Fructose and mannose metabolism	139	phosphofructokinase 2	ec:2.7.1.105	2	Gorai.003G146900.1, Gorai.003G146900.2	map00051
Fructose and mannose metabolism	139	reductase	ec:1.1.1.21	16	Gorai.012G039500.1, Gorai.012G039500.2, Gorai.012G107200.1, Gorai.012G107200.2, Gorai.012G107500.1, Gorai.012G107500.2, Gorai.012G107500.3, Gorai.008G171500.3, Gorai.008G171500.5, Gorai.012G107600.1, Gorai.012G107600.2, Gorai.012G107600.3, Gorai.012G107600.4, Gorai.012G107600.5, Gorai.006G170400.1, Gorai.006G170400.3	map00051
Fructose and mannose metabolism	139	1-phosphotransferase	ec:2.7.1.90	16	Gorai.001G025000.2, Gorai.005G115600.1, Gorai.005G115600.2, Gorai.005G115600.3, Gorai.005G115600.4, Gorai.010G184300.1, Gorai.010G184300.2, Gorai.010G184300.3, Gorai.010G184300.4, Gorai.010G184300.5, Gorai.010G184300.6, Gorai.010G184300.7, Gorai.011G011600.1, Gorai.011G011600.2, Gorai.011G011600.3, Gorai.011G011600.4	map00051
Fructose and mannose metabolism	139	mannose phosphomutase	ec:5.4.2.8	19	Gorai.011G239000.1, Gorai.011G239000.2, Gorai.011G239000.3, Gorai.011G239000.4, Gorai.011G239000.5, Gorai.011G239000.6, Gorai.011G239000.7, Gorai.004G157100.1, Gorai.004G157100.2, Gorai.004G157100.3, Gorai.004G157100.4, Gorai.004G157100.5, Gorai.004G157100.6, Gorai.004G157100.7, Gorai.008G117900.1, Gorai.008G117900.2, Gorai.008G117900.3, Gorai.008G117900.4, Gorai.008G117900.5	map00051
Biosynthesis of vancomycin group antibiotics	9	4,6-dehydratase	ec:4.2.1.46	9	Gorai.002G046200.1, Gorai.002G046200.2, Gorai.002G046200.3, Gorai.007G332000.1, Gorai.007G332000.2, Gorai.007G332000.3, Gorai.007G332000.4, Gorai.009G362500.1, Gorai.009G362500.2	map01055
Lipopolysaccharide biosynthesis	7	cytidylyltransferase	ec:2.7.7.38	1	Gorai.009G389800.1	map00540
Lipopolysaccharide biosynthesis	7	synthase	ec:2.5.1.55	6	Gorai.004G095400.1, Gorai.004G095400.2, Gorai.004G095400.3, Gorai.004G095400.4, Gorai.004G095400.5, Gorai.004G095400.6	map00540
Biosynthesis of siderophore group nonribosomal peptides	1	2,3-dihydro-2,3-dihydroxybenzoate synthase	ec:3.3.2.1	1	Gorai.005G211100.1	map01053
Biosynthesis of ansamycins	4	glycolaldehydetransferase	ec:2.2.1.1	4	Gorai.001G174600.1, Gorai.007G090400.1, Gorai.007G090400.2, Gorai.008G113500.1	map01051
Phosphonate and phosphinate metabolism	6	cytidylyltransferase	ec:2.7.7.15	6	Gorai.001G213900.1, Gorai.001G213900.2, Gorai.001G213900.3, Gorai.001G213900.4, Gorai.001G213900.5, Gorai.001G213900.6	map00440
Caprolactam degradation	33	hydratase	ec:4.2.1.17	25	Gorai.011G191800.1, Gorai.011G191800.2, Gorai.011G191800.3, Gorai.011G191800.4, Gorai.011G191800.5, Gorai.011G191800.6, Gorai.013G178700.1, Gorai.011G199000.1, Gorai.N005500.1, Gorai.N005500.2, Gorai.N005500.3, Gorai.004G280500.1, Gorai.004G280500.2, Gorai.004G280500.3, Gorai.006G076600.1, Gorai.007G087700.3, Gorai.007G233000.1, Gorai.007G233000.2, Gorai.007G233000.3, Gorai.007G233000.4, Gorai.00…	map00930
Caprolactam degradation	33	dehydrogenase (NADP+)	ec:1.1.1.2	5	Gorai.011G229000.1, Gorai.012G107300.1, Gorai.012G107300.2, Gorai.012G107300.3, Gorai.006G170400.2	map00930
Caprolactam degradation	33	dehydrogenase	ec:1.1.1.35	17	Gorai.011G191800.1, Gorai.011G191800.2, Gorai.011G191800.3, Gorai.011G191800.4, Gorai.011G191800.5, Gorai.011G191800.6, Gorai.011G199000.1, Gorai.N005500.1, Gorai.N005500.2, Gorai.N005500.3, Gorai.002G068600.1, Gorai.004G280500.1, Gorai.004G280500.2, Gorai.004G280500.3, Gorai.006G076600.1, Gorai.010G073100.1, Gorai.010G073100.2	map00930
Histidine metabolism	83	isomerase	ec:5.3.1.16	1	Gorai.009G402500.1	map00340
Histidine metabolism	83	dehydratase	ec:4.2.1.19	6	Gorai.006G239100.1, Gorai.006G239100.2, Gorai.006G239100.3, Gorai.006G239100.4, Gorai.006G239100.5, Gorai.006G239100.6	map00340
Histidine metabolism	83	phosphoribosyltransferase	ec:2.4.2.17	3	Gorai.008G044900.1, Gorai.008G044900.3, Gorai.008G044900.4	map00340
Histidine metabolism	83	cyclohydrolase	ec:3.5.4.19	9	Gorai.013G170600.1, Gorai.002G177700.1, Gorai.002G196300.10, Gorai.005G143700.1, Gorai.006G057300.1, Gorai.008G088200.1, Gorai.002G196300.5, Gorai.002G196300.8, Gorai.002G196300.9	map00340
Histidine metabolism	83	histidinol phosphate phosphatase	ec:3.1.3.15	1	Gorai.005G246000.1	map00340
Histidine metabolism	83	diphosphatase	ec:3.6.1.31	7	Gorai.013G170600.1, Gorai.002G196300.10, Gorai.006G057300.1, Gorai.008G088200.1, Gorai.002G196300.5, Gorai.002G196300.8, Gorai.002G196300.9	map00340
Histidine metabolism	83	dehydrogenase [NAD(P)+]	ec:1.2.1.5	27	Gorai.012G037500.1, Gorai.012G037500.2, Gorai.012G037500.3, Gorai.012G037500.4, Gorai.012G037500.5, Gorai.012G037500.6, Gorai.009G247000.1, Gorai.009G247000.2, Gorai.009G247000.3, Gorai.009G247000.4, Gorai.003G011600.1, Gorai.003G011600.2, Gorai.003G011600.3, Gorai.003G011600.4, Gorai.003G011600.5, Gorai.003G011600.6, Gorai.005G089100.1, Gorai.005G089100.3, Gorai.008G065200.1, Gorai.009G072900.1,…	map00340
Histidine metabolism	83	dehydrogenase (NAD+)	ec:1.2.1.3	23	Gorai.012G037500.1, Gorai.012G037500.2, Gorai.012G037500.4, Gorai.012G037500.5, Gorai.012G037500.6, Gorai.008G158500.1, Gorai.008G158500.2, Gorai.009G247000.1, Gorai.009G247000.2, Gorai.009G247000.3, Gorai.001G261100.2, Gorai.003G011600.1, Gorai.003G011600.2, Gorai.003G011600.3, Gorai.003G011600.4, Gorai.003G011600.5, Gorai.003G011600.6, Gorai.003G095000.1, Gorai.003G095000.2, Gorai.003G095000.3,…	map00340
Histidine metabolism	83	transaminase	ec:2.6.1.9	28	Gorai.013G030300.1, Gorai.013G030300.2, Gorai.013G030300.3, Gorai.013G030300.4, Gorai.013G030300.5, Gorai.013G030300.6, Gorai.013G075900.1, Gorai.013G075900.2, Gorai.013G075900.3, Gorai.005G090600.1, Gorai.005G090600.2, Gorai.006G004600.1, Gorai.006G004600.2, Gorai.006G004600.3, Gorai.006G132200.1, Gorai.006G132200.2, Gorai.006G132200.3, Gorai.007G241800.2, Gorai.009G060500.1, Gorai.009G060500.2,…	map00340
mTOR signaling pathway	47	protein kinase	ec:2.7.11.24	47	Gorai.012G041500.1, Gorai.008G120100.1, Gorai.008G120100.2, Gorai.008G120100.3, Gorai.011G100600.1, Gorai.011G100600.2, Gorai.003G155700.1, Gorai.007G075600.4, Gorai.007G075600.5, Gorai.007G075600.6, Gorai.005G011100.2, Gorai.001G181800.2, Gorai.003G155700.7, Gorai.005G011100.1, Gorai.002G045300.1, Gorai.003G139900.1, Gorai.003G139900.2, Gorai.003G139900.3, Gorai.003G012800.1, Gorai.005G035600.1,…	map04150
Retinol metabolism	63	1-monooxygenase	ec:1.14.15.3	4	Gorai.004G159000.1, Gorai.004G213300.1, Gorai.007G100300.1, Gorai.008G247600.1	map00830
Retinol metabolism	63	13,14-reductase	ec:1.3.99.23	2	Gorai.002G153800.1, Gorai.002G153800.2	map00830
Retinol metabolism	63	dehydrogenase	ec:1.1.1.1	29	Gorai.009G073600.1, Gorai.009G073600.2, Gorai.012G085000.1, Gorai.012G085000.4, Gorai.012G085000.5, Gorai.006G042900.1, Gorai.006G042900.2, Gorai.006G042900.3, Gorai.006G042900.4, Gorai.006G042900.5, Gorai.006G042900.6, Gorai.001G273200.1, Gorai.001G236500.1, Gorai.001G236500.2, Gorai.001G236500.4, Gorai.001G236500.5, Gorai.001G236500.6, Gorai.001G236500.7, Gorai.001G236500.8, Gorai.001G182700.1,…	map00830
Retinol metabolism	63	1-naphthol glucuronyltransferase	ec:2.4.1.17	2	Gorai.013G269400.1, Gorai.013G269400.2	map00830
Retinol metabolism	63	dehydrogenase	ec:1.2.1.36	11	Gorai.008G158500.1, Gorai.008G158500.2, Gorai.001G261100.1, Gorai.001G261100.3, Gorai.008G294300.1, Gorai.008G294300.2, Gorai.008G294300.3, Gorai.008G294300.4, Gorai.009G024000.1, Gorai.009G024000.2, Gorai.009G024000.3	map00830
Retinol metabolism	63	monooxygenase	ec:1.14.14.1	16	Gorai.012G133700.1, Gorai.013G180200.1, Gorai.013G180200.2, Gorai.013G180200.3, Gorai.013G180200.4, Gorai.013G180200.5, Gorai.013G180200.6, Gorai.004G014400.1, Gorai.004G219500.1, Gorai.004G213300.1, Gorai.003G058600.1, Gorai.001G276600.1, Gorai.001G276800.1, Gorai.006G041600.1, Gorai.006G156400.1, Gorai.007G347900.1	map00830
Pyrimidine metabolism	249	synthase (glutamine hydrolysing)	ec:6.3.4.2	5	Gorai.013G146900.1, Gorai.013G146900.2, Gorai.002G110800.1, Gorai.002G110800.2, Gorai.004G050800.1	map00240
Pyrimidine metabolism	249	decarboxylase	ec:4.1.1.23	4	Gorai.013G167000.1, Gorai.013G167000.2, Gorai.009G432600.1, Gorai.009G432600.2	map00240
Pyrimidine metabolism	249	kinase	ec:2.7.4.9	11	Gorai.001G085600.1, Gorai.001G085600.2, Gorai.001G085600.3, Gorai.001G085600.4, Gorai.001G085600.5, Gorai.007G185700.1, Gorai.007G185700.2, Gorai.007G185700.3, Gorai.007G185700.4, Gorai.007G185700.5, Gorai.007G185700.6	map00240
Pyrimidine metabolism	249	kinase	ec:2.7.4.6	8	Gorai.004G166600.1, Gorai.006G270700.1, Gorai.008G109400.1, Gorai.008G109400.2, Gorai.008G109400.3, Gorai.008G254800.1, Gorai.008G254800.2, Gorai.008G254800.3	map00240
Pyrimidine metabolism	249	ec:3.5.1.6 beta-ureidopropionase	ec:3.5.1.6	12	Gorai.009G324700.1, Gorai.011G128000.1, Gorai.011G144100.1, Gorai.011G177000.1, Gorai.002G038200.1, Gorai.003G106500.1, Gorai.007G289000.1, Gorai.008G017500.1, Gorai.008G017500.2, Gorai.008G017500.3, Gorai.008G017500.4, Gorai.008G017500.5	map00240
Pyrimidine metabolism	249	phosphoribosyltransferase	ec:2.4.2.10	4	Gorai.013G167000.1, Gorai.013G167000.2, Gorai.009G432600.1, Gorai.009G432600.2	map00240
Pyrimidine metabolism	249	synthase (glutamine-hydrolysing)	ec:6.3.5.5	6	Gorai.002G066300.1, Gorai.003G069700.1, Gorai.003G069700.2, Gorai.003G069700.3, Gorai.003G069700.4, Gorai.003G069700.5	map00240
Pyrimidine metabolism	249	synthase	ec:2.1.1.45	9	Gorai.013G236900.1, Gorai.002G005200.2, Gorai.002G005200.1, Gorai.005G245400.1, Gorai.005G245400.2, Gorai.005G245400.5, Gorai.005G245400.6, Gorai.005G245400.7, Gorai.005G245400.8	map00240
Pyrimidine metabolism	249	nucleotidyltransferase	ec:2.7.7.8	1	Gorai.006G032100.1	map00240
Pyrimidine metabolism	249	DNA polymerase	ec:2.7.7.7	19	Gorai.012G023000.1, Gorai.012G023000.2, Gorai.013G053600.1, Gorai.013G053600.3, Gorai.013G062000.1, Gorai.013G062000.2, Gorai.013G062000.3, Gorai.013G062000.4, Gorai.013G155900.1, Gorai.013G218600.1, Gorai.013G218600.2, Gorai.009G333700.1, Gorai.005G156700.1, Gorai.005G231400.1, Gorai.006G089800.1, Gorai.009G247600.1, Gorai.010G052800.4, Gorai.011G090600.1, Gorai.011G090600.3	map00240
Pyrimidine metabolism	249	RNA polymerase	ec:2.7.7.6	98	Gorai.011G220100.1, Gorai.011G220100.2, Gorai.012G013700.1, Gorai.012G019600.1, Gorai.012G019600.2, Gorai.012G149200.1, Gorai.013G225500.2, Gorai.013G225500.3, Gorai.008G290700.1, Gorai.008G290700.2, Gorai.004G207300.1, Gorai.004G207300.2, Gorai.004G207300.3, Gorai.005G167800.1, Gorai.005G236000.1, Gorai.006G246300.1, Gorai.001G037900.1, Gorai.003G089300.1, Gorai.003G182300.1, Gorai.003G182300.2,…	map00240
Pyrimidine metabolism	249	deaminase	ec:3.5.4.5	7	Gorai.013G228000.1, Gorai.004G284000.1, Gorai.004G284000.2, Gorai.004G284000.3, Gorai.004G284000.4, Gorai.004G284000.5, Gorai.009G031100.1	map00240
Pyrimidine metabolism	249	phosphoribosyltransferase	ec:2.4.2.9	6	Gorai.012G065500.1, Gorai.006G041100.6, Gorai.006G170200.1, Gorai.006G170200.2, Gorai.006G170200.3, Gorai.006G170200.4	map00240
Pyrimidine metabolism	249	reductase	ec:1.17.4.1	5	Gorai.005G040300.1, Gorai.005G040300.2, Gorai.005G040300.3, Gorai.005G040300.4, Gorai.011G086100.1	map00240
Pyrimidine metabolism	249	nucleosidase	ec:3.2.2.3	2	Gorai.009G404900.1, Gorai.009G404900.3	map00240
Pyrimidine metabolism	249	uridine 5'-nucleotidase	ec:3.1.3.5	9	Gorai.N008600.1, Gorai.N008600.2, Gorai.N008600.3, Gorai.009G008200.1, Gorai.010G084200.1, Gorai.010G084200.2, Gorai.010G084200.3, Gorai.010G084200.4, Gorai.011G064000.5	map00240
Pyrimidine metabolism	249	diphosphate phosphatase	ec:3.6.1.6	1	Gorai.013G191600.1	map00240
Pyrimidine metabolism	249	hydantoinase	ec:3.5.2.2	5	Gorai.001G133200.1, Gorai.001G133200.2, Gorai.001G133200.4, Gorai.001G133200.5, Gorai.001G133200.6	map00240
Pyrimidine metabolism	249	diphosphatase	ec:3.6.1.23	1	Gorai.009G203100.1	map00240
Pyrimidine metabolism	249	(asymmetrical)	ec:3.6.1.17	6	Gorai.012G019900.1, Gorai.012G019900.2, Gorai.012G019900.3, Gorai.012G019900.4, Gorai.012G181200.1, Gorai.012G181200.2	map00240
Pyrimidine metabolism	249	kinase	ec:2.7.4.22	3	Gorai.007G371500.1, Gorai.003G065700.1, Gorai.007G371500.2	map00240
Pyrimidine metabolism	249	kinase	ec:2.7.4.14	7	Gorai.012G006800.1, Gorai.013G014300.1, Gorai.013G014300.2, Gorai.013G014300.3, Gorai.013G014300.4, Gorai.013G014300.5, Gorai.013G014300.6	map00240
Pyrimidine metabolism	249	kinase	ec:2.7.4.10	14	Gorai.012G006800.1, Gorai.013G014300.1, Gorai.013G014300.2, Gorai.013G014300.3, Gorai.013G014300.4, Gorai.013G014300.5, Gorai.013G014300.6, Gorai.008G217000.1, Gorai.008G217000.2, Gorai.008G217000.5, Gorai.002G191300.1, Gorai.008G217000.3, Gorai.008G217000.4, Gorai.008G217000.6	map00240
Pyrimidine metabolism	249	carbamoyltransferase	ec:2.1.3.2	1	Gorai.009G442200.1	map00240
Pyrimidine metabolism	249	reductase	ec:1.8.1.9	2	Gorai.007G033400.1, Gorai.007G033400.2	map00240
Pyrimidine metabolism	249	kinase	ec:2.7.1.48	15	Gorai.012G065500.1, Gorai.006G041100.6, Gorai.007G142000.2, Gorai.007G142000.4, Gorai.002G103600.2, Gorai.002G103600.5, Gorai.001G270100.1, Gorai.001G270100.2, Gorai.005G161200.1, Gorai.007G142000.1, Gorai.009G452400.1, Gorai.009G452400.2, Gorai.009G452400.3, Gorai.009G452400.5, Gorai.011G091700.1	map00240
Pyrimidine metabolism	249	kinase	ec:2.7.1.21	1	Gorai.010G249600.1	map00240
Thiamine metabolism	152	synthase	ec:2.2.1.7	7	Gorai.011G184200.1, Gorai.011G184200.2, Gorai.011G184200.3, Gorai.004G111100.3, Gorai.004G111100.1, Gorai.004G111100.2, Gorai.004G111100.4	map00730
Thiamine metabolism	152	desulfurase	ec:2.8.1.7	6	Gorai.013G254300.1, Gorai.013G254300.2, Gorai.013G254300.3, Gorai.013G254300.4, Gorai.008G087200.1, Gorai.009G268800.1	map00730
Thiamine metabolism	152	phosphatase	ec:3.6.1.15	139	Gorai.012G092300.2, Gorai.013G148700.1, Gorai.013G195900.1, Gorai.013G195900.2, Gorai.N016300.1, Gorai.008G030000.1, Gorai.008G030000.2, Gorai.009G275000.1, Gorai.009G455000.1, Gorai.004G029700.2, Gorai.005G207700.1, Gorai.003G066800.1, Gorai.003G066800.2, Gorai.003G066800.3, Gorai.004G224000.1, Gorai.004G089000.1, Gorai.001G173400.1, Gorai.001G059400.1, Gorai.001G059400.2, Gorai.001G059400.3, Go…	map00730
Atrazine degradation	1	chlorohydrolase	ec:3.8.1.8	1	Gorai.002G022900.1	map00791
Folate biosynthesis	22	diphosphokinase	ec:2.7.6.3	3	Gorai.008G176100.1, Gorai.008G176100.2, Gorai.008G176100.3	map00790
Folate biosynthesis	22	cyclohydrolase I	ec:3.5.4.16	1	Gorai.001G231000.1	map00790
Folate biosynthesis	22	synthase	ec:6.3.2.17	4	Gorai.008G270800.1, UAcontig18841, CAcontig27489, UAcontig15211	map00790
Folate biosynthesis	22	aldolase	ec:4.1.2.25	2	Gorai.012G141600.1, Gorai.002G153400.1	map00790
Folate biosynthesis	22	hydrolase	ec:3.4.19.9	1	Gorai.002G051200.1	map00790
Folate biosynthesis	22	synthase	ec:2.6.1.85	1	Gorai.011G240300.1	map00790
Folate biosynthesis	22	reductase	ec:1.5.1.3	10	Gorai.013G236900.1, Gorai.002G005200.2, Gorai.002G005200.1, Gorai.005G245400.1, Gorai.005G245400.2, Gorai.005G245400.5, Gorai.005G245400.6, Gorai.005G245400.7, Gorai.005G245400.8, Gorai.009G199800.1	map00790
Folate biosynthesis	22	synthase	ec:2.5.1.15	3	Gorai.008G176100.1, Gorai.008G176100.2, Gorai.008G176100.3	map00790
Steroid hormone biosynthesis	70	O-methyltransferase	ec:2.1.1.6	2	Gorai.008G264900.1, Gorai.008G264900.2	map00140
Steroid hormone biosynthesis	70	5beta-reductase	ec:1.3.1.3	1	Gorai.009G217500.1	map00140
Steroid hormone biosynthesis	70	dehydrogenase	ec:1.1.1.146	1	Gorai.003G118700.1	map00140
Steroid hormone biosynthesis	70	dehydrogenase	ec:1.1.1.145	41	Gorai.012G062200.1, Gorai.012G062200.2, Gorai.012G062200.3, Gorai.005G015600.1, Gorai.005G015600.3, Gorai.003G055600.1, Gorai.003G055600.2, Gorai.003G055600.3, Gorai.004G184100.1, Gorai.004G184100.2, Gorai.004G184100.3, Gorai.004G184100.4, Gorai.004G184100.5, Gorai.004G105500.1, Gorai.004G105500.2, Gorai.004G105500.4, Gorai.004G105500.5, Gorai.004G105500.6, Gorai.004G105500.7, Gorai.004G105500.8,…	map00140
Steroid hormone biosynthesis	70	17-dehydrogenase	ec:1.1.1.62	4	Gorai.005G173900.1, Gorai.005G173900.2, Gorai.005G173900.3, Gorai.005G173900.4	map00140
Steroid hormone biosynthesis	70	20beta)-hydroxysteroid dehydrogenase	ec:1.1.1.53	1	Gorai.006G152000.1	map00140
Steroid hormone biosynthesis	70	1-naphthol glucuronyltransferase	ec:2.4.1.17	2	Gorai.013G269400.1, Gorai.013G269400.2	map00140
Steroid hormone biosynthesis	70	monooxygenase	ec:1.14.14.1	16	Gorai.012G133700.1, Gorai.013G180200.1, Gorai.013G180200.2, Gorai.013G180200.3, Gorai.013G180200.4, Gorai.013G180200.5, Gorai.013G180200.6, Gorai.004G014400.1, Gorai.004G219500.1, Gorai.004G213300.1, Gorai.003G058600.1, Gorai.001G276600.1, Gorai.001G276800.1, Gorai.006G041600.1, Gorai.006G156400.1, Gorai.007G347900.1	map00140
Steroid hormone biosynthesis	70	sulfotransferase	ec:2.8.2.4	1	Gorai.013G097200.1	map00140
Steroid hormone biosynthesis	70	sulfotransferase	ec:2.8.2.2	1	Gorai.012G019500.1	map00140
Glyoxylate and dicarboxylate metabolism	149	carboxylase	ec:4.1.1.39	2	Gorai.013G048600.1, Gorai.013G111200.1	map00630
Glyoxylate and dicarboxylate metabolism	149	carboxylase	ec:6.4.1.3	4	Gorai.008G024600.3, Gorai.008G024600.4, Gorai.008G024600.5, Gorai.008G024600.6	map00630
Glyoxylate and dicarboxylate metabolism	149	equilase	ec:1.11.1.6	6	Gorai.013G195800.1, Gorai.013G195800.2, Gorai.013G195800.3, Gorai.002G115900.1, Gorai.002G115900.2, Gorai.009G187600.1	map00630
Glyoxylate and dicarboxylate metabolism	149	lyase	ec:4.1.3.1	2	Gorai.013G099800.1, Gorai.005G150300.1	map00630
Glyoxylate and dicarboxylate metabolism	149	hydroxymethyltransferase	ec:2.1.2.1	25	Gorai.012G151600.1, Gorai.005G097200.1, Gorai.005G097200.2, Gorai.005G097200.3, Gorai.005G097200.4, Gorai.005G097200.5, Gorai.005G097200.6, Gorai.005G097200.7, Gorai.006G223800.1, Gorai.006G223800.2, Gorai.009G241600.1, Gorai.009G241600.2, Gorai.010G102600.1, Gorai.010G102600.2, Gorai.010G102600.4, Gorai.010G102600.5, Gorai.011G153900.1, Gorai.011G153900.2, Gorai.011G153900.3, Gorai.011G153900.4,…	map00630
Glyoxylate and dicarboxylate metabolism	149	phosphatase	ec:3.1.3.18	18	Gorai.011G180400.6, Gorai.013G170700.1, Gorai.013G170700.2, Gorai.013G170700.4, Gorai.013G170700.6, Gorai.004G189000.1, Gorai.002G069300.1, Gorai.002G069300.3, Gorai.002G069300.4, Gorai.002G069300.5, Gorai.002G069300.2, Gorai.007G218800.1, Gorai.009G173700.1, Gorai.009G173700.2, Gorai.009G173700.3, Gorai.009G173700.4, Gorai.009G173700.5, Gorai.009G173700.6	map00630
Glyoxylate and dicarboxylate metabolism	149	synthase	ec:2.3.3.9	1	Gorai.001G060900.1	map00630
Glyoxylate and dicarboxylate metabolism	149	(Si)-synthase	ec:2.3.3.1	3	Gorai.009G167800.1, Gorai.009G167800.2, Gorai.009G167800.3	map00630
Glyoxylate and dicarboxylate metabolism	149	ligase	ec:6.2.1.8	2	Gorai.004G210700.1, Gorai.004G210700.4	map00630
Glyoxylate and dicarboxylate metabolism	149	ec:3.5.1.49 formamidase	ec:3.5.1.49	1	Gorai.007G222100.3	map00630
Glyoxylate and dicarboxylate metabolism	149	deformylase	ec:3.5.1.10	8	Gorai.004G197200.1, Gorai.004G197200.4, Gorai.004G197200.2, Gorai.004G197200.3, Gorai.004G197200.5, Gorai.001G085900.1, Gorai.010G186000.1, Gorai.010G186000.2	map00630
Glyoxylate and dicarboxylate metabolism	149	dehydrogenase	ec:1.1.99.14	1	Gorai.012G042400.1	map00630
Glyoxylate and dicarboxylate metabolism	149	dehydrogenase	ec:1.2.1.2	2	Gorai.001G261400.1, Gorai.001G261400.2	map00630
Glyoxylate and dicarboxylate metabolism	149	reductase	ec:1.1.1.60	4	Gorai.013G037900.1, Gorai.007G162800.1, Gorai.001G100300.2, Gorai.001G100300.3	map00630
Glyoxylate and dicarboxylate metabolism	149	dehydrogenase	ec:1.1.1.37	17	Gorai.001G074600.1, Gorai.003G097400.1, Gorai.003G034300.1, Gorai.003G034300.2, Gorai.002G063300.1, Gorai.002G063300.2, Gorai.005G050200.1, Gorai.005G050200.2, Gorai.005G050200.3, Gorai.005G050200.4, Gorai.005G050200.5, Gorai.007G037800.1, Gorai.007G037800.2, Gorai.009G372600.1, Gorai.009G372600.2, Gorai.011G174200.1, Gorai.011G174200.2	map00630
Glyoxylate and dicarboxylate metabolism	149	dehydrogenase	ec:1.1.1.29	5	Gorai.004G159800.1, Gorai.004G159800.2, Gorai.002G198600.1, Gorai.007G103000.1, Gorai.007G103000.2	map00630
Glyoxylate and dicarboxylate metabolism	149	reductase	ec:1.1.1.26	2	Gorai.006G097500.1, Gorai.009G134700.1	map00630
Glyoxylate and dicarboxylate metabolism	149	transaminase	ec:2.6.1.4	6	Gorai.005G179600.1, Gorai.005G179600.2, Gorai.005G179600.3, Gorai.005G179600.4, Gorai.005G179600.5, Gorai.005G179600.6	map00630
Glyoxylate and dicarboxylate metabolism	149	ligase	ec:6.3.1.2	11	Gorai.012G133400.1, Gorai.012G133400.2, Gorai.012G133400.3, Gorai.001G203300.1, Gorai.001G203300.2, Gorai.001G203300.3, Gorai.001G203300.4, Gorai.005G035800.1, Gorai.006G218100.1, Gorai.009G412500.1, Gorai.009G412500.2	map00630
Glyoxylate and dicarboxylate metabolism	149	3-kinase	ec:2.7.1.31	3	Gorai.002G058000.1, Gorai.002G058000.2, Gorai.002G058000.3	map00630
Glyoxylate and dicarboxylate metabolism	149	hydratase	ec:4.2.1.3	14	Gorai.003G006000.1, Gorai.003G005900.1, Gorai.005G149700.1, Gorai.005G149700.2, Gorai.005G149700.3, Gorai.005G149700.4, Gorai.005G149700.5, Gorai.008G173400.1, Gorai.009G327800.1, Gorai.009G327800.2, Gorai.009G327800.3, Gorai.009G439700.1, Gorai.009G440000.1, Gorai.009G440000.2	map00630
Glyoxylate and dicarboxylate metabolism	149	oxidase	ec:1.1.3.15	12	Gorai.010G174000.1, Gorai.010G174000.10, Gorai.010G174000.13, Gorai.010G174000.14, Gorai.010G174000.2, Gorai.010G174000.3, Gorai.010G174000.4, Gorai.010G174000.5, Gorai.010G174000.6, Gorai.010G174000.7, Gorai.010G174000.8, Gorai.010G174000.9	map00630
Glycosaminoglycan biosynthesis - heparan sulfate / heparin	47	xylosyltransferase	ec:2.4.2.26	9	Gorai.013G168800.1, Gorai.013G168800.2, Gorai.013G168800.3, Gorai.011G162900.4, Gorai.007G078400.1, Gorai.002G017200.1, Gorai.005G162900.1, Gorai.007G375700.1, Gorai.011G162900.2	map00534
Glycosaminoglycan biosynthesis - heparan sulfate / heparin	47	3-beta-glucuronosyltransferase	ec:2.4.1.135	12	Gorai.003G026800.1, Gorai.002G137600.1, Gorai.005G097300.1, Gorai.005G097300.2, Gorai.005G097300.3, Gorai.006G168500.1, Gorai.006G168500.2, Gorai.007G216800.1, Gorai.007G216800.2, Gorai.007G216800.3, Gorai.010G031000.1, Gorai.010G031000.2	map00534
Glycosaminoglycan biosynthesis - heparan sulfate / heparin	47	3-beta-galactosyltransferase	ec:2.4.1.134	17	Gorai.010G046600.1, Gorai.010G046600.3, Gorai.001G079300.2, Gorai.006G204700.1, Gorai.006G204700.2, Gorai.006G204700.3, Gorai.004G292900.1, Gorai.003G156200.1, Gorai.003G156200.2, Gorai.003G156200.3, Gorai.002G062000.1, Gorai.003G071200.1, Gorai.002G089700.3, Gorai.002G089700.4, Gorai.006G208900.1, Gorai.010G046600.2, Gorai.011G048300.1	map00534
Glycosaminoglycan biosynthesis - heparan sulfate / heparin	47	4-alpha-N-acetylglucosaminyltransferase	ec:2.4.1.224	4	Gorai.013G219000.1, Gorai.013G219000.2, Gorai.003G036900.1, Gorai.009G059200.1	map00534
Glycosaminoglycan biosynthesis - heparan sulfate / heparin	47	4-alpha-N-acetylglucosaminyltransferase	ec:2.4.1.223	5	Gorai.012G075900.1, Gorai.012G075900.2, Gorai.008G132700.1, Gorai.008G132700.2, Gorai.008G132700.3	map00534
Glycosaminoglycan biosynthesis - keratan sulfate	3	alpha-2,3-sialyltransferase	ec:2.4.99.4	3	Gorai.001G121600.1, Gorai.001G121600.2, Gorai.009G086400.1	map00533
Glycosaminoglycan biosynthesis - chondroitin sulfate / dermatan sulfate	38	xylosyltransferase	ec:2.4.2.26	9	Gorai.013G168800.1, Gorai.013G168800.2, Gorai.013G168800.3, Gorai.011G162900.4, Gorai.007G078400.1, Gorai.002G017200.1, Gorai.005G162900.1, Gorai.007G375700.1, Gorai.011G162900.2	map00532
Glycosaminoglycan biosynthesis - chondroitin sulfate / dermatan sulfate	38	3-beta-glucuronosyltransferase	ec:2.4.1.135	12	Gorai.003G026800.1, Gorai.002G137600.1, Gorai.005G097300.1, Gorai.005G097300.2, Gorai.005G097300.3, Gorai.006G168500.1, Gorai.006G168500.2, Gorai.007G216800.1, Gorai.007G216800.2, Gorai.007G216800.3, Gorai.010G031000.1, Gorai.010G031000.2	map00532
Glycosaminoglycan biosynthesis - chondroitin sulfate / dermatan sulfate	38	3-beta-galactosyltransferase	ec:2.4.1.134	17	Gorai.010G046600.1, Gorai.010G046600.3, Gorai.001G079300.2, Gorai.006G204700.1, Gorai.006G204700.2, Gorai.006G204700.3, Gorai.004G292900.1, Gorai.003G156200.1, Gorai.003G156200.2, Gorai.003G156200.3, Gorai.002G062000.1, Gorai.003G071200.1, Gorai.002G089700.3, Gorai.002G089700.4, Gorai.006G208900.1, Gorai.010G046600.2, Gorai.011G048300.1	map00532
Glycosaminoglycan degradation	60	hexosaminidase	ec:3.2.1.52	8	Gorai.011G246500.1, Gorai.012G068200.1, Gorai.012G068200.2, Gorai.012G068200.3, Gorai.007G264000.1, Gorai.002G136400.1, Gorai.002G136400.2, Gorai.002G136400.3	map00531
Glycosaminoglycan degradation	60	alpha-acetylglucosaminidase	ec:3.2.1.50	4	Gorai.004G170700.1, Gorai.004G170700.3, Gorai.004G170700.4, Gorai.004G170700.2	map00531
Glycosaminoglycan degradation	60	beta-glucuronide glucuronohydrolase glucuronidase	ec:3.2.1.31	2	Gorai.004G108900.1, Gorai.004G108900.2	map00531
Glycosaminoglycan degradation	60	lactase (ambiguous)	ec:3.2.1.23	46	Gorai.N027400.1, Gorai.003G059500.1, Gorai.003G059500.2, Gorai.003G059500.3, Gorai.003G059500.4, Gorai.002G197100.1, Gorai.002G197200.1, Gorai.002G197200.2, Gorai.002G197200.3, Gorai.003G011900.1, Gorai.005G246600.1, Gorai.005G246600.2, Gorai.005G246600.3, Gorai.007G198900.4, Gorai.007G198900.5, Gorai.008G000600.1, Gorai.008G000600.2, Gorai.008G000600.3, Gorai.009G078400.1, Gorai.009G078400.2, Go…	map00531
Pentose and glucuronate interconversions	162	xylulokinase (phosphorylating)	ec:2.7.1.17	15	Gorai.013G033100.1, Gorai.013G033100.10, Gorai.013G033100.11, Gorai.013G033100.12, Gorai.013G033100.13, Gorai.013G033100.14, Gorai.013G033100.2, Gorai.013G033100.3, Gorai.013G033100.4, Gorai.013G033100.5, Gorai.013G033100.6, Gorai.013G033100.7, Gorai.013G033100.8, Gorai.013G033100.9, Gorai.009G224700.1	map00040
Pentose and glucuronate interconversions	162	isomerase	ec:5.3.1.5	5	Gorai.009G296100.1, Gorai.009G296100.2, Gorai.009G296100.3, Gorai.009G296100.4, Gorai.009G296100.5	map00040
Pentose and glucuronate interconversions	162	3-epimerase	ec:5.1.3.1	1	Gorai.001G269600.1	map00040
Pentose and glucuronate interconversions	162	1,4-alpha-galacturonidase	ec:3.2.1.67	15	Gorai.011G194200.1, Gorai.012G172100.1, Gorai.004G134000.1, Gorai.004G134000.2, Gorai.004G134000.3, Gorai.004G147300.1, Gorai.004G147300.2, Gorai.004G147300.3, Gorai.004G147300.4, Gorai.004G147300.5, Gorai.006G137600.5, Gorai.007G026000.1, Gorai.007G026000.2, Gorai.007G026000.3, Gorai.007G026000.4	map00040
Pentose and glucuronate interconversions	162	pectin demethoxylase	ec:3.1.1.11	38	Gorai.011G202100.1, Gorai.011G202200.1, Gorai.012G002600.1, Gorai.010G095000.1, Gorai.004G144600.1, Gorai.004G201400.1, Gorai.007G090200.1, Gorai.001G017200.1, Gorai.003G168700.1, Gorai.001G018300.2, Gorai.002G031100.1, Gorai.002G175900.1, Gorai.001G018200.1, Gorai.006G014000.1, Gorai.006G014000.2, Gorai.006G160500.1, Gorai.006G212000.1, Gorai.006G212000.2, Gorai.006G215400.1, Gorai.007G015300.1,…	map00040
Pentose and glucuronate interconversions	162	lyase	ec:4.2.2.2	8	Gorai.003G108300.1, Gorai.003G108300.2, Gorai.010G207200.1, Gorai.010G207200.2, Gorai.010G207200.3, Gorai.010G207200.4, Gorai.010G207200.5, Gorai.010G207200.6	map00040
Pentose and glucuronate interconversions	162	beta-glucuronide glucuronohydrolase glucuronidase	ec:3.2.1.31	2	Gorai.004G108900.1, Gorai.004G108900.2	map00040
Pentose and glucuronate interconversions	162	pectin depolymerase	ec:3.2.1.15	41	Gorai.011G194200.1, Gorai.012G035300.1, Gorai.012G035300.2, Gorai.012G172100.1, Gorai.013G020700.1, Gorai.013G020700.2, Gorai.005G268900.1, Gorai.002G161400.1, Gorai.001G016500.1, Gorai.001G158900.1, Gorai.003G155800.1, Gorai.004G134000.1, Gorai.004G134000.2, Gorai.004G134000.3, Gorai.004G138900.1, Gorai.004G147300.1, Gorai.004G147300.2, Gorai.004G147300.3, Gorai.004G147300.4, Gorai.004G147300.5,…	map00040
Pentose and glucuronate interconversions	162	uridylyltransferase	ec:2.7.7.9	1	Gorai.011G181500.1	map00040
Pentose and glucuronate interconversions	162	dehydrogenase (NAD+)	ec:1.2.1.3	23	Gorai.012G037500.1, Gorai.012G037500.2, Gorai.012G037500.4, Gorai.012G037500.5, Gorai.012G037500.6, Gorai.008G158500.1, Gorai.008G158500.2, Gorai.009G247000.1, Gorai.009G247000.2, Gorai.009G247000.3, Gorai.001G261100.2, Gorai.003G011600.1, Gorai.003G011600.2, Gorai.003G011600.3, Gorai.003G011600.4, Gorai.003G011600.5, Gorai.003G011600.6, Gorai.003G095000.1, Gorai.003G095000.2, Gorai.003G095000.3,…	map00040
Pentose and glucuronate interconversions	162	1-naphthol glucuronyltransferase	ec:2.4.1.17	2	Gorai.013G269400.1, Gorai.013G269400.2	map00040
Pentose and glucuronate interconversions	162	6-dehydrogenase	ec:1.1.1.22	9	Gorai.013G092600.1, Gorai.013G092600.2, Gorai.005G144700.1, Gorai.007G081800.1, Gorai.008G095900.1, Gorai.008G177900.1, Gorai.008G177900.2, Gorai.008G177900.3, Gorai.008G249000.1	map00040
Pentose and glucuronate interconversions	162	reductase	ec:1.1.1.21	16	Gorai.012G039500.1, Gorai.012G039500.2, Gorai.012G107200.1, Gorai.012G107200.2, Gorai.012G107500.1, Gorai.012G107500.2, Gorai.012G107500.3, Gorai.008G171500.3, Gorai.008G171500.5, Gorai.012G107600.1, Gorai.012G107600.2, Gorai.012G107600.3, Gorai.012G107600.4, Gorai.012G107600.5, Gorai.006G170400.1, Gorai.006G170400.3	map00040
Pentose and glucuronate interconversions	162	glucuronokinase (phosphorylating)	ec:2.7.1.43	1	Gorai.006G034800.1	map00040
