# Supplementary material for: Metabolomic and transcriptomic insights into how cotton fiber transitions to secondary wall synthesis, represses lignification, and prolongs elongation
Source: BMC Genomics. 2015 Jun 27;16(1):477. doi: 10.1186/s12864-015-1708-9 (PMC4482290; doi:10.1186/s12864-015-1708-9)
Supplement: Additional file 7: — KEGG pathway enrichment_Transcripts. Overrepresented KEGG pathways as inferred from the combined fiber transcriptome from Gb and Gh fiber. [file 12864_2015_1708_MOESM7_ESM.xlsx]

## Sheet: KEGG TRANSCRIPT ENRICHMENT
PATHWAY	KEGG SUPER PATHWAY	KEGG PATHWAY NAME	NUMBER OF TRANSCRIPTS WITH ENZYME CODES IN PATHWAY	TOTAL NUMBER OF ENYME CODES IN KEGG PATHWAY	NAMES OF ENZYMES DETECTED IN PATHWAY	ENZYME CODES DETECTED IN PATHWAY	NUMBER OF TRANSCRIPT SEQUENCES CORRESPONDING TO ENZYME CODES	REFERENCE SEQUENCES OF ENZYMES DETECTED IN PATHWAY	P-VALUE	FAMILY WISE ERROR RATE	Q-VALUE
map00970	Translation	Aminoacyl-tRNA biosynthesis	22	31	ligase, ligase, ligase, ligase, ligase, ligase, ligase, ligase, synthase (glutamine-hydrolysing), formyltransferase, ligase, ligase, ligase, ligase, ligase, ligase, ligase, ligase, ligase, ligase, ligase, ligase	ec:6.1.1.9, ec:6.1.1.7, ec:6.1.1.6, ec:6.1.1.5, ec:6.1.1.4, ec:6.1.1.3, ec:6.1.1.2, ec:6.1.1.1, ec:6.3.5.7, ec:2.1.2.9, ec:6.1.1.22, ec:6.1.1.21, ec:6.1.1.20, ec:6.1.1.19, ec:6.1.1.18, ec:6.1.1.17, ec:6.1.1.16, ec:6.1.1.15, ec:6.1.1.14, ec:6.1.1.12, ec:6.1.1.11, ec:6.1.1.10	8, 3, 6, 3, 2, 2, 2, 3, 2, 1, 4, 3, 5, 21, 8, 12, 8, 8, 3, 2, 5, 4	Gorai.N015700.1, Gorai.008G142700.1, Gorai.002G268700.1, Gorai.002G268700.2, Gorai.004G025700.1, Gorai.004G025700.2, Gorai.007G000600.1, Gorai.008G298900.1, Gorai.005G210000.1, Gorai.005G210000.2, Gorai.005G257400.1, Gorai.004G020700.1, Gorai.004G020700.2, Gorai.004G020700.3, Gorai.011G136900.1, Gorai.011G136900.2, Gorai.011G136900.3, Gorai.002G267700.1, Gorai.002G267700.2, Gorai.006G186200.1, Go…	8.84e-07	8.49e-05	8.49e-05
map00020	Carbohydrate metabolism	Citrate cycle (TCA cycle)	17	23	carboxykinase (ATP), citrate synthase, (Si)-synthase, ligase (ADP-forming), ligase (GDP-forming), succinyltransferase, dehydrogenase (quinone), acetyltransferase, dehydrogenase (NADP+), dehydrogenase (NAD+), dehydrogenase, dehydrogenase (succinyl-transferring), dehydrogenase (acetyl-transferring), dehydrogenase, entry, hydratase, hydratase	ec:4.1.1.49, ec:2.3.3.8, ec:2.3.3.1, ec:6.2.1.5, ec:6.2.1.4, ec:2.3.1.61, ec:1.3.5.1, ec:2.3.1.12, ec:1.1.1.42, ec:1.1.1.41, ec:1.1.1.37, ec:1.2.4.2, ec:1.2.4.1, ec:1.8.1.4, ec:1.3.99.1, ec:4.2.1.3, ec:4.2.1.2	9, 18, 3, 18, 1, 19, 2, 17, 24, 11, 17, 6, 27, 2, 3, 14, 5	Gorai.013G183600.1, Gorai.013G183600.2, Gorai.003G035200.1, Gorai.003G035200.2, Gorai.003G035200.3, Gorai.003G035200.4, Gorai.003G035200.5, Gorai.003G035200.6, Gorai.003G035200.7, Gorai.011G200100.1, Gorai.011G200100.2, Gorai.011G200100.3, Gorai.011G200100.4, Gorai.012G172300.1, Gorai.012G172300.2, Gorai.012G172300.3, Gorai.012G172300.4, Gorai.012G172300.5, Gorai.013G069200.1, Gorai.002G030200.1,…	4e-06	0.000383753	0.000191877
map00500	Carbohydrate metabolism	Starch and sucrose metabolism	40	74	decarboxylase, phosphorylase, isomerase, fructokinase (phosphorylating), glucokinase (phosphorylating), hexokinase type IV glucokinase, 4-epimerase, endo-1,4-beta-D-glucanase, saccharogen amylase, glycogenase, 1,4-alpha-galacturonidase, levan hydrolase, pectin demethoxylase, alpha-glucosidase, endo-1,3-beta-D-glucosidase, 1,4-beta-xylosidase, beta-glucuronide glucuronohydrolase glucuronidase, inv…	ec:4.1.1.35, ec:2.4.1.1, ec:5.3.1.9, ec:2.7.1.4, ec:2.7.1.2, ec:2.7.1.1, ec:5.1.3.6, ec:3.2.1.4, ec:3.2.1.2, ec:3.2.1.1, ec:3.2.1.67, ec:3.2.1.65, ec:3.1.1.11, ec:3.2.1.48, ec:3.2.1.39, ec:3.2.1.37, ec:3.2.1.31, ec:3.2.1.26, ec:3.2.1.21, ec:3.2.1.20, ec:3.2.1.15, ec:2.7.7.9, ec:3.1.3.24, ec:3.1.3.12, ec:2.7.7.27, ec:2.4.1.43, ec:2.4.1.34, ec:2.4.1.29, ec:2.4.1.25, ec:2.4.1.21, ec:2.4.1.18, ec:2.4…	19, 1, 11, 11, 6, 2, 1, 10, 19, 30, 15, 4, 38, 35, 34, 8, 2, 35, 27, 10, 41, 1, 18, 11, 14, 30, 22, 2, 4, 22, 9, 2, 11, 3, 19, 64, 11, 9, 1, 15	Gorai.011G256100.1, Gorai.011G256100.2, Gorai.011G256100.3, Gorai.011G256100.4, Gorai.011G256100.5, Gorai.011G256100.6, Gorai.011G256100.7, Gorai.013G258800.1, Gorai.001G118900.1, Gorai.001G118900.2, Gorai.001G118900.3, Gorai.006G108100.1, Gorai.006G108100.2, Gorai.006G108100.3, Gorai.009G088500.1, Gorai.009G100900.1, Gorai.009G100900.2, Gorai.009G100900.3, Gorai.009G100900.4, Gorai.013G260900.2,…	9.94e-06	0.000954237	0.000318079
map00710	Energy metabolism	Carbon fixation in photosynthetic organisms	17	25	phosphopentokinase, carboxykinase (ATP), carboxylase, carboxylase, isomerase, isomerase, 3-epimerase, glycolaldehydetransferase, hexose diphosphatase, kinase, aldolase, dehydrogenase (oxaloacetate-decarboxylating) (NADP+), dehydrogenase (decarboxylating), dehydrogenase, transaminase, transaminase, dehydrogenase (phosphorylating)	ec:2.7.1.19, ec:4.1.1.49, ec:4.1.1.39, ec:4.1.1.31, ec:5.3.1.6, ec:5.3.1.1, ec:5.1.3.1, ec:2.2.1.1, ec:3.1.3.11, ec:2.7.2.3, ec:4.1.2.13, ec:1.1.1.40, ec:1.1.1.39, ec:1.1.1.37, ec:2.6.1.2, ec:2.6.1.1, ec:1.2.1.12	1, 9, 2, 8, 2, 9, 1, 4, 2, 8, 10, 2, 10, 17, 7, 28, 14	Gorai.008G222400.1, Gorai.013G183600.1, Gorai.013G183600.2, Gorai.003G035200.1, Gorai.003G035200.2, Gorai.003G035200.3, Gorai.003G035200.4, Gorai.003G035200.5, Gorai.003G035200.6, Gorai.003G035200.7, Gorai.013G048600.1, Gorai.013G111200.1, Gorai.013G173500.1, Gorai.013G173500.2, Gorai.002G061400.1, Gorai.004G272100.1, Gorai.004G272100.2, Gorai.006G001300.1, Gorai.008G187900.1, Gorai.008G187900.2,…	2.88e-05	0.00276851	0.000692128
map00400	Amino acid metabolism	Phenylalanine, tyrosine and tryptophan biosynthesis	24	41	dehydratase, synthase, mutase, dehydratase, oxidase, synthase, dehydratase, synthase, phosphoribosyltransferase, dehydrogenase, synthase, synthase, synthase, dehydrogenase, aminotransferase, aminotransferase, 1-carboxyvinyltransferase, transaminase, transaminase, transaminase, transaminase, kinase, dehydrogenase (NADP+), dehydrogenase	ec:4.2.1.91, ec:4.1.1.48, ec:5.4.99.5, ec:4.2.1.51, ec:1.4.3.2, ec:4.2.1.20, ec:4.2.1.10, ec:4.1.3.27, ec:2.4.2.18, ec:1.1.1.282, ec:4.2.3.5, ec:4.2.3.4, ec:2.5.1.54, ec:1.1.1.25, ec:2.6.1.79, ec:2.6.1.78, ec:2.5.1.19, ec:2.6.1.57, ec:2.6.1.9, ec:2.6.1.5, ec:2.6.1.1, ec:2.7.1.71, ec:1.3.1.13, ec:1.3.1.12	6, 6, 6, 6, 1, 7, 6, 7, 7, 6, 13, 7, 7, 6, 6, 6, 6, 28, 28, 27, 28, 4, 2, 2	Gorai.001G129400.1, Gorai.004G008200.1, Gorai.006G109800.1, Gorai.006G109800.2, Gorai.010G180700.1, Gorai.010G180700.3, Gorai.001G191000.2, Gorai.001G191000.1, Gorai.007G165300.1, Gorai.007G165300.2, Gorai.007G165300.3, Gorai.007G165300.4, Gorai.013G090700.1, Gorai.013G090700.2, Gorai.013G090700.3, Gorai.007G080400.2, Gorai.007G080800.1, Gorai.007G080800.2, Gorai.001G129400.1, Gorai.004G008200.1,…	6.74e-05	0.00647422	0.00129484
map04070	Signal transduction	Phosphatidylinositol signaling system	15	23	phospholipase C, 3-phosphatidyltransferase, 3-phosphatase, kinase C, 1-phosphatase, 5-phosphatase, phosphatase, cytidylyltransferase, 5/6-kinase, 2-kinase, 3-kinase, 3-kinase, kinase (ATP), 5-kinase, 4-kinase	ec:3.1.4.11, ec:2.7.8.11, ec:3.1.3.67, ec:2.7.11.13, ec:3.1.3.57, ec:3.1.3.36, ec:3.1.3.25, ec:2.7.7.41, ec:2.7.1.159, ec:2.7.1.158, ec:2.7.1.137, ec:2.7.1.127, ec:2.7.1.107, ec:2.7.1.68, ec:2.7.1.67	22, 3, 2, 14, 2, 7, 5, 14, 1, 2, 3, 3, 36, 3, 15	Gorai.012G076900.1, Gorai.012G076900.2, Gorai.012G076900.3, Gorai.012G076900.4, Gorai.012G076900.5, Gorai.012G076900.6, Gorai.012G076900.7, Gorai.006G106400.1, Gorai.006G106400.2, Gorai.006G106400.3, Gorai.006G106400.4, Gorai.006G106400.5, Gorai.009G091800.2, Gorai.009G091900.1, Gorai.009G091900.2, Gorai.009G091900.3, Gorai.009G091900.4, Gorai.009G091900.5, Gorai.010G197900.1, Gorai.010G197900.2,…	0.000158405	0.0152068	0.00235557
map00010	Carbohydrate metabolism	Glycolysis / Gluconeogenesis	25	45	phosphohexokinase, carboxykinase (ATP), isomerase, isomerase, glucokinase (phosphorylating), hexokinase type IV glucokinase, hydratase, 1-epimerase, dehydrogenase (NADP+), dehydrogenase, hexose diphosphatase, ligase, kinase, decarboxylase, acetyltransferase, dehydrogenase (NADP+), dehydrogenase [NAD(P)+], dehydrogenase (NAD+), aldolase, dehydrogenase, dehydrogenase (acetyl-transferring), dehydrog…	ec:2.7.1.11, ec:4.1.1.49, ec:5.3.1.9, ec:5.3.1.1, ec:2.7.1.2, ec:2.7.1.1, ec:4.2.1.11, ec:5.1.3.3, ec:1.1.1.2, ec:1.1.1.1, ec:3.1.3.11, ec:6.2.1.1, ec:2.7.2.3, ec:4.1.1.1, ec:2.3.1.12, ec:1.2.1.9, ec:1.2.1.5, ec:1.2.1.3, ec:4.1.2.13, ec:1.1.1.27, ec:1.2.4.1, ec:1.8.1.4, ec:1.2.1.12, ec:5.4.2.2, ec:2.7.1.40	29, 9, 11, 9, 6, 2, 14, 4, 5, 29, 2, 11, 8, 7, 17, 5, 27, 23, 10, 1, 27, 2, 14, 15, 37	Gorai.009G029100.1, Gorai.009G185000.1, Gorai.001G025000.2, Gorai.001G025000.1, Gorai.003G042800.1, Gorai.003G042800.2, Gorai.003G042800.3, Gorai.003G042800.4, Gorai.005G115600.1, Gorai.005G115600.2, Gorai.005G115600.3, Gorai.005G115600.4, Gorai.010G079100.1, Gorai.010G079100.2, Gorai.010G103800.1, Gorai.010G103900.1, Gorai.010G103900.2, Gorai.010G103900.3, Gorai.010G184300.1, Gorai.010G184300.2,…	0.000171761	0.016489	0.00235557
map00511	Glycan biosynthesis and metabolism	Other glycan degradation	7	9	endo-beta-N-acetylglucosaminidase, hexosaminidase, alpha-fucosidase, psychosine hydrolase, alpha-D-mannosidase, lactase (ambiguous), aspartylglucosylamine deaspartylase	ec:3.2.1.96, ec:3.2.1.52, ec:3.2.1.51, ec:3.2.1.45, ec:3.2.1.24, ec:3.2.1.23, ec:3.5.1.26	1, 8, 3, 10, 18, 46, 1	Gorai.012G079500.1, Gorai.011G246500.1, Gorai.012G068200.1, Gorai.012G068200.2, Gorai.012G068200.3, Gorai.007G264000.1, Gorai.002G136400.1, Gorai.002G136400.2, Gorai.002G136400.3, Gorai.004G231200.1, Gorai.008G022200.1, Gorai.008G282700.1, Gorai.006G221200.1, Gorai.006G221200.3, Gorai.008G046700.1, Gorai.008G046700.2, Gorai.008G046700.3, Gorai.011G160300.1, Gorai.011G160300.2, Gorai.011G160300.3,…	0.000557246	0.0534956	0.00668695
map00270	Amino acid metabolism	Cysteine and methionine metabolism	33	69	decarboxylase, isomerase, oxidase, 1-phosphate dehydratase, (S)-S-oxide reductase, dehydrogenase, synthase, desulfhydrase, synthase, gamma-lyase, (cytosine-5-)-methyltransferase, S-methyltransferase, adenosyltransferase, synthase, S-methyltransferase, sulfurtransferase, kinase, O-acetyltransferase, S-adenosylhomocysteine synthase, beta-lyase, dioxygenase [iron(II)-requiring], dehydrogenase, gamma…	ec:4.1.1.50, ec:5.3.1.23, ec:1.4.3.2, ec:4.2.1.109, ec:1.8.4.13, ec:1.1.1.3, ec:3.1.3.77, ec:4.4.1.15, ec:4.4.1.14, ec:4.4.1.11, ec:2.1.1.37, ec:2.1.1.14, ec:2.5.1.6, ec:2.1.1.13, ec:2.1.1.10, ec:2.8.1.2, ec:2.7.2.4, ec:2.3.1.30, ec:3.3.1.1, ec:4.4.1.8, ec:1.13.11.54, ec:1.1.1.37, ec:2.5.1.48, ec:2.5.1.47, ec:2.7.1.100, ec:1.1.1.27, ec:2.5.1.16, ec:2.6.1.57, ec:2.6.1.5, ec:2.6.1.1, ec:1.2.1.11, e…	6, 5, 1, 9, 3, 3, 9, 4, 4, 1, 6, 22, 13, 10, 15, 3, 11, 2, 9, 2, 4, 17, 5, 17, 5, 1, 1, 28, 27, 28, 3, 3, 1	Gorai.013G102500.1, Gorai.004G045700.1, Gorai.005G149100.1, Gorai.006G255800.1, Gorai.009G008500.1, Gorai.009G008500.2, Gorai.013G223100.1, Gorai.013G223100.2, Gorai.013G223100.3, Gorai.013G223100.4, Gorai.013G223100.5, Gorai.013G166600.1, Gorai.013G170700.1, Gorai.013G170700.2, Gorai.013G170700.4, Gorai.013G170700.6, Gorai.002G069300.1, Gorai.002G069300.3, Gorai.002G069300.4, Gorai.002G069300.5,…	0.00107832	0.103519	0.0115021
map00670	Metabolism of cofactors and vitamins	One carbon pool by folate	14	24	ligase, S-aminomethyldihydrolipoylprotein:(6S)-tetrahydrofolate aminomethyltransferase (ammonia-forming), reductase [NAD(P)H], synthase, formyltransferase, formyltransferase, formyltransferase, hydroxymethyltransferase, cyclohydrolase, synthase, cyclo-ligase, deformylase, dehydrogenase (NADP+), reductase	ec:6.3.4.3, ec:2.1.2.10, ec:1.5.1.20, ec:2.1.1.45, ec:2.1.2.9, ec:2.1.2.3, ec:2.1.2.2, ec:2.1.2.1, ec:3.5.4.9, ec:2.1.1.13, ec:6.3.3.2, ec:3.5.1.10, ec:1.5.1.5, ec:1.5.1.3	2, 5, 8, 9, 1, 4, 2, 25, 7, 10, 3, 8, 9, 10	Gorai.012G017900.1, Gorai.012G017900.2, Gorai.009G179900.6, Gorai.009G179900.7, Gorai.005G242400.2, Gorai.005G242400.1, Gorai.010G181500.1, Gorai.006G223600.2, Gorai.006G223600.3, Gorai.006G223600.5, Gorai.006G223600.6, Gorai.011G153400.1, Gorai.011G153400.2, Gorai.011G153400.3, Gorai.011G153400.4, Gorai.013G236900.1, Gorai.002G005200.2, Gorai.002G005200.1, Gorai.005G245400.1, Gorai.005G245400.2,…	0.00141864	0.13619	0.013619
map00561	Lipid metabolism	Glycerolipid metabolism	19	36	galactolipid lipase, lipase, dehydrogenase (NADP+), melibiase, synthase, acyltransferase, O-acyltransferase, O-acyltransferase, O-acyltransferase, 1-O-acyltransferase, phosphatase, synthase, dehydrogenase (NAD+), kinase (ATP), reductase, lipase, 3-kinase, kinase, kinase	ec:3.1.1.26, ec:3.1.1.23, ec:1.1.1.2, ec:3.2.1.22, ec:3.13.1.1, ec:2.3.1.158, ec:2.3.1.51, ec:2.3.1.22, ec:2.3.1.20, ec:2.3.1.15, ec:3.1.3.4, ec:2.4.1.46, ec:1.2.1.3, ec:2.7.1.107, ec:1.1.1.21, ec:3.1.1.3, ec:2.7.1.31, ec:2.7.1.30, ec:2.7.1.29	5, 2, 5, 13, 3, 9, 6, 2, 9, 15, 8, 8, 23, 36, 16, 58, 3, 2, 6	Gorai.011G015900.1, Gorai.007G142100.1, Gorai.007G142100.2, Gorai.009G210300.1, Gorai.009G210300.2, Gorai.004G090200.2, Gorai.004G090200.4, Gorai.011G229000.1, Gorai.012G107300.1, Gorai.012G107300.2, Gorai.012G107300.3, Gorai.006G170400.2, Gorai.011G207400.1, Gorai.011G207400.2, Gorai.011G207400.3, Gorai.012G136800.1, Gorai.013G066400.1, Gorai.004G107400.1, Gorai.004G107400.2, Gorai.004G107400.3,…	0.00188639	0.181094	0.0163327
map00230	Nucleotide metabolism	Purine metabolism	47	108	synthase, diphosphokinase, diphosphokinase, deiminase, carboxylase, 3'-diphosphatase, oxidase, urate hydroxylase, hydrolase, kinase, kinase, kinase, phosphoribosyldiphosphate 5-amidotransferase, synthase, synthase (glutamine-hydrolysing), formyltransferase, formyltransferase, cyclohydrolase, nucleotidyltransferase, DNA polymerase, RNA polymerase, adenylyltransferase, deaminase, deaminase, RNA pol…	ec:6.3.4.4, ec:2.7.6.5, ec:2.7.6.1, ec:3.5.3.9, ec:4.1.1.21, ec:3.1.7.2, ec:1.17.3.2, ec:1.7.3.3, ec:3.5.2.17, ec:2.7.4.8, ec:2.7.4.6, ec:2.7.4.3, ec:2.4.2.14, ec:6.3.5.3, ec:6.3.5.2, ec:2.1.2.3, ec:2.1.2.2, ec:3.5.4.10, ec:2.7.7.8, ec:2.7.7.7, ec:2.7.7.6, ec:2.7.7.4, ec:3.5.4.6, ec:3.5.4.3, ec:2.7.7.48, ec:2.4.2.8, ec:2.4.2.7, ec:1.17.4.1, ec:5.4.99.18, ec:3.2.2.7, ec:6.3.3.1, ec:3.2.2.2, ec:3.1…	1, 4, 21, 13, 4, 2, 4, 2, 6, 17, 8, 18, 2, 1, 1, 4, 2, 4, 1, 19, 98, 6, 7, 2, 12, 2, 17, 5, 4, 2, 2, 6, 9, 1, 144, 4, 3, 1, 3, 6, 139, 4, 6, 15, 37, 3, 8	Gorai.002G244800.1, Gorai.011G205600.1, Gorai.011G205600.2, Gorai.011G059200.1, Gorai.011G059200.2, Gorai.012G041300.1, Gorai.012G041300.2, Gorai.012G041300.3, Gorai.012G041300.4, Gorai.012G081900.1, Gorai.012G081900.2, Gorai.012G081900.3, Gorai.012G081900.4, Gorai.012G081900.5, Gorai.012G081900.6, Gorai.012G081900.7, Gorai.012G081900.8, Gorai.012G172700.1, Gorai.012G172700.2, Gorai.012G172700.3,…	0.00204159	0.195992	0.0163327
map00941	Biosynthesis of other secondary metabolites	Flavonoid biosynthesis	13	23	O-methyltransferase, reductase, synthase, synthase, synthase, oxygenase, 3',5'-hydroxylase, 3-dioxygenase, 4-reductase, 4-reductase, 3'-monooxygenase, 4-monooxygenase, isomerase	ec:2.1.1.104, ec:1.17.1.3, ec:2.3.1.170, ec:2.3.1.74, ec:1.14.11.23, ec:1.14.11.19, ec:1.14.13.88, ec:1.14.11.9, ec:1.1.1.234, ec:1.1.1.219, ec:1.14.13.21, ec:1.14.13.11, ec:5.5.1.6	6, 4, 4, 3, 12, 4, 4, 2, 2, 39, 2, 2, 6	Gorai.012G149800.1, Gorai.013G045300.1, Gorai.013G045300.2, Gorai.N022200.1, Gorai.N022200.2, Gorai.008G024000.2, Gorai.008G285400.1, Gorai.008G285400.3, Gorai.008G285400.4, Gorai.008G285400.6, Gorai.012G173100.1, Gorai.012G173100.2, Gorai.002G170600.1, Gorai.005G043800.1, Gorai.009G339300.1, Gorai.005G035100.1, Gorai.005G035100.2, Gorai.011G188800.1, Gorai.013G230000.1, Gorai.013G230000.2, Gorai…	0.00292965	0.281246	0.0216343
map00250	Amino acid metabolism	Alanine, aspartate and glutamate metabolism	22	45	synthase, synthase, synthase (NADH), decarboxylase, oxidase, phosphoribosyldiphosphate 5-amidotransferase, glutaminase I, asparaginase II, synthase (glutamine-hydrolysing), synthase (glutamine-hydrolysing), dehydrogenase [NAD(P)+], dehydrogenase, lyase, lyase, synthase (ammonia), carbamoyltransferase, transaminase, transaminase, transaminase, ligase, dehydrogenase [NAD(P)+], transaminase (isomeri…	ec:6.3.4.5, ec:6.3.4.4, ec:1.4.1.14, ec:4.1.1.15, ec:1.4.3.2, ec:2.4.2.14, ec:3.5.1.2, ec:3.5.1.1, ec:6.3.5.5, ec:6.3.5.4, ec:1.4.1.3, ec:1.4.1.2, ec:4.3.2.2, ec:4.3.2.1, ec:6.3.4.16, ec:2.1.3.2, ec:2.6.1.2, ec:2.6.1.1, ec:2.6.1.44, ec:6.3.1.2, ec:1.2.1.16, ec:2.6.1.16	3, 1, 5, 5, 1, 2, 2, 4, 6, 10, 12, 6, 4, 3, 1, 1, 7, 28, 7, 11, 4, 2	Gorai.001G059900.1, Gorai.001G059900.2, Gorai.001G059900.3, Gorai.002G244800.1, Gorai.008G269600.1, Gorai.008G269600.2, Gorai.008G269600.3, Gorai.008G269600.4, Gorai.008G269600.5, Gorai.008G169300.1, Gorai.008G169300.2, Gorai.008G169300.3, Gorai.008G293200.1, Gorai.002G169900.1, Gorai.013G166600.1, Gorai.001G244000.1, Gorai.005G249000.1, Gorai.009G078300.1, Gorai.009G078300.2, Gorai.008G200400.1,…	0.00377588	0.362484	0.0258917
map00290	Amino acid metabolism	Valine, leucine and isoleucine biosynthesis	8	14	dehydratase, ammonia-lyase, synthase, reductoisomerase, dehydrogenase, synthase, transaminase, dehydratase	ec:4.2.1.33, ec:4.3.1.19, ec:2.2.1.6, ec:1.1.1.86, ec:1.1.1.85, ec:2.3.3.13, ec:2.6.1.42, ec:4.2.1.9	13, 1, 5, 14, 7, 6, 25, 1	Gorai.012G137200.1, Gorai.012G137200.2, Gorai.012G137200.3, Gorai.006G073300.1, Gorai.006G073300.2, Gorai.006G073300.3, Gorai.005G214700.1, Gorai.005G214700.2, Gorai.006G073400.1, Gorai.006G073400.2, Gorai.006G073400.3, Gorai.006G073400.4, Gorai.006G250800.1, Gorai.006G159700.1, Gorai.005G016500.1, Gorai.005G016600.1, Gorai.005G007600.1, Gorai.005G007600.2, Gorai.011G141100.1, Gorai.013G212500.1,…	0.0105188	1	0.0673203
map00190	Energy metabolism	Oxidative phosphorylation	7	12	dehydrogenase, reductase, ATPase, dehydrogenase (quinone), reductase (H+-translocating), diphosphatase, oxidase	ec:1.6.99.3, ec:1.10.2.2, ec:3.6.3.6, ec:1.3.5.1, ec:1.6.5.3, ec:3.6.1.1, ec:1.9.3.1	7, 27, 15, 2, 57, 65, 43	Gorai.012G131700.1, Gorai.012G131700.2, Gorai.013G255300.1, Gorai.013G255300.2, Gorai.001G116600.2, Gorai.001G116600.3, Gorai.001G116600.4, Gorai.012G013200.1, Gorai.012G013200.2, Gorai.012G013200.3, Gorai.013G009600.1, Gorai.013G110700.1, Gorai.013G110700.2, Gorai.013G110700.3, Gorai.013G229300.1, Gorai.013G229300.3, Gorai.013G229300.4, Gorai.013G241600.1, Gorai.001G162000.1, Gorai.002G001600.1,…	0.0118148	1	0.0708888
map00450	Metabolism of other amino acids	Selenocompound metabolism	10	20	lyase, gamma-lyase, adenylyltransferase, S-methyltransferase, synthase, S-methyltransferase, beta-lyase, gamma-synthase, ligase, reductase	ec:4.4.1.16, ec:4.4.1.11, ec:2.7.7.4, ec:2.1.1.14, ec:2.1.1.13, ec:2.1.1.12, ec:4.4.1.8, ec:2.5.1.48, ec:6.1.1.10, ec:1.8.1.9	4, 1, 6, 22, 10, 2, 2, 5, 4, 2	Gorai.013G254300.1, Gorai.013G254300.2, Gorai.013G254300.3, Gorai.013G254300.4, Gorai.008G258500.1, Gorai.011G241200.1, Gorai.009G195700.2, Gorai.009G195700.3, Gorai.009G195700.4, Gorai.009G195700.5, Gorai.009G195700.6, Gorai.013G114400.1, Gorai.013G114400.2, Gorai.013G114400.3, Gorai.013G114400.4, Gorai.013G195000.1, Gorai.013G195000.2, Gorai.013G195000.3, Gorai.013G195000.4, Gorai.013G195000.5,…	0.0220975	1	0.124786
map00785	Metabolism of cofactors and vitamins	Lipoic acid metabolism	2	3	transferase, synthase	ec:2.3.1.181, ec:2.8.1.8	1, 7	Gorai.013G249500.1, Gorai.013G074500.1, Gorai.005G213900.1, Gorai.005G213900.2, Gorai.005G213900.3, Gorai.005G214300.2, Gorai.008G011800.1, Gorai.008G011800.2	0.0299493	1	0.156147
map00592	Lipid metabolism	alpha-Linolenic acid metabolism	8	16	cyclase, O-methyltransferase, hydratase, A1, 13S-lipoxygenase, oxidase, A2, reductase	ec:5.3.99.6, ec:2.1.1.141, ec:4.2.1.17, ec:3.1.1.32, ec:1.13.11.12, ec:1.3.3.6, ec:3.1.1.4, ec:1.3.1.42	3, 2, 25, 11, 12, 23, 14, 5	Gorai.004G046100.1, Gorai.004G046300.1, Gorai.008G185600.3, Gorai.011G100800.1, Gorai.011G100800.2, Gorai.011G191800.1, Gorai.011G191800.2, Gorai.011G191800.3, Gorai.011G191800.4, Gorai.011G191800.5, Gorai.011G191800.6, Gorai.013G178700.1, Gorai.011G199000.1, Gorai.N005500.1, Gorai.N005500.2, Gorai.N005500.3, Gorai.004G280500.1, Gorai.004G280500.2, Gorai.004G280500.3, Gorai.006G076600.1, Gorai.00…	0.0318853	1	0.156147
map00240	Nucleotide metabolism	Pyrimidine metabolism	27	66	synthase (glutamine hydrolysing), decarboxylase, kinase, kinase, ec:3.5.1.6 beta-ureidopropionase, phosphoribosyltransferase, synthase (glutamine-hydrolysing), synthase, nucleotidyltransferase, DNA polymerase, RNA polymerase, deaminase, phosphoribosyltransferase, reductase, nucleosidase, uridine 5'-nucleotidase, diphosphate phosphatase, hydantoinase, diphosphatase, (asymmetrical), kinase, kinase,…	ec:6.3.4.2, ec:4.1.1.23, ec:2.7.4.9, ec:2.7.4.6, ec:3.5.1.6, ec:2.4.2.10, ec:6.3.5.5, ec:2.1.1.45, ec:2.7.7.8, ec:2.7.7.7, ec:2.7.7.6, ec:3.5.4.5, ec:2.4.2.9, ec:1.17.4.1, ec:3.2.2.3, ec:3.1.3.5, ec:3.6.1.6, ec:3.5.2.2, ec:3.6.1.23, ec:3.6.1.17, ec:2.7.4.22, ec:2.7.4.14, ec:2.7.4.10, ec:2.1.3.2, ec:1.8.1.9, ec:2.7.1.48, ec:2.7.1.21	5, 4, 11, 8, 12, 4, 6, 9, 1, 19, 98, 7, 6, 5, 2, 9, 1, 5, 1, 6, 3, 7, 14, 1, 2, 15, 1	Gorai.013G146900.1, Gorai.013G146900.2, Gorai.002G110800.1, Gorai.002G110800.2, Gorai.004G050800.1, Gorai.013G167000.1, Gorai.013G167000.2, Gorai.009G432600.1, Gorai.009G432600.2, Gorai.001G085600.1, Gorai.001G085600.2, Gorai.001G085600.3, Gorai.001G085600.4, Gorai.001G085600.5, Gorai.007G185700.1, Gorai.007G185700.2, Gorai.007G185700.3, Gorai.007G185700.4, Gorai.007G185700.5, Gorai.007G185700.6,…	0.0325307	1	0.156147
map00562	Carbohydrate metabolism	Inositol phosphate metabolism	19	45	C, phospholipase C, 3-phosphatidyltransferase, isomerase, oxygenase, 3-phosphatase, inositol-polyphosphate phosphatase, 1-phosphatase, 5-phosphatase, phosphatase, 5/6-kinase, 2-kinase, 3-kinase, 1-kinase, 3-kinase, 2-dehydrogenase, synthase, 5-kinase, 4-kinase	ec:3.1.4.3, ec:3.1.4.11, ec:2.7.8.11, ec:5.3.1.1, ec:1.13.99.1, ec:3.1.3.67, ec:3.1.3.62, ec:3.1.3.57, ec:3.1.3.36, ec:3.1.3.25, ec:2.7.1.159, ec:2.7.1.158, ec:2.7.1.137, ec:2.7.1.134, ec:2.7.1.127, ec:1.1.1.18, ec:5.5.1.4, ec:2.7.1.68, ec:2.7.1.67	8, 22, 3, 9, 14, 2, 2, 2, 7, 5, 1, 2, 3, 10, 3, 1, 11, 3, 15	Gorai.013G112000.1, Gorai.013G112000.2, Gorai.013G112000.3, Gorai.001G058300.1, Gorai.001G058300.4, Gorai.007G043000.1, Gorai.007G043000.2, Gorai.007G043000.3, Gorai.012G076900.1, Gorai.012G076900.2, Gorai.012G076900.3, Gorai.012G076900.4, Gorai.012G076900.5, Gorai.012G076900.6, Gorai.012G076900.7, Gorai.006G106400.1, Gorai.006G106400.2, Gorai.006G106400.3, Gorai.006G106400.4, Gorai.006G106400.5,…	0.0396203	1	0.181121
map00564	Lipid metabolism	Glycerophospholipid metabolism	25	62	phosphodiesterase, decarboxylase, D, C, 3-phosphatidyltransferase, N-methyltransferase, A1, dehydrogenase (NAD+), phosphatase, cytidylyltransferase, cytidylyltransferase, O-acyltransferase, O-acyltransferase, dehydrogenase [NAD(P)+], 1-O-acyltransferase, phosphatase, kinase (ATP), O-phosphatidyltransferase, 3-phosphatidyltransferase, dehydrogenase, kinase, lecithinase B, A2, kinase, oxidase	ec:3.1.4.46, ec:4.1.1.65, ec:3.1.4.4, ec:3.1.4.3, ec:2.7.8.11, ec:2.1.1.103, ec:3.1.1.32, ec:1.1.1.8, ec:3.1.3.75, ec:2.7.7.41, ec:2.7.7.15, ec:2.3.1.51, ec:2.3.1.43, ec:1.1.1.94, ec:2.3.1.15, ec:3.1.3.4, ec:2.7.1.107, ec:2.7.8.8, ec:2.7.8.5, ec:1.1.5.3, ec:2.7.1.82, ec:3.1.1.5, ec:3.1.1.4, ec:2.7.1.32, ec:1.1.3.21	11, 3, 14, 8, 3, 12, 11, 14, 7, 14, 6, 6, 3, 4, 15, 8, 36, 2, 6, 3, 8, 2, 14, 4, 2	Gorai.009G262200.2, Gorai.009G262200.3, Gorai.009G262200.4, Gorai.009G262200.5, Gorai.002G094900.1, Gorai.002G094900.2, Gorai.002G094900.3, Gorai.009G445400.1, Gorai.009G445400.2, Gorai.011G087800.1, Gorai.011G087800.2, Gorai.003G172200.1, Gorai.008G014600.1, Gorai.008G014600.2, Gorai.011G193900.1, Gorai.007G094300.1, Gorai.007G094300.2, Gorai.007G094300.3, Gorai.007G094300.4, Gorai.007G094300.5,…	0.0445962	1	0.194601
map00280	Amino acid metabolism	Valine, leucine and isoleucine degradation	15	35	oxidase, hydratase, hydratase, carboxylase, carboxylase, lyase, (2-methylpropanoyl)transferase, dehydrogenase (NAD+), dehydrogenase, dehydrogenase, dehydrogenase (2-methylpropanoyl-transferring), synthase, dehydrogenase, transaminase, dehydrogenase (acylating)	ec:1.4.3.2, ec:4.2.1.18, ec:4.2.1.17, ec:6.4.1.4, ec:6.4.1.3, ec:4.1.3.4, ec:2.3.1.168, ec:1.2.1.3, ec:1.1.1.35, ec:1.1.1.31, ec:1.2.4.4, ec:2.3.3.10, ec:1.8.1.4, ec:2.6.1.42, ec:1.2.1.27	1, 4, 25, 10, 4, 9, 5, 23, 17, 8, 4, 4, 2, 25, 3	Gorai.013G166600.1, Gorai.008G232000.1, Gorai.008G232200.1, Gorai.008G232200.2, Gorai.008G232200.3, Gorai.011G191800.1, Gorai.011G191800.2, Gorai.011G191800.3, Gorai.011G191800.4, Gorai.011G191800.5, Gorai.011G191800.6, Gorai.013G178700.1, Gorai.011G199000.1, Gorai.N005500.1, Gorai.N005500.2, Gorai.N005500.3, Gorai.004G280500.1, Gorai.004G280500.2, Gorai.004G280500.3, Gorai.006G076600.1, Gorai.00…	0.0478994	1	0.199928
map00061	Lipid metabolism	Fatty acid biosynthesis	8	18	carboxylase, reductase, synthase, synthase I, S-malonyltransferase, carboxylase, desaturase, hydrolase	ec:6.4.1.2, ec:1.1.1.100, ec:2.3.1.86, ec:2.3.1.41, ec:2.3.1.39, ec:6.3.4.14, ec:1.14.19.2, ec:3.1.2.14	20, 13, 7, 21, 1, 14, 7, 15	Gorai.012G049400.1, Gorai.012G111400.1, Gorai.012G111400.2, Gorai.012G151800.1, Gorai.004G276900.1, Gorai.003G155100.1, Gorai.003G155100.2, Gorai.006G011100.1, Gorai.006G011100.2, Gorai.006G011100.3, Gorai.006G011100.4, Gorai.006G011100.5, Gorai.008G118200.1, Gorai.008G118200.2, Gorai.010G135200.1, Gorai.010G135200.2, Gorai.010G135200.3, Gorai.010G135200.4, Gorai.010G135200.5, Gorai.010G135200.6,…	0.0724498	1	0.289799
map00072	Lipid metabolism	Synthesis and degradation of ketone bodies	3	6	lyase, dehydrogenase, synthase	ec:4.1.3.4, ec:1.1.1.30, ec:2.3.3.10	9, 3, 4	Gorai.001G135600.1, Gorai.001G135600.2, Gorai.001G135600.3, Gorai.001G135600.4, Gorai.007G352100.1, Gorai.007G352100.3, Gorai.007G352100.4, Gorai.007G352100.5, Gorai.007G352100.6, Gorai.007G162800.1, Gorai.001G100300.2, Gorai.001G100300.3, Gorai.003G163200.1, Gorai.003G163200.2, Gorai.004G207000.1, Gorai.008G243100.1	0.0791517	1	0.303943
map00260	Amino acid metabolism	Glycine, serine and threonine metabolism	24	64	S-aminomethyldihydrolipoylprotein:(6S)-tetrahydrofolate aminomethyltransferase (ammonia-forming), synthase, oxidase, ammonia-lyase, dehydrogenase, dehydrogenase, hydroxymethyltransferase, oxidase, dehydrogenase (aminomethyl-transferring), kinase, dehydrogenase, phosphatase, dehydrogenase, dehydrogenase, synthase, dehydrogenase, O-phosphatidyltransferase, transaminase, transaminase, dehydrogenase,…	ec:2.1.2.10, ec:4.2.1.20, ec:1.4.3.21, ec:4.3.1.19, ec:1.1.1.3, ec:1.1.1.1, ec:2.1.2.1, ec:1.5.3.1, ec:1.4.4.2, ec:2.7.2.4, ec:1.1.1.95, ec:3.1.3.3, ec:1.2.1.8, ec:1.1.99.1, ec:4.2.3.1, ec:1.1.1.29, ec:2.7.8.8, ec:2.6.1.52, ec:2.6.1.4, ec:1.8.1.4, ec:2.6.1.44, ec:1.2.1.11, ec:2.7.1.39, ec:2.7.1.31	5, 7, 19, 1, 3, 29, 25, 1, 5, 11, 6, 1, 9, 14, 2, 5, 2, 3, 6, 2, 7, 3, 1, 3	Gorai.009G179900.6, Gorai.009G179900.7, Gorai.005G242400.2, Gorai.005G242400.1, Gorai.010G181500.1, Gorai.013G161300.1, Gorai.013G161300.2, Gorai.013G161400.1, Gorai.013G161400.2, Gorai.004G218800.1, Gorai.004G218800.2, Gorai.007G186800.1, Gorai.013G166600.1, Gorai.005G042100.1, Gorai.005G042100.5, Gorai.002G186900.1, Gorai.003G116000.1, Gorai.003G116000.2, Gorai.003G116000.3, Gorai.003G116000.4,…	0.105702	1	0.376682
map00071	Lipid metabolism	Fatty acid degradation	12	30	hydratase, hydratase, 1-monooxygenase, dehydrogenase, ligase, dehydrogenase (NAD+), dehydrogenase, oxidase, ligase, epimerase, monooxygenase, isomerase	ec:4.2.1.74, ec:4.2.1.17, ec:1.14.15.3, ec:1.1.1.1, ec:6.2.1.3, ec:1.2.1.3, ec:1.1.1.35, ec:1.3.3.6, ec:6.2.1.20, ec:5.1.2.3, ec:1.14.14.1, ec:5.3.3.8	6, 25, 4, 29, 22, 23, 17, 23, 1, 13, 16, 7	Gorai.011G191800.1, Gorai.011G191800.2, Gorai.011G191800.3, Gorai.011G191800.4, Gorai.011G191800.5, Gorai.011G191800.6, Gorai.011G191800.1, Gorai.011G191800.2, Gorai.011G191800.3, Gorai.011G191800.4, Gorai.011G191800.5, Gorai.011G191800.6, Gorai.013G178700.1, Gorai.011G199000.1, Gorai.N005500.1, Gorai.N005500.2, Gorai.N005500.3, Gorai.004G280500.1, Gorai.004G280500.2, Gorai.004G280500.3, Gorai.00…	0.105942	1	0.376682
map00480	Metabolism of other amino acids	Glutathione metabolism	15	40	glutamyl transpeptidase, synthase, ligase, peroxidase, thioredoxin peroxidase, peroxidase, dehydrogenase (ascorbate), reductase, (ATP-hydrolysing), dehydrogenase (NADP+), dehydrogenase (NADP+-dependent, decarboxylating), dehydrogenase (NADP+), transferase, synthase, reductase	ec:2.3.2.2, ec:6.3.2.3, ec:6.3.2.2, ec:1.11.1.9, ec:1.11.1.15, ec:1.11.1.11, ec:1.8.5.1, ec:1.17.4.1, ec:3.5.2.9, ec:1.1.1.49, ec:1.1.1.44, ec:1.1.1.42, ec:2.5.1.18, ec:2.5.1.16, ec:1.8.1.7	3, 5, 5, 22, 8, 24, 4, 5, 2, 17, 21, 24, 19, 1, 14	Gorai.010G079400.1, Gorai.010G079400.2, Gorai.010G079400.3, Gorai.003G066300.1, Gorai.003G066300.2, Gorai.003G066300.3, Gorai.003G066300.4, Gorai.003G066300.5, Gorai.006G209400.1, Gorai.006G209400.2, Gorai.006G209400.3, Gorai.006G209400.4, Gorai.006G209400.5, Gorai.013G153600.1, Gorai.004G087300.1, Gorai.004G087300.2, Gorai.004G087300.3, Gorai.004G087300.4, Gorai.004G083200.3, Gorai.001G038600.1,…	0.146007	1	0.500597
map00052	Carbohydrate metabolism	Galactose metabolism	17	46	phosphohexokinase, oxidase, galactokinase (phosphorylating), glucokinase (phosphorylating), hexokinase type IV glucokinase, 1-epimerase, 4-epimerase, invertase, lactase (ambiguous), melibiase, maltase, uridylyltransferase, uridylyltransferase, galactosyltransferase, galactosyltransferase, reductase, (alpha-D-glucose-1,6-bisphosphate-dependent)	ec:2.7.1.11, ec:1.1.3.9, ec:2.7.1.6, ec:2.7.1.2, ec:2.7.1.1, ec:5.1.3.3, ec:5.1.3.2, ec:3.2.1.26, ec:3.2.1.23, ec:3.2.1.22, ec:3.2.1.20, ec:2.7.7.9, ec:2.7.7.12, ec:2.4.1.82, ec:2.4.1.67, ec:1.1.1.21, ec:5.4.2.2	29, 1, 15, 6, 2, 4, 13, 35, 46, 13, 10, 1, 1, 3, 5, 16, 15	Gorai.009G029100.1, Gorai.009G185000.1, Gorai.001G025000.2, Gorai.001G025000.1, Gorai.003G042800.1, Gorai.003G042800.2, Gorai.003G042800.3, Gorai.003G042800.4, Gorai.005G115600.1, Gorai.005G115600.2, Gorai.005G115600.3, Gorai.005G115600.4, Gorai.010G079100.1, Gorai.010G079100.2, Gorai.010G103800.1, Gorai.010G103900.1, Gorai.010G103900.2, Gorai.010G103900.3, Gorai.010G184300.1, Gorai.010G184300.2,…	0.152017	1	0.503228
map00062	Lipid metabolism	Fatty acid elongation	5	13	hydratase, hydratase, dehydrogenase, hydrolase, reductase (NADPH)	ec:4.2.1.74, ec:4.2.1.17, ec:1.1.1.35, ec:3.1.2.22, ec:1.3.1.38	6, 25, 17, 20, 4	Gorai.011G191800.1, Gorai.011G191800.2, Gorai.011G191800.3, Gorai.011G191800.4, Gorai.011G191800.5, Gorai.011G191800.6, Gorai.011G191800.1, Gorai.011G191800.2, Gorai.011G191800.3, Gorai.011G191800.4, Gorai.011G191800.5, Gorai.011G191800.6, Gorai.013G178700.1, Gorai.011G199000.1, Gorai.N005500.1, Gorai.N005500.2, Gorai.N005500.3, Gorai.004G280500.1, Gorai.004G280500.2, Gorai.004G280500.3, Gorai.00…	0.187918	1	0.601337
map00790	Metabolism of cofactors and vitamins	Folate biosynthesis	8	22	diphosphokinase, cyclohydrolase I, synthase, aldolase, hydrolase, synthase, reductase, synthase	ec:2.7.6.3, ec:3.5.4.16, ec:6.3.2.17, ec:4.1.2.25, ec:3.4.19.9, ec:2.6.1.85, ec:1.5.1.3, ec:2.5.1.15	3, 1, 4, 2, 1, 1, 10, 3	Gorai.008G176100.1, Gorai.008G176100.2, Gorai.008G176100.3, Gorai.001G231000.1, Gorai.008G270800.1, UAcontig18841, CAcontig27489, UAcontig15211, Gorai.012G141600.1, Gorai.002G153400.1, Gorai.002G051200.1, Gorai.011G240300.1, Gorai.013G236900.1, Gorai.002G005200.2, Gorai.002G005200.1, Gorai.005G245400.1, Gorai.005G245400.2, Gorai.005G245400.5, Gorai.005G245400.6, Gorai.005G245400.7, Gorai.005G2454…	0.21768	1	0.656122
map00460	Metabolism of other amino acids	Cyanoamino acid metabolism	9	25	hydratase, glutamyl transpeptidase, asparaginase II, gentiobiase, hydroxymethyltransferase, lyase, oxime monooxygenase, nitrilase, acetonitrilase	ec:4.2.1.65, ec:2.3.2.2, ec:3.5.1.1, ec:3.2.1.21, ec:2.1.2.1, ec:4.1.2.10, ec:1.14.13.68, ec:3.5.5.4, ec:3.5.5.1	1, 3, 4, 27, 25, 4, 1, 1, 3	Gorai.001G123400.1, Gorai.010G079400.1, Gorai.010G079400.2, Gorai.010G079400.3, Gorai.008G200400.1, Gorai.008G200400.2, Gorai.008G200400.4, Gorai.007G040100.1, Gorai.011G198200.1, Gorai.013G093000.1, Gorai.013G114800.10, Gorai.013G114800.11, Gorai.013G114800.2, Gorai.013G114800.3, Gorai.013G114800.5, Gorai.013G165100.1, Gorai.013G165100.2, Gorai.013G165100.3, Gorai.013G165100.4, Gorai.013G260700.…	0.22299	1	0.656122
map00195	Energy metabolism	Photosynthesis	1	3	reductase	ec:1.18.1.2	8	Gorai.007G193800.1, Gorai.007G193800.2, Gorai.007G193800.3, Gorai.007G193800.4, Gorai.009G115100.1, Gorai.009G115100.2, Gorai.009G115100.3, Gorai.009G115100.4	0.229611	1	0.656122
map00510	Glycan biosynthesis and metabolism	N-Glycan biosynthesis	12	34	4-beta-N-acetylglucosaminyltransferase, 2-beta-N-acetylglucosaminyltransferase, beta-mannosyltransferase, alpha-1,2-mannosyltransferase, beta-glucosyltransferase, 2-beta-N-acetylglucosaminyltransferase, 1,3-1,6-alpha-mannosidase, 1,2-alpha-mannosidase, glucosidase, beta-D-mannosyltransferase, dolichol diphosphatase, kinase	ec:2.4.1.144, ec:2.4.1.143, ec:2.4.1.142, ec:2.4.1.131, ec:2.4.1.117, ec:2.4.1.101, ec:3.2.1.114, ec:3.2.1.113, ec:3.2.1.106, ec:2.4.1.83, ec:3.6.1.43, ec:2.7.1.108	4, 2, 1, 1, 2, 1, 2, 17, 2, 7, 1, 4	Gorai.002G187800.1, Gorai.008G161200.1, Gorai.009G335700.1, Gorai.009G335700.2, Gorai.001G221700.1, Gorai.007G166200.1, Gorai.007G217900.4, Gorai.013G173400.1, Gorai.009G319400.2, Gorai.009G319400.4, Gorai.001G221700.1, Gorai.001G258600.1, Gorai.001G258600.2, Gorai.005G122200.1, Gorai.005G122200.2, Gorai.006G187900.1, Gorai.006G187900.2, Gorai.006G245800.1, Gorai.006G245800.2, Gorai.009G155100.1,…	0.232376	1	0.656122
map00900	Metabolism of terpenoids and polyketides	Terpenoid backbone biosynthesis	16	47	decarboxylase, O-methyltransferase, kinase, synthase, diphosphate reductase, 4-phosphate cytidylyltransferase, geranyl-diphosphate synthase, synthase, 5'-diphospho)-2-C-methyl-D-erythritol kinase, reductoisomerase, reductase (NADPH), diphosphate synthase, diphosphate synthase, diphosphate synthase, synthase, Delta-isomerase	ec:4.1.1.33, ec:2.1.1.100, ec:2.7.4.2, ec:2.2.1.7, ec:1.17.1.2, ec:2.7.7.60, ec:2.5.1.1, ec:1.17.7.1, ec:2.7.1.148, ec:1.1.1.267, ec:1.1.1.34, ec:2.5.1.30, ec:2.5.1.29, ec:2.5.1.10, ec:2.3.3.10, ec:5.3.3.2	5, 1, 7, 7, 1, 3, 4, 3, 3, 5, 11, 1, 3, 4, 4, 2	Gorai.013G012400.1, Gorai.013G012400.2, Gorai.013G012400.3, Gorai.013G012400.4, Gorai.001G156500.1, Gorai.007G253700.1, Gorai.008G223300.1, Gorai.008G223300.2, Gorai.008G223300.3, Gorai.008G223300.4, Gorai.008G223300.5, Gorai.008G223300.7, Gorai.008G223300.8, Gorai.011G184200.1, Gorai.011G184200.2, Gorai.011G184200.3, Gorai.004G111100.3, Gorai.004G111100.1, Gorai.004G111100.2, Gorai.004G111100.4,…	0.269852	1	0.740167
map00920	Energy metabolism	Sulfur metabolism	15	45	adenosine 5-phosphosulfate sulfohydrolase, reductase (ferredoxin), reductase, reductase, adenylyltransferase (ADP), adenylyltransferase, sulfurtransferase, oxidase, O-acetyltransferase, nucleotidase, gamma-synthase, synthase, reductase (glutathione), reductase (thioredoxin), kinase	ec:3.6.2.1, ec:1.8.7.1, ec:1.8.99.2, ec:1.8.99.1, ec:2.7.7.5, ec:2.7.7.4, ec:2.8.1.1, ec:1.8.3.1, ec:2.3.1.30, ec:3.1.3.7, ec:2.5.1.48, ec:2.5.1.47, ec:1.8.4.9, ec:1.8.4.8, ec:2.7.1.25	7, 4, 3, 4, 1, 6, 3, 6, 2, 9, 5, 17, 2, 4, 3	Gorai.012G116900.1, Gorai.012G116900.2, Gorai.012G116900.3, Gorai.012G116900.4, Gorai.012G116900.5, Gorai.013G000500.1, Gorai.004G199000.3, Gorai.013G251300.1, Gorai.013G251300.2, Gorai.013G251300.3, Gorai.013G251300.4, Gorai.009G179500.1, Gorai.010G180900.1, Gorai.010G180900.2, Gorai.013G251300.1, Gorai.013G251300.2, Gorai.013G251300.3, Gorai.013G251300.4, Gorai.004G199000.3, Gorai.011G241200.1,…	0.306361	1	0.743893
map01040	Lipid metabolism	Biosynthesis of unsaturated fatty acids	5	15	hydratase, reductase, desaturase, oxidase, reductase (NADPH)	ec:4.2.1.17, ec:1.1.1.100, ec:1.14.19.2, ec:1.3.3.6, ec:1.3.1.38	25, 13, 7, 23, 4	Gorai.011G191800.1, Gorai.011G191800.2, Gorai.011G191800.3, Gorai.011G191800.4, Gorai.011G191800.5, Gorai.011G191800.6, Gorai.013G178700.1, Gorai.011G199000.1, Gorai.N005500.1, Gorai.N005500.2, Gorai.N005500.3, Gorai.004G280500.1, Gorai.004G280500.2, Gorai.004G280500.3, Gorai.006G076600.1, Gorai.007G087700.3, Gorai.007G233000.1, Gorai.007G233000.2, Gorai.007G233000.3, Gorai.007G233000.4, Gorai.00…	0.310356	1	0.743893
map00196	Energy metabolism	Photosynthesis-antenna proteins	0	1	NA	NA	NA	NA	0.310751	1	0.743893
map00940	Biosynthesis of other secondary metabolites	Phenylpropanoid biosynthesis	12	36	O-methyltransferase, O-methyltransferase, ammonia-lyase, ammonia-lyase, lactoperoxidase, dehydrogenase, gentiobiase, O-methyltransferase, O-hydroxycinnamoyltransferase, reductase, 4-monooxygenase, ligase	ec:2.1.1.146, ec:2.1.1.104, ec:4.3.1.25, ec:4.3.1.24, ec:1.11.1.7, ec:1.1.1.195, ec:3.2.1.21, ec:2.1.1.68, ec:2.3.1.99, ec:1.2.1.44, ec:1.14.13.11, ec:6.2.1.12	2, 6, 4, 4, 91, 7, 27, 7, 4, 16, 2, 3	Gorai.005G203900.1, Gorai.003G024200.1, Gorai.012G149800.1, Gorai.013G045300.1, Gorai.013G045300.2, Gorai.N022200.1, Gorai.N022200.2, Gorai.008G024000.2, Gorai.011G238400.1, Gorai.006G166000.1, Gorai.007G373600.1, Gorai.009G416300.1, Gorai.011G238400.1, Gorai.006G166000.1, Gorai.007G373600.1, Gorai.009G416300.1, Gorai.011G184500.1, Gorai.011G204600.1, Gorai.011G211400.1, Gorai.011G211400.2, Gorai…	0.311362	1	0.743893
map00780	Metabolism of cofactors and vitamins	Biotin metabolism	7	21	reductase, synthase, synthase, synthase I, synthase, ligase, transaminase	ec:1.1.1.100, ec:2.8.1.6, ec:2.3.1.47, ec:2.3.1.41, ec:6.3.3.3, ec:6.3.4.15, ec:2.6.1.62	13, 3, 1, 21, 1, 3, 1	Gorai.010G129200.1, Gorai.004G085200.1, Gorai.003G118700.1, Gorai.007G288200.1, Gorai.007G288300.1, Gorai.009G041000.1, Gorai.009G041000.2, Gorai.009G333600.1, Gorai.009G333600.2, Gorai.010G117600.1, Gorai.011G003700.1, Gorai.011G003700.2, Gorai.011G003700.3, Gorai.002G267900.2, Gorai.002G267900.1, Gorai.002G267900.3, Gorai.011G088200.1, Gorai.013G222600.1, Gorai.013G222600.2, Gorai.013G222600.3,…	0.314563	1	0.743893
map00630	Carbohydrate metabolism	Glyoxylate and dicarboxylate metabolism	22	67	carboxylase, carboxylase, equilase, lyase, hydroxymethyltransferase, phosphatase, synthase, (Si)-synthase, ligase, ec:3.5.1.49 formamidase, deformylase, dehydrogenase, dehydrogenase, reductase, dehydrogenase, dehydrogenase, reductase, transaminase, ligase, 3-kinase, hydratase, oxidase	ec:4.1.1.39, ec:6.4.1.3, ec:1.11.1.6, ec:4.1.3.1, ec:2.1.2.1, ec:3.1.3.18, ec:2.3.3.9, ec:2.3.3.1, ec:6.2.1.8, ec:3.5.1.49, ec:3.5.1.10, ec:1.1.99.14, ec:1.2.1.2, ec:1.1.1.60, ec:1.1.1.37, ec:1.1.1.29, ec:1.1.1.26, ec:2.6.1.4, ec:6.3.1.2, ec:2.7.1.31, ec:4.2.1.3, ec:1.1.3.15	2, 4, 6, 2, 25, 18, 1, 3, 2, 1, 8, 1, 2, 4, 17, 5, 2, 6, 11, 3, 14, 12	Gorai.013G048600.1, Gorai.013G111200.1, Gorai.008G024600.3, Gorai.008G024600.4, Gorai.008G024600.5, Gorai.008G024600.6, Gorai.013G195800.1, Gorai.013G195800.2, Gorai.013G195800.3, Gorai.002G115900.1, Gorai.002G115900.2, Gorai.009G187600.1, Gorai.013G099800.1, Gorai.005G150300.1, Gorai.012G151600.1, Gorai.005G097200.1, Gorai.005G097200.2, Gorai.005G097200.3, Gorai.005G097200.4, Gorai.005G097200.5,…	0.322622	1	0.743893
map00620	Carbohydrate metabolism	Pyruvate metabolism	21	64	carboxykinase (ATP), carboxylase, carboxylase, hydrolase, synthase, ligase, decarboxylase, acetyltransferase, lyase, dehydrogenase (NAD+), dehydrogenase (cytochrome), dehydrogenase (oxaloacetate-decarboxylating) (NADP+), dehydrogenase (decarboxylating), dehydrogenase (oxaloacetate-decarboxylating), dehydrogenase, dehydrogenase, reductase, dehydrogenase (acetyl-transferring), synthase, dehydrogena…	ec:4.1.1.49, ec:4.1.1.31, ec:6.4.1.2, ec:3.1.2.6, ec:2.3.3.9, ec:6.2.1.1, ec:4.1.1.3, ec:2.3.1.12, ec:4.4.1.5, ec:1.2.1.3, ec:1.1.2.4, ec:1.1.1.40, ec:1.1.1.39, ec:1.1.1.38, ec:1.1.1.37, ec:1.1.1.27, ec:1.1.1.21, ec:1.2.4.1, ec:2.3.3.13, ec:1.8.1.4, ec:2.7.1.40	9, 8, 20, 24, 1, 11, 8, 17, 18, 23, 3, 2, 10, 31, 17, 1, 16, 27, 6, 2, 37	Gorai.013G183600.1, Gorai.013G183600.2, Gorai.003G035200.1, Gorai.003G035200.2, Gorai.003G035200.3, Gorai.003G035200.4, Gorai.003G035200.5, Gorai.003G035200.6, Gorai.003G035200.7, Gorai.013G173500.1, Gorai.013G173500.2, Gorai.002G061400.1, Gorai.004G272100.1, Gorai.004G272100.2, Gorai.006G001300.1, Gorai.008G187900.1, Gorai.008G187900.2, Gorai.012G049400.1, Gorai.012G111400.1, Gorai.012G111400.2,…	0.325453	1	0.743893
map00600	Lipid metabolism	Sphingolipid metabolism	10	31	phosphodiesterase, psychosine hydrolase, lactase (ambiguous), melibiase, reductase, C-palmitoyltransferase, acylsphingosine deacylase, N-acyltransferase, phosphatase, kinase	ec:3.1.4.12, ec:3.2.1.45, ec:3.2.1.23, ec:3.2.1.22, ec:1.1.1.102, ec:2.3.1.50, ec:3.5.1.23, ec:2.3.1.24, ec:3.1.3.4, ec:2.7.1.138	2, 10, 46, 13, 3, 9, 2, 8, 8, 2	Gorai.010G242900.1, Gorai.005G084400.1, Gorai.006G221200.1, Gorai.006G221200.3, Gorai.008G046700.1, Gorai.008G046700.2, Gorai.008G046700.3, Gorai.011G160300.1, Gorai.011G160300.2, Gorai.011G160300.3, Gorai.011G160300.4, Gorai.011G160300.5, Gorai.N027400.1, Gorai.003G059500.1, Gorai.003G059500.2, Gorai.003G059500.3, Gorai.003G059500.4, Gorai.002G197100.1, Gorai.002G197200.1, Gorai.002G197200.2, Go…	0.359905	1	0.772148
map00590	Lipid metabolism	Arachidonic acid metabolism	10	31	hydrolase, epoxide hydrolase, glutamyl transpeptidase, 1-monooxygenase, peroxidase, 9-reductase, reductase (NADPH), synthase, monooxygenase, A2	ec:3.3.2.6, ec:3.3.2.10, ec:2.3.2.2, ec:1.14.15.3, ec:1.11.1.9, ec:1.1.1.189, ec:1.1.1.184, ec:1.14.99.1, ec:1.14.14.1, ec:3.1.1.4	2, 2, 3, 4, 22, 1, 7, 3, 16, 14	Gorai.013G024500.1, Gorai.003G110400.1, Gorai.011G192300.2, Gorai.004G091300.1, Gorai.010G079400.1, Gorai.010G079400.2, Gorai.010G079400.3, Gorai.004G159000.1, Gorai.004G213300.1, Gorai.007G100300.1, Gorai.008G247600.1, Gorai.013G153600.1, Gorai.004G087300.1, Gorai.004G087300.2, Gorai.004G087300.3, Gorai.004G087300.4, Gorai.004G083200.3, Gorai.001G038600.1, Gorai.004G211400.1, Gorai.004G211400.2,…	0.359905	1	0.772148
map00520	Carbohydrate metabolism	Amino sugar and nucleotide sugar metabolism	35	109	decarboxylase, 4,6-dehydratase, 3,5-epimerase, 4,6-dehydratase, isomerase, isomerase, galactokinase (phosphorylating), fructokinase (phosphorylating), glucokinase (phosphorylating), hexokinase type IV glucokinase, 4-epimerase, 4-epimerase, 4-epimerase, end alpha-L-arabinofuranosidase, hexosaminidase, 1,4-beta-xylosidase, chitodextrinase, uridylyltransferase, synthase, reductase, adenylyltransfera…	ec:4.1.1.35, ec:4.2.1.76, ec:5.1.3.18, ec:4.2.1.47, ec:5.3.1.9, ec:5.3.1.8, ec:2.7.1.6, ec:2.7.1.4, ec:2.7.1.2, ec:2.7.1.1, ec:5.1.3.6, ec:5.1.3.5, ec:5.1.3.2, ec:3.2.1.55, ec:3.2.1.52, ec:3.2.1.37, ec:3.2.1.14, ec:2.7.7.9, ec:3.13.1.1, ec:1.6.2.2, ec:2.7.7.27, ec:2.7.7.22, ec:2.7.7.13, ec:2.7.7.12, ec:2.4.1.43, ec:1.1.1.271, ec:2.3.1.4, ec:1.1.1.22, ec:5.4.2.8, ec:5.4.2.3, ec:2.6.1.16, ec:5.4.2.…	19, 2, 4, 3, 11, 5, 15, 11, 6, 2, 1, 7, 13, 6, 8, 8, 15, 1, 3, 12, 14, 11, 4, 1, 30, 2, 2, 9, 19, 11, 2, 15, 4, 1, 1	Gorai.011G256100.1, Gorai.011G256100.2, Gorai.011G256100.3, Gorai.011G256100.4, Gorai.011G256100.5, Gorai.011G256100.6, Gorai.011G256100.7, Gorai.013G258800.1, Gorai.001G118900.1, Gorai.001G118900.2, Gorai.001G118900.3, Gorai.006G108100.1, Gorai.006G108100.2, Gorai.006G108100.3, Gorai.009G088500.1, Gorai.009G100900.1, Gorai.009G100900.2, Gorai.009G100900.3, Gorai.009G100900.4, Gorai.002G046200.1,…	0.361944	1	0.772148
map00908	Metabolism of terpenoids and polyketides	Zeatin biosynthesis	3	10	dehydrogenase, O-beta-D-glucosyltransferase, O-beta-D-glucosyltransferase	ec:1.5.99.12, ec:2.4.1.215, ec:2.4.1.203	5, 1, 1	Gorai.013G221000.1, Gorai.009G198300.1, Gorai.009G198300.2, Gorai.009G198300.3, Gorai.009G198300.4, Gorai.009G235700.1, Gorai.009G235700.1	0.379191	1	0.791356
map00910	Energy metabolism	Nitrogen metabolism	11	36	synthase (NADH), cyanate lyase, monooxygenase, dehydrogenase [NAD(P)+], dehydrogenase, reductase (NADH), ec:3.5.1.49 formamidase, synthase (ammonia), acetonitrilase, ligase, dehydratase	ec:1.4.1.14, ec:4.2.1.104, ec:1.13.12.16, ec:1.4.1.3, ec:1.4.1.2, ec:1.7.1.1, ec:3.5.1.49, ec:6.3.4.16, ec:3.5.5.1, ec:6.3.1.2, ec:4.2.1.1	5, 4, 7, 12, 6, 7, 1, 1, 3, 11, 28	Gorai.008G269600.1, Gorai.008G269600.2, Gorai.008G269600.3, Gorai.008G269600.4, Gorai.008G269600.5, Gorai.006G252000.1, Gorai.006G252000.2, Gorai.006G252000.3, Gorai.006G252000.4, Gorai.012G142600.1, Gorai.012G142600.2, Gorai.012G142600.3, Gorai.012G142600.4, Gorai.012G142600.5, Gorai.008G016000.1, Gorai.008G016000.2, Gorai.004G244400.1, Gorai.004G244400.2, Gorai.004G244400.3, Gorai.004G244400.4,…	0.446158	1	0.902085
map00603	Glycan biosynthesis and metabolism	Glycosphingolipid biosynthesis - globo series	4	14	hexosaminidase, melibiase, 2-alpha-L-fucosyltransferase, alpha-2,3-sialyltransferase	ec:3.2.1.52, ec:3.2.1.22, ec:2.4.1.69, ec:2.4.99.4	8, 13, 2, 3	Gorai.011G246500.1, Gorai.012G068200.1, Gorai.012G068200.2, Gorai.012G068200.3, Gorai.007G264000.1, Gorai.002G136400.1, Gorai.002G136400.2, Gorai.002G136400.3, Gorai.011G207400.1, Gorai.011G207400.2, Gorai.011G207400.3, Gorai.012G136800.1, Gorai.013G066400.1, Gorai.004G107400.1, Gorai.004G107400.2, Gorai.004G107400.3, Gorai.005G176600.1, Gorai.005G176600.2, Gorai.005G214100.1, Gorai.009G170600.1,…	0.451043	1	0.902085
map00604	Glycan biosynthesis and metabolism	Glycosphingolipid biosynthesis - ganglio series	3	11	hexosaminidase, lactase (ambiguous), alpha-2,3-sialyltransferase	ec:3.2.1.52, ec:3.2.1.23, ec:2.4.99.4	8, 46, 3	Gorai.011G246500.1, Gorai.012G068200.1, Gorai.012G068200.2, Gorai.012G068200.3, Gorai.007G264000.1, Gorai.002G136400.1, Gorai.002G136400.2, Gorai.002G136400.3, Gorai.N027400.1, Gorai.003G059500.1, Gorai.003G059500.2, Gorai.003G059500.3, Gorai.003G059500.4, Gorai.002G197100.1, Gorai.002G197200.1, Gorai.002G197200.2, Gorai.002G197200.3, Gorai.003G011900.1, Gorai.005G246600.1, Gorai.005G246600.2, Go…	0.462011	1	0.905165
map00030	Carbohydrate metabolism	Pentose phosphate pathway	15	50	deoxyribokinase, phosphohexokinase, diphosphokinase, isomerase, isomerase, 3-epimerase, phosphogluconolactonase, dihydroxyacetonetransferase, glycolaldehydetransferase, hexose diphosphatase, dehydrogenase (NADP+), aldolase, dehydrogenase (NADP+), dehydrogenase (NADP+-dependent, decarboxylating), (alpha-D-glucose-1,6-bisphosphate-dependent)	ec:2.7.1.15, ec:2.7.1.11, ec:2.7.6.1, ec:5.3.1.9, ec:5.3.1.6, ec:5.1.3.1, ec:3.1.1.31, ec:2.2.1.2, ec:2.2.1.1, ec:3.1.3.11, ec:1.2.1.9, ec:4.1.2.13, ec:1.1.1.49, ec:1.1.1.44, ec:5.4.2.2	20, 29, 21, 11, 2, 1, 11, 8, 4, 2, 5, 10, 17, 21, 15	Gorai.012G129800.1, Gorai.012G129800.2, Gorai.012G129800.3, Gorai.004G057700.1, Gorai.004G057700.2, Gorai.004G057700.4, Gorai.001G087000.1, Gorai.001G087000.2, Gorai.001G087000.3, Gorai.004G271100.2, Gorai.004G271100.1, Gorai.006G196700.1, Gorai.006G196700.2, Gorai.006G229100.1, Gorai.006G229100.2, Gorai.006G229100.3, Gorai.008G281900.1, Gorai.011G141600.1, Gorai.011G141600.2, Gorai.011G141600.3,…	0.497005	1	0.95425
map00770	Metabolism of cofactors and vitamins	Pantothenate and CoA biosynthesis	9	31	ligase, ec:3.5.1.6 beta-ureidopropionase, synthase, reductoisomerase, hydantoinase, synthase, transaminase, kinase, dehydratase	ec:6.3.2.1, ec:3.5.1.6, ec:2.2.1.6, ec:1.1.1.86, ec:3.5.2.2, ec:2.7.8.7, ec:2.6.1.42, ec:2.7.1.33, ec:4.2.1.9	1, 12, 5, 14, 5, 1, 25, 13, 1	Gorai.001G185900.1, Gorai.009G324700.1, Gorai.011G128000.1, Gorai.011G144100.1, Gorai.011G177000.1, Gorai.002G038200.1, Gorai.003G106500.1, Gorai.007G289000.1, Gorai.008G017500.1, Gorai.008G017500.2, Gorai.008G017500.3, Gorai.008G017500.4, Gorai.008G017500.5, Gorai.005G016500.1, Gorai.005G016600.1, Gorai.005G007600.1, Gorai.005G007600.2, Gorai.011G141100.1, Gorai.013G212500.1, Gorai.001G067400.2,…	0.51089	1	0.961674
map00740	Metabolism of cofactors and vitamins	Riboflavin metabolism	6	22	cyclohydrolase II, synthetase, synthase, phosphatase, synthase, kinase	ec:3.5.4.25, ec:2.7.7.2, ec:2.5.1.9, ec:3.1.3.2, ec:4.1.99.12, ec:2.7.1.26	9, 3, 9, 62, 9, 6	Gorai.012G143000.1, Gorai.003G136900.1, Gorai.003G136900.2, Gorai.003G136900.3, Gorai.003G136900.4, Gorai.005G223700.1, Gorai.005G223700.2, Gorai.005G223700.3, Gorai.005G223700.4, Gorai.009G173700.1, Gorai.009G173700.2, Gorai.009G173700.3, Gorai.012G171900.1, Gorai.012G171900.2, Gorai.006G143100.1, Gorai.006G143100.2, Gorai.006G143100.3, Gorai.006G143100.4, Gorai.007G012700.1, Gorai.007G012700.3,…	0.550138	1	1
map00591	Lipid metabolism	Linoleic acid metabolism	4	16	acid dehydrogenase, 13S-lipoxygenase, monooxygenase, A2	ec:1.14.99.33, ec:1.13.11.12, ec:1.14.14.1, ec:3.1.1.4	9, 12, 16, 14	Gorai.011G289600.1, Gorai.011G289600.2, Gorai.012G115000.1, Gorai.012G115000.2, Gorai.012G115000.3, Gorai.012G115000.4, Gorai.013G248800.1, Gorai.013G248800.2, Gorai.001G116500.1, Gorai.012G059700.1, Gorai.013G124500.1, Gorai.013G124500.2, Gorai.013G124500.3, Gorai.006G238200.1, Gorai.006G238200.2, Gorai.006G238200.4, Gorai.005G041900.1, Gorai.005G170200.1, Gorai.005G170200.2, Gorai.005G170200.3,…	0.58751	1	1
map00410	Metabolism of other amino acids	beta-Alanine metabolism	10	36	decarboxylase, hydratase, oxidase, ligase, ec:3.5.1.6 beta-ureidopropionase, decarboxylase, dehydrogenase [NAD(P)+], dehydrogenase (NAD+), hydantoinase, synthase	ec:4.1.1.15, ec:4.2.1.17, ec:1.4.3.21, ec:6.3.2.1, ec:3.5.1.6, ec:4.1.1.9, ec:1.2.1.5, ec:1.2.1.3, ec:3.5.2.2, ec:2.5.1.16	5, 25, 19, 1, 12, 1, 27, 23, 5, 1	Gorai.008G169300.1, Gorai.008G169300.2, Gorai.008G169300.3, Gorai.008G293200.1, Gorai.002G169900.1, Gorai.011G191800.1, Gorai.011G191800.2, Gorai.011G191800.3, Gorai.011G191800.4, Gorai.011G191800.5, Gorai.011G191800.6, Gorai.013G178700.1, Gorai.011G199000.1, Gorai.N005500.1, Gorai.N005500.2, Gorai.N005500.3, Gorai.004G280500.1, Gorai.004G280500.2, Gorai.004G280500.3, Gorai.006G076600.1, Gorai.00…	0.589693	1	1
map00360	Amino acid metabolism	Phenylalanine metabolism	20	70	oxidase, hydratase, oxidase, O-methyltransferase, ammonia-lyase, ammonia-lyase, lactoperoxidase, acylamidase, tautomerase, hydrolase, dehydrogenase [NAD(P)+], dioxygenase, transaminase, transaminase, transaminase, transaminase, 4-monooxygenase, ligase, transaminase, dehydrogenase	ec:1.4.3.2, ec:4.2.1.17, ec:1.4.3.21, ec:2.1.1.104, ec:4.3.1.25, ec:4.3.1.24, ec:1.11.1.7, ec:3.5.1.4, ec:5.3.2.1, ec:3.5.1.32, ec:1.2.1.5, ec:1.13.11.27, ec:2.6.1.57, ec:2.6.1.9, ec:2.6.1.5, ec:2.6.1.1, ec:1.14.13.11, ec:6.2.1.12, ec:2.6.1.21, ec:1.4.99.1	1, 25, 19, 6, 4, 4, 91, 29, 4, 7, 27, 3, 28, 28, 27, 28, 2, 3, 4, 1	Gorai.013G166600.1, Gorai.011G191800.1, Gorai.011G191800.2, Gorai.011G191800.3, Gorai.011G191800.4, Gorai.011G191800.5, Gorai.011G191800.6, Gorai.013G178700.1, Gorai.011G199000.1, Gorai.N005500.1, Gorai.N005500.2, Gorai.N005500.3, Gorai.004G280500.1, Gorai.004G280500.2, Gorai.004G280500.3, Gorai.006G076600.1, Gorai.007G087700.3, Gorai.007G233000.1, Gorai.007G233000.2, Gorai.007G233000.3, Gorai.00…	0.622572	1	1
map00330	Amino acid metabolism	Arginine and proline metabolism	31	107	synthase, decarboxylase, arginine amidinase, decarboxylase, acylamidase, glutaminase I, dehydrogenase [NAD(P)+], dehydrogenase, kinase, amidase, 5-kinase, N-acetyltransferase, deacetylase, acid amidohydrolase, lyase, dehydrogenase (NAD+), synthase (ammonia), dioxygenase, N-acetyltransferase, reductase, carbamoyltransferase, synthase, dehydrogenase, deiminase, agmatine ureohydrolase, transaminase,…	ec:6.3.4.5, ec:4.1.1.50, ec:3.5.3.1, ec:4.1.1.19, ec:3.5.1.4, ec:3.5.1.2, ec:1.4.1.3, ec:1.4.1.2, ec:2.7.2.8, ec:3.5.1.53, ec:2.7.2.11, ec:2.3.1.35, ec:3.5.1.16, ec:3.5.1.14, ec:4.3.2.1, ec:1.2.1.3, ec:6.3.4.16, ec:1.14.11.2, ec:2.3.1.1, ec:1.5.1.2, ec:2.1.3.3, ec:2.5.1.16, ec:1.2.1.41, ec:3.5.3.12, ec:3.5.3.11, ec:2.6.1.1, ec:1.2.1.38, ec:6.3.1.2, ec:2.6.1.21, ec:2.6.1.13, ec:2.6.1.11	3, 6, 7, 4, 29, 2, 12, 6, 3, 4, 5, 1, 4, 10, 3, 23, 1, 18, 5, 3, 3, 1, 4, 2, 1, 28, 7, 11, 4, 1, 1	Gorai.001G059900.1, Gorai.001G059900.2, Gorai.001G059900.3, Gorai.013G102500.1, Gorai.004G045700.1, Gorai.005G149100.1, Gorai.006G255800.1, Gorai.009G008500.1, Gorai.009G008500.2, Gorai.009G265900.1, Gorai.009G265900.2, Gorai.009G265900.3, Gorai.009G265900.4, Gorai.009G265900.5, Gorai.009G265900.6, Gorai.009G265900.7, Gorai.012G154100.1, Gorai.013G102500.1, Gorai.002G149300.1, Gorai.005G248700.1,…	0.640714	1	1
map00531	Glycan biosynthesis and metabolism	Glycosaminoglycan degradation	4	17	hexosaminidase, alpha-acetylglucosaminidase, beta-glucuronide glucuronohydrolase glucuronidase, lactase (ambiguous)	ec:3.2.1.52, ec:3.2.1.50, ec:3.2.1.31, ec:3.2.1.23	8, 4, 2, 46	Gorai.011G246500.1, Gorai.012G068200.1, Gorai.012G068200.2, Gorai.012G068200.3, Gorai.007G264000.1, Gorai.002G136400.1, Gorai.002G136400.2, Gorai.002G136400.3, Gorai.004G170700.1, Gorai.004G170700.3, Gorai.004G170700.4, Gorai.004G170700.2, Gorai.004G108900.1, Gorai.004G108900.2, Gorai.N027400.1, Gorai.003G059500.1, Gorai.003G059500.2, Gorai.003G059500.3, Gorai.003G059500.4, Gorai.002G197100.1, Go…	0.648279	1	1
map00051	Carbohydrate metabolism	Fructose and mannose metabolism	19	68	phosphohexokinase, 4,6-dehydratase, isomerase, isomerase, isomerase, isomerase, fructokinase (phosphorylating), hexokinase type IV glucokinase, beta-fructosidase, 2-phosphatase, hexose diphosphatase, guanylyltransferase (GDP), guanylyltransferase, synthase, aldolase, phosphofructokinase 2, reductase, 1-phosphotransferase, mannose phosphomutase	ec:2.7.1.11, ec:4.2.1.47, ec:5.3.1.8, ec:5.3.1.6, ec:5.3.1.5, ec:5.3.1.1, ec:2.7.1.4, ec:2.7.1.1, ec:3.2.1.80, ec:3.1.3.46, ec:3.1.3.11, ec:2.7.7.22, ec:2.7.7.13, ec:1.1.1.271, ec:4.1.2.13, ec:2.7.1.105, ec:1.1.1.21, ec:2.7.1.90, ec:5.4.2.8	29, 3, 5, 2, 5, 9, 11, 2, 10, 2, 2, 11, 4, 2, 10, 2, 16, 16, 19	Gorai.009G029100.1, Gorai.009G185000.1, Gorai.001G025000.2, Gorai.001G025000.1, Gorai.003G042800.1, Gorai.003G042800.2, Gorai.003G042800.3, Gorai.003G042800.4, Gorai.005G115600.1, Gorai.005G115600.2, Gorai.005G115600.3, Gorai.005G115600.4, Gorai.010G079100.1, Gorai.010G079100.2, Gorai.010G103800.1, Gorai.010G103900.1, Gorai.010G103900.2, Gorai.010G103900.3, Gorai.010G184300.1, Gorai.010G184300.2,…	0.662049	1	1
map00960	Biosynthesis of other secondary metabolites	Tropane, piperidine and pyridine alkaloid biosynthesis	8	31	oxidase, N-methyltransferase, (6S)-dioxygenase, transaminase, transaminase, transaminase, transaminase, reductase I	ec:1.4.3.21, ec:2.1.1.53, ec:1.14.11.11, ec:2.6.1.57, ec:2.6.1.9, ec:2.6.1.5, ec:2.6.1.1, ec:1.1.1.206	19, 5, 1, 28, 28, 27, 28, 7	Gorai.013G166600.1, Gorai.005G042100.1, Gorai.005G042100.5, Gorai.002G186900.1, Gorai.003G116000.1, Gorai.003G116000.2, Gorai.003G116000.3, Gorai.003G116000.4, Gorai.003G116000.5, Gorai.004G202100.1, Gorai.004G047700.1, Gorai.004G047700.2, Gorai.004G047700.3, Gorai.004G047700.4, Gorai.004G047700.5, Gorai.005G042100.6, Gorai.008G160800.1, Gorai.008G160800.3, Gorai.009G423600.1, Gorai.005G183500.1,…	0.663042	1	1
map00232	Biosynthesis of other secondary metabolites	Caffeine metabolism	3	14	oxidase, urate hydroxylase, monooxygenase	ec:1.17.3.2, ec:1.7.3.3, ec:1.14.14.1	4, 2, 16	Gorai.006G129200.1, Gorai.006G129200.2, Gorai.006G129200.3, Gorai.006G129200.4, Gorai.012G019800.1, Gorai.012G019800.2, Gorai.012G133700.1, Gorai.013G180200.1, Gorai.013G180200.2, Gorai.013G180200.3, Gorai.013G180200.4, Gorai.013G180200.5, Gorai.013G180200.6, Gorai.004G014400.1, Gorai.004G219500.1, Gorai.004G213300.1, Gorai.003G058600.1, Gorai.001G276600.1, Gorai.001G276800.1, Gorai.006G041600.1,…	0.677333	1	1
map00100	Lipid metabolism	Steroid biosynthesis	6	25	synthase, 24-C-methyltransferase, monooxygenase, synthase, reductase, Delta-isomerase	ec:5.4.99.8, ec:2.1.1.41, ec:1.14.13.132, ec:2.5.1.21, ec:1.3.1.72, ec:5.3.3.5	12, 2, 16, 11, 3, 3	Gorai.009G043200.1, Gorai.010G223200.2, Gorai.010G223200.3, Gorai.010G223500.1, Gorai.010G223500.2, Gorai.010G223500.3, Gorai.004G022500.1, Gorai.004G022500.2, Gorai.004G022500.3, Gorai.009G120100.4, Gorai.010G223600.10, Gorai.010G223600.9, Gorai.004G066700.1, Gorai.004G066700.2, Gorai.012G162500.1, Gorai.012G162700.1, Gorai.012G162900.1, Gorai.003G032500.1, Gorai.003G032500.2, Gorai.003G032500.4…	0.701723	1	1
map00300	Amino acid metabolism	Lysine biosynthesis	8	32	decarboxylase, dehydrogenase (NADP+, L-glutamate-forming), dehydrogenase, epimerase, kinase, aminotransferase, transaminase, dehydrogenase	ec:4.1.1.20, ec:1.5.1.10, ec:1.1.1.3, ec:5.1.1.7, ec:2.7.2.4, ec:2.6.1.83, ec:2.6.1.57, ec:1.2.1.11	5, 1, 3, 5, 11, 1, 28, 3	Gorai.013G035500.1, Gorai.013G035500.2, Gorai.013G035500.3, Gorai.008G030100.1, Gorai.008G030100.2, Gorai.010G094700.4, Gorai.004G267200.1, Gorai.004G267200.2, Gorai.003G140000.1, Gorai.009G423800.1, Gorai.009G423800.2, Gorai.009G423800.3, Gorai.009G423800.4, Gorai.009G423800.5, Gorai.001G275700.1, Gorai.001G275700.2, Gorai.001G275700.3, Gorai.001G275700.4, Gorai.001G275700.6, Gorai.004G267200.1,…	0.704067	1	1
map00965	Biosynthesis of other secondary metabolites	Betalain biosynthesis	1	8	O-methyltransferase	ec:2.1.1.6	2	Gorai.008G264900.1, Gorai.008G264900.2	0.765678	1	1
map00563	Glycan biosynthesis and metabolism	Glycosylphosphatidylinositol(GPI)-anchor biosynthesis	1	8	N-acetylglucosaminyltransferase	ec:2.4.1.198	1	Gorai.006G250700.1	0.765678	1	1
map00053	Carbohydrate metabolism	Ascorbate and aldarate metabolism	12	48	oxidase, 3,5-epimerase, peroxidase, dehydrogenase (ascorbate), oxygenase, dehydrogenase, reductase (NADH), oxidase, dehydrogenase (NAD+), 1-naphthol glucuronyltransferase, 6-dehydrogenase, glucuronokinase (phosphorylating)	ec:1.1.3.8, ec:5.1.3.18, ec:1.11.1.11, ec:1.8.5.1, ec:1.13.99.1, ec:1.3.2.3, ec:1.6.5.4, ec:1.10.3.3, ec:1.2.1.3, ec:2.4.1.17, ec:1.1.1.22, ec:2.7.1.43	5, 4, 24, 4, 14, 3, 2, 25, 23, 2, 9, 1	Gorai.007G353900.1, Gorai.007G353900.2, Gorai.007G353900.3, Gorai.008G129900.1, Gorai.008G130100.1, Gorai.013G120800.1, Gorai.013G120800.2, Gorai.004G246500.1, Gorai.004G246500.2, Gorai.013G090700.1, Gorai.013G266100.1, Gorai.007G080400.2, Gorai.004G227100.4, Gorai.004G227100.1, Gorai.004G227100.2, Gorai.004G227100.3, Gorai.004G227100.5, Gorai.004G227200.1, Gorai.004G227200.2, Gorai.004G227200.3,…	0.773382	1	1
map00905	Metabolism of terpenoids and polyketides	Brassinosteroid biosynthesis	0	4	NA	NA	NA	NA	0.774494	1	1
map00945	Biosynthesis of other secondary metabolites	Stilbenoid, diarylheptanoid and gingerol biosynthesis	3	16	O-methyltransferase, O-hydroxycinnamoyltransferase, 4-monooxygenase	ec:2.1.1.104, ec:2.3.1.99, ec:1.14.13.11	6, 4, 2	Gorai.012G149800.1, Gorai.013G045300.1, Gorai.013G045300.2, Gorai.N022200.1, Gorai.N022200.2, Gorai.008G024000.2, Gorai.009G122600.1, Gorai.009G122600.2, Gorai.009G122600.3, Gorai.009G122600.5, Gorai.011G207000.1, Gorai.013G271700.1	0.782884	1	1
map00340	Amino acid metabolism	Histidine metabolism	9	38	isomerase, dehydratase, phosphoribosyltransferase, cyclohydrolase, histidinol phosphate phosphatase, diphosphatase, dehydrogenase [NAD(P)+], dehydrogenase (NAD+), transaminase	ec:5.3.1.16, ec:4.2.1.19, ec:2.4.2.17, ec:3.5.4.19, ec:3.1.3.15, ec:3.6.1.31, ec:1.2.1.5, ec:1.2.1.3, ec:2.6.1.9	1, 6, 3, 9, 1, 7, 27, 23, 28	Gorai.009G402500.1, Gorai.006G239100.1, Gorai.006G239100.2, Gorai.006G239100.3, Gorai.006G239100.4, Gorai.006G239100.5, Gorai.006G239100.6, Gorai.008G044900.1, Gorai.008G044900.3, Gorai.008G044900.4, Gorai.013G170600.1, Gorai.002G177700.1, Gorai.002G196300.10, Gorai.005G143700.1, Gorai.006G057300.1, Gorai.008G088200.1, Gorai.002G196300.5, Gorai.002G196300.8, Gorai.002G196300.9, Gorai.005G246000.1…	0.789787	1	1
map00430	Metabolism of other amino acids	Taurine and hypotaurine metabolism	4	20	decarboxylase, glutamyl transpeptidase, dehydrogenase, dioxygenase	ec:4.1.1.15, ec:2.3.2.2, ec:1.4.1.2, ec:1.13.11.19	5, 3, 6, 6	Gorai.008G169300.1, Gorai.008G169300.2, Gorai.008G169300.3, Gorai.008G293200.1, Gorai.002G169900.1, Gorai.010G079400.1, Gorai.010G079400.2, Gorai.010G079400.3, Gorai.003G110800.1, Gorai.003G110800.2, Gorai.003G110800.3, Gorai.008G213200.3, Gorai.008G213200.5, Gorai.008G213200.6, Gorai.012G046000.3, Gorai.012G046500.3, Gorai.012G046500.4, Gorai.012G046000.5, Gorai.012G046500.1, Gorai.012G046500.2	0.793909	1	1
map00640	Carbohydrate metabolism	Propanoate metabolism	11	46	hydratase, carboxylase, carboxylase, ligase (ADP-forming), ligase (GDP-forming), ligase, deaminase, decarboxylase, dehydrogenase (NAD+), dehydrogenase, dehydrogenase (acylating)	ec:4.2.1.17, ec:6.4.1.3, ec:6.4.1.2, ec:6.2.1.5, ec:6.2.1.4, ec:6.2.1.1, ec:3.5.99.7, ec:4.1.1.9, ec:1.2.1.3, ec:1.1.1.27, ec:1.2.1.27	25, 4, 20, 18, 1, 11, 4, 1, 23, 1, 3	Gorai.011G191800.1, Gorai.011G191800.2, Gorai.011G191800.3, Gorai.011G191800.4, Gorai.011G191800.5, Gorai.011G191800.6, Gorai.013G178700.1, Gorai.011G199000.1, Gorai.N005500.1, Gorai.N005500.2, Gorai.N005500.3, Gorai.004G280500.1, Gorai.004G280500.2, Gorai.004G280500.3, Gorai.006G076600.1, Gorai.007G087700.3, Gorai.007G233000.1, Gorai.007G233000.2, Gorai.007G233000.3, Gorai.007G233000.4, Gorai.00…	0.813889	1	1
map00901	Biosynthesis of other secondary metabolites	Indole alkaloid biosynthesis	3	17	synthase, esterase, 4-hydroxylase	ec:4.3.3.2, ec:3.1.1.78, ec:1.14.11.20	18, 2, 2	Gorai.013G223300.1, Gorai.013G223300.2, Gorai.008G201500.1, Gorai.001G126900.2, Gorai.001G126900.1, Gorai.003G003400.1, Gorai.002G228000.1, Gorai.002G228000.2, Gorai.002G228000.3, Gorai.001G065600.1, Gorai.001G065600.2, Gorai.006G117500.1, Gorai.006G117500.2, Gorai.006G117500.3, Gorai.006G117500.4, Gorai.006G117500.5, Gorai.006G117500.6, Gorai.006G229400.1, Gorai.009G136100.5, Gorai.007G209500.2,…	0.824301	1	1
map00130	Metabolism of cofactors and vitamins	Ubiquinone and other terpenoid-quinone biosynthesis	8	36	methyltransferase, O-methyltransferase, dehydrogenase (quinone), dioxygenase, polyprenyltransferase, ligase, transaminase, ligase	ec:2.1.1.114, ec:2.1.1.95, ec:1.6.5.2, ec:1.13.11.27, ec:2.5.1.39, ec:6.2.1.26, ec:2.6.1.5, ec:6.2.1.12	5, 6, 10, 3, 1, 7, 27, 3	Gorai.002G205900.1, Gorai.002G205900.2, Gorai.002G205900.3, Gorai.002G205900.4, Gorai.002G205900.5, Gorai.013G184400.1, Gorai.013G184400.2, Gorai.003G058100.1, Gorai.003G058100.2, Gorai.003G058100.3, Gorai.003G058100.4, Gorai.012G018100.1, Gorai.012G018200.2, Gorai.012G018200.3, Gorai.012G018200.4, Gorai.012G018200.5, Gorai.012G018200.6, Gorai.012G018200.8, Gorai.003G004900.1, Gorai.009G297600.1,…	0.834446	1	1
map00750	Metabolism of cofactors and vitamins	Vitamin B6 metabolism	5	25	5'-phosphate synthase, 4-dehydrogenase, synthase, transaminase, kinase	ec:1.4.3.5, ec:1.1.1.65, ec:4.2.3.1, ec:2.6.1.52, ec:2.7.1.35	3, 18, 2, 3, 3	Gorai.001G153500.1, Gorai.001G153500.2, Gorai.009G279800.1, Gorai.013G121000.1, Gorai.013G121000.2, Gorai.013G121000.3, Gorai.013G121000.4, Gorai.013G121000.5, Gorai.011G147300.2, Gorai.004G246400.1, Gorai.004G246400.2, Gorai.004G246200.1, Gorai.004G246200.2, Gorai.004G246300.1, Gorai.004G246300.3, Gorai.004G246300.4, Gorai.004G246300.2, Gorai.004G246300.5, Gorai.006G242800.1, Gorai.006G242800.2,…	0.837336	1	1
map00730	Metabolism of cofactors and vitamins	Thiamine metabolism	3	18	synthase, desulfurase, phosphatase	ec:2.2.1.7, ec:2.8.1.7, ec:3.6.1.15	7, 6, 139	Gorai.011G184200.1, Gorai.011G184200.2, Gorai.011G184200.3, Gorai.004G111100.3, Gorai.004G111100.1, Gorai.004G111100.2, Gorai.004G111100.4, Gorai.013G254300.1, Gorai.013G254300.2, Gorai.013G254300.3, Gorai.013G254300.4, Gorai.008G087200.1, Gorai.009G268800.1, Gorai.012G092300.2, Gorai.013G148700.1, Gorai.013G195900.1, Gorai.013G195900.2, Gorai.N016300.1, Gorai.008G030000.1, Gorai.008G030000.2, Go…	0.858946	1	1
map00514	Glycan biosynthesis and metabolism	Other types of O-glycan biosynthesis	2	14	3-beta-glucuronosyltransferase, mannosyltransferase	ec:2.4.1.135, ec:2.4.1.109	12, 1	Gorai.003G026800.1, Gorai.002G137600.1, Gorai.005G097300.1, Gorai.005G097300.2, Gorai.005G097300.3, Gorai.006G168500.1, Gorai.006G168500.2, Gorai.007G216800.1, Gorai.007G216800.2, Gorai.007G216800.3, Gorai.010G031000.1, Gorai.010G031000.2, Gorai.009G061600.1	0.859586	1	1
map00350	Amino acid metabolism	Tyrosine metabolism	16	67	decarboxylase, O-methyltransferase, beta-diketonase, oxidase, oxidase, dehydrogenase, tautomerase, 1,2-dioxygenase, oxidase, dehydrogenase [NAD(P)+], dioxygenase, transaminase, transaminase, transaminase, transaminase, dehydrogenase [NAD(P)+]	ec:4.1.1.68, ec:2.1.1.6, ec:3.7.1.2, ec:1.4.3.2, ec:1.4.3.21, ec:1.1.1.1, ec:5.3.2.1, ec:1.13.11.5, ec:1.10.3.1, ec:1.2.1.5, ec:1.13.11.27, ec:2.6.1.57, ec:2.6.1.9, ec:2.6.1.5, ec:2.6.1.1, ec:1.2.1.16	3, 2, 7, 1, 19, 29, 4, 8, 2, 27, 3, 28, 28, 27, 28, 4	Gorai.002G028600.1, Gorai.002G028600.2, Gorai.002G028600.3, Gorai.008G264900.1, Gorai.008G264900.2, Gorai.009G182900.1, Gorai.009G182900.2, Gorai.010G250300.1, Gorai.010G250300.2, Gorai.010G250300.3, Gorai.010G250300.4, Gorai.010G250300.5, Gorai.013G166600.1, Gorai.013G166600.1, Gorai.005G042100.1, Gorai.005G042100.5, Gorai.002G186900.1, Gorai.003G116000.1, Gorai.003G116000.2, Gorai.003G116000.3,…	0.876638	1	1
map00966	Biosynthesis of other secondary metabolites	Glucosinolate biosynthesis	2	16	sulfotransferase, transaminase	ec:2.8.2.24, ec:2.6.1.42	1, 25	Gorai.008G200300.1, Gorai.012G097400.1, Gorai.002G137200.1, Gorai.002G212600.1, Gorai.002G212600.2, Gorai.002G212600.3, Gorai.002G212600.4, Gorai.002G212600.5, Gorai.002G212600.7, Gorai.002G212600.8, Gorai.002G212600.9, Gorai.002G212600.6, Gorai.001G217100.1, Gorai.003G033100.1, Gorai.003G033100.2, Gorai.003G033100.3, Gorai.003G033100.4, Gorai.003G033100.5, Gorai.003G033100.6, Gorai.007G227600.1,…	0.915915	1	1
map00040	Carbohydrate metabolism	Pentose and glucuronate interconversions	14	63	xylulokinase (phosphorylating), isomerase, 3-epimerase, 1,4-alpha-galacturonidase, pectin demethoxylase, lyase, beta-glucuronide glucuronohydrolase glucuronidase, pectin depolymerase, uridylyltransferase, dehydrogenase (NAD+), 1-naphthol glucuronyltransferase, 6-dehydrogenase, reductase, glucuronokinase (phosphorylating)	ec:2.7.1.17, ec:5.3.1.5, ec:5.1.3.1, ec:3.2.1.67, ec:3.1.1.11, ec:4.2.2.2, ec:3.2.1.31, ec:3.2.1.15, ec:2.7.7.9, ec:1.2.1.3, ec:2.4.1.17, ec:1.1.1.22, ec:1.1.1.21, ec:2.7.1.43	15, 5, 1, 15, 38, 8, 2, 41, 1, 23, 2, 9, 16, 1	Gorai.013G033100.1, Gorai.013G033100.10, Gorai.013G033100.11, Gorai.013G033100.12, Gorai.013G033100.13, Gorai.013G033100.14, Gorai.013G033100.2, Gorai.013G033100.3, Gorai.013G033100.4, Gorai.013G033100.5, Gorai.013G033100.6, Gorai.013G033100.7, Gorai.013G033100.8, Gorai.013G033100.9, Gorai.009G224700.1, Gorai.009G296100.1, Gorai.009G296100.2, Gorai.009G296100.3, Gorai.009G296100.4, Gorai.009G2961…	0.921404	1	1
map00650	Carbohydrate metabolism	Butanoate metabolism	12	56	decarboxylase, hydratase, lyase, synthase, ligase, dehydrogenase, dehydrogenase, synthase, epimerase, dehydrogenase [NAD(P)+], entry, reductase (NAD+)	ec:4.1.1.15, ec:4.2.1.17, ec:4.1.3.4, ec:2.2.1.6, ec:6.2.1.2, ec:1.1.1.35, ec:1.1.1.30, ec:2.3.3.10, ec:5.1.2.3, ec:1.2.1.16, ec:1.3.99.1, ec:1.3.1.44	5, 25, 9, 5, 1, 17, 3, 4, 13, 4, 3, 4	Gorai.008G169300.1, Gorai.008G169300.2, Gorai.008G169300.3, Gorai.008G293200.1, Gorai.002G169900.1, Gorai.011G191800.1, Gorai.011G191800.2, Gorai.011G191800.3, Gorai.011G191800.4, Gorai.011G191800.5, Gorai.011G191800.6, Gorai.013G178700.1, Gorai.011G199000.1, Gorai.N005500.1, Gorai.N005500.2, Gorai.N005500.3, Gorai.004G280500.1, Gorai.004G280500.2, Gorai.004G280500.3, Gorai.006G076600.1, Gorai.00…	0.926499	1	1
map00073	Lipid metabolism	Cutin, suberine and wax biosynthesis	1	12	O-acyltransferase	ec:2.3.1.20	9	Gorai.012G127500.1, Gorai.001G013100.1, Gorai.001G013100.2, Gorai.001G013100.3, Gorai.001G155000.1, Gorai.007G064100.2, Gorai.007G064100.3, Gorai.007G064100.5, Gorai.007G064200.1	0.926667	1	1
map00565	Lipid metabolism	Ether lipid metabolism	4	26	D, C, phosphatase, A2	ec:3.1.4.4, ec:3.1.4.3, ec:3.1.3.4, ec:3.1.1.4	14, 8, 8, 14	Gorai.011G193900.1, Gorai.007G094300.1, Gorai.007G094300.2, Gorai.007G094300.3, Gorai.007G094300.4, Gorai.007G094300.5, Gorai.008G061600.1, Gorai.011G083000.1, Gorai.011G083000.2, Gorai.011G083000.3, Gorai.011G083000.4, Gorai.011G083000.5, Gorai.011G083000.6, Gorai.003G005500.4, Gorai.013G112000.1, Gorai.013G112000.2, Gorai.013G112000.3, Gorai.001G058300.1, Gorai.001G058300.4, Gorai.007G043000.1,…	0.942008	1	1
map00402	Biosynthesis of other secondary metabolites	Benzoxazinoid biosynthesis	0	8	NA	NA	NA	NA	0.949255	1	1
map00660	Carbohydrate metabolism	C5-Branched dibasic acid metabolism	2	18	synthase, ligase (ADP-forming)	ec:2.2.1.6, ec:6.2.1.5	5, 18	Gorai.005G016500.1, Gorai.005G016600.1, Gorai.005G007600.1, Gorai.005G007600.2, Gorai.011G141100.1, Gorai.011G200100.1, Gorai.011G200100.2, Gorai.011G200100.3, Gorai.011G200100.4, Gorai.012G172300.1, Gorai.012G172300.2, Gorai.012G172300.3, Gorai.012G172300.4, Gorai.012G172300.5, Gorai.013G069200.1, Gorai.002G030200.1, Gorai.002G030200.2, Gorai.002G030200.3, Gorai.002G030200.4, Gorai.002G030200.5,…	0.950866	1	1
map00860	Metabolism of cofactors and vitamins	Porphyrin and chlorophyll metabolism	18	83	decarboxylase, synthase, ferro-protoporphyrin chelatase, synthase, 2,1-aminomutase, beta-glucuronide glucuronohydrolase glucuronidase, oxygenase (biliverdin-producing), IX monomethyl ester (oxidative) cyclase, synthase, oxygenase, 1-naphthol glucuronyltransferase, ligase, reductase, oxidase, oxidase, ceruloplasmin, reductase, chelatase	ec:4.1.1.37, ec:4.2.1.75, ec:4.99.1.1, ec:4.2.1.24, ec:5.4.3.8, ec:3.2.1.31, ec:1.14.99.3, ec:1.14.13.81, ec:2.5.1.62, ec:1.14.13.122, ec:2.4.1.17, ec:6.1.1.17, ec:1.2.1.70, ec:1.3.3.4, ec:1.3.3.3, ec:1.16.3.1, ec:1.3.1.33, ec:6.6.1.1	4, 1, 12, 6, 3, 2, 4, 1, 5, 7, 2, 12, 3, 14, 5, 6, 20, 4	Gorai.002G060900.1, Gorai.009G294500.1, Gorai.009G294500.2, Gorai.009G294500.3, Gorai.010G110900.1, Gorai.012G045300.1, Gorai.012G045300.2, Gorai.012G045300.3, Gorai.012G045300.4, Gorai.012G045300.5, Gorai.012G045300.6, Gorai.012G045300.8, Gorai.010G102200.1, Gorai.001G063800.6, Gorai.004G287500.2, Gorai.002G177700.1, Gorai.004G287500.1, Gorai.009G246200.1, Gorai.009G246200.2, Gorai.009G246200.3,…	0.963092	1	1
map00760	Metabolism of cofactors and vitamins	Nicotinate and nicotinamide metabolism	9	52	diphosphorylase (carboxylating), synthase (glutamine-hydrolysing), adenylyltransferase, adenylyltransferase, nucleosidase, nicotinamide deaminase, uridine 5'-nucleotidase, diphosphatase, kinase	ec:2.4.2.19, ec:6.3.5.1, ec:2.7.7.1, ec:2.7.7.18, ec:3.2.2.3, ec:3.5.1.19, ec:3.1.3.5, ec:3.6.1.22, ec:2.7.1.23	9, 2, 2, 2, 2, 2, 9, 11, 11	Gorai.002G179900.1, Gorai.002G179900.2, Gorai.002G179900.3, Gorai.002G179900.4, Gorai.002G179900.5, Gorai.002G179900.6, Gorai.007G214700.1, Gorai.007G214700.2, Gorai.007G214700.3, Gorai.004G131300.1, Gorai.004G131300.2, Gorai.004G033700.1, Gorai.004G033700.2, Gorai.004G033700.1, Gorai.004G033700.2, Gorai.009G404900.1, Gorai.009G404900.3, Gorai.008G017600.1, Gorai.005G211100.1, Gorai.N008600.1, Go…	0.981563	1	1
map00944	Biosynthesis of other secondary metabolites	Flavone and flavonol biosynthesis	4	32	beta-glucuronide glucuronohydrolase glucuronidase, 3-O-methyltransferase, 3',5'-hydroxylase, 3'-monooxygenase	ec:3.2.1.31, ec:2.1.1.76, ec:1.14.13.88, ec:1.14.13.21	2, 1, 4, 2	Gorai.004G108900.1, Gorai.004G108900.2, Gorai.004G125600.3, Gorai.012G175600.1, Gorai.007G151200.1, Gorai.001G134900.1, Gorai.011G060100.1, Gorai.013G000900.1, Gorai.013G000900.2	0.986494	1	1
map00310	Amino acid metabolism	Lysine degradation	9	55	dehydrogenase (NADP+, L-glutamate-forming), hydratase, N-methyltransferase, succinyltransferase, dehydrogenase (NAD+), dehydrogenase, dehydrogenase (NADP+, L-lysine-forming), dehydrogenase (succinyl-transferring), transaminase	ec:1.5.1.10, ec:4.2.1.17, ec:2.1.1.43, ec:2.3.1.61, ec:1.2.1.3, ec:1.1.1.35, ec:1.5.1.8, ec:1.2.4.2, ec:2.6.1.21	1, 25, 23, 19, 23, 17, 1, 6, 4	Gorai.010G094700.4, Gorai.011G191800.1, Gorai.011G191800.2, Gorai.011G191800.3, Gorai.011G191800.4, Gorai.011G191800.5, Gorai.011G191800.6, Gorai.013G178700.1, Gorai.011G199000.1, Gorai.N005500.1, Gorai.N005500.2, Gorai.N005500.3, Gorai.004G280500.1, Gorai.004G280500.2, Gorai.004G280500.3, Gorai.006G076600.1, Gorai.007G087700.3, Gorai.007G233000.1, Gorai.007G233000.2, Gorai.007G233000.3, Gorai.00…	0.990071	1	1
map00942	Biosynthesis of other secondary metabolites	Anthocyanin biosynthesis	1	19	3-O-glucosyltransferase	ec:2.4.1.115	6	Gorai.012G009300.1, Gorai.009G235700.1, Gorai.010G022300.1, Gorai.010G242800.1, Gorai.003G144500.1, Gorai.008G051000.1	0.992002	1	1
map00380	Amino acid metabolism	Tryptophan metabolism	13	73	hydratase, oxidase, hydratase, equilase, acylamidase, oxidase, myrosinase, dehydrogenase (NAD+), dehydrogenase, dehydrogenase (succinyl-transferring), acetonitrilase, monooxygenase, transaminase	ec:4.2.1.84, ec:1.4.3.2, ec:4.2.1.17, ec:1.11.1.6, ec:3.5.1.4, ec:1.2.3.7, ec:3.2.1.147, ec:1.2.1.3, ec:1.1.1.35, ec:1.2.4.2, ec:3.5.5.1, ec:1.14.14.1, ec:2.6.1.27	1, 1, 25, 6, 29, 5, 4, 23, 17, 6, 3, 16, 2	Gorai.001G123400.1, Gorai.013G166600.1, Gorai.011G191800.1, Gorai.011G191800.2, Gorai.011G191800.3, Gorai.011G191800.4, Gorai.011G191800.5, Gorai.011G191800.6, Gorai.013G178700.1, Gorai.011G199000.1, Gorai.N005500.1, Gorai.N005500.2, Gorai.N005500.3, Gorai.004G280500.1, Gorai.004G280500.2, Gorai.004G280500.3, Gorai.006G076600.1, Gorai.007G087700.3, Gorai.007G233000.1, Gorai.007G233000.2, Gorai.00…	0.992695	1	1
map00943	Biosynthesis of other secondary metabolites	Isoflavonoid biosynthesis	1	20	reductase	ec:1.3.1.45	2	Gorai.004G179800.1, Gorai.005G244500.1	0.99424	1	1
map00906	Metabolism of terpenoids and polyketides	Carotenoid biosynthesis	5	40	synthase, oxidase, desaturase, epoxidase, dioxygenase	ec:5.3.99.8, ec:1.2.3.14, ec:1.3.5.6, ec:1.14.13.90, ec:1.13.11.51	4, 5, 1, 1, 3	Gorai.013G002400.1, Gorai.006G113300.1, Gorai.006G113300.2, Gorai.006G113300.3, Gorai.009G081000.1, Gorai.009G081000.2, Gorai.006G118300.1, Gorai.006G118300.2, Gorai.006G118300.3, Gorai.013G201600.1, Gorai.007G213500.1, Gorai.004G066100.1, Gorai.004G066100.2, Gorai.004G066100.3	0.994354	1	1
map00903	Metabolism of terpenoids and polyketides	Limonene and pinene degradation	2	26	hydratase, dehydrogenase (NAD+)	ec:4.2.1.17, ec:1.2.1.3	25, 23	Gorai.011G191800.1, Gorai.011G191800.2, Gorai.011G191800.3, Gorai.011G191800.4, Gorai.011G191800.5, Gorai.011G191800.6, Gorai.013G178700.1, Gorai.011G199000.1, Gorai.N005500.1, Gorai.N005500.2, Gorai.N005500.3, Gorai.004G280500.1, Gorai.004G280500.2, Gorai.004G280500.3, Gorai.006G076600.1, Gorai.007G087700.3, Gorai.007G233000.1, Gorai.007G233000.2, Gorai.007G233000.3, Gorai.007G233000.4, Gorai.00…	0.995176	1	1
map00902	Metabolism of terpenoids and polyketides	Monoterpenoid biosynthesis	3	38	synthase, dehydrogenase, dehydrogenase	ec:1.3.3.9, ec:1.1.1.208, ec:1.1.1.207	11, 1, 1	Gorai.012G012600.1, Gorai.012G012600.2, Gorai.012G012600.3, Gorai.012G012600.5, Gorai.012G012600.6, Gorai.008G056100.1, Gorai.009G020500.1, Gorai.009G020500.2, Gorai.009G066700.1, Gorai.009G066700.2, Gorai.010G065800.2, Gorai.011G229000.1, Gorai.011G229000.1	0.999361	1	1
map00950	Biosynthesis of other secondary metabolites	Isoquinoline alkaloid biosynthesis	7	58	oxidase, oxidase, oxidase, reductase (NADPH), transaminase, transaminase, transaminase	ec:1.4.3.2, ec:1.4.3.21, ec:1.10.3.1, ec:1.1.1.247, ec:2.6.1.57, ec:2.6.1.5, ec:2.6.1.1	1, 19, 2, 2, 28, 27, 28	Gorai.013G166600.1, Gorai.013G166600.1, Gorai.005G042100.1, Gorai.005G042100.5, Gorai.002G186900.1, Gorai.003G116000.1, Gorai.003G116000.2, Gorai.003G116000.3, Gorai.003G116000.4, Gorai.003G116000.5, Gorai.004G202100.1, Gorai.004G047700.1, Gorai.004G047700.2, Gorai.004G047700.3, Gorai.004G047700.4, Gorai.004G047700.5, Gorai.005G042100.6, Gorai.008G160800.1, Gorai.008G160800.3, Gorai.009G423600.1,…	0.999385	1	1
map00904	Metabolism of terpenoids and polyketides	Diterpenoid biosynthesis	0	50	NA	NA	NA	NA	1	1	1
map00909	Metabolism of terpenoids and polyketides	Sesquiterpenoid and triterpenoid biosynthesis	3	78	synthase, monooxygenase, synthase	ec:4.2.3.13, ec:1.14.13.132, ec:2.5.1.21	5, 16, 11	Gorai.009G428300.1, Gorai.009G428400.1, Gorai.009G428500.1, Gorai.009G428500.2, Gorai.009G428500.3, Gorai.012G162500.1, Gorai.012G162700.1, Gorai.012G162900.1, Gorai.003G032500.1, Gorai.003G032500.2, Gorai.003G032500.4, Gorai.003G032500.5, Gorai.003G032500.3, Gorai.007G226900.1, Gorai.009G222400.1, Gorai.009G222400.2, Gorai.009G222400.3, Gorai.009G222400.4, Gorai.009G222400.5, Gorai.010G028500.1,…	1	1	1
