# Supplementary material for: Metabolomic and transcriptomic insights into how cotton fiber transitions to secondary wall synthesis, represses lignification, and prolongs elongation
Source: BMC Genomics. 2015 Jun 27;16(1):477. doi: 10.1186/s12864-015-1708-9 (PMC4482290; doi:10.1186/s12864-015-1708-9)
Supplement: Additional file 8: — GO Biological Processes 28 vs 21 DPA. Gene Ontology biological processes that are overrepresented in 28 DPA transcripts compared to 21 DPA in Gb or Gh fiber. [file 12864_2015_1708_MOESM8_ESM.xlsx]

## Sheet: GO BP 28 VS 21 DPA
GO terms overrepresented in Gb fibers at 28 DPA compared to 21 DPA
GO-ID	GO TERM	FALSE DISCOVERY RATE	P-VALUE	NUMBER OF SEQUENCES AT 28 DPA ASSOCIATED WITH GO	NUMBER OF SEQUENCES AT 21 DPA ASSOCIATED WITH GO	NUMBER OF SEQUENCES AT 28 DPA NOT ASSOCIATED WITH GO	NUMBER OF SEQUENCES AT 21 DPA NOT ASSOCIATED WITH GO	REFERENCE ID OF 28 DPA SEQUENCES ASSOCIATED WITH GO	REFERENCE ID OF 21 DPA SEQUENCES ASSOCIATED WITH GO
GO:0005985	sucrose metabolic process	4.88e-10	6.72e-12	132	98	7559	2135	Gorai.012G056500.1, Gorai.013G130100.1, Gorai.004G128800.3, Gorai.004G128800.2, Gorai.004G128800.1, Gorai.002G161400.1, Gorai.001G018300.2, Gorai.013G220200.3, Gorai.006G205000.2, Gorai.013G020700.2, Gorai.013G020700.1, Gorai.003G052200.1, Gorai.007G261500.2, Gorai.007G261500.1, Gorai.007G026000.4, Gorai.007G026000.3, Gorai.007G026000.2, Gorai.007G026000.1, Gorai.003G047100.3, Gorai.003G047100.2,…	Gorai.011G185700.2, Gorai.011G185700.1, Gorai.009G009700.1, Gorai.007G064900.1, Gorai.007G090100.1, Gorai.001G230200.3, Gorai.001G230200.2, Gorai.001G230200.1, Gorai.001G044700.3, Gorai.001G044700.2, Gorai.001G044700.1, Gorai.002G132300.1, Gorai.006G137600.5, Gorai.006G137600.4, Gorai.006G137600.3, Gorai.004G103500.3, Gorai.004G103500.2, Gorai.004G103500.1, Gorai.004G108900.2, Gorai.004G108900.1,…
GO:0009834	secondary cell wall biogenesis	7.21e-08	1.35e-09	3	18	7688	2215	Gorai.012G100000.3, Gorai.012G100000.2, Gorai.012G100000.1	Gorai.001G131200.1, Gorai.004G057400.1, Gorai.008G130300.2, Gorai.008G130300.1, Gorai.001G238100.2, Gorai.001G238100.1, Gorai.012G111900.1, Gorai.005G197500.1, Gorai.013G256000.1, Gorai.004G063600.1, Gorai.007G112500.1, Gorai.008G200100.2, Gorai.008G200100.1, Gorai.011G202400.2, Gorai.011G202400.1, Gorai.013G269400.2, Gorai.013G269400.1, Gorai.007G378200.1
GO:0005982	starch metabolic process	6.95e-07	1.49e-08	175	104	7516	2129	Gorai.012G056500.1, Gorai.013G130100.1, Gorai.004G128800.3, Gorai.004G128800.2, Gorai.004G128800.1, Gorai.002G161400.1, Gorai.001G018300.2, Gorai.013G220200.3, Gorai.006G205000.2, Gorai.013G020700.2, Gorai.013G020700.1, Gorai.003G052200.1, Gorai.007G261500.2, Gorai.007G261500.1, Gorai.013G120100.1, Gorai.007G026000.4, Gorai.007G026000.3, Gorai.007G026000.2, Gorai.007G026000.1, Gorai.003G047100.3,…	Gorai.011G185700.2, Gorai.011G185700.1, Gorai.009G009700.1, Gorai.007G064900.1, Gorai.007G090100.1, Gorai.001G230200.3, Gorai.001G230200.2, Gorai.001G230200.1, Gorai.001G044700.3, Gorai.001G044700.2, Gorai.001G044700.1, Gorai.002G132300.1, Gorai.006G137600.5, Gorai.006G137600.4, Gorai.006G137600.3, Gorai.004G103500.3, Gorai.004G103500.2, Gorai.004G103500.1, Gorai.004G108900.2, Gorai.004G108900.1,…
GO:0018106	peptidyl-histidine phosphorylation	8.84e-07	1.96e-08	6	19	7685	2214	Gorai.002G182200.3, Gorai.002G182200.2, Gorai.002G182200.1, Gorai.013G031500.3, Gorai.013G031500.2, Gorai.013G031500.1	Gorai.013G203900.1, Gorai.001G192400.4, Gorai.001G192400.3, Gorai.001G192400.2, Gorai.001G192400.1, Gorai.005G165600.3, Gorai.005G165600.2, Gorai.005G165600.1, Gorai.008G165600.2, Gorai.008G165600.1, Gorai.008G143100.3, Gorai.008G143100.2, Gorai.008G143100.1, Gorai.002G014600.6, Gorai.002G014600.5, Gorai.002G014600.4, Gorai.002G014600.3, Gorai.002G014600.2, Gorai.002G014600.1
GO:0030206	chondroitin sulfate biosynthetic process	1.06e-05	3.28e-07	0	10	7691	2223		Gorai.002G089700.4, Gorai.002G089700.3, Gorai.010G031000.2, Gorai.010G031000.1, Gorai.006G168500.2, Gorai.006G168500.1, Gorai.006G208900.1, Gorai.013G168800.3, Gorai.013G168800.2, Gorai.013G168800.1
GO:0006012	galactose metabolic process	2.49e-05	8.29e-07	24	28	7667	2205	Gorai.007G196100.2, Gorai.010G103900.3, Gorai.010G103900.2, Gorai.010G103900.1, Gorai.002G125000.1, Gorai.011G181500.1, Gorai.009G198100.2, Gorai.009G198100.1, Gorai.010G103800.1, Gorai.003G059500.4, Gorai.003G059500.3, Gorai.003G059500.2, Gorai.003G059500.1, Gorai.003G011900.1, Gorai.002G197200.3, Gorai.002G197200.2, Gorai.002G197200.1, Gorai.N027400.1, Gorai.002G197100.1, Gorai.005G246600.3, Go…	Gorai.009G002000.3, Gorai.009G002000.2, Gorai.009G002000.1, Gorai.010G079100.2, Gorai.010G079100.1, Gorai.011G155500.2, Gorai.011G155500.1, Gorai.011G006300.2, Gorai.011G006300.1, Gorai.010G124600.6, Gorai.010G124600.5, Gorai.010G124600.4, Gorai.010G124600.3, Gorai.010G124600.1, Gorai.009G078400.2, Gorai.009G078400.1, Gorai.001G025000.1, Gorai.010G142300.6, Gorai.010G142300.5, Gorai.010G142300.4,…
GO:0035434	copper ion transmembrane transport	4.01e-05	1.46e-06	0	9	7691	2224		Gorai.003G126900.1, Gorai.008G049700.3, Gorai.008G049700.2, Gorai.008G049700.1, Gorai.010G100600.1, Gorai.004G210800.2, Gorai.004G210800.1, Gorai.013G221100.2, Gorai.013G221100.1
GO:0019310	inositol catabolic process	4.01e-05	1.46e-06	0	9	7691	2224		Gorai.010G079700.9, Gorai.010G079700.8, Gorai.010G079700.7, Gorai.010G079700.6, Gorai.010G079700.5, Gorai.010G079700.4, Gorai.010G079700.3, Gorai.010G079700.2, Gorai.010G079700.1
GO:0010043	response to zinc ion	6.4e-05	2.5e-06	16	22	7675	2211	Gorai.012G138500.3, Gorai.012G138500.2, Gorai.012G138500.1, Gorai.002G003000.1, Gorai.012G076000.2, Gorai.012G076000.1, Gorai.012G068600.2, Gorai.003G073800.2, Gorai.003G073800.1, Gorai.011G207900.3, Gorai.011G174200.2, Gorai.011G174200.1, Gorai.005G216200.1, Gorai.013G195000.6, Gorai.013G195000.1, Gorai.013G019000.1	Gorai.004G245500.8, Gorai.004G245500.7, Gorai.004G128400.3, Gorai.004G245500.6, Gorai.004G128400.2, Gorai.004G245500.5, Gorai.004G128400.1, Gorai.004G245500.4, Gorai.004G245500.3, Gorai.004G245500.2, Gorai.004G245500.1, Gorai.013G064900.4, Gorai.013G064900.3, Gorai.013G064900.1, Gorai.010G127400.1, Gorai.002G057200.2, Gorai.002G057200.1, Gorai.013G122000.2, Gorai.013G122000.1, Gorai.010G100600.1,…
GO:0007178	transmembrane receptor protein serine/threonine kinase signaling pathway	8.44e-05	3.38e-06	44	37	7647	2196	Gorai.010G221900.2, Gorai.010G221900.1, Gorai.004G225900.1, Gorai.003G139900.3, Gorai.003G139900.2, Gorai.003G139900.1, Gorai.006G219400.2, Gorai.006G219400.1, Gorai.005G112100.1, Gorai.001G186800.8, Gorai.001G186800.7, Gorai.001G186800.6, Gorai.001G186800.5, Gorai.001G186800.4, Gorai.001G186800.3, Gorai.001G186800.2, Gorai.001G186800.1, Gorai.006G149500.2, Gorai.001G181800.2, Gorai.008G119900.4,…	Gorai.007G078700.2, Gorai.007G078700.1, Gorai.009G103800.3, Gorai.009G103800.2, Gorai.009G103800.1, Gorai.012G040400.1, Gorai.009G048200.1, Gorai.008G289200.2, Gorai.008G289200.1, Gorai.002G080700.8, Gorai.002G080700.7, Gorai.002G080700.6, Gorai.002G080700.5, Gorai.002G080700.4, Gorai.002G080700.3, Gorai.002G080700.2, Gorai.002G080700.1, Gorai.007G332300.4, Gorai.007G332300.3, Gorai.012G170900.1,…
GO:0000186	activation of MAPKK activity	0.000143	6.29e-06	28	28	7663	2205	Gorai.010G221900.2, Gorai.010G221900.1, Gorai.004G225900.1, Gorai.006G219400.2, Gorai.006G219400.1, Gorai.005G112100.1, Gorai.001G186800.8, Gorai.001G186800.7, Gorai.001G186800.6, Gorai.001G186800.5, Gorai.001G186800.4, Gorai.001G186800.3, Gorai.001G186800.2, Gorai.001G186800.1, Gorai.006G149500.2, Gorai.008G119900.4, Gorai.008G119900.3, Gorai.008G119900.2, Gorai.008G119900.1, Gorai.002G149600.1,…	Gorai.007G078700.2, Gorai.007G078700.1, Gorai.012G040400.1, Gorai.009G048200.1, Gorai.002G080700.8, Gorai.002G080700.7, Gorai.002G080700.6, Gorai.002G080700.5, Gorai.002G080700.4, Gorai.002G080700.3, Gorai.002G080700.2, Gorai.002G080700.1, Gorai.012G170900.1, Gorai.009G376100.9, Gorai.009G376100.8, Gorai.009G376100.7, Gorai.009G376100.6, Gorai.009G376100.5, Gorai.009G376100.4, Gorai.009G376100.3,…
GO:0006572	tyrosine catabolic process	0.000143	6.51e-06	0	8	7691	2225		Gorai.002G065000.8, Gorai.002G065000.7, Gorai.002G065000.6, Gorai.002G065000.5, Gorai.002G065000.4, Gorai.002G065000.3, Gorai.002G065000.2, Gorai.002G065000.1
GO:0006014	D-ribose metabolic process	0.000143	6.51e-06	0	8	7691	2225		Gorai.006G229100.3, Gorai.006G229100.2, Gorai.006G229100.1, Gorai.006G196700.2, Gorai.006G196700.1, Gorai.011G141600.3, Gorai.011G141600.2, Gorai.011G141600.1
GO:0015996	chlorophyll catabolic process	0.000205	9.88e-06	5	13	7686	2220	Gorai.002G182200.3, Gorai.002G182200.2, Gorai.002G182200.1, Gorai.002G009700.1, Gorai.003G044700.6	Gorai.002G065000.8, Gorai.002G065000.7, Gorai.002G065000.6, Gorai.002G065000.5, Gorai.002G065000.4, Gorai.002G065000.3, Gorai.002G065000.2, Gorai.002G065000.1, Gorai.001G192400.4, Gorai.001G192400.3, Gorai.001G192400.2, Gorai.001G192400.1, Gorai.012G148400.1
GO:0006535	cysteine biosynthetic process from serine	0.000268	1.37e-05	2	10	7689	2223	Gorai.006G239500.1, Gorai.007G100600.1	Gorai.004G245500.8, Gorai.004G245500.7, Gorai.004G245500.6, Gorai.004G245500.5, Gorai.004G245500.4, Gorai.004G245500.3, Gorai.004G245500.2, Gorai.004G245500.1, Gorai.013G122000.2, Gorai.013G122000.1
GO:0005992	trehalose biosynthetic process	0.000457	2.48e-05	6	13	7685	2220	Gorai.001G070500.1, Gorai.007G033200.3, Gorai.007G033200.2, Gorai.007G033200.1, Gorai.009G159000.2, Gorai.009G159000.1	Gorai.004G103500.3, Gorai.004G103500.2, Gorai.004G103500.1, Gorai.011G037000.2, Gorai.011G037000.1, Gorai.002G046400.5, Gorai.002G046400.4, Gorai.002G046400.3, Gorai.002G046400.2, Gorai.002G046400.1, Gorai.004G183400.3, Gorai.004G183400.2, Gorai.004G183400.1
GO:0010143	cutin biosynthetic process	0.000811	5.12e-05	2	9	7689	2224	Gorai.012G112800.1, Gorai.006G181200.1	Gorai.012G081600.7, Gorai.012G081600.6, Gorai.012G081600.4, Gorai.012G081600.3, Gorai.012G081600.2, Gorai.012G081600.1, Gorai.012G081500.3, Gorai.012G081500.2, Gorai.012G081500.1
GO:0032312	regulation of ARF GTPase activity	0.00142	0.000102	5	11	7686	2222	Gorai.006G174500.3, Gorai.006G174500.2, Gorai.006G174500.1, Gorai.005G196700.4, Gorai.013G028700.1	Gorai.008G171000.2, Gorai.008G171000.1, Gorai.007G251300.2, Gorai.008G226200.3, Gorai.008G226200.2, Gorai.008G226200.1, Gorai.004G279500.6, Gorai.004G279500.4, Gorai.010G246500.1, Gorai.004G279500.3, Gorai.004G279500.1
GO:0001736	establishment of planar polarity	0.00167	0.000129	0	6	7691	2227		Gorai.012G112900.2, Gorai.012G112900.1, Gorai.012G186300.4, Gorai.012G186300.3, Gorai.012G186300.2, Gorai.012G186300.1
GO:0030639	polyketide biosynthetic process	0.00167	0.000129	0	6	7691	2227		Gorai.009G362500.2, Gorai.009G362500.1, Gorai.007G097000.4, Gorai.007G097000.3, Gorai.007G097000.2, Gorai.007G097000.1
GO:0045226	extracellular polysaccharide biosynthetic process	0.00167	0.000129	0	6	7691	2227		Gorai.009G362500.2, Gorai.009G362500.1, Gorai.007G097000.4, Gorai.007G097000.3, Gorai.007G097000.2, Gorai.007G097000.1
GO:0006424	glutamyl-tRNA aminoacylation	0.00167	0.000129	0	6	7691	2227		Gorai.002G014600.6, Gorai.002G014600.5, Gorai.002G014600.4, Gorai.002G014600.3, Gorai.002G014600.2, Gorai.002G014600.1
GO:0009878	nodule morphogenesis	0.00167	0.000129	0	6	7691	2227		Gorai.013G016700.1, Gorai.011G290400.5, Gorai.011G290400.4, Gorai.011G290400.3, Gorai.011G290400.2, Gorai.011G290400.1
GO:0016567	protein ubiquitination	0.00182	0.000142	44	32	7647	2201	Gorai.013G006800.1, Gorai.002G083100.2, Gorai.002G083100.1, Gorai.013G252500.3, Gorai.013G252500.2, Gorai.013G252500.1, Gorai.004G070400.1, Gorai.012G014900.1, Gorai.008G084500.1, Gorai.002G180200.1, Gorai.013G183600.1, Gorai.013G005700.2, Gorai.013G005700.1, Gorai.002G206200.3, Gorai.002G206200.2, Gorai.010G026400.1, Gorai.003G139100.1, Gorai.004G165900.2, Gorai.004G165900.1, Gorai.010G084500.2,…	Gorai.011G237300.1, Gorai.009G454600.1, Gorai.011G129200.1, Gorai.013G163500.5, Gorai.013G163500.2, Gorai.013G163500.1, Gorai.009G191900.1, Gorai.007G015600.1, Gorai.003G132700.1, Gorai.009G099800.4, Gorai.007G105500.2, Gorai.003G129400.8, Gorai.003G129400.7, Gorai.003G129400.5, Gorai.003G129400.4, Gorai.003G129400.3, Gorai.003G129400.2, Gorai.003G129400.1, Gorai.002G018100.1, Gorai.011G020300.1,…
GO:0006011	UDP-glucose metabolic process	0.00209	0.000169	17	18	7674	2215	Gorai.012G056500.1, Gorai.003G052200.1, Gorai.007G261500.2, Gorai.007G261500.1, Gorai.006G247500.1, Gorai.006G109100.5, Gorai.006G109100.3, Gorai.006G109100.2, Gorai.006G109100.1, Gorai.009G161200.2, Gorai.009G161200.1, Gorai.006G028400.3, Gorai.006G028400.2, Gorai.006G028400.1, Gorai.003G113100.4, Gorai.003G113100.2, Gorai.003G113100.1	Gorai.009G009700.1, Gorai.001G044700.3, Gorai.001G044700.2, Gorai.001G044700.1, Gorai.004G057400.1, Gorai.009G255100.4, Gorai.009G255100.3, Gorai.009G255100.2, Gorai.009G255100.1, Gorai.003G092600.3, Gorai.003G092600.2, Gorai.003G092600.1, Gorai.004G008100.2, Gorai.004G008100.1, Gorai.001G238100.2, Gorai.001G238100.1, Gorai.011G037900.2, Gorai.011G037900.1
GO:0042732	D-xylose metabolic process	0.00225	0.000186	1	7	7690	2226	Gorai.011G110200.1	Gorai.011G256100.7, Gorai.011G256100.6, Gorai.011G256100.5, Gorai.011G256100.4, Gorai.011G256100.3, Gorai.011G256100.2, Gorai.011G256100.1
GO:0006559	L-phenylalanine catabolic process	0.00225	0.000188	2	8	7689	2225	Gorai.006G166000.1, Gorai.002G248000.1	Gorai.002G065000.8, Gorai.002G065000.7, Gorai.002G065000.6, Gorai.002G065000.5, Gorai.002G065000.4, Gorai.002G065000.3, Gorai.002G065000.2, Gorai.002G065000.1
GO:0009750	response to fructose stimulus	0.0027	0.00023	6	11	7685	2222	Gorai.013G224100.3, Gorai.013G224100.2, Gorai.013G224100.1, Gorai.001G081800.3, Gorai.001G081800.2, Gorai.012G002600.1	Gorai.002G065000.8, Gorai.002G065000.7, Gorai.002G065000.6, Gorai.002G065000.5, Gorai.002G065000.4, Gorai.002G065000.3, Gorai.002G065000.2, Gorai.002G065000.1, Gorai.004G103500.3, Gorai.001G162000.1, Gorai.013G014900.1
GO:0006000	fructose metabolic process	0.00282	0.000242	19	19	7672	2214	Gorai.007G196100.2, Gorai.010G103900.3, Gorai.010G103900.2, Gorai.010G103900.1, Gorai.010G103800.1, Gorai.012G106900.2, Gorai.012G106900.1, Gorai.013G158600.5, Gorai.013G158600.4, Gorai.013G158600.3, Gorai.013G158600.2, Gorai.013G158600.1, Gorai.002G192900.3, Gorai.002G192900.2, Gorai.002G192900.1, Gorai.002G242100.1, Gorai.012G107500.1, Gorai.009G099100.2, Gorai.009G099100.1	Gorai.009G407500.7, Gorai.009G407500.5, Gorai.009G407500.4, Gorai.009G407500.3, Gorai.009G407500.2, Gorai.009G407500.1, Gorai.010G079100.2, Gorai.010G079100.1, Gorai.009G342900.1, Gorai.012G107400.1, Gorai.001G025000.1, Gorai.007G181800.3, Gorai.007G181800.2, Gorai.007G181800.1, Gorai.008G117900.5, Gorai.008G117900.4, Gorai.008G117900.3, Gorai.008G117900.2, Gorai.008G117900.1
GO:0006120	mitochondrial electron transport, NADH to ubiquinone	0.00363	0.000316	5	10	7686	2223	Gorai.006G118800.2, Gorai.006G118800.1, Gorai.002G089200.2, Gorai.002G089200.1, Gorai.011G184000.1	CAcontig06304, Gorai.001G166700.1, Gorai.001G168000.1, Gorai.001G163400.1, Gorai.001G161100.1, Gorai.001G164200.1, Gorai.001G164600.1, Gorai.001G163500.1, Gorai.001G164700.1, Gorai.001G167800.1
GO:0048653	anther development	0.00528	0.000489	12	14	7679	2219	Gorai.012G160600.1, Gorai.002G161400.1, Gorai.002G267900.3, Gorai.002G267900.2, Gorai.002G267900.1, Gorai.004G286800.1, Gorai.002G149600.1, Gorai.013G223900.1, Gorai.011G209800.1, Gorai.003G034400.2, Gorai.003G034400.1, Gorai.003G048200.1	Gorai.012G081600.7, Gorai.012G081600.6, Gorai.012G081600.4, Gorai.012G081600.3, Gorai.012G081600.2, Gorai.012G081600.1, Gorai.008G130300.2, Gorai.008G130300.1, Gorai.002G108700.1, Gorai.012G081500.3, Gorai.012G081500.2, Gorai.012G081500.1, Gorai.007G112500.1, Gorai.013G145400.1
GO:0017004	cytochrome complex assembly	0.00597	0.000575	0	5	7691	2228		Gorai.001G165900.1, Gorai.013G166200.4, Gorai.013G166200.3, Gorai.001G160200.1, CAcontig43426
GO:0010417	glucuronoxylan biosynthetic process	0.00597	0.000575	0	5	7691	2228		Gorai.013G105100.2, Gorai.013G105100.1, Gorai.005G197500.1, Gorai.013G269400.2, Gorai.013G269400.1
GO:0019307	mannose biosynthetic process	0.00597	0.000575	0	5	7691	2228		Gorai.008G117900.5, Gorai.008G117900.4, Gorai.008G117900.3, Gorai.008G117900.2, Gorai.008G117900.1
GO:0042939	tripeptide transport	0.00597	0.000575	0	5	7691	2228		Gorai.002G169800.3, Gorai.002G169800.2, Gorai.002G169800.1, Gorai.005G052500.2, Gorai.005G052500.1
GO:0042938	dipeptide transport	0.00597	0.000575	0	5	7691	2228		Gorai.002G169800.3, Gorai.002G169800.2, Gorai.002G169800.1, Gorai.005G052500.2, Gorai.005G052500.1
GO:0006855	drug transmembrane transport	0.0202	0.00227	17	15	7674	2218	Gorai.002G068800.1, Gorai.007G251500.1, Gorai.008G134900.2, Gorai.008G134900.1, Gorai.004G037400.2, Gorai.004G037400.1, Gorai.004G253200.6, Gorai.004G253200.5, Gorai.004G253200.4, Gorai.004G253200.3, Gorai.004G253200.2, Gorai.004G253200.1, Gorai.007G212500.2, Gorai.007G212500.1, Gorai.007G251700.1, Gorai.012G038700.2, Gorai.012G038700.1	Gorai.006G128800.11, Gorai.006G128800.10, Gorai.004G147200.1, Gorai.006G021600.2, Gorai.006G021600.1, Gorai.006G128800.9, Gorai.006G128800.8, Gorai.006G128800.7, Gorai.006G128800.6, Gorai.006G128800.5, Gorai.006G128800.4, Gorai.006G128800.3, Gorai.006G128800.2, Gorai.006G128800.1, Gorai.010G037100.1
GO:0009395	phospholipid catabolic process	0.0206	0.00233	27	20	7664	2213	Gorai.008G197400.2, Gorai.008G197400.1, Gorai.008G151800.1, Gorai.013G112000.4, Gorai.013G112000.3, Gorai.013G112000.2, Gorai.013G112000.1, Gorai.011G216900.1, Gorai.002G094900.3, Gorai.002G094900.2, Gorai.002G094900.1, Gorai.005G253000.1, Gorai.003G025600.3, Gorai.004G159600.2, Gorai.004G159600.1, Gorai.007G214400.9, Gorai.007G214400.8, Gorai.007G214400.7, Gorai.007G214400.6, Gorai.007G214400.5,…	Gorai.009G001900.4, Gorai.009G001900.3, Gorai.009G001900.2, Gorai.009G001900.1, Gorai.007G248500.2, Gorai.007G248500.1, Gorai.009G445400.2, Gorai.009G445400.1, Gorai.011G240000.2, Gorai.011G240000.1, Gorai.011G022500.3, Gorai.011G022500.2, Gorai.011G022500.1, Gorai.011G288400.3, Gorai.002G057200.2, Gorai.002G057200.1, Gorai.010G197900.4, Gorai.010G197900.3, Gorai.010G197900.2, Gorai.010G197900.1
GO:0006897	endocytosis	0.0206	0.00236	2	6	7689	2227	Gorai.002G191600.1, Gorai.008G255100.1	Gorai.004G069700.3, Gorai.004G069700.2, Gorai.012G186300.4, Gorai.012G186300.3, Gorai.012G186300.2, Gorai.012G186300.1
GO:0010105	negative regulation of ethylene mediated signaling pathway	0.0206	0.00236	2	6	7689	2227	Gorai.004G287200.2, Gorai.004G287200.1	Gorai.002G014600.6, Gorai.002G014600.5, Gorai.002G014600.4, Gorai.002G014600.3, Gorai.002G014600.2, Gorai.002G014600.1
GO:0048209	regulation of vesicle targeting, to, from or within Golgi	0.0207	0.00256	0	4	7691	2229		Gorai.012G186300.4, Gorai.012G186300.3, Gorai.012G186300.2, Gorai.012G186300.1
GO:0007142	male meiosis II	0.0207	0.00256	0	4	7691	2229		Gorai.001G211000.4, Gorai.001G211000.3, Gorai.001G211000.2, Gorai.001G211000.1
GO:0009915	phloem sucrose loading	0.0207	0.00256	0	4	7691	2229		Gorai.013G140900.4, Gorai.013G140900.3, Gorai.013G140900.2, Gorai.013G140900.1
GO:0010422	regulation of brassinosteroid biosynthetic process	0.0207	0.00256	0	4	7691	2229		Gorai.001G173700.4, Gorai.001G173700.3, Gorai.001G173700.2, Gorai.001G173700.1
GO:0046339	diacylglycerol metabolic process	0.0207	0.00256	0	4	7691	2229		Gorai.010G197900.4, Gorai.010G197900.3, Gorai.010G197900.2, Gorai.010G197900.1
GO:0010345	suberin biosynthetic process	0.0207	0.00256	0	4	7691	2229		Gorai.013G069900.1, Gorai.012G133700.1, Gorai.003G119000.2, Gorai.003G119000.1
GO:0010205	photoinhibition	0.0207	0.00256	0	4	7691	2229		Gorai.002G023400.4, Gorai.002G023400.3, Gorai.002G023400.2, Gorai.002G023400.1
GO:0019374	galactolipid metabolic process	0.0207	0.00256	0	4	7691	2229		Gorai.011G240000.2, Gorai.011G240000.1, Gorai.007G225300.1, Gorai.004G128700.4
GO:0009556	microsporogenesis	0.0207	0.00256	0	4	7691	2229		Gorai.001G211000.4, Gorai.001G211000.3, Gorai.001G211000.2, Gorai.001G211000.1
GO:0009298	GDP-mannose biosynthetic process	0.0223	0.0028	1	5	7690	2228	Gorai.007G196100.2	Gorai.007G181800.3, Gorai.007G181800.2, Gorai.007G181800.1, Gorai.008G117900.5, Gorai.008G117900.2
GO:0006865	amino acid transport	0.0238	0.00301	25	19	7666	2214	Gorai.007G009200.1, Gorai.009G259000.1, Gorai.012G123900.9, Gorai.012G123900.8, Gorai.012G123900.7, Gorai.012G123900.6, Gorai.012G123900.5, Gorai.012G123900.4, Gorai.012G123900.3, Gorai.012G123900.2, Gorai.012G123900.1, Gorai.002G112100.1, Gorai.011G240200.8, Gorai.011G240200.7, Gorai.011G240200.6, Gorai.011G240200.5, Gorai.011G240200.4, Gorai.011G240200.3, Gorai.011G240200.2, Gorai.011G240200.1,…	Gorai.013G080400.4, Gorai.013G080400.3, Gorai.013G080400.1, Gorai.011G229700.2, Gorai.011G229700.1, Gorai.012G112900.2, Gorai.012G112900.1, Gorai.013G018900.2, Gorai.013G018900.1, Gorai.011G246600.1, Gorai.012G148400.1, Gorai.004G094200.1, Gorai.001G206000.3, Gorai.001G206000.2, Gorai.001G206000.1, Gorai.004G165500.4, Gorai.004G165500.3, Gorai.004G165500.2, Gorai.004G165500.1
GO:0023014	signal transduction by phosphorylation	0.0252	0.00322	13	13	7678	2220	Gorai.003G139300.6, Gorai.003G139300.5, Gorai.003G139300.4, Gorai.003G139300.3, Gorai.003G139300.2, Gorai.003G139300.1, Gorai.002G182200.3, Gorai.002G182200.2, Gorai.002G182200.1, Gorai.013G031500.3, Gorai.013G031500.2, Gorai.013G031500.1, Gorai.008G012600.1	Gorai.013G203900.1, Gorai.001G192400.4, Gorai.001G192400.3, Gorai.001G192400.2, Gorai.001G192400.1, Gorai.005G165600.3, Gorai.005G165600.2, Gorai.005G165600.1, Gorai.008G165600.2, Gorai.008G165600.1, Gorai.008G143100.3, Gorai.008G143100.2, Gorai.008G143100.1
GO:0006744	ubiquinone biosynthetic process	0.0264	0.00341	16	14	7675	2219	Gorai.004G160600.1, Gorai.002G205900.5, Gorai.002G205900.3, Gorai.002G205900.2, Gorai.002G205900.1, Gorai.006G118800.2, Gorai.006G118800.1, Gorai.006G220300.2, Gorai.006G220300.1, Gorai.002G089200.2, Gorai.002G089200.1, Gorai.010G090300.4, Gorai.010G090300.3, Gorai.010G090300.2, Gorai.010G090300.1, Gorai.011G184000.1	CAcontig06304, Gorai.001G166700.1, Gorai.005G113500.1, Gorai.001G168000.1, Gorai.004G210700.4, Gorai.004G210700.1, Gorai.001G163400.1, Gorai.006G221100.1, Gorai.001G161100.1, Gorai.001G164200.1, Gorai.001G164600.1, Gorai.001G163500.1, Gorai.001G164700.1, Gorai.001G167800.1
GO:0007155	cell adhesion	0.0303	0.00401	4	7	7687	2226	Gorai.007G173800.1, Gorai.002G094900.1, UAcontig28327, Gorai.013G250000.1	Gorai.013G003200.1, Gorai.011G228300.2, Gorai.011G228300.1, Gorai.012G186300.4, Gorai.012G186300.3, Gorai.012G186300.2, Gorai.012G186300.1
GO:0046482	para-aminobenzoic acid metabolic process	0.0303	0.00401	4	7	7687	2226	Gorai.002G140200.1, Gorai.001G199900.2, Gorai.001G199900.1, Gorai.008G213200.3	Gorai.004G210700.4, Gorai.004G210700.1, Gorai.012G142600.5, Gorai.012G142600.4, Gorai.012G142600.3, Gorai.012G142600.2, Gorai.012G142600.1
GO:0007568	aging	0.0394	0.00554	34	22	7657	2211	Gorai.002G083100.2, Gorai.002G083100.1, Gorai.013G224100.3, Gorai.013G224100.2, Gorai.013G224100.1, Gorai.011G196400.1, Gorai.002G182200.3, Gorai.002G182200.2, Gorai.002G182200.1, Gorai.011G206700.1, Gorai.009G036000.5, Gorai.009G036000.4, Gorai.009G036000.3, Gorai.009G036000.2, Gorai.009G036000.1, Gorai.013G216000.9, Gorai.013G216000.8, Gorai.013G216000.7, Gorai.013G216000.6, Gorai.013G216000.5,…	Gorai.004G245500.8, Gorai.004G245500.7, Gorai.004G245500.6, Gorai.004G245500.5, Gorai.004G245500.4, Gorai.004G245500.3, Gorai.004G245500.2, Gorai.004G245500.1, Gorai.013G163500.5, Gorai.013G163500.4, Gorai.013G163500.3, Gorai.013G163500.2, Gorai.013G163500.1, Gorai.009G418900.4, Gorai.009G418900.3, Gorai.009G418900.2, Gorai.009G418900.1, Gorai.013G122000.2, Gorai.013G122000.1, Gorai.012G124700.3,…
GO:0010014	meristem initiation	0.0403	0.00573	3	6	7688	2227	Gorai.013G183600.1, Gorai.013G028700.1, Gorai.013G031700.1	Gorai.007G259900.1, Gorai.012G115400.1, Gorai.012G186300.4, Gorai.012G186300.3, Gorai.012G186300.2, Gorai.012G186300.1
GO:0009610	response to symbiotic fungus	0.0403	0.00573	3	6	7688	2227	Gorai.012G068600.2, Gorai.002G140200.1, Gorai.008G187600.1	Gorai.012G142600.5, Gorai.012G142600.4, Gorai.012G142600.3, Gorai.012G142600.2, Gorai.012G142600.1, Gorai.002G023900.1
GO:0010215	cellulose microfibril organization	0.0417	0.00596	8	9	7683	2224	Gorai.003G026200.8, Gorai.003G026200.7, Gorai.003G026200.6, Gorai.003G026200.5, Gorai.003G026200.4, Gorai.003G026200.3, Gorai.003G026200.2, Gorai.003G026200.1	Gorai.001G162000.1, Gorai.002G134500.8, Gorai.002G134500.7, Gorai.002G134500.6, Gorai.002G134500.5, Gorai.002G134500.4, Gorai.002G134500.3, Gorai.002G134500.2, Gorai.002G134500.1
GO:0016558	protein import into peroxisome matrix	0.0421	0.00605	13	12	7678	2221	Gorai.002G182200.3, Gorai.002G182200.2, Gorai.002G182200.1, Gorai.003G101100.3, Gorai.001G133200.6, Gorai.001G133200.5, Gorai.001G133200.4, Gorai.001G133200.2, Gorai.001G133200.1, Gorai.004G282900.3, Gorai.004G282900.2, Gorai.004G282900.1, Gorai.012G153500.5	Gorai.002G065000.8, Gorai.002G065000.7, Gorai.002G065000.6, Gorai.002G065000.5, Gorai.002G065000.4, Gorai.002G065000.3, Gorai.002G065000.2, Gorai.002G065000.1, Gorai.002G169800.3, Gorai.002G169800.2, Gorai.002G169800.1, Gorai.004G165500.3
GO terms overrepresented in Gh fibers at 28 DPA compared to 21 DPA
GO-ID	GO TERM	FALSE DISCOVERY RATE	P-VALUE	NUMBER OF SEQUENCES AT 28 DPA ASSOCIATED WITH GO	NUMBER OF SEQUENCES AT 21 DPA ASSOCIATED WITH GO	NUMBER OF SEQUENCES AT 28 DPA NOT ASSOCIATED WITH GO	NUMBER OF SEQUENCES AT 21 DPA NOT ASSOCIATED WITH GO	REFERENCE ID OF 28 DPA SEQUENCES ASSOCIATED WITH GO	REFERENCE ID OF 21 DPA SEQUENCES ASSOCIATED WITH GO
GO:0005985	sucrose metabolic process	6.86e-08	5.87e-10	142	91	7336	1933	Gorai.012G056500.1, Gorai.013G130100.1, Gorai.002G161400.1, Gorai.001G018300.2, Gorai.009G255100.4, Gorai.009G255100.3, Gorai.009G255100.2, Gorai.009G255100.1, Gorai.013G020700.2, Gorai.013G020700.1, Gorai.003G052200.1, Gorai.011G202200.1, Gorai.006G212600.5, Gorai.006G212600.4, Gorai.006G212600.3, Gorai.006G212600.2, Gorai.006G212600.1, Gorai.001G118900.3, Gorai.001G118900.2, Gorai.001G118900.1,…	Gorai.007G053000.1, Gorai.005G057300.3, Gorai.005G057300.2, Gorai.005G057300.1, Gorai.009G009700.1, Gorai.007G090100.1, Gorai.001G230200.3, Gorai.001G230200.2, Gorai.001G230200.1, Gorai.001G044700.3, Gorai.001G044700.2, Gorai.001G044700.1, Gorai.006G137600.5, Gorai.006G137600.4, Gorai.006G137600.3, Gorai.004G103500.3, Gorai.004G103500.2, Gorai.004G103500.1, Gorai.004G108900.2, Gorai.004G108900.1,…
GO:0006098	pentose-phosphate shunt	1.21e-07	1.19e-09	25	34	7453	1990	Gorai.004G192200.1, Gorai.007G308400.1, Gorai.013G037900.1, Gorai.001G123200.1, Gorai.003G163500.1, Gorai.012G114100.2, Gorai.012G114100.1, Gorai.012G016000.1, Gorai.007G162800.1, Gorai.012G172800.1, Gorai.012G116000.3, Gorai.013G101000.1, Gorai.012G045300.6, Gorai.004G255200.1, Gorai.012G045200.2, Gorai.012G045200.1, Gorai.011G267900.2, Gorai.013G068300.9, Gorai.013G068300.7, Gorai.013G068300.5,…	Gorai.009G407500.7, Gorai.009G407500.5, Gorai.009G407500.4, Gorai.009G407500.3, Gorai.009G407500.2, Gorai.009G407500.1, Gorai.009G185000.1, Gorai.011G011600.4, Gorai.011G011600.3, Gorai.011G011600.2, Gorai.011G011600.1, Gorai.007G283700.1, Gorai.009G342900.2, Gorai.009G342900.1, Gorai.013G095200.3, Gorai.013G095200.2, Gorai.013G095200.1, Gorai.009G190800.1, Gorai.006G229100.3, Gorai.006G229100.2,…
GO:0009834	secondary cell wall biogenesis	5.51e-07	6.34e-09	7	20	7471	2004	Gorai.012G100000.3, Gorai.012G100000.2, Gorai.012G100000.1, Gorai.004G196700.1, Gorai.011G063900.1, Gorai.006G015000.1, Gorai.010G006900.1	Gorai.003G124600.1, Gorai.001G131200.1, Gorai.004G057400.1, Gorai.011G279600.1, Gorai.008G130300.2, Gorai.008G130300.1, Gorai.001G238100.2, Gorai.001G238100.1, Gorai.012G111900.1, Gorai.005G197500.1, Gorai.013G256000.1, Gorai.004G063600.1, Gorai.007G112500.1, Gorai.008G200100.2, Gorai.008G200100.1, Gorai.011G202400.2, Gorai.011G202400.1, Gorai.013G269400.2, Gorai.013G269400.1, Gorai.007G378200.1
GO:0006000	fructose metabolic process	7.44e-07	9.17e-09	14	25	7464	1999	Gorai.010G004700.1, Gorai.013G158600.5, Gorai.013G158600.4, Gorai.013G158600.3, Gorai.013G158600.2, Gorai.013G158600.1, Gorai.008G063400.1, Gorai.012G107600.4, Gorai.012G107600.3, Gorai.012G107600.2, Gorai.012G107600.1, Gorai.008G055300.1, Gorai.003G146900.2, Gorai.003G146900.1	Gorai.009G407500.7, Gorai.009G407500.5, Gorai.009G407500.4, Gorai.009G407500.3, Gorai.009G407500.2, Gorai.009G407500.1, Gorai.009G185000.1, Gorai.011G011600.4, Gorai.011G011600.3, Gorai.011G011600.2, Gorai.011G011600.1, Gorai.009G342900.2, Gorai.009G342900.1, Gorai.012G107400.1, Gorai.001G025000.2, Gorai.001G025000.1, Gorai.009G029100.1, Gorai.007G181800.3, Gorai.007G181800.2, Gorai.007G181800.1,…
GO:0010043	response to zinc ion	6.51e-06	1.1e-07	10	20	7468	2004	Gorai.012G138500.3, Gorai.012G138500.2, Gorai.012G138500.1, Gorai.013G166500.1, Gorai.012G076000.2, Gorai.012G076000.1, Gorai.012G068600.2, Gorai.011G174200.2, Gorai.011G174200.1, Gorai.007G289800.2	Gorai.004G245500.8, Gorai.004G245500.7, Gorai.004G128400.3, Gorai.004G245500.6, Gorai.004G128400.2, Gorai.004G245500.5, Gorai.004G128400.1, Gorai.004G245500.4, Gorai.004G245500.3, Gorai.004G245500.2, Gorai.004G245500.1, Gorai.010G127400.1, Gorai.002G057200.2, Gorai.002G057200.1, Gorai.013G122000.3, Gorai.013G122000.2, Gorai.013G122000.1, Gorai.010G100600.1, Gorai.004G210800.2, Gorai.004G210800.1
GO:0005982	starch metabolic process	1.07e-05	2.06e-07	181	96	7297	1928	Gorai.012G056500.1, Gorai.013G130100.1, Gorai.002G161400.1, Gorai.001G018300.2, Gorai.009G255100.4, Gorai.009G255100.3, Gorai.009G255100.2, Gorai.009G255100.1, Gorai.013G020700.2, Gorai.013G020700.1, Gorai.003G052200.1, Gorai.011G202200.1, Gorai.006G212600.5, Gorai.006G212600.4, Gorai.006G212600.3, Gorai.006G212600.2, Gorai.006G212600.1, Gorai.012G025200.6, Gorai.012G025200.4, Gorai.012G025200.2,…	Gorai.005G057300.3, Gorai.005G057300.2, Gorai.005G057300.1, Gorai.009G009700.1, Gorai.007G090100.1, Gorai.001G230200.3, Gorai.001G230200.2, Gorai.001G230200.1, Gorai.001G044700.3, Gorai.001G044700.2, Gorai.001G044700.1, Gorai.006G137600.5, Gorai.006G137600.4, Gorai.006G137600.3, Gorai.004G103500.3, Gorai.004G103500.2, Gorai.004G103500.1, Gorai.004G108900.2, Gorai.004G108900.1, Gorai.004G092500.3,…
GO:0010143	cutin biosynthetic process	2.3e-05	5.24e-07	3	13	7475	2011	Gorai.012G112800.1, Gorai.011G229800.1, Gorai.006G181200.1	Gorai.001G145200.10, Gorai.012G081500.3, Gorai.012G081500.2, Gorai.012G081500.1, Gorai.001G145200.9, Gorai.001G145200.8, Gorai.001G145200.7, Gorai.001G145200.6, Gorai.001G145200.5, Gorai.001G145200.4, Gorai.001G145200.3, Gorai.001G145200.2, Gorai.001G145200.1
GO:0007178	transmembrane receptor protein serine/threonine kinase signaling pathway	2.37e-05	5.51e-07	45	38	7433	1986	Gorai.002G186700.1, Gorai.010G221900.2, Gorai.010G221900.1, Gorai.004G225900.1, Gorai.003G139900.3, Gorai.003G139900.2, Gorai.003G139900.1, Gorai.008G002700.3, Gorai.008G002700.2, Gorai.008G002700.1, Gorai.005G112100.1, Gorai.003G155700.7, Gorai.001G186800.8, Gorai.001G186800.7, Gorai.001G186800.6, Gorai.001G186800.5, Gorai.001G186800.4, Gorai.001G186800.3, Gorai.001G186800.2, Gorai.001G186800.1,…	Gorai.012G041500.1, Gorai.013G156000.3, Gorai.013G156000.1, Gorai.009G103800.3, Gorai.009G103800.2, Gorai.009G103800.1, Gorai.012G040400.1, Gorai.002G080700.8, Gorai.002G080700.7, Gorai.002G080700.6, Gorai.002G080700.5, Gorai.002G080700.4, Gorai.002G080700.3, Gorai.002G080700.2, Gorai.002G080700.1, Gorai.007G332300.4, Gorai.007G332300.3, Gorai.012G170900.1, Gorai.007G332300.1, Gorai.007G102400.2,…
GO:0015996	chlorophyll catabolic process	5.54e-05	1.48e-06	5	14	7473	2010	Gorai.002G182200.3, Gorai.002G182200.2, Gorai.002G182200.1, Gorai.003G044700.6, Gorai.010G181400.3	Gorai.002G133800.5, Gorai.002G133800.4, Gorai.002G133800.3, Gorai.002G133800.2, Gorai.002G133800.1, Gorai.002G065000.8, Gorai.002G065000.7, Gorai.002G065000.6, Gorai.002G065000.5, Gorai.002G065000.4, Gorai.002G065000.3, Gorai.002G065000.2, Gorai.002G065000.1, Gorai.012G148400.1
GO:0030206	chondroitin sulfate biosynthetic process	6e-05	1.68e-06	1	10	7477	2014	Gorai.003G026800.1	Gorai.002G089700.4, Gorai.002G089700.3, Gorai.010G031000.2, Gorai.010G031000.1, Gorai.006G168500.2, Gorai.006G168500.1, Gorai.006G208900.1, Gorai.013G168800.3, Gorai.013G168800.2, Gorai.013G168800.1
GO:0006535	cysteine biosynthetic process from serine	7.06e-05	2.03e-06	2	11	7476	2013	Gorai.006G239500.1, Gorai.007G100600.1	Gorai.004G245500.8, Gorai.004G245500.7, Gorai.004G245500.6, Gorai.004G245500.5, Gorai.004G245500.4, Gorai.004G245500.3, Gorai.004G245500.2, Gorai.004G245500.1, Gorai.013G122000.3, Gorai.013G122000.2, Gorai.013G122000.1
GO:0000186	activation of MAPKK activity	8.6e-05	2.56e-06	30	29	7448	1995	Gorai.010G221900.2, Gorai.010G221900.1, Gorai.004G225900.1, Gorai.008G002700.3, Gorai.008G002700.2, Gorai.008G002700.1, Gorai.005G112100.1, Gorai.001G186800.8, Gorai.001G186800.7, Gorai.001G186800.6, Gorai.001G186800.5, Gorai.001G186800.4, Gorai.001G186800.3, Gorai.001G186800.2, Gorai.001G186800.1, Gorai.006G149500.2, Gorai.004G213200.1, Gorai.008G119900.4, Gorai.008G119900.3, Gorai.008G119900.2,…	Gorai.013G156000.3, Gorai.013G156000.1, Gorai.012G040400.1, Gorai.002G080700.8, Gorai.002G080700.7, Gorai.002G080700.6, Gorai.002G080700.5, Gorai.002G080700.4, Gorai.002G080700.3, Gorai.002G080700.2, Gorai.002G080700.1, Gorai.012G170900.1, Gorai.007G102400.2, Gorai.007G102400.1, Gorai.009G376100.9, Gorai.009G376100.8, Gorai.009G376100.7, Gorai.009G376100.6, Gorai.009G376100.5, Gorai.009G376100.4,…
GO:0018106	peptidyl-histidine phosphorylation	9.75e-05	2.95e-06	7	15	7471	2009	Gorai.002G182200.3, Gorai.002G182200.2, Gorai.002G182200.1, Gorai.013G031500.3, Gorai.013G031500.2, Gorai.013G031500.1, Gorai.011G205200.1	Gorai.013G203900.1, Gorai.005G165600.3, Gorai.005G165600.2, Gorai.005G165600.1, Gorai.008G165600.2, Gorai.008G165600.1, Gorai.008G143100.3, Gorai.008G143100.2, Gorai.008G143100.1, Gorai.002G014600.6, Gorai.002G014600.5, Gorai.002G014600.4, Gorai.002G014600.3, Gorai.002G014600.2, Gorai.002G014600.1
GO:0006572	tyrosine catabolic process	0.000125	4.19e-06	0	8	7478	2016		Gorai.002G065000.8, Gorai.002G065000.7, Gorai.002G065000.6, Gorai.002G065000.5, Gorai.002G065000.4, Gorai.002G065000.3, Gorai.002G065000.2, Gorai.002G065000.1
GO:0006014	D-ribose metabolic process	0.000125	4.19e-06	0	8	7478	2016		Gorai.006G229100.3, Gorai.006G229100.2, Gorai.006G229100.1, Gorai.006G196700.2, Gorai.006G196700.1, Gorai.011G141600.3, Gorai.011G141600.2, Gorai.011G141600.1
GO:0005992	trehalose biosynthetic process	0.000216	7.64e-06	3	11	7475	2013	Gorai.007G033200.3, Gorai.007G033200.2, Gorai.007G033200.1	Gorai.004G103500.3, Gorai.004G103500.2, Gorai.004G103500.1, Gorai.011G037000.2, Gorai.011G037000.1, Gorai.002G046400.1, Gorai.004G183400.3, Gorai.004G183400.2, Gorai.004G183400.1, Gorai.008G282000.2, Gorai.008G282000.1
GO:0009556	microsporogenesis	0.000466	1.97e-05	0	7	7478	2017		Gorai.004G092500.3, Gorai.004G092500.2, Gorai.004G092500.1, Gorai.001G211000.4, Gorai.001G211000.3, Gorai.001G211000.2, Gorai.001G211000.1
GO:0009636	response to toxic substance	0.000671	3.06e-05	1	8	7477	2016	Gorai.005G016500.1	Gorai.004G091300.1, Gorai.004G128400.3, Gorai.004G128400.2, Gorai.004G128400.1, Gorai.010G094900.1, Gorai.004G210800.2, Gorai.004G210800.1, Gorai.008G124100.1
GO:0006096	glycolysis	0.0013	6.62e-05	66	41	7412	1983	Gorai.003G006000.1, Gorai.013G224100.3, Gorai.013G224100.2, Gorai.013G224100.1, Gorai.001G268500.4, Gorai.001G268500.3, Gorai.001G268500.2, Gorai.001G268500.1, Gorai.002G007800.2, Gorai.002G115100.5, Gorai.002G115100.4, Gorai.002G115100.1, Gorai.007G031000.3, Gorai.007G031000.2, Gorai.007G031000.1, Gorai.012G018100.1, Gorai.012G107300.3, Gorai.009G072900.5, Gorai.009G072900.4, Gorai.009G072900.3,…	Gorai.001G261100.2, Gorai.009G407500.7, Gorai.009G407500.5, Gorai.009G407500.4, Gorai.009G407500.3, Gorai.009G407500.2, Gorai.009G407500.1, Gorai.008G130900.1, Gorai.009G185000.1, Gorai.002G133800.5, Gorai.002G133800.4, Gorai.002G133800.3, Gorai.002G133800.2, Gorai.002G133800.1, Gorai.011G011600.4, Gorai.011G011600.3, Gorai.011G011600.2, Gorai.011G011600.1, Gorai.012G018200.8, Gorai.012G018200.6,…
GO:0006424	glutamyl-tRNA aminoacylation	0.0016	9.29e-05	0	6	7478	2018		Gorai.002G014600.6, Gorai.002G014600.5, Gorai.002G014600.4, Gorai.002G014600.3, Gorai.002G014600.2, Gorai.002G014600.1
GO:0035235	ionotropic glutamate receptor signaling pathway	0.0016	9.29e-05	0	6	7478	2018		Gorai.013G064100.2, Gorai.013G064100.1, Gorai.013G100600.5, Gorai.013G100600.3, Gorai.013G100600.2, Gorai.013G100600.1
GO:0009878	nodule morphogenesis	0.0016	9.29e-05	0	6	7478	2018		Gorai.013G016700.1, Gorai.011G290400.5, Gorai.011G290400.4, Gorai.011G290400.3, Gorai.011G290400.2, Gorai.011G290400.1
GO:0050821	protein stabilization	0.0016	9.29e-05	0	6	7478	2018		Gorai.003G155600.1, Gorai.001G183300.5, Gorai.001G183300.4, Gorai.001G183300.3, Gorai.001G183300.2, Gorai.001G183300.1
GO:0006559	L-phenylalanine catabolic process	0.00202	0.000124	2	8	7476	2016	Gorai.006G166000.1, Gorai.002G248000.1	Gorai.002G065000.8, Gorai.002G065000.7, Gorai.002G065000.6, Gorai.002G065000.5, Gorai.002G065000.4, Gorai.002G065000.3, Gorai.002G065000.2, Gorai.002G065000.1
GO:0010150	leaf senescence	0.00218	0.000136	6	11	7472	2013	Gorai.002G182200.3, Gorai.002G182200.2, Gorai.002G182200.1, Gorai.009G321100.1, Gorai.003G097500.1, Gorai.010G219200.1	Gorai.011G021600.1, Gorai.012G124700.3, Gorai.012G124700.2, Gorai.012G124700.1, Gorai.005G238500.8, Gorai.005G238500.6, Gorai.005G238500.5, Gorai.005G238500.4, Gorai.005G238500.3, Gorai.005G238500.2, Gorai.005G238500.1
GO:0006012	galactose metabolic process	0.00306	0.000204	25	21	7453	2003	Gorai.002G125000.1, Gorai.011G181500.1, Gorai.009G198100.2, Gorai.009G198100.1, Gorai.010G004700.1, Gorai.003G059500.1, Gorai.003G011900.1, Gorai.008G063400.1, Gorai.007G198900.5, Gorai.007G198900.4, Gorai.002G197200.3, Gorai.002G197200.2, Gorai.002G197200.1, Gorai.012G107600.4, Gorai.012G107600.3, Gorai.012G107600.2, Gorai.012G107600.1, Gorai.008G244600.2, Gorai.008G244600.1, Gorai.N027400.1, Go…	Gorai.009G002000.3, Gorai.009G002000.2, Gorai.009G002000.1, Gorai.009G185000.1, Gorai.011G011600.4, Gorai.011G011600.3, Gorai.011G011600.2, Gorai.011G011600.1, Gorai.011G155500.2, Gorai.009G078400.2, Gorai.009G078400.1, Gorai.001G025000.2, Gorai.001G025000.1, Gorai.009G029100.1, Gorai.010G220700.3, Gorai.010G220700.2, Gorai.010G220700.1, Gorai.008G282000.2, Gorai.008G282000.1, Gorai.009G140800.2,…
GO:0019643	reductive tricarboxylic acid cycle	0.00347	0.000234	10	13	7468	2011	Gorai.002G063300.2, Gorai.002G063300.1, Gorai.003G005900.1, Gorai.002G030200.6, Gorai.002G030200.4, Gorai.002G030200.3, Gorai.001G074600.1, Gorai.011G174200.2, Gorai.011G174200.1, Gorai.002G061400.1	Gorai.007G037800.2, Gorai.007G037800.1, Gorai.008G187900.2, Gorai.008G187900.1, Gorai.012G012200.3, Gorai.012G012200.2, Gorai.012G012200.1, Gorai.001G141300.2, Gorai.001G141300.1, Gorai.011G200100.4, Gorai.011G200100.3, Gorai.011G200100.2, Gorai.011G200100.1
GO:0006493	protein O-linked glycosylation	0.0057	0.000437	0	5	7478	2019		Gorai.011G150500.5, Gorai.011G150500.4, Gorai.011G150500.3, Gorai.011G150500.2, Gorai.011G150500.1
GO:0010345	suberin biosynthetic process	0.0057	0.000437	0	5	7478	2019		Gorai.013G069900.1, Gorai.012G133700.1, Gorai.003G119000.2, Gorai.003G119000.1, Gorai.011G267100.1
GO:0019307	mannose biosynthetic process	0.0057	0.000437	0	5	7478	2019		Gorai.008G117900.5, Gorai.008G117900.4, Gorai.008G117900.3, Gorai.008G117900.2, Gorai.008G117900.1
GO:0035434	copper ion transmembrane transport	0.00606	0.000471	2	7	7476	2017	Gorai.011G049700.1, Gorai.010G089200.1	Gorai.008G049700.3, Gorai.008G049700.2, Gorai.008G049700.1, Gorai.010G100600.1, Gorai.004G210800.2, Gorai.004G210800.1, Gorai.013G221100.1
GO:0009816	defense response to bacterium, incompatible interaction	0.00606	0.000471	2	7	7476	2017	Gorai.012G137300.1, Gorai.008G245000.1	Gorai.003G155600.1, Gorai.008G012100.5, Gorai.008G012100.4, Gorai.008G012100.3, Gorai.008G012100.2, Gorai.008G012100.1, Gorai.006G091900.1
GO:0007268	synaptic transmission	0.00667	0.000532	1	6	7477	2018	Gorai.008G255100.1	Gorai.013G064100.2, Gorai.013G064100.1, Gorai.013G100600.5, Gorai.013G100600.3, Gorai.013G100600.2, Gorai.013G100600.1
GO:0019310	inositol catabolic process	0.00759	0.000621	5	9	7473	2015	Gorai.009G138300.5, Gorai.009G138300.4, Gorai.009G138300.3, Gorai.009G138300.2, Gorai.009G138300.1	Gorai.010G079700.9, Gorai.010G079700.8, Gorai.010G079700.7, Gorai.010G079700.6, Gorai.010G079700.5, Gorai.010G079700.4, Gorai.010G079700.3, Gorai.010G079700.2, Gorai.010G079700.1
GO:0015706	nitrate transport	0.0115	0.000977	9	11	7469	2013	Gorai.002G007800.2, Gorai.012G018100.1, Gorai.011G137200.1, Gorai.004G037400.2, Gorai.004G037400.1, Gorai.001G272000.4, Gorai.001G272000.3, Gorai.001G272000.2, Gorai.001G272000.1	Gorai.002G169800.3, Gorai.002G169800.2, Gorai.002G169800.1, Gorai.012G018200.8, Gorai.012G018200.6, Gorai.012G018200.4, Gorai.012G018200.2, Gorai.013G218200.1, Gorai.004G210700.4, Gorai.004G210700.1, Gorai.004G187700.1
GO:0043101	purine-containing compound salvage	0.0145	0.00128	3	7	7475	2017	Gorai.008G237200.1, Gorai.009G219000.3, Gorai.009G219000.2	Gorai.009G127400.5, Gorai.009G127400.4, Gorai.009G127400.3, Gorai.009G127400.2, Gorai.009G127400.1, Gorai.009G313300.2, Gorai.009G313300.1
GO:0006002	fructose 6-phosphate metabolic process	0.0186	0.00174	2	6	7476	2018	Gorai.003G146900.2, Gorai.003G146900.1	Gorai.009G185000.1, Gorai.011G011600.4, Gorai.011G011600.3, Gorai.011G011600.1, Gorai.001G025000.1, Gorai.009G029100.1
GO:0010105	negative regulation of ethylene mediated signaling pathway	0.0186	0.00174	2	6	7476	2018	Gorai.004G287200.2, Gorai.004G287200.1	Gorai.002G014600.6, Gorai.002G014600.5, Gorai.002G014600.4, Gorai.002G014600.3, Gorai.002G014600.2, Gorai.002G014600.1
GO:0006914	autophagy	0.0201	0.00191	5	8	7473	2016	Gorai.001G176400.1, Gorai.005G031400.4, Gorai.004G215600.2, Gorai.004G215600.1, Gorai.004G152100.1	Gorai.001G057000.1, Gorai.005G238500.8, Gorai.005G238500.6, Gorai.005G238500.5, Gorai.005G238500.4, Gorai.005G238500.3, Gorai.005G238500.2, Gorai.005G238500.1
GO:0006874	cellular calcium ion homeostasis	0.0201	0.00205	0	4	7478	2020		Gorai.013G064100.2, Gorai.013G064100.1, Gorai.008G282000.2, Gorai.008G282000.1
GO:0007216	G-protein coupled glutamate receptor signaling pathway	0.0201	0.00205	0	4	7478	2020		Gorai.013G100600.5, Gorai.013G100600.3, Gorai.013G100600.2, Gorai.013G100600.1
GO:0007142	male meiosis II	0.0201	0.00205	0	4	7478	2020		Gorai.001G211000.4, Gorai.001G211000.3, Gorai.001G211000.2, Gorai.001G211000.1
GO:2001295	malonyl-CoA biosynthetic process	0.0201	0.00205	0	4	7478	2020		Gorai.004G276900.1, Gorai.012G151800.1, Gorai.003G155100.2, Gorai.003G155100.1
GO:0009915	phloem sucrose loading	0.0201	0.00205	0	4	7478	2020		Gorai.013G140900.4, Gorai.013G140900.3, Gorai.013G140900.2, Gorai.013G140900.1
GO:0016926	protein desumoylation	0.0201	0.00205	0	4	7478	2020		Gorai.011G198500.1, Gorai.012G170900.1, Gorai.011G200100.4, Gorai.011G200100.2
GO:0010205	photoinhibition	0.0201	0.00205	0	4	7478	2020		Gorai.002G023400.4, Gorai.002G023400.3, Gorai.002G023400.2, Gorai.002G023400.1
GO:0050665	hydrogen peroxide biosynthetic process	0.0201	0.00205	0	4	7478	2020		Gorai.011G198500.1, Gorai.012G170900.1, Gorai.011G200100.4, Gorai.011G200100.2
GO:0010417	glucuronoxylan biosynthetic process	0.0207	0.00216	1	5	7477	2019	Gorai.003G026800.1	Gorai.009G205300.1, Gorai.005G197500.1, Gorai.013G269400.2, Gorai.013G269400.1, Gorai.010G012700.1
GO:0048481	ovule development	0.0247	0.00268	11	11	7467	2013	Gorai.013G040500.3, Gorai.003G139900.3, Gorai.003G139900.2, Gorai.003G139900.1, Gorai.011G190400.3, Gorai.008G142700.1, Gorai.005G083200.5, Gorai.005G083200.4, Gorai.005G083200.3, Gorai.005G083200.2, Gorai.005G083200.1	Gorai.003G156000.1, Gorai.013G268400.3, Gorai.002G014600.6, Gorai.002G014600.5, Gorai.002G014600.4, Gorai.002G014600.3, Gorai.002G014600.2, Gorai.002G014600.1, Gorai.011G016200.3, Gorai.011G016200.2, Gorai.011G016200.1
GO:0042732	D-xylose metabolic process	0.0261	0.00288	4	7	7474	2017	Gorai.011G110200.2, Gorai.011G110200.1, Gorai.003G146900.2, Gorai.003G146900.1	Gorai.011G256100.7, Gorai.011G256100.6, Gorai.011G256100.5, Gorai.011G256100.4, Gorai.011G256100.3, Gorai.011G256100.2, Gorai.011G256100.1
GO:0009751	response to salicylic acid stimulus	0.0302	0.00345	36	22	7442	2002	Gorai.012G149000.1, Gorai.011G178600.1, Gorai.002G007800.2, Gorai.002G182200.3, Gorai.002G182200.2, Gorai.002G182200.1, Gorai.003G139900.2, Gorai.012G013900.1, Gorai.005G055200.1, Gorai.006G148600.1, Gorai.012G018100.1, Gorai.004G267900.1, Gorai.013G063000.2, Gorai.013G063000.1, Gorai.003G029700.3, Gorai.003G029700.2, Gorai.003G029700.1, Gorai.013G097200.1, Gorai.012G059700.1, Gorai.012G037300.3,…	Gorai.013G268700.1, Gorai.012G018200.8, Gorai.012G018200.6, Gorai.012G018200.4, Gorai.012G018200.2, Gorai.013G163500.5, Gorai.013G163500.4, Gorai.013G163500.3, Gorai.013G163500.2, Gorai.013G163500.1, Gorai.009G418900.4, Gorai.009G418900.3, Gorai.009G418900.2, Gorai.009G418900.1, Gorai.008G071900.1, Gorai.012G124700.3, Gorai.012G124700.2, Gorai.012G124700.1, Gorai.009G394100.2, Gorai.009G394100.1,…
GO:0050832	defense response to fungus	0.031	0.00356	46	26	7432	1998	Gorai.005G060900.1, Gorai.013G200400.1, Gorai.002G007800.2, Gorai.003G139900.2, Gorai.004G075900.2, Gorai.010G231100.2, Gorai.010G231100.1, Gorai.011G108000.2, Gorai.011G108000.1, Gorai.003G029900.4, Gorai.003G029900.3, Gorai.003G029900.2, Gorai.003G029900.1, Gorai.011G289400.1, Gorai.003G170000.1, Gorai.008G272100.1, Gorai.006G148600.1, Gorai.012G018100.1, Gorai.013G215700.1, Gorai.003G044700.6,…	Gorai.002G133800.5, Gorai.002G133800.4, Gorai.002G133800.3, Gorai.002G133800.2, Gorai.002G133800.1, Gorai.012G018200.8, Gorai.012G018200.6, Gorai.012G018200.4, Gorai.012G018200.2, Gorai.004G057400.1, Gorai.004G210700.4, Gorai.004G210700.1, Gorai.010G127400.1, Gorai.001G238100.2, Gorai.001G238100.1, Gorai.007G280400.1, Gorai.009G394100.2, Gorai.009G394100.1, Gorai.012G104100.1, Gorai.006G172600.1,…
GO:0006094	gluconeogenesis	0.0312	0.00358	63	33	7415	1991	Gorai.009G048000.2, Gorai.009G048000.1, Gorai.001G268500.4, Gorai.001G268500.3, Gorai.001G268500.2, Gorai.001G268500.1, Gorai.007G031000.3, Gorai.007G031000.2, Gorai.007G031000.1, Gorai.005G007600.2, Gorai.005G007600.1, Gorai.005G131500.9, Gorai.005G131500.8, Gorai.005G131500.7, Gorai.005G131500.6, Gorai.005G131500.5, Gorai.005G131500.3, Gorai.005G131500.2, Gorai.005G131500.1, Gorai.012G107300.3,…	Gorai.001G261100.2, Gorai.009G407500.7, Gorai.009G407500.5, Gorai.009G407500.4, Gorai.009G407500.3, Gorai.009G407500.2, Gorai.009G407500.1, Gorai.008G130900.1, Gorai.009G185000.1, Gorai.011G011600.4, Gorai.011G011600.3, Gorai.011G011600.2, Gorai.011G011600.1, Gorai.009G342900.2, Gorai.009G342900.1, Gorai.010G233900.3, Gorai.010G233900.2, Gorai.010G233900.1, Gorai.001G025000.2, Gorai.001G025000.1,…
GO:0010025	wax biosynthetic process	0.0328	0.00382	15	13	7463	2011	Gorai.009G073800.4, Gorai.009G073800.3, Gorai.009G073800.1, Gorai.012G070200.1, Gorai.013G242200.8, Gorai.013G242200.7, Gorai.013G242200.6, Gorai.013G242200.5, Gorai.013G242200.4, Gorai.013G242200.3, Gorai.013G242200.2, Gorai.013G242200.1, Gorai.011G260500.3, Gorai.011G260500.2, Gorai.011G260500.1	Gorai.001G145200.10, Gorai.012G081500.3, Gorai.012G081500.2, Gorai.012G081500.1, Gorai.001G145200.9, Gorai.001G145200.8, Gorai.001G145200.7, Gorai.001G145200.6, Gorai.001G145200.5, Gorai.001G145200.4, Gorai.001G145200.3, Gorai.001G145200.2, Gorai.001G145200.1
GO:0010215	cellulose microfibril organization	0.0343	0.00403	8	9	7470	2015	Gorai.003G026200.8, Gorai.003G026200.7, Gorai.003G026200.6, Gorai.003G026200.5, Gorai.003G026200.4, Gorai.003G026200.3, Gorai.003G026200.2, Gorai.003G026200.1	Gorai.001G162000.1, Gorai.002G134500.8, Gorai.002G134500.7, Gorai.002G134500.6, Gorai.002G134500.5, Gorai.002G134500.4, Gorai.002G134500.3, Gorai.002G134500.2, Gorai.002G134500.1
GO:0006071	glycerol metabolic process	0.0362	0.00428	3	6	7475	2018	Gorai.002G094900.3, Gorai.002G094900.2, Gorai.002G094900.1	Gorai.009G262200.5, Gorai.009G262200.4, Gorai.009G262200.3, Gorai.009G262200.2, Gorai.005G134000.5, Gorai.005G134000.1
GO:0009298	GDP-mannose biosynthetic process	0.0482	0.00622	2	5	7476	2019	Gorai.008G063400.1, Gorai.008G055300.1	Gorai.007G181800.3, Gorai.007G181800.2, Gorai.007G181800.1, Gorai.008G117900.5, Gorai.008G117900.2
GO:0000186	activation of MAPKK activity	8.6e-05	2.56e-06	30	29	7448	1995	Gorai.010G221900.2, Gorai.010G221900.1, Gorai.004G225900.1, Gorai.008G002700.3, Gorai.008G002700.2, Gorai.008G002700.1, Gorai.005G112100.1, Gorai.001G186800.8, Gorai.001G186800.7, Gorai.001G186800.6, Gorai.001G186800.5, Gorai.001G186800.4, Gorai.001G186800.3, Gorai.001G186800.2, Gorai.001G186800.1, Gorai.006G149500.2, Gorai.004G213200.1, Gorai.008G119900.4, Gorai.008G119900.3, Gorai.008G119900.2,…	Gorai.013G156000.3, Gorai.013G156000.1, Gorai.012G040400.1, Gorai.002G080700.8, Gorai.002G080700.7, Gorai.002G080700.6, Gorai.002G080700.5, Gorai.002G080700.4, Gorai.002G080700.3, Gorai.002G080700.2, Gorai.002G080700.1, Gorai.012G170900.1, Gorai.007G102400.2, Gorai.007G102400.1, Gorai.009G376100.9, Gorai.009G376100.8, Gorai.009G376100.7, Gorai.009G376100.6, Gorai.009G376100.5, Gorai.009G376100.4,…
GO:0018106	peptidyl-histidine phosphorylation	9.75e-05	2.95e-06	7	15	7471	2009	Gorai.002G182200.3, Gorai.002G182200.2, Gorai.002G182200.1, Gorai.013G031500.3, Gorai.013G031500.2, Gorai.013G031500.1, Gorai.011G205200.1	Gorai.013G203900.1, Gorai.005G165600.3, Gorai.005G165600.2, Gorai.005G165600.1, Gorai.008G165600.2, Gorai.008G165600.1, Gorai.008G143100.3, Gorai.008G143100.2, Gorai.008G143100.1, Gorai.002G014600.6, Gorai.002G014600.5, Gorai.002G014600.4, Gorai.002G014600.3, Gorai.002G014600.2, Gorai.002G014600.1
GO:0006572	tyrosine catabolic process	0.000125	4.19e-06	0	8	7478	2016		Gorai.002G065000.8, Gorai.002G065000.7, Gorai.002G065000.6, Gorai.002G065000.5, Gorai.002G065000.4, Gorai.002G065000.3, Gorai.002G065000.2, Gorai.002G065000.1
GO:0006014	D-ribose metabolic process	0.000125	4.19e-06	0	8	7478	2016		Gorai.006G229100.3, Gorai.006G229100.2, Gorai.006G229100.1, Gorai.006G196700.2, Gorai.006G196700.1, Gorai.011G141600.3, Gorai.011G141600.2, Gorai.011G141600.1
GO:0005992	trehalose biosynthetic process	0.000216	7.64e-06	3	11	7475	2013	Gorai.007G033200.3, Gorai.007G033200.2, Gorai.007G033200.1	Gorai.004G103500.3, Gorai.004G103500.2, Gorai.004G103500.1, Gorai.011G037000.2, Gorai.011G037000.1, Gorai.002G046400.1, Gorai.004G183400.3, Gorai.004G183400.2, Gorai.004G183400.1, Gorai.008G282000.2, Gorai.008G282000.1
GO:0009556	microsporogenesis	0.000466	1.97e-05	0	7	7478	2017		Gorai.004G092500.3, Gorai.004G092500.2, Gorai.004G092500.1, Gorai.001G211000.4, Gorai.001G211000.3, Gorai.001G211000.2, Gorai.001G211000.1
GO:0009636	response to toxic substance	0.000671	3.06e-05	1	8	7477	2016	Gorai.005G016500.1	Gorai.004G091300.1, Gorai.004G128400.3, Gorai.004G128400.2, Gorai.004G128400.1, Gorai.010G094900.1, Gorai.004G210800.2, Gorai.004G210800.1, Gorai.008G124100.1
GO:0006096	glycolysis	0.0013	6.62e-05	66	41	7412	1983	Gorai.003G006000.1, Gorai.013G224100.3, Gorai.013G224100.2, Gorai.013G224100.1, Gorai.001G268500.4, Gorai.001G268500.3, Gorai.001G268500.2, Gorai.001G268500.1, Gorai.002G007800.2, Gorai.002G115100.5, Gorai.002G115100.4, Gorai.002G115100.1, Gorai.007G031000.3, Gorai.007G031000.2, Gorai.007G031000.1, Gorai.012G018100.1, Gorai.012G107300.3, Gorai.009G072900.5, Gorai.009G072900.4, Gorai.009G072900.3,…	Gorai.001G261100.2, Gorai.009G407500.7, Gorai.009G407500.5, Gorai.009G407500.4, Gorai.009G407500.3, Gorai.009G407500.2, Gorai.009G407500.1, Gorai.008G130900.1, Gorai.009G185000.1, Gorai.002G133800.5, Gorai.002G133800.4, Gorai.002G133800.3, Gorai.002G133800.2, Gorai.002G133800.1, Gorai.011G011600.4, Gorai.011G011600.3, Gorai.011G011600.2, Gorai.011G011600.1, Gorai.012G018200.8, Gorai.012G018200.6,…
GO:0006424	glutamyl-tRNA aminoacylation	0.0016	9.29e-05	0	6	7478	2018		Gorai.002G014600.6, Gorai.002G014600.5, Gorai.002G014600.4, Gorai.002G014600.3, Gorai.002G014600.2, Gorai.002G014600.1
GO:0035235	ionotropic glutamate receptor signaling pathway	0.0016	9.29e-05	0	6	7478	2018		Gorai.013G064100.2, Gorai.013G064100.1, Gorai.013G100600.5, Gorai.013G100600.3, Gorai.013G100600.2, Gorai.013G100600.1
GO:0009878	nodule morphogenesis	0.0016	9.29e-05	0	6	7478	2018		Gorai.013G016700.1, Gorai.011G290400.5, Gorai.011G290400.4, Gorai.011G290400.3, Gorai.011G290400.2, Gorai.011G290400.1
GO:0050821	protein stabilization	0.0016	9.29e-05	0	6	7478	2018		Gorai.003G155600.1, Gorai.001G183300.5, Gorai.001G183300.4, Gorai.001G183300.3, Gorai.001G183300.2, Gorai.001G183300.1
GO:0006559	L-phenylalanine catabolic process	0.00202	0.000124	2	8	7476	2016	Gorai.006G166000.1, Gorai.002G248000.1	Gorai.002G065000.8, Gorai.002G065000.7, Gorai.002G065000.6, Gorai.002G065000.5, Gorai.002G065000.4, Gorai.002G065000.3, Gorai.002G065000.2, Gorai.002G065000.1
GO:0010150	leaf senescence	0.00218	0.000136	6	11	7472	2013	Gorai.002G182200.3, Gorai.002G182200.2, Gorai.002G182200.1, Gorai.009G321100.1, Gorai.003G097500.1, Gorai.010G219200.1	Gorai.011G021600.1, Gorai.012G124700.3, Gorai.012G124700.2, Gorai.012G124700.1, Gorai.005G238500.8, Gorai.005G238500.6, Gorai.005G238500.5, Gorai.005G238500.4, Gorai.005G238500.3, Gorai.005G238500.2, Gorai.005G238500.1
GO:0006012	galactose metabolic process	0.00306	0.000204	25	21	7453	2003	Gorai.002G125000.1, Gorai.011G181500.1, Gorai.009G198100.2, Gorai.009G198100.1, Gorai.010G004700.1, Gorai.003G059500.1, Gorai.003G011900.1, Gorai.008G063400.1, Gorai.007G198900.5, Gorai.007G198900.4, Gorai.002G197200.3, Gorai.002G197200.2, Gorai.002G197200.1, Gorai.012G107600.4, Gorai.012G107600.3, Gorai.012G107600.2, Gorai.012G107600.1, Gorai.008G244600.2, Gorai.008G244600.1, Gorai.N027400.1, Go…	Gorai.009G002000.3, Gorai.009G002000.2, Gorai.009G002000.1, Gorai.009G185000.1, Gorai.011G011600.4, Gorai.011G011600.3, Gorai.011G011600.2, Gorai.011G011600.1, Gorai.011G155500.2, Gorai.009G078400.2, Gorai.009G078400.1, Gorai.001G025000.2, Gorai.001G025000.1, Gorai.009G029100.1, Gorai.010G220700.3, Gorai.010G220700.2, Gorai.010G220700.1, Gorai.008G282000.2, Gorai.008G282000.1, Gorai.009G140800.2,…
GO:0019643	reductive tricarboxylic acid cycle	0.00347	0.000234	10	13	7468	2011	Gorai.002G063300.2, Gorai.002G063300.1, Gorai.003G005900.1, Gorai.002G030200.6, Gorai.002G030200.4, Gorai.002G030200.3, Gorai.001G074600.1, Gorai.011G174200.2, Gorai.011G174200.1, Gorai.002G061400.1	Gorai.007G037800.2, Gorai.007G037800.1, Gorai.008G187900.2, Gorai.008G187900.1, Gorai.012G012200.3, Gorai.012G012200.2, Gorai.012G012200.1, Gorai.001G141300.2, Gorai.001G141300.1, Gorai.011G200100.4, Gorai.011G200100.3, Gorai.011G200100.2, Gorai.011G200100.1
GO:0006493	protein O-linked glycosylation	0.0057	0.000437	0	5	7478	2019		Gorai.011G150500.5, Gorai.011G150500.4, Gorai.011G150500.3, Gorai.011G150500.2, Gorai.011G150500.1
GO:0010345	suberin biosynthetic process	0.0057	0.000437	0	5	7478	2019		Gorai.013G069900.1, Gorai.012G133700.1, Gorai.003G119000.2, Gorai.003G119000.1, Gorai.011G267100.1
GO:0019307	mannose biosynthetic process	0.0057	0.000437	0	5	7478	2019		Gorai.008G117900.5, Gorai.008G117900.4, Gorai.008G117900.3, Gorai.008G117900.2, Gorai.008G117900.1
GO:0035434	copper ion transmembrane transport	0.00606	0.000471	2	7	7476	2017	Gorai.011G049700.1, Gorai.010G089200.1	Gorai.008G049700.3, Gorai.008G049700.2, Gorai.008G049700.1, Gorai.010G100600.1, Gorai.004G210800.2, Gorai.004G210800.1, Gorai.013G221100.1
GO:0009816	defense response to bacterium, incompatible interaction	0.00606	0.000471	2	7	7476	2017	Gorai.012G137300.1, Gorai.008G245000.1	Gorai.003G155600.1, Gorai.008G012100.5, Gorai.008G012100.4, Gorai.008G012100.3, Gorai.008G012100.2, Gorai.008G012100.1, Gorai.006G091900.1
GO:0007268	synaptic transmission	0.00667	0.000532	1	6	7477	2018	Gorai.008G255100.1	Gorai.013G064100.2, Gorai.013G064100.1, Gorai.013G100600.5, Gorai.013G100600.3, Gorai.013G100600.2, Gorai.013G100600.1
GO:0019310	inositol catabolic process	0.00759	0.000621	5	9	7473	2015	Gorai.009G138300.5, Gorai.009G138300.4, Gorai.009G138300.3, Gorai.009G138300.2, Gorai.009G138300.1	Gorai.010G079700.9, Gorai.010G079700.8, Gorai.010G079700.7, Gorai.010G079700.6, Gorai.010G079700.5, Gorai.010G079700.4, Gorai.010G079700.3, Gorai.010G079700.2, Gorai.010G079700.1
GO:0015706	nitrate transport	0.0115	0.000977	9	11	7469	2013	Gorai.002G007800.2, Gorai.012G018100.1, Gorai.011G137200.1, Gorai.004G037400.2, Gorai.004G037400.1, Gorai.001G272000.4, Gorai.001G272000.3, Gorai.001G272000.2, Gorai.001G272000.1	Gorai.002G169800.3, Gorai.002G169800.2, Gorai.002G169800.1, Gorai.012G018200.8, Gorai.012G018200.6, Gorai.012G018200.4, Gorai.012G018200.2, Gorai.013G218200.1, Gorai.004G210700.4, Gorai.004G210700.1, Gorai.004G187700.1
GO:0043101	purine-containing compound salvage	0.0145	0.00128	3	7	7475	2017	Gorai.008G237200.1, Gorai.009G219000.3, Gorai.009G219000.2	Gorai.009G127400.5, Gorai.009G127400.4, Gorai.009G127400.3, Gorai.009G127400.2, Gorai.009G127400.1, Gorai.009G313300.2, Gorai.009G313300.1
GO:0006002	fructose 6-phosphate metabolic process	0.0186	0.00174	2	6	7476	2018	Gorai.003G146900.2, Gorai.003G146900.1	Gorai.009G185000.1, Gorai.011G011600.4, Gorai.011G011600.3, Gorai.011G011600.1, Gorai.001G025000.1, Gorai.009G029100.1
GO:0010105	negative regulation of ethylene mediated signaling pathway	0.0186	0.00174	2	6	7476	2018	Gorai.004G287200.2, Gorai.004G287200.1	Gorai.002G014600.6, Gorai.002G014600.5, Gorai.002G014600.4, Gorai.002G014600.3, Gorai.002G014600.2, Gorai.002G014600.1
GO:0006914	autophagy	0.0201	0.00191	5	8	7473	2016	Gorai.001G176400.1, Gorai.005G031400.4, Gorai.004G215600.2, Gorai.004G215600.1, Gorai.004G152100.1	Gorai.001G057000.1, Gorai.005G238500.8, Gorai.005G238500.6, Gorai.005G238500.5, Gorai.005G238500.4, Gorai.005G238500.3, Gorai.005G238500.2, Gorai.005G238500.1
GO:0006874	cellular calcium ion homeostasis	0.0201	0.00205	0	4	7478	2020		Gorai.013G064100.2, Gorai.013G064100.1, Gorai.008G282000.2, Gorai.008G282000.1
GO:0007216	G-protein coupled glutamate receptor signaling pathway	0.0201	0.00205	0	4	7478	2020		Gorai.013G100600.5, Gorai.013G100600.3, Gorai.013G100600.2, Gorai.013G100600.1
GO:0007142	male meiosis II	0.0201	0.00205	0	4	7478	2020		Gorai.001G211000.4, Gorai.001G211000.3, Gorai.001G211000.2, Gorai.001G211000.1
GO:2001295	malonyl-CoA biosynthetic process	0.0201	0.00205	0	4	7478	2020		Gorai.004G276900.1, Gorai.012G151800.1, Gorai.003G155100.2, Gorai.003G155100.1
GO:0009915	phloem sucrose loading	0.0201	0.00205	0	4	7478	2020		Gorai.013G140900.4, Gorai.013G140900.3, Gorai.013G140900.2, Gorai.013G140900.1
GO:0016926	protein desumoylation	0.0201	0.00205	0	4	7478	2020		Gorai.011G198500.1, Gorai.012G170900.1, Gorai.011G200100.4, Gorai.011G200100.2
GO:0010205	photoinhibition	0.0201	0.00205	0	4	7478	2020		Gorai.002G023400.4, Gorai.002G023400.3, Gorai.002G023400.2, Gorai.002G023400.1
GO:0050665	hydrogen peroxide biosynthetic process	0.0201	0.00205	0	4	7478	2020		Gorai.011G198500.1, Gorai.012G170900.1, Gorai.011G200100.4, Gorai.011G200100.2
GO:0010417	glucuronoxylan biosynthetic process	0.0207	0.00216	1	5	7477	2019	Gorai.003G026800.1	Gorai.009G205300.1, Gorai.005G197500.1, Gorai.013G269400.2, Gorai.013G269400.1, Gorai.010G012700.1
GO:0048481	ovule development	0.0247	0.00268	11	11	7467	2013	Gorai.013G040500.3, Gorai.003G139900.3, Gorai.003G139900.2, Gorai.003G139900.1, Gorai.011G190400.3, Gorai.008G142700.1, Gorai.005G083200.5, Gorai.005G083200.4, Gorai.005G083200.3, Gorai.005G083200.2, Gorai.005G083200.1	Gorai.003G156000.1, Gorai.013G268400.3, Gorai.002G014600.6, Gorai.002G014600.5, Gorai.002G014600.4, Gorai.002G014600.3, Gorai.002G014600.2, Gorai.002G014600.1, Gorai.011G016200.3, Gorai.011G016200.2, Gorai.011G016200.1
GO:0042732	D-xylose metabolic process	0.0261	0.00288	4	7	7474	2017	Gorai.011G110200.2, Gorai.011G110200.1, Gorai.003G146900.2, Gorai.003G146900.1	Gorai.011G256100.7, Gorai.011G256100.6, Gorai.011G256100.5, Gorai.011G256100.4, Gorai.011G256100.3, Gorai.011G256100.2, Gorai.011G256100.1
GO:0009751	response to salicylic acid stimulus	0.0302	0.00345	36	22	7442	2002	Gorai.012G149000.1, Gorai.011G178600.1, Gorai.002G007800.2, Gorai.002G182200.3, Gorai.002G182200.2, Gorai.002G182200.1, Gorai.003G139900.2, Gorai.012G013900.1, Gorai.005G055200.1, Gorai.006G148600.1, Gorai.012G018100.1, Gorai.004G267900.1, Gorai.013G063000.2, Gorai.013G063000.1, Gorai.003G029700.3, Gorai.003G029700.2, Gorai.003G029700.1, Gorai.013G097200.1, Gorai.012G059700.1, Gorai.012G037300.3,…	Gorai.013G268700.1, Gorai.012G018200.8, Gorai.012G018200.6, Gorai.012G018200.4, Gorai.012G018200.2, Gorai.013G163500.5, Gorai.013G163500.4, Gorai.013G163500.3, Gorai.013G163500.2, Gorai.013G163500.1, Gorai.009G418900.4, Gorai.009G418900.3, Gorai.009G418900.2, Gorai.009G418900.1, Gorai.008G071900.1, Gorai.012G124700.3, Gorai.012G124700.2, Gorai.012G124700.1, Gorai.009G394100.2, Gorai.009G394100.1,…
GO:0050832	defense response to fungus	0.031	0.00356	46	26	7432	1998	Gorai.005G060900.1, Gorai.013G200400.1, Gorai.002G007800.2, Gorai.003G139900.2, Gorai.004G075900.2, Gorai.010G231100.2, Gorai.010G231100.1, Gorai.011G108000.2, Gorai.011G108000.1, Gorai.003G029900.4, Gorai.003G029900.3, Gorai.003G029900.2, Gorai.003G029900.1, Gorai.011G289400.1, Gorai.003G170000.1, Gorai.008G272100.1, Gorai.006G148600.1, Gorai.012G018100.1, Gorai.013G215700.1, Gorai.003G044700.6,…	Gorai.002G133800.5, Gorai.002G133800.4, Gorai.002G133800.3, Gorai.002G133800.2, Gorai.002G133800.1, Gorai.012G018200.8, Gorai.012G018200.6, Gorai.012G018200.4, Gorai.012G018200.2, Gorai.004G057400.1, Gorai.004G210700.4, Gorai.004G210700.1, Gorai.010G127400.1, Gorai.001G238100.2, Gorai.001G238100.1, Gorai.007G280400.1, Gorai.009G394100.2, Gorai.009G394100.1, Gorai.012G104100.1, Gorai.006G172600.1,…
GO:0006094	gluconeogenesis	0.0312	0.00358	63	33	7415	1991	Gorai.009G048000.2, Gorai.009G048000.1, Gorai.001G268500.4, Gorai.001G268500.3, Gorai.001G268500.2, Gorai.001G268500.1, Gorai.007G031000.3, Gorai.007G031000.2, Gorai.007G031000.1, Gorai.005G007600.2, Gorai.005G007600.1, Gorai.005G131500.9, Gorai.005G131500.8, Gorai.005G131500.7, Gorai.005G131500.6, Gorai.005G131500.5, Gorai.005G131500.3, Gorai.005G131500.2, Gorai.005G131500.1, Gorai.012G107300.3,…	Gorai.001G261100.2, Gorai.009G407500.7, Gorai.009G407500.5, Gorai.009G407500.4, Gorai.009G407500.3, Gorai.009G407500.2, Gorai.009G407500.1, Gorai.008G130900.1, Gorai.009G185000.1, Gorai.011G011600.4, Gorai.011G011600.3, Gorai.011G011600.2, Gorai.011G011600.1, Gorai.009G342900.2, Gorai.009G342900.1, Gorai.010G233900.3, Gorai.010G233900.2, Gorai.010G233900.1, Gorai.001G025000.2, Gorai.001G025000.1,…
GO:0010025	wax biosynthetic process	0.0328	0.00382	15	13	7463	2011	Gorai.009G073800.4, Gorai.009G073800.3, Gorai.009G073800.1, Gorai.012G070200.1, Gorai.013G242200.8, Gorai.013G242200.7, Gorai.013G242200.6, Gorai.013G242200.5, Gorai.013G242200.4, Gorai.013G242200.3, Gorai.013G242200.2, Gorai.013G242200.1, Gorai.011G260500.3, Gorai.011G260500.2, Gorai.011G260500.1	Gorai.001G145200.10, Gorai.012G081500.3, Gorai.012G081500.2, Gorai.012G081500.1, Gorai.001G145200.9, Gorai.001G145200.8, Gorai.001G145200.7, Gorai.001G145200.6, Gorai.001G145200.5, Gorai.001G145200.4, Gorai.001G145200.3, Gorai.001G145200.2, Gorai.001G145200.1
GO:0010215	cellulose microfibril organization	0.0343	0.00403	8	9	7470	2015	Gorai.003G026200.8, Gorai.003G026200.7, Gorai.003G026200.6, Gorai.003G026200.5, Gorai.003G026200.4, Gorai.003G026200.3, Gorai.003G026200.2, Gorai.003G026200.1	Gorai.001G162000.1, Gorai.002G134500.8, Gorai.002G134500.7, Gorai.002G134500.6, Gorai.002G134500.5, Gorai.002G134500.4, Gorai.002G134500.3, Gorai.002G134500.2, Gorai.002G134500.1
GO:0006071	glycerol metabolic process	0.0362	0.00428	3	6	7475	2018	Gorai.002G094900.3, Gorai.002G094900.2, Gorai.002G094900.1	Gorai.009G262200.5, Gorai.009G262200.4, Gorai.009G262200.3, Gorai.009G262200.2, Gorai.005G134000.5, Gorai.005G134000.1
GO:0009298	GDP-mannose biosynthetic process	0.0482	0.00622	2	5	7476	2019	Gorai.008G063400.1, Gorai.008G055300.1	Gorai.007G181800.3, Gorai.007G181800.2, Gorai.007G181800.1, Gorai.008G117900.5, Gorai.008G117900.2
