# Supplementary material for: Metabolomic and transcriptomic insights into how cotton fiber transitions to secondary wall synthesis, represses lignification, and prolongs elongation
Source: BMC Genomics. 2015 Jun 27;16(1):477. doi: 10.1186/s12864-015-1708-9 (PMC4482290; doi:10.1186/s12864-015-1708-9)
Supplement: Additional file 9: — Gb differentially expressed genes across DPA. Transcripts differentially expressed for pairwise comparisons of Gb fiber at 10, 15, 18, 21, and 28 DPA. [file 12864_2015_1708_MOESM9_ESM.xlsx]

## Sheet: GB STAGE DE
Reference_ID	Comparison	Fold Change	q-value	Homologous Arabidopsis Locus	Arabidopsis Gene Name	Annotation
Gorai.009G021600.2	Gb-10vs15dpa_10up	0.960459	0.00038713	AT5G19980	GONST4	golgi nucleotide sugar transporter 4
Gorai.002G192400.1	Gb-10vs15dpa_10up	0.958643	0.000574785	AT3G26340		N-terminal nucleophile aminohydrolases (Ntn hydrolases) superfamily protein
Gorai.006G110700.1	Gb-10vs15dpa_10up	0.953509	0.00042212	AT5G22510	At-A/N-InvE,INV-E	alkaline/neutral invertase
Gorai.009G068200.1	Gb-10vs15dpa_10up	0.952754	0.00097169	AT1G22920	AJH1,CSN5A,JAB1	COP9 signalosome 5A
Gorai.013G038500.1	Gb-10vs15dpa_10up	0.952662	0.000751703	AT1G22930		T-complex protein 11
Gorai.010G245600.1	Gb-10vs15dpa_10up	0.95238	0.000843252	AT4G31480		Coatomer, beta subunit
Gorai.010G175500.4	Gb-10vs15dpa_10up	0.951766	0.000922987	AT2G02560	ATCAND1,CAND1,ETA2,HVE,TIP120	cullin-associated and neddylation dissociated
Gorai.009G030400.1	Gb-10vs15dpa_10up	0.950527	0.000342917	AT4G26210		Mitochondrial ATP synthase subunit G protein
Gorai.002G192400.2	Gb-10vs15dpa_10up	0.949935	0.000617779	AT3G26340		N-terminal nucleophile aminohydrolases (Ntn hydrolases) superfamily protein
Gorai.004G138400.1	Gb-10vs15dpa_10up	0.949458	0.000473274	AT4G25740		RNA binding Plectin/S10 domain-containing protein
Gorai.013G242400.1	Gb-10vs15dpa_10up	0.947544	0.00070194	AT2G38670	PECT1	phosphorylethanolamine cytidylyltransferase 1
Gorai.011G087100.3	Gb-10vs15dpa_10up	0.94729	0.00070194	AT5G14040	PHT3;1	phosphate transporter 3;1
Gorai.004G251700.3	Gb-10vs15dpa_10up	0.946476	0.000799397	AT5G55000	FIP2	potassium channel tetramerisation domain-containing protein / pentapeptide repeat-containing protein
Gorai.009G034700.1	Gb-10vs15dpa_10up	0.945555	0.000799397	AT5G35530		Ribosomal protein S3 family protein
Gorai.004G114600.1	Gb-10vs15dpa_10up	0.943968	0.000454371	AT4G27880		Protein with RING/U-box and TRAF-like domains
Gorai.013G054900.1	Gb-10vs15dpa_10up	0.943966	0.000342917	AT4G33650	ADL2,DRP3A	dynamin-related protein 3A
Gorai.010G175500.2	Gb-10vs15dpa_10up	0.942812	0.000574785	AT2G02560	ATCAND1,CAND1,ETA2,HVE,TIP120	cullin-associated and neddylation dissociated
Gorai.002G189700.2	Gb-10vs15dpa_10up	0.942504	0.000596915	AT1G24510		TCP-1/cpn60 chaperonin family protein
Gorai.010G184300.1	Gb-10vs15dpa_10up	0.942337	0.000294391	AT1G12000		Phosphofructokinase family protein
Gorai.007G004400.1	Gb-10vs15dpa_10up	0.942272	0.000569414	AT3G18040	MPK9	MAP kinase 9
Gorai.013G094900.2	Gb-10vs15dpa_10up	0.941696	0.000138367	AT1G26355	SP1L1	SPIRAL1-like1
Gorai.006G193500.1	Gb-10vs15dpa_10up	0.941672	0.000574785	AT3G18190		TCP-1/cpn60 chaperonin family protein
Gorai.008G113000.2	Gb-10vs15dpa_10up	0.938732	0.000720062	AT4G00170		Plant VAMP (vesicle-associated membrane protein) family protein
Gorai.002G056000.3	Gb-10vs15dpa_10up	0.938415	0.000922987	AT1G65270
Gorai.009G259900.1	Gb-10vs15dpa_10up	0.938324	0.000843252	AT4G02450		HSP20-like chaperones superfamily protein
Gorai.009G020100.1	Gb-10vs15dpa_10up	0.937865	0.00042212	AT5G20060		alpha/beta-Hydrolases superfamily protein
Gorai.011G147000.3	Gb-10vs15dpa_10up	0.937432	0.000807532	AT3G13340		Transducin/WD40 repeat-like superfamily protein
Gorai.005G109900.1	Gb-10vs15dpa_10up	0.937384	0.000647415	AT1G45000		AAA-type ATPase family protein
Gorai.013G037100.3	Gb-10vs15dpa_10up	0.937142	0.000751703	AT1G16700		Alpha-helical ferredoxin
Gorai.009G020100.2	Gb-10vs15dpa_10up	0.936689	0.000342917	AT5G20060		alpha/beta-Hydrolases superfamily protein
Gorai.002G189700.3	Gb-10vs15dpa_10up	0.936481	8.03e-05	AT1G24510		TCP-1/cpn60 chaperonin family protein
Gorai.008G119400.1	Gb-10vs15dpa_10up	0.935705	0.000807532	AT3G61550		RING/U-box superfamily protein
Gorai.001G182800.1	Gb-10vs15dpa_10up	0.935542	0.000736432	AT1G04140		Transducin family protein / WD-40 repeat family protein
Gorai.001G179000.6	Gb-10vs15dpa_10up	0.935502	0.00097169	AT4G21150	HAP6	ribophorin II (RPN2) family protein
Gorai.007G062700.2	Gb-10vs15dpa_10up	0.935363	0.000736432	AT2G21870	MGP1	copper ion binding;cobalt ion binding;zinc ion binding
Gorai.007G166700.1	Gb-10vs15dpa_10up	0.935256	0.000347122	AT2G05170	ATVPS11,VPS11	vacuolar protein sorting 11
Gorai.006G135700.1	Gb-10vs15dpa_10up	0.934799	0.000225498	AT2G41540	GPDHC1	6-phosphogluconate dehydrogenase family protein
Gorai.013G052700.5	Gb-10vs15dpa_10up	0.934748	0.000556581	AT5G66680	DGL1	dolichyl-diphosphooligosaccharide-protein glycosyltransferase 48kDa subunit family protein
Gorai.004G139800.1	Gb-10vs15dpa_10up	0.934519	0.000511776	AT3G63000	NPL41	NPL4-like protein 1
Gorai.006G060500.1	Gb-10vs15dpa_10up	0.934387	0.00097169	AT1G48840		Plant protein of unknown function (DUF639)
Gorai.009G308900.1	Gb-10vs15dpa_10up	0.933715	0.00042212	AT5G04420		Galactose oxidase/kelch repeat superfamily protein
Gorai.010G060800.4	Gb-10vs15dpa_10up	0.93366	0.000454371	AT5G35200		ENTH/ANTH/VHS superfamily protein
Gorai.001G105300.4	Gb-10vs15dpa_10up	0.933389	0.000617779	AT5G60170		RNA binding (RRM/RBD/RNP motifs) family protein
Gorai.002G156900.1	Gb-10vs15dpa_10up	0.933067	0.00070194	AT1G74050		Ribosomal protein L6 family protein
Gorai.008G179300.3	Gb-10vs15dpa_10up	0.931008	0.000161666	AT1G14000	VIK	VH1-interacting kinase
Gorai.005G109900.2	Gb-10vs15dpa_10up	0.930929	0.000294391	AT1G45000		AAA-type ATPase family protein
Gorai.005G210000.1	Gb-10vs15dpa_10up	0.930858	0.000225498	AT1G50200	ACD,ALATS	Alanyl-tRNA synthetase
Gorai.002G189700.1	Gb-10vs15dpa_10up	0.930688	0.000294391	AT1G24510		TCP-1/cpn60 chaperonin family protein
Gorai.013G076500.1	Gb-10vs15dpa_10up	0.930522	8.03e-05	AT3G02540	RAD23-3,RAD23C	Rad23 UV excision repair protein family
Gorai.009G134500.1	Gb-10vs15dpa_10up	0.929933	0.000294391	AT3G16110	ATPDI4,ATPDIL1-6,PDI4,PDIL1-6	PDI-like 1-6
Gorai.001G179000.2	Gb-10vs15dpa_10up	0.929822	0.000799397	AT4G21150	HAP6	ribophorin II (RPN2) family protein
Gorai.005G019600.1	Gb-10vs15dpa_10up	0.929508	0.000161666	AT3G59350		Protein kinase superfamily protein
Gorai.N003600.7	Gb-10vs15dpa_10up	0.92932	0.00042212	AT5G48520
Gorai.004G154600.3	Gb-10vs15dpa_10up	0.929173	0.000569414	AT2G46170		Reticulon family protein
Gorai.013G025000.3	Gb-10vs15dpa_10up	0.929152	0.000161666	AT5G63220
Gorai.009G372600.2	Gb-10vs15dpa_10up	0.928539	0.000727795	AT3G15020	mMDH2	Lactate/malate dehydrogenase family protein
Gorai.007G081900.2	Gb-10vs15dpa_10up	0.928461	0.000156781	AT3G02090	MPPBETA	Insulinase (Peptidase family M16) protein
Gorai.001G173400.1	Gb-10vs15dpa_10up	0.928398	0.000138367	AT2G45500		AAA-type ATPase family protein
Gorai.007G124900.2	Gb-10vs15dpa_10up	0.927943	0.000225498	AT3G06720	AIMP ALPHA,AT-IMP,ATKAP ALPHA,IMPA-1,IMPA1	importin alpha isoform 1
Gorai.007G196100.1	Gb-10vs15dpa_10up	0.927498	0.000233969	AT3G51160	GMD2,MUR1,MUR_1	NAD(P)-binding Rossmann-fold superfamily protein
Gorai.005G069400.1	Gb-10vs15dpa_10up	0.927461	0.000225498	AT1G48030	mtLPD1	mitochondrial lipoamide dehydrogenase 1
Gorai.009G103300.7	Gb-10vs15dpa_10up	0.927094	0.000569414	AT3G45850		P-loop containing nucleoside triphosphate hydrolases superfamily protein
Gorai.013G149500.1	Gb-10vs15dpa_10up	0.92689	0.00042212	AT3G13235		ubiquitin family protein
Gorai.001G128100.1	Gb-10vs15dpa_10up	0.926478	0.000138367	AT2G27030	ACAM-2,CAM5	calmodulin 5
Gorai.012G154200.1	Gb-10vs15dpa_10up	0.926329	0.00070194	AT2G21270	UFD1	ubiquitin fusion degradation 1
Gorai.010G060800.1	Gb-10vs15dpa_10up	0.925915	0.000156781	AT5G35200		ENTH/ANTH/VHS superfamily protein
Gorai.013G250200.1	Gb-10vs15dpa_10up	0.925358	0.000922987	AT3G20800		Cell differentiation, Rcd1-like protein
Gorai.006G000600.1	Gb-10vs15dpa_10up	0.924886	0.000736432	AT5G14030		translocon-associated protein beta (TRAPB) family protein
Gorai.006G118600.1	Gb-10vs15dpa_10up	0.923883	8.03e-05	AT3G04600		Nucleotidylyl transferase superfamily protein
Gorai.006G110700.2	Gb-10vs15dpa_10up	0.923809	0.000843252	AT5G22510	At-A/N-InvE,INV-E	alkaline/neutral invertase
Gorai.006G214600.1	Gb-10vs15dpa_10up	0.922967	0.000556581	AT4G17070		peptidyl-prolyl cis-trans isomerases
Gorai.009G068200.3	Gb-10vs15dpa_10up	0.922744	0.000843252	AT1G22920	AJH1,CSN5A,JAB1	COP9 signalosome 5A
Gorai.004G031700.7	Gb-10vs15dpa_10up	0.922697	0.000156781	AT4G26910		Dihydrolipoamide succinyltransferase
Gorai.001G100100.1	Gb-10vs15dpa_10up	0.92259	0.000342917	AT4G12650		Endomembrane protein 70 protein family
Gorai.008G132900.1	Gb-10vs15dpa_10up	0.922328	0.000922987	AT2G46890		Protein of unknown function (DUF1295)
Gorai.007G020000.4	Gb-10vs15dpa_10up	0.921931	0.000694323	AT5G41940		Ypt/Rab-GAP domain of gyp1p superfamily protein
Gorai.001G114600.1	Gb-10vs15dpa_10up	0.921775	0.000843252	AT5G58970	ATUCP2,UCP2	uncoupling protein 2
Gorai.012G023300.2	Gb-10vs15dpa_10up	0.921666	0.000720062	AT5G26710		Glutamyl/glutaminyl-tRNA synthetase, class Ic
Gorai.013G243300.1	Gb-10vs15dpa_10up	0.92149	0.000138367	AT2G19180
Gorai.003G140700.3	Gb-10vs15dpa_10up	0.920967	0.000596915	AT5G21090		Leucine-rich repeat (LRR) family protein
Gorai.009G107300.1	Gb-10vs15dpa_10up	0.920798	0.000760365	AT5G60670		Ribosomal protein L11 family protein
Gorai.013G085700.1	Gb-10vs15dpa_10up	0.920682	0.000458962	AT2G02970		GDA1/CD39 nucleoside phosphatase family protein
Gorai.013G124300.1	Gb-10vs15dpa_10up	0.92046	0.000556581	AT1G54990	AXR4,RGR,RGR1	alpha/beta-Hydrolases superfamily protein
Gorai.005G019600.2	Gb-10vs15dpa_10up	0.92042	0.000156781	AT3G59350		Protein kinase superfamily protein
Gorai.002G036600.1	Gb-10vs15dpa_10up	0.920181	0.000922987	AT1G56070	LOS1	Ribosomal protein S5/Elongation factor G/III/V family protein
Gorai.009G051100.1	Gb-10vs15dpa_10up	0.920036	0.000751703	AT5G25754		RNA polymerase I-associated factor PAF67
Gorai.012G088900.2	Gb-10vs15dpa_10up	0.920029	0.000760365	AT5G14250	COP13,CSN3,FUS11	Proteasome component (PCI) domain protein
Gorai.009G347600.1	Gb-10vs15dpa_10up	0.920015	0.00042212	AT1G25350	OVA9	glutamine-tRNA ligase, putative / glutaminyl-tRNA synthetase, putative / GlnRS, putative
Gorai.009G281400.1	Gb-10vs15dpa_10up	0.919864	0.000807532	AT1G78190		Trm112p-like protein
Gorai.009G379100.1	Gb-10vs15dpa_10up	0.919689	0.000647415	AT5G25070
Gorai.013G094900.1	Gb-10vs15dpa_10up	0.919408	0.000760365	AT1G26355	SP1L1	SPIRAL1-like1
Gorai.009G308900.3	Gb-10vs15dpa_10up	0.919405	0.000637211	AT5G04420		Galactose oxidase/kelch repeat superfamily protein
Gorai.012G011900.1	Gb-10vs15dpa_10up	0.919332	0.000156781	AT5G16300		Vps51/Vps67 family (components of vesicular transport) protein
Gorai.009G347600.2	Gb-10vs15dpa_10up	0.91915	0.000807532	AT1G25350	OVA9	glutamine-tRNA ligase, putative / glutaminyl-tRNA synthetase, putative / GlnRS, putative
Gorai.013G091300.4	Gb-10vs15dpa_10up	0.919033	0.000225498	AT1G69340		appr-1-p processing enzyme family protein
Gorai.012G186300.1	Gb-10vs15dpa_10up	0.918936	0.000617779	AT1G13980	EMB30,GN,VAN7	sec7 domain-containing protein
Gorai.013G064800.2	Gb-10vs15dpa_10up	0.91893	0.000225498	AT4G35360		Uncharacterised conserved protein (UCP030210)
Gorai.010G095200.1	Gb-10vs15dpa_10up	0.918497	0.000161666	AT1G73430		sec34-like family protein
Gorai.001G240600.19	Gb-10vs15dpa_10up	0.918378	0.000694323	AT5G39570
Gorai.008G032000.2	Gb-10vs15dpa_10up	0.918264	0.00042212	AT4G34700		LYR family of Fe/S cluster biogenesis protein
Gorai.005G056100.3	Gb-10vs15dpa_10up	0.918167	0.000342917	AT4G03000		RING/U-box superfamily protein
Gorai.005G119100.3	Gb-10vs15dpa_10up	0.917777	0.000404371	AT1G30630		Coatomer epsilon subunit
Gorai.001G057800.1	Gb-10vs15dpa_10up	0.917755	0.000454371	AT5G63510	GAMMA CAL1	gamma carbonic anhydrase like 1
Gorai.010G085300.4	Gb-10vs15dpa_10up	0.91757	0.000676879	AT4G29810	ATMKK2,MK1,MKK2	MAP kinase kinase 2
Gorai.007G016900.4	Gb-10vs15dpa_10up	0.917177	0.000511776	AT1G32790	CID11	CTC-interacting domain 11
Gorai.002G199200.2	Gb-10vs15dpa_10up	0.917113	0.000111931	AT1G20200	EMB2719,HAP15	PAM domain (PCI/PINT associated module) protein
Gorai.009G443800.1	Gb-10vs15dpa_10up	0.91709	0.000617779	AT4G26750		hydroxyproline-rich glycoprotein family protein
Gorai.010G141700.2	Gb-10vs15dpa_10up	0.917074	0.000922987	AT4G01400
Gorai.009G170400.3	Gb-10vs15dpa_10up	0.916948	0.000720062	AT1G61100		disease resistance protein (TIR class), putative
Gorai.013G244400.3	Gb-10vs15dpa_10up	0.916851	0.000727795	AT5G19820	emb2734	ARM repeat superfamily protein
Gorai.006G051300.1	Gb-10vs15dpa_10up	0.916718	0.00042212	AT4G25740		RNA binding Plectin/S10 domain-containing protein
Gorai.009G005500.4	Gb-10vs15dpa_10up	0.916158	8.03e-05	AT4G30220	RUXF	small nuclear ribonucleoprotein F
Gorai.007G016500.4	Gb-10vs15dpa_10up	0.915998	0.00070194	AT1G64650		Major facilitator superfamily protein
Gorai.009G271600.1	Gb-10vs15dpa_10up	0.915821	0.000225498	AT1G45000		AAA-type ATPase family protein
Gorai.009G143100.1	Gb-10vs15dpa_10up	0.915741	0.00070194	AT3G13930		Dihydrolipoamide acetyltransferase, long form protein
Gorai.002G199200.1	Gb-10vs15dpa_10up	0.915496	0.000596915	AT1G20200	EMB2719,HAP15	PAM domain (PCI/PINT associated module) protein
Gorai.005G252000.1	Gb-10vs15dpa_10up	0.915495	0.000511776	AT4G38790		ER lumen protein retaining receptor family protein
Gorai.005G216600.3	Gb-10vs15dpa_10up	0.915483	0.000736432	AT4G35300	TMT2	tonoplast monosaccharide transporter2
Gorai.012G088900.1	Gb-10vs15dpa_10up	0.915233	0.00097169	AT5G14250	COP13,CSN3,FUS11	Proteasome component (PCI) domain protein
Gorai.006G245500.4	Gb-10vs15dpa_10up	0.915058	0.000807532	AT4G14570		acylaminoacyl-peptidase-related
Gorai.011G027200.2	Gb-10vs15dpa_10up	0.914925	0.000342917	AT4G04950		thioredoxin family protein
Gorai.007G152600.2	Gb-10vs15dpa_10up	0.914883	0.000574785	AT2G33150	KAT2,PED1,PKT3	peroxisomal 3-ketoacyl-CoA thiolase 3
Gorai.008G136300.7	Gb-10vs15dpa_10up	0.914378	0.00042212	AT2G47115
Gorai.009G060500.4	Gb-10vs15dpa_10up	0.914261	0.000225498	AT4G31990	AAT3,ASP5,ATAAT1	aspartate aminotransferase 5
Gorai.010G031300.2	Gb-10vs15dpa_10up	0.913873	0.000342917	AT1G27530
Gorai.011G223300.1	Gb-10vs15dpa_10up	0.9138	0.000473274	AT3G12390		Nascent polypeptide-associated complex (NAC), alpha subunit family protein
Gorai.004G249100.1	Gb-10vs15dpa_10up	0.913579	0.000511776	AT3G04490
Gorai.001G015900.4	Gb-10vs15dpa_10up	0.913568	0.00070194	AT5G20680	TBL16	TRICHOME BIREFRINGENCE-LIKE 16
Gorai.009G334100.3	Gb-10vs15dpa_10up	0.913503	0.000569414	AT1G67680		SRP72 RNA-binding domain
Gorai.009G190000.2	Gb-10vs15dpa_10up	0.913467	0.000294391	AT5G20890		TCP-1/cpn60 chaperonin family protein
Gorai.009G092000.7	Gb-10vs15dpa_10up	0.913404	0.000727795	AT5G01450		RING/U-box superfamily protein
Gorai.008G090700.2	Gb-10vs15dpa_10up	0.913362	0.000617779	AT2G44860		Ribosomal protein L24e family protein
Gorai.010G115100.4	Gb-10vs15dpa_10up	0.913175	0.000727795	AT4G32330		TPX2 (targeting protein for Xklp2) protein family
Gorai.006G130600.2	Gb-10vs15dpa_10up	0.913125	0.000225498	AT1G35620	ATPDI8,ATPDIL5-2,PDI8,PDIL5-2	PDI-like 5-2
Gorai.012G155900.1	Gb-10vs15dpa_10up	0.913118	0.000225498	AT4G38630	ATMCB1,MBP1,MCB1,RPN10	regulatory particle non-ATPase 10
Gorai.007G263900.2	Gb-10vs15dpa_10up	0.912955	0.000720062	AT1G09620		ATP binding;leucine-tRNA ligases;aminoacyl-tRNA ligases;nucleotide binding;ATP binding;aminoacyl-tRNA ligases
Gorai.006G135700.6	Gb-10vs15dpa_10up	0.9128	0.000294391	AT3G07690		6-phosphogluconate dehydrogenase family protein
Gorai.009G181800.1	Gb-10vs15dpa_10up	0.912525	0.000161666	AT4G22300	SOBER1	carboxylesterases
Gorai.008G134700.1	Gb-10vs15dpa_10up	0.912457	0.000342917	AT3G62120		Class II aaRS and biotin synthetases superfamily protein
Gorai.006G124600.2	Gb-10vs15dpa_10up	0.912034	0.000807532	AT3G54540	ATGCN4,GCN4	general control non-repressible 4
Gorai.009G368400.1	Gb-10vs15dpa_10up	0.911956	0.00042212	AT1G53290		Galactosyltransferase family protein
Gorai.013G250200.2	Gb-10vs15dpa_10up	0.911943	0.000497227	AT3G20800		Cell differentiation, Rcd1-like protein
UAcontig18841	Gb-10vs15dpa_10up	0.911909	0.000161666	AT3G55630	DHFS-FPGS HOMOLOG D (DFD)	Encodes one of the three folylpolyglutamate synthetase isoforms (FPGSs): FPGS1 (At5g05980, plastidic), FPGS2 (At3g10160, mitochondrial) and FPGS3 (At3g55630, cytosolic).
Gorai.009G041200.3	Gb-10vs15dpa_10up	0.911554	0.000473274	AT2G31610		Ribosomal protein S3 family protein
Gorai.011G187100.1	Gb-10vs15dpa_10up	0.911554	0.000161666	AT5G18610		Protein kinase superfamily protein
Gorai.001G171700.1	Gb-10vs15dpa_10up	0.911458	0.000111931	AT4G00755		F-box family protein
Gorai.007G350200.1	Gb-10vs15dpa_10up	0.911338	0.000225498	AT5G36290		Uncharacterized protein family (UPF0016)
Gorai.004G054500.5	Gb-10vs15dpa_10up	0.911048	0.000694323	AT4G03080	BSL1	BRI1 suppressor 1 (BSU1)-like 1
Gorai.007G188400.12	Gb-10vs15dpa_10up	0.91094	0.000647415	AT5G17310	AtUGP2,UGP2	UDP-glucose pyrophosphorylase 2
Gorai.005G130500.1	Gb-10vs15dpa_10up	0.910882	0.000727795	AT4G13630		Protein of unknown function, DUF593
Gorai.009G273100.1	Gb-10vs15dpa_10up	0.910648	0.000596915	AT1G19480		DNA glycosylase superfamily protein
Gorai.007G039400.1	Gb-10vs15dpa_10up	0.910459	0.000138367	AT5G61030	GR-RBP3	glycine-rich RNA-binding protein 3
Gorai.012G065100.1	Gb-10vs15dpa_10up	0.910417	0.000111931	AT3G27530	GC6,MAG4	golgin candidate 6
Gorai.005G068700.2	Gb-10vs15dpa_10up	0.910132	0.000922987	AT5G49540		Rab5-interacting family protein
Gorai.004G055700.1	Gb-10vs15dpa_10up	0.909987	0.000569414	AT4G02730		Transducin/WD40 repeat-like superfamily protein
Gorai.009G351900.1	Gb-10vs15dpa_10up	0.909886	0.000569414	AT2G43710	FAB2,SSI2	Plant stearoyl-acyl-carrier-protein desaturase family protein
Gorai.009G032800.1	Gb-10vs15dpa_10up	0.909317	0.000511776	AT5G57020	ATNMT1,NMT1	myristoyl-CoA:protein N-myristoyltransferase
Gorai.009G118300.1	Gb-10vs15dpa_10up	0.908968	0.000569414	AT3G21180	ACA9,ATACA9	autoinhibited Ca(2+)-ATPase 9
Gorai.010G095200.2	Gb-10vs15dpa_10up	0.908915	0.000327505	AT1G73430		sec34-like family protein
Gorai.006G024500.1	Gb-10vs15dpa_10up	0.908863	0	AT2G03820		nonsense-mediated mRNA decay NMD3 family protein
Gorai.001G137600.1	Gb-10vs15dpa_10up	0.90873	0.000111931	AT5G12470		Protein of unknown function (DUF3411)
Gorai.004G228300.2	Gb-10vs15dpa_10up	0.908568	0.000617779	AT2G46290		Transducin/WD40 repeat-like superfamily protein
Gorai.005G052100.2	Gb-10vs15dpa_10up	0.908476	0.000342917	AT2G33430	DAL,DAL1	differentiation and greening-like 1
Gorai.005G130000.2	Gb-10vs15dpa_10up	0.908304	0.000799397	AT1G04850		ubiquitin-associated (UBA)/TS-N domain-containing protein
Gorai.009G397800.2	Gb-10vs15dpa_10up	0.908261	0.000736432	AT5G06290	2-Cys Prx B,2CPB	2-cysteine peroxiredoxin B
Gorai.012G123800.2	Gb-10vs15dpa_10up	0.907856	0.000760365	AT5G08680		ATP synthase alpha/beta family protein
Gorai.011G110300.3	Gb-10vs15dpa_10up	0.907845	0.000922987	AT5G65400		alpha/beta-Hydrolases superfamily protein
Gorai.008G294800.1	Gb-10vs15dpa_10up	0.907717	0.000676879	AT1G27510		Protein of unknown function (DUF3506)
Gorai.009G068200.4	Gb-10vs15dpa_10up	0.90768	8.03e-05	AT1G71230	AJH2,CSN5,CSN5B	COP9-signalosome 5B
Gorai.004G203900.1	Gb-10vs15dpa_10up	0.907619	0.000161666	AT1G12420	ACR8	ACT domain repeat 8
Gorai.004G261100.1	Gb-10vs15dpa_10up	0.907601	0.000760365	AT3G07020		UDP-Glycosyltransferase superfamily protein
Gorai.002G211800.1	Gb-10vs15dpa_10up	0.907417	0.000727795	AT5G27470		seryl-tRNA synthetase / serine--tRNA ligase
Gorai.002G042800.1	Gb-10vs15dpa_10up	0.907404	0.000807532	AT1G53590	NTMC2T6.1,NTMC2TYPE6.1	Calcium-dependent lipid-binding (CaLB domain) family protein
Gorai.010G009100.1	Gb-10vs15dpa_10up	0.90739	0.000179297	AT1G47250	PAF2	20S proteasome alpha subunit F2
Gorai.006G074300.2	Gb-10vs15dpa_10up	0.90735	0.000799397	AT5G18940		Mo25 family protein
Gorai.012G023300.4	Gb-10vs15dpa_10up	0.907254	0.000233969	AT5G26710		Glutamyl/glutaminyl-tRNA synthetase, class Ic
Gorai.008G099600.2	Gb-10vs15dpa_10up	0.907237	0.00025344	AT2G43020	ATPAO2,PAO2	polyamine oxidase 2
Gorai.009G034700.3	Gb-10vs15dpa_10up	0.907224	0.000511776	AT2G31610		Ribosomal protein S3 family protein
Gorai.009G051100.2	Gb-10vs15dpa_10up	0.906986	0	AT5G25754		RNA polymerase I-associated factor PAF67
Gorai.009G198800.1	Gb-10vs15dpa_10up	0.90679	0.000647415	AT1G75420		UDP-Glycosyltransferase superfamily protein
Gorai.011G157000.1	Gb-10vs15dpa_10up	0.906778	0.000574785	AT4G32210	SDH3-2	succinate dehydrogenase 3-2
Gorai.012G046800.5	Gb-10vs15dpa_10up	0.906729	0.000760365	AT3G58640		Mitogen activated protein kinase kinase kinase-related
Gorai.007G287200.1	Gb-10vs15dpa_10up	0.906509	0.00038713	AT1G54610		Protein kinase superfamily protein
Gorai.005G259800.1	Gb-10vs15dpa_10up	0.906502	0.000511776	AT4G15570	MAA3	P-loop containing nucleoside triphosphate hydrolases superfamily protein
Gorai.007G026300.1	Gb-10vs15dpa_10up	0.906261	0.000922987	AT4G23850	LACS4	AMP-dependent synthetase and ligase family protein
Gorai.012G139000.4	Gb-10vs15dpa_10up	0.905862	0.000511776	AT4G35300	TMT2	tonoplast monosaccharide transporter2
Gorai.008G044900.3	Gb-10vs15dpa_10up	0.905838	0.000574785	AT1G09795	ATATP-PRT2,ATP-PRT2,HISN1B	ATP phosphoribosyl transferase 2
Gorai.002G052500.1	Gb-10vs15dpa_10up	0.905463	0.000843252	AT1G29800		RING/FYVE/PHD-type zinc finger family protein
Gorai.005G130000.5	Gb-10vs15dpa_10up	0.905426	0.000156781	AT1G04850		ubiquitin-associated (UBA)/TS-N domain-containing protein
Gorai.004G270000.1	Gb-10vs15dpa_10up	0.905226	0.000161666	AT1G79090
Gorai.012G067800.1	Gb-10vs15dpa_10up	0.905176	0.000647415	AT2G20530	ATPHB6,PHB6	prohibitin 6
Gorai.008G113000.1	Gb-10vs15dpa_10up	0.90517	0.00042212	AT4G00170		Plant VAMP (vesicle-associated membrane protein) family protein
Gorai.005G078300.1	Gb-10vs15dpa_10up	0.905146	0.000658636	AT1G43170	ARP1,emb2207,RP1,RPL3A	ribosomal protein 1
Gorai.005G050500.1	Gb-10vs15dpa_10up	0.905111	0.000156781	AT1G04430		S-adenosyl-L-methionine-dependent methyltransferases superfamily protein
Gorai.004G056700.3	Gb-10vs15dpa_10up	0.905033	0.000676879	AT4G02580		NADH-ubiquinone oxidoreductase 24 kDa subunit, putative
Gorai.002G208300.1	Gb-10vs15dpa_10up	0.904955	0.000347122	AT5G09770		Ribosomal protein L17 family protein
Gorai.010G233900.3	Gb-10vs15dpa_10up	0.904853	0.000694323	AT3G13930		Dihydrolipoamide acetyltransferase, long form protein
Gorai.001G127200.3	Gb-10vs15dpa_10up	0.904726	0.00070194	AT1G55750		BSD domain (BTF2-like transcription factors, Synapse-associated proteins and DOS2-like proteins)
Gorai.007G185600.1	Gb-10vs15dpa_10up	0.90439	0.000807532	AT1G66680	AR401	S-adenosyl-L-methionine-dependent methyltransferases superfamily protein
Gorai.008G108300.4	Gb-10vs15dpa_10up	0.904252	0.000574785	AT3G60340		alpha/beta-Hydrolases superfamily protein
Gorai.013G244400.2	Gb-10vs15dpa_10up	0.904246	0.000556581	AT5G19820	emb2734	ARM repeat superfamily protein
Gorai.002G095300.1	Gb-10vs15dpa_10up	0.90423	0.000736432	AT5G59240		Ribosomal protein S8e family protein
Gorai.002G189700.4	Gb-10vs15dpa_10up	0.904071	0	AT1G24510		TCP-1/cpn60 chaperonin family protein
Gorai.001G136000.1	Gb-10vs15dpa_10up	0.903983	0.00042212	AT1G50510		indigoidine synthase A family protein
Gorai.011G187100.4	Gb-10vs15dpa_10up	0.903948	0.000647415	AT5G18610		Protein kinase superfamily protein
Gorai.002G266600.2	Gb-10vs15dpa_10up	0.903896	0.000843252	AT5G01650		Tautomerase/MIF superfamily protein
Gorai.006G184000.3	Gb-10vs15dpa_10up	0.903701	0.00042212	AT4G33070		Thiamine pyrophosphate dependent pyruvate decarboxylase family protein
Gorai.009G229900.1	Gb-10vs15dpa_10up	0.903529	0.00097169	AT5G02950		Tudor/PWWP/MBT superfamily protein
Gorai.005G252000.2	Gb-10vs15dpa_10up	0.903517	0.00042212	AT4G38790		ER lumen protein retaining receptor family protein
Gorai.007G089800.1	Gb-10vs15dpa_10up	0.903464	0.000694323	AT2G45200	ATGOS12,GOS12	golgi snare 12
Gorai.012G123800.1	Gb-10vs15dpa_10up	0.903229	0.000161666	AT5G08680		ATP synthase alpha/beta family protein
Gorai.009G119700.2	Gb-10vs15dpa_10up	0.903193	0.00042212	AT2G33840		Tyrosyl-tRNA synthetase, class Ib, bacterial/mitochondrial
Gorai.001G179000.3	Gb-10vs15dpa_10up	0.903077	0.00042212	AT4G21150	HAP6	ribophorin II (RPN2) family protein
Gorai.013G206900.2	Gb-10vs15dpa_10up	0.903042	0	AT1G56340	AtCRT1a,CRT1,CRT1a	calreticulin 1a
Gorai.004G128900.2	Gb-10vs15dpa_10up	0.903036	0.000647415	AT1G32790	CID11	CTC-interacting domain 11
Gorai.002G243700.9	Gb-10vs15dpa_10up	0.902983	0.000342917	AT3G52990		Pyruvate kinase family protein
Gorai.006G104900.1	Gb-10vs15dpa_10up	0.902967	0.00097169	AT2G28190	CSD2,CZSOD2	copper/zinc superoxide dismutase 2
Gorai.001G109800.4	Gb-10vs15dpa_10up	0.902957	0.000161666	AT5G08530	CI51	51 kDa subunit of complex I
Gorai.001G182800.2	Gb-10vs15dpa_10up	0.902591	0.000574785	AT1G04140		Transducin family protein / WD-40 repeat family protein
Gorai.011G283700.1	Gb-10vs15dpa_10up	0.902333	0.000111931	AT2G40010		Ribosomal protein L10 family protein
Gorai.004G260100.1	Gb-10vs15dpa_10up	0.902239	0.000156781	AT1G64520	RPN12a	regulatory particle non-ATPase 12A
Gorai.005G077200.1	Gb-10vs15dpa_10up	0.902217	0.00042212	AT1G34030		Ribosomal protein S13/S18 family
Gorai.013G132500.3	Gb-10vs15dpa_10up	0.902036	0.00097169	AT5G23630	MIA,PDR2	phosphate deficiency response 2
Gorai.013G084900.1	Gb-10vs15dpa_10up	0.901818	0.000156781	AT1G26850		S-adenosyl-L-methionine-dependent methyltransferases superfamily protein
Gorai.011G165300.1	Gb-10vs15dpa_10up	0.901745	0.000637211	AT5G58240	FHIT	FRAGILE HISTIDINE TRIAD
Gorai.012G173200.1	Gb-10vs15dpa_10up	0.901654	0.000736432	AT3G26370		O-fucosyltransferase family protein
Gorai.002G065100.1	Gb-10vs15dpa_10up	0.901539	0.000342917	AT5G60860	AtRABA1f,RABA1f	RAB GTPase homolog A1F
Gorai.005G114900.2	Gb-10vs15dpa_10up	0.901406	0.000138367	AT1G76400		Ribophorin I
Gorai.013G187100.2	Gb-10vs15dpa_10up	0.901205	0.000342917	AT2G39840	TOPP4	type one serine/threonine protein phosphatase 4
Gorai.007G103500.1	Gb-10vs15dpa_10up	0.901068	0.000676879	AT3G61540		alpha/beta-Hydrolases superfamily protein
Gorai.003G157400.1	Gb-10vs15dpa_10up	0.901004	0.000727795	AT1G63770		Peptidase M1 family protein
Gorai.001G105300.5	Gb-10vs15dpa_10up	0.90085	0.000156781	AT3G45630		RNA binding (RRM/RBD/RNP motifs) family protein
Gorai.013G023100.2	Gb-10vs15dpa_10up	0.900812	0.00042212	AT5G59840		Ras-related small GTP-binding family protein
Gorai.009G143100.3	Gb-10vs15dpa_10up	0.900544	0.000225498	AT3G13930		Dihydrolipoamide acetyltransferase, long form protein
Gorai.002G195800.1	Gb-10vs15dpa_10up	0.900405	0.000751703	AT4G38640		Plasma-membrane choline transporter family protein
Gorai.001G240600.11	Gb-10vs15dpa_10up	0.900312	0.000342917	AT5G39570
Gorai.006G074300.1	Gb-10vs15dpa_10up	0.900244	0.000347122	AT5G18940		Mo25 family protein
Gorai.013G142500.1	Gb-10vs15dpa_10up	0.900221	0.000342917	AT1G79230	ATMST1,ATRDH1,MST1,ST1,STR1	mercaptopyruvate sulfurtransferase 1
Gorai.001G109800.2	Gb-10vs15dpa_10up	0.900213	0.000617779	AT5G08530	CI51	51 kDa subunit of complex I
Gorai.006G245500.3	Gb-10vs15dpa_10up	0.90021	0.000225498	AT4G14570		acylaminoacyl-peptidase-related
Gorai.009G271700.1	Gb-10vs15dpa_10up	0.900192	0.000225498	AT1G19690		NAD(P)-binding Rossmann-fold superfamily protein
Gorai.009G349000.1	Gb-10vs15dpa_10up	0.900131	0.000922987	AT2G32730		26S proteasome regulatory complex, non-ATPase subcomplex, Rpn2/Psmd1 subunit
Gorai.005G210000.2	Gb-10vs15dpa_10up	0.899968	8.03e-05	AT1G50200	ACD,ALATS	Alanyl-tRNA synthetase
Gorai.004G235800.1	Gb-10vs15dpa_10up	0.899963	0.000694323	AT1G09270	IMPA-4	importin alpha isoform 4
Gorai.012G019600.1	Gb-10vs15dpa_10up	0.899876	0.000807532	AT5G45140	NRPC2	nuclear RNA polymerase C2
Gorai.009G032000.8	Gb-10vs15dpa_10up	0.899804	0.00070194	AT2G19480	NAP1;2,NFA02,NFA2	nucleosome assembly protein 1;2
Gorai.012G153600.1	Gb-10vs15dpa_10up	0.899754	0.000272739	AT2G21170	PDTPI,TIM	triosephosphate isomerase
Gorai.009G296100.1	Gb-10vs15dpa_10up	0.899733	0.000647415	AT5G57655		xylose isomerase family protein
Gorai.010G016100.1	Gb-10vs15dpa_10up	0.899623	0.000156781	AT1G06870		Peptidase S24/S26A/S26B/S26C family protein
Gorai.001G069200.1	Gb-10vs15dpa_10up	0.89934	0.000922987	AT3G21640	ATFKBP42,FKBP42,TWD1,UCU2	FKBP-type peptidyl-prolyl cis-trans isomerase family protein
Gorai.007G180000.2	Gb-10vs15dpa_10up	0.899299	0.000179297	AT4G02220		zinc finger (MYND type) family protein / programmed cell death 2 C-terminal domain-containing protein
Gorai.003G187100.1	Gb-10vs15dpa_10up	0.899202	0.000327505	AT4G19110		Protein kinase superfamily protein
Gorai.012G046800.3	Gb-10vs15dpa_10up	0.898902	0.000751703	AT3G58640		Mitogen activated protein kinase kinase kinase-related
Gorai.004G056700.4	Gb-10vs15dpa_10up	0.898893	0.000342917	AT4G02580		NADH-ubiquinone oxidoreductase 24 kDa subunit, putative
Gorai.013G206800.3	Gb-10vs15dpa_10up	0.89876	0.000204431	AT1G56340	AtCRT1a,CRT1,CRT1a	calreticulin 1a
Gorai.007G016500.6	Gb-10vs15dpa_10up	0.898751	0.000347122	AT4G27720		Major facilitator superfamily protein
Gorai.012G067800.4	Gb-10vs15dpa_10up	0.898628	0.000843252	AT2G20530	ATPHB6,PHB6	prohibitin 6
Gorai.005G267000.2	Gb-10vs15dpa_10up	0.898553	0.000751703	AT5G27640	ATEIF3B-1,ATTIF3B1,EIF3B,EIF3B-1,TIF3B1	translation initiation factor 3B1
Gorai.007G236500.1	Gb-10vs15dpa_10up	0.89845	0.000138367	AT5G10290		leucine-rich repeat transmembrane protein kinase family protein
Gorai.003G086500.1	Gb-10vs15dpa_10up	0.898286	0.000807532	AT1G65650	UCH2	Peptidase C12, ubiquitin carboxyl-terminal hydrolase 1
Gorai.001G127200.2	Gb-10vs15dpa_10up	0.898158	0.000596915	AT1G55750		BSD domain (BTF2-like transcription factors, Synapse-associated proteins and DOS2-like proteins)
Gorai.005G174500.4	Gb-10vs15dpa_10up	0.898104	0.000727795	AT3G26100		Regulator of chromosome condensation (RCC1) family protein
Gorai.008G176100.1	Gb-10vs15dpa_10up	0.897978	0.000342917	AT4G30000		Dihydropterin pyrophosphokinase / Dihydropteroate synthase
Gorai.007G172000.2	Gb-10vs15dpa_10up	0.897935	0.000727795	AT3G59990	MAP2B	methionine aminopeptidase 2B
Gorai.006G146000.1	Gb-10vs15dpa_10up	0.897917	0.00042212	AT2G37270	ATRPS5B,RPS5B	ribosomal protein 5B
Gorai.002G023700.1	Gb-10vs15dpa_10up	0.897908	0.000327505	AT4G19600	CYCT1;4	Cyclin family protein
Gorai.009G268200.2	Gb-10vs15dpa_10up	0.897761	0.000760365	AT5G20890		TCP-1/cpn60 chaperonin family protein
Gorai.005G242800.2	Gb-10vs15dpa_10up	0.897494	0.000843252	AT3G18820	ATRAB7B,ATRABG3F,RAB71,RAB7B,RABG3F	RAB GTPase homolog G3F
Gorai.006G143800.1	Gb-10vs15dpa_10up	0.897457	0.000111931	AT5G06660		Protein of unknown function DUF106, transmembrane
Gorai.006G220100.1	Gb-10vs15dpa_10up	0.897449	0.000138367	AT1G04780		Ankyrin repeat family protein
Gorai.005G069400.2	Gb-10vs15dpa_10up	0.897447	0.000225498	AT1G48030	mtLPD1	mitochondrial lipoamide dehydrogenase 1
Gorai.010G115100.3	Gb-10vs15dpa_10up	0.897375	0.00097169	AT4G32330		TPX2 (targeting protein for Xklp2) protein family
Gorai.006G145700.1	Gb-10vs15dpa_10up	0.897247	0.000458962	AT3G56150	ATEIF3C-1,ATTIF3C1,EIF3C,EIF3C-1,TIF3C1	eukaryotic translation initiation factor 3C
Gorai.009G215300.1	Gb-10vs15dpa_10up	0.897192	0.00097169	AT4G07390		Mannose-P-dolichol utilization defect 1 protein
Gorai.006G256200.2	Gb-10vs15dpa_10up	0.896852	0.000473274	AT4G03000		RING/U-box superfamily protein
Gorai.002G156800.1	Gb-10vs15dpa_10up	0.896738	0.000342917	AT3G57890		Tubulin binding cofactor C domain-containing protein
Gorai.008G136200.1	Gb-10vs15dpa_10up	0.896696	0.000596915	AT2G47110	UBQ6	ubiquitin 6
Gorai.004G261100.2	Gb-10vs15dpa_10up	0.896554	0.000843252	AT3G07020		UDP-Glycosyltransferase superfamily protein
Gorai.009G190000.1	Gb-10vs15dpa_10up	0.896538	0.000138367	AT5G20890		TCP-1/cpn60 chaperonin family protein
Gorai.001G226300.1	Gb-10vs15dpa_10up	0.8963	0.000342917	AT5G48370		Thioesterase/thiol ester dehydrase-isomerase superfamily protein
Gorai.011G270800.2	Gb-10vs15dpa_10up	0.896275	0.000736432	AT2G39840	TOPP4	type one serine/threonine protein phosphatase 4
Gorai.007G174100.1	Gb-10vs15dpa_10up	0.896058	0.000138367	AT4G15000		Ribosomal L27e protein family
Gorai.011G041200.1	Gb-10vs15dpa_10up	0.895997	0.000647415	AT1G29790		S-adenosyl-L-methionine-dependent methyltransferases superfamily protein
Gorai.006G095400.2	Gb-10vs15dpa_10up	0.895856	0.000736432	AT3G13920	EIF4A1,RH4,TIF4A1	eukaryotic translation initiation factor 4A1
Gorai.004G114600.2	Gb-10vs15dpa_10up	0.895801	0.000760365	AT4G27880		Protein with RING/U-box and TRAF-like domains
Gorai.001G079800.3	Gb-10vs15dpa_10up	0.895721	0.00097169	AT5G62600		ARM repeat superfamily protein
Gorai.009G198600.1	Gb-10vs15dpa_10up	0.895522	0.000843252	AT5G57960		GTP-binding protein, HflX
Gorai.001G236500.8	Gb-10vs15dpa_10up	0.895499	0.000574785	AT5G43940	ADH2,ATGSNOR1,GSNOR,HOT5,PAR2	GroES-like zinc-binding dehydrogenase family protein
Gorai.005G213900.2	Gb-10vs15dpa_10up	0.895453	0.000347122	AT5G08415		Radical SAM superfamily protein
Gorai.007G111600.1	Gb-10vs15dpa_10up	0.895373	0.000736432	AT2G46700	ATCRK3,CRK3	CDPK-related kinase 3
Gorai.009G198800.2	Gb-10vs15dpa_10up	0.895359	0.000473274	AT1G75420		UDP-Glycosyltransferase superfamily protein
Gorai.004G241600.2	Gb-10vs15dpa_10up	0.895176	0.00042212	AT5G27540	emb2473,MIRO1	MIRO-related GTP-ase 1
Gorai.007G056100.2	Gb-10vs15dpa_10up	0.895159	0.000156781	AT5G67380	ATCKA1,CKA1	casein kinase alpha 1
Gorai.006G246700.3	Gb-10vs15dpa_10up	0.895037	0.000161666	AT4G21800	QQT2	P-loop containing nucleoside triphosphate hydrolases superfamily protein
Gorai.009G314800.1	Gb-10vs15dpa_10up	0.895005	0.00070194	AT5G50840
Gorai.011G000600.1	Gb-10vs15dpa_10up	0.894997	8.03e-05	AT4G21192		Cytochrome c oxidase biogenesis protein Cmc1-like
Gorai.013G244400.4	Gb-10vs15dpa_10up	0.894836	0.00070194	AT5G19820	emb2734	ARM repeat superfamily protein
Gorai.005G163600.1	Gb-10vs15dpa_10up	0.894791	0.00070194	AT2G01270	AtQSOX2,QSOX2	quiescin-sulfhydryl oxidase 2
Gorai.002G095300.3	Gb-10vs15dpa_10up	0.894692	0.00038713	AT5G59240		Ribosomal protein S8e family protein
Gorai.009G349000.3	Gb-10vs15dpa_10up	0.894678	0.000922987	AT2G32730		26S proteasome regulatory complex, non-ATPase subcomplex, Rpn2/Psmd1 subunit
Gorai.013G236100.1	Gb-10vs15dpa_10up	0.894637	0.000843252	AT5G10790	UBP22	ubiquitin-specific protease 22
Gorai.004G131300.2	Gb-10vs15dpa_10up	0.894558	0.000138367	AT1G55090		carbon-nitrogen hydrolase family protein
Gorai.009G283800.1	Gb-10vs15dpa_10up	0.894466	0.000161666	AT1G21750	ATPDI5,ATPDIL1-1,PDI5,PDIL1-1	PDI-like 1-1
Gorai.010G239500.2	Gb-10vs15dpa_10up	0.894458	0.000736432	AT2G34410		O-acetyltransferase family protein
Gorai.009G397800.1	Gb-10vs15dpa_10up	0.894423	0.000179297	AT5G06290	2-Cys Prx B,2CPB	2-cysteine peroxiredoxin B
Gorai.008G292300.1	Gb-10vs15dpa_10up	0.894283	0.000111931	AT3G02530		TCP-1/cpn60 chaperonin family protein
Gorai.010G085300.2	Gb-10vs15dpa_10up	0.89427	0.000156781	AT4G29810	ATMKK2,MK1,MKK2	MAP kinase kinase 2
Gorai.002G108400.1	Gb-10vs15dpa_10up	0.894245	0.00042212	AT5G61170		Ribosomal protein S19e family protein
Gorai.008G223300.8	Gb-10vs15dpa_10up	0.894244	0.000922987	AT1G31910		GHMP kinase family protein
Gorai.008G182900.3	Gb-10vs15dpa_10up	0.894228	0.000727795	AT3G17900
Gorai.013G206900.3	Gb-10vs15dpa_10up	0.89422	0.00042212	AT1G56340	AtCRT1a,CRT1,CRT1a	calreticulin 1a
Gorai.006G146000.2	Gb-10vs15dpa_10up	0.893982	0.00042212	AT2G37270	ATRPS5B,RPS5B	ribosomal protein 5B
Gorai.001G240600.7	Gb-10vs15dpa_10up	0.893964	0.000225498	AT5G39570
Gorai.008G003400.2	Gb-10vs15dpa_10up	0.893873	0.000511776	AT5G23535		KOW domain-containing protein
Gorai.008G134700.2	Gb-10vs15dpa_10up	0.893707	0	AT3G62120		Class II aaRS and biotin synthetases superfamily protein
Gorai.013G010500.2	Gb-10vs15dpa_10up	0.893612	0.000556581	AT1G21080		DNAJ heat shock N-terminal domain-containing protein
Gorai.004G162400.1	Gb-10vs15dpa_10up	0.89353	0.000720062	AT4G00100	ATRPS13A,PFL2,RPS13,RPS13A	ribosomal protein S13A
Gorai.011G080700.3	Gb-10vs15dpa_10up	0.893444	0.00025344	AT3G15660	ATGRX4,GRX4	glutaredoxin 4
Gorai.002G156800.2	Gb-10vs15dpa_10up	0.893378	0.000569414	AT3G57890		Tubulin binding cofactor C domain-containing protein
Gorai.001G240600.15	Gb-10vs15dpa_10up	0.89337	0.00042212	AT5G39570
Gorai.006G132800.9	Gb-10vs15dpa_10up	0.893334	0.000807532	AT3G56720
Gorai.005G030300.1	Gb-10vs15dpa_10up	0.893307	0.000179297	AT4G22330	ATCES1	Alkaline phytoceramidase (aPHC)
Gorai.007G128800.1	Gb-10vs15dpa_10up	0.893182	0.000596915	AT4G02500	ATXT2,XT2,XXT2	UDP-xylosyltransferase 2
Gorai.013G206900.1	Gb-10vs15dpa_10up	0.893128	0	AT1G56340	AtCRT1a,CRT1,CRT1a	calreticulin 1a
Gorai.008G140300.1	Gb-10vs15dpa_10up	0.893116	0.000342917	AT4G02080	ASAR1,ATSAR2,ATSARA1C,SAR2	secretion-associated RAS super family 2
Gorai.008G036800.4	Gb-10vs15dpa_10up	0.892846	0.000569414	AT2G16900		Arabidopsis phospholipase-like protein (PEARLI 4) family
Gorai.013G252800.4	Gb-10vs15dpa_10up	0.892689	0.000799397	AT3G57090	BIGYIN,FIS1A	Tetratricopeptide repeat (TPR)-like superfamily protein
Gorai.001G050800.1	Gb-10vs15dpa_10up	0.892651	0.000156781	AT5G51220		ubiquinol-cytochrome C chaperone family protein
Gorai.010G142700.3	Gb-10vs15dpa_10up	0.892597	0.00042212	AT2G03070	MED8	mediator subunit 8
Gorai.006G134300.1	Gb-10vs15dpa_10up	0.892547	0.000799397	AT2G41490	GPT	UDP-glcnac-adolichol phosphate glcnac-1-p-transferase
Gorai.004G031700.6	Gb-10vs15dpa_10up	0.892367	0.000637211	AT4G26910		Dihydrolipoamide succinyltransferase
Gorai.007G367200.2	Gb-10vs15dpa_10up	0.892363	0.000473274	AT3G52560	MMZ4,UEV1D,UEV1D-4	ubiquitin E2 variant 1D-4
Gorai.002G176900.2	Gb-10vs15dpa_10up	0.89234	0.000225498	AT1G23170		Protein of unknown function DUF2359, transmembrane
Gorai.013G244400.5	Gb-10vs15dpa_10up	0.892307	0.000204431	AT5G19820	emb2734	ARM repeat superfamily protein
Gorai.010G049400.3	Gb-10vs15dpa_10up	0.892211	0.00042212	AT1G44790		ChaC-like family protein
Gorai.005G172100.1	Gb-10vs15dpa_10up	0.892144	0.000799397	AT3G04120	GAPC,GAPC-1,GAPC1	glyceraldehyde-3-phosphate dehydrogenase C subunit 1
Gorai.012G023300.3	Gb-10vs15dpa_10up	0.892105	0.000233969	AT5G26710		Glutamyl/glutaminyl-tRNA synthetase, class Ic
Gorai.003G088100.3	Gb-10vs15dpa_10up	0.892079	0.000647415	AT5G36890	BGLU42	beta glucosidase 42
Gorai.010G210100.3	Gb-10vs15dpa_10up	0.891953	0.000843252	AT5G18440
Gorai.006G145300.1	Gb-10vs15dpa_10up	0.891919	0.000473274	AT3G11960		Cleavage and polyadenylation specificity factor (CPSF) A subunit protein
Gorai.011G219600.4	Gb-10vs15dpa_10up	0.891834	0	AT1G34130	STT3B	staurosporin and temperature sensitive 3-like b
Gorai.001G055100.1	Gb-10vs15dpa_10up	0.891809	0.00070194	AT1G26740		Ribosomal L32p protein family
Gorai.008G266000.1	Gb-10vs15dpa_10up	0.891743	0.00097169	AT2G36170		Ubiquitin supergroup;Ribosomal protein L40e
Gorai.012G172300.2	Gb-10vs15dpa_10up	0.891724	8.03e-05	AT1G60810	ACLA-2	ATP-citrate lyase A-2
Gorai.002G056000.4	Gb-10vs15dpa_10up	0.8916	0.000574785	AT1G65270
Gorai.005G097200.2	Gb-10vs15dpa_10up	0.891453	0.000156781	AT5G26780	SHM2	serine hydroxymethyltransferase 2
Gorai.004G124100.6	Gb-10vs15dpa_10up	0.89135	0.000807532	AT5G53620
Gorai.013G223100.5	Gb-10vs15dpa_10up	0.891295	0.000404371	AT2G05830		NagB/RpiA/CoA transferase-like superfamily protein
Gorai.006G143100.2	Gb-10vs15dpa_10up	0.89127	0.00070194	AT2G20690		lumazine-binding family protein
Gorai.005G134900.2	Gb-10vs15dpa_10up	0.891078	0.000922987	AT3G17740
Gorai.012G023300.1	Gb-10vs15dpa_10up	0.891077	0.000225498	AT5G26710		Glutamyl/glutaminyl-tRNA synthetase, class Ic
Gorai.009G198900.1	Gb-10vs15dpa_10up	0.890968	0.000294391	AT1G45000		AAA-type ATPase family protein
Gorai.013G146700.2	Gb-10vs15dpa_10up	0.890731	0.000799397	AT3G12680	HUA1	floral homeotic protein (HUA1)
Gorai.001G236500.3	Gb-10vs15dpa_10up	0.890676	0.000574785	AT5G43940	ADH2,ATGSNOR1,GSNOR,HOT5,PAR2	GroES-like zinc-binding dehydrogenase family protein
Gorai.005G119100.2	Gb-10vs15dpa_10up	0.890664	0.000225498	AT1G30630		Coatomer epsilon subunit
Gorai.011G090600.1	Gb-10vs15dpa_10up	0.890631	0.000807532	AT1G14460		AAA-type ATPase family protein
Gorai.005G097200.7	Gb-10vs15dpa_10up	0.890434	0.00042212	AT5G26780	SHM2	serine hydroxymethyltransferase 2
Gorai.010G128500.1	Gb-10vs15dpa_10up	0.890428	0.00097169	AT3G20800		Cell differentiation, Rcd1-like protein
Gorai.012G045300.1	Gb-10vs15dpa_10up	0.890296	0.000556581	AT2G30390	ATFC-II,FC-II,FC2	ferrochelatase 2
Gorai.010G198300.1	Gb-10vs15dpa_10up	0.890269	0.00038713	AT2G40090	ATATH9,ATH9	ABC2 homolog 9
Gorai.011G009300.4	Gb-10vs15dpa_10up	0.890247	0.000751703	AT5G47540		Mo25 family protein
Gorai.010G059000.1	Gb-10vs15dpa_10up	0.890168	0.000569414	AT5G20350	TIP1	Ankyrin repeat family protein with DHHC zinc finger domain
Gorai.007G030100.1	Gb-10vs15dpa_10up	0.889983	0.000647415
Gorai.005G165500.1	Gb-10vs15dpa_10up	0.889868	0.000727795	AT1G27970	NTF2B	nuclear transport factor 2B
Gorai.005G174500.5	Gb-10vs15dpa_10up	0.889863	0.000658636	AT3G26100		Regulator of chromosome condensation (RCC1) family protein
Gorai.011G090800.2	Gb-10vs15dpa_10up	0.889796	0.000751703	AT4G24270	EMB140	EMBRYO DEFECTIVE 140
Gorai.008G242900.1	Gb-10vs15dpa_10up	0.889777	0.000138367	AT2G40290		Eukaryotic translation initiation factor 2 subunit 1
Gorai.010G185300.5	Gb-10vs15dpa_10up	0.889726	0.000458962	AT3G25070	RIN4	RPM1 interacting protein 4
Gorai.007G227300.1	Gb-10vs15dpa_10up	0.889656	0.000720062	AT3G49720
Gorai.001G144800.1	Gb-10vs15dpa_10up	0.889623	0.000342917	AT3G62370		heme binding
Gorai.007G124900.6	Gb-10vs15dpa_10up	0.889599	0.000617779	AT3G06720	AIMP ALPHA,AT-IMP,ATKAP ALPHA,IMPA-1,IMPA1	importin alpha isoform 1
Gorai.009G290500.2	Gb-10vs15dpa_10up	0.889557	0.000204431	AT1G22870		Protein kinase family protein with ARM repeat domain
Gorai.006G135700.7	Gb-10vs15dpa_10up	0.889239	0.000458962	AT2G41540	GPDHC1	6-phosphogluconate dehydrogenase family protein
Gorai.004G052300.2	Gb-10vs15dpa_10up	0.889037	0.000574785	AT3G62790		NADH-ubiquinone oxidoreductase-related
Gorai.006G003700.4	Gb-10vs15dpa_10up	0.889019	0.000473274	AT2G42700
Gorai.001G079800.1	Gb-10vs15dpa_10up	0.888921	0.000760365	AT5G62600		ARM repeat superfamily protein
Gorai.009G205900.1	Gb-10vs15dpa_10up	0.888893	0.000111931	AT1G47550	SEC3A	exocyst complex component sec3A
Gorai.008G054900.1	Gb-10vs15dpa_10up	0.888882	0.00042212	AT1G65720
Gorai.011G108100.1	Gb-10vs15dpa_10up	0.888791	0.000569414	AT3G49910		Translation protein SH3-like family protein
Gorai.006G156800.1	Gb-10vs15dpa_10up	0.888756	0.000556581	AT3G52880	ATMDAR1,MDAR1	monodehydroascorbate reductase 1
Gorai.006G177800.2	Gb-10vs15dpa_10up	0.888659	0.000569414	AT5G60100	APRR3,PRR3	pseudo-response regulator 3
Gorai.009G351900.2	Gb-10vs15dpa_10up	0.888641	0.00025344	AT2G43710	FAB2,SSI2	Plant stearoyl-acyl-carrier-protein desaturase family protein
Gorai.010G246400.5	Gb-10vs15dpa_10up	0.888572	0.000922987	AT1G12640		MBOAT (membrane bound O-acyl transferase) family protein
Gorai.005G216700.1	Gb-10vs15dpa_10up	0.888513	0.000637211	AT2G17265	DMR1,HSK	homoserine kinase
Gorai.004G003300.3	Gb-10vs15dpa_10up	0.888461	0.00097169	AT5G59710	AtVIP2,VIP2	VIRE2 interacting protein 2
Gorai.007G039100.1	Gb-10vs15dpa_10up	0.888386	0.000720062	AT1G26580
Gorai.005G223500.1	Gb-10vs15dpa_10up	0.888288	0.000720062	AT5G64290	DCT,DIT2.1	dicarboxylate transport 2.1
Gorai.011G090100.1	Gb-10vs15dpa_10up	0.888225	0.000574785	AT2G02390	ATGSTZ1,GST18,GSTZ1	glutathione S-transferase zeta 1
Gorai.003G157400.2	Gb-10vs15dpa_10up	0.888219	0.000799397	AT1G63770		Peptidase M1 family protein
Gorai.004G066500.1	Gb-10vs15dpa_10up	0.888133	0.000658636	AT3G52090	ATRPB13.6,NRPB11,NRPD11,NRPE11	DNA-directed RNA polymerase, RBP11-like
Gorai.005G140100.1	Gb-10vs15dpa_10up	0.887886	0.000225498	AT1G26940		Cyclophilin-like peptidyl-prolyl cis-trans isomerase family protein
Gorai.010G009700.2	Gb-10vs15dpa_10up	0.88785	0.000736432	AT1G19520	NFD5	pentatricopeptide (PPR) repeat-containing protein
Gorai.005G035400.1	Gb-10vs15dpa_10up	0.887575	0.000676879	AT1G04790		RING/U-box superfamily protein
Gorai.001G208300.2	Gb-10vs15dpa_10up	0.887367	0.000736432	AT3G02210	COBL1	COBRA-like protein 1 precursor
Gorai.011G223300.2	Gb-10vs15dpa_10up	0.887318	0.000161666	AT3G12390		Nascent polypeptide-associated complex (NAC), alpha subunit family protein
Gorai.013G064400.1	Gb-10vs15dpa_10up	0.887272	0.000799397	AT2G17290	ATCDPK3,ATCPK6,CPK6	Calcium-dependent protein kinase family protein
Gorai.004G054900.2	Gb-10vs15dpa_10up	0.887179	0.000161666	AT1G67250		Proteasome maturation factor UMP1
Gorai.006G177800.1	Gb-10vs15dpa_10up	0.887112	0.00042212	AT5G60100	APRR3,PRR3	pseudo-response regulator 3
Gorai.008G216800.4	Gb-10vs15dpa_10up	0.886971	0.000799397	AT1G12240	ATBETAFRUCT4,VAC-INV	Glycosyl hydrolases family 32 protein
Gorai.004G028900.1	Gb-10vs15dpa_10up	0.886962	0.00042212	AT1G11390		Protein kinase superfamily protein
Gorai.003G026900.1	Gb-10vs15dpa_10up	0.886854	0.000497227	AT4G39220	ATRER1A	Rer1 family protein
Gorai.009G334100.1	Gb-10vs15dpa_10up	0.886843	0.000156781	AT1G67680		SRP72 RNA-binding domain
Gorai.008G046400.1	Gb-10vs15dpa_10up	0.886771	0.000294391	AT1G09630	ATRAB-A2A,ATRAB11C,ATRABA2A,RAB-A2A,RAB11c	RAB GTPase 11C
Gorai.011G219600.1	Gb-10vs15dpa_10up	0.88674	0	AT1G34130	STT3B	staurosporin and temperature sensitive 3-like b
Gorai.007G016500.2	Gb-10vs15dpa_10up	0.88663	0	AT4G27720		Major facilitator superfamily protein
Gorai.008G196500.4	Gb-10vs15dpa_10up	0.886624	0.000843252	AT5G61240		Leucine-rich repeat (LRR) family protein
Gorai.008G191500.1	Gb-10vs15dpa_10up	0.886624	0.000404371	AT5G56520
Gorai.012G021000.1	Gb-10vs15dpa_10up	0.886459	0.000404371	AT5G52070		Agenet domain-containing protein
Gorai.006G003500.1	Gb-10vs15dpa_10up	0.886381	0.000156781	AT5G47870
Gorai.009G143100.2	Gb-10vs15dpa_10up	0.88627	0.000161666	AT3G13930		Dihydrolipoamide acetyltransferase, long form protein
Gorai.008G103200.1	Gb-10vs15dpa_10up	0.886253	0.000637211	AT4G39690
Gorai.012G005800.6	Gb-10vs15dpa_10up	0.885806	0.000574785	AT3G54860	ATVPS33,VPS33	Sec1/munc18-like (SM) proteins superfamily
Gorai.010G247900.7	Gb-10vs15dpa_10up	0.885783	0.000272739	AT5G47760	ATPGLP2,ATPK5,PGLP2	2-phosphoglycolate phosphatase 2
Gorai.001G195100.6	Gb-10vs15dpa_10up	0.885625	0.000161666	AT1G04980	ATPDI10,ATPDIL2-2,PDI10,PDIL2-2	PDI-like 2-2
Gorai.009G361000.5	Gb-10vs15dpa_10up	0.885546	0.00097169	AT3G60740	CHO,EMB133,TFC D,TTN1	ARM repeat superfamily protein
Gorai.004G009800.1	Gb-10vs15dpa_10up	0.885512	0.000727795	AT3G52750	FTSZ2-2	Tubulin/FtsZ family protein
Gorai.008G061900.1	Gb-10vs15dpa_10up	0.885478	0.000342917	AT4G35830	ACO1	aconitase 1
Gorai.009G414000.1	Gb-10vs15dpa_10up	0.88539	0.000574785	AT5G03460
Gorai.010G142700.4	Gb-10vs15dpa_10up	0.885354	0.000807532	AT2G03070	MED8	mediator subunit 8
Gorai.010G035600.3	Gb-10vs15dpa_10up	0.885235	0.000458962	AT4G24620	PGI,PGI1	phosphoglucose isomerase 1
Gorai.007G029600.5	Gb-10vs15dpa_10up	0.88522	0.000676879	AT4G17530	ATRAB1C,ATRABD2C,RAB1C	RAB GTPase homolog 1C
Gorai.009G070700.1	Gb-10vs15dpa_10up	0.884947	0.000138367	AT5G13030
Gorai.012G088900.3	Gb-10vs15dpa_10up	0.884898	0.000156781	AT5G14250	COP13,CSN3,FUS11	Proteasome component (PCI) domain protein
Gorai.008G037700.3	Gb-10vs15dpa_10up	0.884893	0.000574785	AT4G35140		Transducin/WD40 repeat-like superfamily protein
Gorai.008G141100.1	Gb-10vs15dpa_10up	0.884884	0.000807532	AT2G47470	ATPDI11,ATPDIL2-1,MEE30,PDI11,UNE5	thioredoxin family protein
Gorai.013G042800.1	Gb-10vs15dpa_10up	0.884789	0.000342917	AT1G49670	NQR	ARP protein (REF)
Gorai.012G017900.1	Gb-10vs15dpa_10up	0.884609	0.000647415	AT1G50480	THFS	10-formyltetrahydrofolate synthetase
Gorai.001G240600.3	Gb-10vs15dpa_10up	0.884487	0.000497227	AT5G39570
Gorai.009G288500.1	Gb-10vs15dpa_10up	0.88443	0.000807532	AT1G72090		Methylthiotransferase
Gorai.005G211200.1	Gb-10vs15dpa_10up	0.884264	0.000511776	AT5G08300		Succinyl-CoA ligase, alpha subunit
UAcontig13793	Gb-10vs15dpa_10up	0.884205	0.00097169
Gorai.009G055700.3	Gb-10vs15dpa_10up	0.884188	0.000736432	AT5G57990	UBP23	ubiquitin-specific protease 23
Gorai.006G271300.1	Gb-10vs15dpa_10up	0.884116	0.000574785	AT1G29320		Transducin/WD40 repeat-like superfamily protein
Gorai.004G262600.1	Gb-10vs15dpa_10up	0.884053	0.000569414	AT3G02760		Class II aaRS and biotin synthetases superfamily protein
Gorai.007G174100.2	Gb-10vs15dpa_10up	0.884041	0.000233969	AT4G15000		Ribosomal L27e protein family
Gorai.005G114900.1	Gb-10vs15dpa_10up	0.884029	0.000272739	AT1G76400		Ribophorin I
Gorai.003G106300.1	Gb-10vs15dpa_10up	0.884012	0.000922987	AT5G23080	TGH	SWAP (Suppressor-of-White-APricot)/surp domain-containing protein
Gorai.005G180200.1	Gb-10vs15dpa_10up	0.883893	0.000658636	AT1G60770		Tetratricopeptide repeat (TPR)-like superfamily protein
Gorai.006G138600.1	Gb-10vs15dpa_10up	0.883825	0.000225498	AT3G57650	LPAT2	lysophosphatidyl acyltransferase 2
Gorai.009G041200.1	Gb-10vs15dpa_10up	0.883655	0	AT5G35530		Ribosomal protein S3 family protein
Gorai.009G215500.2	Gb-10vs15dpa_10up	0.88349	0.00097169	AT3G46630		Protein of unknown function (DUF3223)
Gorai.005G216600.5	Gb-10vs15dpa_10up	0.883452	0.000225498	AT4G35300	TMT2	tonoplast monosaccharide transporter2
Gorai.001G120700.2	Gb-10vs15dpa_10up	0.883437	0.000922987	AT3G44600	CYP71	cyclophilin71
Gorai.009G419400.1	Gb-10vs15dpa_10up	0.883403	0.000694323	AT2G37110		PLAC8 family protein
Gorai.003G068300.1	Gb-10vs15dpa_10up	0.883314	0.000294391	AT3G11830		TCP-1/cpn60 chaperonin family protein
Gorai.001G077300.7	Gb-10vs15dpa_10up	0.883212	0.000404371	AT1G18640	PSP	3-phosphoserine phosphatase
Gorai.010G035600.1	Gb-10vs15dpa_10up	0.883201	0.000647415	AT4G24620	PGI,PGI1	phosphoglucose isomerase 1
Gorai.009G346800.1	Gb-10vs15dpa_10up	0.882796	0.000727795	AT1G27090		glycine-rich protein
Gorai.012G107700.2	Gb-10vs15dpa_10up	0.882701	0.000676879	AT3G55610	P5CS2	delta 1-pyrroline-5-carboxylate synthase 2
Gorai.004G109500.1	Gb-10vs15dpa_10up	0.88261	0.00042212	AT5G35080
Gorai.008G265800.5	Gb-10vs15dpa_10up	0.882605	0.000676879	AT5G53620
Gorai.004G190700.3	Gb-10vs15dpa_10up	0.882566	0.00097169	AT2G35190	ATNPSN11,NPSN11,NSPN11	novel plant snare 11
Gorai.005G262200.2	Gb-10vs15dpa_10up	0.882535	0.000138367	AT5G27470		seryl-tRNA synthetase / serine--tRNA ligase
Gorai.004G139700.2	Gb-10vs15dpa_10up	0.882502	0.00038713	AT1G63830		PLAC8 family protein
Gorai.005G246000.1	Gb-10vs15dpa_10up	0.882346	0.00097169	AT4G39120	HISN7,IMPL2	myo-inositol monophosphatase like 2
Gorai.003G152500.1	Gb-10vs15dpa_10up	0.882316	0.000760365	AT1G06900		Insulinase (Peptidase family M16) family protein
Gorai.004G241600.4	Gb-10vs15dpa_10up	0.882272	0	AT5G27540	emb2473,MIRO1	MIRO-related GTP-ase 1
Gorai.009G008600.2	Gb-10vs15dpa_10up	0.882256	0.000225498	AT1G17890	GER2	NAD(P)-binding Rossmann-fold superfamily protein
Gorai.008G099600.1	Gb-10vs15dpa_10up	0.882181	0.000497227	AT2G43020	ATPAO2,PAO2	polyamine oxidase 2
Gorai.013G230400.1	Gb-10vs15dpa_10up	0.882172	0.000161666	AT4G29130	ATHXK1,GIN2,HXK1	hexokinase 1
Gorai.004G042400.2	Gb-10vs15dpa_10up	0.88208	0.000720062	AT4G00720	ASKTHETA,ATSK32,SK32	shaggy-like protein kinase 32
Gorai.011G098500.1	Gb-10vs15dpa_10up	0.882014	0.000574785
Gorai.012G142900.1	Gb-10vs15dpa_10up	0.88199	0.000233969	AT1G78300	14-3-3OMEGA,GF14 OMEGA,GRF2	general regulatory factor 2
Gorai.013G223200.1	Gb-10vs15dpa_10up	0.881764	0.000294391	AT2G05840	PAA2	20S proteasome subunit PAA2
Gorai.005G072600.1	Gb-10vs15dpa_10up	0.881763	0.000156781	AT3G17465	RPL3P	ribosomal protein L3 plastid
Gorai.004G112500.5	Gb-10vs15dpa_10up	0.881695	0.000556581	AT3G25800	PDF1,PP2AA2,PR 65	protein phosphatase 2A subunit A2
Gorai.013G245200.4	Gb-10vs15dpa_10up	0.881672	0.000647415	AT4G26410		Uncharacterised conserved protein UCP022280
Gorai.008G149900.4	Gb-10vs15dpa_10up	0.881624	0.00070194	AT3G21865	PEX22	peroxin 22
Gorai.008G223300.6	Gb-10vs15dpa_10up	0.88156	0.00042212	AT1G31910		GHMP kinase family protein
Gorai.005G216600.1	Gb-10vs15dpa_10up	0.881488	0.000156781	AT4G35300	TMT2	tonoplast monosaccharide transporter2
Gorai.007G341600.2	Gb-10vs15dpa_10up	0.881485	0.000676879	AT5G27700		Ribosomal protein S21e
Gorai.008G251000.1	Gb-10vs15dpa_10up	0.881456	0.000694323	AT4G23650	CDPK6,CPK3	calcium-dependent protein kinase 6
Gorai.008G264600.2	Gb-10vs15dpa_10up	0.881305	0.000204431	AT3G49470	NACA2	nascent polypeptide-associated complex subunit alpha-like protein 2
Gorai.012G155900.2	Gb-10vs15dpa_10up	0.881269	0.000720062	AT4G38630	ATMCB1,MBP1,MCB1,RPN10	regulatory particle non-ATPase 10
Gorai.001G240600.18	Gb-10vs15dpa_10up	0.881237	0.000647415	AT5G39570
Gorai.010G142700.2	Gb-10vs15dpa_10up	0.881235	0.000799397	AT2G03070	MED8	mediator subunit 8
Gorai.006G118800.1	Gb-10vs15dpa_10up	0.881178	0.000327505	AT3G03100		NADH:ubiquinone oxidoreductase, 17.2kDa subunit
Gorai.012G067800.3	Gb-10vs15dpa_10up	0.881136	0.000225498	AT2G20530	ATPHB6,PHB6	prohibitin 6
Gorai.001G204700.1	Gb-10vs15dpa_10up	0.88108	0.00070194	AT3G26618	ERF1-3	eukaryotic release factor 1-3
Gorai.009G032000.2	Gb-10vs15dpa_10up	0.881075	0.000111931	AT2G19480	NAP1;2,NFA02,NFA2	nucleosome assembly protein 1;2
Gorai.001G012200.2	Gb-10vs15dpa_10up	0.88096	0.000922987	AT5G11900		Translation initiation factor SUI1 family protein
Gorai.001G066000.1	Gb-10vs15dpa_10up	0.880758	0.000596915	AT5G08160	ATPK3,PK3	serine/threonine protein kinase 3
Gorai.008G196500.1	Gb-10vs15dpa_10up	0.880622	0.000922987	AT5G61240		Leucine-rich repeat (LRR) family protein
Gorai.001G240600.1	Gb-10vs15dpa_10up	0.880612	0.000138367	AT5G39570
UAcontig78638	Gb-10vs15dpa_10up	0.880579	0.000161666
Gorai.003G120900.1	Gb-10vs15dpa_10up	0.88049	0.000294391	AT5G50380	ATEXO70F1,EXO70F1	exocyst subunit exo70 family protein F1
Gorai.007G174100.3	Gb-10vs15dpa_10up	0.880405	0.000161666	AT4G15000		Ribosomal L27e protein family
Gorai.013G199200.3	Gb-10vs15dpa_10up	0.880378	0.000694323	AT3G03570		Protein of unknown function (DUF3550/UPF0682)
Gorai.007G288800.4	Gb-10vs15dpa_10up	0.880235	0.000156781	AT3G03960		TCP-1/cpn60 chaperonin family protein
Gorai.005G125000.2	Gb-10vs15dpa_10up	0.880229	0.000342917	AT1G09780		Phosphoglycerate mutase, 2,3-bisphosphoglycerate-independent
Gorai.001G076600.1	Gb-10vs15dpa_10up	0.88019	0.000294391	AT1G74160
Gorai.008G040600.4	Gb-10vs15dpa_10up	0.880125	0.000156781	AT4G38360	LAZ1	Protein of unknown function (DUF300)
Gorai.001G036000.2	Gb-10vs15dpa_10up	0.880088	0.000720062	AT5G11030	ALF4	aberrant lateral root formation 4
Gorai.009G358100.3	Gb-10vs15dpa_10up	0.879972	0.000799397	AT3G14410		Nucleotide/sugar transporter family protein
Gorai.001G012500.2	Gb-10vs15dpa_10up	0.879956	0.000556581	AT5G56950	NAP1;3,NFA03,NFA3	nucleosome assembly protein 1;3
Gorai.001G181700.2	Gb-10vs15dpa_10up	0.879895	0.000736432	AT2G20390
Gorai.009G283800.2	Gb-10vs15dpa_10up	0.879885	0.000342917	AT1G21750	ATPDI5,ATPDIL1-1,PDI5,PDIL1-1	PDI-like 1-1
Gorai.008G209800.1	Gb-10vs15dpa_10up	0.879875	0.000294391	AT3G48820		Glycosyltransferase family 29 (sialyltransferase) family protein
Gorai.012G011100.4	Gb-10vs15dpa_10up	0.879804	0.000736432	AT3G14010	CID4	CTC-interacting domain 4
Gorai.006G131400.1	Gb-10vs15dpa_10up	0.879764	0.000799397	AT1G71860	ATPTP1,PTP1	protein tyrosine phosphatase 1
Gorai.009G104500.2	Gb-10vs15dpa_10up	0.879763	0.000694323	AT1G07890	APX1,ATAPX01,ATAPX1,CS1,MEE6	ascorbate peroxidase 1
Gorai.006G135700.10	Gb-10vs15dpa_10up	0.879754	0.000727795	AT2G41540	GPDHC1	6-phosphogluconate dehydrogenase family protein
Gorai.005G130000.10	Gb-10vs15dpa_10up	0.879709	0.000676879	AT1G04850		ubiquitin-associated (UBA)/TS-N domain-containing protein
Gorai.013G206800.4	Gb-10vs15dpa_10up	0.879658	0.00042212	AT1G56340	AtCRT1a,CRT1,CRT1a	calreticulin 1a
Gorai.011G087200.4	Gb-10vs15dpa_10up	0.879566	8.03e-05	AT5G14040	PHT3;1	phosphate transporter 3;1
Gorai.003G046700.2	Gb-10vs15dpa_10up	0.879544	0.000225498	AT5G09995
Gorai.007G152600.3	Gb-10vs15dpa_10up	0.879515	0.000225498	AT2G33150	KAT2,PED1,PKT3	peroxisomal 3-ketoacyl-CoA thiolase 3
Gorai.007G299700.4	Gb-10vs15dpa_10up	0.879325	0.00070194	AT5G27700		Ribosomal protein S21e
Gorai.003G096300.3	Gb-10vs15dpa_10up	0.879275	0.000694323	AT1G18800	NRP2	NAP1-related protein 2
Gorai.010G244800.1	Gb-10vs15dpa_10up	0.879137	0.000497227	AT2G24940	AtMAPR2,MAPR2	membrane-associated progesterone binding protein 2
Gorai.005G267000.3	Gb-10vs15dpa_10up	0.879052	0.00070194	AT5G27640	ATEIF3B-1,ATTIF3B1,EIF3B,EIF3B-1,TIF3B1	translation initiation factor 3B1
Gorai.004G049900.3	Gb-10vs15dpa_10up	0.878979	0.000179297	AT3G66654		Cyclophilin-like peptidyl-prolyl cis-trans isomerase family protein
Gorai.007G236500.3	Gb-10vs15dpa_10up	0.878978	0.000347122	AT5G10290		leucine-rich repeat transmembrane protein kinase family protein
Gorai.006G124400.3	Gb-10vs15dpa_10up	0.878955	0.000760365	AT5G19400	SMG7	Telomerase activating protein Est1
Gorai.001G240600.17	Gb-10vs15dpa_10up	0.878907	0.000569414	AT5G39570
Gorai.001G204600.3	Gb-10vs15dpa_10up	0.878882	0.000720062	AT5G17070
Gorai.013G065700.6	Gb-10vs15dpa_10up	0.878729	0.000342917	AT4G35450	AFT,AKR2,AKR2A	ankyrin repeat-containing protein 2
Gorai.013G206800.2	Gb-10vs15dpa_10up	0.878605	0	AT1G56340	AtCRT1a,CRT1,CRT1a	calreticulin 1a
Gorai.007G118800.1	Gb-10vs15dpa_10up	0.878602	0.000497227	AT1G02330
Gorai.008G248500.5	Gb-10vs15dpa_10up	0.878561	0.000458962	AT1G63830		PLAC8 family protein
Gorai.007G244500.3	Gb-10vs15dpa_10up	0.878548	0.000694323	AT2G21940	ATSK1,SK1	shikimate kinase 1
Gorai.012G065800.1	Gb-10vs15dpa_10up	0.878368	0.00025344	AT5G40580	PBB2	20S proteasome beta subunit PBB2
Gorai.004G028800.1	Gb-10vs15dpa_10up	0.878293	0.000694323	AT3G20630	ATUBP14,PER1,TTN6,UBP14	ubiquitin-specific protease 14
Gorai.002G058700.1	Gb-10vs15dpa_10up	0.878262	0.000161666	AT1G52380		NUP50 (Nucleoporin 50 kDa) protein
Gorai.013G064800.5	Gb-10vs15dpa_10up	0.878257	0.000204431	AT4G35360		Uncharacterised conserved protein (UCP030210)
Gorai.011G207900.2	Gb-10vs15dpa_10up	0.878121	0.000342917	AT3G10920	ATMSD1,MEE33,MSD1	manganese superoxide dismutase 1
Gorai.007G038900.1	Gb-10vs15dpa_10up	0.878117	0.000111931	AT1G58380	XW6	Ribosomal protein S5 family protein
Gorai.010G046500.1	Gb-10vs15dpa_10up	0.878092	0.000617779	AT1G36730		Translation initiation factor IF2/IF5
Gorai.001G079800.2	Gb-10vs15dpa_10up	0.878039	0.000294391	AT5G62600		ARM repeat superfamily protein
Gorai.N003600.1	Gb-10vs15dpa_10up	0.877935	0.000294391	AT5G48520
Gorai.001G240600.12	Gb-10vs15dpa_10up	0.877785	0.00042212	AT5G39570
Gorai.013G206800.1	Gb-10vs15dpa_10up	0.877657	0.000294391	AT1G56340	AtCRT1a,CRT1,CRT1a	calreticulin 1a
Gorai.006G134300.3	Gb-10vs15dpa_10up	0.877595	0.00038713	AT2G41490	GPT	UDP-glcnac-adolichol phosphate glcnac-1-p-transferase
Gorai.011G274200.1	Gb-10vs15dpa_10up	0.877576	0.000720062	AT5G05950	MEE60	maternal effect embryo arrest 60
Gorai.008G216800.6	Gb-10vs15dpa_10up	0.877493	0.000807532	AT1G12240	ATBETAFRUCT4,VAC-INV	Glycosyl hydrolases family 32 protein
Gorai.006G051300.4	Gb-10vs15dpa_10up	0.877393	0.000574785	AT5G52650		RNA binding Plectin/S10 domain-containing protein
Gorai.009G119400.1	Gb-10vs15dpa_10up	0.877362	0.000596915	AT1G78895		Reticulon family protein
Gorai.012G172300.1	Gb-10vs15dpa_10up	0.877291	0.000694323	AT1G10670	ACLA-1	ATP-citrate lyase A-1
Gorai.006G217700.3	Gb-10vs15dpa_10up	0.877236	0.000807532	AT2G35490		Plastid-lipid associated protein PAP / fibrillin family protein
Gorai.013G012400.4	Gb-10vs15dpa_10up	0.877172	0.000473274	AT2G38700	ATMVD1,MVD1	mevalonate diphosphate decarboxylase 1
Gorai.009G190000.3	Gb-10vs15dpa_10up	0.877094	0.000161666	AT5G20890		TCP-1/cpn60 chaperonin family protein
Gorai.007G079100.1	Gb-10vs15dpa_10up	0.877093	0	AT3G28970	AAR3	Domain of unknown function (DUF298)
Gorai.004G227300.3	Gb-10vs15dpa_10up	0.876845	0.000647415	AT3G09640	APX1B,APX2	ascorbate peroxidase 2
Gorai.002G095600.1	Gb-10vs15dpa_10up	0.876818	0.000760365	AT4G26670		Mitochondrial import inner membrane translocase subunit Tim17/Tim22/Tim23 family protein
Gorai.009G032000.3	Gb-10vs15dpa_10up	0.87666	0.000138367	AT2G19480	NAP1;2,NFA02,NFA2	nucleosome assembly protein 1;2
Gorai.005G244700.3	Gb-10vs15dpa_10up	0.876434	0.000694323	AT2G21600	ATRER1B,RER1B	endoplasmatic reticulum retrieval protein 1B
Gorai.002G248500.1	Gb-10vs15dpa_10up	0.876331	0.000156781	AT3G53400
Gorai.008G001400.2	Gb-10vs15dpa_10up	0.876243	0.000843252	AT5G08500		Transmembrane CLPTM1 family protein
Gorai.003G140700.2	Gb-10vs15dpa_10up	0.876217	0.000617779	AT5G21090		Leucine-rich repeat (LRR) family protein
Gorai.006G156800.2	Gb-10vs15dpa_10up	0.876169	0.00038713	AT3G52880	ATMDAR1,MDAR1	monodehydroascorbate reductase 1
Gorai.012G045800.1	Gb-10vs15dpa_10up	0.876149	0.000111931	AT5G08500		Transmembrane CLPTM1 family protein
Gorai.010G060800.5	Gb-10vs15dpa_10up	0.876116	0.00097169	AT5G57200		ENTH/ANTH/VHS superfamily protein
Gorai.004G128900.8	Gb-10vs15dpa_10up	0.87595	0.00025344	AT1G32790	CID11	CTC-interacting domain 11
Gorai.003G060000.1	Gb-10vs15dpa_10up	0.875943	0.000922987	AT1G17720	ATB BETA	Protein phosphatase 2A, regulatory subunit PR55
Gorai.006G212700.4	Gb-10vs15dpa_10up	0.875923	0.00097169	AT1G12230		Aldolase superfamily protein
Gorai.009G181800.2	Gb-10vs15dpa_10up	0.875837	0	AT4G22300	SOBER1	carboxylesterases
Gorai.001G068900.3	Gb-10vs15dpa_10up	0.875595	0.000922987	AT1G68090	ANN5,ANNAT5	annexin 5
Gorai.007G006400.1	Gb-10vs15dpa_10up	0.875553	0.000111931	AT3G18190		TCP-1/cpn60 chaperonin family protein
Gorai.011G233300.5	Gb-10vs15dpa_10up	0.875503	0.000473274	AT3G52200	LTA3	Dihydrolipoamide acetyltransferase, long form protein
Gorai.003G152500.2	Gb-10vs15dpa_10up	0.8755	0.000225498	AT1G06900		Insulinase (Peptidase family M16) family protein
Gorai.002G087500.1	Gb-10vs15dpa_10up	0.875428	0.000556581	AT5G54855		Pollen Ole e 1 allergen and extensin family protein
Gorai.012G089500.5	Gb-10vs15dpa_10up	0.875369	0.000233969	AT3G04120	GAPC,GAPC-1,GAPC1	glyceraldehyde-3-phosphate dehydrogenase C subunit 1
Gorai.011G233300.1	Gb-10vs15dpa_10up	0.875355	0.000161666	AT3G52200	LTA3	Dihydrolipoamide acetyltransferase, long form protein
Gorai.001G137600.2	Gb-10vs15dpa_10up	0.875136	0.000161666	AT5G12470		Protein of unknown function (DUF3411)
Gorai.008G251000.2	Gb-10vs15dpa_10up	0.875108	0.000347122	AT4G23650	CDPK6,CPK3	calcium-dependent protein kinase 6
Gorai.006G141200.3	Gb-10vs15dpa_10up	0.875055	0.000225498	AT3G57880		Calcium-dependent lipid-binding (CaLB domain) plant phosphoribosyltransferase family protein
Gorai.005G046800.1	Gb-10vs15dpa_10up	0.875042	8.03e-05	AT1G04270	RPS15	cytosolic ribosomal protein S15
Gorai.009G345400.1	Gb-10vs15dpa_10up	0.874871	0.000727795	AT1G24180	IAR4	Thiamin diphosphate-binding fold (THDP-binding) superfamily protein
Gorai.006G000600.2	Gb-10vs15dpa_10up	0.874866	0.000327505	AT5G14030		translocon-associated protein beta (TRAPB) family protein
Gorai.007G287100.3	Gb-10vs15dpa_10up	0.874736	0.000497227	AT5G27120		NOP56-like pre RNA processing ribonucleoprotein
Gorai.009G119000.3	Gb-10vs15dpa_10up	0.874712	0.000799397
Gorai.009G032000.7	Gb-10vs15dpa_10up	0.874613	0.000760365	AT2G19480	NAP1;2,NFA02,NFA2	nucleosome assembly protein 1;2
Gorai.011G041200.2	Gb-10vs15dpa_10up	0.87452	0.000327505	AT1G29790		S-adenosyl-L-methionine-dependent methyltransferases superfamily protein
Gorai.007G016500.1	Gb-10vs15dpa_10up	0.874483	0.000569414	AT4G27720		Major facilitator superfamily protein
Gorai.012G184700.4	Gb-10vs15dpa_10up	0.874449	0.00042212	AT1G13560	AAPT1,ATAAPT1	aminoalcoholphosphotransferase 1
Gorai.009G032000.9	Gb-10vs15dpa_10up	0.87438	0.000225498	AT2G19480	NAP1;2,NFA02,NFA2	nucleosome assembly protein 1;2
Gorai.011G166300.1	Gb-10vs15dpa_10up	0.87438	0.00042212	AT3G22850		Aluminium induced protein with YGL and LRDR motifs
Gorai.005G125000.3	Gb-10vs15dpa_10up	0.87437	0.00042212	AT1G09780		Phosphoglycerate mutase, 2,3-bisphosphoglycerate-independent
Gorai.011G210300.7	Gb-10vs15dpa_10up	0.874352	0.000497227	AT5G13050	5-FCL	5-formyltetrahydrofolate cycloligase
Gorai.002G176900.3	Gb-10vs15dpa_10up	0.874312	0.00097169	AT1G23170		Protein of unknown function DUF2359, transmembrane
Gorai.013G039200.1	Gb-10vs15dpa_10up	0.874219	0.000225498	AT1G61010	CPSF73-I	cleavage and polyadenylation specificity factor 73-I
Gorai.009G286200.2	Gb-10vs15dpa_10up	0.874215	0.000807532	AT4G09800	RPS18C	S18 ribosomal protein
Gorai.007G151300.1	Gb-10vs15dpa_10up	0.874166	0.000720062	AT4G28730		Glutaredoxin family protein
Gorai.002G006500.1	Gb-10vs15dpa_10up	0.874151	0.00042212	AT3G18990	REM39,VRN1	AP2/B3-like transcriptional factor family protein
Gorai.006G156800.3	Gb-10vs15dpa_10up	0.874137	0.000760365	AT3G52880	ATMDAR1,MDAR1	monodehydroascorbate reductase 1
Gorai.012G123800.5	Gb-10vs15dpa_10up	0.874135	0.000294391	AT5G08680		ATP synthase alpha/beta family protein
Gorai.013G146600.1	Gb-10vs15dpa_10up	0.874092	0.00042212	AT1G79340	AtMC4,MC4	metacaspase 4
Gorai.006G141200.4	Gb-10vs15dpa_10up	0.87409	0.000233969	AT3G57880		Calcium-dependent lipid-binding (CaLB domain) plant phosphoribosyltransferase family protein
Gorai.009G002300.1	Gb-10vs15dpa_10up	0.873945	0.000694323	AT4G26000	PEP	RNA-binding KH domain-containing protein
Gorai.010G246400.1	Gb-10vs15dpa_10up	0.873771	0.00097169	AT1G12640		MBOAT (membrane bound O-acyl transferase) family protein
Gorai.005G197000.2	Gb-10vs15dpa_10up	0.873768	0.000647415	AT1G28120
Gorai.010G223800.1	Gb-10vs15dpa_10up	0.873757	0	AT1G80620		S15/NS1, RNA-binding protein
Gorai.009G273800.2	Gb-10vs15dpa_10up	0.873701	8.03e-05	AT5G42970	ATS4,COP14,COP8,CSN4,EMB134,FUS4,FUS8	Proteasome component (PCI) domain protein
CAcontig51719	Gb-10vs15dpa_10up	0.873619	0.000922987	AT5G63280		C2H2-like zinc finger protein
Gorai.011G229600.1	Gb-10vs15dpa_10up	0.873548	0.000574785	AT5G03540	ATEXO70A1,EXO70A1	exocyst subunit exo70 family protein A1
Gorai.009G198800.3	Gb-10vs15dpa_10up	0.873543	0.000574785	AT1G75420		UDP-Glycosyltransferase superfamily protein
Gorai.002G118200.3	Gb-10vs15dpa_10up	0.873528	0.000225498	AT1G20550		O-fucosyltransferase family protein
Gorai.012G067800.2	Gb-10vs15dpa_10up	0.873525	0.000511776	AT2G20530	ATPHB6,PHB6	prohibitin 6
Gorai.005G163100.1	Gb-10vs15dpa_10up	0.873517	8.03e-05	AT1G71090		Auxin efflux carrier family protein
Gorai.002G250600.1	Gb-10vs15dpa_10up	0.873401	0.000760365	AT2G37060	NF-YB8	nuclear factor Y, subunit B8
Gorai.004G120800.2	Gb-10vs15dpa_10up	0.873286	0.00097169	AT3G12260		LYR family of Fe/S cluster biogenesis protein
Gorai.009G422200.1	Gb-10vs15dpa_10up	0.873269	0.000138367	AT5G18520		Lung seven transmembrane receptor family protein
Gorai.005G125000.1	Gb-10vs15dpa_10up	0.873149	0.000156781	AT1G09780		Phosphoglycerate mutase, 2,3-bisphosphoglycerate-independent
Gorai.009G414500.4	Gb-10vs15dpa_10up	0.873107	0.000156781	AT2G36880	MAT3	methionine adenosyltransferase 3
Gorai.012G122900.3	Gb-10vs15dpa_10up	0.873034	0.00042212	AT1G68490
Gorai.010G231900.1	Gb-10vs15dpa_10up	0.87296	0.000596915	AT3G13772	AtTMN7,TMN7	transmembrane nine 7
Gorai.009G399100.2	Gb-10vs15dpa_10up	0.872797	0.000556581	AT3G11560		LETM1-like protein
Gorai.009G215300.3	Gb-10vs15dpa_10up	0.872728	0.000342917	AT4G07390		Mannose-P-dolichol utilization defect 1 protein
Gorai.002G058700.3	Gb-10vs15dpa_10up	0.872718	0.000720062	AT1G52380		NUP50 (Nucleoporin 50 kDa) protein
Gorai.005G056200.1	Gb-10vs15dpa_10up	0.87264	0.000179297	AT4G15545
Gorai.004G009400.1	Gb-10vs15dpa_10up	0.8726	0.000111931	AT2G27600	ATSKD1,SKD1,VPS4	AAA-type ATPase family protein
Gorai.011G161100.3	Gb-10vs15dpa_10up	0.872474	0.000751703	AT3G18240		Ribosomal protein S24/S35, mitochondrial
Gorai.004G042500.1	Gb-10vs15dpa_10up	0.872433	0.000138367	AT4G00740		S-adenosyl-L-methionine-dependent methyltransferases superfamily protein
Gorai.002G206400.3	Gb-10vs15dpa_10up	0.872393	0.000922987	AT2G17200	DSK2	ubiquitin family protein
Gorai.004G035900.1	Gb-10vs15dpa_10up	0.872336	0.00042212	AT3G52120		SWAP (Suppressor-of-White-APricot)/surp domain-containing protein / D111/G-patch domain-containing protein
Gorai.001G137200.1	Gb-10vs15dpa_10up	0.872333	0.000156781	AT1G68310		Protein of unknown function (DUF59)
Gorai.002G211200.2	Gb-10vs15dpa_10up	0.872063	8.03e-05	AT5G64500		Major facilitator superfamily protein
Gorai.007G055800.3	Gb-10vs15dpa_10up	0.872041	0.000233969	AT5G67320	HOS15	WD-40 repeat family protein
Gorai.004G042200.2	Gb-10vs15dpa_10up	0.872012	0.00070194	AT4G00660	ATRH8,RH8	RNAhelicase-like 8
Gorai.012G045200.2	Gb-10vs15dpa_10up	0.871997	0.000342917	AT5G08650		Small GTP-binding protein
Gorai.010G185300.2	Gb-10vs15dpa_10up	0.87198	0.000556581	AT3G25070	RIN4	RPM1 interacting protein 4
Gorai.006G009900.3	Gb-10vs15dpa_10up	0.871875	0.00042212	AT5G60980		Nuclear transport factor 2 (NTF2) family protein with RNA binding (RRM-RBD-RNP motifs) domain
Gorai.008G127700.1	Gb-10vs15dpa_10up	0.871854	0.000736432	AT5G53560	ATB5-A,ATCB5-E,B5 #2,CB5-E	cytochrome B5 isoform E
Gorai.008G223300.1	Gb-10vs15dpa_10up	0.871839	0.000204431	AT1G31910		GHMP kinase family protein
Gorai.013G065700.2	Gb-10vs15dpa_10up	0.871831	0.000294391	AT2G17390	AKR2B	ankyrin repeat-containing 2B
Gorai.007G279800.3	Gb-10vs15dpa_10up	0.871807	0.000807532	AT1G08750		Peptidase C13 family
Gorai.012G012200.1	Gb-10vs15dpa_10up	0.871801	0.000156781	AT5G36880	ACS	acetyl-CoA synthetase
Gorai.005G097200.3	Gb-10vs15dpa_10up	0.871743	0.000799397	AT5G26780	SHM2	serine hydroxymethyltransferase 2
Gorai.001G077400.1	Gb-10vs15dpa_10up	0.871691	0.000156781	AT2G33040	ATP3	gamma subunit of Mt ATP synthase
Gorai.008G265800.4	Gb-10vs15dpa_10up	0.871689	0.000225498	AT5G53620
Gorai.009G296100.2	Gb-10vs15dpa_10up	0.871595	0.000617779	AT5G57655		xylose isomerase family protein
Gorai.001G240600.9	Gb-10vs15dpa_10up	0.871483	0.000596915	AT5G39570
Gorai.012G184700.3	Gb-10vs15dpa_10up	0.871482	0.000342917	AT1G13560	AAPT1,ATAAPT1	aminoalcoholphosphotransferase 1
Gorai.007G085600.2	Gb-10vs15dpa_10up	0.871453	0.000843252	AT1G02130	ARA-5,ARA5,ATRAB1B,ATRABD2A,RA-5,RABD2A	RAS 5
Gorai.012G089500.1	Gb-10vs15dpa_10up	0.871448	0.00025344	AT3G04120	GAPC,GAPC-1,GAPC1	glyceraldehyde-3-phosphate dehydrogenase C subunit 1
Gorai.011G074000.2	Gb-10vs15dpa_10up	0.87135	0.00070194	AT1G79820	SGB1	Major facilitator superfamily protein
Gorai.007G237200.2	Gb-10vs15dpa_10up	0.871277	0.00042212	AT4G39910	ATUBP3,UBP3	ubiquitin-specific protease 3
Gorai.010G101200.1	Gb-10vs15dpa_10up	0.871186	0.000843252	AT4G33010	AtGLDP1,GLDP1	glycine decarboxylase P-protein 1
Gorai.001G150500.1	Gb-10vs15dpa_10up	0.871142	0.000843252	AT1G01050	AtPPa1,PPa1	pyrophosphorylase 1
Gorai.001G043100.1	Gb-10vs15dpa_10up	0.871063	0.000799397	AT2G26600		Glycosyl hydrolase superfamily protein
Gorai.008G001400.1	Gb-10vs15dpa_10up	0.871031	0.00042212	AT5G08500		Transmembrane CLPTM1 family protein
Gorai.010G160100.2	Gb-10vs15dpa_10up	0.871007	0.000799397	AT5G45775		Ribosomal L5P family protein
Gorai.010G016100.2	Gb-10vs15dpa_10up	0.870964	0.000760365	AT1G06870		Peptidase S24/S26A/S26B/S26C family protein
Gorai.005G262200.1	Gb-10vs15dpa_10up	0.870933	0.000156781	AT5G27470		seryl-tRNA synthetase / serine--tRNA ligase
Gorai.002G266600.1	Gb-10vs15dpa_10up	0.870876	0.000511776	AT5G01650		Tautomerase/MIF superfamily protein
Gorai.007G022500.1	Gb-10vs15dpa_10up	0.870813	0.00042212	AT4G11680		Zinc finger, C3HC4 type (RING finger) family protein
Gorai.009G296100.5	Gb-10vs15dpa_10up	0.87077	0.000156781	AT5G57655		xylose isomerase family protein
Gorai.004G054900.1	Gb-10vs15dpa_10up	0.870614	0.000556581	AT1G67250		Proteasome maturation factor UMP1
Gorai.007G288800.1	Gb-10vs15dpa_10up	0.870579	0.000294391	AT3G03960		TCP-1/cpn60 chaperonin family protein
Gorai.001G195100.4	Gb-10vs15dpa_10up	0.870515	0.000294391	AT1G04980	ATPDI10,ATPDIL2-2,PDI10,PDIL2-2	PDI-like 2-2
Gorai.010G154200.3	Gb-10vs15dpa_10up	0.870449	0	AT4G20980		Eukaryotic translation initiation factor 3 subunit 7 (eIF-3)
Gorai.007G238500.2	Gb-10vs15dpa_10up	0.870379	0.000799397	AT5G10260	AtRABH1e,RABH1e	RAB GTPase homolog H1E
Gorai.006G086700.3	Gb-10vs15dpa_10up	0.870275	0.000497227	AT4G02340		alpha/beta-Hydrolases superfamily protein
Gorai.011G233300.8	Gb-10vs15dpa_10up	0.870268	0.000497227	AT3G52200	LTA3	Dihydrolipoamide acetyltransferase, long form protein
Gorai.004G117500.2	Gb-10vs15dpa_10up	0.870231	0.00042212	AT4G25660		PPPDE putative thiol peptidase family protein
Gorai.006G134300.5	Gb-10vs15dpa_10up	0.870135	0.00097169	AT2G41490	GPT	UDP-glcnac-adolichol phosphate glcnac-1-p-transferase
Gorai.013G061900.2	Gb-10vs15dpa_10up	0.869955	0.000294391	AT1G36050		Endoplasmic reticulum vesicle transporter protein
Gorai.012G123800.3	Gb-10vs15dpa_10up	0.869945	0	AT5G08680		ATP synthase alpha/beta family protein
Gorai.010G154200.2	Gb-10vs15dpa_10up	0.869879	0.000111931	AT4G20980		Eukaryotic translation initiation factor 3 subunit 7 (eIF-3)
Gorai.008G162700.1	Gb-10vs15dpa_10up	0.869737	0.000658636	AT3G26090	ATRGS1,RGS1	G-protein coupled receptors;GTPase activators
Gorai.005G242800.3	Gb-10vs15dpa_10up	0.869723	0.000574785	AT3G18820	ATRAB7B,ATRABG3F,RAB71,RAB7B,RABG3F	RAB GTPase homolog G3F
Gorai.007G188600.6	Gb-10vs15dpa_10up	0.8697	0.000138367	AT5G17290	APG5,ATATG5,ATG5	autophagy protein Apg5 family
Gorai.010G085300.5	Gb-10vs15dpa_10up	0.869693	0.000111931	AT4G29810	ATMKK2,MK1,MKK2	MAP kinase kinase 2
Gorai.009G368300.1	Gb-10vs15dpa_10up	0.869486	0.000294391	AT1G78870	UBC13A,UBC35	ubiquitin-conjugating enzyme 35
Gorai.010G239500.1	Gb-10vs15dpa_10up	0.869416	0.000225498	AT2G34410		O-acetyltransferase family protein
Gorai.002G116000.3	Gb-10vs15dpa_10up	0.86933	0.000658636	AT1G60080		3\'-5\'-exoribonuclease family protein
Gorai.006G165900.1	Gb-10vs15dpa_10up	0.869316	0.00042212	AT5G03290	IDH-V	isocitrate dehydrogenase V
Gorai.010G083200.1	Gb-10vs15dpa_10up	0.869307	0.000294391	AT5G56900		CwfJ-like family protein / zinc finger (CCCH-type) family protein
Gorai.010G031300.1	Gb-10vs15dpa_10up	0.869169	0.00042212	AT1G27530
Gorai.002G063000.2	Gb-10vs15dpa_10up	0.869122	0.000511776
Gorai.012G008000.1	Gb-10vs15dpa_10up	0.869091	0.000736432	AT2G19340		Oligosaccharyltransferase complex/magnesium transporter family protein
Gorai.005G097200.1	Gb-10vs15dpa_10up	0.869005	8.03e-05	AT5G26780	SHM2	serine hydroxymethyltransferase 2
Gorai.006G247200.1	Gb-10vs15dpa_10up	0.868952	0.000922987	AT1G04300		TRAF-like superfamily protein
Gorai.004G190700.4	Gb-10vs15dpa_10up	0.86879	0.000617779	AT2G35190	ATNPSN11,NPSN11,NSPN11	novel plant snare 11
Gorai.013G177900.4	Gb-10vs15dpa_10up	0.868776	0.000111931	AT1G16560		Per1-like family protein
Gorai.011G099200.1	Gb-10vs15dpa_10up	0.868711	0.000156781	AT4G36130		Ribosomal protein L2 family
Gorai.010G091700.6	Gb-10vs15dpa_10up	0.868681	0.000458962	AT3G43120		SAUR-like auxin-responsive protein family
Gorai.012G064000.12	Gb-10vs15dpa_10up	0.868672	0.000574785
Gorai.002G232200.2	Gb-10vs15dpa_10up	0.868599	0.000569414	AT2G42520		P-loop containing nucleoside triphosphate hydrolases superfamily protein
Gorai.010G081400.1	Gb-10vs15dpa_10up	0.868591	0.000138367	AT4G29510	ATPRMT11,ATPRMT1B,PRMT11,PRMT1B	arginine methyltransferase 11
Gorai.013G014400.1	Gb-10vs15dpa_10up	0.868566	0.000727795	AT3G60190	ADL1E,ADL4,ADLP2,DL1E,DRP1E,EDR3	DYNAMIN-like 1E
Gorai.011G219600.3	Gb-10vs15dpa_10up	0.868528	0.000511776	AT1G34130	STT3B	staurosporin and temperature sensitive 3-like b
Gorai.009G032000.4	Gb-10vs15dpa_10up	0.868485	0.00042212	AT2G19480	NAP1;2,NFA02,NFA2	nucleosome assembly protein 1;2
Gorai.008G234000.3	Gb-10vs15dpa_10up	0.868408	0.000647415	AT4G16720		Ribosomal protein L23/L15e family protein
Gorai.005G241500.1	Gb-10vs15dpa_10up	0.868372	0.000676879	AT5G55140		ribosomal protein L30 family protein
Gorai.011G136900.2	Gb-10vs15dpa_10up	0.868333	0.000760365	AT3G11710	ATKRS-1	lysyl-tRNA synthetase 1
Gorai.013G259200.1	Gb-10vs15dpa_10up	0.868317	0.000233969	AT5G22850		Eukaryotic aspartyl protease family protein
Gorai.011G159000.1	Gb-10vs15dpa_10up	0.868146	0.000272739	AT5G48760		Ribosomal protein L13 family protein
Gorai.006G125200.2	Gb-10vs15dpa_10up	0.868129	0.00038713	AT1G51510	Y14	RNA-binding (RRM/RBD/RNP motifs) family protein
Gorai.009G426100.3	Gb-10vs15dpa_10up	0.867984	0.00097169	AT3G20560	ATPDI12,ATPDIL5-3,PDI12,PDIL5-3	PDI-like 5-3
Gorai.009G376000.1	Gb-10vs15dpa_10up	0.867851	0.000233969	AT4G27540	PRA1.H	prenylated RAB acceptor 1.H
Gorai.003G157400.4	Gb-10vs15dpa_10up	0.867825	0.000574785	AT1G63770		Peptidase M1 family protein
Gorai.004G244700.7	Gb-10vs15dpa_10up	0.867812	0.000233969	AT1G55520	ATTBP2,TBP2	TATA binding protein 2
Gorai.003G013900.1	Gb-10vs15dpa_10up	0.867763	0.000760365	AT2G18290	APC10	anaphase promoting complex 10
Gorai.004G014600.2	Gb-10vs15dpa_10up	0.867676	0.000342917	AT5G19420		Regulator of chromosome condensation (RCC1) family with FYVE zinc finger domain
Gorai.009G104500.8	Gb-10vs15dpa_10up	0.867626	0.000751703	AT1G07890	APX1,ATAPX01,ATAPX1,CS1,MEE6	ascorbate peroxidase 1
Gorai.001G103400.2	Gb-10vs15dpa_10up	0.867536	0.000511776	AT3G25230	ATFKBP62,FKBP62,ROF1	rotamase FKBP 1
Gorai.008G176100.3	Gb-10vs15dpa_10up	0.867467	0.000111931	AT4G30000		Dihydropterin pyrophosphokinase / Dihydropteroate synthase
Gorai.009G290500.3	Gb-10vs15dpa_10up	0.867457	0.000156781	AT1G22870		Protein kinase family protein with ARM repeat domain
Gorai.006G242800.2	Gb-10vs15dpa_10up	0.867452	0.00025344	AT1G60680		NAD(P)-linked oxidoreductase superfamily protein
Gorai.002G211200.4	Gb-10vs15dpa_10up	0.867429	0.00042212	AT5G64500		Major facilitator superfamily protein
Gorai.001G275400.1	Gb-10vs15dpa_10up	0.867406	0.000807532	AT3G26780		Phosphoglycerate mutase family protein
Gorai.010G091700.5	Gb-10vs15dpa_10up	0.867333	0.000637211	AT3G43120		SAUR-like auxin-responsive protein family
Gorai.005G101900.1	Gb-10vs15dpa_10up	0.86732	0.000736432	AT1G45688
Gorai.003G068300.2	Gb-10vs15dpa_10up	0.86729	0.000156781	AT3G11830		TCP-1/cpn60 chaperonin family protein
Gorai.008G292300.2	Gb-10vs15dpa_10up	0.86709	0.000156781	AT3G02530		TCP-1/cpn60 chaperonin family protein
Gorai.002G083500.1	Gb-10vs15dpa_10up	0.867069	0.000111931	AT4G27120
Gorai.N003600.4	Gb-10vs15dpa_10up	0.867044	0.000225498	AT5G48520
Gorai.009G005500.3	Gb-10vs15dpa_10up	0.867031	0.00025344	AT4G30220	RUXF	small nuclear ribonucleoprotein F
Gorai.013G229000.1	Gb-10vs15dpa_10up	0.86695	0.000179297	AT4G29190		Zinc finger C-x8-C-x5-C-x3-H type family protein
Gorai.012G008900.3	Gb-10vs15dpa_10up	0.866926	0.000161666	AT5G57120
Gorai.002G058700.2	Gb-10vs15dpa_10up	0.866923	0.00042212	AT1G52380		NUP50 (Nucleoporin 50 kDa) protein
Gorai.001G236500.4	Gb-10vs15dpa_10up	0.866919	0.000404371	AT5G43940	ADH2,ATGSNOR1,GSNOR,HOT5,PAR2	GroES-like zinc-binding dehydrogenase family protein
Gorai.006G039700.1	Gb-10vs15dpa_10up	0.866898	0.000156781	AT5G40810		Cytochrome C1 family
Gorai.013G156600.4	Gb-10vs15dpa_10up	0.866895	0.000511776	AT5G59240		Ribosomal protein S8e family protein
Gorai.006G250600.3	Gb-10vs15dpa_10up	0.866862	0.000179297	AT1G05780		Vacuolar ATPase assembly integral membrane protein VMA21-like domain
Gorai.010G247900.2	Gb-10vs15dpa_10up	0.866819	0.000156781	AT5G47760	ATPGLP2,ATPK5,PGLP2	2-phosphoglycolate phosphatase 2
Gorai.005G078300.2	Gb-10vs15dpa_10up	0.866815	0.000676879	AT1G43170	ARP1,emb2207,RP1,RPL3A	ribosomal protein 1
Gorai.008G270000.10	Gb-10vs15dpa_10up	0.866803	0.000569414	AT5G53140		Protein phosphatase 2C family protein
Gorai.010G032200.1	Gb-10vs15dpa_10up	0.866745	0.000727795	AT4G24400	ATCIPK8,CIPK8,PKS11,SnRK3.13	CBL-interacting protein kinase 8
Gorai.013G117100.2	Gb-10vs15dpa_10up	0.866599	0.00042212	AT2G34970		Trimeric LpxA-like enzyme
Gorai.009G005500.1	Gb-10vs15dpa_10up	0.86653	0.000347122	AT4G30220	RUXF	small nuclear ribonucleoprotein F
Gorai.002G066700.1	Gb-10vs15dpa_10up	0.86651	0.00042212	AT4G16330		2-oxoglutarate (2OG) and Fe(II)-dependent oxygenase superfamily protein
Gorai.007G236500.2	Gb-10vs15dpa_10up	0.866376	0.000511776	AT5G10290		leucine-rich repeat transmembrane protein kinase family protein
Gorai.005G164400.1	Gb-10vs15dpa_10up	0.866244	0.000799397	AT1G24265		Protein of unknown function (DUF1664)
Gorai.004G218300.2	Gb-10vs15dpa_10up	0.866175	0.000694323	AT4G02640	ATBZIP10,BZO2H1	bZIP transcription factor family protein
Gorai.001G109900.1	Gb-10vs15dpa_10up	0.866137	0.000138367	AT2G01470	ATSEC12,STL2P	SEC12P-like 2 protein
Gorai.004G238500.1	Gb-10vs15dpa_10up	0.866135	0.000574785	AT1G31817	NFD3	Ribosomal L18p/L5e family protein
Gorai.013G115200.1	Gb-10vs15dpa_10up	0.866122	0.00070194	AT5G18110	NCBP	novel cap-binding protein
Gorai.001G250700.1	Gb-10vs15dpa_10up	0.866072	0.000473274	AT1G64890		Major facilitator superfamily protein
Gorai.006G235700.1	Gb-10vs15dpa_10up	0.866	0.000922987	AT3G51550	FER	Malectin/receptor-like protein kinase family protein
Gorai.004G117600.1	Gb-10vs15dpa_10up	0.865949	0.000156781	AT4G25630	ATFIB2,FIB2	fibrillarin 2
Gorai.001G082900.1	Gb-10vs15dpa_10up	0.865846	0.00042212	AT5G16550
Gorai.007G018400.1	Gb-10vs15dpa_10up	0.86568	0.000225498	AT4G10450		Ribosomal protein L6 family
Gorai.013G176800.2	Gb-10vs15dpa_10up	0.865662	0.00042212	AT1G17120	CAT8	cationic amino acid transporter 8
Gorai.007G067900.6	Gb-10vs15dpa_10up	0.865646	0.000843252	AT1G04290		Thioesterase superfamily protein
Gorai.002G058000.3	Gb-10vs15dpa_10up	0.865523	0.00042212	AT1G80380		P-loop containing nucleoside triphosphate hydrolases superfamily protein
Gorai.002G123300.3	Gb-10vs15dpa_10up	0.865516	0.000156781	AT5G42470
Gorai.008G186900.2	Gb-10vs15dpa_10up	0.865498	0.000111931	AT1G25682		Family of unknown function (DUF572)
Gorai.003G096100.1	Gb-10vs15dpa_10up	0.86547	0.000676879	AT3G06250	FRS7	FAR1-related sequence 7
Gorai.004G241600.1	Gb-10vs15dpa_10up	0.865468	0.000327505	AT5G27540	emb2473,MIRO1	MIRO-related GTP-ase 1
Gorai.011G110200.1	Gb-10vs15dpa_10up	0.865404	0.000497227	AT2G22475	GEM	GRAM domain family protein
Gorai.013G117100.3	Gb-10vs15dpa_10up	0.86535	0.000179297	AT2G34970		Trimeric LpxA-like enzyme
Gorai.005G267000.1	Gb-10vs15dpa_10up	0.865313	0.000574785	AT5G27640	ATEIF3B-1,ATTIF3B1,EIF3B,EIF3B-1,TIF3B1	translation initiation factor 3B1
Gorai.009G049400.1	Gb-10vs15dpa_10up	0.865204	0.000156781	AT5G11630
Gorai.010G223800.2	Gb-10vs15dpa_10up	0.865188	0.000156781	AT1G80620		S15/NS1, RNA-binding protein
Gorai.005G222600.2	Gb-10vs15dpa_10up	0.865145	0.000596915	AT4G09000	GF14 CHI,GRF1	general regulatory factor 1
Gorai.010G009700.1	Gb-10vs15dpa_10up	0.865133	8.03e-05	AT1G19520	NFD5	pentatricopeptide (PPR) repeat-containing protein
Gorai.009G096900.2	Gb-10vs15dpa_10up	0.86512	0.000574785	AT3G46740	MAR1,TOC75-III	translocon at the outer envelope membrane of chloroplasts 75-III
Gorai.012G172300.3	Gb-10vs15dpa_10up	0.865094	0	AT1G10670	ACLA-1	ATP-citrate lyase A-1
Gorai.010G026000.2	Gb-10vs15dpa_10up	0.865057	0.00042212	AT5G22370	EMB1705,QQT1	P-loop containing nucleoside triphosphate hydrolases superfamily protein
Gorai.006G119100.1	Gb-10vs15dpa_10up	0.864917	0.000760365	AT5G17770	ATCBR,CBR,CBR1	NADH:cytochrome B5 reductase 1
Gorai.011G283700.2	Gb-10vs15dpa_10up	0.864826	0	AT2G40010		Ribosomal protein L10 family protein
Gorai.004G251700.2	Gb-10vs15dpa_10up	0.864808	0.000658636	AT5G55000	FIP2	potassium channel tetramerisation domain-containing protein / pentapeptide repeat-containing protein
Gorai.007G056600.1	Gb-10vs15dpa_10up	0.864779	0.000569414	AT5G67590	FRO1	NADH-ubiquinone oxidoreductase-related
Gorai.003G101800.1	Gb-10vs15dpa_10up	0.864765	0.000225498	AT5G08060
Gorai.003G037300.1	Gb-10vs15dpa_10up	0.864726	0.000720062	AT5G65495
Gorai.006G089400.3	Gb-10vs15dpa_10up	0.864713	0.000799397	AT4G18710	ATSK21,BIN2,DWF12,SK21,UCU1	Protein kinase superfamily protein
Gorai.005G191800.2	Gb-10vs15dpa_10up	0.864704	0.000156781	AT1G77420		alpha/beta-Hydrolases superfamily protein
Gorai.006G185900.3	Gb-10vs15dpa_10up	0.864692	0.000569414	AT5G01700		Protein phosphatase 2C family protein
Gorai.011G143200.5	Gb-10vs15dpa_10up	0.864687	0.000454371	AT1G05960		ARM repeat superfamily protein
Gorai.004G101800.2	Gb-10vs15dpa_10up	0.864632	0.000751703	AT2G24765	ARF3,ARL1,ATARL1	ADP-ribosylation factor 3
Gorai.007G255500.2	Gb-10vs15dpa_10up	0.864599	0.000327505	AT4G08580		microfibrillar-associated protein-related
Gorai.004G047400.2	Gb-10vs15dpa_10up	0.864572	0.000327505	AT3G02420
Gorai.005G077200.3	Gb-10vs15dpa_10up	0.864552	8.03e-05	AT1G22780	PFL,PFL1,RPS18A	Ribosomal protein S13/S18 family
Gorai.013G241700.1	Gb-10vs15dpa_10up	0.864477	0.000161666	AT1G53645		hydroxyproline-rich glycoprotein family protein
Gorai.008G048800.4	Gb-10vs15dpa_10up	0.864468	0.000736432
Gorai.006G074800.2	Gb-10vs15dpa_10up	0.864462	0.000342917	AT5G18850
Gorai.009G032000.5	Gb-10vs15dpa_10up	0.864442	0.000138367	AT2G19480	NAP1;2,NFA02,NFA2	nucleosome assembly protein 1;2
Gorai.011G075200.3	Gb-10vs15dpa_10up	0.864432	0.00070194	AT3G16060		ATP binding microtubule motor family protein
Gorai.N003600.2	Gb-10vs15dpa_10up	0.864372	0.000511776	AT5G48520
Gorai.010G040000.4	Gb-10vs15dpa_10up	0.864345	0.000473274	AT1G34760	GF14 OMICRON,GRF11,RHS5	general regulatory factor 11
Gorai.009G032000.6	Gb-10vs15dpa_10up	0.864288	0.000473274	AT2G19480	NAP1;2,NFA02,NFA2	nucleosome assembly protein 1;2
Gorai.010G045400.2	Gb-10vs15dpa_10up	0.864254	0.000347122	AT1G36310		S-adenosyl-L-methionine-dependent methyltransferases superfamily protein
Gorai.013G271200.1	Gb-10vs15dpa_10up	0.864212	0.000404371	AT2G30160		Mitochondrial substrate carrier family protein
Gorai.005G065600.2	Gb-10vs15dpa_10up	0.864133	0.000843252	AT3G16910	AAE7,ACN1	acyl-activating enzyme 7
Gorai.001G103400.1	Gb-10vs15dpa_10up	0.864098	0.000454371	AT3G25230	ATFKBP62,FKBP62,ROF1	rotamase FKBP 1
Gorai.007G061800.1	Gb-10vs15dpa_10up	0.864092	0.000497227	AT1G36240		Ribosomal protein L7Ae/L30e/S12e/Gadd45 family protein
Gorai.008G141100.2	Gb-10vs15dpa_10up	0.864087	0.000596915	AT2G47470	ATPDI11,ATPDIL2-1,MEE30,PDI11,UNE5	thioredoxin family protein
Gorai.007G287600.5	Gb-10vs15dpa_10up	0.864087	0.000497227	AT5G18230		transcription regulator NOT2/NOT3/NOT5 family protein
Gorai.006G086200.3	Gb-10vs15dpa_10up	0.86404	0.00042212	AT1G61150		LisH and RanBPM domains containing protein
Gorai.010G064300.1	Gb-10vs15dpa_10up	0.863923	0.000156781	AT4G22380		Ribosomal protein L7Ae/L30e/S12e/Gadd45 family protein
Gorai.011G233300.4	Gb-10vs15dpa_10up	0.86388	0.00042212	AT3G52200	LTA3	Dihydrolipoamide acetyltransferase, long form protein
Gorai.008G223300.7	Gb-10vs15dpa_10up	0.863867	0.000342917	AT1G31910		GHMP kinase family protein
Gorai.001G070900.2	Gb-10vs15dpa_10up	0.863807	0.00097169	AT1G28150
Gorai.002G211200.6	Gb-10vs15dpa_10up	0.863806	0.000807532	AT5G64500		Major facilitator superfamily protein
Gorai.005G236500.1	Gb-10vs15dpa_10up	0.863796	0	AT1G49760	PAB8,PABP8	poly(A) binding protein 8
Gorai.004G028800.2	Gb-10vs15dpa_10up	0.863779	0.000694323	AT3G20630	ATUBP14,PER1,TTN6,UBP14	ubiquitin-specific protease 14
Gorai.012G125800.2	Gb-10vs15dpa_10up	0.863744	8.03e-05	AT1G29880		glycyl-tRNA synthetase / glycine--tRNA ligase
Gorai.010G085300.6	Gb-10vs15dpa_10up	0.86365	0.000404371	AT4G26070	ATMEK1,MEK1,MKK1,NMAPKK	MAP kinase/ ERK kinase 1
Gorai.013G159600.1	Gb-10vs15dpa_10up	0.863414	0.000727795	AT3G20395		RING/U-box superfamily protein
Gorai.011G219600.2	Gb-10vs15dpa_10up	0.863388	0.000111931	AT1G34130	STT3B	staurosporin and temperature sensitive 3-like b
UAcontig69420	Gb-10vs15dpa_10up	0.863362	0.000138367
Gorai.005G097200.5	Gb-10vs15dpa_10up	0.863327	8.03e-05	AT5G26780	SHM2	serine hydroxymethyltransferase 2
Gorai.008G229700.1	Gb-10vs15dpa_10up	0.863113	0.000225498	AT5G47030		ATPase, F1 complex, delta/epsilon subunit
Gorai.013G047200.2	Gb-10vs15dpa_10up	0.863101	0.00038713	AT3G19460		Reticulon family protein
Gorai.006G215800.1	Gb-10vs15dpa_10up	0.863092	0.000760365	AT1G32370	TOM2B,TTM1	tobamovirus multiplication 2B
Gorai.004G253900.1	Gb-10vs15dpa_10up	0.863089	0.00097169	AT3G03590		SWIB/MDM2 domain superfamily protein
Gorai.011G233300.2	Gb-10vs15dpa_10up	0.86302	0.000342917	AT3G52200	LTA3	Dihydrolipoamide acetyltransferase, long form protein
Gorai.002G123300.1	Gb-10vs15dpa_10up	0.86299	0.000156781	AT5G42470
Gorai.004G209400.2	Gb-10vs15dpa_10up	0.862863	0.000138367	AT4G20330		Transcription initiation factor TFIIE, beta subunit
Gorai.003G098400.1	Gb-10vs15dpa_10up	0.862821	0.000272739	AT5G07720		Galactosyl transferase GMA12/MNN10 family protein
Gorai.013G149700.1	Gb-10vs15dpa_10up	0.86277	0.000647415	AT1G62390		Octicosapeptide/Phox/Bem1p (PB1) domain-containing protein / tetratricopeptide repeat (TPR)-containing protein
Gorai.011G136900.1	Gb-10vs15dpa_10up	0.862763	0.000294391	AT3G11710	ATKRS-1	lysyl-tRNA synthetase 1
Gorai.009G085400.1	Gb-10vs15dpa_10up	0.862747	0.000294391	AT2G27510	ATFD3,FD3	ferredoxin 3
Gorai.008G262200.2	Gb-10vs15dpa_10up	0.862699	0.000760365	AT1G73940
Gorai.001G259100.2	Gb-10vs15dpa_10up	0.862697	0.000342917	AT2G04700		ferredoxin thioredoxin reductase catalytic beta chain family protein
Gorai.009G252300.1	Gb-10vs15dpa_10up	0.862591	0.000204431	AT5G42240	scpl42	serine carboxypeptidase-like 42
Gorai.009G313300.1	Gb-10vs15dpa_10up	0.862546	0.00070194	AT5G03300	ADK2	adenosine kinase 2
Gorai.005G158800.3	Gb-10vs15dpa_10up	0.862543	0.00042212	AT2G01650	PUX2	plant UBX domain-containing protein 2
Gorai.002G043000.1	Gb-10vs15dpa_10up	0.862511	0.00042212	AT5G18070	DRT101	phosphoglucosamine mutase-related
Gorai.001G057800.5	Gb-10vs15dpa_10up	0.862456	0.000676879	AT5G63510	GAMMA CAL1	gamma carbonic anhydrase like 1
Gorai.013G271500.3	Gb-10vs15dpa_10up	0.862436	0.000272739	AT1G26910	RPL10B	Ribosomal protein L16p/L10e family protein
Gorai.009G296100.4	Gb-10vs15dpa_10up	0.862433	0.000736432	AT5G57655		xylose isomerase family protein
Gorai.006G120500.2	Gb-10vs15dpa_10up	0.862385	0.00042212	AT3G45300	ATIVD,IVD,IVDH	isovaleryl-CoA-dehydrogenase
Gorai.002G016300.1	Gb-10vs15dpa_10up	0.86229	0.00042212	AT3G21820	ATXR2,SDG36	histone-lysine N-methyltransferase ATXR2
Gorai.013G244600.1	Gb-10vs15dpa_10up	0.862277	0.000751703	AT5G19770	TUA3	tubulin alpha-3
Gorai.004G275200.1	Gb-10vs15dpa_10up	0.862147	0.000156781	AT5G23740	RPS11-BETA	ribosomal protein S11-beta
Gorai.001G137600.4	Gb-10vs15dpa_10up	0.862147	8.03e-05	AT5G12470		Protein of unknown function (DUF3411)
Gorai.011G168900.1	Gb-10vs15dpa_10up	0.862095	0.000342917	AT4G14720	PPD2,TIFY4B	TIFY domain/Divergent CCT motif family protein
Gorai.002G095600.3	Gb-10vs15dpa_10up	0.862039	0.00042212	AT4G26670		Mitochondrial import inner membrane translocase subunit Tim17/Tim22/Tim23 family protein
Gorai.007G347600.1	Gb-10vs15dpa_10up	0.862029	0.000799397	AT2G30410	KIS,TFCA	tubulin folding cofactor A (KIESEL)
Gorai.003G065200.1	Gb-10vs15dpa_10up	0.862021	0.000760365	AT1G79860	ATROPGEF12,MEE64,ROPGEF12	RHO guanyl-nucleotide exchange factor 12
Gorai.005G181200.1	Gb-10vs15dpa_10up	0.862011	0.000497227	AT1G23440		Peptidase C15, pyroglutamyl peptidase I-like
Gorai.001G157900.1	Gb-10vs15dpa_10up	0.861939	0.000569414	AT2G46170		Reticulon family protein
Gorai.009G235000.4	Gb-10vs15dpa_10up	0.861927	0.000637211	AT1G22410		Class-II DAHP synthetase family protein
Gorai.010G026000.3	Gb-10vs15dpa_10up	0.861903	0.000843252	AT5G22370	EMB1705,QQT1	P-loop containing nucleoside triphosphate hydrolases superfamily protein
Gorai.008G248500.3	Gb-10vs15dpa_10up	0.861901	0.000736432	AT1G63830		PLAC8 family protein
Gorai.009G066500.1	Gb-10vs15dpa_10up	0.861893	0.000511776	AT4G31590	ATCSLC05,ATCSLC5,CSLC05,CSLC5	Cellulose-synthase-like C5
Gorai.006G152800.2	Gb-10vs15dpa_10up	0.861869	0.00025344	AT1G08370	ATDCP1,DCP1	decapping 1
Gorai.005G134900.1	Gb-10vs15dpa_10up	0.861795	0.000161666	AT3G17740
Gorai.008G179200.3	Gb-10vs15dpa_10up	0.861794	0.00025344	AT1G26670	ATVTI12,VTI12,VTI1B	Vesicle transport v-SNARE family protein
Gorai.009G105100.6	Gb-10vs15dpa_10up	0.861732	8.03e-05	AT5G21070
Gorai.011G260400.1	Gb-10vs15dpa_10up	0.861721	0.000225498	AT1G55460		DNA/RNA-binding protein Kin17, conserved region
Gorai.013G187100.3	Gb-10vs15dpa_10up	0.861646	0.000225498	AT2G39840	TOPP4	type one serine/threonine protein phosphatase 4
Gorai.005G140100.3	Gb-10vs15dpa_10up	0.86156	0.000727795	AT1G26940		Cyclophilin-like peptidyl-prolyl cis-trans isomerase family protein
Gorai.012G064000.7	Gb-10vs15dpa_10up	0.861552	0.000556581	AT5G40450
Gorai.007G353500.3	Gb-10vs15dpa_10up	0.861494	0.000727795	AT3G57050	CBL	cystathionine beta-lyase
Gorai.006G192600.1	Gb-10vs15dpa_10up	0.86147	8.03e-05	AT1G48630	RACK1B_AT	receptor for activated C kinase 1B
Gorai.005G174500.3	Gb-10vs15dpa_10up	0.861461	0.000511776	AT3G26100		Regulator of chromosome condensation (RCC1) family protein
Gorai.008G044900.4	Gb-10vs15dpa_10up	0.861434	0.000751703	AT1G09795	ATATP-PRT2,ATP-PRT2,HISN1B	ATP phosphoribosyl transferase 2
Gorai.008G234000.5	Gb-10vs15dpa_10up	0.861376	0.000233969	AT4G16720		Ribosomal protein L23/L15e family protein
Gorai.013G012400.1	Gb-10vs15dpa_10up	0.861362	0	AT3G54250		GHMP kinase family protein
Gorai.008G022200.1	Gb-10vs15dpa_10up	0.861351	0	AT4G34260	FUC95A	1,2-alpha-L-fucosidases
Gorai.001G109800.1	Gb-10vs15dpa_10up	0.861315	0.000294391	AT5G08530	CI51	51 kDa subunit of complex I
Gorai.012G019600.2	Gb-10vs15dpa_10up	0.861261	0.000342917	AT5G45140	NRPC2	nuclear RNA polymerase C2
Gorai.012G136300.4	Gb-10vs15dpa_10up	0.861249	0.000225498	AT1G50380		Prolyl oligopeptidase family protein
Gorai.010G177400.2	Gb-10vs15dpa_10up	0.861245	0.000922987	AT1G61790		Oligosaccharyltransferase complex/magnesium transporter family protein
Gorai.007G309900.1	Gb-10vs15dpa_10up	0.861121	0.00042212	AT1G55620	ATCLC-F,CLC-F,CLCF	chloride channel F
Gorai.008G276200.3	Gb-10vs15dpa_10up	0.861058	0.000111931	AT3G53740		Ribosomal protein L36e family protein
Gorai.003G046500.1	Gb-10vs15dpa_10up	0.861018	0.000760365	AT5G64930	CPR5,HYS1	CPR5 protein, putative
Gorai.009G355400.1	Gb-10vs15dpa_10up	0.860999	0.000596915	AT3G12920		SBP (S-ribonuclease binding protein) family protein
Gorai.004G165100.2	Gb-10vs15dpa_10up	0.860978	0.000760365	AT2G44950	HUB1,RDO4	histone mono-ubiquitination 1
Gorai.007G355700.1	Gb-10vs15dpa_10up	0.860871	0.000225498	AT3G57290	ATEIF3E-1,ATINT6,EIF3E,INT-6,INT6,TIF3E1	eukaryotic translation initiation factor 3E
Gorai.009G104500.9	Gb-10vs15dpa_10up	0.860869	0.000843252	AT1G07890	APX1,ATAPX01,ATAPX1,CS1,MEE6	ascorbate peroxidase 1
Gorai.009G298800.1	Gb-10vs15dpa_10up	0.860836	0.000497227	AT5G06970		Protein of unknown function (DUF810)
Gorai.001G169300.6	Gb-10vs15dpa_10up	0.860812	0.00042212	AT2G45910		U-box domain-containing protein kinase family protein
Gorai.002G174000.1	Gb-10vs15dpa_10up	0.860721	0.00070194	AT1G23230
Gorai.009G008600.1	Gb-10vs15dpa_10up	0.86072	0.000233969	AT1G17890	GER2	NAD(P)-binding Rossmann-fold superfamily protein
Gorai.012G079600.4	Gb-10vs15dpa_10up	0.860694	0.000727795	AT5G05450		P-loop containing nucleoside triphosphate hydrolases superfamily protein
Gorai.001G226100.1	Gb-10vs15dpa_10up	0.860688	0.000727795	AT2G39780	RNS2	ribonuclease 2
Gorai.002G262700.5	Gb-10vs15dpa_10up	0.860557	0.00042212	AT3G51800	ATEBP1,ATG2,EBP1	metallopeptidase M24 family protein
Gorai.004G024500.1	Gb-10vs15dpa_10up	0.860535	0.000736432	AT2G26590	RPN13	regulatory particle non-ATPase 13
Gorai.004G184000.3	Gb-10vs15dpa_10up	0.860493	0.000569414	AT5G52980
Gorai.008G022200.2	Gb-10vs15dpa_10up	0.860486	0.000138367	AT4G34260	FUC95A	1,2-alpha-L-fucosidases
Gorai.011G241800.1	Gb-10vs15dpa_10up	0.860476	0.000161666	AT3G55005	TON1B	tonneau 1b (TON1b)
Gorai.001G226100.2	Gb-10vs15dpa_10up	0.860067	0.000225498	AT2G39780	RNS2	ribonuclease 2
Gorai.010G085300.8	Gb-10vs15dpa_10up	0.860041	0.00070194	AT4G29810	ATMKK2,MK1,MKK2	MAP kinase kinase 2
Gorai.009G235000.2	Gb-10vs15dpa_10up	0.859919	0.00097169	AT1G22410		Class-II DAHP synthetase family protein
Gorai.006G185900.4	Gb-10vs15dpa_10up	0.859878	0.000294391	AT5G36250		Protein phosphatase 2C family protein
Gorai.009G022000.1	Gb-10vs15dpa_10up	0.859866	0.000658636	AT5G19960		RNA-binding (RRM/RBD/RNP motifs) family protein
Gorai.001G094500.1	Gb-10vs15dpa_10up	0.859859	0.000225498	AT1G05070		Protein of unknown function (DUF1068)
Gorai.009G203600.1	Gb-10vs15dpa_10up	0.859793	0.000138367	AT1G75140
Gorai.012G089500.4	Gb-10vs15dpa_10up	0.859637	0	AT3G04120	GAPC,GAPC-1,GAPC1	glyceraldehyde-3-phosphate dehydrogenase C subunit 1
Gorai.004G131300.1	Gb-10vs15dpa_10up	0.859566	8.03e-05	AT1G55090		carbon-nitrogen hydrolase family protein
Gorai.010G193700.1	Gb-10vs15dpa_10up	0.859464	0.000342917	AT3G56130		biotin/lipoyl attachment domain-containing protein
Gorai.013G261200.1	Gb-10vs15dpa_10up	0.859387	0.000161666	AT2G29560	ENOC	cytosolic enolase
Gorai.006G041700.2	Gb-10vs15dpa_10up	0.859321	0.000156781	AT3G01910	AT-SO,AtSO,SOX	sulfite oxidase
Gorai.007G292700.2	Gb-10vs15dpa_10up	0.859309	0.000138367	AT4G04750		Major facilitator superfamily protein
Gorai.006G242900.1	Gb-10vs15dpa_10up	0.859261	0.00042212	AT3G22845		emp24/gp25L/p24 family/GOLD family protein
Gorai.008G031700.1	Gb-10vs15dpa_10up	0.85925	0.000637211	AT2G21350		RNA-binding CRS1 / YhbY (CRM) domain protein
Gorai.010G246400.4	Gb-10vs15dpa_10up	0.859128	0.000720062	AT1G12640		MBOAT (membrane bound O-acyl transferase) family protein
Gorai.007G350200.2	Gb-10vs15dpa_10up	0.859115	0.000843252	AT5G36290		Uncharacterized protein family (UPF0016)
Gorai.005G157200.2	Gb-10vs15dpa_10up	0.859092	0.000727795	AT1G14820		Sec14p-like phosphatidylinositol transfer family protein
Gorai.003G157200.1	Gb-10vs15dpa_10up	0.859042	0.000647415	AT5G41350		RING/U-box superfamily protein
Gorai.006G143100.4	Gb-10vs15dpa_10up	0.859036	0.000694323	AT2G20690		lumazine-binding family protein
Gorai.010G120800.1	Gb-10vs15dpa_10up	0.859032	0.000574785	AT2G24640	UBP19	ubiquitin-specific protease 19
Gorai.012G154200.6	Gb-10vs15dpa_10up	0.858907	0.00097169	AT2G21270	UFD1	ubiquitin fusion degradation 1
Gorai.012G064000.5	Gb-10vs15dpa_10up	0.8589	0.000760365	AT5G40450
Gorai.013G149100.1	Gb-10vs15dpa_10up	0.858825	0.000161666	AT5G56090	COX15	cytochrome c oxidase 15
Gorai.008G281800.1	Gb-10vs15dpa_10up	0.858705	0.000225498	AT5G51840
Gorai.012G064000.1	Gb-10vs15dpa_10up	0.858664	0.000574785	AT5G40450
Gorai.002G211200.1	Gb-10vs15dpa_10up	0.858621	0.000404371	AT5G64500		Major facilitator superfamily protein
Gorai.003G002700.4	Gb-10vs15dpa_10up	0.858615	0.00042212	AT5G66020	ATSAC1B,ATSAC6,IBS2,SACIB	Phosphoinositide phosphatase family protein
Gorai.006G165900.4	Gb-10vs15dpa_10up	0.858542	0.000111931	AT5G03290	IDH-V	isocitrate dehydrogenase V
Gorai.004G025600.3	Gb-10vs15dpa_10up	0.858521	8.03e-05	AT2G19080		metaxin-related
Gorai.005G135000.4	Gb-10vs15dpa_10up	0.858506	0.000225498	AT1G73460		Protein kinase superfamily protein
Gorai.009G292100.3	Gb-10vs15dpa_10up	0.858466	0.000799397	AT2G40810	ATATG18C,ATG18C	homolog of yeast autophagy 18C
Gorai.009G040200.6	Gb-10vs15dpa_10up	0.858446	0.000161666	AT2G26300	ATGPA1,GP ALPHA 1,GPA1	G protein alpha subunit 1
Gorai.007G255900.4	Gb-10vs15dpa_10up	0.858375	0.000574785	AT3G03740	ATBPM4,BPM4	BTB-POZ and MATH domain 4
Gorai.011G048700.1	Gb-10vs15dpa_10up	0.858323	0.000647415	AT1G79210		N-terminal nucleophile aminohydrolases (Ntn hydrolases) superfamily protein
Gorai.007G350200.4	Gb-10vs15dpa_10up	0.858186	0.000294391	AT5G36290		Uncharacterized protein family (UPF0016)
Gorai.013G265100.3	Gb-10vs15dpa_10up	0.858131	0.00042212	AT5G59840		Ras-related small GTP-binding family protein
Gorai.003G086500.2	Gb-10vs15dpa_10up	0.858125	0.000511776	AT1G65650	UCH2	Peptidase C12, ubiquitin carboxyl-terminal hydrolase 1
Gorai.010G125400.3	Gb-10vs15dpa_10up	0.858072	0.000342917	AT4G31200		SWAP (Suppressor-of-White-APricot)/surp RNA-binding domain-containing protein
Gorai.006G176500.1	Gb-10vs15dpa_10up	0.858066	0.000843252	AT3G09550		Ankyrin repeat family protein
Gorai.013G197200.1	Gb-10vs15dpa_10up	0.857981	0.00070194	AT5G17710	EMB1241	Co-chaperone GrpE family protein
Gorai.008G221600.2	Gb-10vs15dpa_10up	0.857922	0.000179297	AT5G45550		Mob1/phocein family protein
Gorai.011G159000.2	Gb-10vs15dpa_10up	0.857907	0.000161666	AT5G48760		Ribosomal protein L13 family protein
Gorai.013G054700.1	Gb-10vs15dpa_10up	0.857883	0.000637211	AT5G09570		Cox19-like CHCH family protein
Gorai.012G184700.1	Gb-10vs15dpa_10up	0.857874	0.000156781	AT1G13560	AAPT1,ATAAPT1	aminoalcoholphosphotransferase 1
Gorai.005G216600.4	Gb-10vs15dpa_10up	0.857852	0.000225498	AT4G35300	TMT2	tonoplast monosaccharide transporter2
Gorai.012G172300.4	Gb-10vs15dpa_10up	0.857715	0	AT1G10670	ACLA-1	ATP-citrate lyase A-1
Gorai.011G136900.3	Gb-10vs15dpa_10up	0.857692	0.000156781	AT3G11710	ATKRS-1	lysyl-tRNA synthetase 1
Gorai.009G284100.2	Gb-10vs15dpa_10up	0.857637	0.000617779	AT4G08455		BTB/POZ domain-containing protein
Gorai.009G399100.1	Gb-10vs15dpa_10up	0.857605	0.000161666	AT3G11560		LETM1-like protein
Gorai.008G109400.2	Gb-10vs15dpa_10up	0.857587	0.000342917	AT4G09320	NDPK1	Nucleoside diphosphate kinase family protein
Gorai.007G199600.1	Gb-10vs15dpa_10up	0.857584	0.000111931	AT4G36420		Ribosomal protein L12 family protein
Gorai.013G187900.2	Gb-10vs15dpa_10up	0.857579	0.000617779	AT5G28850		Calcium-binding EF-hand family protein
Gorai.001G240600.16	Gb-10vs15dpa_10up	0.857571	0.000799397	AT5G39570
Gorai.009G292100.1	Gb-10vs15dpa_10up	0.857557	0.000807532	AT2G40810	ATATG18C,ATG18C	homolog of yeast autophagy 18C
Gorai.006G041700.5	Gb-10vs15dpa_10up	0.857492	8.03e-05	AT3G01910	AT-SO,AtSO,SOX	sulfite oxidase
Gorai.001G053400.2	Gb-10vs15dpa_10up	0.857465	8.03e-05	AT5G61790	ATCNX1,CNX1	calnexin 1
Gorai.009G376100.2	Gb-10vs15dpa_10up	0.857422	0.000454371	AT3G15220		Protein kinase superfamily protein
Gorai.009G062800.1	Gb-10vs15dpa_10up	0.857415	0.000156781	AT4G31810		ATP-dependent caseinolytic (Clp) protease/crotonase family protein
Gorai.013G001000.1	Gb-10vs15dpa_10up	0.857413	0.000694323	AT2G40860		protein kinase family protein / protein phosphatase 2C ( PP2C) family protein
Gorai.003G051600.1	Gb-10vs15dpa_10up	0.857394	0.000736432	AT1G05205
Gorai.007G350800.2	Gb-10vs15dpa_10up	0.857239	0.00097169	AT5G05080	ATUBC22,UBC22	ubiquitin-conjugating enzyme 22
Gorai.001G195100.5	Gb-10vs15dpa_10up	0.857095	0	AT1G04980	ATPDI10,ATPDIL2-2,PDI10,PDIL2-2	PDI-like 2-2
Gorai.010G246400.7	Gb-10vs15dpa_10up	0.857051	0.000138367	AT1G12640		MBOAT (membrane bound O-acyl transferase) family protein
Gorai.005G015500.2	Gb-10vs15dpa_10up	0.857047	0.000922987	AT1G06130	GLX2-4	glyoxalase 2-4
Gorai.003G001100.2	Gb-10vs15dpa_10up	0.857012	0.000111931	AT5G65960		GTP binding
Gorai.011G047500.1	Gb-10vs15dpa_10up	0.856836	0.000658636	AT2G20490	EDA27,NOP10	nucleolar RNA-binding Nop10p family protein
Gorai.002G093200.3	Gb-10vs15dpa_10up	0.856829	0.000658636	AT3G20290	ATEHD1,EHD1	EPS15 homology domain 1
Gorai.004G251700.1	Gb-10vs15dpa_10up	0.856738	0.000574785	AT5G55000	FIP2	potassium channel tetramerisation domain-containing protein / pentapeptide repeat-containing protein
Gorai.013G159600.3	Gb-10vs15dpa_10up	0.856669	0.00042212	AT3G20395		RING/U-box superfamily protein
Gorai.010G132100.4	Gb-10vs15dpa_10up	0.856556	0.000720062	AT4G09800	RPS18C	S18 ribosomal protein
Gorai.006G141200.2	Gb-10vs15dpa_10up	0.856423	0.000751703	AT3G57880		Calcium-dependent lipid-binding (CaLB domain) plant phosphoribosyltransferase family protein
Gorai.005G096900.1	Gb-10vs15dpa_10up	0.856305	0.000511776	AT4G36130		Ribosomal protein L2 family
Gorai.006G242800.1	Gb-10vs15dpa_10up	0.856294	0.000233969	AT1G60680		NAD(P)-linked oxidoreductase superfamily protein
Gorai.006G151200.3	Gb-10vs15dpa_10up	0.856234	0.000720062	AT5G22280
Gorai.009G361000.1	Gb-10vs15dpa_10up	0.856226	0.000454371	AT3G60740	CHO,EMB133,TFC D,TTN1	ARM repeat superfamily protein
Gorai.001G240600.20	Gb-10vs15dpa_10up	0.856189	0.000233969	AT5G39570
Gorai.013G156500.1	Gb-10vs15dpa_10up	0.856149	0.000511776	AT4G26670		Mitochondrial import inner membrane translocase subunit Tim17/Tim22/Tim23 family protein
Gorai.006G138300.1	Gb-10vs15dpa_10up	0.856106	0.000161666	AT2G03270		DNA-binding protein, putative
Gorai.006G072300.1	Gb-10vs15dpa_10up	0.85606	0.000760365	AT2G31200	ADF6,ATADF6	actin depolymerizing factor 6
Gorai.002G123300.5	Gb-10vs15dpa_10up	0.856002	0.000204431	AT5G42470
Gorai.013G064800.4	Gb-10vs15dpa_10up	0.855974	0.000658636	AT4G35360		Uncharacterised conserved protein (UCP030210)
Gorai.013G042300.2	Gb-10vs15dpa_10up	0.855868	0.000161666	AT3G19130	ATRBP47B,RBP47B	RNA-binding protein 47B
Gorai.008G162700.3	Gb-10vs15dpa_10up	0.855826	0.000156781	AT3G26090	ATRGS1,RGS1	G-protein coupled receptors;GTPase activators
Gorai.009G195700.1	Gb-10vs15dpa_10up	0.855767	0.000225498	AT1G19920	APS2,ASA1	Pseudouridine synthase/archaeosine transglycosylase-like family protein
Gorai.004G048600.1	Gb-10vs15dpa_10up	0.855756	0.000404371	AT5G42130		Mitochondrial substrate carrier family protein
Gorai.012G012200.2	Gb-10vs15dpa_10up	0.855575	0.000843252	AT5G36880	ACS	acetyl-CoA synthetase
Gorai.009G298800.6	Gb-10vs15dpa_10up	0.855495	0.000799397	AT5G06970		Protein of unknown function (DUF810)
Gorai.010G032200.2	Gb-10vs15dpa_10up	0.85541	0.000156781	AT4G24400	ATCIPK8,CIPK8,PKS11,SnRK3.13	CBL-interacting protein kinase 8
Gorai.001G043700.2	Gb-10vs15dpa_10up	0.855405	0.000760365	AT2G42160	BRIZ1	zinc finger (ubiquitin-hydrolase) domain-containing protein
Gorai.012G064000.2	Gb-10vs15dpa_10up	0.855398	0.000647415	AT5G40450
Gorai.009G239300.2	Gb-10vs15dpa_10up	0.855373	0.000454371	AT4G08690		Sec14p-like phosphatidylinositol transfer family protein
Gorai.011G138600.2	Gb-10vs15dpa_10up	0.855284	0.000922987	AT2G30710		Ypt/Rab-GAP domain of gyp1p superfamily protein
Gorai.011G187900.4	Gb-10vs15dpa_10up	0.855216	0.000694323	AT5G18580	EMB40,FASS,FASS 2,FS1,GDO,TON2	tonneau 2 (TON2)
Gorai.011G029600.1	Gb-10vs15dpa_10up	0.855116	0.000327505	AT1G28340	AtRLP4,RLP4	receptor like protein 4
Gorai.005G251900.3	Gb-10vs15dpa_10up	0.85508	0.000694323	AT4G34840	ATMTAN2,ATMTN2,MTAN2,MTN2	Phosphorylase superfamily protein
Gorai.010G207600.1	Gb-10vs15dpa_10up	0.855071	0.000720062	AT5G04430	BTR1,BTR1L,BTR1S	binding to TOMV RNA 1L (long form)
Gorai.007G285500.1	Gb-10vs15dpa_10up	0.855067	0.000922987	AT5G28060		Ribosomal protein S24e family protein
Gorai.007G197000.3	Gb-10vs15dpa_10up	0.85501	0.000156781	AT4G36195		Serine carboxypeptidase S28 family protein
Gorai.004G097000.3	Gb-10vs15dpa_10up	0.854916	0.000569414	AT4G28400		Protein phosphatase 2C family protein
Gorai.010G177400.1	Gb-10vs15dpa_10up	0.85491	0.000807532	AT1G61790		Oligosaccharyltransferase complex/magnesium transporter family protein
Gorai.004G241600.3	Gb-10vs15dpa_10up	0.8549	0.000569414	AT5G27540	emb2473,MIRO1	MIRO-related GTP-ase 1
Gorai.012G065800.2	Gb-10vs15dpa_10up	0.854847	0.000676879	AT3G27430	PBB1	N-terminal nucleophile aminohydrolases (Ntn hydrolases) superfamily protein
Gorai.007G344500.2	Gb-10vs15dpa_10up	0.85484	0.000225498	AT5G27990		Pre-rRNA-processing protein TSR2, conserved region
Gorai.013G206100.2	Gb-10vs15dpa_10up	0.854825	0.00025344	AT3G05590	RPL18	ribosomal protein L18
Gorai.002G060100.2	Gb-10vs15dpa_10up	0.854819	0.000676879	AT1G15240		Phox-associated domain;Phox-like;Sorting nexin, C-terminal
Gorai.009G142500.1	Gb-10vs15dpa_10up	0.854777	0.000156781	AT1G17500		ATPase E1-E2 type family protein / haloacid dehalogenase-like hydrolase family protein
Gorai.009G105100.2	Gb-10vs15dpa_10up	0.854753	0.000922987	AT5G21070
Gorai.010G129300.2	Gb-10vs15dpa_10up	0.854745	0.000342917	AT1G71830	ATSERK1,SERK1	somatic embryogenesis receptor-like kinase 1
Gorai.009G059000.1	Gb-10vs15dpa_10up	0.854691	0.000843252	AT2G25320		TRAF-like family protein
Gorai.003G000600.1	Gb-10vs15dpa_10up	0.854638	0.000617779	AT5G49410
Gorai.002G108400.3	Gb-10vs15dpa_10up	0.854576	0.00025344	AT5G61170		Ribosomal protein S19e family protein
Gorai.008G196700.2	Gb-10vs15dpa_10up	0.854488	0.000294391	AT5G61210	ATSNAP33,ATSNAP33B,SNAP33,SNP33	soluble N-ethylmaleimide-sensitive factor adaptor protein 33
Gorai.002G113600.3	Gb-10vs15dpa_10up	0.854467	0.000454371	AT1G76400		Ribophorin I
Gorai.005G254700.3	Gb-10vs15dpa_10up	0.854446	8.03e-05	AT2G20930		SNARE-like superfamily protein
Gorai.007G238700.1	Gb-10vs15dpa_10up	0.854312	0.000569414	AT5G65000		Nucleotide-sugar transporter family protein
Gorai.013G003800.1	Gb-10vs15dpa_10up	0.854261	0.000342917	AT3G12390		Nascent polypeptide-associated complex (NAC), alpha subunit family protein
Gorai.012G095800.2	Gb-10vs15dpa_10up	0.85422	0.000637211	AT4G30360	ATCNGC17,CNGC17	cyclic nucleotide-gated channel 17
Gorai.011G090600.3	Gb-10vs15dpa_10up	0.854177	0.000596915	AT1G14460		AAA-type ATPase family protein
UAcontig6925	Gb-10vs15dpa_10up	0.854108	0.000596915
Gorai.009G393800.1	Gb-10vs15dpa_10up	0.854087	0.00042212	AT2G35920		RNA helicase family protein
Gorai.010G081400.2	Gb-10vs15dpa_10up	0.85404	0.000617779	AT4G29510	ATPRMT11,ATPRMT1B,PRMT11,PRMT1B	arginine methyltransferase 11
Gorai.005G260900.2	Gb-10vs15dpa_10up	0.85402	0.000511776	AT1G10790
Gorai.012G064000.14	Gb-10vs15dpa_10up	0.853999	0.000658636	AT5G40450
Gorai.006G121600.1	Gb-10vs15dpa_10up	0.853976	0.00042212	AT2G26980	CIPK3,SnRK3.17	CBL-interacting protein kinase 3
Gorai.007G275600.2	Gb-10vs15dpa_10up	0.853972	0.000225498	AT5G28850		Calcium-binding EF-hand family protein
Gorai.008G275300.1	Gb-10vs15dpa_10up	0.853965	0.000294391	AT5G52520	OVA6,PRORS1	Class II aaRS and biotin synthetases superfamily protein
Gorai.005G165500.3	Gb-10vs15dpa_10up	0.853944	0.000807532	AT1G27310	NTF2A	nuclear transport factor 2A
Gorai.010G077300.1	Gb-10vs15dpa_10up	0.853827	0.000799397	AT4G29120		6-phosphogluconate dehydrogenase family protein
Gorai.008G170400.2	Gb-10vs15dpa_10up	0.853781	0.000233969	AT1G67960
Gorai.004G116900.1	Gb-10vs15dpa_10up	0.853739	0.000676879	AT4G11260	ATSGT1B,EDM1,ETA3,RPR1,SGT1B	phosphatase-related
Gorai.001G103400.3	Gb-10vs15dpa_10up	0.853723	0.00042212	AT3G25230	ATFKBP62,FKBP62,ROF1	rotamase FKBP 1
Gorai.011G170300.4	Gb-10vs15dpa_10up	0.853697	0.000342917	AT4G14240		CBS domain-containing protein with a domain of unknown function (DUF21)
Gorai.003G013900.2	Gb-10vs15dpa_10up	0.853593	0.000727795	AT2G18290	APC10	anaphase promoting complex 10
Gorai.006G165900.3	Gb-10vs15dpa_10up	0.85358	8.03e-05	AT5G03290	IDH-V	isocitrate dehydrogenase V
Gorai.005G120200.1	Gb-10vs15dpa_10up	0.853574	0.000294391	AT1G12640		MBOAT (membrane bound O-acyl transferase) family protein
Gorai.008G010200.1	Gb-10vs15dpa_10up	0.853534	0.000294391	AT1G02930	ATGST1,ATGSTF3,ATGSTF6,ERD11,GST1,GSTF6	glutathione S-transferase 6
Gorai.006G247200.3	Gb-10vs15dpa_10up	0.853419	0.000922987	AT1G04300		TRAF-like superfamily protein
Gorai.010G195300.2	Gb-10vs15dpa_10up	0.853404	0.000161666	AT1G09870		histidine acid phosphatase family protein
Gorai.008G234000.2	Gb-10vs15dpa_10up	0.853372	0	AT4G16720		Ribosomal protein L23/L15e family protein
Gorai.007G292700.1	Gb-10vs15dpa_10up	0.853347	0.000233969	AT4G04750		Major facilitator superfamily protein
Gorai.012G017900.2	Gb-10vs15dpa_10up	0.853345	0.000156781	AT1G50480	THFS	10-formyltetrahydrofolate synthetase
Gorai.006G117900.3	Gb-10vs15dpa_10up	0.853318	0.000497227	AT5G22030	UBP8	ubiquitin-specific protease 8
Gorai.011G207400.3	Gb-10vs15dpa_10up	0.853266	0.000225498	AT3G56310		Melibiase family protein
Gorai.008G010500.5	Gb-10vs15dpa_10up	0.853231	0.000294391	AT3G12290		Amino acid dehydrogenase family protein
Gorai.001G071300.2	Gb-10vs15dpa_10up	0.853195	0.000617779	AT3G54170	ATFIP37,FIP37	FKBP12 interacting protein 37
Gorai.002G266600.4	Gb-10vs15dpa_10up	0.853137	8.03e-05	AT5G01650		Tautomerase/MIF superfamily protein
Gorai.009G207300.1	Gb-10vs15dpa_10up	0.853125	0.000727795	AT1G47640
Gorai.006G089700.1	Gb-10vs15dpa_10up	0.853068	0.000736432	AT5G45775		Ribosomal L5P family protein
Gorai.009G312100.2	Gb-10vs15dpa_10up	0.85306	0	AT3G05070
Gorai.001G139100.1	Gb-10vs15dpa_10up	0.852997	8.03e-05	AT5G19350		RNA-binding (RRM/RBD/RNP motifs) family protein
Gorai.013G065700.7	Gb-10vs15dpa_10up	0.852925	0.000569414	AT2G17390	AKR2B	ankyrin repeat-containing 2B
Gorai.011G112000.2	Gb-10vs15dpa_10up	0.85287	0.000156781	AT4G39660	AGT2	alanine:glyoxylate aminotransferase 2
Gorai.002G126700.1	Gb-10vs15dpa_10up	0.852765	8.03e-05	AT1G47250	PAF2	20S proteasome alpha subunit F2
Gorai.007G283500.3	Gb-10vs15dpa_10up	0.852754	0.00097169	AT5G49570	AtPNG1,PNG1	peptide-N-glycanase 1
Gorai.007G055800.1	Gb-10vs15dpa_10up	0.852738	0.000327505	AT5G67320	HOS15	WD-40 repeat family protein
UAcontig64976	Gb-10vs15dpa_10up	0.852651	0.000454371
Gorai.003G140700.1	Gb-10vs15dpa_10up	0.852639	0	AT5G21090		Leucine-rich repeat (LRR) family protein
Gorai.012G184700.2	Gb-10vs15dpa_10up	0.852634	0.000454371	AT1G13560	AAPT1,ATAAPT1	aminoalcoholphosphotransferase 1
Gorai.012G064000.4	Gb-10vs15dpa_10up	0.852541	0.00042212	AT5G40450
Gorai.007G275600.3	Gb-10vs15dpa_10up	0.852486	0.000751703	AT5G28850		Calcium-binding EF-hand family protein
Gorai.008G234000.4	Gb-10vs15dpa_10up	0.852462	0.000294391	AT4G16720		Ribosomal protein L23/L15e family protein
Gorai.008G262200.1	Gb-10vs15dpa_10up	0.852365	0.000225498	AT1G73940
Gorai.003G052900.3	Gb-10vs15dpa_10up	0.852337	0.000760365	AT5G16880		Target of Myb protein 1
Gorai.008G254800.3	Gb-10vs15dpa_10up	0.852293	0.000511776	AT4G11010	NDPK3	nucleoside diphosphate kinase 3
Gorai.002G241200.1	Gb-10vs15dpa_10up	0.852275	0	AT3G44590		60S acidic ribosomal protein family
Gorai.007G370500.1	Gb-10vs15dpa_10up	0.852092	0.000799397	AT3G52870		IQ calmodulin-binding motif family protein
Gorai.006G089700.2	Gb-10vs15dpa_10up	0.852	0.00042212	AT5G45775		Ribosomal L5P family protein
Gorai.005G241500.2	Gb-10vs15dpa_10up	0.851808	0.000272739	AT5G55140		ribosomal protein L30 family protein
Gorai.010G085300.7	Gb-10vs15dpa_10up	0.851802	0.000225498	AT4G29810	ATMKK2,MK1,MKK2	MAP kinase kinase 2
Gorai.006G101500.2	Gb-10vs15dpa_10up	0.851764	0.000799397	AT1G06910	TRFL7	TRF-like 7
Gorai.008G158100.3	Gb-10vs15dpa_10up	0.851728	0.000161666	AT1G25370		Protein of unknown function (DUF1639)
Gorai.004G128400.1	Gb-10vs15dpa_10up	0.851718	0.000404371	AT3G61940	ATMTPA1,MTPA1	Cation efflux family protein
Gorai.009G104500.11	Gb-10vs15dpa_10up	0.851608	0.000647415	AT1G07890	APX1,ATAPX01,ATAPX1,CS1,MEE6	ascorbate peroxidase 1
Gorai.012G089500.3	Gb-10vs15dpa_10up	0.85154	0	AT3G04120	GAPC,GAPC-1,GAPC1	glyceraldehyde-3-phosphate dehydrogenase C subunit 1
Gorai.009G104500.6	Gb-10vs15dpa_10up	0.851534	0.000843252	AT1G07890	APX1,ATAPX01,ATAPX1,CS1,MEE6	ascorbate peroxidase 1
Gorai.009G008900.1	Gb-10vs15dpa_10up	0.851411	0.000225498	AT4G30840		Transducin/WD40 repeat-like superfamily protein
Gorai.006G104300.1	Gb-10vs15dpa_10up	0.851383	0.000676879	AT3G57990
Gorai.009G288500.2	Gb-10vs15dpa_10up	0.851262	0.000138367	AT1G72090		Methylthiotransferase
Gorai.010G214300.1	Gb-10vs15dpa_10up	0.851192	0.000574785	AT3G12390		Nascent polypeptide-associated complex (NAC), alpha subunit family protein
Gorai.008G113300.2	Gb-10vs15dpa_10up	0.851148	0.000156781	AT2G45240	MAP1A	methionine aminopeptidase 1A
Gorai.009G173700.3	Gb-10vs15dpa_10up	0.851131	0.000922987	AT4G21470	ATFMN/FHY,FMN/FHY	riboflavin kinase/FMN hydrolase
Gorai.007G072500.4	Gb-10vs15dpa_10up	0.851129	0.000727795	AT1G12840	ATVHA-C,DET3	vacuolar ATP synthase subunit C (VATC) / V-ATPase C subunit / vacuolar proton pump C subunit (DET3)
Gorai.009G141800.2	Gb-10vs15dpa_10up	0.851101	0.000807532	AT1G17620		Late embryogenesis abundant (LEA) hydroxyproline-rich glycoprotein family
Gorai.001G273600.1	Gb-10vs15dpa_10up	0.851097	0.00097169	AT1G12830
Gorai.010G209900.1	Gb-10vs15dpa_10up	0.851091	0.000294391
Gorai.004G115200.1	Gb-10vs15dpa_10up	0.851083	0.000294391	AT3G49160		pyruvate kinase family protein
Gorai.010G102600.5	Gb-10vs15dpa_10up	0.851058	0.00042212	AT4G32520	AtSHMT3,SHM3	serine hydroxymethyltransferase 3
Gorai.009G298800.4	Gb-10vs15dpa_10up	0.851042	0.00042212	AT5G06970		Protein of unknown function (DUF810)
Gorai.012G138900.2	Gb-10vs15dpa_10up	0.851033	0.000294391	AT2G17290	ATCDPK3,ATCPK6,CPK6	Calcium-dependent protein kinase family protein
Gorai.002G209600.1	Gb-10vs15dpa_10up	0.850991	0.000161666	AT3G06470		GNS1/SUR4 membrane protein family
Gorai.009G368400.2	Gb-10vs15dpa_10up	0.850907	0.000111931	AT1G53290		Galactosyltransferase family protein
Gorai.007G016500.5	Gb-10vs15dpa_10up	0.850861	0.000511776	AT1G64650		Major facilitator superfamily protein
Gorai.013G042300.1	Gb-10vs15dpa_10up	0.85081	0.000225498	AT3G19130	ATRBP47B,RBP47B	RNA-binding protein 47B
Gorai.012G064000.13	Gb-10vs15dpa_10up	0.850703	0.000676879
Gorai.006G187000.1	Gb-10vs15dpa_10up	0.850699	0.000225498
Gorai.004G272100.2	Gb-10vs15dpa_10up	0.850674	0.000156781	AT3G14940	ATPPC3,PPC3	phosphoenolpyruvate carboxylase 3
Gorai.005G125000.5	Gb-10vs15dpa_10up	0.850644	0.000342917	AT3G08590		Phosphoglycerate mutase, 2,3-bisphosphoglycerate-independent
Gorai.005G097200.4	Gb-10vs15dpa_10up	0.85062	0.000138367	AT5G26780	SHM2	serine hydroxymethyltransferase 2
Gorai.011G137800.2	Gb-10vs15dpa_10up	0.850587	0.00038713	AT1G65260	PTAC4,VIPP1	plastid transcriptionally active 4
Gorai.006G250600.1	Gb-10vs15dpa_10up	0.850571	0.000233969	AT1G05780		Vacuolar ATPase assembly integral membrane protein VMA21-like domain
Gorai.009G259700.1	Gb-10vs15dpa_10up	0.85055	0.00025344	AT1G71780
Gorai.011G187600.1	Gb-10vs15dpa_10up	0.850486	0.000574785	AT2G39090		tetratricopeptide repeat (TPR)-containing protein
Gorai.011G070400.1	Gb-10vs15dpa_10up	0.850463	0.00042212	AT5G56940		Ribosomal protein S16 family protein
Gorai.011G031000.1	Gb-10vs15dpa_10up	0.850391	0.000294391	AT1G28490	ATSYP61,OSM1,SYP61	syntaxin of plants 61
Gorai.002G076100.1	Gb-10vs15dpa_10up	0.850259	0.000760365	AT4G18975		Pentatricopeptide repeat (PPR) superfamily protein
Gorai.007G054700.3	Gb-10vs15dpa_10up	0.850148	0.000179297	AT2G23350	PAB4,PABP4	poly(A) binding protein 4
Gorai.008G101100.1	Gb-10vs15dpa_10up	0.85013	0.00097169	AT2G20210		RNI-like superfamily protein
Gorai.008G066900.8	Gb-10vs15dpa_10up	0.850097	0.000327505	AT2G18230	AtPPa2,PPa2	pyrophosphorylase 2
Gorai.002G113600.4	Gb-10vs15dpa_10up	0.850075	0.000156781	AT1G76400		Ribophorin I
Gorai.009G420300.2	Gb-10vs15dpa_10up	0.849979	0.000617779	AT2G37080	RIP3	ROP interactive partner 3
Gorai.012G025200.2	Gb-10vs15dpa_10up	0.849943	0.000342917	AT3G52180	ATPTPKIS1,ATSEX4,DSP4,SEX4	dual specificity protein phosphatase (DsPTP1) family protein
Gorai.007G092800.1	Gb-10vs15dpa_10up	0.849896	0.000760365	AT2G45520
Gorai.009G246700.2	Gb-10vs15dpa_10up	0.849871	0.000574785	AT1G21750	ATPDI5,ATPDIL1-1,PDI5,PDIL1-1	PDI-like 1-1
Gorai.013G124800.4	Gb-10vs15dpa_10up	0.849772	0.000156781	AT4G02570	ATCUL1,AXR6,CUL1	cullin 1
Gorai.009G096900.1	Gb-10vs15dpa_10up	0.84973	0.000347122	AT3G46740	MAR1,TOC75-III	translocon at the outer envelope membrane of chloroplasts 75-III
Gorai.012G064000.10	Gb-10vs15dpa_10up	0.849687	0.000473274
Gorai.003G094300.3	Gb-10vs15dpa_10up	0.849605	0.000473274	AT5G62670	AHA11,HA11	H(+)-ATPase 11
Gorai.008G216800.1	Gb-10vs15dpa_10up	0.849591	0.00042212	AT1G12240	ATBETAFRUCT4,VAC-INV	Glycosyl hydrolases family 32 protein
Gorai.002G243700.5	Gb-10vs15dpa_10up	0.849515	0.000204431	AT3G52990		Pyruvate kinase family protein
Gorai.008G095100.1	Gb-10vs15dpa_10up	0.849507	0.000569414	AT5G08560		transducin family protein / WD-40 repeat family protein
Gorai.010G179400.5	Gb-10vs15dpa_10up	0.849485	0.000511776	AT4G04870	CLS	cardiolipin synthase
Gorai.004G227300.2	Gb-10vs15dpa_10up	0.84946	0.000225498	AT3G09640	APX1B,APX2	ascorbate peroxidase 2
Gorai.013G206100.1	Gb-10vs15dpa_10up	0.849456	0.000294391	AT3G05590	RPL18	ribosomal protein L18
Gorai.012G150900.1	Gb-10vs15dpa_10up	0.849343	0.000843252	AT3G18990	REM39,VRN1	AP2/B3-like transcriptional factor family protein
Gorai.012G008900.4	Gb-10vs15dpa_10up	0.849337	0.000233969	AT5G57120
Gorai.010G124800.3	Gb-10vs15dpa_10up	0.849334	0.000272739	AT3G48750	CDC2,CDC2A,CDC2AAT,CDK2,CDKA1,CDKA;1	cell division control 2
Gorai.003G180700.1	Gb-10vs15dpa_10up	0.849302	0.00097169	AT2G35330		RING/U-box superfamily protein
Gorai.010G209100.1	Gb-10vs15dpa_10up	0.849176	0.000647415
Gorai.012G136300.3	Gb-10vs15dpa_10up	0.849172	0.000233969	AT1G50380		Prolyl oligopeptidase family protein
Gorai.009G264700.1	Gb-10vs15dpa_10up	0.849112	0.000111931	AT1G35470		SPla/RYanodine receptor (SPRY) domain-containing protein
Gorai.002G240100.1	Gb-10vs15dpa_10up	0.849053	0.000327505	AT2G26060	emb1345	Transducin/WD40 repeat-like superfamily protein
Gorai.001G077300.4	Gb-10vs15dpa_10up	0.848971	0.000225498	AT1G18640	PSP	3-phosphoserine phosphatase
Gorai.004G101500.3	Gb-10vs15dpa_10up	0.848905	0.000637211	AT4G25770		alpha/beta-Hydrolases superfamily protein
Gorai.013G091400.2	Gb-10vs15dpa_10up	0.848878	0.000647415	AT1G07250	UGT71C4	UDP-glucosyl transferase 71C4
Gorai.008G129300.2	Gb-10vs15dpa_10up	0.848814	0.000497227	AT4G00850	GIF3	GRF1-interacting factor 3
Gorai.001G240600.14	Gb-10vs15dpa_10up	0.848778	0.000156781	AT5G39570
Gorai.011G109000.6	Gb-10vs15dpa_10up	0.848748	0.000922987	AT5G65670	IAA9	indole-3-acetic acid inducible 9
Gorai.003G052900.1	Gb-10vs15dpa_10up	0.848737	0.000574785	AT5G16880		Target of Myb protein 1
Gorai.003G116700.2	Gb-10vs15dpa_10up	0.848717	0.000637211	AT5G50970		transducin family protein / WD-40 repeat family protein
Gorai.012G117900.1	Gb-10vs15dpa_10up	0.848682	0.000156781	AT3G08947		ARM repeat superfamily protein
Gorai.010G027600.1	Gb-10vs15dpa_10up	0.848658	0.000204431	AT5G20600
Gorai.010G154200.1	Gb-10vs15dpa_10up	0.848657	0.000156781	AT4G20980		Eukaryotic translation initiation factor 3 subunit 7 (eIF-3)
Gorai.012G064000.11	Gb-10vs15dpa_10up	0.848654	0.000676879
Gorai.012G064000.3	Gb-10vs15dpa_10up	0.848614	0.00042212	AT5G40450
Gorai.007G069100.2	Gb-10vs15dpa_10up	0.848539	0.000694323	AT3G58730		vacuolar ATP synthase subunit D (VATD) / V-ATPase D subunit / vacuolar proton pump D subunit (VATPD)
Gorai.004G108700.4	Gb-10vs15dpa_10up	0.848483	0.000720062	AT1G15690	ATAVP3,AtVHP1;1,AVP-3,AVP1	Inorganic H pyrophosphatase family protein
UAcontig52915	Gb-10vs15dpa_10up	0.848453	0.00025344
Gorai.006G122000.1	Gb-10vs15dpa_10up	0.84842	0.000458962	AT2G27020	PAG1	20S proteasome alpha subunit G1
Gorai.010G026000.1	Gb-10vs15dpa_10up	0.848396	0.000569414	AT5G22370	EMB1705,QQT1	P-loop containing nucleoside triphosphate hydrolases superfamily protein
Gorai.012G149200.1	Gb-10vs15dpa_10up	0.848388	0	AT2G15430	NRPB3,NRPD3,NRPE3A,RBP36A,RPB35.5A	DNA-directed RNA polymerase family protein
Gorai.006G174300.2	Gb-10vs15dpa_10up	0.848375	0.00042212	AT5G02510
Gorai.007G335300.1	Gb-10vs15dpa_10up	0.84837	8.03e-05	AT3G14450	CID9	CTC-interacting domain 9
Gorai.009G032000.1	Gb-10vs15dpa_10up	0.848251	0	AT2G19480	NAP1;2,NFA02,NFA2	nucleosome assembly protein 1;2
Gorai.006G129700.3	Gb-10vs15dpa_10up	0.848238	0.000694323	AT2G40830	RHC1A	RING-H2 finger C1A
Gorai.012G126300.3	Gb-10vs15dpa_10up	0.848236	0.000760365	AT3G26935		DHHC-type zinc finger family protein
Gorai.011G002700.3	Gb-10vs15dpa_10up	0.848226	0	AT1G50430	7RED,DWF5,LE,PA,ST7R	Ergosterol biosynthesis ERG4/ERG24 family
Gorai.013G245200.1	Gb-10vs15dpa_10up	0.84818	0.000799397	AT4G26410		Uncharacterised conserved protein UCP022280
Gorai.010G124800.10	Gb-10vs15dpa_10up	0.848157	0.00097169	AT3G48750	CDC2,CDC2A,CDC2AAT,CDK2,CDKA1,CDKA;1	cell division control 2
Gorai.005G211200.2	Gb-10vs15dpa_10up	0.848151	0.000736432	AT5G08300		Succinyl-CoA ligase, alpha subunit
Gorai.011G037400.1	Gb-10vs15dpa_10up	0.848006	0.000454371	AT5G45750	AtRABA1c,RABA1c	RAB GTPase homolog A1C
Gorai.013G159600.2	Gb-10vs15dpa_10up	0.848002	8.03e-05	AT3G20395		RING/U-box superfamily protein
Gorai.001G053400.1	Gb-10vs15dpa_10up	0.847959	0.000156781	AT5G61790	ATCNX1,CNX1	calnexin 1
Gorai.013G064400.3	Gb-10vs15dpa_10up	0.847831	0.00097169	AT2G17290	ATCDPK3,ATCPK6,CPK6	Calcium-dependent protein kinase family protein
Gorai.002G125800.2	Gb-10vs15dpa_10up	0.847815	0.000225498	AT1G75510		Transcription initiation factor IIF, beta subunit
Gorai.006G138600.2	Gb-10vs15dpa_10up	0.847721	0.000179297	AT3G57650	LPAT2	lysophosphatidyl acyltransferase 2
Gorai.010G246400.6	Gb-10vs15dpa_10up	0.847693	0.000617779	AT1G12640		MBOAT (membrane bound O-acyl transferase) family protein
Gorai.012G172300.5	Gb-10vs15dpa_10up	0.847631	0.000161666	AT1G60810	ACLA-2	ATP-citrate lyase A-2
Gorai.005G125000.4	Gb-10vs15dpa_10up	0.847605	8.03e-05	AT1G09780		Phosphoglycerate mutase, 2,3-bisphosphoglycerate-independent
Gorai.005G181700.1	Gb-10vs15dpa_10up	0.847602	0.000736432	AT1G60420		DC1 domain-containing protein
Gorai.013G001000.3	Gb-10vs15dpa_10up	0.847525	0.000458962	AT2G40860		protein kinase family protein / protein phosphatase 2C ( PP2C) family protein
Gorai.009G298800.3	Gb-10vs15dpa_10up	0.84749	8.03e-05	AT5G06970		Protein of unknown function (DUF810)
Gorai.003G107200.1	Gb-10vs15dpa_10up	0.847432	0.000404371	AT3G48310	CYP71A22	cytochrome P450, family 71, subfamily A, polypeptide 22
Gorai.011G107800.1	Gb-10vs15dpa_10up	0.847344	0.000342917	AT4G37530		Peroxidase superfamily protein
Gorai.009G361000.2	Gb-10vs15dpa_10up	0.847329	0.000574785	AT3G60740	CHO,EMB133,TFC D,TTN1	ARM repeat superfamily protein
Gorai.009G246700.1	Gb-10vs15dpa_10up	0.847308	0.000225498	AT1G21750	ATPDI5,ATPDIL1-1,PDI5,PDIL1-1	PDI-like 1-1
Gorai.001G061300.1	Gb-10vs15dpa_10up	0.847279	0.00025344	AT3G27160	GHS1	Ribosomal protein S21 family protein
Gorai.011G224600.6	Gb-10vs15dpa_10up	0.847261	0.000327505	AT2G43980	AtITPK4,ITPK4	inositol 1,3,4-trisphosphate 5/6-kinase 4
Gorai.009G304000.1	Gb-10vs15dpa_10up	0.847244	0.00070194	AT2G25100		Polynucleotidyl transferase, ribonuclease H-like superfamily protein
Gorai.007G355800.1	Gb-10vs15dpa_10up	0.847191	0.000225498	AT3G57290	ATEIF3E-1,ATINT6,EIF3E,INT-6,INT6,TIF3E1	eukaryotic translation initiation factor 3E
Gorai.008G269000.1	Gb-10vs15dpa_10up	0.847179	0.000658636	AT4G12560	CPR30	F-box and associated interaction domains-containing protein
Gorai.001G248300.1	Gb-10vs15dpa_10up	0.847167	0.000342917	AT5G02960		Ribosomal protein S12/S23 family protein
Gorai.007G054700.4	Gb-10vs15dpa_10up	0.847124	0.000574785	AT4G34110	ATPAB2,PAB2,PABP2	poly(A) binding protein 2
Gorai.002G063400.1	Gb-10vs15dpa_10up	0.847069	0.000647415	AT3G15010		RNA-binding (RRM/RBD/RNP motifs) family protein
Gorai.013G025200.2	Gb-10vs15dpa_10up	0.847042	0.000138367	AT5G20660		Zn-dependent exopeptidases superfamily protein
Gorai.004G272100.1	Gb-10vs15dpa_10up	0.847026	0.000179297	AT3G14940	ATPPC3,PPC3	phosphoenolpyruvate carboxylase 3
Gorai.012G125800.1	Gb-10vs15dpa_10up	0.846961	0	AT1G29880		glycyl-tRNA synthetase / glycine--tRNA ligase
Gorai.008G053100.6	Gb-10vs15dpa_10up	0.846959	0.000843252	AT1G59640	BPE,BPEp,BPEub,ZCW32	BIG PETAL P
Gorai.007G255900.2	Gb-10vs15dpa_10up	0.846896	0.00042212	AT3G03740	ATBPM4,BPM4	BTB-POZ and MATH domain 4
Gorai.008G286900.1	Gb-10vs15dpa_10up	0.84681	0.000751703	AT3G18390	EMB1865	CRS1 / YhbY (CRM) domain-containing protein
Gorai.002G007100.3	Gb-10vs15dpa_10up	0.846776	0.000497227	AT4G33945		ARM repeat superfamily protein
Gorai.003G098100.2	Gb-10vs15dpa_10up	0.846727	0.000404371	AT1G18700		DNAJ heat shock N-terminal domain-containing protein
Gorai.013G244600.3	Gb-10vs15dpa_10up	0.846639	0.000497227	AT5G19770	TUA3	tubulin alpha-3
Gorai.004G166400.1	Gb-10vs15dpa_10up	0.846495	8.03e-05	AT1G02130	ARA-5,ARA5,ATRAB1B,ATRABD2A,RA-5,RABD2A	RAS 5
Gorai.001G109500.1	Gb-10vs15dpa_10up	0.846455	0.00042212	AT3G46510	ATPUB13,PUB13	plant U-box 13
Gorai.010G021800.4	Gb-10vs15dpa_10up	0.846394	0.000156781	AT4G34110	ATPAB2,PAB2,PABP2	poly(A) binding protein 2
UAcontig36935	Gb-10vs15dpa_10up	0.846299	0
Gorai.013G211000.1	Gb-10vs15dpa_10up	0.84628	0.000342917	AT3G05910		Pectinacetylesterase family protein
Gorai.004G119400.1	Gb-10vs15dpa_10up	0.846168	0.000156781	AT5G42080	ADL1,ADL1A,AG68,DL1,DRP1A,RSW9	dynamin-like protein
Gorai.013G036600.1	Gb-10vs15dpa_10up	0.846109	0.000596915	AT5G61330		rRNA processing protein-related
Gorai.001G063000.1	Gb-10vs15dpa_10up	0.846047	0.00070194	AT3G48330	ATPIMT1,PIMT1	protein-l-isoaspartate methyltransferase 1
Gorai.004G033300.1	Gb-10vs15dpa_10up	0.845985	0.000156781	AT1G55900	emb1860,TIM50	Haloacid dehalogenase-like hydrolase (HAD) superfamily protein
Gorai.013G170500.1	Gb-10vs15dpa_10up	0.845961	0.000294391	AT3G18240		Ribosomal protein S24/S35, mitochondrial
Gorai.010G117400.2	Gb-10vs15dpa_10up	0.845891	0.000454371	AT4G31990	AAT3,ASP5,ATAAT1	aspartate aminotransferase 5
Gorai.006G108900.2	Gb-10vs15dpa_10up	0.845864	0.000342917	AT4G25315		Expressed protein
Gorai.013G065700.4	Gb-10vs15dpa_10up	0.845838	0.000111931	AT2G17390	AKR2B	ankyrin repeat-containing 2B
Gorai.013G245200.2	Gb-10vs15dpa_10up	0.845829	0.000161666	AT4G26410		Uncharacterised conserved protein UCP022280
Gorai.012G064000.8	Gb-10vs15dpa_10up	0.845762	0.000347122	AT5G40450
Gorai.008G216800.3	Gb-10vs15dpa_10up	0.84571	0.000596915	AT1G12240	ATBETAFRUCT4,VAC-INV	Glycosyl hydrolases family 32 protein
Gorai.010G193900.1	Gb-10vs15dpa_10up	0.8457	0.000637211	AT3G56110	PRA1.B1	prenylated RAB acceptor 1.B1
Gorai.013G052300.2	Gb-10vs15dpa_10up	0.845605	0.000799397	AT4G34350	CLB6,HDR,ISPH	4-hydroxy-3-methylbut-2-enyl diphosphate reductase
Gorai.007G111600.2	Gb-10vs15dpa_10up	0.845563	0.000760365	AT2G46700	ATCRK3,CRK3	CDPK-related kinase 3
Gorai.004G081600.1	Gb-10vs15dpa_10up	0.845562	0.00070194	AT4G02840		Small nuclear ribonucleoprotein family protein
Gorai.013G019400.1	Gb-10vs15dpa_10up	0.845562	0.000556581	AT2G39990	AteIF3f,EIF2,eIF3F	eukaryotic translation initiation factor 2
Gorai.004G120800.1	Gb-10vs15dpa_10up	0.845555	0.000294391	AT3G12260		LYR family of Fe/S cluster biogenesis protein
Gorai.013G208400.1	Gb-10vs15dpa_10up	0.845495	0.000138367	AT1G56590	ZIP4	Clathrin adaptor complexes medium subunit family protein
Gorai.009G118800.2	Gb-10vs15dpa_10up	0.845486	0.000225498	AT1G51560		Pyridoxamine 5\'-phosphate oxidase family protein
Gorai.007G288800.3	Gb-10vs15dpa_10up	0.845456	0.000342917	AT3G03960		TCP-1/cpn60 chaperonin family protein
Gorai.006G127400.3	Gb-10vs15dpa_10up	0.845385	0.000511776	AT5G12470		Protein of unknown function (DUF3411)
Gorai.009G356200.1	Gb-10vs15dpa_10up	0.845343	8.03e-05	AT1G56070	LOS1	Ribosomal protein S5/Elongation factor G/III/V family protein
Gorai.005G082600.1	Gb-10vs15dpa_10up	0.845337	0.000596915	AT4G08350	GTA02,GTA2	global transcription factor group A2
Gorai.004G071500.2	Gb-10vs15dpa_10up	0.845334	0.00042212	AT2G44900	ARABIDILLO-1	ARABIDILLO-1
Gorai.001G226100.5	Gb-10vs15dpa_10up	0.845239	0.00042212	AT2G39780	RNS2	ribonuclease 2
Gorai.011G233300.3	Gb-10vs15dpa_10up	0.845194	0.00042212	AT3G52200	LTA3	Dihydrolipoamide acetyltransferase, long form protein
Gorai.006G011600.3	Gb-10vs15dpa_10up	0.845126	0.000596915	AT3G29310		calmodulin-binding protein-related
Gorai.004G218800.1	Gb-10vs15dpa_10up	0.845108	0.000658636	AT3G54640	TRP3,TSA1	tryptophan synthase alpha chain
Gorai.004G023000.2	Gb-10vs15dpa_10up	0.845098	0.000569414	AT5G58130	ROS3	RNA-binding (RRM/RBD/RNP motifs) family protein
Gorai.008G037700.1	Gb-10vs15dpa_10up	0.845094	0.000647415	AT4G35140		Transducin/WD40 repeat-like superfamily protein
Gorai.008G154600.1	Gb-10vs15dpa_10up	0.845082	0.000751703	AT5G44280	ATRING1A,RING1A	RING 1A
Gorai.013G094000.2	Gb-10vs15dpa_10up	0.845053	0.000574785	AT1G69290		Pentatricopeptide repeat (PPR) superfamily protein
Gorai.002G144700.1	Gb-10vs15dpa_10up	0.845002	0.00042212	AT3G52190	PHF1	phosphate transporter traffic facilitator1
Gorai.011G278800.1	Gb-10vs15dpa_10up	0.844979	0.000637211	AT1G51740	ATSYP81,ATUFE1,SYP81,UFE1	syntaxin of plants 81
Gorai.007G168700.5	Gb-10vs15dpa_10up	0.844885	0.00097169	AT5G55390	EDM2	ENHANCED DOWNY MILDEW 2
Gorai.003G121100.1	Gb-10vs15dpa_10up	0.84486	0.000511776	AT5G50400	ATPAP27,PAP27	purple acid phosphatase 27
Gorai.007G307100.1	Gb-10vs15dpa_10up	0.844772	0.000637211	AT1G33410	ATNUP160,NUP160,SAR1	SUPPRESSOR OF AUXIN RESISTANCE1
Gorai.005G072600.2	Gb-10vs15dpa_10up	0.844745	8.03e-05	AT3G17465	RPL3P	ribosomal protein L3 plastid
Gorai.006G165900.2	Gb-10vs15dpa_10up	0.84474	0.000294391	AT5G03290	IDH-V	isocitrate dehydrogenase V
Gorai.004G227100.3	Gb-10vs15dpa_10up	0.844676	0	AT1G07890	APX1,ATAPX01,ATAPX1,CS1,MEE6	ascorbate peroxidase 1
Gorai.002G156800.3	Gb-10vs15dpa_10up	0.84467	0.000138367	AT3G57890		Tubulin binding cofactor C domain-containing protein
Gorai.008G198800.1	Gb-10vs15dpa_10up	0.844643	0.000807532	AT1G74250		DNAJ heat shock N-terminal domain-containing protein
Gorai.004G101500.2	Gb-10vs15dpa_10up	0.844631	0.000751703	AT4G25770		alpha/beta-Hydrolases superfamily protein
Gorai.007G168700.6	Gb-10vs15dpa_10up	0.844629	0.000225498	AT5G55390	EDM2	ENHANCED DOWNY MILDEW 2
Gorai.004G218800.2	Gb-10vs15dpa_10up	0.844622	0.000327505	AT3G54640	TRP3,TSA1	tryptophan synthase alpha chain
UAcontig74957	Gb-10vs15dpa_10up	0.844597	0.000454371
Gorai.012G040400.2	Gb-10vs15dpa_10up	0.844582	0.000404371	AT3G59110		Protein kinase superfamily protein
Gorai.005G191800.1	Gb-10vs15dpa_10up	0.844521	0.000161666	AT1G77420		alpha/beta-Hydrolases superfamily protein
Gorai.007G012700.2	Gb-10vs15dpa_10up	0.844517	0	AT2G44050	COS1	6,7-dimethyl-8-ribityllumazine synthase / DMRL synthase / lumazine synthase / riboflavin synthase
Gorai.004G240500.2	Gb-10vs15dpa_10up	0.844491	0.000294391	AT1G09020	ATSNF4,SNF4	homolog of yeast sucrose nonfermenting 4
Gorai.009G200000.3	Gb-10vs15dpa_10up	0.844483	0.000658636	AT1G22100		Inositol-pentakisphosphate 2-kinase family protein
Gorai.005G190200.2	Gb-10vs15dpa_10up	0.844471	0.000922987	AT3G25900	ATHMT-1,HMT-1	Homocysteine S-methyltransferase family protein
Gorai.007G288900.1	Gb-10vs15dpa_10up	0.844444	0.000204431	AT3G13460	ECT2	evolutionarily conserved C-terminal region 2
Gorai.001G254500.5	Gb-10vs15dpa_10up	0.844442	0.000327505	AT1G03905		P-loop containing nucleoside triphosphate hydrolases superfamily protein
Gorai.003G050500.1	Gb-10vs15dpa_10up	0.844432	0.000574785	AT4G00570	NAD-ME2	NAD-dependent malic enzyme 2
Gorai.009G393800.2	Gb-10vs15dpa_10up	0.844391	0.000342917	AT2G35920		RNA helicase family protein
Gorai.006G092100.1	Gb-10vs15dpa_10up	0.844348	0.000225498	AT1G30270	ATCIPK23,CIPK23,LKS1,SnRK3.23	CBL-interacting protein kinase 23
Gorai.011G082100.3	Gb-10vs15dpa_10up	0.844216	0.000294391	AT1G52600		Peptidase S24/S26A/S26B/S26C family protein
Gorai.003G093200.5	Gb-10vs15dpa_10up	0.844205	0.000233969	AT3G57550	AGK2,GK-2	guanylate kinase
Gorai.009G195700.6	Gb-10vs15dpa_10up	0.844163	0.000843252	AT1G19920	APS2,ASA1	Pseudouridine synthase/archaeosine transglycosylase-like family protein
Gorai.012G081900.2	Gb-10vs15dpa_10up	0.844151	0.000225498	AT2G44530		Phosphoribosyltransferase family protein
Gorai.007G123700.2	Gb-10vs15dpa_10up	0.844036	0	AT3G62600	ATERDJ3B,ERDJ3B	DNAJ heat shock family protein
Gorai.010G102600.1	Gb-10vs15dpa_10up	0.844029	0.000342917	AT4G32520	AtSHMT3,SHM3	serine hydroxymethyltransferase 3
Gorai.013G047200.3	Gb-10vs15dpa_10up	0.84401	0.000574785	AT3G19460		Reticulon family protein
Gorai.002G113600.2	Gb-10vs15dpa_10up	0.843988	0.000574785	AT1G76400		Ribophorin I
Gorai.008G053600.2	Gb-10vs15dpa_10up	0.843965	8.03e-05	AT5G26830		Threonyl-tRNA synthetase
Gorai.013G024700.1	Gb-10vs15dpa_10up	0.843954	0.000161666	AT5G13610		Protein of unknown function (DUF155)
Gorai.010G035600.2	Gb-10vs15dpa_10up	0.843952	0	AT4G24620	PGI,PGI1	phosphoglucose isomerase 1
Gorai.005G097300.2	Gb-10vs15dpa_10up	0.843941	0.000138367	AT1G27600	I9H,IRX9-L	Nucleotide-diphospho-sugar transferases superfamily protein
Gorai.008G095100.3	Gb-10vs15dpa_10up	0.843906	0.000720062	AT5G08560		transducin family protein / WD-40 repeat family protein
Gorai.007G222200.1	Gb-10vs15dpa_10up	0.843877	0.000720062	AT2G23070		Protein kinase superfamily protein
cuAContig5202	Gb-10vs15dpa_10up	0.843873	0.000720062
Gorai.011G143200.2	Gb-10vs15dpa_10up	0.84385	0.000473274	AT1G05960		ARM repeat superfamily protein
Gorai.013G229300.4	Gb-10vs15dpa_10up	0.843846	8.03e-05	AT1G51980		Insulinase (Peptidase family M16) protein
Gorai.009G065700.1	Gb-10vs15dpa_10up	0.843824	0.000156781	AT2G24765	ARF3,ARL1,ATARL1	ADP-ribosylation factor 3
Gorai.006G271300.4	Gb-10vs15dpa_10up	0.843823	0.000473274	AT1G29320		Transducin/WD40 repeat-like superfamily protein
Gorai.007G299700.3	Gb-10vs15dpa_10up	0.843818	0.000647415	AT5G27700		Ribosomal protein S21e
Gorai.007G345400.1	Gb-10vs15dpa_10up	0.84381	0	AT1G08640	CJD1	Chloroplast J-like domain 1
Gorai.008G028300.2	Gb-10vs15dpa_10up	0.8437	0.00038713	AT3G18820	ATRAB7B,ATRABG3F,RAB71,RAB7B,RABG3F	RAB GTPase homolog G3F
Gorai.008G147800.1	Gb-10vs15dpa_10up	0.843666	0.000799397	AT5G23280		TCP family transcription factor
Gorai.009G246900.8	Gb-10vs15dpa_10up	0.843612	0.000161666	AT4G08390	SAPX	stromal ascorbate peroxidase
Gorai.009G298800.5	Gb-10vs15dpa_10up	0.843551	0.000347122	AT5G06970		Protein of unknown function (DUF810)
Gorai.002G117000.2	Gb-10vs15dpa_10up	0.84346	0.000161666	AT5G42320		Zn-dependent exopeptidases superfamily protein
Gorai.011G010700.2	Gb-10vs15dpa_10up	0.843411	0.000569414	AT4G05530	IBR1,SDRA	indole-3-butyric acid response 1
Gorai.012G154900.3	Gb-10vs15dpa_10up	0.843383	0.000138367	AT4G39150		DNAJ heat shock N-terminal domain-containing protein
Gorai.011G138600.1	Gb-10vs15dpa_10up	0.843374	0.000843252	AT2G30710		Ypt/Rab-GAP domain of gyp1p superfamily protein
Gorai.013G223200.3	Gb-10vs15dpa_10up	0.843304	0.00042212	AT2G05840	PAA2	20S proteasome subunit PAA2
Gorai.011G213900.1	Gb-10vs15dpa_10up	0.843217	0.000760365	AT5G13480	FY	Transducin/WD40 repeat-like superfamily protein
Gorai.005G077200.2	Gb-10vs15dpa_10up	0.843187	0.000138367	AT1G22780	PFL,PFL1,RPS18A	Ribosomal protein S13/S18 family
Gorai.002G262000.1	Gb-10vs15dpa_10up	0.843113	0.000647415	AT5G05780	AE3,ATHMOV34,RPN8A	RP non-ATPase subunit 8A
Gorai.002G260400.3	Gb-10vs15dpa_10up	0.843106	0.000751703	AT2G38010		Neutral/alkaline non-lysosomal ceramidase
Gorai.007G288800.5	Gb-10vs15dpa_10up	0.843085	0.000225498	AT3G03960		TCP-1/cpn60 chaperonin family protein
Gorai.013G075900.3	Gb-10vs15dpa_10up	0.842995	0.000751703	AT5G53970		Tyrosine transaminase family protein
Gorai.002G083500.2	Gb-10vs15dpa_10up	0.842985	0.000473274	AT4G27120
Gorai.004G280800.1	Gb-10vs15dpa_10up	0.842969	0.000569414	AT1G65980	TPX1	thioredoxin-dependent peroxidase 1
Gorai.010G117400.1	Gb-10vs15dpa_10up	0.842937	0.000156781	AT4G31990	AAT3,ASP5,ATAAT1	aspartate aminotransferase 5
Gorai.008G000400.1	Gb-10vs15dpa_10up	0.842916	0	AT3G11830		TCP-1/cpn60 chaperonin family protein
Gorai.008G271300.1	Gb-10vs15dpa_10up	0.842907	0.000156781	AT4G27960	UBC9	ubiquitin conjugating enzyme 9
Gorai.001G068200.2	Gb-10vs15dpa_10up	0.842874	0.000799397	AT1G48550		Vacuolar protein sorting-associated protein 26
Gorai.008G027500.2	Gb-10vs15dpa_10up	0.842867	0.000647415	AT4G20020
Gorai.011G157000.3	Gb-10vs15dpa_10up	0.842859	0.000225498	AT5G09600	SDH3-1	succinate dehydrogenase 3-1
Gorai.004G227100.5	Gb-10vs15dpa_10up	0.842841	0.000342917	AT1G07890	APX1,ATAPX01,ATAPX1,CS1,MEE6	ascorbate peroxidase 1
Gorai.013G244400.1	Gb-10vs15dpa_10up	0.842793	0	AT5G19820	emb2734	ARM repeat superfamily protein
Gorai.008G229700.2	Gb-10vs15dpa_10up	0.842659	0.00025344	AT5G47030		ATPase, F1 complex, delta/epsilon subunit
Gorai.012G086800.3	Gb-10vs15dpa_10up	0.842592	0.000111931	AT3G27080	TOM20-3	translocase of outer membrane 20 kDa subunit 3
Gorai.006G183900.2	Gb-10vs15dpa_10up	0.842555	0	AT4G33070		Thiamine pyrophosphate dependent pyruvate decarboxylase family protein
Gorai.004G117300.1	Gb-10vs15dpa_10up	0.842549	0.000404371	AT5G24020	ARC11,ATMIND1,MIND	septum site-determining protein (MIND)
Gorai.008G027500.1	Gb-10vs15dpa_10up	0.842539	8.03e-05	AT4G20020
Gorai.003G004400.1	Gb-10vs15dpa_10up	0.842528	0.000720062	AT3G51390		DHHC-type zinc finger family protein
Gorai.007G170700.1	Gb-10vs15dpa_10up	0.842445	0.000596915	AT3G57290	ATEIF3E-1,ATINT6,EIF3E,INT-6,INT6,TIF3E1	eukaryotic translation initiation factor 3E
Gorai.005G236500.2	Gb-10vs15dpa_10up	0.842404	0.000138367	AT4G34110	ATPAB2,PAB2,PABP2	poly(A) binding protein 2
Gorai.003G000600.2	Gb-10vs15dpa_10up	0.842328	0.000751703	AT5G49410
Gorai.011G113400.1	Gb-10vs15dpa_10up	0.842284	0.000727795	AT5G10320
Gorai.003G057500.1	Gb-10vs15dpa_10up	0.842247	0.000156781	AT5G60570		Galactose oxidase/kelch repeat superfamily protein
Gorai.006G086700.4	Gb-10vs15dpa_10up	0.84221	0.00042212	AT4G02340		alpha/beta-Hydrolases superfamily protein
Gorai.009G252300.3	Gb-10vs15dpa_10up	0.842185	0.000799397	AT5G42240	scpl42	serine carboxypeptidase-like 42
Gorai.010G124800.2	Gb-10vs15dpa_10up	0.842092	0.000617779	AT3G48750	CDC2,CDC2A,CDC2AAT,CDK2,CDKA1,CDKA;1	cell division control 2
Gorai.004G078000.4	Gb-10vs15dpa_10up	0.842059	0.000807532	AT3G63250	ATHMT-2,HMT-2,HMT2	homocysteine methyltransferase 2
Gorai.007G359300.1	Gb-10vs15dpa_10up	0.84205	0.000760365
Gorai.006G131400.2	Gb-10vs15dpa_10up	0.841941	0.000617779	AT1G71860	ATPTP1,PTP1	protein tyrosine phosphatase 1
Gorai.002G007100.2	Gb-10vs15dpa_10up	0.841893	0.00038713	AT4G33945		ARM repeat superfamily protein
Gorai.004G227100.1	Gb-10vs15dpa_10up	0.841886	0.000225498	AT1G07890	APX1,ATAPX01,ATAPX1,CS1,MEE6	ascorbate peroxidase 1
Gorai.005G101900.2	Gb-10vs15dpa_10up	0.841879	0.000694323	AT1G45688
Gorai.004G171900.1	Gb-10vs15dpa_10up	0.841737	0.000647415	AT5G47940
Gorai.005G165500.4	Gb-10vs15dpa_10up	0.841718	0.000473274	AT1G27310	NTF2A	nuclear transport factor 2A
Gorai.007G157500.3	Gb-10vs15dpa_10up	0.841694	0.00097169	AT3G25220	FKBP15-1	FK506-binding protein 15 kD-1
Gorai.012G064000.9	Gb-10vs15dpa_10up	0.841691	0.000294391
Gorai.008G177200.1	Gb-10vs15dpa_10up	0.841678	0.000694323	AT1G13770	RUS3	Protein of unknown function, DUF647
Gorai.010G080900.1	Gb-10vs15dpa_10up	0.841648	0.000843252	AT4G29420		F-box/RNI-like superfamily protein
Gorai.003G010300.2	Gb-10vs15dpa_10up	0.841627	0.000574785	AT2G17990
Gorai.007G180500.1	Gb-10vs15dpa_10up	0.84158	0.000720062	AT5G16040		Regulator of chromosome condensation (RCC1) family protein
Gorai.011G233300.7	Gb-10vs15dpa_10up	0.841559	0.000751703	AT3G52200	LTA3	Dihydrolipoamide acetyltransferase, long form protein
Gorai.008G123900.1	Gb-10vs15dpa_10up	0.841552	0.000799397	AT3G61670		Protein of unknown function (DUF3133)
Gorai.003G152500.3	Gb-10vs15dpa_10up	0.841539	0.000225498	AT1G06900		Insulinase (Peptidase family M16) family protein
Gorai.006G129700.2	Gb-10vs15dpa_10up	0.841536	0	AT2G40830	RHC1A	RING-H2 finger C1A
Gorai.009G313300.2	Gb-10vs15dpa_10up	0.841508	0.000658636	AT5G03300	ADK2	adenosine kinase 2
Gorai.012G181300.1	Gb-10vs15dpa_10up	0.841505	0.000156781	AT1G23170		Protein of unknown function DUF2359, transmembrane
Gorai.012G171900.1	Gb-10vs15dpa_10up	0.841475	0.000574785	AT2G44050	COS1	6,7-dimethyl-8-ribityllumazine synthase / DMRL synthase / lumazine synthase / riboflavin synthase
Gorai.001G068900.1	Gb-10vs15dpa_10up	0.841398	0.000161666	AT1G68090	ANN5,ANNAT5	annexin 5
Gorai.008G217200.1	Gb-10vs15dpa_10up	0.841359	0.000676879	AT1G23280		MAK16 protein-related
Gorai.010G040000.2	Gb-10vs15dpa_10up	0.841174	0.000694323	AT1G34760	GF14 OMICRON,GRF11,RHS5	general regulatory factor 11
Gorai.008G216800.5	Gb-10vs15dpa_10up	0.841165	0.000596915	AT1G12240	ATBETAFRUCT4,VAC-INV	Glycosyl hydrolases family 32 protein
Gorai.003G046700.3	Gb-10vs15dpa_10up	0.841155	0.000574785	AT5G09995
Gorai.009G031700.3	Gb-10vs15dpa_10up	0.841118	0.000225498	AT4G29735
Gorai.008G163000.1	Gb-10vs15dpa_10up	0.841118	0.000294391	AT3G26000		Ribonuclease inhibitor
Gorai.006G181800.1	Gb-10vs15dpa_10up	0.841086	0.00042212	AT2G40110		Yippee family putative zinc-binding protein
Gorai.010G040000.1	Gb-10vs15dpa_10up	0.841082	0.000342917	AT1G34760	GF14 OMICRON,GRF11,RHS5	general regulatory factor 11
Gorai.002G182900.3	Gb-10vs15dpa_10up	0.840992	0.000799397	AT3G13060	ECT5	evolutionarily conserved C-terminal region 5
Gorai.006G129700.1	Gb-10vs15dpa_10up	0.840985	0.000156781	AT2G40830	RHC1A	RING-H2 finger C1A
Gorai.011G009300.5	Gb-10vs15dpa_10up	0.840901	0.000569414	AT5G47540		Mo25 family protein
Gorai.002G260400.1	Gb-10vs15dpa_10up	0.84088	0.000843252	AT2G38010		Neutral/alkaline non-lysosomal ceramidase
Gorai.006G039700.2	Gb-10vs15dpa_10up	0.840804	0.000156781	AT5G40810		Cytochrome C1 family
Gorai.006G144600.2	Gb-10vs15dpa_10up	0.840795	0.000161666	AT3G58490		Phosphatidic acid phosphatase (PAP2) family protein
Gorai.010G231900.2	Gb-10vs15dpa_10up	0.840784	0.000342917	AT3G13772	AtTMN7,TMN7	transmembrane nine 7
Gorai.012G008900.2	Gb-10vs15dpa_10up	0.840722	0.000694323	AT5G57120
Gorai.010G229600.2	Gb-10vs15dpa_10up	0.84072	0.000497227	AT1G79810	ATPEX2,PEX2,TED3	Pex2/Pex12 N-terminal domain-containing protein / zinc finger (C3HC4-type RING finger) family protein
Gorai.012G089500.2	Gb-10vs15dpa_10up	0.840681	0	AT3G04120	GAPC,GAPC-1,GAPC1	glyceraldehyde-3-phosphate dehydrogenase C subunit 1
Gorai.013G084200.1	Gb-10vs15dpa_10up	0.840584	0.000294391	AT1G69710		Regulator of chromosome condensation (RCC1) family with FYVE zinc finger domain
Gorai.009G454700.1	Gb-10vs15dpa_10up	0.840568	0.000204431	AT1G55680		Transducin/WD40 repeat-like superfamily protein
Gorai.011G125200.1	Gb-10vs15dpa_10up	0.840504	0.000720062	AT3G08680		Leucine-rich repeat protein kinase family protein
Gorai.009G031700.1	Gb-10vs15dpa_10up	0.840458	0.00038713	AT4G29735
Gorai.007G112800.1	Gb-10vs15dpa_10up	0.840425	0.000574785	AT5G24510		60S acidic ribosomal protein family
Gorai.002G054700.2	Gb-10vs15dpa_10up	0.840406	0.000556581	AT3G14910
Gorai.006G253400.1	Gb-10vs15dpa_10up	0.84039	0.000720062	AT4G14368		Regulator of chromosome condensation (RCC1) family protein
Gorai.007G352400.2	Gb-10vs15dpa_10up	0.840331	0.000647415	AT4G18593		dual specificity protein phosphatase-related
Gorai.008G198800.2	Gb-10vs15dpa_10up	0.840322	0.000760365	AT1G74250		DNAJ heat shock N-terminal domain-containing protein
Gorai.005G095400.1	Gb-10vs15dpa_10up	0.84029	0	AT5G65430	14-3-3KAPPA,GF14 KAPPA,GRF8	general regulatory factor 8
Gorai.011G138600.3	Gb-10vs15dpa_10up	0.840273	0.00042212	AT2G30710		Ypt/Rab-GAP domain of gyp1p superfamily protein
Gorai.006G223700.1	Gb-10vs15dpa_10up	0.840265	0.000161666	AT2G18400		ribosomal protein L6 family protein
Gorai.008G074300.1	Gb-10vs15dpa_10up	0.840228	0.000720062	AT3G50530	CRK	CDPK-related kinase
Gorai.009G228600.1	Gb-10vs15dpa_10up	0.840065	0.000596915	AT1G07840		Sas10/Utp3/C1D family
Gorai.008G017800.2	Gb-10vs15dpa_10up	0.840065	0.000342917	AT1G51600	GATA28,TIFY2A,ZML2	ZIM-LIKE 2
Gorai.004G159500.2	Gb-10vs15dpa_10up	0.839968	0	AT1G01550	BPS1	Protein of unknown function (DUF793)
Gorai.003G108800.1	Gb-10vs15dpa_10up	0.839926	0.000727795	AT5G63190		MA3 domain-containing protein
Gorai.009G404000.2	Gb-10vs15dpa_10up	0.839891	0.000637211	AT2G36305	ATFACE-2,ATFACE2,FACE2,RCE1	farnesylated protein-converting enzyme 2
Gorai.003G098100.10	Gb-10vs15dpa_10up	0.839881	0.000161666	AT1G18700		DNAJ heat shock N-terminal domain-containing protein
Gorai.008G221600.1	Gb-10vs15dpa_10up	0.839878	0	AT5G45550		Mob1/phocein family protein
Gorai.006G272200.1	Gb-10vs15dpa_10up	0.839857	0.000225498	AT5G50740		Heavy metal transport/detoxification superfamily protein
Gorai.004G227100.2	Gb-10vs15dpa_10up	0.839746	0.000161666	AT1G07890	APX1,ATAPX01,ATAPX1,CS1,MEE6	ascorbate peroxidase 1
Gorai.008G022200.3	Gb-10vs15dpa_10up	0.839709	0.000294391	AT4G34260	FUC95A	1,2-alpha-L-fucosidases
Gorai.009G346800.2	Gb-10vs15dpa_10up	0.839682	0.000347122	AT1G27090		glycine-rich protein
Gorai.001G275400.2	Gb-10vs15dpa_10up	0.839563	0.000225498	AT3G26780		Phosphoglycerate mutase family protein
Gorai.010G018100.3	Gb-10vs15dpa_10up	0.83952	0.000473274	AT4G33380
Gorai.002G211200.3	Gb-10vs15dpa_10up	0.839473	0.000617779	AT5G64500		Major facilitator superfamily protein
Gorai.010G018100.2	Gb-10vs15dpa_10up	0.839469	0.000138367	AT4G33380
Gorai.007G234300.2	Gb-10vs15dpa_10up	0.839436	0.000342917	AT5G65270	AtRABA4a,RABA4a	RAB GTPase homolog A4A
Gorai.013G244600.2	Gb-10vs15dpa_10up	0.839424	0.000497227	AT5G19770	TUA3	tubulin alpha-3
Gorai.002G186800.1	Gb-10vs15dpa_10up	0.839403	8.03e-05	AT1G70600		Ribosomal protein L18e/L15 superfamily protein
Gorai.009G142500.2	Gb-10vs15dpa_10up	0.839381	0.000294391	AT1G17500		ATPase E1-E2 type family protein / haloacid dehalogenase-like hydrolase family protein
Gorai.006G183900.3	Gb-10vs15dpa_10up	0.839373	0.000156781	AT4G33070		Thiamine pyrophosphate dependent pyruvate decarboxylase family protein
Gorai.007G085900.3	Gb-10vs15dpa_10up	0.83934	0.000569414	AT1G02090	ATCSN7,COP15,CSN7,FUS5	Proteasome component (PCI) domain protein
Gorai.001G238200.5	Gb-10vs15dpa_10up	0.839313	0.000760365	AT5G44070	ARA8,ATPCS1,CAD1,PCS1	phytochelatin synthase 1 (PCS1)
Gorai.009G062800.4	Gb-10vs15dpa_10up	0.839261	0.000473274	AT4G31810		ATP-dependent caseinolytic (Clp) protease/crotonase family protein
Gorai.004G128900.5	Gb-10vs15dpa_10up	0.839222	0.000161666	AT1G32790	CID11	CTC-interacting domain 11
Gorai.012G100600.6	Gb-10vs15dpa_10up	0.839222	0.000736432	AT1G18540		Ribosomal protein L6 family protein
Gorai.004G108100.1	Gb-10vs15dpa_10up	0.839197	0.000111931	AT1G05500	ATSYTE,NTMC2T2.1,NTMC2TYPE2.1,SYT5,SYTE	Calcium-dependent lipid-binding (CaLB domain) family protein
Gorai.004G216500.1	Gb-10vs15dpa_10up	0.839146	0.00070194	AT4G02740		F-box/RNI-like superfamily protein
Gorai.011G090100.4	Gb-10vs15dpa_10up	0.839117	0.000511776	AT2G02390	ATGSTZ1,GST18,GSTZ1	glutathione S-transferase zeta 1
Gorai.010G135200.3	Gb-10vs15dpa_10up	0.839059	0.000294391	AT5G16390	BCCP,BCCP-1,BCCP1,CAC1,CAC1-A,CAC1A	chloroplastic acetylcoenzyme A carboxylase 1
Gorai.006G131400.3	Gb-10vs15dpa_10up	0.839025	0.000617779	AT1G71860	ATPTP1,PTP1	protein tyrosine phosphatase 1
Gorai.004G288600.1	Gb-10vs15dpa_10up	0.83899	0.000458962	AT2G25800		Protein of unknown function (DUF810)
Gorai.007G288800.2	Gb-10vs15dpa_10up	0.838908	0.000156781	AT3G03960		TCP-1/cpn60 chaperonin family protein
Gorai.010G006100.3	Gb-10vs15dpa_10up	0.838865	0.000156781	AT1G19910	ATVHA-C2,AVA-2PE,AVA-P2	ATPase, F0/V0 complex, subunit C protein
Gorai.002G240100.2	Gb-10vs15dpa_10up	0.838822	0.000473274	AT2G26060	emb1345	Transducin/WD40 repeat-like superfamily protein
Gorai.007G242500.2	Gb-10vs15dpa_10up	0.838818	0.000574785	AT4G39690
Gorai.008G276200.2	Gb-10vs15dpa_10up	0.838808	0	AT3G53740		Ribosomal protein L36e family protein
Gorai.007G370500.2	Gb-10vs15dpa_10up	0.83879	0.000111931	AT3G52870		IQ calmodulin-binding motif family protein
Gorai.007G297200.3	Gb-10vs15dpa_10up	0.838672	0.000225498	AT1G09010		glycoside hydrolase family 2 protein
Gorai.006G141200.1	Gb-10vs15dpa_10up	0.83866	0.000574785	AT3G57880		Calcium-dependent lipid-binding (CaLB domain) plant phosphoribosyltransferase family protein
Gorai.N000600.2	Gb-10vs15dpa_10up	0.838655	0.00042212	AT4G11120		translation elongation factor Ts (EF-Ts), putative
Gorai.012G070200.1	Gb-10vs15dpa_10up	0.83865	8.03e-05	AT3G55360	ATTSC13,CER10,ECR,TSC13	3-oxo-5-alpha-steroid 4-dehydrogenase family protein
Gorai.013G074500.1	Gb-10vs15dpa_10up	0.838525	0.000511776	AT2G20860	LIP1	lipoic acid synthase 1
Gorai.008G290300.1	Gb-10vs15dpa_10up	0.838507	0.000327505	AT3G10110	MEE67	Mitochondrial import inner membrane translocase subunit Tim17/Tim22/Tim23 family protein
Gorai.010G166800.1	Gb-10vs15dpa_10up	0.838372	0.000843252	AT5G46210	ATCUL4,CUL4	cullin4
Gorai.005G211200.3	Gb-10vs15dpa_10up	0.838343	0.00042212	AT5G08300		Succinyl-CoA ligase, alpha subunit
Gorai.013G208400.2	Gb-10vs15dpa_10up	0.838322	0.000111931	AT1G56590	ZIP4	Clathrin adaptor complexes medium subunit family protein
Gorai.002G035500.1	Gb-10vs15dpa_10up	0.838304	0.00042212	AT1G79090
Gorai.010G054900.1	Gb-10vs15dpa_10up	0.838299	0.00038713	AT3G09850		D111/G-patch domain-containing protein
Gorai.005G139100.2	Gb-10vs15dpa_10up	0.838155	0.000138367	AT3G01280	ATVDAC1,VDAC1	voltage dependent anion channel 1
Gorai.001G055100.2	Gb-10vs15dpa_10up	0.838061	0.00070194	AT1G26740		Ribosomal L32p protein family
Gorai.006G135000.4	Gb-10vs15dpa_10up	0.837974	0.000694323	AT2G41520		Heat shock protein DnaJ with tetratricopeptide repeat
Gorai.010G256800.1	Gb-10vs15dpa_10up	0.837963	0.000727795	AT2G33845		Nucleic acid-binding, OB-fold-like protein
Gorai.008G276200.4	Gb-10vs15dpa_10up	0.837932	0.000138367	AT3G53740		Ribosomal protein L36e family protein
Gorai.004G116900.4	Gb-10vs15dpa_10up	0.837855	0.000511776	AT4G11260	ATSGT1B,EDM1,ETA3,RPR1,SGT1B	phosphatase-related
Gorai.011G143200.1	Gb-10vs15dpa_10up	0.837844	0.000156781	AT1G05960		ARM repeat superfamily protein
Gorai.010G027600.2	Gb-10vs15dpa_10up	0.837842	0.000342917	AT5G20600
Gorai.013G064000.2	Gb-10vs15dpa_10up	0.837825	8.03e-05	AT2G17250	EMB2762	CCAAT-binding factor
Gorai.009G313500.1	Gb-10vs15dpa_10up	0.837813	0.000204431	AT2G01720		Ribophorin I
Gorai.011G228500.2	Gb-10vs15dpa_10up	0.837677	0.000225498	AT5G04870	ATCPK1,CPK1	calcium dependent protein kinase 1
Gorai.001G238200.2	Gb-10vs15dpa_10up	0.837666	0.000327505	AT5G44070	ARA8,ATPCS1,CAD1,PCS1	phytochelatin synthase 1 (PCS1)
Gorai.006G187200.1	Gb-10vs15dpa_10up	0.837642	0.000347122	AT1G71840		transducin family protein / WD-40 repeat family protein
Gorai.009G352600.2	Gb-10vs15dpa_10up	0.837616	0.000676879	AT2G38610		RNA-binding KH domain-containing protein
Gorai.009G284100.1	Gb-10vs15dpa_10up	0.837607	0.000138367	AT4G08455		BTB/POZ domain-containing protein
Gorai.006G178800.3	Gb-10vs15dpa_10up	0.837535	0.00097169	AT3G54000
Gorai.007G227300.2	Gb-10vs15dpa_10up	0.837525	0.000596915	AT3G49720
Gorai.009G106500.1	Gb-10vs15dpa_10up	0.837484	0.000556581	AT3G45230		hydroxyproline-rich glycoprotein family protein
Gorai.013G255300.1	Gb-10vs15dpa_10up	0.837433	0.000327505	AT5G47890		NADH-ubiquinone oxidoreductase B8 subunit, putative
Gorai.008G123900.2	Gb-10vs15dpa_10up	0.837421	0.000727795	AT3G61670		Protein of unknown function (DUF3133)
Gorai.013G168000.1	Gb-10vs15dpa_10up	0.837369	0.000342917	AT3G15360	ATHM4,ATM4,TRX-M4	thioredoxin M-type 4
Gorai.012G081900.7	Gb-10vs15dpa_10up	0.837316	0.000225498	AT2G44530		Phosphoribosyltransferase family protein
Gorai.007G199800.1	Gb-10vs15dpa_10up	0.837293	0.000511776	AT1G75420		UDP-Glycosyltransferase superfamily protein
Gorai.004G116900.2	Gb-10vs15dpa_10up	0.837209	0.000807532	AT4G11260	ATSGT1B,EDM1,ETA3,RPR1,SGT1B	phosphatase-related
Gorai.008G020400.2	Gb-10vs15dpa_10up	0.837129	0.000454371	AT3G19650		cyclin-related
Gorai.005G199700.1	Gb-10vs15dpa_10up	0.83703	0.000694323	AT2G20585	NFD6	nuclear fusion defective 6
Gorai.008G145500.1	Gb-10vs15dpa_10up	0.837007	0.000922987	AT2G47690		NADH-ubiquinone oxidoreductase-related
Gorai.007G063900.1	Gb-10vs15dpa_10up	0.836847	0.000807532	AT1G51650		ATP synthase epsilon chain, mitochondrial
Gorai.013G030200.1	Gb-10vs15dpa_10up	0.836816	0.000760365	AT2G01820		Leucine-rich repeat protein kinase family protein
Gorai.003G141300.3	Gb-10vs15dpa_10up	0.836812	0.000111931	AT5G60640	ATPDI2,ATPDIL1-4,PDI2,PDIL1-4	PDI-like 1-4
Gorai.007G352400.1	Gb-10vs15dpa_10up	0.836774	0.000225498	AT4G18593		dual specificity protein phosphatase-related
Gorai.013G229500.2	Gb-10vs15dpa_10up	0.836771	0.000676879	AT5G56600	PFN3,PRF3	profilin 3
Gorai.012G081900.8	Gb-10vs15dpa_10up	0.836709	0.000473274	AT2G44530		Phosphoribosyltransferase family protein
Gorai.007G370500.3	Gb-10vs15dpa_10up	0.836703	0.00042212	AT3G52870		IQ calmodulin-binding motif family protein
Gorai.002G060000.1	Gb-10vs15dpa_10up	0.836605	0.00038713	AT3G16080		Zinc-binding ribosomal protein family protein
Gorai.004G033500.3	Gb-10vs15dpa_10up	0.836604	0.000736432	AT5G55700	BAM4,BMY6	beta-amylase 4
Gorai.005G224600.1	Gb-10vs15dpa_10up	0.836507	0.000511776	AT5G64350	ATFKBP12,FKBP12	FK506-binding protein 12
Gorai.006G239100.1	Gb-10vs15dpa_10up	0.836489	0.000347122	AT3G22425	HISN5A,IGPD	imidazoleglycerol-phosphate dehydratase
Gorai.002G243700.6	Gb-10vs15dpa_10up	0.836475	0.000225498	AT3G52990		Pyruvate kinase family protein
Gorai.001G052500.4	Gb-10vs15dpa_10up	0.836438	0.000233969	AT5G51120	ATPABN1,PABN1	polyadenylate-binding protein 1
Gorai.006G217700.2	Gb-10vs15dpa_10up	0.836421	0.000342917	AT2G35490		Plastid-lipid associated protein PAP / fibrillin family protein
Gorai.010G021800.3	Gb-10vs15dpa_10up	0.836377	0	AT4G34110	ATPAB2,PAB2,PABP2	poly(A) binding protein 2
Gorai.007G287600.3	Gb-10vs15dpa_10up	0.836343	0.00042212	AT5G18230		transcription regulator NOT2/NOT3/NOT5 family protein
Gorai.009G125000.3	Gb-10vs15dpa_10up	0.836318	0.000751703	AT1G80670		Transducin/WD40 repeat-like superfamily protein
Gorai.007G172000.3	Gb-10vs15dpa_10up	0.836311	0.000156781	AT3G59990	MAP2B	methionine aminopeptidase 2B
Gorai.004G227300.5	Gb-10vs15dpa_10up	0.83621	0.000138367	AT3G09640	APX1B,APX2	ascorbate peroxidase 2
Gorai.012G123800.4	Gb-10vs15dpa_10up	0.836181	0.000156781	AT5G08680		ATP synthase alpha/beta family protein
Gorai.003G008600.2	Gb-10vs15dpa_10up	0.836142	0.000511776	AT5G66150		Glycosyl hydrolase family 38 protein
Gorai.011G228500.5	Gb-10vs15dpa_10up	0.836023	0.000511776	AT5G04870	ATCPK1,CPK1	calcium dependent protein kinase 1
Gorai.001G120700.3	Gb-10vs15dpa_10up	0.83598	0.00070194	AT3G44600	CYP71	cyclophilin71
Gorai.001G238200.4	Gb-10vs15dpa_10up	0.835901	0.000294391	AT5G44070	ARA8,ATPCS1,CAD1,PCS1	phytochelatin synthase 1 (PCS1)
Gorai.007G095400.3	Gb-10vs15dpa_10up	0.83588	0.000156781	AT4G00755		F-box family protein
Gorai.009G211700.1	Gb-10vs15dpa_10up	0.835879	0.000156781	AT5G42890	ATSCP2,SCP2	sterol carrier protein 2
Gorai.001G270100.1	Gb-10vs15dpa_10up	0.835841	0.000497227	AT5G40870	ATUK/UPRT1,UK/UPRT1,UKL1	uridine kinase/uracil phosphoribosyltransferase 1
Gorai.005G243300.1	Gb-10vs15dpa_10up	0.83581	0.000569414	AT4G34500		Protein kinase superfamily protein
Gorai.010G017800.1	Gb-10vs15dpa_10up	0.835765	0.000225498	AT1G47420	SDH5	succinate dehydrogenase 5
Gorai.009G129400.1	Gb-10vs15dpa_10up	0.835697	8.03e-05	AT1G52740	HTA9	histone H2A protein 9
Gorai.004G128900.7	Gb-10vs15dpa_10up	0.835606	0.000569414	AT1G32790	CID11	CTC-interacting domain 11
Gorai.013G060100.5	Gb-10vs15dpa_10up	0.8356	0.00025344	AT5G65260		RNA-binding (RRM/RBD/RNP motifs) family protein
Gorai.013G211000.4	Gb-10vs15dpa_10up	0.835574	0.00042212	AT3G05910		Pectinacetylesterase family protein
Gorai.013G162700.2	Gb-10vs15dpa_10up	0.835521	0.00042212	AT3G59210		F-box/RNI-like superfamily protein
Gorai.002G153200.3	Gb-10vs15dpa_10up	0.835445	0.000156781	AT3G12170		Chaperone DnaJ-domain superfamily protein
Gorai.004G251500.1	Gb-10vs15dpa_10up	0.835443	0.000511776	AT5G17920	ATCIMS,ATMETS,ATMS1	Cobalamin-independent synthase family protein
Gorai.003G095100.2	Gb-10vs15dpa_10up	0.8354	0.000294391	AT5G67630		P-loop containing nucleoside triphosphate hydrolases superfamily protein
Gorai.006G183900.1	Gb-10vs15dpa_10up	0.835369	8.03e-05	AT4G33070		Thiamine pyrophosphate dependent pyruvate decarboxylase family protein
Gorai.009G361000.6	Gb-10vs15dpa_10up	0.835323	0.000225498	AT3G60740	CHO,EMB133,TFC D,TTN1	ARM repeat superfamily protein
Gorai.002G059500.2	Gb-10vs15dpa_10up	0.835313	0.000454371	AT4G19640	ARA-7,ARA7,ATRAB-F2B,ATRAB5B,ATRABF2B,RAB-F2B,RABF2B	Ras-related small GTP-binding family protein
Gorai.011G207400.2	Gb-10vs15dpa_10up	0.835267	0.00042212	AT3G56310		Melibiase family protein
Gorai.007G172000.1	Gb-10vs15dpa_10up	0.835237	0.000138367	AT3G59990	MAP2B	methionine aminopeptidase 2B
Gorai.012G000600.3	Gb-10vs15dpa_10up	0.835229	0.000799397	AT3G49390	CID10	CTC-interacting domain 10
Gorai.011G140700.1	Gb-10vs15dpa_10up	0.835223	0.000694323	AT2G43400	ETFQO	electron-transfer flavoprotein:ubiquinone oxidoreductase
Gorai.002G112700.6	Gb-10vs15dpa_10up	0.835131	0.000922987	AT2G33620		AT hook motif DNA-binding family protein
Gorai.004G035200.2	Gb-10vs15dpa_10up	0.83508	0.000922987	AT2G44360
Gorai.007G172400.2	Gb-10vs15dpa_10up	0.835058	0.000138367	AT3G49010	ATBBC1,BBC1,RSU2	breast basic conserved 1
Gorai.009G453500.2	Gb-10vs15dpa_10up	0.835052	0.000799397	AT4G26500	ATSUFE,CPSUFE,EMB1374,SUFE1	chloroplast sulfur E
Gorai.001G157900.2	Gb-10vs15dpa_10up	0.835029	0.000138367	AT2G46170		Reticulon family protein
Gorai.010G013300.2	Gb-10vs15dpa_10up	0.835021	0.000156781	AT5G42660		Protein of unknown function (DUF616)
Gorai.012G136300.1	Gb-10vs15dpa_10up	0.835016	0.00042212	AT1G50380		Prolyl oligopeptidase family protein
Gorai.004G281400.2	Gb-10vs15dpa_10up	0.834969	0.000727795	AT1G67280		Glyoxalase/Bleomycin resistance protein/Dioxygenase superfamily protein
Gorai.012G064000.6	Gb-10vs15dpa_10up	0.834961	0.000342917	AT5G40450
Gorai.008G165500.1	Gb-10vs15dpa_10up	0.83495	0.000843252	AT1G27330		Ribosome associated membrane protein RAMP4
Gorai.001G182200.1	Gb-10vs15dpa_10up	0.834946	8.03e-05	AT1G04110	SDD1	Subtilase family protein
Gorai.013G176800.1	Gb-10vs15dpa_10up	0.834873	0.000179297	AT1G17120	CAT8	cationic amino acid transporter 8
Gorai.006G039700.3	Gb-10vs15dpa_10up	0.834854	0.000156781	AT5G40810		Cytochrome C1 family
Gorai.012G021400.4	Gb-10vs15dpa_10up	0.834784	0.000404371	AT2G27110	FRS3	FAR1-related sequence 3
Gorai.004G238500.2	Gb-10vs15dpa_10up	0.834776	0.000342917	AT1G31817	NFD3	Ribosomal L18p/L5e family protein
Gorai.008G146100.3	Gb-10vs15dpa_10up	0.834761	0.000637211	AT2G47790		Transducin/WD40 repeat-like superfamily protein
Gorai.002G234100.1	Gb-10vs15dpa_10up	0.834756	0.000111931	AT3G11760
Gorai.011G286200.1	Gb-10vs15dpa_10up	0.834721	0.000574785	AT5G05680	MOS7	nuclear pore complex protein-related
Gorai.006G166400.2	Gb-10vs15dpa_10up	0.834654	0.00025344	AT4G30080	ARF16	auxin response factor 16
Gorai.011G112000.1	Gb-10vs15dpa_10up	0.834436	0.000161666	AT4G39660	AGT2	alanine:glyoxylate aminotransferase 2
Gorai.004G043200.4	Gb-10vs15dpa_10up	0.834427	0.000204431	AT4G01100	ADNT1	adenine nucleotide transporter 1
Gorai.003G168800.1	Gb-10vs15dpa_10up	0.834396	0.000327505	AT1G62730		Terpenoid synthases superfamily protein
Gorai.006G263800.1	Gb-10vs15dpa_10up	0.834378	0.00042212	AT1G09070	(AT)SRC2,SRC2	soybean gene regulated by cold-2
Gorai.007G331900.1	Gb-10vs15dpa_10up	0.834296	0.000676879	AT3G42170		BED zinc finger ;hAT family dimerisation domain
cuAContig7831	Gb-10vs15dpa_10up	0.834207	0.000294391
Gorai.007G151700.4	Gb-10vs15dpa_10up	0.834137	0.000458962	AT3G23990	HSP60,HSP60-3B	heat shock protein 60
Gorai.002G089200.2	Gb-10vs15dpa_10up	0.834042	0.00070194	AT4G26965		NADH:ubiquinone oxidoreductase, 17.2kDa subunit
Gorai.008G221600.4	Gb-10vs15dpa_10up	0.834039	0.000204431	AT5G45550		Mob1/phocein family protein
Gorai.008G005900.3	Gb-10vs15dpa_10up	0.833987	0.000156781	AT4G02930		GTP binding Elongation factor Tu family protein
Gorai.011G112000.4	Gb-10vs15dpa_10up	0.83397	0.000799397	AT4G39660	AGT2	alanine:glyoxylate aminotransferase 2
Gorai.008G248600.2	Gb-10vs15dpa_10up	0.833917	0.000138367	AT4G11150	emb2448,TUF,TUFF,VHA-E1	vacuolar ATP synthase subunit E1
Gorai.010G181500.1	Gb-10vs15dpa_10up	0.833819	0.000138367	AT1G11860		Glycine cleavage T-protein family
Gorai.010G214300.2	Gb-10vs15dpa_10up	0.833773	0.000511776	AT3G12390		Nascent polypeptide-associated complex (NAC), alpha subunit family protein
Gorai.010G077300.2	Gb-10vs15dpa_10up	0.833728	0.000556581	AT4G29120		6-phosphogluconate dehydrogenase family protein
Gorai.004G290600.1	Gb-10vs15dpa_10up	0.833726	0.000156781	AT5G11500
Gorai.010G018100.1	Gb-10vs15dpa_10up	0.833719	0.000342917	AT4G33380
Gorai.010G127600.1	Gb-10vs15dpa_10up	0.833618	0.000342917	AT3G42630		Pentatricopeptide repeat (PPR) superfamily protein
Gorai.N003600.6	Gb-10vs15dpa_10up	0.833592	0.000807532	AT5G48520
Gorai.007G046500.1	Gb-10vs15dpa_10up	0.833577	0.00042212	AT4G16720		Ribosomal protein L23/L15e family protein
Gorai.013G159600.4	Gb-10vs15dpa_10up	0.833523	0.000617779	AT3G20395		RING/U-box superfamily protein
Gorai.006G102300.1	Gb-10vs15dpa_10up	0.833436	0.000272739	AT1G80490	TPR1	TOPLESS-related 1
Gorai.013G014400.2	Gb-10vs15dpa_10up	0.83342	0.000161666	AT3G60190	ADL1E,ADL4,ADLP2,DL1E,DRP1E,EDR3	DYNAMIN-like 1E
Gorai.001G154700.1	Gb-10vs15dpa_10up	0.833409	0.000225498	AT3G61770		Acid phosphatase/vanadium-dependent haloperoxidase-related protein
Gorai.010G175200.4	Gb-10vs15dpa_10up	0.833384	0.000658636	AT5G49880		mitotic checkpoint family protein
Gorai.005G031400.3	Gb-10vs15dpa_10up	0.833343	0.00097169	AT2G32760
Gorai.007G139000.1	Gb-10vs15dpa_10up	0.833316	8.03e-05	AT5G18400		Cytokine-induced anti-apoptosis inhibitor 1, Fe-S biogenesis
Gorai.003G085800.2	Gb-10vs15dpa_10up	0.83326	8.03e-05	AT1G63970	ISPF,MECPS	isoprenoid F
Gorai.002G142800.3	Gb-10vs15dpa_10up	0.83323	0	AT1G10430	PP2A-2	protein phosphatase 2A-2
Gorai.011G087400.3	Gb-10vs15dpa_10up	0.833182	0.000347122	AT5G14030		translocon-associated protein beta (TRAPB) family protein
Gorai.003G046700.6	Gb-10vs15dpa_10up	0.833146	0.000138367	AT5G09995
Gorai.004G139700.4	Gb-10vs15dpa_10up	0.833138	0.000272739	AT1G63830		PLAC8 family protein
Gorai.004G280900.3	Gb-10vs15dpa_10up	0.833115	0.000727795	AT3G22320	ATRPABC24.3,NRPB5,NRPD5,RPB5A	Eukaryotic rpb5 RNA polymerase subunit family protein
Gorai.011G143200.7	Gb-10vs15dpa_10up	0.833085	0.000736432	AT1G05960		ARM repeat superfamily protein
Gorai.010G029700.2	Gb-10vs15dpa_10up	0.833071	0.000736432	AT5G64390	HEN4	RNA-binding KH domain-containing protein
Gorai.007G072500.3	Gb-10vs15dpa_10up	0.833058	0.000751703	AT1G12840	ATVHA-C,DET3	vacuolar ATP synthase subunit C (VATC) / V-ATPase C subunit / vacuolar proton pump C subunit (DET3)
Gorai.002G093800.1	Gb-10vs15dpa_10up	0.833039	0.000760365	AT5G55230	ATMAP65-1,MAP65-1	microtubule-associated proteins 65-1
Gorai.006G075700.1	Gb-10vs15dpa_10up	0.833027	0.000342917	AT5G18610		Protein kinase superfamily protein
Gorai.006G270400.2	Gb-10vs15dpa_10up	0.83298	0.000473274	AT4G24820		26S proteasome, regulatory subunit Rpn7;Proteasome component (PCI) domain
Gorai.009G296500.5	Gb-10vs15dpa_10up	0.832968	0.00097169	AT3G07300		NagB/RpiA/CoA transferase-like superfamily protein
Gorai.006G010700.2	Gb-10vs15dpa_10up	0.832915	0.000569414	AT5G15550		Transducin/WD40 repeat-like superfamily protein
Gorai.011G214000.1	Gb-10vs15dpa_10up	0.832913	0.000156781	AT3G07910
Gorai.008G053600.1	Gb-10vs15dpa_10up	0.832865	0	AT5G26830		Threonyl-tRNA synthetase
Gorai.008G003400.1	Gb-10vs15dpa_10up	0.83283	0.000156781	AT5G23535		KOW domain-containing protein
Gorai.004G117600.2	Gb-10vs15dpa_10up	0.83281	8.03e-05	AT4G25630	ATFIB2,FIB2	fibrillarin 2
Gorai.007G029600.3	Gb-10vs15dpa_10up	0.832766	0.000647415	AT4G17530	ATRAB1C,ATRABD2C,RAB1C	RAB GTPase homolog 1C
Gorai.001G001500.1	Gb-10vs15dpa_10up	0.832752	8.03e-05	AT4G31420		Zinc finger protein 622
Gorai.009G177100.2	Gb-10vs15dpa_10up	0.832725	0.000225498	AT4G21790	ATTOM1,TOM1	tobamovirus multiplication 1
Gorai.009G406100.1	Gb-10vs15dpa_10up	0.832718	0.000574785	AT3G09970		Calcineurin-like metallo-phosphoesterase superfamily protein
Gorai.011G092000.2	Gb-10vs15dpa_10up	0.832711	0.000569414	AT5G11490		adaptin family protein
Gorai.003G095000.1	Gb-10vs15dpa_10up	0.832618	0.000574785	AT5G62530	ALDH12A1,ATP5CDH,P5CDH	aldehyde dehydrogenase 12A1
Gorai.008G295900.2	Gb-10vs15dpa_10up	0.832606	0.000342917	AT5G33320	ARAPPT,CUE1,PPT	Glucose-6-phosphate/phosphate translocator-related
Gorai.006G122000.3	Gb-10vs15dpa_10up	0.832583	0.000342917	AT2G27020	PAG1	20S proteasome alpha subunit G1
Gorai.002G108700.1	Gb-10vs15dpa_10up	0.832569	0.000225498	AT1G16300	GAPCP-2	glyceraldehyde-3-phosphate dehydrogenase of plastid 2
Gorai.001G068200.1	Gb-10vs15dpa_10up	0.832504	0.00042212	AT1G48550		Vacuolar protein sorting-associated protein 26
Gorai.011G151000.3	Gb-10vs15dpa_10up	0.832489	0.000637211	AT3G23710		Tic22-like family protein
Gorai.006G121700.3	Gb-10vs15dpa_10up	0.83241	0.000676879	AT5G53530	VPS26A	vacuolar protein sorting 26A
Gorai.001G198400.2	Gb-10vs15dpa_10up	0.832382	8.03e-05	AT2G17630		Pyridoxal phosphate (PLP)-dependent transferases superfamily protein
Gorai.001G012200.1	Gb-10vs15dpa_10up	0.832227	0.000922987	AT5G11900		Translation initiation factor SUI1 family protein
Gorai.007G139000.2	Gb-10vs15dpa_10up	0.832183	0.00038713	AT5G18400		Cytokine-induced anti-apoptosis inhibitor 1, Fe-S biogenesis
Gorai.010G125400.1	Gb-10vs15dpa_10up	0.83215	0	AT4G31200		SWAP (Suppressor-of-White-APricot)/surp RNA-binding domain-containing protein
Gorai.008G008300.1	Gb-10vs15dpa_10up	0.832008	0.000727795	AT2G33430	DAL,DAL1	differentiation and greening-like 1
Gorai.012G079600.2	Gb-10vs15dpa_10up	0.831979	0.000922987	AT5G05450		P-loop containing nucleoside triphosphate hydrolases superfamily protein
Gorai.009G018500.1	Gb-10vs15dpa_10up	0.831927	0.000138367	AT2G34160		Alba DNA/RNA-binding protein
Gorai.010G249300.1	Gb-10vs15dpa_10up	0.831849	0.000807532	AT4G16450
Gorai.013G271500.1	Gb-10vs15dpa_10up	0.831842	0	AT1G26910	RPL10B	Ribosomal protein L16p/L10e family protein
Gorai.007G258400.1	Gb-10vs15dpa_10up	0.831835	0.000760365	AT5G17930		MIF4G domain-containing protein / MA3 domain-containing protein
Gorai.009G372700.2	Gb-10vs15dpa_10up	0.831806	0.000204431	AT1G06230	GTE4	global transcription factor group E4
Gorai.009G309100.3	Gb-10vs15dpa_10up	0.831773	0.000727795	AT3G55620	emb1624	Translation initiation factor IF6
Gorai.009G055700.2	Gb-10vs15dpa_10up	0.83176	0.000727795	AT5G57990	UBP23	ubiquitin-specific protease 23
Gorai.005G101600.1	Gb-10vs15dpa_10up	0.831759	0.000161666	AT4G34110	ATPAB2,PAB2,PABP2	poly(A) binding protein 2
Gorai.012G123500.2	Gb-10vs15dpa_10up	0.831742	0.000294391	AT1G10470	ARR4,ATRR1,IBC7,MEE7	response regulator 4
Gorai.002G178300.4	Gb-10vs15dpa_10up	0.831705	0.000736432	AT2G01490		phytanoyl-CoA dioxygenase (PhyH) family protein
Gorai.002G192900.2	Gb-10vs15dpa_10up	0.831608	0	AT2G21170	PDTPI,TIM	triosephosphate isomerase
Gorai.008G279100.1	Gb-10vs15dpa_10up	0.831465	0.000138367	AT5G52180
Gorai.001G056300.1	Gb-10vs15dpa_10up	0.831411	0.000138367	AT3G62870		Ribosomal protein L7Ae/L30e/S12e/Gadd45 family protein
Gorai.001G047800.1	Gb-10vs15dpa_10up	0.831396	0.000497227	AT1G27500		Tetratricopeptide repeat (TPR)-like superfamily protein
Gorai.009G246700.3	Gb-10vs15dpa_10up	0.83132	0.000156781	AT1G21750	ATPDI5,ATPDIL1-1,PDI5,PDIL1-1	PDI-like 1-1
Gorai.004G227300.6	Gb-10vs15dpa_10up	0.83128	0.000111931	AT3G09640	APX1B,APX2	ascorbate peroxidase 2
Gorai.006G135000.2	Gb-10vs15dpa_10up	0.831275	0.00070194	AT2G41520		Heat shock protein DnaJ with tetratricopeptide repeat
Gorai.011G224200.2	Gb-10vs15dpa_10up	0.831198	0.000225498	AT4G16660		heat shock protein 70 (Hsp 70) family protein
Gorai.005G151000.2	Gb-10vs15dpa_10up	0.831165	0.00070194	AT2G37790		NAD(P)-linked oxidoreductase superfamily protein
Gorai.007G275600.4	Gb-10vs15dpa_10up	0.831093	0.000225498	AT5G28850		Calcium-binding EF-hand family protein
Gorai.006G143100.3	Gb-10vs15dpa_10up	0.831081	0.000637211	AT2G20690		lumazine-binding family protein
Gorai.012G021400.2	Gb-10vs15dpa_10up	0.831069	0.000342917	AT2G27110	FRS3	FAR1-related sequence 3
Gorai.012G114200.3	Gb-10vs15dpa_10up	0.831058	0.000111931	AT5G01390		DNAJ heat shock family protein
Gorai.003G178700.2	Gb-10vs15dpa_10up	0.831036	0.000225498	AT4G17615	ATCBL1,CBL1,SCABP5	calcineurin B-like protein 1
Gorai.007G068900.2	Gb-10vs15dpa_10up	0.83097	0.00070194	AT3G51980		ARM repeat superfamily protein
Gorai.009G086000.2	Gb-10vs15dpa_10up	0.830915	0.000569414	AT1G08350		Endomembrane protein 70 protein family
Gorai.004G290600.2	Gb-10vs15dpa_10up	0.830857	0.000658636	AT5G11500
Gorai.002G178200.2	Gb-10vs15dpa_10up	0.830827	0.00042212	AT2G01480		O-fucosyltransferase family protein
Gorai.004G251500.2	Gb-10vs15dpa_10up	0.830779	0.000637211	AT5G17920	ATCIMS,ATMETS,ATMS1	Cobalamin-independent synthase family protein
Gorai.002G168200.2	Gb-10vs15dpa_10up	0.830728	0.000736432	AT3G18420		Protein prenylyltransferase superfamily protein
Gorai.010G168900.1	Gb-10vs15dpa_10up	0.830675	0.000156781	AT1G10180
Gorai.001G063100.1	Gb-10vs15dpa_10up	0.830673	0.000556581	AT4G24770	ATRBP31,ATRBP33,CP31,RBP31	31-kDa RNA binding protein
Gorai.009G160700.2	Gb-10vs15dpa_10up	0.830662	0.000404371	AT5G45750	AtRABA1c,RABA1c	RAB GTPase homolog A1C
Gorai.005G002600.2	Gb-10vs15dpa_10up	0.830578	0.000342917	AT3G08650		ZIP metal ion transporter family
UAcontig79265	Gb-10vs15dpa_10up	0.830574	0.000556581
Gorai.007G279600.3	Gb-10vs15dpa_10up	0.830537	0.000676879	AT5G28640	AN3,ATGIF1,GIF,GIF1	SSXT family protein
Gorai.013G054700.2	Gb-10vs15dpa_10up	0.830516	0.00042212	AT5G09570		Cox19-like CHCH family protein
Gorai.006G134300.2	Gb-10vs15dpa_10up	0.830508	0.000161666	AT2G41490	GPT	UDP-glcnac-adolichol phosphate glcnac-1-p-transferase
Gorai.005G074400.3	Gb-10vs15dpa_10up	0.830497	0.000843252	AT4G09580		SNARE associated Golgi protein family
Gorai.009G193100.1	Gb-10vs15dpa_10up	0.830471	0.000799397	AT2G17787
Gorai.011G209900.3	Gb-10vs15dpa_10up	0.830311	0.00042212	AT2G40660		Nucleic acid-binding, OB-fold-like protein
Gorai.006G016000.1	Gb-10vs15dpa_10up	0.830311	0.000342917	AT1G13950	ATELF5A-1,EIF-5A,EIF5A,ELF5A-1	eukaryotic elongation factor 5A-1
Gorai.003G034000.1	Gb-10vs15dpa_10up	0.83027	0.00070194	AT4G37830		cytochrome c oxidase-related
Gorai.008G276300.1	Gb-10vs15dpa_10up	0.830256	0.000294391	AT5G23880	ATCPSF100,CPSF100,EMB1265,ESP5	cleavage and polyadenylation specificity factor 100
Gorai.011G185500.1	Gb-10vs15dpa_10up	0.830238	0.000342917	AT1G08820	VAP27-2	vamp/synaptobrevin-associated protein 27-2
Gorai.012G004900.2	Gb-10vs15dpa_10up	0.830206	0.000327505	AT1G26750
Gorai.001G053400.5	Gb-10vs15dpa_10up	0.830193	0.000138367	AT5G61790	ATCNX1,CNX1	calnexin 1
Gorai.008G012700.2	Gb-10vs15dpa_10up	0.830178	0.000751703	AT2G17380	AP19	associated protein 19
Gorai.005G259300.1	Gb-10vs15dpa_10up	0.830115	0.000596915	AT3G17080		Plant self-incompatibility protein S1 family
Gorai.006G007100.1	Gb-10vs15dpa_10up	0.830084	0.00097169	AT5G13340
Gorai.005G039200.1	Gb-10vs15dpa_10up	0.830072	0.000574785	AT4G13590		Uncharacterized protein family (UPF0016)
Gorai.013G271500.2	Gb-10vs15dpa_10up	0.829975	0.000225498	AT1G26910	RPL10B	Ribosomal protein L16p/L10e family protein
Gorai.011G077500.1	Gb-10vs15dpa_10up	0.829962	0.00042212	AT3G15940		UDP-Glycosyltransferase superfamily protein
Gorai.008G026600.2	Gb-10vs15dpa_10up	0.829948	0.000156781	AT2G15860
Gorai.002G234000.1	Gb-10vs15dpa_10up	0.829834	0.00042212	AT4G28360		Ribosomal protein L22p/L17e family protein
Gorai.009G173700.5	Gb-10vs15dpa_10up	0.829815	0.000347122	AT4G21470	ATFMN/FHY,FMN/FHY	riboflavin kinase/FMN hydrolase
Gorai.013G065700.1	Gb-10vs15dpa_10up	0.829804	0.000138367	AT2G17390	AKR2B	ankyrin repeat-containing 2B
Gorai.012G116900.1	Gb-10vs15dpa_10up	0.829779	0.000294391	AT5G01310	APTX	APRATAXIN-like
Gorai.004G280900.4	Gb-10vs15dpa_10up	0.829721	0.000138367	AT3G22320	ATRPABC24.3,NRPB5,NRPD5,RPB5A	Eukaryotic rpb5 RNA polymerase subunit family protein
Gorai.008G048900.1	Gb-10vs15dpa_10up	0.829696	0.000454371
Gorai.004G251500.4	Gb-10vs15dpa_10up	0.829531	0.000760365	AT5G17920	ATCIMS,ATMETS,ATMS1	Cobalamin-independent synthase family protein
Gorai.002G161800.1	Gb-10vs15dpa_10up	0.829527	0.000569414	AT2G36895
UAcontig11043	Gb-10vs15dpa_10up	0.829498	0.000233969
Gorai.007G036900.1	Gb-10vs15dpa_10up	0.829496	0.000161666	AT1G18800	NRP2	NAP1-related protein 2
Gorai.013G042800.2	Gb-10vs15dpa_10up	0.829383	0.000760365	AT1G49670	NQR	ARP protein (REF)
Gorai.006G213900.1	Gb-10vs15dpa_10up	0.829285	0.000569414	AT4G16760	ACX1,ATACX1	acyl-CoA oxidase 1
Gorai.001G198400.3	Gb-10vs15dpa_10up	0.829268	0.000111931	AT2G17630		Pyridoxal phosphate (PLP)-dependent transferases superfamily protein
Gorai.012G076700.3	Gb-10vs15dpa_10up	0.829255	0.000760365	AT2G40110		Yippee family putative zinc-binding protein
Gorai.004G028600.2	Gb-10vs15dpa_10up	0.829218	0.00097169	AT1G11430		plastid developmental protein DAG, putative
Gorai.009G363400.2	Gb-10vs15dpa_10up	0.829206	0.000676879	AT1G78610	MSL6	mechanosensitive channel of small conductance-like 6
Gorai.004G011900.1	Gb-10vs15dpa_10up	0.829119	0.000225498	AT1G08480
Gorai.002G073200.1	Gb-10vs15dpa_10up	0.829118	0.000294391
Gorai.004G290800.1	Gb-10vs15dpa_10up	0.82909	0.000569414	AT3G24570		Peroxisomal membrane 22 kDa (Mpv17/PMP22) family protein
Gorai.003G001800.3	Gb-10vs15dpa_10up	0.829063	0.000156781	AT4G35500		Protein kinase superfamily protein
Gorai.007G048700.1	Gb-10vs15dpa_10up	0.829044	0.00042212	AT5G66200	ARO2	armadillo repeat only 2
Gorai.001G097900.1	Gb-10vs15dpa_10up	0.829022	8.03e-05	AT2G04780	FLA7	FASCICLIN-like arabinoogalactan 7
Gorai.004G254100.2	Gb-10vs15dpa_10up	0.829009	0.00025344	AT5G17620
Gorai.013G064000.1	Gb-10vs15dpa_10up	0.828935	0.000204431	AT2G17250	EMB2762	CCAAT-binding factor
Gorai.006G121400.3	Gb-10vs15dpa_10up	0.828736	8.03e-05	AT2G27020	PAG1	20S proteasome alpha subunit G1
Gorai.004G024500.2	Gb-10vs15dpa_10up	0.828731	0.00097169	AT2G26590	RPN13	regulatory particle non-ATPase 13
Gorai.009G335800.2	Gb-10vs15dpa_10up	0.828703	0.00070194	AT1G70590		F-box family protein
Gorai.012G121500.1	Gb-10vs15dpa_10up	0.828611	0.000843252	AT1G59710		Protein of unknown function (DUF569)
Gorai.009G265000.2	Gb-10vs15dpa_10up	0.828532	0.000574785	AT1G72175		RING/U-box protein with domain of unknown function (DUF 1232)
Gorai.004G192900.1	Gb-10vs15dpa_10up	0.828437	0.00097169	AT2G22740	SDG23,SUVH6	SU(VAR)3-9 homolog 6
Gorai.010G175700.1	Gb-10vs15dpa_10up	0.828341	0.000807532	AT1G59760		RNA helicase, ATP-dependent, SK12/DOB1 protein
Gorai.004G028600.1	Gb-10vs15dpa_10up	0.82834	0.000156781	AT1G11430		plastid developmental protein DAG, putative
Gorai.012G100600.1	Gb-10vs15dpa_10up	0.828304	0.000569414	AT1G74050		Ribosomal protein L6 family protein
Gorai.009G250600.1	Gb-10vs15dpa_10up	0.828288	0.000111931	AT2G34300		S-adenosyl-L-methionine-dependent methyltransferases superfamily protein
Gorai.008G221600.5	Gb-10vs15dpa_10up	0.828223	0.000473274	AT5G45550		Mob1/phocein family protein
Gorai.008G108300.3	Gb-10vs15dpa_10up	0.828189	0.00070194	AT3G60340		alpha/beta-Hydrolases superfamily protein
Gorai.010G173800.3	Gb-10vs15dpa_10up	0.828108	8.03e-05	AT3G04770	RPSAb	40s ribosomal protein SA B
Gorai.008G221600.3	Gb-10vs15dpa_10up	0.828107	0.000454371	AT5G45550		Mob1/phocein family protein
Gorai.004G097000.2	Gb-10vs15dpa_10up	0.828083	0.000694323	AT4G28400		Protein phosphatase 2C family protein
Gorai.009G023300.2	Gb-10vs15dpa_10up	0.827923	0.000204431	AT5G19590		Protein of unknown function, DUF538
Gorai.013G222100.2	Gb-10vs15dpa_10up	0.827893	0.000233969	AT3G43220		Phosphoinositide phosphatase family protein
Gorai.012G100600.2	Gb-10vs15dpa_10up	0.827806	0.000161666	AT1G74050		Ribosomal protein L6 family protein
Gorai.006G201400.1	Gb-10vs15dpa_10up	0.827754	0.000404371	AT4G27880		Protein with RING/U-box and TRAF-like domains
Gorai.010G129100.2	Gb-10vs15dpa_10up	0.827708	0.000233969	AT1G71840		transducin family protein / WD-40 repeat family protein
Gorai.004G011900.2	Gb-10vs15dpa_10up	0.827636	0.000272739	AT1G08480
Gorai.012G117900.2	Gb-10vs15dpa_10up	0.827588	0.000138367	AT3G08947		ARM repeat superfamily protein
Gorai.011G001100.1	Gb-10vs15dpa_10up	0.827586	0.000156781	AT1G79690	atnudt3,NUDT3	nudix hydrolase homolog 3
Gorai.011G015700.1	Gb-10vs15dpa_10up	0.827543	0.000156781	AT1G61870	PPR336	pentatricopeptide repeat 336
Gorai.009G252300.2	Gb-10vs15dpa_10up	0.827487	0.000454371	AT5G42240	scpl42	serine carboxypeptidase-like 42
Gorai.001G050100.1	Gb-10vs15dpa_10up	0.827472	0	AT5G61510		GroES-like zinc-binding alcohol dehydrogenase family protein
Gorai.003G019600.1	Gb-10vs15dpa_10up	0.827437	0.00025344	AT4G37090
Gorai.002G005200.1	Gb-10vs15dpa_10up	0.827426	0.000569414	AT2G16370	THY-1	thymidylate synthase 1
Gorai.010G197700.1	Gb-10vs15dpa_10up	0.827379	0.000556581	AT3G55950	ATCRR3,CCR3	CRINKLY4 related 3
UAcontig16116	Gb-10vs15dpa_10up	0.827304	0.000658636	AT1G26460		Tetratricopeptide repeat (TPR)-like superfamily protein
Gorai.007G068700.2	Gb-10vs15dpa_10up	0.827284	0.000694323	AT1G44960		SNARE associated Golgi protein family
Gorai.001G039800.1	Gb-10vs15dpa_10up	0.827262	0.000720062	AT4G31720	STG1,TAF10,TAFII15	TBP-associated factor II 15
Gorai.013G116700.2	Gb-10vs15dpa_10up	0.827256	0.00038713	AT3G05000		Transport protein particle (TRAPP) component
Gorai.006G076400.1	Gb-10vs15dpa_10up	0.82721	8.03e-05	AT1G04170	EIF2 GAMMA	eukaryotic translation initiation factor 2 gamma subunit
Gorai.010G246400.2	Gb-10vs15dpa_10up	0.827201	0.000156781	AT1G12640		MBOAT (membrane bound O-acyl transferase) family protein
Gorai.004G090200.2	Gb-10vs15dpa_10up	0.827088	0.000574785	AT3G62860		alpha/beta-Hydrolases superfamily protein
Gorai.002G027000.1	Gb-10vs15dpa_10up	0.827072	0.000473274	AT5G18550		Zinc finger C-x8-C-x5-C-x3-H type family protein
Gorai.008G248600.6	Gb-10vs15dpa_10up	0.827069	0.000799397	AT4G11150	emb2448,TUF,TUFF,VHA-E1	vacuolar ATP synthase subunit E1
Gorai.004G032800.2	Gb-10vs15dpa_10up	0.827018	0.000342917	AT5G55290		ATPase, V0 complex, subunit E
Gorai.008G154500.3	Gb-10vs15dpa_10up	0.827017	0.000138367	AT4G28390	AAC3,ATAAC3	ADP/ATP carrier 3
Gorai.007G004200.1	Gb-10vs15dpa_10up	0.826976	8.03e-05	AT1G18180		Protein of unknown function (DUF1295)
Gorai.002G243700.4	Gb-10vs15dpa_10up	0.826956	8.03e-05	AT3G52990		Pyruvate kinase family protein
Gorai.002G165600.2	Gb-10vs15dpa_10up	0.826854	0.000161666	AT1G79390
Gorai.010G015600.2	Gb-10vs15dpa_10up	0.82683	0.000799397	AT1G47640
Gorai.012G037300.1	Gb-10vs15dpa_10up	0.826803	0.000637211	AT5G63780	SHA1	RING/FYVE/PHD zinc finger superfamily protein
Gorai.003G034000.2	Gb-10vs15dpa_10up	0.826796	0.000596915	AT4G37830		cytochrome c oxidase-related
Gorai.009G296500.2	Gb-10vs15dpa_10up	0.826773	0	AT3G07300		NagB/RpiA/CoA transferase-like superfamily protein
Gorai.008G028800.1	Gb-10vs15dpa_10up	0.826699	0.00025344	AT4G39300
Gorai.007G218800.1	Gb-10vs15dpa_10up	0.826671	0	AT5G44730		Haloacid dehalogenase-like hydrolase (HAD) superfamily protein
Gorai.007G151700.1	Gb-10vs15dpa_10up	0.826659	0.000156781	AT3G23990	HSP60,HSP60-3B	heat shock protein 60
Gorai.010G013500.1	Gb-10vs15dpa_10up	0.82663	0.000156781	AT1G48460
Gorai.006G039700.4	Gb-10vs15dpa_10up	0.826562	0.000138367	AT5G40810		Cytochrome C1 family
Gorai.009G150100.3	Gb-10vs15dpa_10up	0.826536	0.000156781	AT4G19640	ARA-7,ARA7,ATRAB-F2B,ATRAB5B,ATRABF2B,RAB-F2B,RABF2B	Ras-related small GTP-binding family protein
Gorai.006G075100.2	Gb-10vs15dpa_10up	0.826533	0.000111931	AT3G06350	EMB3004,MEE32	dehydroquinate dehydratase, putative / shikimate dehydrogenase, putative
Gorai.008G200200.2	Gb-10vs15dpa_10up	0.826512	0.000225498	AT3G08900	RGP,RGP3	reversibly glycosylated polypeptide 3
Gorai.006G051300.5	Gb-10vs15dpa_10up	0.826484	0	AT4G25740		RNA binding Plectin/S10 domain-containing protein
Gorai.010G158600.2	Gb-10vs15dpa_10up	0.826454	0	AT1G29040
Gorai.009G160700.1	Gb-10vs15dpa_10up	0.8264	0.00042212	AT5G45750	AtRABA1c,RABA1c	RAB GTPase homolog A1C
Gorai.009G045400.2	Gb-10vs15dpa_10up	0.826359	0.000676879	AT5G11810
Gorai.005G204000.1	Gb-10vs15dpa_10up	0.826337	0.00097169	AT4G03420		Protein of unknown function (DUF789)
Gorai.012G163900.1	Gb-10vs15dpa_10up	0.826281	0.00042212	AT1G49410	TOM6	translocase of the outer mitochondrial membrane 6
Gorai.004G108700.1	Gb-10vs15dpa_10up	0.826277	0.000161666	AT1G15690	ATAVP3,AtVHP1;1,AVP-3,AVP1	Inorganic H pyrophosphatase family protein
Gorai.002G139300.2	Gb-10vs15dpa_10up	0.826274	0.000156781	AT5G10920		L-Aspartase-like family protein
Gorai.004G101500.1	Gb-10vs15dpa_10up	0.826194	0.000342917	AT4G25770		alpha/beta-Hydrolases superfamily protein
Gorai.009G145000.1	Gb-10vs15dpa_10up	0.826118	0.00025344	AT1G11890	ATSEC22,SEC22	Synaptobrevin family protein
Gorai.012G045200.1	Gb-10vs15dpa_10up	0.826117	0.000658636	AT5G08650		Small GTP-binding protein
Gorai.006G135500.5	Gb-10vs15dpa_10up	0.826108	0.000574785	AT3G57300	ATINO80,INO80	INO80 ortholog
Gorai.007G122200.2	Gb-10vs15dpa_10up	0.826098	0.000807532	AT1G02560	CLPP5,NCLPP1,NCLPP5	nuclear encoded CLP protease 5
Gorai.007G054700.1	Gb-10vs15dpa_10up	0.82606	0.000111931	AT2G23350	PAB4,PABP4	poly(A) binding protein 4
Gorai.009G296400.2	Gb-10vs15dpa_10up	0.82603	0.000511776	AT5G09850		Transcription elongation factor (TFIIS) family protein
Gorai.004G157100.6	Gb-10vs15dpa_10up	0.825943	0.000225498	AT2G45790	ATPMM,PMM	phosphomannomutase
Gorai.010G102600.4	Gb-10vs15dpa_10up	0.825927	0.000473274	AT4G32520	AtSHMT3,SHM3	serine hydroxymethyltransferase 3
Gorai.011G094000.3	Gb-10vs15dpa_10up	0.825927	0.000404371	AT4G35850		Pentatricopeptide repeat (PPR) superfamily protein
Gorai.002G163500.2	Gb-10vs15dpa_10up	0.825916	0.000225498	AT5G13260
Gorai.010G132100.1	Gb-10vs15dpa_10up	0.825906	0.000111931	AT4G09800	RPS18C	S18 ribosomal protein
Gorai.004G183800.3	Gb-10vs15dpa_10up	0.825884	0.000694323	AT4G17790		SNARE associated Golgi protein family
Gorai.003G141300.4	Gb-10vs15dpa_10up	0.825824	0.000156781	AT5G60640	ATPDI2,ATPDIL1-4,PDI2,PDIL1-4	PDI-like 1-4
Gorai.007G202400.1	Gb-10vs15dpa_10up	0.82582	0.000342917	AT2G18330		AAA-type ATPase family protein
Gorai.001G097200.1	Gb-10vs15dpa_10up	0.82578	0.000161666	AT3G62470		Pentatricopeptide repeat (PPR) superfamily protein
Gorai.002G108400.2	Gb-10vs15dpa_10up	0.825749	0.000233969	AT5G61170		Ribosomal protein S19e family protein
Gorai.010G179400.4	Gb-10vs15dpa_10up	0.825681	0.000342917	AT4G04870	CLS	cardiolipin synthase
Gorai.012G095200.1	Gb-10vs15dpa_10up	0.82562	0.000156781	AT4G29850		Eukaryotic protein of unknown function (DUF872)
Gorai.003G074200.3	Gb-10vs15dpa_10up	0.825552	0.000799397	AT5G24310	ABIL3	ABL interactor-like protein 3
Gorai.007G353500.1	Gb-10vs15dpa_10up	0.825516	0.000161666	AT3G57050	CBL	cystathionine beta-lyase
Gorai.005G071900.2	Gb-10vs15dpa_10up	0.825509	0.000658636	AT5G30495		Fcf2 pre-rRNA processing protein
Gorai.008G284800.2	Gb-10vs15dpa_10up	0.825455	0.000511776	AT5G51550	EXL3	EXORDIUM like 3
Gorai.006G257600.2	Gb-10vs15dpa_10up	0.825432	0.000225498	AT4G15640
Gorai.001G050100.2	Gb-10vs15dpa_10up	0.825411	0	AT5G61510		GroES-like zinc-binding alcohol dehydrogenase family protein
Gorai.010G026000.7	Gb-10vs15dpa_10up	0.825362	0.000596915	AT5G22370	EMB1705,QQT1	P-loop containing nucleoside triphosphate hydrolases superfamily protein
Gorai.011G001100.3	Gb-10vs15dpa_10up	0.825186	0.000454371	AT1G79690	atnudt3,NUDT3	nudix hydrolase homolog 3
Gorai.010G160200.1	Gb-10vs15dpa_10up	0.825118	0.000458962	AT4G18740		Rho termination factor
cuAContig1188	Gb-10vs15dpa_10up	0.825115	0.000111931
Gorai.006G156700.1	Gb-10vs15dpa_10up	0.825111	0.000294391	AT3G44590		60S acidic ribosomal protein family
Gorai.005G167100.3	Gb-10vs15dpa_10up	0.825068	0.00042212	AT1G67350
Gorai.007G213600.10	Gb-10vs15dpa_10up	0.825051	0.000556581	AT4G36960		RNA-binding (RRM/RBD/RNP motifs) family protein
Gorai.007G016600.1	Gb-10vs15dpa_10up	0.825036	0.000574785	AT3G49350		Ypt/Rab-GAP domain of gyp1p superfamily protein
Gorai.008G100800.3	Gb-10vs15dpa_10up	0.825018	0.000596915	AT4G39420
Gorai.005G237600.1	Gb-10vs15dpa_10up	0.824971	0	AT4G33985		Protein of unknown function (DUF1685)
Gorai.011G001100.4	Gb-10vs15dpa_10up	0.824948	0.000225498	AT1G79690	atnudt3,NUDT3	nudix hydrolase homolog 3
Gorai.007G246300.2	Gb-10vs15dpa_10up	0.824831	0.00042212	AT2G21870	MGP1	copper ion binding;cobalt ion binding;zinc ion binding
Gorai.009G298800.2	Gb-10vs15dpa_10up	0.82482	0.000342917	AT5G06970		Protein of unknown function (DUF810)
Gorai.004G258900.1	Gb-10vs15dpa_10up	0.824774	0.000342917	AT5G17020	ATCRM1,ATXPO1,HIT2,XPO1,XPO1A	exportin 1A
Gorai.010G059300.1	Gb-10vs15dpa_10up	0.824622	0.00042212	AT2G11890		adenylate cyclases
Gorai.007G308400.2	Gb-10vs15dpa_10up	0.824589	0.000694323	AT1G09420	G6PD4	glucose-6-phosphate dehydrogenase 4
Gorai.002G134900.5	Gb-10vs15dpa_10up	0.824551	0.000843252	AT4G34110	ATPAB2,PAB2,PABP2	poly(A) binding protein 2
Gorai.003G113100.2	Gb-10vs15dpa_10up	0.82454	0.000473274	AT5G61450		P-loop containing nucleoside triphosphate hydrolases superfamily protein
Gorai.006G127400.1	Gb-10vs15dpa_10up	0.824527	0.000458962	AT5G12470		Protein of unknown function (DUF3411)
Gorai.007G292700.3	Gb-10vs15dpa_10up	0.824513	0.000569414	AT4G04750		Major facilitator superfamily protein
Gorai.009G023300.1	Gb-10vs15dpa_10up	0.82451	0.000161666	AT5G19590		Protein of unknown function, DUF538
Gorai.012G091400.1	Gb-10vs15dpa_10up	0.824481	0.000138367	AT5G40650	SDH2-2	succinate dehydrogenase 2-2
Gorai.013G132400.2	Gb-10vs15dpa_10up	0.824466	0.000574785	AT5G41685		Mitochondrial outer membrane translocase complex, subunit Tom7
Gorai.001G012800.2	Gb-10vs15dpa_10up	0.824461	0.000556581	AT5G57000
Gorai.011G035500.9	Gb-10vs15dpa_10up	0.824455	0	AT4G18960	AG	K-box region and MADS-box transcription factor family protein
UAcontig11999	Gb-10vs15dpa_10up	0.824434	0.000799397
Gorai.011G097000.2	Gb-10vs15dpa_10up	0.824362	0.000676879	AT2G42810	PAPP5,PP5,PP5.2	protein phosphatase 5.2
Gorai.011G228500.4	Gb-10vs15dpa_10up	0.824351	0.000617779	AT5G04870	ATCPK1,CPK1	calcium dependent protein kinase 1
Gorai.012G037300.2	Gb-10vs15dpa_10up	0.824308	0.00042212	AT5G63780	SHA1	RING/FYVE/PHD zinc finger superfamily protein
Gorai.012G163800.1	Gb-10vs15dpa_10up	0.824268	0.000556581	AT1G49410	TOM6	translocase of the outer mitochondrial membrane 6
Gorai.001G270100.3	Gb-10vs15dpa_10up	0.824265	0.000569414	AT5G40870	ATUK/UPRT1,UK/UPRT1,UKL1	uridine kinase/uracil phosphoribosyltransferase 1
Gorai.012G097000.2	Gb-10vs15dpa_10up	0.824217	0.000720062	AT2G23820		Metal-dependent phosphohydrolase
Gorai.010G102600.6	Gb-10vs15dpa_10up	0.824215	0.00042212	AT4G32520	AtSHMT3,SHM3	serine hydroxymethyltransferase 3
Gorai.011G170300.2	Gb-10vs15dpa_10up	0.82421	8.03e-05	AT4G14230		CBS domain-containing protein with a domain of unknown function (DUF21)
Gorai.005G145900.1	Gb-10vs15dpa_10up	0.824207	0.000161666	AT2G03690		coenzyme Q biosynthesis Coq4 family protein / ubiquinone biosynthesis Coq4 family protein
Gorai.011G109000.2	Gb-10vs15dpa_10up	0.824165	0.000727795	AT5G65670	IAA9	indole-3-acetic acid inducible 9
Gorai.006G191200.1	Gb-10vs15dpa_10up	0.824142	0.000342917	AT3G17810	PYD1	pyrimidine 1
Gorai.003G154300.1	Gb-10vs15dpa_10up	0.824135	0.000736432	AT5G56340	ATCRT1	RING/U-box superfamily protein
Gorai.002G192900.3	Gb-10vs15dpa_10up	0.82412	8.03e-05	AT2G21170	PDTPI,TIM	triosephosphate isomerase
Gorai.009G019100.1	Gb-10vs15dpa_10up	0.824008	0.00042212	AT5G20170		RNA polymerase II transcription mediators
Gorai.009G376100.4	Gb-10vs15dpa_10up	0.824	0.000727795	AT3G15220		Protein kinase superfamily protein
Gorai.009G425000.3	Gb-10vs15dpa_10up	0.82395	0.000736432	AT5G54850
Gorai.007G234300.1	Gb-10vs15dpa_10up	0.823947	0.000111931	AT5G65270	AtRABA4a,RABA4a	RAB GTPase homolog A4A
Gorai.009G309600.1	Gb-10vs15dpa_10up	0.823933	0.00097169	AT5G37620		Cysteine/Histidine-rich C1 domain family protein
Gorai.010G081200.1	Gb-10vs15dpa_10up	0.82393	0.000574785	AT4G29480		Mitochondrial ATP synthase subunit G protein
UAcontig84642	Gb-10vs15dpa_10up	0.823918	0.000807532
Gorai.005G139100.3	Gb-10vs15dpa_10up	0.823916	0.00025344	AT3G01280	ATVDAC1,VDAC1	voltage dependent anion channel 1
Gorai.001G123400.1	Gb-10vs15dpa_10up	0.823888	0.000179297	AT5G22300	AtNIT4,NIT4	nitrilase 4
Gorai.001G001500.3	Gb-10vs15dpa_10up	0.823888	0.000138367	AT4G31420		Zinc finger protein 622
Gorai.009G085600.1	Gb-10vs15dpa_10up	0.823861	0.000161666	AT5G22440		Ribosomal protein L1p/L10e family
Gorai.001G077300.9	Gb-10vs15dpa_10up	0.823849	0.000294391	AT1G18640	PSP	3-phosphoserine phosphatase
Gorai.002G243700.7	Gb-10vs15dpa_10up	0.823846	0.00025344	AT3G52990		Pyruvate kinase family protein
Gorai.003G008600.1	Gb-10vs15dpa_10up	0.823833	0.000342917	AT5G66150		Glycosyl hydrolase family 38 protein
Gorai.008G217200.2	Gb-10vs15dpa_10up	0.823751	0.000204431	AT1G23280		MAK16 protein-related
Gorai.012G135800.2	Gb-10vs15dpa_10up	0.823741	0.000637211	AT3G20020	ATPRMT6,PRMT6	protein arginine methyltransferase 6
Gorai.002G059500.5	Gb-10vs15dpa_10up	0.823729	0.000596915	AT4G19640	ARA-7,ARA7,ATRAB-F2B,ATRAB5B,ATRABF2B,RAB-F2B,RABF2B	Ras-related small GTP-binding family protein
Gorai.005G239600.1	Gb-10vs15dpa_10up	0.823727	0.000342917	AT1G49500
Gorai.011G143200.6	Gb-10vs15dpa_10up	0.823635	0.00042212	AT1G05960		ARM repeat superfamily protein
Gorai.002G139300.1	Gb-10vs15dpa_10up	0.823635	0.000574785	AT5G10920		L-Aspartase-like family protein
Gorai.001G097300.2	Gb-10vs15dpa_10up	0.823555	0.000843252	AT2G04530	CPZ,TRZ2	Metallo-hydrolase/oxidoreductase superfamily protein
Gorai.013G156900.2	Gb-10vs15dpa_10up	0.823522	0.000138367	AT5G55280	ATFTSZ1-1,CPFTSZ,FTSZ1-1	homolog of bacterial cytokinesis Z-ring protein FTSZ 1-1
Gorai.006G009900.4	Gb-10vs15dpa_10up	0.823521	0.000272739	AT5G60980		Nuclear transport factor 2 (NTF2) family protein with RNA binding (RRM-RBD-RNP motifs) domain
Gorai.007G307100.3	Gb-10vs15dpa_10up	0.823505	0.000843252	AT1G33410	ATNUP160,NUP160,SAR1	SUPPRESSOR OF AUXIN RESISTANCE1
Gorai.007G213600.6	Gb-10vs15dpa_10up	0.823453	0.000404371	AT4G36960		RNA-binding (RRM/RBD/RNP motifs) family protein
UAcontig69888	Gb-10vs15dpa_10up	0.823435	0.000342917
Gorai.009G264700.2	Gb-10vs15dpa_10up	0.823383	0.00070194	AT1G35470		SPla/RYanodine receptor (SPRY) domain-containing protein
Gorai.006G128500.2	Gb-10vs15dpa_10up	0.82337	0.000556581	AT3G20890		RNA-binding (RRM/RBD/RNP motifs) family protein
Gorai.006G270400.3	Gb-10vs15dpa_10up	0.823347	0.000179297	AT4G24820		26S proteasome, regulatory subunit Rpn7;Proteasome component (PCI) domain
Gorai.004G251500.3	Gb-10vs15dpa_10up	0.823299	0.000647415	AT5G17920	ATCIMS,ATMETS,ATMS1	Cobalamin-independent synthase family protein
Gorai.007G004200.4	Gb-10vs15dpa_10up	0.823222	0.000807532	AT1G18180		Protein of unknown function (DUF1295)
Gorai.001G043400.1	Gb-10vs15dpa_10up	0.823166	0.000922987	AT3G33530		Transducin family protein / WD-40 repeat family protein
Gorai.002G178200.3	Gb-10vs15dpa_10up	0.823092	0.000843252	AT2G01480		O-fucosyltransferase family protein
Gorai.008G041200.5	Gb-10vs15dpa_10up	0.823076	0.000843252	AT1G15120		Ubiquinol-cytochrome C reductase hinge protein
Gorai.010G017700.2	Gb-10vs15dpa_10up	0.823026	0	AT5G23540		Mov34/MPN/PAD-1 family protein
Gorai.007G054700.2	Gb-10vs15dpa_10up	0.822984	0.000161666	AT2G23350	PAB4,PABP4	poly(A) binding protein 4
Gorai.005G165500.2	Gb-10vs15dpa_10up	0.822952	0.000574785	AT1G27310	NTF2A	nuclear transport factor 2A
Gorai.001G197600.2	Gb-10vs15dpa_10up	0.822951	0.000751703	AT2G32520		alpha/beta-Hydrolases superfamily protein
Gorai.004G128400.3	Gb-10vs15dpa_10up	0.822951	0.00042212	AT3G61940	ATMTPA1,MTPA1	Cation efflux family protein
Gorai.008G199000.3	Gb-10vs15dpa_10up	0.822931	0.000556581	AT2G33040	ATP3	gamma subunit of Mt ATP synthase
Gorai.001G250400.1	Gb-10vs15dpa_10up	0.822902	0.000574785	AT5G02610		Ribosomal L29 family protein
Gorai.006G102300.2	Gb-10vs15dpa_10up	0.822861	0.000511776	AT1G15750	TPL,WSIP1	Transducin family protein / WD-40 repeat family protein
Gorai.011G156100.2	Gb-10vs15dpa_10up	0.822835	0.000511776	AT5G49210
Gorai.009G070500.1	Gb-10vs15dpa_10up	0.822831	0.000556581	AT5G19630		alpha/beta-Hydrolases superfamily protein
Gorai.001G188000.2	Gb-10vs15dpa_10up	0.82282	0.00025344	AT3G07140		GPI transamidase component Gpi16 subunit family protein
Gorai.005G213900.1	Gb-10vs15dpa_10up	0.822751	0.000138367	AT5G08415		Radical SAM superfamily protein
Gorai.007G151700.3	Gb-10vs15dpa_10up	0.822732	0.000156781	AT3G23990	HSP60,HSP60-3B	heat shock protein 60
Gorai.012G139100.1	Gb-10vs15dpa_10up	0.822714	0.000138367	AT5G44370	PHT4;6	phosphate transporter 4;6
Gorai.009G246700.7	Gb-10vs15dpa_10up	0.822708	8.03e-05	AT1G21750	ATPDI5,ATPDIL1-1,PDI5,PDIL1-1	PDI-like 1-1
Gorai.007G350800.3	Gb-10vs15dpa_10up	0.82267	0.000342917	AT5G05080	ATUBC22,UBC22	ubiquitin-conjugating enzyme 22
Gorai.002G134900.1	Gb-10vs15dpa_10up	0.822655	0.000111931	AT4G34110	ATPAB2,PAB2,PABP2	poly(A) binding protein 2
Gorai.009G434600.1	Gb-10vs15dpa_10up	0.82261	0.000617779	AT3G15430		Regulator of chromosome condensation (RCC1) family protein
Gorai.004G092200.1	Gb-10vs15dpa_10up	0.822607	0.000204431	AT5G42080	ADL1,ADL1A,AG68,DL1,DRP1A,RSW9	dynamin-like protein
Gorai.008G020000.2	Gb-10vs15dpa_10up	0.822605	0.000458962
Gorai.004G019000.1	Gb-10vs15dpa_10up	0.822594	0.000156781	AT5G19620	ATOEP80,EMB213,OEP80,TOC75	outer envelope protein of 80 kDa
Gorai.012G012400.1	Gb-10vs15dpa_10up	0.822568	8.03e-05	AT1G10270	GRP23	glutamine-rich protein 23
Gorai.004G112500.4	Gb-10vs15dpa_10up	0.822531	0.000111931	AT3G25800	PDF1,PP2AA2,PR 65	protein phosphatase 2A subunit A2
Gorai.011G261700.1	Gb-10vs15dpa_10up	0.822492	0.000161666	AT3G55440	ATCTIMC,CYTOTPI,TPI	triosephosphate isomerase
Gorai.013G042800.5	Gb-10vs15dpa_10up	0.822472	0.000922987	AT1G49670	NQR	ARP protein (REF)
Gorai.002G165600.3	Gb-10vs15dpa_10up	0.822441	0.000736432	AT1G79390
Gorai.003G121100.2	Gb-10vs15dpa_10up	0.822291	0.00070194	AT5G50400	ATPAP27,PAP27	purple acid phosphatase 27
Gorai.009G119300.1	Gb-10vs15dpa_10up	0.822287	0	AT1G78900	VHA-A	vacuolar ATP synthase subunit A
Gorai.008G177200.4	Gb-10vs15dpa_10up	0.822159	0.000922987	AT1G13770	RUS3	Protein of unknown function, DUF647
Gorai.009G207300.2	Gb-10vs15dpa_10up	0.822143	0.000156781	AT1G47640
Gorai.004G255400.1	Gb-10vs15dpa_10up	0.822113	0.000727795	AT3G54210		Ribosomal protein L17 family protein
Gorai.006G271800.2	Gb-10vs15dpa_10up	0.822102	0.000637211	AT1G27400		Ribosomal protein L22p/L17e family protein
Gorai.010G088400.1	Gb-10vs15dpa_10up	0.822054	0.000138367	AT1G77550		tubulin-tyrosine ligases;tubulin-tyrosine ligases
Gorai.004G108700.3	Gb-10vs15dpa_10up	0.822044	0.000617779	AT1G15690	ATAVP3,AtVHP1;1,AVP-3,AVP1	Inorganic H pyrophosphatase family protein
Gorai.010G173800.1	Gb-10vs15dpa_10up	0.82199	0.000225498	AT3G04770	RPSAb	40s ribosomal protein SA B
Gorai.013G102400.1	Gb-10vs15dpa_10up	0.821979	0.00070194	AT3G23790	AAE16	AMP-dependent synthetase and ligase family protein
Gorai.010G021800.1	Gb-10vs15dpa_10up	0.821972	0	AT4G34110	ATPAB2,PAB2,PABP2	poly(A) binding protein 2
Gorai.010G168900.2	Gb-10vs15dpa_10up	0.821936	0.00025344	AT1G10180
Gorai.012G181100.1	Gb-10vs15dpa_10up	0.821897	0.000342917	AT5G08780		winged-helix DNA-binding transcription factor family protein
Gorai.004G027600.2	Gb-10vs15dpa_10up	0.82184	0.000569414	AT4G30200	VEL1	vernalization5/VIN3-like
Gorai.011G000800.1	Gb-10vs15dpa_10up	0.821746	8.03e-05	AT3G58610		ketol-acid reductoisomerase
Gorai.009G158600.8	Gb-10vs15dpa_10up	0.821691	0.000676879	AT5G46550		DNA-binding bromodomain-containing protein
Gorai.010G124800.6	Gb-10vs15dpa_10up	0.821679	0.00042212	AT3G48750	CDC2,CDC2A,CDC2AAT,CDK2,CDKA1,CDKA;1	cell division control 2
Gorai.003G010300.3	Gb-10vs15dpa_10up	0.821626	8.03e-05	AT2G17990
Gorai.007G004200.2	Gb-10vs15dpa_10up	0.821617	0.000156781	AT1G18180		Protein of unknown function (DUF1295)
Gorai.003G126400.3	Gb-10vs15dpa_10up	0.821613	0.000720062	AT2G29540	ATRPAC14,ATRPC14,RPC14	RNApolymerase 14 kDa subunit
Gorai.008G060700.2	Gb-10vs15dpa_10up	0.821563	0.000807532	AT5G14970
Gorai.003G094300.2	Gb-10vs15dpa_10up	0.821556	0	AT5G62670	AHA11,HA11	H(+)-ATPase 11
Gorai.012G092000.1	Gb-10vs15dpa_10up	0.821525	0.000161666	AT3G55070		LisH/CRA/RING-U-box domains-containing protein
Gorai.006G092100.2	Gb-10vs15dpa_10up	0.821517	0	AT1G30270	ATCIPK23,CIPK23,LKS1,SnRK3.23	CBL-interacting protein kinase 23
Gorai.007G069100.1	Gb-10vs15dpa_10up	0.821501	0.000156781	AT3G58730		vacuolar ATP synthase subunit D (VATD) / V-ATPase D subunit / vacuolar proton pump D subunit (VATPD)
Gorai.001G109900.2	Gb-10vs15dpa_10up	0.821497	0.000156781	AT2G01470	ATSEC12,STL2P	SEC12P-like 2 protein
Gorai.006G113300.1	Gb-10vs15dpa_10up	0.821416	0.00038713	AT3G10230	LYC	lycopene cyclase
Gorai.012G046500.3	Gb-10vs15dpa_10up	0.821393	0.000736432	AT3G58670		Protein of unknown function (DUF1637)
Gorai.007G093000.1	Gb-10vs15dpa_10up	0.821385	0.000574785	AT3G61050	NTMC2T4,NTMC2TYPE4	Calcium-dependent lipid-binding (CaLB domain) family protein
Gorai.008G004700.1	Gb-10vs15dpa_10up	0.821373	0.000111931	AT4G02820		Pentatricopeptide repeat (PPR) superfamily protein
Gorai.006G153300.1	Gb-10vs15dpa_10up	0.82134	0.000694323	AT3G52590	EMB2167,ERD16,HAP4,UBQ1	ubiquitin extension protein 1
Gorai.005G243000.1	Gb-10vs15dpa_10up	0.821337	0.000511776	AT4G34460	AGB1,ATAGB1,ELK4	GTP binding protein beta 1
Gorai.006G121400.2	Gb-10vs15dpa_10up	0.821307	0.00038713	AT2G27020	PAG1	20S proteasome alpha subunit G1
Gorai.006G075100.3	Gb-10vs15dpa_10up	0.821305	0	AT3G06350	EMB3004,MEE32	dehydroquinate dehydratase, putative / shikimate dehydrogenase, putative
Gorai.004G203400.2	Gb-10vs15dpa_10up	0.821279	0.000647415	AT1G12390		Cornichon family protein
Gorai.008G105300.2	Gb-10vs15dpa_10up	0.821264	0.000156781	AT5G13450	ATP5	delta subunit of Mt ATP synthase
Gorai.007G262200.1	Gb-10vs15dpa_10up	0.821175	0.000922987	AT5G56540	AGP14,ATAGP14	arabinogalactan protein 14
Gorai.006G075100.1	Gb-10vs15dpa_10up	0.821157	0.000111931	AT3G06350	EMB3004,MEE32	dehydroquinate dehydratase, putative / shikimate dehydrogenase, putative
Gorai.008G078300.1	Gb-10vs15dpa_10up	0.82115	0.000596915	AT5G43060		Granulin repeat cysteine protease family protein
Gorai.004G156900.2	Gb-10vs15dpa_10up	0.821136	0.00025344	AT4G00585
Gorai.011G138700.1	Gb-10vs15dpa_10up	0.821064	0.000156781	AT2G43500		Plant regulator RWP-RK family protein
Gorai.007G307100.4	Gb-10vs15dpa_10up	0.821049	0.000473274	AT1G33410	ATNUP160,NUP160,SAR1	SUPPRESSOR OF AUXIN RESISTANCE1
Gorai.008G154600.2	Gb-10vs15dpa_10up	0.821035	0.000807532	AT5G44280	ATRING1A,RING1A	RING 1A
Gorai.002G036200.2	Gb-10vs15dpa_10up	0.821005	0.00038713	AT1G16610	RNPS1,SR45	arginine/serine-rich 45
Gorai.005G028100.1	Gb-10vs15dpa_10up	0.820978	0.00070194	AT4G13850	ATGRP2,GR-RBP2,GRP2	glycine-rich RNA-binding protein 2
Gorai.008G230300.3	Gb-10vs15dpa_10up	0.820975	0.000342917	AT3G10950		Zinc-binding ribosomal protein family protein
Gorai.006G048600.1	Gb-10vs15dpa_10up	0.820932	0.000807532	AT5G23890
Gorai.008G027500.3	Gb-10vs15dpa_10up	0.820916	0.000156781	AT4G20020
Gorai.006G229700.2	Gb-10vs15dpa_10up	0.820916	0.000294391	AT5G38460		ALG6, ALG8 glycosyltransferase family
Gorai.009G084100.2	Gb-10vs15dpa_10up	0.82089	0.000807532	AT3G44330
Gorai.002G121700.1	Gb-10vs15dpa_10up	0.820789	0.000138367	AT1G75980		Single hybrid motif superfamily protein
Gorai.009G142000.3	Gb-10vs15dpa_10up	0.820666	0.000156781	AT1G72970	EDA17,HTH	Glucose-methanol-choline (GMC) oxidoreductase family protein
Gorai.009G309100.1	Gb-10vs15dpa_10up	0.820597	0.000720062	AT3G55620	emb1624	Translation initiation factor IF6
Gorai.006G257600.1	Gb-10vs15dpa_10up	0.820593	0.000556581	AT4G15640
Gorai.004G154200.2	Gb-10vs15dpa_10up	0.82059	0.000727795	AT4G01220		Nucleotide-diphospho-sugar transferase family protein
Gorai.001G043700.1	Gb-10vs15dpa_10up	0.820576	0.000799397	AT2G42160	BRIZ1	zinc finger (ubiquitin-hydrolase) domain-containing protein
Gorai.007G168900.3	Gb-10vs15dpa_10up	0.820536	0.000161666	AT2G04520		Nucleic acid-binding, OB-fold-like protein
Gorai.010G063500.2	Gb-10vs15dpa_10up	0.820532	0.000347122	AT5G20180		Ribosomal protein L36
Gorai.003G098100.5	Gb-10vs15dpa_10up	0.820426	8.03e-05	AT1G18700		DNAJ heat shock N-terminal domain-containing protein
Gorai.005G044200.1	Gb-10vs15dpa_10up	0.820421	0.00070194	AT3G22590	CDC73,PHP	PLANT HOMOLOGOUS TO PARAFIBROMIN
Gorai.008G271300.2	Gb-10vs15dpa_10up	0.820413	0.000111931	AT4G27960	UBC9	ubiquitin conjugating enzyme 9
Gorai.N000100.1	Gb-10vs15dpa_10up	0.820406	0.000569414	AT4G17170	AT-RAB2,ATRAB-B1B,ATRAB2A,ATRABB1C,RAB-B1B,RAB2A,RABB1C	RAB GTPase homolog B1C
Gorai.001G054700.1	Gb-10vs15dpa_10up	0.8204	0.000760365	AT5G50920	ATHSP93-V,CLPC,CLPC1,DCA1,HSP93-V	CLPC homologue 1
Gorai.007G157000.7	Gb-10vs15dpa_10up	0.820369	0.000204431	AT4G13030		P-loop containing nucleoside triphosphate hydrolases superfamily protein
Gorai.004G024500.7	Gb-10vs15dpa_10up	0.820355	0.000760365	AT2G26590	RPN13	regulatory particle non-ATPase 13
Gorai.004G013500.1	Gb-10vs15dpa_10up	0.820351	0.000138367	AT3G13580		Ribosomal protein L30/L7 family protein
Gorai.009G031700.2	Gb-10vs15dpa_10up	0.820245	0.000138367	AT4G29735
Gorai.009G004800.1	Gb-10vs15dpa_10up	0.820193	0.000511776	AT2G18900		Transducin/WD40 repeat-like superfamily protein
Gorai.002G183700.2	Gb-10vs15dpa_10up	0.820123	0.000156781	AT1G67360		Rubber elongation factor protein (REF)
Gorai.009G142000.2	Gb-10vs15dpa_10up	0.820123	0.00042212	AT1G72970	EDA17,HTH	Glucose-methanol-choline (GMC) oxidoreductase family protein
Gorai.012G082000.1	Gb-10vs15dpa_10up	0.820091	0.000404371	AT2G44525		Protein of unknown function (DUF498/DUF598)
Gorai.007G189300.1	Gb-10vs15dpa_10up	0.820073	0.000138367	AT3G14430
UAcontig40489	Gb-10vs15dpa_10up	0.820045	0.000156781
Gorai.002G127900.2	Gb-10vs15dpa_10up	0.820035	0.000843252	AT5G42765
Gorai.006G211800.1	Gb-10vs15dpa_10up	0.819975	0.000342917	AT4G22753	ATSMO1,ATSMO1-3,SMO1,SMO1-3	sterol 4-alpha methyl oxidase 1-3
Gorai.005G260200.1	Gb-10vs15dpa_10up	0.819951	0.00070194	AT1G68140		Protein of unknown function (DUF1644)
Gorai.013G137900.1	Gb-10vs15dpa_10up	0.819936	0.000156781	AT1G72170		Domain of unknown function (DUF543)
Gorai.012G009300.1	Gb-10vs15dpa_10up	0.819921	0.00070194	AT5G17050	UGT78D2	UDP-glucosyl transferase 78D2
Gorai.009G269100.5	Gb-10vs15dpa_10up	0.819913	0.000156781	AT4G38510		ATPase, V1 complex, subunit B protein
Gorai.008G154500.5	Gb-10vs15dpa_10up	0.819873	0.000156781	AT4G28390	AAC3,ATAAC3	ADP/ATP carrier 3
Gorai.010G040000.3	Gb-10vs15dpa_10up	0.819806	0.000233969	AT1G34760	GF14 OMICRON,GRF11,RHS5	general regulatory factor 11
Gorai.003G044700.3	Gb-10vs15dpa_10up	0.819798	0.000556581	AT2G22240	ATIPS2,ATMIPS2,MIPS2	myo-inositol-1-phosphate synthase 2
Gorai.002G260400.4	Gb-10vs15dpa_10up	0.819744	0.00097169	AT2G38010		Neutral/alkaline non-lysosomal ceramidase
Gorai.005G095400.2	Gb-10vs15dpa_10up	0.819696	8.03e-05	AT5G65430	14-3-3KAPPA,GF14 KAPPA,GRF8	general regulatory factor 8
Gorai.010G202900.1	Gb-10vs15dpa_10up	0.819683	0.000327505	AT3G12360	ITN1	Ankyrin repeat family protein
Gorai.001G212400.1	Gb-10vs15dpa_10up	0.819666	0.00042212	AT3G10530		Transducin/WD40 repeat-like superfamily protein
Gorai.001G053400.4	Gb-10vs15dpa_10up	0.819664	8.03e-05	AT5G61790	ATCNX1,CNX1	calnexin 1
Gorai.009G312100.1	Gb-10vs15dpa_10up	0.819643	0.000751703	AT3G05070
Gorai.002G243700.1	Gb-10vs15dpa_10up	0.819559	8.03e-05	AT3G52990		Pyruvate kinase family protein
Gorai.008G154500.4	Gb-10vs15dpa_10up	0.819519	0	AT4G28390	AAC3,ATAAC3	ADP/ATP carrier 3
Gorai.009G101000.3	Gb-10vs15dpa_10up	0.819497	0.000111931	AT3G46430
Gorai.009G044500.1	Gb-10vs15dpa_10up	0.819465	0.000233969	AT4G33030	SQD1	sulfoquinovosyldiacylglycerol 1
Gorai.007G014900.1	Gb-10vs15dpa_10up	0.819455	0.000225498	AT5G24170		Got1/Sft2-like vescicle transport protein family
Gorai.006G178800.2	Gb-10vs15dpa_10up	0.81944	0.00042212	AT3G54000
Gorai.010G011800.3	Gb-10vs15dpa_10up	0.819426	0.000225498	AT1G80950		Phospholipid/glycerol acyltransferase family protein
Gorai.005G137000.2	Gb-10vs15dpa_10up	0.819424	0.000156781	AT4G32175		PNAS-3 related
Gorai.002G022900.1	Gb-10vs15dpa_10up	0.819406	0.000161666
Gorai.001G169800.1	Gb-10vs15dpa_10up	0.8194	0.000156781	AT4G00660	ATRH8,RH8	RNAhelicase-like 8
Gorai.012G114200.5	Gb-10vs15dpa_10up	0.81933	0.000327505	AT5G01390		DNAJ heat shock family protein
Gorai.008G199000.1	Gb-10vs15dpa_10up	0.819253	0.000138367	AT2G33040	ATP3	gamma subunit of Mt ATP synthase
Gorai.012G172700.4	Gb-10vs15dpa_10up	0.819216	0.000138367	AT1G10700	PRS3	phosphoribosyl pyrophosphate (PRPP) synthase 3
Gorai.007G042300.1	Gb-10vs15dpa_10up	0.819206	0.000637211	AT1G56110	NOP56	homolog of nucleolar protein NOP56
Gorai.011G016600.4	Gb-10vs15dpa_10up	0.819169	0.000225498	AT4G05320	UBQ10	polyubiquitin 10
Gorai.006G266500.2	Gb-10vs15dpa_10up	0.819164	8.03e-05	AT5G18500		Protein kinase superfamily protein
Gorai.005G111600.2	Gb-10vs15dpa_10up	0.819123	0.000342917	AT1G75670		DNA-directed RNA polymerases
Gorai.009G142000.1	Gb-10vs15dpa_10up	0.819091	0.000179297	AT1G72970	EDA17,HTH	Glucose-methanol-choline (GMC) oxidoreductase family protein
Gorai.008G197900.2	Gb-10vs15dpa_10up	0.819087	0.000751703	AT5G07960
Gorai.001G198400.1	Gb-10vs15dpa_10up	0.819046	0	AT2G17630		Pyridoxal phosphate (PLP)-dependent transferases superfamily protein
Gorai.009G119300.3	Gb-10vs15dpa_10up	0.819039	0	AT1G78900	VHA-A	vacuolar ATP synthase subunit A
Gorai.009G085400.2	Gb-10vs15dpa_10up	0.819013	0.000225498	AT2G27510	ATFD3,FD3	ferredoxin 3
Gorai.008G009500.1	Gb-10vs15dpa_10up	0.819004	0.000556581	AT2G47850		Zinc finger C-x8-C-x5-C-x3-H type family protein
Gorai.001G276200.6	Gb-10vs15dpa_10up	0.818955	0.00097169	AT2G38130	ATMAK3	Acyl-CoA N-acyltransferases (NAT) superfamily protein
Gorai.001G149800.2	Gb-10vs15dpa_10up	0.818933	0.000497227	AT4G01560	MEE49	Ribosomal RNA processing Brix domain protein
Gorai.013G050000.3	Gb-10vs15dpa_10up	0.818827	0.000727795	AT2G14820	NPY2	Phototropic-responsive NPH3 family protein
Gorai.003G140000.1	Gb-10vs15dpa_10up	0.818809	0.000156781	AT5G21060		Glyceraldehyde-3-phosphate dehydrogenase-like family protein
Gorai.006G076400.3	Gb-10vs15dpa_10up	0.8188	0.000204431	AT1G04170	EIF2 GAMMA	eukaryotic translation initiation factor 2 gamma subunit
Gorai.001G135100.2	Gb-10vs15dpa_10up	0.818792	0.000676879	AT5G19370		rhodanese-like domain-containing protein / PPIC-type PPIASE domain-containing protein
Gorai.007G335300.3	Gb-10vs15dpa_10up	0.818775	0.000843252	AT3G14450	CID9	CTC-interacting domain 9
Gorai.006G266500.1	Gb-10vs15dpa_10up	0.818724	0.000156781	AT5G18500		Protein kinase superfamily protein
Gorai.006G041700.3	Gb-10vs15dpa_10up	0.818707	8.03e-05	AT3G01910	AT-SO,AtSO,SOX	sulfite oxidase
Gorai.011G151000.2	Gb-10vs15dpa_10up	0.818691	0.00042212	AT3G23710		Tic22-like family protein
Gorai.009G119300.2	Gb-10vs15dpa_10up	0.818674	0	AT1G78900	VHA-A	vacuolar ATP synthase subunit A
Gorai.007G013400.2	Gb-10vs15dpa_10up	0.818671	0.000473274	AT5G52840		NADH-ubiquinone oxidoreductase-related
Gorai.009G080100.1	Gb-10vs15dpa_10up	0.818633	0.000225498	AT5G20990	B73,CHL6,CNX,CNX1,SIR4	molybdopterin biosynthesis CNX1 protein / molybdenum cofactor biosynthesis enzyme CNX1 (CNX1)
Gorai.009G425200.1	Gb-10vs15dpa_10up	0.818585	0.000676879	AT1G50900		Ankyrin repeat family protein
Gorai.001G188000.3	Gb-10vs15dpa_10up	0.818524	0.000454371	AT3G07140		GPI transamidase component Gpi16 subunit family protein
Gorai.004G108700.2	Gb-10vs15dpa_10up	0.818479	0.000556581	AT1G15690	ATAVP3,AtVHP1;1,AVP-3,AVP1	Inorganic H pyrophosphatase family protein
Gorai.007G280500.2	Gb-10vs15dpa_10up	0.818466	0.000637211	AT3G04560
Gorai.011G156100.1	Gb-10vs15dpa_10up	0.81845	0.000225498	AT5G49210
Gorai.002G127900.1	Gb-10vs15dpa_10up	0.818412	0.000574785	AT5G42765
Gorai.013G211200.1	Gb-10vs15dpa_10up	0.818378	0.000637211	AT5G20590	TBL5	TRICHOME BIREFRINGENCE-LIKE 5
Gorai.001G178700.1	Gb-10vs15dpa_10up	0.81832	0.00042212	AT3G53210		nodulin MtN21 /EamA-like transporter family protein
Gorai.003G163200.2	Gb-10vs15dpa_10up	0.818283	0.000161666	AT4G11820	EMB2778,FKP1,HMGS,MVA1	hydroxymethylglutaryl-CoA synthase / HMG-CoA synthase / 3-hydroxy-3-methylglutaryl coenzyme A synthase
Gorai.011G082100.4	Gb-10vs15dpa_10up	0.818224	0.000497227	AT1G52600		Peptidase S24/S26A/S26B/S26C family protein
Gorai.007G242500.1	Gb-10vs15dpa_10up	0.818181	0	AT4G39690
Gorai.011G213200.4	Gb-10vs15dpa_10up	0.818144	0.000511776	AT1G04940	TIC20	translocon at the inner envelope membrane of chloroplasts 20
Gorai.012G061000.3	Gb-10vs15dpa_10up	0.818105	0.000138367	AT5G14790		ARM repeat superfamily protein
Gorai.008G219000.2	Gb-10vs15dpa_10up	0.818046	0.000138367	AT2G35610	XEG113	xyloglucanase 113
Gorai.009G050900.1	Gb-10vs15dpa_10up	0.81802	0.000342917	AT4G32720	AtLa1,La1	La protein 1
Gorai.007G310000.1	Gb-10vs15dpa_10up	0.817954	0.000727795	AT4G26455	WIP1	WPP domain interacting protein 1
Gorai.009G246700.6	Gb-10vs15dpa_10up	0.817922	0.000294391	AT1G21750	ATPDI5,ATPDIL1-1,PDI5,PDIL1-1	PDI-like 1-1
Gorai.001G012200.4	Gb-10vs15dpa_10up	0.817878	0.000473274	AT5G11900		Translation initiation factor SUI1 family protein
Gorai.009G142000.4	Gb-10vs15dpa_10up	0.817876	0.000294391	AT1G72970	EDA17,HTH	Glucose-methanol-choline (GMC) oxidoreductase family protein
Gorai.004G156900.1	Gb-10vs15dpa_10up	0.817875	0.00042212	AT4G00585
Gorai.007G246300.3	Gb-10vs15dpa_10up	0.817872	0.000843252	AT2G21870	MGP1	copper ion binding;cobalt ion binding;zinc ion binding
Gorai.005G245400.2	Gb-10vs15dpa_10up	0.817776	0.000294391	AT2G16370	THY-1	thymidylate synthase 1
Gorai.006G092100.3	Gb-10vs15dpa_10up	0.817743	0	AT1G30270	ATCIPK23,CIPK23,LKS1,SnRK3.23	CBL-interacting protein kinase 23
Gorai.003G141300.2	Gb-10vs15dpa_10up	0.817628	0.000111931	AT5G60640	ATPDI2,ATPDIL1-4,PDI2,PDIL1-4	PDI-like 1-4
Gorai.008G074300.5	Gb-10vs15dpa_10up	0.817588	0.000225498	AT3G50530	CRK	CDPK-related kinase
Gorai.001G144700.1	Gb-10vs15dpa_10up	0.817456	0.000347122	AT4G02010		Protein kinase superfamily protein
Gorai.008G208100.1	Gb-10vs15dpa_10up	0.817397	0.000233969	AT3G62870		Ribosomal protein L7Ae/L30e/S12e/Gadd45 family protein
Gorai.006G076400.2	Gb-10vs15dpa_10up	0.817396	0	AT1G04170	EIF2 GAMMA	eukaryotic translation initiation factor 2 gamma subunit
Gorai.005G027900.2	Gb-10vs15dpa_10up	0.817314	0.000138367	AT4G29660	EMB2752	embryo defective 2752
Gorai.011G002700.1	Gb-10vs15dpa_10up	0.817303	0.000156781	AT1G50430	7RED,DWF5,LE,PA,ST7R	Ergosterol biosynthesis ERG4/ERG24 family
Gorai.013G065700.5	Gb-10vs15dpa_10up	0.817288	0.000156781	AT2G17390	AKR2B	ankyrin repeat-containing 2B
Gorai.003G092500.1	Gb-10vs15dpa_10up	0.817282	0.000511776
Gorai.005G213000.1	Gb-10vs15dpa_10up	0.817236	0.000751703	AT5G08580		Calcium-binding EF hand family protein
Gorai.004G227600.2	Gb-10vs15dpa_10up	0.817143	0.000342917	AT1G36240		Ribosomal protein L7Ae/L30e/S12e/Gadd45 family protein
Gorai.001G200000.4	Gb-10vs15dpa_10up	0.817123	0.000327505	AT2G17480	ATMLO8,MLO8	Seven transmembrane MLO family protein
Gorai.007G344500.3	Gb-10vs15dpa_10up	0.817107	0.000225498	AT5G27990		Pre-rRNA-processing protein TSR2, conserved region
Gorai.004G227100.4	Gb-10vs15dpa_10up	0.817103	0.000111931	AT1G07890	APX1,ATAPX01,ATAPX1,CS1,MEE6	ascorbate peroxidase 1
Gorai.012G081900.3	Gb-10vs15dpa_10up	0.817092	0.000138367	AT2G44530		Phosphoribosyltransferase family protein
Gorai.011G245600.1	Gb-10vs15dpa_10up	0.817086	0.000342917	AT3G22480	PDF2	prefoldin 2
Gorai.011G035500.2	Gb-10vs15dpa_10up	0.817051	0	AT4G18960	AG	K-box region and MADS-box transcription factor family protein
Gorai.004G258400.1	Gb-10vs15dpa_10up	0.816914	8.03e-05	AT5G17010		Major facilitator superfamily protein
Gorai.009G208400.1	Gb-10vs15dpa_10up	0.816904	0.000138367	AT1G47710		Serine protease inhibitor (SERPIN) family protein
Gorai.012G181300.2	Gb-10vs15dpa_10up	0.816903	0	AT1G23170		Protein of unknown function DUF2359, transmembrane
Gorai.004G216900.3	Gb-10vs15dpa_10up	0.816898	0.000233969	AT5G18400		Cytokine-induced anti-apoptosis inhibitor 1, Fe-S biogenesis
Gorai.007G072500.1	Gb-10vs15dpa_10up	0.816841	0.000233969	AT1G12840	ATVHA-C,DET3	vacuolar ATP synthase subunit C (VATC) / V-ATPase C subunit / vacuolar proton pump C subunit (DET3)
Gorai.010G179800.2	Gb-10vs15dpa_10up	0.816735	0.000727795	AT4G04780	MED21	mediator 21
Gorai.001G141300.1	Gb-10vs15dpa_10up	0.816707	0.00025344	AT2G47510	FUM1	fumarase 1
Gorai.007G069100.3	Gb-10vs15dpa_10up	0.816706	0.000511776	AT3G58730		vacuolar ATP synthase subunit D (VATD) / V-ATPase D subunit / vacuolar proton pump D subunit (VATPD)
Gorai.011G112000.3	Gb-10vs15dpa_10up	0.816678	0.000138367	AT4G39660	AGT2	alanine:glyoxylate aminotransferase 2
Gorai.007G202700.2	Gb-10vs15dpa_10up	0.816674	0.000111931	AT1G75220		Major facilitator superfamily protein
Gorai.008G074300.2	Gb-10vs15dpa_10up	0.816671	0.000342917	AT3G50530	CRK	CDPK-related kinase
Gorai.002G179900.3	Gb-10vs15dpa_10up	0.81666	0.00042212	AT2G01350	QPT	quinolinate phoshoribosyltransferase
Gorai.008G170900.1	Gb-10vs15dpa_10up	0.816652	0.000694323	AT1G14810		semialdehyde dehydrogenase family protein
Gorai.013G035700.1	Gb-10vs15dpa_10up	0.816605	0.000676879	AT4G39200		Ribosomal protein S25 family protein
Gorai.007G307100.2	Gb-10vs15dpa_10up	0.816527	0.000720062	AT1G33410	ATNUP160,NUP160,SAR1	SUPPRESSOR OF AUXIN RESISTANCE1
Gorai.009G285900.2	Gb-10vs15dpa_10up	0.816502	0.000111931	AT1G43170	ARP1,emb2207,RP1,RPL3A	ribosomal protein 1
Gorai.010G187300.1	Gb-10vs15dpa_10up	0.816496	0.00042212	AT5G47550		Cystatin/monellin superfamily protein
Gorai.013G185100.1	Gb-10vs15dpa_10up	0.816488	0.000156781	AT1G64880		Ribosomal protein S5 family protein
Gorai.006G107100.2	Gb-10vs15dpa_10up	0.816468	0.000342917	AT1G80700
Gorai.009G264700.3	Gb-10vs15dpa_10up	0.816437	0.000342917	AT1G35470		SPla/RYanodine receptor (SPRY) domain-containing protein
Gorai.012G025200.7	Gb-10vs15dpa_10up	0.816353	0.000511776	AT3G52180	ATPTPKIS1,ATSEX4,DSP4,SEX4	dual specificity protein phosphatase (DsPTP1) family protein
Gorai.006G009900.1	Gb-10vs15dpa_10up	0.816291	0.000596915	AT5G60980		Nuclear transport factor 2 (NTF2) family protein with RNA binding (RRM-RBD-RNP motifs) domain
Gorai.012G101600.1	Gb-10vs15dpa_10up	0.816287	0.000138367	AT2G37510		RNA-binding (RRM/RBD/RNP motifs) family protein
Gorai.004G132200.4	Gb-10vs15dpa_10up	0.816263	0.000647415	AT4G23940		FtsH extracellular protease family
Gorai.004G112500.3	Gb-10vs15dpa_10up	0.816211	8.03e-05	AT3G25800	PDF1,PP2AA2,PR 65	protein phosphatase 2A subunit A2
Gorai.010G236200.1	Gb-10vs15dpa_10up	0.816188	0	AT1G53900		Eukaryotic translation initiation factor 2B (eIF-2B) family protein
Gorai.008G196500.2	Gb-10vs15dpa_10up	0.816166	0.000342917	AT5G61240		Leucine-rich repeat (LRR) family protein
Gorai.005G191800.3	Gb-10vs15dpa_10up	0.81613	0.00070194	AT1G77420		alpha/beta-Hydrolases superfamily protein
Gorai.003G180700.2	Gb-10vs15dpa_10up	0.816107	0.000751703	AT2G35330		RING/U-box superfamily protein
Gorai.005G100000.1	Gb-10vs15dpa_10up	0.816097	0.000676879	AT1G27700		Syntaxin/t-SNARE family protein
Gorai.003G108600.5	Gb-10vs15dpa_10up	0.816044	0.000569414	AT3G48380		Peptidase C78, ubiquitin fold modifier-specific peptidase 1/ 2
Gorai.011G009200.1	Gb-10vs15dpa_10up	0.815988	0.000272739	AT3G02870	VTC4	Inositol monophosphatase family protein
Gorai.004G024500.9	Gb-10vs15dpa_10up	0.815985	0.00070194	AT2G26590	RPN13	regulatory particle non-ATPase 13
Gorai.013G000900.2	Gb-10vs15dpa_10up	0.815983	0.000179297	AT2G40890	CYP98A3	cytochrome P450, family 98, subfamily A, polypeptide 3
Gorai.003G048200.1	Gb-10vs15dpa_10up	0.815955	0.000458962	AT4G39400	ATBRI1,BIN1,BRI1,CBB2,DWF2	Leucine-rich receptor-like protein kinase family protein
[truncated: 91,917 more rows]
