# Supplementary material for: Metabolomic and transcriptomic insights into how cotton fiber transitions to secondary wall synthesis, represses lignification, and prolongs elongation
Source: BMC Genomics. 2015 Jun 27;16(1):477. doi: 10.1186/s12864-015-1708-9 (PMC4482290; doi:10.1186/s12864-015-1708-9)
Supplement: Additional file 10: — Gh differentially expressed genes across DPA. Transcripts differentially expressed for pairwise comparisons of Gh fiber at 10, 15, 18, 21, and 28 DPA. [file 12864_2015_1708_MOESM10_ESM.xlsx]

## Sheet: GH STAGE DE
Reference_ID	Comparison	Fold Change	q-value	Homologous Arabidopsis Locus	Arabidopsis Gene Name	Annotation
Gorai.007G114200.1	Gh-15vs18dpa_15up	0.568579	0.000336644	AT1G01030	NGA3	AP2/B3-like transcriptional factor family protein
Gorai.007G114200.1	Gh-21vs28dpa_21up	0.651768	1.74e-05	AT1G01030	NGA3	AP2/B3-like transcriptional factor family protein
Gorai.007G114200.1	Gh-28vs10dpa_10up	2.07338	0	AT1G01030	NGA3	AP2/B3-like transcriptional factor family protein
Gorai.001G150500.1	Gh-10vs15dpa_15up	1.61187	0.000126115	AT1G01050	AtPPa1,PPa1	pyrophosphorylase 1
Gorai.001G150500.2	Gh-10vs15dpa_15up	1.73073	0.000153867	AT1G01050	AtPPa1,PPa1	pyrophosphorylase 1
Gorai.001G150500.3	Gh-10vs15dpa_15up	1.59645	0.000461416	AT1G01050	AtPPa1,PPa1	pyrophosphorylase 1
Gorai.001G150500.4	Gh-10vs15dpa_15up	1.71606	8.99e-05	AT1G01050	AtPPa1,PPa1	pyrophosphorylase 1
Gorai.001G150500.5	Gh-10vs15dpa_15up	1.71896	0	AT1G01050	AtPPa1,PPa1	pyrophosphorylase 1
Gorai.001G150500.6	Gh-10vs15dpa_15up	1.50604	0.000442074	AT1G01050	AtPPa1,PPa1	pyrophosphorylase 1
Gorai.008G066900.1	Gh-15vs18dpa_15up	0.782522	0.000336644	AT1G01050	AtPPa1,PPa1	pyrophosphorylase 1
Gorai.008G066900.3	Gh-15vs18dpa_15up	0.763705	0.000755618	AT1G01050	AtPPa1,PPa1	pyrophosphorylase 1
Gorai.008G066900.4	Gh-15vs18dpa_15up	0.804409	0.000336644	AT1G01050	AtPPa1,PPa1	pyrophosphorylase 1
Gorai.008G066900.7	Gh-15vs18dpa_15up	0.798881	0.000944908	AT1G01050	AtPPa1,PPa1	pyrophosphorylase 1
Gorai.001G150500.1	Gh-21vs28dpa_21up	0.246862	0	AT1G01050	AtPPa1,PPa1	pyrophosphorylase 1
Gorai.001G150500.2	Gh-21vs28dpa_21up	0.224668	0	AT1G01050	AtPPa1,PPa1	pyrophosphorylase 1
Gorai.001G150500.3	Gh-21vs28dpa_21up	0.243169	0	AT1G01050	AtPPa1,PPa1	pyrophosphorylase 1
Gorai.001G150500.4	Gh-21vs28dpa_21up	0.223765	0	AT1G01050	AtPPa1,PPa1	pyrophosphorylase 1
Gorai.001G150500.5	Gh-21vs28dpa_21up	0.225868	0	AT1G01050	AtPPa1,PPa1	pyrophosphorylase 1
Gorai.001G150500.6	Gh-21vs28dpa_21up	0.234904	0	AT1G01050	AtPPa1,PPa1	pyrophosphorylase 1
Gorai.008G066900.1	Gh-21vs28dpa_21up	0.674043	0	AT1G01050	AtPPa1,PPa1	pyrophosphorylase 1
Gorai.008G066900.2	Gh-21vs28dpa_21up	0.74937	2.45e-05	AT1G01050	AtPPa1,PPa1	pyrophosphorylase 1
Gorai.008G066900.3	Gh-21vs28dpa_21up	0.751567	7.23e-06	AT1G01050	AtPPa1,PPa1	pyrophosphorylase 1
Gorai.008G066900.4	Gh-21vs28dpa_21up	0.795971	2.81e-05	AT1G01050	AtPPa1,PPa1	pyrophosphorylase 1
Gorai.008G066900.6	Gh-21vs28dpa_21up	0.654567	2.81e-05	AT1G01050	AtPPa1,PPa1	pyrophosphorylase 1
Gorai.008G066900.7	Gh-21vs28dpa_21up	0.73399	2.81e-05	AT1G01050	AtPPa1,PPa1	pyrophosphorylase 1
Gorai.001G150500.1	Gh-28vs10dpa_10up	2.18273	0	AT1G01050	AtPPa1,PPa1	pyrophosphorylase 1
Gorai.001G150500.2	Gh-28vs10dpa_10up	2.39989	0	AT1G01050	AtPPa1,PPa1	pyrophosphorylase 1
Gorai.001G150500.3	Gh-28vs10dpa_10up	2.24285	0	AT1G01050	AtPPa1,PPa1	pyrophosphorylase 1
Gorai.001G150500.4	Gh-28vs10dpa_10up	2.29567	0	AT1G01050	AtPPa1,PPa1	pyrophosphorylase 1
Gorai.001G150500.5	Gh-28vs10dpa_10up	2.38621	0	AT1G01050	AtPPa1,PPa1	pyrophosphorylase 1
Gorai.008G066900.1	Gh-28vs10dpa_10up	1.47488	0	AT1G01050	AtPPa1,PPa1	pyrophosphorylase 1
Gorai.008G066900.2	Gh-28vs10dpa_10up	1.4764	0	AT1G01050	AtPPa1,PPa1	pyrophosphorylase 1
Gorai.008G066900.3	Gh-28vs10dpa_10up	1.44818	0	AT1G01050	AtPPa1,PPa1	pyrophosphorylase 1
Gorai.008G066900.4	Gh-28vs10dpa_10up	1.43856	0	AT1G01050	AtPPa1,PPa1	pyrophosphorylase 1
Gorai.008G066900.6	Gh-28vs10dpa_10up	1.52848	0	AT1G01050	AtPPa1,PPa1	pyrophosphorylase 1
Gorai.008G066900.7	Gh-28vs10dpa_10up	1.52883	0	AT1G01050	AtPPa1,PPa1	pyrophosphorylase 1
Gorai.008G131800.3	Gh-10vs15dpa_10up	0.742612	0.000522793	AT1G01060	LHY,LHY1	Homeodomain-like superfamily protein
Gorai.008G131800.4	Gh-10vs15dpa_10up	0.736847	0.000674424	AT1G01060	LHY,LHY1	Homeodomain-like superfamily protein
Gorai.008G131800.5	Gh-10vs15dpa_10up	0.740235	0.000225008	AT1G01060	LHY,LHY1	Homeodomain-like superfamily protein
Gorai.008G131800.6	Gh-10vs15dpa_10up	0.733693	0.000766196	AT1G01060	LHY,LHY1	Homeodomain-like superfamily protein
Gorai.007G113900.1	Gh-21vs28dpa_28up	1.75755	4.17e-05	AT1G01060	LHY,LHY1	Homeodomain-like superfamily protein
Gorai.007G113900.2	Gh-21vs28dpa_28up	1.84288	3.45e-05	AT1G01060	LHY,LHY1	Homeodomain-like superfamily protein
Gorai.007G113900.3	Gh-21vs28dpa_28up	1.75369	2.76e-05	AT1G01060	LHY,LHY1	Homeodomain-like superfamily protein
Gorai.008G132000.1	Gh-21vs28dpa_28up	1.94124	2.94e-05	AT1G01060	LHY,LHY1	Homeodomain-like superfamily protein
Gorai.008G132000.2	Gh-21vs28dpa_28up	1.95903	3.45e-05	AT1G01060	LHY,LHY1	Homeodomain-like superfamily protein
Gorai.008G132000.3	Gh-21vs28dpa_28up	2.16682	2.76e-05	AT1G01060	LHY,LHY1	Homeodomain-like superfamily protein
Gorai.008G132000.4	Gh-21vs28dpa_28up	2.01578	3.79e-05	AT1G01060	LHY,LHY1	Homeodomain-like superfamily protein
Gorai.008G132000.5	Gh-21vs28dpa_28up	2.01935	2.94e-05	AT1G01060	LHY,LHY1	Homeodomain-like superfamily protein
Gorai.007G113900.1	Gh-28vs10dpa_28up	0.464523	7.88e-06	AT1G01060	LHY,LHY1	Homeodomain-like superfamily protein
Gorai.007G113900.2	Gh-28vs10dpa_28up	0.426497	7.88e-06	AT1G01060	LHY,LHY1	Homeodomain-like superfamily protein
Gorai.007G113900.3	Gh-28vs10dpa_28up	0.483595	0	AT1G01060	LHY,LHY1	Homeodomain-like superfamily protein
Gorai.008G132000.1	Gh-28vs10dpa_28up	0.467811	4.02e-06	AT1G01060	LHY,LHY1	Homeodomain-like superfamily protein
Gorai.008G132000.2	Gh-28vs10dpa_28up	0.463855	4.02e-06	AT1G01060	LHY,LHY1	Homeodomain-like superfamily protein
Gorai.008G132000.3	Gh-28vs10dpa_28up	0.432672	0	AT1G01060	LHY,LHY1	Homeodomain-like superfamily protein
Gorai.008G132000.4	Gh-28vs10dpa_28up	0.455775	7.88e-06	AT1G01060	LHY,LHY1	Homeodomain-like superfamily protein
Gorai.008G132000.5	Gh-28vs10dpa_28up	0.475298	4.02e-06	AT1G01060	LHY,LHY1	Homeodomain-like superfamily protein
Gorai.008G131800.1	Gh-28vs10dpa_10up	2.0835	0	AT1G01060	LHY,LHY1	Homeodomain-like superfamily protein
Gorai.008G131800.2	Gh-28vs10dpa_10up	2.05694	0	AT1G01060	LHY,LHY1	Homeodomain-like superfamily protein
Gorai.008G131800.3	Gh-28vs10dpa_10up	2.22366	0	AT1G01060	LHY,LHY1	Homeodomain-like superfamily protein
Gorai.008G131800.4	Gh-28vs10dpa_10up	2.11594	0	AT1G01060	LHY,LHY1	Homeodomain-like superfamily protein
Gorai.008G131800.5	Gh-28vs10dpa_10up	2.32814	0	AT1G01060	LHY,LHY1	Homeodomain-like superfamily protein
Gorai.008G131800.6	Gh-28vs10dpa_10up	2.07298	0	AT1G01060	LHY,LHY1	Homeodomain-like superfamily protein
Gorai.008G130900.1	Gh-10vs15dpa_10up	0.728055	0.000163406	AT1G01090	PDH-E1 ALPHA	pyruvate dehydrogenase E1 alpha
Gorai.008G131200.1	Gh-10vs15dpa_10up	0.559303	0.000171366	AT1G01090	PDH-E1 ALPHA	pyruvate dehydrogenase E1 alpha
Gorai.008G208500.1	Gh-10vs15dpa_10up	0.513116	0	AT1G01090	PDH-E1 ALPHA	pyruvate dehydrogenase E1 alpha
Gorai.007G112900.2	Gh-10vs15dpa_15up	1.12325	0.000862887	AT1G01090	PDH-E1 ALPHA	pyruvate dehydrogenase E1 alpha
Gorai.007G112900.1	Gh-15vs18dpa_15up	0.873681	0.000500187	AT1G01090	PDH-E1 ALPHA	pyruvate dehydrogenase E1 alpha
Gorai.008G208500.1	Gh-21vs28dpa_21up	0.973486	2.81e-05	AT1G01090	PDH-E1 ALPHA	pyruvate dehydrogenase E1 alpha
Gorai.007G112900.1	Gh-21vs28dpa_28up	1.22429	6.62e-05	AT1G01090	PDH-E1 ALPHA	pyruvate dehydrogenase E1 alpha
Gorai.007G112900.2	Gh-21vs28dpa_28up	1.12891	2.76e-05	AT1G01090	PDH-E1 ALPHA	pyruvate dehydrogenase E1 alpha
Gorai.008G130900.1	Gh-21vs28dpa_28up	2.34291	0	AT1G01090	PDH-E1 ALPHA	pyruvate dehydrogenase E1 alpha
Gorai.008G131200.1	Gh-21vs28dpa_28up	1.5534	7.34e-05	AT1G01090	PDH-E1 ALPHA	pyruvate dehydrogenase E1 alpha
Gorai.007G112900.1	Gh-28vs10dpa_28up	0.812024	7.88e-06	AT1G01090	PDH-E1 ALPHA	pyruvate dehydrogenase E1 alpha
Gorai.007G112900.2	Gh-28vs10dpa_28up	0.833164	0	AT1G01090	PDH-E1 ALPHA	pyruvate dehydrogenase E1 alpha
Gorai.008G130900.1	Gh-28vs10dpa_28up	0.690258	4.02e-06	AT1G01090	PDH-E1 ALPHA	pyruvate dehydrogenase E1 alpha
Gorai.008G131200.1	Gh-28vs10dpa_10up	1.12484	0	AT1G01090	PDH-E1 ALPHA	pyruvate dehydrogenase E1 alpha
Gorai.008G208500.1	Gh-28vs10dpa_10up	1.98871	0	AT1G01090	PDH-E1 ALPHA	pyruvate dehydrogenase E1 alpha
Gorai.008G208600.1	Gh-21vs28dpa_21up	0.0204249	0	AT1G01110	IQD18	IQ-domain 18
Gorai.008G208600.1	Gh-28vs10dpa_10up	57.2926	0	AT1G01110	IQD18	IQ-domain 18
Gorai.008G129800.1	Gh-10vs15dpa_10up	0.718091	8.28e-05	AT1G01120	KCS1	3-ketoacyl-CoA synthase 1
Gorai.008G129800.1	Gh-15vs18dpa_15up	0.453816	0.000336644	AT1G01120	KCS1	3-ketoacyl-CoA synthase 1
Gorai.008G129800.1	Gh-21vs28dpa_21up	0.0386311	2.81e-05	AT1G01120	KCS1	3-ketoacyl-CoA synthase 1
Gorai.008G129800.1	Gh-28vs10dpa_10up	42.5475	0	AT1G01120	KCS1	3-ketoacyl-CoA synthase 1
Gorai.007G112100.2	Gh-10vs15dpa_15up	1.45978	0.000420061	AT1G01140	CIPK9,PKS6,SnRK3.12	CBL-interacting protein kinase 9
Gorai.007G112100.1	Gh-21vs28dpa_21up	0.255767	1.5e-05	AT1G01140	CIPK9,PKS6,SnRK3.12	CBL-interacting protein kinase 9
Gorai.007G112100.2	Gh-21vs28dpa_21up	0.246592	0	AT1G01140	CIPK9,PKS6,SnRK3.12	CBL-interacting protein kinase 9
Gorai.007G112100.3	Gh-21vs28dpa_21up	0.297698	7.23e-06	AT1G01140	CIPK9,PKS6,SnRK3.12	CBL-interacting protein kinase 9
Gorai.007G112100.4	Gh-21vs28dpa_21up	0.276291	0	AT1G01140	CIPK9,PKS6,SnRK3.12	CBL-interacting protein kinase 9
Gorai.007G112100.5	Gh-21vs28dpa_21up	0.257713	0	AT1G01140	CIPK9,PKS6,SnRK3.12	CBL-interacting protein kinase 9
Gorai.007G112100.6	Gh-21vs28dpa_21up	0.31998	1.5e-05	AT1G01140	CIPK9,PKS6,SnRK3.12	CBL-interacting protein kinase 9
Gorai.007G112100.1	Gh-28vs10dpa_10up	2.7338	0	AT1G01140	CIPK9,PKS6,SnRK3.12	CBL-interacting protein kinase 9
Gorai.007G112100.5	Gh-28vs10dpa_10up	2.85326	0	AT1G01140	CIPK9,PKS6,SnRK3.12	CBL-interacting protein kinase 9
Gorai.007G112100.6	Gh-28vs10dpa_10up	2.44069	0	AT1G01140	CIPK9,PKS6,SnRK3.12	CBL-interacting protein kinase 9
Gorai.002G230600.1	Gh-10vs15dpa_10up	0.656825	5.7e-05	AT1G01170		Protein of unknown function (DUF1138)
Gorai.002G230600.2	Gh-10vs15dpa_10up	0.654747	0.000163406	AT1G01170		Protein of unknown function (DUF1138)
Gorai.002G230600.3	Gh-10vs15dpa_10up	0.700313	0.000336394	AT1G01170		Protein of unknown function (DUF1138)
Gorai.002G230600.2	Gh-15vs18dpa_15up	0.858517	0.000432978	AT1G01170		Protein of unknown function (DUF1138)
Gorai.002G230600.3	Gh-15vs18dpa_15up	0.817936	0.000631207	AT1G01170		Protein of unknown function (DUF1138)
Gorai.002G230600.1	Gh-21vs28dpa_21up	0.810217	2.81e-05	AT1G01170		Protein of unknown function (DUF1138)
Gorai.002G230600.2	Gh-21vs28dpa_21up	0.782612	2.81e-05	AT1G01170		Protein of unknown function (DUF1138)
Gorai.002G230600.3	Gh-21vs28dpa_21up	0.838856	2.81e-05	AT1G01170		Protein of unknown function (DUF1138)
Gorai.006G137200.1	Gh-21vs28dpa_21up	0.781676	2.81e-05	AT1G01170		Protein of unknown function (DUF1138)
Gorai.006G137200.2	Gh-21vs28dpa_21up	0.756347	2.81e-05	AT1G01170		Protein of unknown function (DUF1138)
Gorai.002G230600.1	Gh-28vs10dpa_10up	2.13212	0	AT1G01170		Protein of unknown function (DUF1138)
Gorai.002G230600.2	Gh-28vs10dpa_10up	2.14876	0	AT1G01170		Protein of unknown function (DUF1138)
Gorai.002G230600.3	Gh-28vs10dpa_10up	1.94389	0	AT1G01170		Protein of unknown function (DUF1138)
Gorai.006G137200.1	Gh-28vs10dpa_10up	1.68627	0	AT1G01170		Protein of unknown function (DUF1138)
Gorai.006G137200.2	Gh-28vs10dpa_10up	1.75443	0	AT1G01170		Protein of unknown function (DUF1138)
Gorai.008G129200.1	Gh-15vs18dpa_18up	6.70586	0.000205073	AT1G01180		S-adenosyl-L-methionine-dependent methyltransferases superfamily protein
Gorai.001G152600.1	Gh-10vs15dpa_15up	17.2861	0	AT1G01200	ATRAB-A3,ATRABA3,RABA3	RAB GTPase homolog A3
Gorai.001G152600.2	Gh-10vs15dpa_15up	18.7883	0	AT1G01200	ATRAB-A3,ATRABA3,RABA3	RAB GTPase homolog A3
Gorai.001G152600.1	Gh-15vs18dpa_15up	0.2906	0.000315871	AT1G01200	ATRAB-A3,ATRABA3,RABA3	RAB GTPase homolog A3
Gorai.001G152600.2	Gh-15vs18dpa_15up	0.302381	0.000336644	AT1G01200	ATRAB-A3,ATRABA3,RABA3	RAB GTPase homolog A3
Gorai.001G152600.1	Gh-21vs28dpa_28up	3.02191	0	AT1G01200	ATRAB-A3,ATRABA3,RABA3	RAB GTPase homolog A3
Gorai.001G152600.2	Gh-21vs28dpa_28up	2.20196	0	AT1G01200	ATRAB-A3,ATRABA3,RABA3	RAB GTPase homolog A3
Gorai.001G152600.1	Gh-28vs10dpa_28up	0.0329096	0	AT1G01200	ATRAB-A3,ATRABA3,RABA3	RAB GTPase homolog A3
Gorai.001G152600.2	Gh-28vs10dpa_28up	0.0430811	0	AT1G01200	ATRAB-A3,ATRABA3,RABA3	RAB GTPase homolog A3
Gorai.001G153000.1	Gh-10vs15dpa_10up	0.374566	0	AT1G01225		NC domain-containing protein-related
Gorai.004G150500.1	Gh-10vs15dpa_10up	0.60095	0	AT1G01225		NC domain-containing protein-related
Gorai.004G150500.1	Gh-21vs28dpa_21up	0.163712	0	AT1G01225		NC domain-containing protein-related
Gorai.001G153000.1	Gh-28vs10dpa_10up	19.5685	0	AT1G01225		NC domain-containing protein-related
Gorai.004G150500.1	Gh-28vs10dpa_10up	9.65153	0	AT1G01225		NC domain-containing protein-related
Gorai.008G126900.1	Gh-10vs15dpa_15up	2.82604	0	AT1G01230		ORMDL family protein
Gorai.008G126900.2	Gh-10vs15dpa_15up	3.15274	0	AT1G01230		ORMDL family protein
Gorai.001G153200.1	Gh-15vs18dpa_18up	1.43872	0.000205073	AT1G01230		ORMDL family protein
Gorai.001G153200.2	Gh-15vs18dpa_18up	1.39591	0	AT1G01230		ORMDL family protein
Gorai.001G153200.1	Gh-21vs28dpa_28up	1.67391	0	AT1G01230		ORMDL family protein
Gorai.001G153200.2	Gh-21vs28dpa_28up	1.54118	2.76e-05	AT1G01230		ORMDL family protein
Gorai.008G126900.2	Gh-21vs28dpa_28up	1.23088	0.000239373	AT1G01230		ORMDL family protein
Gorai.001G153200.1	Gh-28vs10dpa_28up	0.459965	0	AT1G01230		ORMDL family protein
Gorai.001G153200.2	Gh-28vs10dpa_28up	0.470716	0	AT1G01230		ORMDL family protein
Gorai.008G126900.1	Gh-28vs10dpa_28up	0.259581	0	AT1G01230		ORMDL family protein
Gorai.008G126900.2	Gh-28vs10dpa_28up	0.25274	0	AT1G01230		ORMDL family protein
Gorai.007G109400.1	Gh-10vs15dpa_10up	0.76267	0.000181518	AT1G01250		Integrase-type DNA-binding superfamily protein
Gorai.008G126000.1	Gh-15vs18dpa_15up	0.292141	0.000500187	AT1G01250		Integrase-type DNA-binding superfamily protein
Gorai.007G109400.1	Gh-21vs28dpa_21up	0.157649	0	AT1G01250		Integrase-type DNA-binding superfamily protein
Gorai.007G109400.1	Gh-28vs10dpa_10up	10.1866	0	AT1G01250		Integrase-type DNA-binding superfamily protein
Gorai.008G126000.1	Gh-28vs10dpa_10up	15.9732	0	AT1G01250		Integrase-type DNA-binding superfamily protein
Gorai.007G109300.3	Gh-21vs28dpa_21up	0.476425	2.81e-05	AT1G01260		basic helix-loop-helix (bHLH) DNA-binding superfamily protein
Gorai.007G109300.1	Gh-28vs10dpa_10up	2.205	0	AT1G01260		basic helix-loop-helix (bHLH) DNA-binding superfamily protein
Gorai.007G109300.2	Gh-28vs10dpa_10up	2.19606	0	AT1G01260		basic helix-loop-helix (bHLH) DNA-binding superfamily protein
Gorai.007G109300.3	Gh-28vs10dpa_10up	2.3243	0	AT1G01260		basic helix-loop-helix (bHLH) DNA-binding superfamily protein
Gorai.008G125700.1	Gh-10vs15dpa_10up	0.330995	0	AT1G01300		Eukaryotic aspartyl protease family protein
Gorai.008G125700.1	Gh-28vs10dpa_10up	8.33794	0	AT1G01300		Eukaryotic aspartyl protease family protein
Gorai.008G172400.1	Gh-10vs15dpa_15up	2.43231	0	AT1G01380	ETC1	Homeodomain-like superfamily protein
Gorai.008G172400.2	Gh-10vs15dpa_15up	2.2926	0	AT1G01380	ETC1	Homeodomain-like superfamily protein
Gorai.008G172400.1	Gh-21vs28dpa_21up	0.415746	0	AT1G01380	ETC1	Homeodomain-like superfamily protein
Gorai.008G172400.2	Gh-21vs28dpa_21up	0.397239	7.23e-06	AT1G01380	ETC1	Homeodomain-like superfamily protein
Gorai.008G172400.1	Gh-28vs10dpa_10up	1.01374	0	AT1G01380	ETC1	Homeodomain-like superfamily protein
Gorai.008G172400.2	Gh-28vs10dpa_10up	1.09973	0	AT1G01380	ETC1	Homeodomain-like superfamily protein
Gorai.004G153600.1	Gh-15vs18dpa_15up	0.76786	0.000759621	AT1G01460	ATPIPK11,PIPK11	Phosphatidylinositol-4-phosphate 5-kinase, core
Gorai.004G153600.1	Gh-21vs28dpa_21up	0.210436	0	AT1G01460	ATPIPK11,PIPK11	Phosphatidylinositol-4-phosphate 5-kinase, core
Gorai.004G153600.1	Gh-28vs10dpa_10up	5.6618	0	AT1G01460	ATPIPK11,PIPK11	Phosphatidylinositol-4-phosphate 5-kinase, core
Gorai.007G103700.1	Gh-10vs15dpa_10up	0.512836	0	AT1G01470	LEA14,LSR3	Late embryogenesis abundant protein
Gorai.007G103700.2	Gh-10vs15dpa_10up	0.608686	0.000104068	AT1G01470	LEA14,LSR3	Late embryogenesis abundant protein
Gorai.001G157400.1	Gh-10vs15dpa_15up	2.04162	0.000108554	AT1G01470	LEA14,LSR3	Late embryogenesis abundant protein
Gorai.007G103700.1	Gh-15vs18dpa_15up	0.362307	0.000336644	AT1G01470	LEA14,LSR3	Late embryogenesis abundant protein
Gorai.007G103700.2	Gh-15vs18dpa_15up	0.305363	0.000432978	AT1G01470	LEA14,LSR3	Late embryogenesis abundant protein
Gorai.001G157400.1	Gh-15vs18dpa_18up	2.29474	0.000205073	AT1G01470	LEA14,LSR3	Late embryogenesis abundant protein
Gorai.001G157400.1	Gh-21vs28dpa_21up	0.528607	2.81e-05	AT1G01470	LEA14,LSR3	Late embryogenesis abundant protein
Gorai.007G103700.1	Gh-21vs28dpa_21up	0.0227969	0	AT1G01470	LEA14,LSR3	Late embryogenesis abundant protein
Gorai.001G157400.1	Gh-28vs10dpa_28up	0.539693	0	AT1G01470	LEA14,LSR3	Late embryogenesis abundant protein
Gorai.007G103700.1	Gh-28vs10dpa_10up	98.186	0	AT1G01470	LEA14,LSR3	Late embryogenesis abundant protein
Gorai.007G103700.2	Gh-28vs10dpa_10up	120.292	0	AT1G01470	LEA14,LSR3	Late embryogenesis abundant protein
Gorai.004G160000.1	Gh-10vs15dpa_10up	0.658996	0	AT1G01490		Heavy metal transport/detoxification superfamily protein
Gorai.004G160000.2	Gh-10vs15dpa_10up	0.711986	0.000637841	AT1G01490		Heavy metal transport/detoxification superfamily protein
Gorai.004G160000.3	Gh-10vs15dpa_10up	0.710405	0.000461416	AT1G01490		Heavy metal transport/detoxification superfamily protein
Gorai.008G119800.1	Gh-21vs28dpa_21up	0.282176	1.03e-05	AT1G01490		Heavy metal transport/detoxification superfamily protein
Gorai.008G119800.2	Gh-21vs28dpa_21up	0.290783	7.23e-06	AT1G01490		Heavy metal transport/detoxification superfamily protein
Gorai.008G274100.2	Gh-21vs28dpa_21up	0.0970679	2.81e-05	AT1G01490		Heavy metal transport/detoxification superfamily protein
Gorai.001G157300.1	Gh-21vs28dpa_28up	4.93077	3.79e-05	AT1G01490		Heavy metal transport/detoxification superfamily protein
Gorai.001G157300.2	Gh-21vs28dpa_28up	5.06034	6.3e-05	AT1G01490		Heavy metal transport/detoxification superfamily protein
Gorai.001G157300.3	Gh-21vs28dpa_28up	4.53053	5.24e-05	AT1G01490		Heavy metal transport/detoxification superfamily protein
Gorai.004G160000.1	Gh-21vs28dpa_28up	1.31461	8.76e-05	AT1G01490		Heavy metal transport/detoxification superfamily protein
Gorai.004G160000.2	Gh-21vs28dpa_28up	1.37642	8.41e-05	AT1G01490		Heavy metal transport/detoxification superfamily protein
Gorai.004G160000.3	Gh-21vs28dpa_28up	1.55906	1.32e-05	AT1G01490		Heavy metal transport/detoxification superfamily protein
Gorai.001G157300.1	Gh-28vs10dpa_28up	0.110024	4.02e-06	AT1G01490		Heavy metal transport/detoxification superfamily protein
Gorai.001G157300.2	Gh-28vs10dpa_28up	0.140691	7.88e-06	AT1G01490		Heavy metal transport/detoxification superfamily protein
Gorai.001G157300.3	Gh-28vs10dpa_28up	0.0912186	7.88e-06	AT1G01490		Heavy metal transport/detoxification superfamily protein
Gorai.004G160000.3	Gh-28vs10dpa_28up	0.780672	1.86e-05	AT1G01490		Heavy metal transport/detoxification superfamily protein
Gorai.008G119800.1	Gh-28vs10dpa_10up	4.46431	0	AT1G01490		Heavy metal transport/detoxification superfamily protein
Gorai.008G119800.2	Gh-28vs10dpa_10up	4.19692	0	AT1G01490		Heavy metal transport/detoxification superfamily protein
Gorai.004G159900.1	Gh-10vs15dpa_15up	1.30063	0	AT1G01500		Erythronate-4-phosphate dehydrogenase family protein
Gorai.004G159900.2	Gh-10vs15dpa_15up	1.27757	8.99e-05	AT1G01500		Erythronate-4-phosphate dehydrogenase family protein
Gorai.007G103100.1	Gh-10vs15dpa_15up	1.50784	0	AT1G01500		Erythronate-4-phosphate dehydrogenase family protein
Gorai.004G159900.1	Gh-21vs28dpa_21up	0.663168	1.5e-05	AT1G01500		Erythronate-4-phosphate dehydrogenase family protein
Gorai.004G159900.2	Gh-21vs28dpa_21up	0.662657	1.03e-05	AT1G01500		Erythronate-4-phosphate dehydrogenase family protein
Gorai.007G103100.1	Gh-21vs28dpa_21up	0.718483	0	AT1G01500		Erythronate-4-phosphate dehydrogenase family protein
Gorai.007G103100.1	Gh-28vs10dpa_28up	0.881761	4.02e-06	AT1G01500		Erythronate-4-phosphate dehydrogenase family protein
Gorai.004G159900.1	Gh-28vs10dpa_10up	1.2131	0	AT1G01500		Erythronate-4-phosphate dehydrogenase family protein
Gorai.004G159900.2	Gh-28vs10dpa_10up	1.26574	0	AT1G01500		Erythronate-4-phosphate dehydrogenase family protein
Gorai.007G103000.1	Gh-10vs15dpa_10up	0.776942	0.000163406	AT1G01510	AN	NAD(P)-binding Rossmann-fold superfamily protein
Gorai.004G159800.1	Gh-10vs15dpa_15up	1.16337	0.000392773	AT1G01510	AN	NAD(P)-binding Rossmann-fold superfamily protein
Gorai.007G103000.1	Gh-21vs28dpa_21up	0.672157	2.81e-05	AT1G01510	AN	NAD(P)-binding Rossmann-fold superfamily protein
Gorai.007G103000.2	Gh-21vs28dpa_21up	0.666105	2.81e-05	AT1G01510	AN	NAD(P)-binding Rossmann-fold superfamily protein
Gorai.004G159800.1	Gh-21vs28dpa_28up	1.21642	0.000208564	AT1G01510	AN	NAD(P)-binding Rossmann-fold superfamily protein
Gorai.004G159800.2	Gh-21vs28dpa_28up	1.18073	0.000369966	AT1G01510	AN	NAD(P)-binding Rossmann-fold superfamily protein
Gorai.004G159800.1	Gh-28vs10dpa_28up	0.73237	7.88e-06	AT1G01510	AN	NAD(P)-binding Rossmann-fold superfamily protein
Gorai.004G159800.2	Gh-28vs10dpa_28up	0.712131	7.88e-06	AT1G01510	AN	NAD(P)-binding Rossmann-fold superfamily protein
Gorai.007G103000.1	Gh-28vs10dpa_10up	2.04393	0	AT1G01510	AN	NAD(P)-binding Rossmann-fold superfamily protein
Gorai.007G103000.2	Gh-28vs10dpa_10up	1.93268	0	AT1G01510	AN	NAD(P)-binding Rossmann-fold superfamily protein
Gorai.008G119900.1	Gh-15vs18dpa_15up	0.645289	0.000486722	AT1G01540		Protein kinase superfamily protein
Gorai.008G119900.2	Gh-15vs18dpa_15up	0.619398	0.000315871	AT1G01540		Protein kinase superfamily protein
Gorai.008G119900.3	Gh-15vs18dpa_15up	0.678382	0.000722943	AT1G01540		Protein kinase superfamily protein
Gorai.008G119900.4	Gh-15vs18dpa_15up	0.628159	0.000315871	AT1G01540		Protein kinase superfamily protein
Gorai.008G119900.4	Gh-18vs21dpa_21up	1.49354	0	AT1G01540		Protein kinase superfamily protein
Gorai.008G119900.1	Gh-21vs28dpa_21up	0.409837	0	AT1G01540		Protein kinase superfamily protein
Gorai.008G119900.2	Gh-21vs28dpa_21up	0.40806	0	AT1G01540		Protein kinase superfamily protein
Gorai.008G119900.3	Gh-21vs28dpa_21up	0.394765	7.23e-06	AT1G01540		Protein kinase superfamily protein
Gorai.008G119900.4	Gh-21vs28dpa_21up	0.354612	0	AT1G01540		Protein kinase superfamily protein
Gorai.007G102400.1	Gh-21vs28dpa_28up	2.0509	0	AT1G01540		Protein kinase superfamily protein
Gorai.007G102400.2	Gh-21vs28dpa_28up	2.03139	2.76e-05	AT1G01540		Protein kinase superfamily protein
Gorai.007G102400.3	Gh-21vs28dpa_28up	1.93769	3.45e-05	AT1G01540		Protein kinase superfamily protein
Gorai.007G102400.1	Gh-28vs10dpa_28up	0.665229	7.88e-06	AT1G01540		Protein kinase superfamily protein
Gorai.007G102400.2	Gh-28vs10dpa_28up	0.66479	1.68e-05	AT1G01540		Protein kinase superfamily protein
Gorai.007G102400.3	Gh-28vs10dpa_28up	0.669609	3.65e-05	AT1G01540		Protein kinase superfamily protein
Gorai.008G119900.1	Gh-28vs10dpa_10up	2.7777	0	AT1G01540		Protein kinase superfamily protein
Gorai.008G119900.2	Gh-28vs10dpa_10up	2.88835	0	AT1G01540		Protein kinase superfamily protein
Gorai.008G119900.3	Gh-28vs10dpa_10up	2.94588	0	AT1G01540		Protein kinase superfamily protein
Gorai.008G119900.4	Gh-28vs10dpa_10up	3.1825	0	AT1G01540		Protein kinase superfamily protein
Gorai.004G159500.2	Gh-10vs15dpa_10up	0.682397	5.7e-05	AT1G01550	BPS1	Protein of unknown function (DUF793)
Gorai.004G159500.3	Gh-10vs15dpa_10up	0.566277	0.000181518	AT1G01550	BPS1	Protein of unknown function (DUF793)
Gorai.004G169100.1	Gh-10vs15dpa_15up	4.18858	0	AT1G01550	BPS1	Protein of unknown function (DUF793)
Gorai.004G169100.1	Gh-15vs18dpa_18up	2.07424	0	AT1G01550	BPS1	Protein of unknown function (DUF793)
Gorai.004G159500.2	Gh-21vs28dpa_21up	0.441794	0	AT1G01550	BPS1	Protein of unknown function (DUF793)
Gorai.004G159500.3	Gh-21vs28dpa_21up	0.413525	1.5e-05	AT1G01550	BPS1	Protein of unknown function (DUF793)
Gorai.004G169100.1	Gh-21vs28dpa_28up	2.12505	2.43e-05	AT1G01550	BPS1	Protein of unknown function (DUF793)
Gorai.004G169100.1	Gh-28vs10dpa_28up	0.0820415	0	AT1G01550	BPS1	Protein of unknown function (DUF793)
Gorai.004G159500.2	Gh-28vs10dpa_10up	3.35483	0	AT1G01550	BPS1	Protein of unknown function (DUF793)
Gorai.004G159500.3	Gh-28vs10dpa_10up	3.88795	0	AT1G01550	BPS1	Protein of unknown function (DUF793)
Gorai.001G053800.1	Gh-10vs15dpa_10up	0.86654	5.7e-05	AT1G01630		Sec14p-like phosphatidylinositol transfer family protein
Gorai.001G053800.2	Gh-10vs15dpa_10up	0.938841	0.000862887	AT1G01630		Sec14p-like phosphatidylinositol transfer family protein
Gorai.001G053800.3	Gh-10vs15dpa_10up	0.879852	0.000128736	AT1G01630		Sec14p-like phosphatidylinositol transfer family protein
Gorai.001G053800.4	Gh-10vs15dpa_10up	0.93621	0.00011104	AT1G01630		Sec14p-like phosphatidylinositol transfer family protein
Gorai.002G021200.1	Gh-10vs15dpa_10up	0.669398	0.000302755	AT1G01630		Sec14p-like phosphatidylinositol transfer family protein
Gorai.002G021200.2	Gh-10vs15dpa_10up	0.723969	0.000209915	AT1G01630		Sec14p-like phosphatidylinositol transfer family protein
Gorai.002G021200.3	Gh-10vs15dpa_10up	0.718106	0.000637841	AT1G01630		Sec14p-like phosphatidylinositol transfer family protein
Gorai.002G021200.7	Gh-10vs15dpa_10up	0.740424	0.000494551	AT1G01630		Sec14p-like phosphatidylinositol transfer family protein
Gorai.001G053800.1	Gh-15vs18dpa_15up	0.842643	0.000336644	AT1G01630		Sec14p-like phosphatidylinositol transfer family protein
Gorai.001G053800.2	Gh-15vs18dpa_15up	0.836109	0.000315871	AT1G01630		Sec14p-like phosphatidylinositol transfer family protein
Gorai.001G053800.3	Gh-15vs18dpa_15up	0.850483	0.000336644	AT1G01630		Sec14p-like phosphatidylinositol transfer family protein
Gorai.001G053800.4	Gh-15vs18dpa_15up	0.830474	0	AT1G01630		Sec14p-like phosphatidylinositol transfer family protein
Gorai.001G053800.5	Gh-15vs18dpa_15up	0.801371	0.000336644	AT1G01630		Sec14p-like phosphatidylinositol transfer family protein
Gorai.003G117000.2	Gh-15vs18dpa_18up	1.3208	0.000807558	AT1G01630		Sec14p-like phosphatidylinositol transfer family protein
Gorai.001G053800.1	Gh-21vs28dpa_21up	0.0240629	0	AT1G01630		Sec14p-like phosphatidylinositol transfer family protein
Gorai.001G053800.2	Gh-21vs28dpa_21up	0.0222214	0	AT1G01630		Sec14p-like phosphatidylinositol transfer family protein
Gorai.001G053800.3	Gh-21vs28dpa_21up	0.019744	0	AT1G01630		Sec14p-like phosphatidylinositol transfer family protein
Gorai.001G053800.4	Gh-21vs28dpa_21up	0.0165792	0	AT1G01630		Sec14p-like phosphatidylinositol transfer family protein
Gorai.001G053800.5	Gh-21vs28dpa_21up	0.0255062	0	AT1G01630		Sec14p-like phosphatidylinositol transfer family protein
Gorai.002G021200.1	Gh-21vs28dpa_21up	0.34111	0	AT1G01630		Sec14p-like phosphatidylinositol transfer family protein
Gorai.002G021200.2	Gh-21vs28dpa_21up	0.295999	7.23e-06	AT1G01630		Sec14p-like phosphatidylinositol transfer family protein
Gorai.002G021200.3	Gh-21vs28dpa_21up	0.390664	1.5e-05	AT1G01630		Sec14p-like phosphatidylinositol transfer family protein
Gorai.002G021200.6	Gh-21vs28dpa_21up	0.333428	1.5e-05	AT1G01630		Sec14p-like phosphatidylinositol transfer family protein
Gorai.002G021200.7	Gh-21vs28dpa_21up	0.208326	0	AT1G01630		Sec14p-like phosphatidylinositol transfer family protein
Gorai.003G117000.1	Gh-21vs28dpa_21up	0.183826	0	AT1G01630		Sec14p-like phosphatidylinositol transfer family protein
Gorai.003G117000.2	Gh-21vs28dpa_21up	0.193078	7.23e-06	AT1G01630		Sec14p-like phosphatidylinositol transfer family protein
Gorai.003G117000.3	Gh-21vs28dpa_21up	0.188767	7.23e-06	AT1G01630		Sec14p-like phosphatidylinositol transfer family protein
Gorai.003G117000.4	Gh-21vs28dpa_21up	0.17022	7.23e-06	AT1G01630		Sec14p-like phosphatidylinositol transfer family protein
Gorai.003G117000.5	Gh-21vs28dpa_21up	0.197999	7.23e-06	AT1G01630		Sec14p-like phosphatidylinositol transfer family protein
Gorai.001G053800.1	Gh-28vs10dpa_10up	52.5347	0	AT1G01630		Sec14p-like phosphatidylinositol transfer family protein
Gorai.001G053800.2	Gh-28vs10dpa_10up	56.1847	0	AT1G01630		Sec14p-like phosphatidylinositol transfer family protein
Gorai.001G053800.3	Gh-28vs10dpa_10up	61.9695	0	AT1G01630		Sec14p-like phosphatidylinositol transfer family protein
Gorai.001G053800.4	Gh-28vs10dpa_10up	71.7997	0	AT1G01630		Sec14p-like phosphatidylinositol transfer family protein
Gorai.001G053800.5	Gh-28vs10dpa_10up	50.1273	0	AT1G01630		Sec14p-like phosphatidylinositol transfer family protein
Gorai.002G021200.1	Gh-28vs10dpa_10up	3.83923	0	AT1G01630		Sec14p-like phosphatidylinositol transfer family protein
Gorai.002G021200.2	Gh-28vs10dpa_10up	5.06218	0	AT1G01630		Sec14p-like phosphatidylinositol transfer family protein
Gorai.002G021200.3	Gh-28vs10dpa_10up	3.62222	0	AT1G01630		Sec14p-like phosphatidylinositol transfer family protein
Gorai.002G021200.4	Gh-28vs10dpa_10up	5.57048	0	AT1G01630		Sec14p-like phosphatidylinositol transfer family protein
Gorai.002G021200.5	Gh-28vs10dpa_10up	4.45841	0	AT1G01630		Sec14p-like phosphatidylinositol transfer family protein
Gorai.002G021200.6	Gh-28vs10dpa_10up	4.32452	0	AT1G01630		Sec14p-like phosphatidylinositol transfer family protein
Gorai.002G021200.7	Gh-28vs10dpa_10up	7.22068	0	AT1G01630		Sec14p-like phosphatidylinositol transfer family protein
Gorai.002G021200.8	Gh-28vs10dpa_10up	7.30704	0	AT1G01630		Sec14p-like phosphatidylinositol transfer family protein
Gorai.003G117000.1	Gh-28vs10dpa_10up	3.2583	0	AT1G01630		Sec14p-like phosphatidylinositol transfer family protein
Gorai.003G117000.2	Gh-28vs10dpa_10up	3.25765	0	AT1G01630		Sec14p-like phosphatidylinositol transfer family protein
Gorai.003G117000.3	Gh-28vs10dpa_10up	3.18803	0	AT1G01630		Sec14p-like phosphatidylinositol transfer family protein
Gorai.003G117000.4	Gh-28vs10dpa_10up	3.58752	0	AT1G01630		Sec14p-like phosphatidylinositol transfer family protein
Gorai.003G117000.5	Gh-28vs10dpa_10up	3.07524	0	AT1G01630		Sec14p-like phosphatidylinositol transfer family protein
Gorai.001G169100.1	Gh-10vs15dpa_15up	1.24269	0.000296998	AT1G01650	ATSPPL4,SPPL4	SIGNAL PEPTIDE PEPTIDASE-LIKE 4
Gorai.001G169100.1	Gh-21vs28dpa_21up	0.367645	0	AT1G01650	ATSPPL4,SPPL4	SIGNAL PEPTIDE PEPTIDASE-LIKE 4
Gorai.001G169100.2	Gh-21vs28dpa_21up	0.393583	0	AT1G01650	ATSPPL4,SPPL4	SIGNAL PEPTIDE PEPTIDASE-LIKE 4
Gorai.004G158800.1	Gh-21vs28dpa_21up	0.438428	0	AT1G01650	ATSPPL4,SPPL4	SIGNAL PEPTIDE PEPTIDASE-LIKE 4
Gorai.004G158800.2	Gh-21vs28dpa_21up	0.392843	0	AT1G01650	ATSPPL4,SPPL4	SIGNAL PEPTIDE PEPTIDASE-LIKE 4
Gorai.004G158800.3	Gh-21vs28dpa_21up	0.453894	0	AT1G01650	ATSPPL4,SPPL4	SIGNAL PEPTIDE PEPTIDASE-LIKE 4
Gorai.004G158800.4	Gh-21vs28dpa_21up	0.432003	0	AT1G01650	ATSPPL4,SPPL4	SIGNAL PEPTIDE PEPTIDASE-LIKE 4
Gorai.001G169100.1	Gh-28vs10dpa_10up	2.11479	0	AT1G01650	ATSPPL4,SPPL4	SIGNAL PEPTIDE PEPTIDASE-LIKE 4
Gorai.001G169100.2	Gh-28vs10dpa_10up	1.95448	0	AT1G01650	ATSPPL4,SPPL4	SIGNAL PEPTIDE PEPTIDASE-LIKE 4
Gorai.004G158800.1	Gh-28vs10dpa_10up	1.72097	0	AT1G01650	ATSPPL4,SPPL4	SIGNAL PEPTIDE PEPTIDASE-LIKE 4
Gorai.004G158800.2	Gh-28vs10dpa_10up	1.97697	0	AT1G01650	ATSPPL4,SPPL4	SIGNAL PEPTIDE PEPTIDASE-LIKE 4
Gorai.004G158800.3	Gh-28vs10dpa_10up	1.82159	0	AT1G01650	ATSPPL4,SPPL4	SIGNAL PEPTIDE PEPTIDASE-LIKE 4
Gorai.004G158800.4	Gh-28vs10dpa_10up	1.82079	0	AT1G01650	ATSPPL4,SPPL4	SIGNAL PEPTIDE PEPTIDASE-LIKE 4
Gorai.007G099000.1	Gh-10vs15dpa_10up	0.492569	0	AT1G01710		Acyl-CoA thioesterase family protein
Gorai.007G099000.1	Gh-21vs28dpa_21up	0.445539	0	AT1G01710		Acyl-CoA thioesterase family protein
Gorai.007G099000.1	Gh-28vs10dpa_10up	5.16136	0	AT1G01710		Acyl-CoA thioesterase family protein
Gorai.004G158200.1	Gh-10vs15dpa_10up	0.685605	0.000336394	AT1G01730
Gorai.007G098700.1	Gh-10vs15dpa_10up	0.315349	0	AT1G01730
Gorai.004G158200.1	Gh-21vs28dpa_21up	0.34867	1.5e-05	AT1G01730
Gorai.007G098700.1	Gh-21vs28dpa_21up	0.518296	0	AT1G01730
Gorai.004G158200.1	Gh-28vs10dpa_10up	4.09277	0	AT1G01730
Gorai.007G098700.1	Gh-28vs10dpa_10up	4.91604	0	AT1G01730
Gorai.011G229200.1	Gh-21vs28dpa_21up	0.107013	2.81e-05	AT1G01800		NAD(P)-binding Rossmann-fold superfamily protein
Gorai.011G229200.1	Gh-28vs10dpa_10up	3.61669	0	AT1G01800		NAD(P)-binding Rossmann-fold superfamily protein
Gorai.001G171900.4	Gh-10vs15dpa_15up	1.34994	0.000972375	AT1G01820	PEX11C	peroxin 11c
Gorai.007G095300.2	Gh-15vs18dpa_18up	1.17528	0.000562321	AT1G01820	PEX11C	peroxin 11c
Gorai.001G171900.2	Gh-21vs28dpa_21up	0.78426	2.81e-05	AT1G01820	PEX11C	peroxin 11c
Gorai.001G171900.3	Gh-21vs28dpa_21up	0.82297	2.81e-05	AT1G01820	PEX11C	peroxin 11c
Gorai.001G171900.4	Gh-21vs28dpa_21up	0.724923	2.81e-05	AT1G01820	PEX11C	peroxin 11c
Gorai.001G171900.6	Gh-21vs28dpa_21up	0.837386	2.81e-05	AT1G01820	PEX11C	peroxin 11c
Gorai.007G095300.1	Gh-28vs10dpa_28up	0.799888	1.13e-05	AT1G01820	PEX11C	peroxin 11c
Gorai.007G095300.2	Gh-28vs10dpa_28up	0.753875	7.88e-06	AT1G01820	PEX11C	peroxin 11c
Gorai.007G095300.3	Gh-28vs10dpa_28up	0.787283	0	AT1G01820	PEX11C	peroxin 11c
Gorai.007G095300.4	Gh-28vs10dpa_28up	0.757369	3.65e-05	AT1G01820	PEX11C	peroxin 11c
Gorai.004G156400.1	Gh-10vs15dpa_10up	0.532064	0	AT1G01840
Gorai.004G156400.1	Gh-15vs18dpa_18up	1.63809	0.000205073	AT1G01840
Gorai.004G156400.1	Gh-21vs28dpa_28up	1.72614	0.00024253	AT1G01840
Gorai.004G156300.1	Gh-15vs18dpa_15up	0.829814	0.00085467	AT1G01880		5\'-3\' exonuclease family protein
Gorai.004G156300.1	Gh-21vs28dpa_21up	0.414238	0	AT1G01880		5\'-3\' exonuclease family protein
Gorai.004G156300.2	Gh-21vs28dpa_21up	0.445144	7.23e-06	AT1G01880		5\'-3\' exonuclease family protein
Gorai.004G156300.1	Gh-28vs10dpa_10up	2.5235	0	AT1G01880		5\'-3\' exonuclease family protein
Gorai.004G156300.2	Gh-28vs10dpa_10up	2.30644	0	AT1G01880		5\'-3\' exonuclease family protein
Gorai.008G115400.1	Gh-10vs15dpa_10up	0.519651	0.000862887	AT1G01900	ATSBT1.1,SBTI1.1	subtilase family protein
Gorai.008G115400.1	Gh-21vs28dpa_21up	0.173987	2.81e-05	AT1G01900	ATSBT1.1,SBTI1.1	subtilase family protein
Gorai.008G115400.1	Gh-28vs10dpa_10up	3.77538	0	AT1G01900	ATSBT1.1,SBTI1.1	subtilase family protein
Gorai.001G172700.1	Gh-10vs15dpa_10up	0.569557	0	AT1G01910		P-loop containing nucleoside triphosphate hydrolases superfamily protein
Gorai.004G155900.1	Gh-10vs15dpa_10up	0.727147	0	AT1G01910		P-loop containing nucleoside triphosphate hydrolases superfamily protein
Gorai.004G155900.2	Gh-10vs15dpa_10up	0.754565	0	AT1G01910		P-loop containing nucleoside triphosphate hydrolases superfamily protein
Gorai.008G115800.1	Gh-10vs15dpa_15up	1.80292	0.000108554	AT1G01910		P-loop containing nucleoside triphosphate hydrolases superfamily protein
Gorai.008G115800.1	Gh-15vs18dpa_15up	0.59775	0.000539186	AT1G01910		P-loop containing nucleoside triphosphate hydrolases superfamily protein
Gorai.004G155900.1	Gh-21vs28dpa_21up	0.793032	1.5e-05	AT1G01910		P-loop containing nucleoside triphosphate hydrolases superfamily protein
Gorai.004G155900.2	Gh-21vs28dpa_21up	0.742755	2.81e-05	AT1G01910		P-loop containing nucleoside triphosphate hydrolases superfamily protein
Gorai.008G115800.1	Gh-21vs28dpa_21up	0.968504	2.81e-05	AT1G01910		P-loop containing nucleoside triphosphate hydrolases superfamily protein
Gorai.001G172700.1	Gh-21vs28dpa_28up	1.46444	0.000239373	AT1G01910		P-loop containing nucleoside triphosphate hydrolases superfamily protein
Gorai.001G172700.1	Gh-28vs10dpa_10up	1.3688	0	AT1G01910		P-loop containing nucleoside triphosphate hydrolases superfamily protein
Gorai.004G155900.1	Gh-28vs10dpa_10up	1.69348	0	AT1G01910		P-loop containing nucleoside triphosphate hydrolases superfamily protein
Gorai.004G155900.2	Gh-28vs10dpa_10up	1.69897	0	AT1G01910		P-loop containing nucleoside triphosphate hydrolases superfamily protein
Gorai.004G041400.1	Gh-21vs28dpa_21up	0.938185	2.81e-05	AT1G01930		zinc finger protein-related
Gorai.004G041400.1	Gh-28vs10dpa_10up	1.19581	0	AT1G01930		zinc finger protein-related
Gorai.004G160500.1	Gh-28vs10dpa_10up	6.34698	0	AT1G01940		Cyclophilin-like peptidyl-prolyl cis-trans isomerase family protein
Gorai.004G160500.2	Gh-28vs10dpa_10up	5.38903	0	AT1G01940		Cyclophilin-like peptidyl-prolyl cis-trans isomerase family protein
Gorai.004G041300.1	Gh-10vs15dpa_10up	0.577865	0.000104068	AT1G01950	ARK2	armadillo repeat kinesin 2
Gorai.004G041300.2	Gh-10vs15dpa_10up	0.652269	0.000225008	AT1G01950	ARK2	armadillo repeat kinesin 2
Gorai.002G186700.1	Gh-21vs28dpa_21up	0.447146	1.74e-05	AT1G01950	ARK2	armadillo repeat kinesin 2
Gorai.005G103100.1	Gh-21vs28dpa_21up	0.642195	0	AT1G01950	ARK2	armadillo repeat kinesin 2
Gorai.007G091900.1	Gh-21vs28dpa_21up	0.953745	2.81e-05	AT1G01950	ARK2	armadillo repeat kinesin 2
Gorai.007G091900.2	Gh-21vs28dpa_21up	0.961276	2.81e-05	AT1G01950	ARK2	armadillo repeat kinesin 2
Gorai.002G186700.1	Gh-28vs10dpa_10up	2.05349	0	AT1G01950	ARK2	armadillo repeat kinesin 2
Gorai.004G041300.1	Gh-28vs10dpa_10up	4.98736	0	AT1G01950	ARK2	armadillo repeat kinesin 2
Gorai.004G041300.2	Gh-28vs10dpa_10up	4.55502	0	AT1G01950	ARK2	armadillo repeat kinesin 2
Gorai.005G103100.1	Gh-28vs10dpa_10up	1.82305	0	AT1G01950	ARK2	armadillo repeat kinesin 2
Gorai.007G091900.1	Gh-28vs10dpa_10up	1.27051	0	AT1G01950	ARK2	armadillo repeat kinesin 2
Gorai.007G091900.2	Gh-28vs10dpa_10up	1.21077	0	AT1G01950	ARK2	armadillo repeat kinesin 2
Gorai.004G162700.1	Gh-15vs18dpa_15up	0.775347	0.000336644	AT1G02000	GAE2	UDP-D-glucuronate 4-epimerase 2
Gorai.004G162700.1	Gh-21vs28dpa_21up	0.868085	2.81e-05	AT1G02000	GAE2	UDP-D-glucuronate 4-epimerase 2
Gorai.004G162700.1	Gh-28vs10dpa_10up	1.34281	0	AT1G02000	GAE2	UDP-D-glucuronate 4-epimerase 2
Gorai.001G175400.1	Gh-10vs15dpa_10up	0.643729	0.000171366	AT1G02030		C2H2-like zinc finger protein
Gorai.008G235100.1	Gh-10vs15dpa_10up	0.771547	0.000420061	AT1G02030		C2H2-like zinc finger protein
Gorai.008G235100.1	Gh-15vs18dpa_18up	1.85229	0.000205073	AT1G02030		C2H2-like zinc finger protein
Gorai.001G175400.1	Gh-21vs28dpa_28up	3.52868	2.76e-05	AT1G02030		C2H2-like zinc finger protein
Gorai.008G235100.1	Gh-21vs28dpa_28up	1.60634	0.000174517	AT1G02030		C2H2-like zinc finger protein
Gorai.001G175400.1	Gh-28vs10dpa_28up	0.526271	7.88e-06	AT1G02030		C2H2-like zinc finger protein
Gorai.008G106600.1	Gh-21vs28dpa_28up	104.166	0	AT1G02040		C2H2-type zinc finger family protein
Gorai.008G106600.1	Gh-28vs10dpa_28up	0.000450861	0	AT1G02040		C2H2-type zinc finger family protein
Gorai.005G095300.1	Gh-15vs18dpa_18up	6.01356	0.000205073	AT1G02070
Gorai.005G095300.1	Gh-21vs28dpa_28up	6.87656	3.1e-05	AT1G02070
Gorai.005G095300.1	Gh-28vs10dpa_28up	0.0102621	0	AT1G02070
Gorai.008G107100.1	Gh-21vs28dpa_21up	0.752247	1.5e-05	AT1G02080		transcription regulators
Gorai.008G107100.2	Gh-21vs28dpa_21up	0.779811	1.5e-05	AT1G02080		transcription regulators
Gorai.008G107100.1	Gh-28vs10dpa_10up	1.36704	0	AT1G02080		transcription regulators
Gorai.008G107100.2	Gh-28vs10dpa_10up	1.26942	0	AT1G02080		transcription regulators
Gorai.008G107100.3	Gh-28vs10dpa_10up	1.3779	0	AT1G02080		transcription regulators
Gorai.004G039100.1	Gh-10vs15dpa_10up	0.687494	0	AT1G02090	ATCSN7,COP15,CSN7,FUS5	Proteasome component (PCI) domain protein
Gorai.004G039100.2	Gh-10vs15dpa_10up	0.740623	0.000972375	AT1G02090	ATCSN7,COP15,CSN7,FUS5	Proteasome component (PCI) domain protein
Gorai.004G039100.3	Gh-10vs15dpa_10up	0.655159	0	AT1G02090	ATCSN7,COP15,CSN7,FUS5	Proteasome component (PCI) domain protein
Gorai.004G039100.5	Gh-10vs15dpa_10up	0.675122	0.000637841	AT1G02090	ATCSN7,COP15,CSN7,FUS5	Proteasome component (PCI) domain protein
Gorai.004G039100.6	Gh-10vs15dpa_10up	0.673962	0.000420061	AT1G02090	ATCSN7,COP15,CSN7,FUS5	Proteasome component (PCI) domain protein
Gorai.004G039100.7	Gh-10vs15dpa_10up	0.633227	0.000522793	AT1G02090	ATCSN7,COP15,CSN7,FUS5	Proteasome component (PCI) domain protein
Gorai.007G085900.1	Gh-10vs15dpa_10up	0.757512	0.000163406	AT1G02090	ATCSN7,COP15,CSN7,FUS5	Proteasome component (PCI) domain protein
Gorai.007G085900.2	Gh-10vs15dpa_10up	0.779479	0.000326445	AT1G02090	ATCSN7,COP15,CSN7,FUS5	Proteasome component (PCI) domain protein
Gorai.007G085900.3	Gh-10vs15dpa_10up	0.710695	0.000194166	AT1G02090	ATCSN7,COP15,CSN7,FUS5	Proteasome component (PCI) domain protein
Gorai.007G085900.4	Gh-10vs15dpa_10up	0.756828	0.000209915	AT1G02090	ATCSN7,COP15,CSN7,FUS5	Proteasome component (PCI) domain protein
Gorai.008G108700.2	Gh-10vs15dpa_10up	0.794653	0.000326445	AT1G02090	ATCSN7,COP15,CSN7,FUS5	Proteasome component (PCI) domain protein
Gorai.004G039100.1	Gh-15vs18dpa_15up	0.61097	0.000336644	AT1G02090	ATCSN7,COP15,CSN7,FUS5	Proteasome component (PCI) domain protein
Gorai.004G039100.3	Gh-15vs18dpa_15up	0.671403	0.000689652	AT1G02090	ATCSN7,COP15,CSN7,FUS5	Proteasome component (PCI) domain protein
Gorai.004G039100.6	Gh-15vs18dpa_15up	0.590898	0.000812417	AT1G02090	ATCSN7,COP15,CSN7,FUS5	Proteasome component (PCI) domain protein
Gorai.007G085900.1	Gh-21vs28dpa_21up	0.532161	1.5e-05	AT1G02090	ATCSN7,COP15,CSN7,FUS5	Proteasome component (PCI) domain protein
Gorai.007G085900.2	Gh-21vs28dpa_21up	0.498088	0	AT1G02090	ATCSN7,COP15,CSN7,FUS5	Proteasome component (PCI) domain protein
Gorai.007G085900.3	Gh-21vs28dpa_21up	0.445031	7.23e-06	AT1G02090	ATCSN7,COP15,CSN7,FUS5	Proteasome component (PCI) domain protein
Gorai.007G085900.4	Gh-21vs28dpa_21up	0.501556	0	AT1G02090	ATCSN7,COP15,CSN7,FUS5	Proteasome component (PCI) domain protein
Gorai.008G108700.1	Gh-21vs28dpa_21up	0.781999	2.81e-05	AT1G02090	ATCSN7,COP15,CSN7,FUS5	Proteasome component (PCI) domain protein
Gorai.008G108700.2	Gh-21vs28dpa_21up	0.845712	2.81e-05	AT1G02090	ATCSN7,COP15,CSN7,FUS5	Proteasome component (PCI) domain protein
Gorai.008G108700.3	Gh-21vs28dpa_21up	0.870341	2.81e-05	AT1G02090	ATCSN7,COP15,CSN7,FUS5	Proteasome component (PCI) domain protein
Gorai.008G108700.4	Gh-21vs28dpa_21up	0.775637	2.81e-05	AT1G02090	ATCSN7,COP15,CSN7,FUS5	Proteasome component (PCI) domain protein
Gorai.008G108700.5	Gh-21vs28dpa_21up	0.800239	2.81e-05	AT1G02090	ATCSN7,COP15,CSN7,FUS5	Proteasome component (PCI) domain protein
Gorai.004G039100.1	Gh-28vs10dpa_10up	6.34037	0	AT1G02090	ATCSN7,COP15,CSN7,FUS5	Proteasome component (PCI) domain protein
Gorai.004G039100.2	Gh-28vs10dpa_10up	5.02374	0	AT1G02090	ATCSN7,COP15,CSN7,FUS5	Proteasome component (PCI) domain protein
Gorai.004G039100.3	Gh-28vs10dpa_10up	5.00934	0	AT1G02090	ATCSN7,COP15,CSN7,FUS5	Proteasome component (PCI) domain protein
Gorai.004G039100.5	Gh-28vs10dpa_10up	5.22141	0	AT1G02090	ATCSN7,COP15,CSN7,FUS5	Proteasome component (PCI) domain protein
Gorai.004G039100.6	Gh-28vs10dpa_10up	4.73084	0	AT1G02090	ATCSN7,COP15,CSN7,FUS5	Proteasome component (PCI) domain protein
Gorai.004G039100.7	Gh-28vs10dpa_10up	5.1668	0	AT1G02090	ATCSN7,COP15,CSN7,FUS5	Proteasome component (PCI) domain protein
Gorai.007G085900.1	Gh-28vs10dpa_10up	2.62776	0	AT1G02090	ATCSN7,COP15,CSN7,FUS5	Proteasome component (PCI) domain protein
Gorai.007G085900.2	Gh-28vs10dpa_10up	2.72422	0	AT1G02090	ATCSN7,COP15,CSN7,FUS5	Proteasome component (PCI) domain protein
Gorai.007G085900.3	Gh-28vs10dpa_10up	2.84471	0	AT1G02090	ATCSN7,COP15,CSN7,FUS5	Proteasome component (PCI) domain protein
Gorai.007G085900.4	Gh-28vs10dpa_10up	2.46332	0	AT1G02090	ATCSN7,COP15,CSN7,FUS5	Proteasome component (PCI) domain protein
Gorai.008G108700.1	Gh-28vs10dpa_10up	1.29613	0	AT1G02090	ATCSN7,COP15,CSN7,FUS5	Proteasome component (PCI) domain protein
Gorai.008G108700.2	Gh-28vs10dpa_10up	1.4759	0	AT1G02090	ATCSN7,COP15,CSN7,FUS5	Proteasome component (PCI) domain protein
Gorai.008G108700.3	Gh-28vs10dpa_10up	1.05854	0	AT1G02090	ATCSN7,COP15,CSN7,FUS5	Proteasome component (PCI) domain protein
Gorai.008G108700.4	Gh-28vs10dpa_10up	1.32982	0	AT1G02090	ATCSN7,COP15,CSN7,FUS5	Proteasome component (PCI) domain protein
Gorai.008G108700.5	Gh-28vs10dpa_10up	1.32013	0	AT1G02090	ATCSN7,COP15,CSN7,FUS5	Proteasome component (PCI) domain protein
Gorai.004G039000.2	Gh-10vs15dpa_15up	1.18077	0.000461416	AT1G02100		Leucine carboxyl methyltransferase
Gorai.004G039000.1	Gh-21vs28dpa_21up	0.662999	0	AT1G02100		Leucine carboxyl methyltransferase
Gorai.004G039000.2	Gh-21vs28dpa_21up	0.704069	7.23e-06	AT1G02100		Leucine carboxyl methyltransferase
Gorai.004G039000.3	Gh-21vs28dpa_21up	0.672776	7.23e-06	AT1G02100		Leucine carboxyl methyltransferase
Gorai.004G039000.4	Gh-21vs28dpa_21up	0.686488	2.45e-05	AT1G02100		Leucine carboxyl methyltransferase
Gorai.004G039000.5	Gh-21vs28dpa_21up	0.653285	7.23e-06	AT1G02100		Leucine carboxyl methyltransferase
Gorai.004G039000.1	Gh-28vs10dpa_10up	1.34932	0	AT1G02100		Leucine carboxyl methyltransferase
Gorai.004G039000.2	Gh-28vs10dpa_10up	1.22042	0	AT1G02100		Leucine carboxyl methyltransferase
Gorai.004G039000.3	Gh-28vs10dpa_10up	1.28704	0	AT1G02100		Leucine carboxyl methyltransferase
Gorai.004G039000.4	Gh-28vs10dpa_10up	1.20062	0	AT1G02100		Leucine carboxyl methyltransferase
Gorai.004G039000.5	Gh-28vs10dpa_10up	1.35211	0	AT1G02100		Leucine carboxyl methyltransferase
Gorai.004G166100.1	Gh-10vs15dpa_15up	1.51407	0.000461416	AT1G02120	VAD1	GRAM domain family protein
Gorai.004G166100.2	Gh-10vs15dpa_15up	1.52122	0	AT1G02120	VAD1	GRAM domain family protein
Gorai.004G166100.3	Gh-10vs15dpa_15up	1.51618	0.000108554	AT1G02120	VAD1	GRAM domain family protein
Gorai.004G166100.4	Gh-10vs15dpa_15up	1.47794	0.000674424	AT1G02120	VAD1	GRAM domain family protein
Gorai.004G166100.5	Gh-10vs15dpa_15up	1.51607	8.99e-05	AT1G02120	VAD1	GRAM domain family protein
Gorai.004G166100.6	Gh-10vs15dpa_15up	1.46127	0.000296998	AT1G02120	VAD1	GRAM domain family protein
Gorai.004G166100.7	Gh-10vs15dpa_15up	1.45568	0.000731466	AT1G02120	VAD1	GRAM domain family protein
Gorai.004G166100.3	Gh-15vs18dpa_18up	1.1	0.000790867	AT1G02120	VAD1	GRAM domain family protein
Gorai.004G166100.1	Gh-21vs28dpa_21up	0.86989	2.81e-05	AT1G02120	VAD1	GRAM domain family protein
Gorai.004G166100.2	Gh-21vs28dpa_21up	0.778746	2.11e-05	AT1G02120	VAD1	GRAM domain family protein
Gorai.004G166100.3	Gh-21vs28dpa_21up	0.771475	2.81e-05	AT1G02120	VAD1	GRAM domain family protein
Gorai.004G166100.4	Gh-21vs28dpa_21up	0.810325	1.03e-05	AT1G02120	VAD1	GRAM domain family protein
Gorai.004G166100.5	Gh-21vs28dpa_21up	0.780937	2.81e-05	AT1G02120	VAD1	GRAM domain family protein
Gorai.004G166100.6	Gh-21vs28dpa_21up	0.863109	2.81e-05	AT1G02120	VAD1	GRAM domain family protein
Gorai.004G166100.7	Gh-21vs28dpa_21up	0.890126	2.81e-05	AT1G02120	VAD1	GRAM domain family protein
Gorai.004G166100.1	Gh-28vs10dpa_28up	0.763745	1.86e-05	AT1G02120	VAD1	GRAM domain family protein
Gorai.004G166100.2	Gh-28vs10dpa_28up	0.815417	5.09e-05	AT1G02120	VAD1	GRAM domain family protein
Gorai.004G166100.4	Gh-28vs10dpa_28up	0.803149	0.000375669	AT1G02120	VAD1	GRAM domain family protein
Gorai.004G166100.5	Gh-28vs10dpa_28up	0.810418	6.86e-05	AT1G02120	VAD1	GRAM domain family protein
Gorai.004G166100.6	Gh-28vs10dpa_28up	0.84084	0.000375669	AT1G02120	VAD1	GRAM domain family protein
Gorai.004G166100.7	Gh-28vs10dpa_28up	0.741103	9.01e-05	AT1G02120	VAD1	GRAM domain family protein
Gorai.004G166400.1	Gh-10vs15dpa_10up	0.811293	0.000181518	AT1G02130	ARA-5,ARA5,ATRAB1B,ATRABD2A,RA-5,RABD2A	RAS 5
Gorai.007G029600.2	Gh-10vs15dpa_10up	0.840428	0.000181518	AT1G02130	ARA-5,ARA5,ATRAB1B,ATRABD2A,RA-5,RABD2A	RAS 5
Gorai.007G029600.4	Gh-10vs15dpa_10up	0.862478	0.000766196	AT1G02130	ARA-5,ARA5,ATRAB1B,ATRABD2A,RA-5,RABD2A	RAS 5
Gorai.004G070000.1	Gh-10vs15dpa_15up	1.62742	0	AT1G02130	ARA-5,ARA5,ATRAB1B,ATRABD2A,RA-5,RABD2A	RAS 5
Gorai.004G070000.2	Gh-10vs15dpa_15up	1.69334	0	AT1G02130	ARA-5,ARA5,ATRAB1B,ATRABD2A,RA-5,RABD2A	RAS 5
Gorai.004G070000.3	Gh-10vs15dpa_15up	1.64542	0	AT1G02130	ARA-5,ARA5,ATRAB1B,ATRABD2A,RA-5,RABD2A	RAS 5
Gorai.004G070000.4	Gh-10vs15dpa_15up	1.66746	0	AT1G02130	ARA-5,ARA5,ATRAB1B,ATRABD2A,RA-5,RABD2A	RAS 5
Gorai.004G194200.1	Gh-10vs15dpa_15up	1.53425	0.000135212	AT1G02130	ARA-5,ARA5,ATRAB1B,ATRABD2A,RA-5,RABD2A	RAS 5
Gorai.007G085600.5	Gh-15vs18dpa_15up	0.790948	0.000315871	AT1G02130	ARA-5,ARA5,ATRAB1B,ATRABD2A,RA-5,RABD2A	RAS 5
Gorai.004G070000.2	Gh-15vs18dpa_18up	1.18218	0.000713342	AT1G02130	ARA-5,ARA5,ATRAB1B,ATRABD2A,RA-5,RABD2A	RAS 5
Gorai.004G194200.1	Gh-15vs18dpa_18up	1.73615	0.000205073	AT1G02130	ARA-5,ARA5,ATRAB1B,ATRABD2A,RA-5,RABD2A	RAS 5
Gorai.004G070000.2	Gh-21vs28dpa_21up	0.977499	2.81e-05	AT1G02130	ARA-5,ARA5,ATRAB1B,ATRABD2A,RA-5,RABD2A	RAS 5
Gorai.004G070000.3	Gh-21vs28dpa_21up	0.932558	2.81e-05	AT1G02130	ARA-5,ARA5,ATRAB1B,ATRABD2A,RA-5,RABD2A	RAS 5
Gorai.004G194200.1	Gh-21vs28dpa_21up	0.400944	0	AT1G02130	ARA-5,ARA5,ATRAB1B,ATRABD2A,RA-5,RABD2A	RAS 5
Gorai.007G029600.2	Gh-21vs28dpa_21up	0.480851	0	AT1G02130	ARA-5,ARA5,ATRAB1B,ATRABD2A,RA-5,RABD2A	RAS 5
Gorai.007G029600.4	Gh-21vs28dpa_21up	0.466255	0	AT1G02130	ARA-5,ARA5,ATRAB1B,ATRABD2A,RA-5,RABD2A	RAS 5
Gorai.007G085600.1	Gh-21vs28dpa_21up	0.479763	1.03e-05	AT1G02130	ARA-5,ARA5,ATRAB1B,ATRABD2A,RA-5,RABD2A	RAS 5
Gorai.007G085600.2	Gh-21vs28dpa_21up	0.421005	7.23e-06	AT1G02130	ARA-5,ARA5,ATRAB1B,ATRABD2A,RA-5,RABD2A	RAS 5
Gorai.007G085600.3	Gh-21vs28dpa_21up	0.4768	1.5e-05	AT1G02130	ARA-5,ARA5,ATRAB1B,ATRABD2A,RA-5,RABD2A	RAS 5
Gorai.007G085600.4	Gh-21vs28dpa_21up	0.493709	1.5e-05	AT1G02130	ARA-5,ARA5,ATRAB1B,ATRABD2A,RA-5,RABD2A	RAS 5
Gorai.007G085600.5	Gh-21vs28dpa_21up	0.48173	7.23e-06	AT1G02130	ARA-5,ARA5,ATRAB1B,ATRABD2A,RA-5,RABD2A	RAS 5
Gorai.007G085600.6	Gh-21vs28dpa_21up	0.455547	7.23e-06	AT1G02130	ARA-5,ARA5,ATRAB1B,ATRABD2A,RA-5,RABD2A	RAS 5
Gorai.004G166400.1	Gh-21vs28dpa_28up	1.20685	0.000458024	AT1G02130	ARA-5,ARA5,ATRAB1B,ATRABD2A,RA-5,RABD2A	RAS 5
Gorai.004G070000.1	Gh-28vs10dpa_28up	0.567373	0	AT1G02130	ARA-5,ARA5,ATRAB1B,ATRABD2A,RA-5,RABD2A	RAS 5
Gorai.004G070000.2	Gh-28vs10dpa_28up	0.55636	0	AT1G02130	ARA-5,ARA5,ATRAB1B,ATRABD2A,RA-5,RABD2A	RAS 5
Gorai.004G070000.3	Gh-28vs10dpa_28up	0.581124	0	AT1G02130	ARA-5,ARA5,ATRAB1B,ATRABD2A,RA-5,RABD2A	RAS 5
Gorai.004G070000.4	Gh-28vs10dpa_28up	0.591603	0	AT1G02130	ARA-5,ARA5,ATRAB1B,ATRABD2A,RA-5,RABD2A	RAS 5
Gorai.004G194200.1	Gh-28vs10dpa_10up	1.07489	0	AT1G02130	ARA-5,ARA5,ATRAB1B,ATRABD2A,RA-5,RABD2A	RAS 5
Gorai.007G029600.2	Gh-28vs10dpa_10up	2.55505	0	AT1G02130	ARA-5,ARA5,ATRAB1B,ATRABD2A,RA-5,RABD2A	RAS 5
Gorai.007G029600.4	Gh-28vs10dpa_10up	2.55526	0	AT1G02130	ARA-5,ARA5,ATRAB1B,ATRABD2A,RA-5,RABD2A	RAS 5
Gorai.007G085600.1	Gh-28vs10dpa_10up	2.61399	0	AT1G02130	ARA-5,ARA5,ATRAB1B,ATRABD2A,RA-5,RABD2A	RAS 5
Gorai.007G085600.2	Gh-28vs10dpa_10up	3.11459	0	AT1G02130	ARA-5,ARA5,ATRAB1B,ATRABD2A,RA-5,RABD2A	RAS 5
Gorai.007G085600.3	Gh-28vs10dpa_10up	2.6251	0	AT1G02130	ARA-5,ARA5,ATRAB1B,ATRABD2A,RA-5,RABD2A	RAS 5
Gorai.007G085600.4	Gh-28vs10dpa_10up	2.64359	0	AT1G02130	ARA-5,ARA5,ATRAB1B,ATRABD2A,RA-5,RABD2A	RAS 5
Gorai.007G085600.5	Gh-28vs10dpa_10up	2.65183	0	AT1G02130	ARA-5,ARA5,ATRAB1B,ATRABD2A,RA-5,RABD2A	RAS 5
Gorai.007G085600.6	Gh-28vs10dpa_10up	2.67548	0	AT1G02130	ARA-5,ARA5,ATRAB1B,ATRABD2A,RA-5,RABD2A	RAS 5
Gorai.004G069800.1	Gh-10vs15dpa_10up	0.759991	0.000163406	AT1G02140	HAP1,MAGO,MEE63	mago nashi family protein
Gorai.004G069800.3	Gh-10vs15dpa_10up	0.7098	0.000380456	AT1G02140	HAP1,MAGO,MEE63	mago nashi family protein
Gorai.007G085400.1	Gh-10vs15dpa_15up	1.65033	0	AT1G02140	HAP1,MAGO,MEE63	mago nashi family protein
Gorai.007G085400.2	Gh-10vs15dpa_15up	1.6614	0	AT1G02140	HAP1,MAGO,MEE63	mago nashi family protein
Gorai.007G085400.3	Gh-10vs15dpa_15up	1.55952	0	AT1G02140	HAP1,MAGO,MEE63	mago nashi family protein
Gorai.007G085400.1	Gh-15vs18dpa_15up	0.857802	0.000631207	AT1G02140	HAP1,MAGO,MEE63	mago nashi family protein
Gorai.007G085400.2	Gh-15vs18dpa_15up	0.856374	0.000812417	AT1G02140	HAP1,MAGO,MEE63	mago nashi family protein
Gorai.004G069800.1	Gh-21vs28dpa_21up	0.575028	1.03e-05	AT1G02140	HAP1,MAGO,MEE63	mago nashi family protein
Gorai.004G069800.2	Gh-21vs28dpa_21up	0.55314	1.5e-05	AT1G02140	HAP1,MAGO,MEE63	mago nashi family protein
Gorai.004G069800.3	Gh-21vs28dpa_21up	0.61814	2.11e-05	AT1G02140	HAP1,MAGO,MEE63	mago nashi family protein
Gorai.007G085400.1	Gh-21vs28dpa_21up	0.442234	0	AT1G02140	HAP1,MAGO,MEE63	mago nashi family protein
Gorai.007G085400.2	Gh-21vs28dpa_21up	0.441516	0	AT1G02140	HAP1,MAGO,MEE63	mago nashi family protein
Gorai.007G085400.3	Gh-21vs28dpa_21up	0.419347	0	AT1G02140	HAP1,MAGO,MEE63	mago nashi family protein
Gorai.004G069800.1	Gh-28vs10dpa_10up	2.10253	0	AT1G02140	HAP1,MAGO,MEE63	mago nashi family protein
Gorai.004G069800.2	Gh-28vs10dpa_10up	2.10392	0	AT1G02140	HAP1,MAGO,MEE63	mago nashi family protein
Gorai.004G069800.3	Gh-28vs10dpa_10up	1.9289	0	AT1G02140	HAP1,MAGO,MEE63	mago nashi family protein
Gorai.007G085400.1	Gh-28vs10dpa_10up	1.47466	0	AT1G02140	HAP1,MAGO,MEE63	mago nashi family protein
Gorai.007G085400.2	Gh-28vs10dpa_10up	1.47926	0	AT1G02140	HAP1,MAGO,MEE63	mago nashi family protein
Gorai.007G085400.3	Gh-28vs10dpa_10up	1.48421	0	AT1G02140	HAP1,MAGO,MEE63	mago nashi family protein
Gorai.004G166900.1	Gh-21vs28dpa_21up	0.503699	2.81e-05	AT1G02145	ALG12,EBS4	homolog of asparagine-linked glycosylation 12
Gorai.004G166900.1	Gh-28vs10dpa_10up	2.06104	0	AT1G02145	ALG12,EBS4	homolog of asparagine-linked glycosylation 12
Gorai.008G110500.1	Gh-10vs15dpa_15up	1.37285	0.000592818	AT1G02160		Cox19 family protein (CHCH motif)
Gorai.008G110500.1	Gh-21vs28dpa_21up	0.431524	0	AT1G02160		Cox19 family protein (CHCH motif)
Gorai.008G110500.1	Gh-28vs10dpa_10up	1.58792	0	AT1G02160		Cox19 family protein (CHCH motif)
Gorai.004G167600.3	Gh-10vs15dpa_15up	1.21088	0.000392773	AT1G02170	AMC1,ATMC1,ATMCPB1,LOL3,MCP1B	metacaspase 1
Gorai.005G221400.1	Gh-15vs18dpa_18up	5.6081	0.000330372	AT1G02170	AMC1,ATMC1,ATMCPB1,LOL3,MCP1B	metacaspase 1
Gorai.005G221400.1	Gh-21vs28dpa_21up	0.499028	2.81e-05	AT1G02170	AMC1,ATMC1,ATMCPB1,LOL3,MCP1B	metacaspase 1
Gorai.004G167600.1	Gh-21vs28dpa_28up	1.65038	4.52e-05	AT1G02170	AMC1,ATMC1,ATMCPB1,LOL3,MCP1B	metacaspase 1
Gorai.004G167600.2	Gh-21vs28dpa_28up	1.6048	3.1e-05	AT1G02170	AMC1,ATMC1,ATMCPB1,LOL3,MCP1B	metacaspase 1
Gorai.004G167600.3	Gh-21vs28dpa_28up	1.62403	6.99e-05	AT1G02170	AMC1,ATMC1,ATMCPB1,LOL3,MCP1B	metacaspase 1
Gorai.004G167600.1	Gh-28vs10dpa_28up	0.503546	4.02e-06	AT1G02170	AMC1,ATMC1,ATMCPB1,LOL3,MCP1B	metacaspase 1
Gorai.004G167600.2	Gh-28vs10dpa_28up	0.507795	0	AT1G02170	AMC1,ATMC1,ATMCPB1,LOL3,MCP1B	metacaspase 1
Gorai.004G167600.3	Gh-28vs10dpa_28up	0.503597	7.88e-06	AT1G02170	AMC1,ATMC1,ATMCPB1,LOL3,MCP1B	metacaspase 1
Gorai.010G096500.1	Gh-10vs15dpa_15up	13.646	0	AT1G02180		ferredoxin-related
Gorai.010G096500.2	Gh-10vs15dpa_15up	13.6851	0	AT1G02180		ferredoxin-related
Gorai.007G084300.1	Gh-15vs18dpa_18up	2.47704	0.000755618	AT1G02180		ferredoxin-related
Gorai.009G040600.1	Gh-15vs18dpa_18up	28.3702	0.000713342	AT1G02180		ferredoxin-related
Gorai.010G096500.1	Gh-15vs18dpa_18up	3.27863	0.000429789	AT1G02180		ferredoxin-related
Gorai.010G096500.2	Gh-15vs18dpa_18up	3.37711	0.000247779	AT1G02180		ferredoxin-related
Gorai.007G084300.1	Gh-21vs28dpa_28up	3.06478	0	AT1G02180		ferredoxin-related
Gorai.009G040600.1	Gh-21vs28dpa_28up	109.848	0	AT1G02180		ferredoxin-related
Gorai.010G096500.1	Gh-21vs28dpa_28up	1.75297	0.00019316	AT1G02180		ferredoxin-related
Gorai.010G096500.2	Gh-21vs28dpa_28up	1.75853	0.000188127	AT1G02180		ferredoxin-related
Gorai.007G084300.1	Gh-28vs10dpa_28up	0.383978	0	AT1G02180		ferredoxin-related
Gorai.009G040600.1	Gh-28vs10dpa_28up	0.00195719	0	AT1G02180		ferredoxin-related
Gorai.010G096500.1	Gh-28vs10dpa_28up	0.0254437	0	AT1G02180		ferredoxin-related
Gorai.010G096500.2	Gh-28vs10dpa_28up	0.0243569	0	AT1G02180		ferredoxin-related
Gorai.010G191300.1	Gh-10vs15dpa_10up	0.113798	0	AT1G02205	CER1	Fatty acid hydroxylase superfamily
Gorai.012G081500.1	Gh-10vs15dpa_10up	0.15763	0	AT1G02205	CER1	Fatty acid hydroxylase superfamily
Gorai.012G081500.2	Gh-10vs15dpa_10up	0.154616	0	AT1G02205	CER1	Fatty acid hydroxylase superfamily
Gorai.012G081500.3	Gh-10vs15dpa_10up	0.161389	0	AT1G02205	CER1	Fatty acid hydroxylase superfamily
Gorai.012G081600.1	Gh-10vs15dpa_10up	0.756639	0.000104068	AT1G02205	CER1	Fatty acid hydroxylase superfamily
Gorai.012G081600.2	Gh-10vs15dpa_10up	0.694281	0	AT1G02205	CER1	Fatty acid hydroxylase superfamily
Gorai.012G081600.3	Gh-10vs15dpa_10up	0.690171	0	AT1G02205	CER1	Fatty acid hydroxylase superfamily
Gorai.012G081600.4	Gh-10vs15dpa_10up	0.795812	3.08e-05	AT1G02205	CER1	Fatty acid hydroxylase superfamily
Gorai.012G081600.5	Gh-10vs15dpa_10up	0.789552	0	AT1G02205	CER1	Fatty acid hydroxylase superfamily
Gorai.012G081600.6	Gh-10vs15dpa_10up	0.740014	0	AT1G02205	CER1	Fatty acid hydroxylase superfamily
Gorai.012G081600.7	Gh-10vs15dpa_10up	0.653369	0	AT1G02205	CER1	Fatty acid hydroxylase superfamily
Gorai.012G081600.1	Gh-15vs18dpa_15up	0.396407	0	AT1G02205	CER1	Fatty acid hydroxylase superfamily
Gorai.012G081600.2	Gh-15vs18dpa_15up	0.379237	0	AT1G02205	CER1	Fatty acid hydroxylase superfamily
Gorai.012G081600.3	Gh-15vs18dpa_15up	0.400878	0	AT1G02205	CER1	Fatty acid hydroxylase superfamily
Gorai.012G081600.4	Gh-15vs18dpa_15up	0.359592	0	AT1G02205	CER1	Fatty acid hydroxylase superfamily
Gorai.012G081600.5	Gh-15vs18dpa_15up	0.344417	0	AT1G02205	CER1	Fatty acid hydroxylase superfamily
Gorai.012G081600.6	Gh-15vs18dpa_15up	0.389952	0	AT1G02205	CER1	Fatty acid hydroxylase superfamily
Gorai.012G081600.7	Gh-15vs18dpa_15up	0.40763	0.000336644	AT1G02205	CER1	Fatty acid hydroxylase superfamily
Gorai.012G081600.5	Gh-21vs28dpa_21up	0.97903	2.81e-05	AT1G02205	CER1	Fatty acid hydroxylase superfamily
Gorai.012G081500.1	Gh-21vs28dpa_28up	18.7801	0	AT1G02205	CER1	Fatty acid hydroxylase superfamily
Gorai.012G081500.2	Gh-21vs28dpa_28up	17.9774	0	AT1G02205	CER1	Fatty acid hydroxylase superfamily
Gorai.012G081500.3	Gh-21vs28dpa_28up	17.6068	0	AT1G02205	CER1	Fatty acid hydroxylase superfamily
Gorai.012G081600.1	Gh-21vs28dpa_28up	1.28024	0.000766546	AT1G02205	CER1	Fatty acid hydroxylase superfamily
Gorai.012G081600.2	Gh-21vs28dpa_28up	1.65169	7.34e-05	AT1G02205	CER1	Fatty acid hydroxylase superfamily
Gorai.012G081600.3	Gh-21vs28dpa_28up	1.75346	2.94e-05	AT1G02205	CER1	Fatty acid hydroxylase superfamily
Gorai.012G081600.4	Gh-21vs28dpa_28up	1.23959	0.000484969	AT1G02205	CER1	Fatty acid hydroxylase superfamily
Gorai.012G081600.6	Gh-21vs28dpa_28up	1.25159	0.000528637	AT1G02205	CER1	Fatty acid hydroxylase superfamily
Gorai.012G081600.7	Gh-21vs28dpa_28up	1.88943	2.06e-05	AT1G02205	CER1	Fatty acid hydroxylase superfamily
Gorai.012G081500.1	Gh-28vs10dpa_28up	0.465095	0	AT1G02205	CER1	Fatty acid hydroxylase superfamily
Gorai.012G081500.2	Gh-28vs10dpa_28up	0.460642	0	AT1G02205	CER1	Fatty acid hydroxylase superfamily
Gorai.012G081500.3	Gh-28vs10dpa_28up	0.46981	0	AT1G02205	CER1	Fatty acid hydroxylase superfamily
Gorai.010G191300.1	Gh-28vs10dpa_10up	176.985	0	AT1G02205	CER1	Fatty acid hydroxylase superfamily
Gorai.012G081600.1	Gh-28vs10dpa_10up	1.42336	0	AT1G02205	CER1	Fatty acid hydroxylase superfamily
Gorai.012G081600.2	Gh-28vs10dpa_10up	1.23192	0	AT1G02205	CER1	Fatty acid hydroxylase superfamily
Gorai.012G081600.3	Gh-28vs10dpa_10up	1.21893	0	AT1G02205	CER1	Fatty acid hydroxylase superfamily
Gorai.012G081600.4	Gh-28vs10dpa_10up	1.51692	0	AT1G02205	CER1	Fatty acid hydroxylase superfamily
Gorai.012G081600.5	Gh-28vs10dpa_10up	1.85316	0	AT1G02205	CER1	Fatty acid hydroxylase superfamily
Gorai.012G081600.6	Gh-28vs10dpa_10up	1.52641	0	AT1G02205	CER1	Fatty acid hydroxylase superfamily
Gorai.012G081600.7	Gh-28vs10dpa_10up	1.19877	0	AT1G02205	CER1	Fatty acid hydroxylase superfamily
Gorai.007G011600.1	Gh-10vs15dpa_10up	0.532719	0	AT1G02260		Divalent ion symporter
Gorai.007G011600.2	Gh-10vs15dpa_10up	0.548475	8.28e-05	AT1G02260		Divalent ion symporter
Gorai.007G011700.1	Gh-10vs15dpa_10up	0.549131	0.000104068	AT1G02260		Divalent ion symporter
Gorai.007G011700.2	Gh-10vs15dpa_10up	0.514079	0.000171366	AT1G02260		Divalent ion symporter
Gorai.007G011600.1	Gh-15vs18dpa_15up	0.41447	0.000336644	AT1G02260		Divalent ion symporter
Gorai.007G011600.2	Gh-15vs18dpa_15up	0.416538	0.000336644	AT1G02260		Divalent ion symporter
Gorai.007G011600.1	Gh-21vs28dpa_21up	0.0560187	7.23e-06	AT1G02260		Divalent ion symporter
Gorai.007G011600.1	Gh-28vs10dpa_10up	43.1609	0	AT1G02260		Divalent ion symporter
Gorai.007G011600.2	Gh-28vs10dpa_10up	75.7962	0	AT1G02260		Divalent ion symporter
Gorai.007G011700.1	Gh-28vs10dpa_10up	23.5607	0	AT1G02260		Divalent ion symporter
Gorai.007G011700.2	Gh-28vs10dpa_10up	36.4623	0	AT1G02260		Divalent ion symporter
Gorai.007G114900.5	Gh-15vs18dpa_15up	0.795706	0.000500187	AT1G02280	ATTOC33,PPI1,TOC33	translocon at the outer envelope membrane of chloroplasts 33
Gorai.004G148400.1	Gh-15vs18dpa_18up	1.19788	0.000247779	AT1G02280	ATTOC33,PPI1,TOC33	translocon at the outer envelope membrane of chloroplasts 33
Gorai.004G148400.2	Gh-15vs18dpa_18up	1.25482	0.000625552	AT1G02280	ATTOC33,PPI1,TOC33	translocon at the outer envelope membrane of chloroplasts 33
Gorai.004G148400.1	Gh-21vs28dpa_21up	0.942107	2.81e-05	AT1G02280	ATTOC33,PPI1,TOC33	translocon at the outer envelope membrane of chloroplasts 33
Gorai.004G148400.2	Gh-21vs28dpa_21up	0.915371	2.81e-05	AT1G02280	ATTOC33,PPI1,TOC33	translocon at the outer envelope membrane of chloroplasts 33
Gorai.007G114900.1	Gh-21vs28dpa_21up	0.893028	2.81e-05	AT1G02280	ATTOC33,PPI1,TOC33	translocon at the outer envelope membrane of chloroplasts 33
Gorai.007G114900.2	Gh-21vs28dpa_21up	0.830799	2.81e-05	AT1G02280	ATTOC33,PPI1,TOC33	translocon at the outer envelope membrane of chloroplasts 33
Gorai.007G114900.3	Gh-21vs28dpa_21up	0.8005	2.81e-05	AT1G02280	ATTOC33,PPI1,TOC33	translocon at the outer envelope membrane of chloroplasts 33
Gorai.007G114900.4	Gh-21vs28dpa_21up	0.921801	2.81e-05	AT1G02280	ATTOC33,PPI1,TOC33	translocon at the outer envelope membrane of chloroplasts 33
Gorai.007G114900.5	Gh-21vs28dpa_21up	0.892567	2.81e-05	AT1G02280	ATTOC33,PPI1,TOC33	translocon at the outer envelope membrane of chloroplasts 33
Gorai.007G114900.6	Gh-21vs28dpa_21up	0.794206	2.81e-05	AT1G02280	ATTOC33,PPI1,TOC33	translocon at the outer envelope membrane of chloroplasts 33
Gorai.N022100.1	Gh-21vs28dpa_21up	0.925584	2.81e-05	AT1G02280	ATTOC33,PPI1,TOC33	translocon at the outer envelope membrane of chloroplasts 33
Gorai.N022100.2	Gh-21vs28dpa_21up	0.927213	2.81e-05	AT1G02280	ATTOC33,PPI1,TOC33	translocon at the outer envelope membrane of chloroplasts 33
Gorai.004G148400.1	Gh-28vs10dpa_10up	1.00171	0	AT1G02280	ATTOC33,PPI1,TOC33	translocon at the outer envelope membrane of chloroplasts 33
Gorai.007G114900.1	Gh-28vs10dpa_10up	1.31228	0	AT1G02280	ATTOC33,PPI1,TOC33	translocon at the outer envelope membrane of chloroplasts 33
Gorai.007G114900.2	Gh-28vs10dpa_10up	1.3593	0	AT1G02280	ATTOC33,PPI1,TOC33	translocon at the outer envelope membrane of chloroplasts 33
Gorai.007G114900.3	Gh-28vs10dpa_10up	1.31775	0	AT1G02280	ATTOC33,PPI1,TOC33	translocon at the outer envelope membrane of chloroplasts 33
Gorai.007G114900.4	Gh-28vs10dpa_10up	1.23175	0	AT1G02280	ATTOC33,PPI1,TOC33	translocon at the outer envelope membrane of chloroplasts 33
Gorai.007G114900.5	Gh-28vs10dpa_10up	1.37463	0	AT1G02280	ATTOC33,PPI1,TOC33	translocon at the outer envelope membrane of chloroplasts 33
Gorai.007G114900.6	Gh-28vs10dpa_10up	1.56368	0	AT1G02280	ATTOC33,PPI1,TOC33	translocon at the outer envelope membrane of chloroplasts 33
Gorai.N022100.1	Gh-28vs10dpa_10up	1.0836	0	AT1G02280	ATTOC33,PPI1,TOC33	translocon at the outer envelope membrane of chloroplasts 33
Gorai.N022100.2	Gh-28vs10dpa_10up	1.06407	0	AT1G02280	ATTOC33,PPI1,TOC33	translocon at the outer envelope membrane of chloroplasts 33
Gorai.007G115300.1	Gh-21vs28dpa_21up	0.523805	0	AT1G02290
Gorai.007G115300.1	Gh-28vs10dpa_10up	1.95019	0	AT1G02290
Gorai.007G055400.1	Gh-10vs15dpa_15up	2.10132	0	AT1G02305		Cysteine proteinases superfamily protein
Gorai.007G055400.2	Gh-10vs15dpa_15up	2.11223	0	AT1G02305		Cysteine proteinases superfamily protein
Gorai.007G115600.1	Gh-10vs15dpa_15up	1.80965	0	AT1G02305		Cysteine proteinases superfamily protein
Gorai.007G115600.1	Gh-21vs28dpa_21up	0.659526	1.74e-05	AT1G02305		Cysteine proteinases superfamily protein
Gorai.007G055400.1	Gh-21vs28dpa_28up	1.10192	0.000681422	AT1G02305		Cysteine proteinases superfamily protein
Gorai.007G055400.2	Gh-21vs28dpa_28up	1.12614	0.000403478	AT1G02305		Cysteine proteinases superfamily protein
Gorai.007G055400.1	Gh-28vs10dpa_28up	0.387335	0	AT1G02305		Cysteine proteinases superfamily protein
Gorai.007G055400.2	Gh-28vs10dpa_28up	0.383172	0	AT1G02305		Cysteine proteinases superfamily protein
Gorai.007G115600.1	Gh-28vs10dpa_28up	0.774271	0	AT1G02305		Cysteine proteinases superfamily protein
Gorai.007G119100.1	Gh-10vs15dpa_15up	446.249	0.000254855	AT1G02310	MAN1	Glycosyl hydrolase superfamily protein
Gorai.007G119100.2	Gh-10vs15dpa_15up	436.308	0.000254855	AT1G02310	MAN1	Glycosyl hydrolase superfamily protein
Gorai.007G119100.3	Gh-10vs15dpa_15up	621.812	0.000178076	AT1G02310	MAN1	Glycosyl hydrolase superfamily protein
Gorai.007G119100.1	Gh-15vs18dpa_18up	3.74069	0.000330372	AT1G02310	MAN1	Glycosyl hydrolase superfamily protein
Gorai.007G119100.2	Gh-15vs18dpa_18up	3.75088	0.00034147	AT1G02310	MAN1	Glycosyl hydrolase superfamily protein
Gorai.007G119100.3	Gh-15vs18dpa_18up	3.85458	0.000205073	AT1G02310	MAN1	Glycosyl hydrolase superfamily protein
Gorai.007G119100.1	Gh-21vs28dpa_21up	0.0412436	2.81e-05	AT1G02310	MAN1	Glycosyl hydrolase superfamily protein
Gorai.007G119100.2	Gh-21vs28dpa_21up	0.0436385	2.81e-05	AT1G02310	MAN1	Glycosyl hydrolase superfamily protein
Gorai.007G119100.3	Gh-21vs28dpa_21up	0.0472997	2.81e-05	AT1G02310	MAN1	Glycosyl hydrolase superfamily protein
Gorai.007G118800.1	Gh-10vs15dpa_10up	0.808104	0.000194166	AT1G02330
Gorai.007G118800.1	Gh-21vs28dpa_21up	0.509357	7.23e-06	AT1G02330
Gorai.007G118800.1	Gh-28vs10dpa_10up	2.39727	0	AT1G02330
Gorai.007G117600.1	Gh-10vs15dpa_15up	12.3929	0	AT1G02360		Chitinase family protein
Gorai.007G117600.1	Gh-21vs28dpa_21up	0.00677357	0	AT1G02360		Chitinase family protein
Gorai.001G122400.3	Gh-10vs15dpa_15up	1.27709	0.000442074	AT1G02410		cytochrome c oxidase assembly protein CtaG / Cox11 family
Gorai.001G122400.1	Gh-15vs18dpa_18up	1.34886	0.000621601	AT1G02410		cytochrome c oxidase assembly protein CtaG / Cox11 family
Gorai.001G122400.2	Gh-15vs18dpa_18up	1.36368	0.00092956	AT1G02410		cytochrome c oxidase assembly protein CtaG / Cox11 family
Gorai.001G122400.3	Gh-15vs18dpa_18up	1.45718	0	AT1G02410		cytochrome c oxidase assembly protein CtaG / Cox11 family
Gorai.001G122400.1	Gh-21vs28dpa_28up	1.43835	5.24e-05	AT1G02410		cytochrome c oxidase assembly protein CtaG / Cox11 family
Gorai.001G122400.3	Gh-21vs28dpa_28up	1.41566	0.000369966	AT1G02410		cytochrome c oxidase assembly protein CtaG / Cox11 family
Gorai.001G122400.5	Gh-21vs28dpa_28up	1.29525	0.000174517	AT1G02410		cytochrome c oxidase assembly protein CtaG / Cox11 family
Gorai.001G122400.1	Gh-28vs10dpa_28up	0.505429	0	AT1G02410		cytochrome c oxidase assembly protein CtaG / Cox11 family
Gorai.001G122400.2	Gh-28vs10dpa_28up	0.614258	6.15e-05	AT1G02410		cytochrome c oxidase assembly protein CtaG / Cox11 family
Gorai.001G122400.3	Gh-28vs10dpa_28up	0.505584	7.88e-06	AT1G02410		cytochrome c oxidase assembly protein CtaG / Cox11 family
Gorai.001G122400.5	Gh-28vs10dpa_28up	0.599061	1.31e-05	AT1G02410		cytochrome c oxidase assembly protein CtaG / Cox11 family
Gorai.001G122400.7	Gh-28vs10dpa_28up	0.509708	1.86e-05	AT1G02410		cytochrome c oxidase assembly protein CtaG / Cox11 family
Gorai.007G120700.1	Gh-28vs10dpa_10up	1.90158	0	AT1G02420		Pentatricopeptide repeat (PPR) superfamily protein
Gorai.007G119900.1	Gh-10vs15dpa_10up	0.691268	0.00011104	AT1G02475		Polyketide cyclase/dehydrase and lipid transport superfamily protein
Gorai.001G146300.1	Gh-10vs15dpa_15up	1.51313	0.000674424	AT1G02475		Polyketide cyclase/dehydrase and lipid transport superfamily protein
Gorai.001G146300.2	Gh-10vs15dpa_15up	1.70835	0.000336394	AT1G02475		Polyketide cyclase/dehydrase and lipid transport superfamily protein
Gorai.001G146300.1	Gh-21vs28dpa_21up	0.0647026	0	AT1G02475		Polyketide cyclase/dehydrase and lipid transport superfamily protein
Gorai.001G146300.2	Gh-21vs28dpa_21up	0.0779842	7.23e-06	AT1G02475		Polyketide cyclase/dehydrase and lipid transport superfamily protein
Gorai.007G119900.1	Gh-21vs28dpa_21up	0.843562	2.81e-05	AT1G02475		Polyketide cyclase/dehydrase and lipid transport superfamily protein
Gorai.001G146300.1	Gh-28vs10dpa_10up	9.73831	0	AT1G02475		Polyketide cyclase/dehydrase and lipid transport superfamily protein
Gorai.001G146300.2	Gh-28vs10dpa_10up	6.85104	0	AT1G02475		Polyketide cyclase/dehydrase and lipid transport superfamily protein
Gorai.007G119900.1	Gh-28vs10dpa_10up	2.28351	0	AT1G02475		Polyketide cyclase/dehydrase and lipid transport superfamily protein
Gorai.004G146800.1	Gh-10vs15dpa_10up	0.346315	0	AT1G02500	AtSAM1,MAT1,SAM-1,SAM1	S-adenosylmethionine synthetase 1
Gorai.004G146800.2	Gh-10vs15dpa_10up	0.357955	0	AT1G02500	AtSAM1,MAT1,SAM-1,SAM1	S-adenosylmethionine synthetase 1
Gorai.004G146800.3	Gh-10vs15dpa_10up	0.367457	0	AT1G02500	AtSAM1,MAT1,SAM-1,SAM1	S-adenosylmethionine synthetase 1
Gorai.004G146800.4	Gh-10vs15dpa_10up	0.36061	0	AT1G02500	AtSAM1,MAT1,SAM-1,SAM1	S-adenosylmethionine synthetase 1
Gorai.004G146800.5	Gh-10vs15dpa_10up	0.356928	0	AT1G02500	AtSAM1,MAT1,SAM-1,SAM1	S-adenosylmethionine synthetase 1
Gorai.004G146800.1	Gh-15vs18dpa_18up	1.38692	0.000944908	AT1G02500	AtSAM1,MAT1,SAM-1,SAM1	S-adenosylmethionine synthetase 1
Gorai.004G146800.5	Gh-15vs18dpa_18up	1.31565	0.00092956	AT1G02500	AtSAM1,MAT1,SAM-1,SAM1	S-adenosylmethionine synthetase 1
Gorai.004G146800.1	Gh-21vs28dpa_28up	5.33243	0	AT1G02500	AtSAM1,MAT1,SAM-1,SAM1	S-adenosylmethionine synthetase 1
Gorai.004G146800.2	Gh-21vs28dpa_28up	5.1407	0	AT1G02500	AtSAM1,MAT1,SAM-1,SAM1	S-adenosylmethionine synthetase 1
Gorai.004G146800.3	Gh-21vs28dpa_28up	5.27171	0	AT1G02500	AtSAM1,MAT1,SAM-1,SAM1	S-adenosylmethionine synthetase 1
Gorai.004G146800.4	Gh-21vs28dpa_28up	4.94501	0	AT1G02500	AtSAM1,MAT1,SAM-1,SAM1	S-adenosylmethionine synthetase 1
Gorai.004G146800.5	Gh-21vs28dpa_28up	5.04713	0	AT1G02500	AtSAM1,MAT1,SAM-1,SAM1	S-adenosylmethionine synthetase 1
Gorai.004G146800.1	Gh-28vs10dpa_28up	0.536447	0	AT1G02500	AtSAM1,MAT1,SAM-1,SAM1	S-adenosylmethionine synthetase 1
Gorai.004G146800.2	Gh-28vs10dpa_28up	0.555975	0	AT1G02500	AtSAM1,MAT1,SAM-1,SAM1	S-adenosylmethionine synthetase 1
Gorai.004G146800.3	Gh-28vs10dpa_28up	0.537196	0	AT1G02500	AtSAM1,MAT1,SAM-1,SAM1	S-adenosylmethionine synthetase 1
Gorai.004G146800.4	Gh-28vs10dpa_28up	0.557453	0	AT1G02500	AtSAM1,MAT1,SAM-1,SAM1	S-adenosylmethionine synthetase 1
Gorai.004G146800.5	Gh-28vs10dpa_28up	0.545147	0	AT1G02500	AtSAM1,MAT1,SAM-1,SAM1	S-adenosylmethionine synthetase 1
Gorai.004G147200.1	Gh-10vs15dpa_15up	3.00972	0.000126115	AT1G02520	PGP11	P-glycoprotein 11
Gorai.004G147200.1	Gh-21vs28dpa_28up	6.07078	5.22e-06	AT1G02520	PGP11	P-glycoprotein 11
Gorai.004G147200.1	Gh-28vs10dpa_28up	0.0371912	0	AT1G02520	PGP11	P-glycoprotein 11
Gorai.004G144600.1	Gh-10vs15dpa_10up	0.277752	0	AT1G02550		Plant invertase/pectin methylesterase inhibitor superfamily protein
Gorai.004G144600.1	Gh-15vs18dpa_15up	0.446806	0.0003539	AT1G02550		Plant invertase/pectin methylesterase inhibitor superfamily protein
Gorai.004G144600.1	Gh-21vs28dpa_21up	0.196053	7.23e-06	AT1G02550		Plant invertase/pectin methylesterase inhibitor superfamily protein
Gorai.004G144600.1	Gh-28vs10dpa_10up	30.6529	0	AT1G02550		Plant invertase/pectin methylesterase inhibitor superfamily protein
Gorai.001G144500.1	Gh-10vs15dpa_10up	0.743375	5.7e-05	AT1G02560	CLPP5,NCLPP1,NCLPP5	nuclear encoded CLP protease 5
Gorai.001G144500.2	Gh-10vs15dpa_10up	0.685641	3.08e-05	AT1G02560	CLPP5,NCLPP1,NCLPP5	nuclear encoded CLP protease 5
Gorai.007G122200.1	Gh-10vs15dpa_10up	0.692685	0.000135212	AT1G02560	CLPP5,NCLPP1,NCLPP5	nuclear encoded CLP protease 5
Gorai.007G122200.2	Gh-10vs15dpa_10up	0.612193	0	AT1G02560	CLPP5,NCLPP1,NCLPP5	nuclear encoded CLP protease 5
Gorai.007G122200.3	Gh-10vs15dpa_10up	0.648717	0.000104068	AT1G02560	CLPP5,NCLPP1,NCLPP5	nuclear encoded CLP protease 5
Gorai.007G122200.4	Gh-10vs15dpa_10up	0.633716	0	AT1G02560	CLPP5,NCLPP1,NCLPP5	nuclear encoded CLP protease 5
Gorai.007G122200.1	Gh-21vs28dpa_21up	0.836417	2.81e-05	AT1G02560	CLPP5,NCLPP1,NCLPP5	nuclear encoded CLP protease 5
Gorai.007G122200.2	Gh-21vs28dpa_21up	0.92938	2.81e-05	AT1G02560	CLPP5,NCLPP1,NCLPP5	nuclear encoded CLP protease 5
Gorai.007G122200.3	Gh-21vs28dpa_21up	0.704676	2.81e-05	AT1G02560	CLPP5,NCLPP1,NCLPP5	nuclear encoded CLP protease 5
Gorai.007G122200.4	Gh-21vs28dpa_21up	0.696924	2.81e-05	AT1G02560	CLPP5,NCLPP1,NCLPP5	nuclear encoded CLP protease 5
Gorai.008G138800.1	Gh-21vs28dpa_21up	0.48432	2.11e-05	AT1G02560	CLPP5,NCLPP1,NCLPP5	nuclear encoded CLP protease 5
Gorai.001G144500.1	Gh-21vs28dpa_28up	1.45736	3.45e-05	AT1G02560	CLPP5,NCLPP1,NCLPP5	nuclear encoded CLP protease 5
Gorai.001G144500.2	Gh-21vs28dpa_28up	1.35841	2.76e-05	AT1G02560	CLPP5,NCLPP1,NCLPP5	nuclear encoded CLP protease 5
Gorai.001G144500.3	Gh-21vs28dpa_28up	1.37113	0.00024253	AT1G02560	CLPP5,NCLPP1,NCLPP5	nuclear encoded CLP protease 5
Gorai.001G144500.1	Gh-28vs10dpa_28up	0.803359	3.31e-05	AT1G02560	CLPP5,NCLPP1,NCLPP5	nuclear encoded CLP protease 5
Gorai.001G144500.2	Gh-28vs10dpa_28up	0.829435	2.58e-05	AT1G02560	CLPP5,NCLPP1,NCLPP5	nuclear encoded CLP protease 5
Gorai.001G144500.3	Gh-28vs10dpa_28up	0.744204	0.000320603	AT1G02560	CLPP5,NCLPP1,NCLPP5	nuclear encoded CLP protease 5
Gorai.007G122200.1	Gh-28vs10dpa_10up	1.87455	0	AT1G02560	CLPP5,NCLPP1,NCLPP5	nuclear encoded CLP protease 5
Gorai.007G122200.2	Gh-28vs10dpa_10up	1.74539	0	AT1G02560	CLPP5,NCLPP1,NCLPP5	nuclear encoded CLP protease 5
Gorai.007G122200.3	Gh-28vs10dpa_10up	2.29127	0	AT1G02560	CLPP5,NCLPP1,NCLPP5	nuclear encoded CLP protease 5
Gorai.007G122200.4	Gh-28vs10dpa_10up	2.11133	0	AT1G02560	CLPP5,NCLPP1,NCLPP5	nuclear encoded CLP protease 5
Gorai.007G122200.5	Gh-28vs10dpa_10up	2.66771	0	AT1G02560	CLPP5,NCLPP1,NCLPP5	nuclear encoded CLP protease 5
Gorai.008G138800.1	Gh-28vs10dpa_10up	2.15419	0	AT1G02560	CLPP5,NCLPP1,NCLPP5	nuclear encoded CLP protease 5
Gorai.001G143600.1	Gh-10vs15dpa_15up	50.7147	0	AT1G02640	ATBXL2,BXL2	beta-xylosidase 2
Gorai.008G140600.1	Gh-10vs15dpa_15up	2.05283	8.99e-05	AT1G02640	ATBXL2,BXL2	beta-xylosidase 2
Gorai.008G140600.1	Gh-15vs18dpa_15up	0.749376	0.000336644	AT1G02640	ATBXL2,BXL2	beta-xylosidase 2
Gorai.001G143600.1	Gh-21vs28dpa_21up	0.514893	1.5e-05	AT1G02640	ATBXL2,BXL2	beta-xylosidase 2
Gorai.001G143600.1	Gh-28vs10dpa_28up	0.0329368	0	AT1G02640	ATBXL2,BXL2	beta-xylosidase 2
Gorai.011G094200.1	Gh-21vs28dpa_21up	0.710959	7.23e-06	AT1G02680	TAF13	TBP-associated factor 13
Gorai.011G094200.1	Gh-28vs10dpa_10up	1.23827	0	AT1G02680	TAF13	TBP-associated factor 13
Gorai.008G142300.1	Gh-21vs28dpa_28up	9.57883	5.22e-06	AT1G02700
Gorai.008G142300.1	Gh-28vs10dpa_28up	0.0504437	0	AT1G02700
Gorai.004G091000.1	Gh-10vs15dpa_10up	0.680874	0.000104068	AT1G02816		Protein of unknown function, DUF538
Gorai.008G144400.1	Gh-15vs18dpa_15up	0.730334	0.000315871	AT1G02816		Protein of unknown function, DUF538
Gorai.008G144500.1	Gh-15vs18dpa_15up	0.800363	0.000943293	AT1G02816		Protein of unknown function, DUF538
Gorai.004G091000.1	Gh-15vs18dpa_18up	1.32979	0.000930465	AT1G02816		Protein of unknown function, DUF538
Gorai.004G091000.1	Gh-21vs28dpa_21up	0.848168	2.81e-05	AT1G02816		Protein of unknown function, DUF538
Gorai.008G144400.1	Gh-21vs28dpa_21up	0.158107	0	AT1G02816		Protein of unknown function, DUF538
Gorai.008G144500.1	Gh-21vs28dpa_21up	0.435046	0	AT1G02816		Protein of unknown function, DUF538
Gorai.004G091000.1	Gh-28vs10dpa_10up	1.55334	0	AT1G02816		Protein of unknown function, DUF538
Gorai.008G144400.1	Gh-28vs10dpa_10up	6.57067	0	AT1G02816		Protein of unknown function, DUF538
Gorai.008G144500.1	Gh-28vs10dpa_10up	2.41912	0	AT1G02816		Protein of unknown function, DUF538
Gorai.007G128300.1	Gh-10vs15dpa_15up	1.29466	0	AT1G02840	ATSRP34,SR1,SRP34	RNA-binding (RRM/RBD/RNP motifs) family protein
Gorai.007G128300.2	Gh-10vs15dpa_15up	1.32048	0.000323404	AT1G02840	ATSRP34,SR1,SRP34	RNA-binding (RRM/RBD/RNP motifs) family protein
Gorai.007G128300.3	Gh-10vs15dpa_15up	1.32224	7.89e-05	AT1G02840	ATSRP34,SR1,SRP34	RNA-binding (RRM/RBD/RNP motifs) family protein
Gorai.007G128300.1	Gh-21vs28dpa_21up	0.801152	2.81e-05	AT1G02840	ATSRP34,SR1,SRP34	RNA-binding (RRM/RBD/RNP motifs) family protein
Gorai.007G128300.2	Gh-21vs28dpa_21up	0.889007	2.81e-05	AT1G02840	ATSRP34,SR1,SRP34	RNA-binding (RRM/RBD/RNP motifs) family protein
Gorai.007G128300.3	Gh-21vs28dpa_21up	0.823481	2.81e-05	AT1G02840	ATSRP34,SR1,SRP34	RNA-binding (RRM/RBD/RNP motifs) family protein
Gorai.007G128300.1	Gh-28vs10dpa_10up	1.03355	0	AT1G02840	ATSRP34,SR1,SRP34	RNA-binding (RRM/RBD/RNP motifs) family protein
Gorai.007G128300.3	Gh-28vs10dpa_10up	1.01433	0	AT1G02840	ATSRP34,SR1,SRP34	RNA-binding (RRM/RBD/RNP motifs) family protein
Gorai.009G076100.1	Gh-15vs18dpa_18up	1.80948	0.000197043	AT1G02850	BGLU11	beta glucosidase 11
Gorai.009G076100.2	Gh-15vs18dpa_18up	1.99492	0	AT1G02850	BGLU11	beta glucosidase 11
Gorai.009G076100.2	Gh-21vs28dpa_21up	0.2281	0	AT1G02850	BGLU11	beta glucosidase 11
Gorai.004G089300.1	Gh-21vs28dpa_21up	0.267288	7.23e-06	AT1G02870
Gorai.004G089300.2	Gh-21vs28dpa_21up	0.278013	0	AT1G02870
Gorai.004G089300.1	Gh-28vs10dpa_10up	3.39338	0	AT1G02870
Gorai.004G089300.2	Gh-28vs10dpa_10up	3.4064	0	AT1G02870
Gorai.007G128700.1	Gh-10vs15dpa_15up	1.28826	0.000972375	AT1G02890		AAA-type ATPase family protein
Gorai.007G128700.1	Gh-15vs18dpa_15up	0.640244	0.000971746	AT1G02890		AAA-type ATPase family protein
Gorai.001G059400.6	Gh-21vs28dpa_21up	0.927796	2.81e-05	AT1G02890		AAA-type ATPase family protein
Gorai.004G089000.2	Gh-21vs28dpa_21up	0.833659	2.81e-05	AT1G02890		AAA-type ATPase family protein
Gorai.004G089000.3	Gh-21vs28dpa_21up	0.853036	2.81e-05	AT1G02890		AAA-type ATPase family protein
Gorai.007G128700.1	Gh-21vs28dpa_21up	0.664767	7.23e-06	AT1G02890		AAA-type ATPase family protein
Gorai.008G146500.1	Gh-21vs28dpa_21up	0.878714	2.81e-05	AT1G02890		AAA-type ATPase family protein
Gorai.008G146500.2	Gh-21vs28dpa_21up	0.912477	2.81e-05	AT1G02890		AAA-type ATPase family protein
Gorai.008G146500.3	Gh-21vs28dpa_21up	0.900876	2.81e-05	AT1G02890		AAA-type ATPase family protein
Gorai.008G146500.4	Gh-21vs28dpa_21up	0.873233	2.81e-05	AT1G02890		AAA-type ATPase family protein
Gorai.008G146500.5	Gh-21vs28dpa_21up	0.888918	2.81e-05	AT1G02890		AAA-type ATPase family protein
Gorai.008G146500.6	Gh-21vs28dpa_21up	0.865779	2.81e-05	AT1G02890		AAA-type ATPase family protein
Gorai.008G146500.7	Gh-21vs28dpa_21up	0.877968	2.81e-05	AT1G02890		AAA-type ATPase family protein
Gorai.001G059400.6	Gh-28vs10dpa_10up	1.12031	0	AT1G02890		AAA-type ATPase family protein
Gorai.004G089000.2	Gh-28vs10dpa_10up	1.38212	0	AT1G02890		AAA-type ATPase family protein
Gorai.004G089000.3	Gh-28vs10dpa_10up	1.34724	0	AT1G02890		AAA-type ATPase family protein
Gorai.007G128700.1	Gh-28vs10dpa_10up	1.53187	0	AT1G02890		AAA-type ATPase family protein
Gorai.008G146500.1	Gh-28vs10dpa_10up	1.21814	0	AT1G02890		AAA-type ATPase family protein
Gorai.008G146500.2	Gh-28vs10dpa_10up	1.12527	0	AT1G02890		AAA-type ATPase family protein
Gorai.008G146500.3	Gh-28vs10dpa_10up	1.13823	0	AT1G02890		AAA-type ATPase family protein
Gorai.008G146500.4	Gh-28vs10dpa_10up	1.15764	0	AT1G02890		AAA-type ATPase family protein
Gorai.008G146500.5	Gh-28vs10dpa_10up	1.12946	0	AT1G02890		AAA-type ATPase family protein
Gorai.008G146500.6	Gh-28vs10dpa_10up	1.17797	0	AT1G02890		AAA-type ATPase family protein
Gorai.008G146500.7	Gh-28vs10dpa_10up	1.14842	0	AT1G02890		AAA-type ATPase family protein
Gorai.012G127200.1	Gh-21vs28dpa_28up	37.5132	1.32e-05	AT1G02900	ATRALF1,RALF1,RALFL1	rapid alkalinization factor 1
Gorai.012G127200.1	Gh-28vs10dpa_28up	0.000282449	0	AT1G02900	ATRALF1,RALF1,RALFL1	rapid alkalinization factor 1
Gorai.008G010200.1	Gh-10vs15dpa_10up	0.614964	0	AT1G02930	ATGST1,ATGSTF3,ATGSTF6,ERD11,GST1,GSTF6	glutathione S-transferase 6
Gorai.008G010200.1	Gh-21vs28dpa_21up	0.501763	0	AT1G02930	ATGST1,ATGSTF3,ATGSTF6,ERD11,GST1,GSTF6	glutathione S-transferase 6
Gorai.004G141900.1	Gh-21vs28dpa_28up	292.139	0	AT1G02930	ATGST1,ATGSTF3,ATGSTF6,ERD11,GST1,GSTF6	glutathione S-transferase 6
Gorai.004G141900.2	Gh-21vs28dpa_28up	273.134	0	AT1G02930	ATGST1,ATGSTF3,ATGSTF6,ERD11,GST1,GSTF6	glutathione S-transferase 6
Gorai.004G141900.1	Gh-28vs10dpa_28up	0.00214585	0	AT1G02930	ATGST1,ATGSTF3,ATGSTF6,ERD11,GST1,GSTF6	glutathione S-transferase 6
Gorai.004G141900.2	Gh-28vs10dpa_28up	0.00169699	0	AT1G02930	ATGST1,ATGSTF3,ATGSTF6,ERD11,GST1,GSTF6	glutathione S-transferase 6
Gorai.008G010200.1	Gh-28vs10dpa_10up	3.67898	0	AT1G02930	ATGST1,ATGSTF3,ATGSTF6,ERD11,GST1,GSTF6	glutathione S-transferase 6
Gorai.004G088600.1	Gh-10vs15dpa_10up	0.835617	0.000380456	AT1G02960
Gorai.004G088600.1	Gh-21vs28dpa_21up	0.449921	0	AT1G02960
Gorai.004G088600.1	Gh-28vs10dpa_10up	3.05874	0	AT1G02960
Gorai.007G129700.1	Gh-15vs18dpa_18up	1.62951	0.00018004	AT1G02970	ATWEE1,WEE1	WEE1 kinase homolog
Gorai.007G129700.2	Gh-15vs18dpa_18up	1.3059	0.000197043	AT1G02970	ATWEE1,WEE1	WEE1 kinase homolog
Gorai.007G129700.3	Gh-15vs18dpa_18up	1.44345	0.00018004	AT1G02970	ATWEE1,WEE1	WEE1 kinase homolog
Gorai.007G129700.1	Gh-21vs28dpa_28up	3.15657	0	AT1G02970	ATWEE1,WEE1	WEE1 kinase homolog
Gorai.007G129700.2	Gh-21vs28dpa_28up	3.2028	0	AT1G02970	ATWEE1,WEE1	WEE1 kinase homolog
Gorai.007G129700.3	Gh-21vs28dpa_28up	3.05712	0	AT1G02970	ATWEE1,WEE1	WEE1 kinase homolog
Gorai.007G129700.1	Gh-28vs10dpa_28up	0.271187	0	AT1G02970	ATWEE1,WEE1	WEE1 kinase homolog
Gorai.007G129700.2	Gh-28vs10dpa_28up	0.284478	0	AT1G02970	ATWEE1,WEE1	WEE1 kinase homolog
Gorai.007G129700.3	Gh-28vs10dpa_28up	0.285648	0	AT1G02970	ATWEE1,WEE1	WEE1 kinase homolog
Gorai.004G053100.1	Gh-21vs28dpa_21up	0.256277	0	AT1G02990
Gorai.004G053100.1	Gh-28vs10dpa_10up	4.26702	0	AT1G02990
Gorai.004G086800.1	Gh-10vs15dpa_10up	0.694031	0.000104068	AT1G03000	PEX6	peroxin 6
Gorai.004G086800.1	Gh-21vs28dpa_21up	0.408311	1.5e-05	AT1G03000	PEX6	peroxin 6
Gorai.004G086800.1	Gh-28vs10dpa_10up	3.48536	0	AT1G03000	PEX6	peroxin 6
Gorai.004G086600.1	Gh-15vs18dpa_15up	0.290853	0.000336644	AT1G03010		Phototropic-responsive NPH3 family protein
Gorai.004G086600.1	Gh-21vs28dpa_21up	0.0190623	1.5e-05	AT1G03010		Phototropic-responsive NPH3 family protein
Gorai.007G130600.1	Gh-21vs28dpa_21up	0.00073299	0	AT1G03010		Phototropic-responsive NPH3 family protein
Gorai.007G130600.2	Gh-21vs28dpa_21up	0.00188777	0	AT1G03010		Phototropic-responsive NPH3 family protein
Gorai.004G086600.1	Gh-28vs10dpa_10up	74.9638	0	AT1G03010		Phototropic-responsive NPH3 family protein
Gorai.007G130600.1	Gh-28vs10dpa_10up	1344.55	0	AT1G03010		Phototropic-responsive NPH3 family protein
Gorai.007G130600.2	Gh-28vs10dpa_10up	507.241	0	AT1G03010		Phototropic-responsive NPH3 family protein
Gorai.007G142000.4	Gh-10vs15dpa_10up	0.716409	0.000128736	AT1G03030		P-loop containing nucleoside triphosphate hydrolases superfamily protein
Gorai.007G142000.1	Gh-21vs28dpa_21up	0.350134	1.5e-05	AT1G03030		P-loop containing nucleoside triphosphate hydrolases superfamily protein
Gorai.007G142000.1	Gh-28vs10dpa_10up	3.17524	0	AT1G03030		P-loop containing nucleoside triphosphate hydrolases superfamily protein
Gorai.007G142000.2	Gh-28vs10dpa_10up	3.89654	0	AT1G03030		P-loop containing nucleoside triphosphate hydrolases superfamily protein
Gorai.007G142000.4	Gh-28vs10dpa_10up	4.34899	0	AT1G03030		P-loop containing nucleoside triphosphate hydrolases superfamily protein
Gorai.003G092300.1	Gh-10vs15dpa_10up	0.74579	0.000336394	AT1G03060	SPI	Beige/BEACH domain ;WD domain, G-beta repeat protein
Gorai.007G140000.1	Gh-10vs15dpa_15up	1.31943	0.000547666	AT1G03060	SPI	Beige/BEACH domain ;WD domain, G-beta repeat protein
Gorai.003G092300.1	Gh-21vs28dpa_21up	0.434402	7.23e-06	AT1G03060	SPI	Beige/BEACH domain ;WD domain, G-beta repeat protein
Gorai.007G140000.1	Gh-21vs28dpa_21up	0.519122	7.23e-06	AT1G03060	SPI	Beige/BEACH domain ;WD domain, G-beta repeat protein
Gorai.007G140000.2	Gh-21vs28dpa_21up	0.550669	1.5e-05	AT1G03060	SPI	Beige/BEACH domain ;WD domain, G-beta repeat protein
Gorai.007G140000.3	Gh-21vs28dpa_21up	0.557394	2.11e-05	AT1G03060	SPI	Beige/BEACH domain ;WD domain, G-beta repeat protein
Gorai.004G056400.1	Gh-21vs28dpa_28up	1.55142	2.43e-05	AT1G03060	SPI	Beige/BEACH domain ;WD domain, G-beta repeat protein
Gorai.004G056400.1	Gh-28vs10dpa_28up	0.688	0.00011452	AT1G03060	SPI	Beige/BEACH domain ;WD domain, G-beta repeat protein
Gorai.003G092300.1	Gh-28vs10dpa_10up	3.03468	0	AT1G03060	SPI	Beige/BEACH domain ;WD domain, G-beta repeat protein
Gorai.007G140000.1	Gh-28vs10dpa_10up	1.61252	0	AT1G03060	SPI	Beige/BEACH domain ;WD domain, G-beta repeat protein
Gorai.007G140000.2	Gh-28vs10dpa_10up	1.51927	0	AT1G03060	SPI	Beige/BEACH domain ;WD domain, G-beta repeat protein
Gorai.007G140000.3	Gh-28vs10dpa_10up	1.32865	0	AT1G03060	SPI	Beige/BEACH domain ;WD domain, G-beta repeat protein
Gorai.004G056000.1	Gh-10vs15dpa_15up	2.18989	0.000895324	AT1G03070		Bax inhibitor-1 family protein
Gorai.004G077400.1	Gh-10vs15dpa_15up	2.31008	8.99e-05	AT1G03070		Bax inhibitor-1 family protein
Gorai.004G077400.1	Gh-21vs28dpa_21up	0.660446	2.81e-05	AT1G03070		Bax inhibitor-1 family protein
Gorai.004G056000.1	Gh-21vs28dpa_28up	1.73203	0.000115561	AT1G03070		Bax inhibitor-1 family protein
Gorai.004G217400.1	Gh-21vs28dpa_28up	1.48754	5.22e-06	AT1G03070		Bax inhibitor-1 family protein
Gorai.004G056000.1	Gh-28vs10dpa_28up	0.451053	7.88e-06	AT1G03070		Bax inhibitor-1 family protein
Gorai.004G217400.1	Gh-28vs10dpa_28up	0.607115	0	AT1G03070		Bax inhibitor-1 family protein
Gorai.004G077700.1	Gh-10vs15dpa_10up	0.573368	0.000766196	AT1G03080		kinase interacting (KIP1-like) family protein
Gorai.004G077700.2	Gh-10vs15dpa_10up	0.590864	0.000637841	AT1G03080		kinase interacting (KIP1-like) family protein
Gorai.004G077700.3	Gh-10vs15dpa_10up	0.564539	0.000420061	AT1G03080		kinase interacting (KIP1-like) family protein
Gorai.004G077700.4	Gh-10vs15dpa_10up	0.55955	0.000254855	AT1G03080		kinase interacting (KIP1-like) family protein
Gorai.004G217300.1	Gh-10vs15dpa_15up	1.80415	0	AT1G03080		kinase interacting (KIP1-like) family protein
Gorai.007G139300.3	Gh-10vs15dpa_15up	1.33758	0.000461416	AT1G03080		kinase interacting (KIP1-like) family protein
Gorai.007G139300.4	Gh-10vs15dpa_15up	1.31233	0.000674424	AT1G03080		kinase interacting (KIP1-like) family protein
Gorai.004G217300.1	Gh-15vs18dpa_15up	0.796768	0.000315871	AT1G03080		kinase interacting (KIP1-like) family protein
Gorai.008G002900.2	Gh-15vs18dpa_15up	0.538232	0.000759621	AT1G03080		kinase interacting (KIP1-like) family protein
Gorai.008G002900.3	Gh-15vs18dpa_15up	0.544044	0.000635877	AT1G03080		kinase interacting (KIP1-like) family protein
Gorai.008G002900.4	Gh-15vs18dpa_15up	0.555335	0.00085467	AT1G03080		kinase interacting (KIP1-like) family protein
Gorai.004G217300.1	Gh-21vs28dpa_21up	0.263317	0	AT1G03080		kinase interacting (KIP1-like) family protein
Gorai.008G002900.1	Gh-21vs28dpa_21up	0.164972	0	AT1G03080		kinase interacting (KIP1-like) family protein
Gorai.008G002900.2	Gh-21vs28dpa_21up	0.165224	0	AT1G03080		kinase interacting (KIP1-like) family protein
Gorai.008G002900.3	Gh-21vs28dpa_21up	0.157725	0	AT1G03080		kinase interacting (KIP1-like) family protein
Gorai.008G002900.4	Gh-21vs28dpa_21up	0.170353	7.23e-06	AT1G03080		kinase interacting (KIP1-like) family protein
Gorai.007G139300.1	Gh-21vs28dpa_28up	1.3528	0.000188127	AT1G03080		kinase interacting (KIP1-like) family protein
Gorai.007G139300.2	Gh-21vs28dpa_28up	1.35989	0.000203558	AT1G03080		kinase interacting (KIP1-like) family protein
Gorai.007G139300.3	Gh-21vs28dpa_28up	1.38112	0.000157157	AT1G03080		kinase interacting (KIP1-like) family protein
Gorai.007G139300.4	Gh-21vs28dpa_28up	1.36045	0.000147073	AT1G03080		kinase interacting (KIP1-like) family protein
Gorai.007G139300.5	Gh-21vs28dpa_28up	1.48931	0.000105126	AT1G03080		kinase interacting (KIP1-like) family protein
Gorai.007G139300.1	Gh-28vs10dpa_28up	0.59889	7.88e-06	AT1G03080		kinase interacting (KIP1-like) family protein
Gorai.007G139300.2	Gh-28vs10dpa_28up	0.580317	7.88e-06	AT1G03080		kinase interacting (KIP1-like) family protein
Gorai.007G139300.3	Gh-28vs10dpa_28up	0.569853	7.88e-06	AT1G03080		kinase interacting (KIP1-like) family protein
Gorai.007G139300.4	Gh-28vs10dpa_28up	0.588321	4.02e-06	AT1G03080		kinase interacting (KIP1-like) family protein
Gorai.007G139300.5	Gh-28vs10dpa_28up	0.527734	7.88e-06	AT1G03080		kinase interacting (KIP1-like) family protein
Gorai.004G077700.1	Gh-28vs10dpa_10up	7.23586	0	AT1G03080		kinase interacting (KIP1-like) family protein
Gorai.004G077700.2	Gh-28vs10dpa_10up	7.44419	0	AT1G03080		kinase interacting (KIP1-like) family protein
Gorai.004G077700.3	Gh-28vs10dpa_10up	8.16309	0	AT1G03080		kinase interacting (KIP1-like) family protein
Gorai.004G077700.4	Gh-28vs10dpa_10up	7.5028	0	AT1G03080		kinase interacting (KIP1-like) family protein
Gorai.004G217300.1	Gh-28vs10dpa_10up	2.41504	0	AT1G03080		kinase interacting (KIP1-like) family protein
Gorai.008G002900.1	Gh-28vs10dpa_10up	8.44949	0	AT1G03080		kinase interacting (KIP1-like) family protein
Gorai.008G002900.2	Gh-28vs10dpa_10up	8.35181	0	AT1G03080		kinase interacting (KIP1-like) family protein
Gorai.008G002900.3	Gh-28vs10dpa_10up	8.65617	0	AT1G03080		kinase interacting (KIP1-like) family protein
Gorai.008G002900.4	Gh-28vs10dpa_10up	8.1383	0	AT1G03080		kinase interacting (KIP1-like) family protein
Gorai.004G077800.7	Gh-10vs15dpa_10up	0.672246	0.000431416	AT1G03090	MCCA	methylcrotonyl-CoA carboxylase alpha chain, mitochondrial / 3-methylcrotonyl-CoA carboxylase 1 (MCCA)
Gorai.004G077800.2	Gh-21vs28dpa_28up	1.51881	4.52e-05	AT1G03090	MCCA	methylcrotonyl-CoA carboxylase alpha chain, mitochondrial / 3-methylcrotonyl-CoA carboxylase 1 (MCCA)
Gorai.004G077800.3	Gh-21vs28dpa_28up	1.37964	2.76e-05	AT1G03090	MCCA	methylcrotonyl-CoA carboxylase alpha chain, mitochondrial / 3-methylcrotonyl-CoA carboxylase 1 (MCCA)
Gorai.004G077800.5	Gh-21vs28dpa_28up	1.46984	3.1e-05	AT1G03090	MCCA	methylcrotonyl-CoA carboxylase alpha chain, mitochondrial / 3-methylcrotonyl-CoA carboxylase 1 (MCCA)
Gorai.004G077800.7	Gh-21vs28dpa_28up	1.28423	0.000147073	AT1G03090	MCCA	methylcrotonyl-CoA carboxylase alpha chain, mitochondrial / 3-methylcrotonyl-CoA carboxylase 1 (MCCA)
Gorai.004G077800.7	Gh-28vs10dpa_10up	1.01356	0	AT1G03090	MCCA	methylcrotonyl-CoA carboxylase alpha chain, mitochondrial / 3-methylcrotonyl-CoA carboxylase 1 (MCCA)
Gorai.008G003800.1	Gh-10vs15dpa_10up	0.628436	0.000104068	AT1G03110		Transducin/WD40 repeat-like superfamily protein
Gorai.008G003800.1	Gh-21vs28dpa_21up	0.410492	1.5e-05	AT1G03110		Transducin/WD40 repeat-like superfamily protein
Gorai.008G003800.1	Gh-28vs10dpa_10up	3.60647	0	AT1G03110		Transducin/WD40 repeat-like superfamily protein
Gorai.004G079200.1	Gh-10vs15dpa_10up	0.27008	0	AT1G03130	PSAD-2	photosystem I subunit D-2
Gorai.005G042000.1	Gh-10vs15dpa_10up	0.217829	0	AT1G03130	PSAD-2	photosystem I subunit D-2
Gorai.004G079200.1	Gh-21vs28dpa_28up	2.06529	3.79e-05	AT1G03130	PSAD-2	photosystem I subunit D-2
Gorai.008G004100.1	Gh-21vs28dpa_28up	7.04236	2.76e-05	AT1G03130	PSAD-2	photosystem I subunit D-2
Gorai.008G004100.1	Gh-28vs10dpa_28up	0.0859925	4.02e-06	AT1G03130	PSAD-2	photosystem I subunit D-2
Gorai.004G079200.1	Gh-28vs10dpa_10up	1.43907	0	AT1G03130	PSAD-2	photosystem I subunit D-2
Gorai.005G042000.1	Gh-28vs10dpa_10up	7.59526	0	AT1G03130	PSAD-2	photosystem I subunit D-2
Gorai.004G079300.1	Gh-10vs15dpa_15up	1.34074	0.000637841	AT1G03140		splicing factor Prp18 family protein
Gorai.004G079300.1	Gh-21vs28dpa_21up	0.834508	2.81e-05	AT1G03140		splicing factor Prp18 family protein
Gorai.004G079300.2	Gh-21vs28dpa_21up	0.704754	2.81e-05	AT1G03140		splicing factor Prp18 family protein
Gorai.004G216400.1	Gh-21vs28dpa_21up	0.678842	2.81e-05	AT1G03140		splicing factor Prp18 family protein
Gorai.004G079300.2	Gh-28vs10dpa_10up	1.20214	0	AT1G03140		splicing factor Prp18 family protein
Gorai.004G216400.1	Gh-28vs10dpa_10up	1.22051	0	AT1G03140		splicing factor Prp18 family protein
Gorai.004G079400.1	Gh-21vs28dpa_21up	0.79585	2.81e-05	AT1G03150		Acyl-CoA N-acyltransferases (NAT) superfamily protein
Gorai.004G079400.1	Gh-28vs10dpa_10up	1.05629	0	AT1G03150		Acyl-CoA N-acyltransferases (NAT) superfamily protein
Gorai.004G080300.1	Gh-10vs15dpa_10up	0.169275	0	AT1G03170		Protein of unknown function (DUF3049)
Gorai.004G080300.1	Gh-28vs10dpa_10up	13.4278	0	AT1G03170		Protein of unknown function (DUF3049)
Gorai.007G136500.1	Gh-21vs28dpa_21up	0.331262	0	AT1G03190	ATXPD,UVH6	RAD3-like DNA-binding helicase protein
Gorai.007G136500.1	Gh-28vs10dpa_10up	1.64192	0	AT1G03190	ATXPD,UVH6	RAD3-like DNA-binding helicase protein
Gorai.004G215700.1	Gh-10vs15dpa_10up	0.345176	0	AT1G03220		Eukaryotic aspartyl protease family protein
Gorai.004G242400.1	Gh-15vs18dpa_15up	0.3032	0.0003539	AT1G03220		Eukaryotic aspartyl protease family protein
Gorai.004G215700.1	Gh-21vs28dpa_21up	0.0011518	2.81e-05	AT1G03220		Eukaryotic aspartyl protease family protein
Gorai.004G215700.1	Gh-28vs10dpa_10up	3096.68	0	AT1G03220		Eukaryotic aspartyl protease family protein
Gorai.004G242400.1	Gh-28vs10dpa_10up	1.24962	0	AT1G03220		Eukaryotic aspartyl protease family protein
Gorai.004G055400.1	Gh-21vs28dpa_21up	0.532257	0	AT1G03270		CBS domain-containing protein with a domain of unknown function (DUF21)
Gorai.001G093700.1	Gh-15vs18dpa_15up	0.683915	0.000336644	AT1G03280		Transcription factor TFIIE, alpha subunit
Gorai.001G093700.1	Gh-21vs28dpa_21up	0.628687	2.81e-05	AT1G03280		Transcription factor TFIIE, alpha subunit
Gorai.007G172700.1	Gh-21vs28dpa_21up	0.572601	0	AT1G03280		Transcription factor TFIIE, alpha subunit
Gorai.001G093700.1	Gh-28vs10dpa_10up	2.42352	0	AT1G03280		Transcription factor TFIIE, alpha subunit
Gorai.007G172700.1	Gh-28vs10dpa_10up	2.22944	0	AT1G03280		Transcription factor TFIIE, alpha subunit
Gorai.004G215600.1	Gh-21vs28dpa_21up	0.389515	7.23e-06	AT1G03290
Gorai.004G215600.2	Gh-21vs28dpa_21up	0.36027	7.23e-06	AT1G03290
Gorai.007G134200.1	Gh-10vs15dpa_15up	1.67925	0.000165093	AT1G03330		Small nuclear ribonucleoprotein family protein
Gorai.004G083500.1	Gh-21vs28dpa_21up	0.434371	0	AT1G03330		Small nuclear ribonucleoprotein family protein
Gorai.004G083500.2	Gh-21vs28dpa_21up	0.367305	1.5e-05	AT1G03330		Small nuclear ribonucleoprotein family protein
Gorai.007G134200.1	Gh-21vs28dpa_21up	0.593421	1.5e-05	AT1G03330		Small nuclear ribonucleoprotein family protein
Gorai.004G083500.1	Gh-28vs10dpa_10up	2.63365	0	AT1G03330		Small nuclear ribonucleoprotein family protein
Gorai.004G083500.2	Gh-28vs10dpa_10up	2.55563	0	AT1G03330		Small nuclear ribonucleoprotein family protein
Gorai.008G006000.1	Gh-10vs15dpa_15up	1.20441	8.99e-05	AT1G03350		BSD domain-containing protein
Gorai.008G006000.1	Gh-15vs18dpa_18up	1.34838	0.000718188	AT1G03350		BSD domain-containing protein
Gorai.008G006000.1	Gh-21vs28dpa_28up	1.28697	3.1e-05	AT1G03350		BSD domain-containing protein
Gorai.008G006000.1	Gh-28vs10dpa_28up	0.58142	0	AT1G03350		BSD domain-containing protein
Gorai.011G114800.1	Gh-10vs15dpa_10up	0.633783	0.000104068	AT1G03360	ATRRP4,RRP4	ribosomal RNA processing 4
Gorai.011G114800.2	Gh-10vs15dpa_10up	0.680497	0.000766196	AT1G03360	ATRRP4,RRP4	ribosomal RNA processing 4
Gorai.002G150000.1	Gh-21vs28dpa_21up	0.31869	7.23e-06	AT1G03360	ATRRP4,RRP4	ribosomal RNA processing 4
Gorai.002G150000.2	Gh-21vs28dpa_21up	0.247113	0	AT1G03360	ATRRP4,RRP4	ribosomal RNA processing 4
Gorai.002G150000.1	Gh-28vs10dpa_10up	2.88747	0	AT1G03360	ATRRP4,RRP4	ribosomal RNA processing 4
Gorai.002G150000.2	Gh-28vs10dpa_10up	3.37377	0	AT1G03360	ATRRP4,RRP4	ribosomal RNA processing 4
Gorai.011G114800.1	Gh-28vs10dpa_10up	3.0307	0	AT1G03360	ATRRP4,RRP4	ribosomal RNA processing 4
Gorai.011G114800.2	Gh-28vs10dpa_10up	2.54131	0	AT1G03360	ATRRP4,RRP4	ribosomal RNA processing 4
Gorai.010G247800.2	Gh-10vs15dpa_10up	0.760574	0.000972375	AT1G03370		C2 calcium/lipid-binding and GRAM domain containing protein
Gorai.010G247800.1	Gh-15vs18dpa_15up	0.733717	0.00056362	AT1G03370		C2 calcium/lipid-binding and GRAM domain containing protein
Gorai.010G247800.2	Gh-15vs18dpa_15up	0.731511	0.000986233	AT1G03370		C2 calcium/lipid-binding and GRAM domain containing protein
Gorai.010G247800.1	Gh-28vs10dpa_10up	1.43472	0	AT1G03370		C2 calcium/lipid-binding and GRAM domain containing protein
Gorai.010G247800.2	Gh-28vs10dpa_10up	1.44352	0	AT1G03370		C2 calcium/lipid-binding and GRAM domain containing protein
Gorai.008G006700.1	Gh-10vs15dpa_15up	1.24726	0.000461416	AT1G03380	ATATG18G,ATG18G	homolog of yeast autophagy 18 (ATG18) G
Gorai.008G006700.3	Gh-10vs15dpa_15up	1.27074	0.000209915	AT1G03380	ATATG18G,ATG18G	homolog of yeast autophagy 18 (ATG18) G
Gorai.008G006700.1	Gh-21vs28dpa_28up	1.18613	0.000303863	AT1G03380	ATATG18G,ATG18G	homolog of yeast autophagy 18 (ATG18) G
Gorai.008G006700.2	Gh-21vs28dpa_28up	1.2244	0.000174517	AT1G03380	ATATG18G,ATG18G	homolog of yeast autophagy 18 (ATG18) G
Gorai.008G006700.3	Gh-21vs28dpa_28up	1.24243	9.47e-05	AT1G03380	ATATG18G,ATG18G	homolog of yeast autophagy 18 (ATG18) G
Gorai.008G006700.1	Gh-28vs10dpa_28up	0.624035	7.88e-06	AT1G03380	ATATG18G,ATG18G	homolog of yeast autophagy 18 (ATG18) G
Gorai.008G006700.2	Gh-28vs10dpa_28up	0.595703	4.02e-06	AT1G03380	ATATG18G,ATG18G	homolog of yeast autophagy 18 (ATG18) G
Gorai.008G006700.3	Gh-28vs10dpa_28up	0.592923	0	AT1G03380	ATATG18G,ATG18G	homolog of yeast autophagy 18 (ATG18) G
Gorai.005G155500.1	Gh-10vs15dpa_15up	1.82384	0	AT1G03400		2-oxoglutarate (2OG) and Fe(II)-dependent oxygenase superfamily protein
Gorai.005G155500.2	Gh-10vs15dpa_15up	1.77669	8.99e-05	AT1G03400		2-oxoglutarate (2OG) and Fe(II)-dependent oxygenase superfamily protein
Gorai.005G155500.1	Gh-21vs28dpa_21up	0.644209	7.23e-06	AT1G03400		2-oxoglutarate (2OG) and Fe(II)-dependent oxygenase superfamily protein
Gorai.005G155500.2	Gh-21vs28dpa_21up	0.694763	2.81e-05	AT1G03400		2-oxoglutarate (2OG) and Fe(II)-dependent oxygenase superfamily protein
Gorai.005G155500.1	Gh-28vs10dpa_28up	0.738334	4.02e-06	AT1G03400		2-oxoglutarate (2OG) and Fe(II)-dependent oxygenase superfamily protein
Gorai.005G155500.2	Gh-28vs10dpa_28up	0.670398	1.86e-05	AT1G03400		2-oxoglutarate (2OG) and Fe(II)-dependent oxygenase superfamily protein
Gorai.006G156600.1	Gh-21vs28dpa_28up	7.94612	0	AT1G03430	AHP5	histidine-containing phosphotransfer factor 5
Gorai.006G156600.1	Gh-28vs10dpa_28up	0.159417	0	AT1G03430	AHP5	histidine-containing phosphotransfer factor 5
Gorai.004G084400.1	Gh-10vs15dpa_15up	3.63673	0	AT1G03440		Leucine-rich repeat (LRR) family protein
Gorai.004G084400.1	Gh-15vs18dpa_15up	0.605341	0.000500187	AT1G03440		Leucine-rich repeat (LRR) family protein
Gorai.004G084400.1	Gh-21vs28dpa_21up	0.690442	2.81e-05	AT1G03440		Leucine-rich repeat (LRR) family protein
Gorai.004G084400.1	Gh-28vs10dpa_28up	0.494769	2.58e-05	AT1G03440		Leucine-rich repeat (LRR) family protein
Gorai.004G085700.2	Gh-10vs15dpa_15up	2.10246	0	AT1G03470		Kinase interacting (KIP1-like) family protein
Gorai.004G085700.4	Gh-15vs18dpa_18up	1.29053	0.000205073	AT1G03470		Kinase interacting (KIP1-like) family protein
Gorai.004G085700.2	Gh-21vs28dpa_21up	0.0605471	0	AT1G03470		Kinase interacting (KIP1-like) family protein
Gorai.004G085700.3	Gh-21vs28dpa_21up	0.0535037	0	AT1G03470		Kinase interacting (KIP1-like) family protein
Gorai.004G085700.4	Gh-21vs28dpa_21up	0.0499531	0	AT1G03470		Kinase interacting (KIP1-like) family protein
Gorai.004G062500.1	Gh-10vs15dpa_10up	0.725998	0	AT1G03475	ATCPO-I,HEMF1,LIN2	Coproporphyrinogen III oxidase
Gorai.007G172100.1	Gh-10vs15dpa_15up	1.19383	0.000178076	AT1G03475	ATCPO-I,HEMF1,LIN2	Coproporphyrinogen III oxidase
Gorai.007G172100.2	Gh-10vs15dpa_15up	1.22019	0.000126115	AT1G03475	ATCPO-I,HEMF1,LIN2	Coproporphyrinogen III oxidase
Gorai.007G172100.4	Gh-10vs15dpa_15up	1.21738	0.000814951	AT1G03475	ATCPO-I,HEMF1,LIN2	Coproporphyrinogen III oxidase
Gorai.004G062500.1	Gh-15vs18dpa_18up	1.18614	0.000478623	AT1G03475	ATCPO-I,HEMF1,LIN2	Coproporphyrinogen III oxidase
Gorai.007G172100.1	Gh-21vs28dpa_21up	0.4269	7.23e-06	AT1G03475	ATCPO-I,HEMF1,LIN2	Coproporphyrinogen III oxidase
Gorai.007G172100.2	Gh-21vs28dpa_21up	0.427159	7.23e-06	AT1G03475	ATCPO-I,HEMF1,LIN2	Coproporphyrinogen III oxidase
Gorai.007G172100.3	Gh-21vs28dpa_21up	0.403267	1.74e-05	AT1G03475	ATCPO-I,HEMF1,LIN2	Coproporphyrinogen III oxidase
Gorai.007G172100.4	Gh-21vs28dpa_21up	0.415245	7.23e-06	AT1G03475	ATCPO-I,HEMF1,LIN2	Coproporphyrinogen III oxidase
Gorai.004G062500.1	Gh-21vs28dpa_28up	1.30888	3.79e-05	AT1G03475	ATCPO-I,HEMF1,LIN2	Coproporphyrinogen III oxidase
Gorai.007G172100.1	Gh-28vs10dpa_10up	1.80356	0	AT1G03475	ATCPO-I,HEMF1,LIN2	Coproporphyrinogen III oxidase
Gorai.007G172100.2	Gh-28vs10dpa_10up	1.80916	0	AT1G03475	ATCPO-I,HEMF1,LIN2	Coproporphyrinogen III oxidase
Gorai.007G172100.3	Gh-28vs10dpa_10up	1.89042	0	AT1G03475	ATCPO-I,HEMF1,LIN2	Coproporphyrinogen III oxidase
Gorai.007G172100.4	Gh-28vs10dpa_10up	1.8544	0	AT1G03475	ATCPO-I,HEMF1,LIN2	Coproporphyrinogen III oxidase
Gorai.002G017200.1	Gh-10vs15dpa_15up	1.4944	0	AT1G03520		Core-2/I-branching beta-1,6-N-acetylglucosaminyltransferase family protein
Gorai.008G152300.1	Gh-10vs15dpa_15up	1.75543	0	AT1G03520		Core-2/I-branching beta-1,6-N-acetylglucosaminyltransferase family protein
Gorai.008G152300.1	Gh-15vs18dpa_18up	2.07297	0	AT1G03520		Core-2/I-branching beta-1,6-N-acetylglucosaminyltransferase family protein
Gorai.002G017200.1	Gh-21vs28dpa_21up	0.937719	2.81e-05	AT1G03520		Core-2/I-branching beta-1,6-N-acetylglucosaminyltransferase family protein
Gorai.008G152300.1	Gh-21vs28dpa_21up	0.924737	2.81e-05	AT1G03520		Core-2/I-branching beta-1,6-N-acetylglucosaminyltransferase family protein
Gorai.002G017200.1	Gh-28vs10dpa_28up	0.771242	7.88e-06	AT1G03520		Core-2/I-branching beta-1,6-N-acetylglucosaminyltransferase family protein
Gorai.008G152300.1	Gh-28vs10dpa_28up	0.505922	0	AT1G03520		Core-2/I-branching beta-1,6-N-acetylglucosaminyltransferase family protein
Gorai.005G204300.1	Gh-21vs28dpa_21up	0.661455	1.5e-05	AT1G03560		Pentatricopeptide repeat (PPR-like) superfamily protein
Gorai.005G204300.1	Gh-28vs10dpa_10up	1.23108	0	AT1G03560		Pentatricopeptide repeat (PPR-like) superfamily protein
Gorai.012G130800.6	Gh-21vs28dpa_21up	0.0904048	0	AT1G03590		Protein phosphatase 2C family protein
Gorai.012G130800.6	Gh-28vs10dpa_10up	12.2292	0	AT1G03590		Protein phosphatase 2C family protein
Gorai.013G075300.1	Gh-21vs28dpa_21up	0.238702	0	AT1G03650		Acyl-CoA N-acyltransferases (NAT) superfamily protein
Gorai.013G075300.1	Gh-28vs10dpa_10up	5.66618	0	AT1G03650		Acyl-CoA N-acyltransferases (NAT) superfamily protein
Gorai.005G201900.1	Gh-10vs15dpa_10up	0.689021	0.000171366	AT1G03687		DTW domain-containing protein
Gorai.005G201900.1	Gh-21vs28dpa_21up	0.27665	1.5e-05	AT1G03687		DTW domain-containing protein
Gorai.005G201900.1	Gh-28vs10dpa_10up	5.60701	0	AT1G03687		DTW domain-containing protein
Gorai.005G201900.3	Gh-28vs10dpa_10up	4.37981	0	AT1G03687		DTW domain-containing protein
Gorai.005G201900.4	Gh-28vs10dpa_10up	6.10182	0	AT1G03687		DTW domain-containing protein
Gorai.002G019600.1	Gh-10vs15dpa_15up	1.28066	0.000194166	AT1G03760		Prefoldin chaperone subunit family protein
Gorai.002G019600.1	Gh-15vs18dpa_15up	0.652355	0.000336644	AT1G03760		Prefoldin chaperone subunit family protein
Gorai.002G019600.1	Gh-21vs28dpa_21up	0.570246	2.81e-05	AT1G03760		Prefoldin chaperone subunit family protein
Gorai.002G019600.1	Gh-28vs10dpa_10up	1.87156	0	AT1G03760		Prefoldin chaperone subunit family protein
Gorai.008G155300.1	Gh-10vs15dpa_15up	1.57715	0.000380456	AT1G03840	MGP	C2H2 and C2HC zinc fingers superfamily protein
Gorai.008G155300.1	Gh-15vs18dpa_18up	2.55884	0.000205073	AT1G03840	MGP	C2H2 and C2HC zinc fingers superfamily protein
Gorai.008G155300.1	Gh-21vs28dpa_28up	2.34873	5.22e-06	AT1G03840	MGP	C2H2 and C2HC zinc fingers superfamily protein
Gorai.008G155300.1	Gh-28vs10dpa_28up	0.135232	0	AT1G03840	MGP	C2H2 and C2HC zinc fingers superfamily protein
Gorai.008G155400.1	Gh-10vs15dpa_15up	2.69546	0	AT1G03870	FLA9	FASCICLIN-like arabinoogalactan 9
Gorai.008G155400.1	Gh-21vs28dpa_28up	2.37901	0	AT1G03870	FLA9	FASCICLIN-like arabinoogalactan 9
Gorai.008G155400.1	Gh-28vs10dpa_28up	0.142213	0	AT1G03870	FLA9	FASCICLIN-like arabinoogalactan 9
Gorai.001G179100.1	Gh-10vs15dpa_10up	0.799731	0.000104068	AT1G03900	ATNAP4,NAP4	non-intrinsic ABC protein 4
Gorai.001G179100.2	Gh-10vs15dpa_10up	0.743695	0	AT1G03900	ATNAP4,NAP4	non-intrinsic ABC protein 4
Gorai.001G254400.1	Gh-10vs15dpa_15up	1.13985	0.000547666	AT1G03900	ATNAP4,NAP4	non-intrinsic ABC protein 4
Gorai.001G254400.2	Gh-10vs15dpa_15up	1.12484	0.000178076	AT1G03900	ATNAP4,NAP4	non-intrinsic ABC protein 4
Gorai.001G179100.1	Gh-15vs18dpa_15up	0.782989	0.000315871	AT1G03900	ATNAP4,NAP4	non-intrinsic ABC protein 4
Gorai.001G179100.1	Gh-21vs28dpa_28up	1.29636	2.06e-05	AT1G03900	ATNAP4,NAP4	non-intrinsic ABC protein 4
Gorai.001G179100.2	Gh-21vs28dpa_28up	1.45725	5.22e-06	AT1G03900	ATNAP4,NAP4	non-intrinsic ABC protein 4
Gorai.001G254400.1	Gh-21vs28dpa_28up	2.6013	0	AT1G03900	ATNAP4,NAP4	non-intrinsic ABC protein 4
Gorai.001G254400.2	Gh-21vs28dpa_28up	2.51255	0	AT1G03900	ATNAP4,NAP4	non-intrinsic ABC protein 4
Gorai.001G254400.1	Gh-28vs10dpa_28up	0.396507	0	AT1G03900	ATNAP4,NAP4	non-intrinsic ABC protein 4
Gorai.001G254400.2	Gh-28vs10dpa_28up	0.399654	0	AT1G03900	ATNAP4,NAP4	non-intrinsic ABC protein 4
Gorai.001G179100.1	Gh-28vs10dpa_10up	1.13632	0	AT1G03900	ATNAP4,NAP4	non-intrinsic ABC protein 4
Gorai.001G179100.2	Gh-28vs10dpa_10up	1.073	0	AT1G03900	ATNAP4,NAP4	non-intrinsic ABC protein 4
Gorai.001G254500.6	Gh-10vs15dpa_10up	0.657919	0.000302755	AT1G03905		P-loop containing nucleoside triphosphate hydrolases superfamily protein
Gorai.001G254500.1	Gh-21vs28dpa_28up	1.87747	1.32e-05	AT1G03905		P-loop containing nucleoside triphosphate hydrolases superfamily protein
Gorai.001G254500.2	Gh-21vs28dpa_28up	2.05835	1.32e-05	AT1G03905		P-loop containing nucleoside triphosphate hydrolases superfamily protein
Gorai.001G254500.3	Gh-21vs28dpa_28up	2.05005	5.22e-06	AT1G03905		P-loop containing nucleoside triphosphate hydrolases superfamily protein
Gorai.001G254500.4	Gh-21vs28dpa_28up	2.30507	5.22e-06	AT1G03905		P-loop containing nucleoside triphosphate hydrolases superfamily protein
Gorai.001G254500.5	Gh-21vs28dpa_28up	2.06205	2.76e-05	AT1G03905		P-loop containing nucleoside triphosphate hydrolases superfamily protein
Gorai.001G254500.6	Gh-21vs28dpa_28up	2.03166	5.22e-06	AT1G03905		P-loop containing nucleoside triphosphate hydrolases superfamily protein
Gorai.001G254500.1	Gh-28vs10dpa_28up	0.635916	7.88e-06	AT1G03905		P-loop containing nucleoside triphosphate hydrolases superfamily protein
Gorai.001G254500.2	Gh-28vs10dpa_28up	0.628027	7.88e-06	AT1G03905		P-loop containing nucleoside triphosphate hydrolases superfamily protein
Gorai.001G254500.3	Gh-28vs10dpa_28up	0.556254	0	AT1G03905		P-loop containing nucleoside triphosphate hydrolases superfamily protein
Gorai.001G254500.4	Gh-28vs10dpa_28up	0.640675	7.88e-06	AT1G03905		P-loop containing nucleoside triphosphate hydrolases superfamily protein
Gorai.001G254500.5	Gh-28vs10dpa_28up	0.633967	7.88e-06	AT1G03905		P-loop containing nucleoside triphosphate hydrolases superfamily protein
Gorai.001G254500.6	Gh-28vs10dpa_28up	0.705293	1.68e-05	AT1G03905		P-loop containing nucleoside triphosphate hydrolases superfamily protein
Gorai.009G410400.1	Gh-21vs28dpa_21up	0.925979	2.81e-05	AT1G03910
Gorai.009G410400.2	Gh-21vs28dpa_21up	0.91003	2.81e-05	AT1G03910
Gorai.009G410400.3	Gh-21vs28dpa_21up	0.868003	2.81e-05	AT1G03910
Gorai.009G410400.4	Gh-21vs28dpa_21up	0.906592	2.81e-05	AT1G03910
Gorai.009G410400.5	Gh-21vs28dpa_21up	0.802638	2.81e-05	AT1G03910
Gorai.009G410400.6	Gh-21vs28dpa_21up	0.909992	2.81e-05	AT1G03910
Gorai.009G410400.7	Gh-21vs28dpa_21up	0.886102	2.81e-05	AT1G03910
Gorai.009G410400.4	Gh-28vs10dpa_10up	1.05231	0	AT1G03910
Gorai.009G410400.5	Gh-28vs10dpa_10up	1.14567	0	AT1G03910
Gorai.009G410400.6	Gh-28vs10dpa_10up	1.07136	0	AT1G03910
Gorai.009G410400.7	Gh-28vs10dpa_10up	1.12749	0	AT1G03910
Gorai.003G110400.1	Gh-21vs28dpa_21up	0.656486	2.81e-05	AT1G03920		Protein kinase family protein
Gorai.003G110400.1	Gh-28vs10dpa_10up	1.53892	0	AT1G03920		Protein kinase family protein
Gorai.010G059400.1	Gh-28vs10dpa_28up	0.593895	7.88e-06	AT1G03940		HXXXD-type acyl-transferase family protein
Gorai.010G059400.2	Gh-28vs10dpa_28up	0.615225	1.31e-05	AT1G03940		HXXXD-type acyl-transferase family protein
Gorai.001G179400.2	Gh-21vs28dpa_28up	1.06109	0.000894992	AT1G03950	VPS2.3	vacuolar protein sorting-associated protein 2.3
Gorai.001G179400.1	Gh-28vs10dpa_28up	0.773138	7.88e-06	AT1G03950	VPS2.3	vacuolar protein sorting-associated protein 2.3
Gorai.001G179400.2	Gh-28vs10dpa_28up	0.776648	4.02e-06	AT1G03950	VPS2.3	vacuolar protein sorting-associated protein 2.3
Gorai.004G221900.1	Gh-21vs28dpa_21up	0.254738	2.81e-05	AT1G04000
Gorai.004G221900.1	Gh-28vs10dpa_10up	5.89574	0	AT1G04000
Gorai.004G057300.2	Gh-10vs15dpa_15up	1.32566	0.000165093	AT1G04010	ATPSAT1,PSAT1	phospholipid sterol acyl transferase 1
Gorai.004G057300.2	Gh-15vs18dpa_18up	1.22531	0.000507028	AT1G04010	ATPSAT1,PSAT1	phospholipid sterol acyl transferase 1
Gorai.004G057300.1	Gh-21vs28dpa_21up	0.841254	2.81e-05	AT1G04010	ATPSAT1,PSAT1	phospholipid sterol acyl transferase 1
Gorai.004G057300.2	Gh-21vs28dpa_21up	0.908688	2.81e-05	AT1G04010	ATPSAT1,PSAT1	phospholipid sterol acyl transferase 1
Gorai.004G057300.2	Gh-28vs10dpa_28up	0.823627	0.00091353	AT1G04010	ATPSAT1,PSAT1	phospholipid sterol acyl transferase 1
Gorai.001G238400.1	Gh-10vs15dpa_10up	0.537889	3.08e-05	AT1G04020	ATBARD1,BARD1,ROW1	breast cancer associated RING 1
Gorai.001G238400.1	Gh-28vs10dpa_10up	4.22198	0	AT1G04020	ATBARD1,BARD1,ROW1	breast cancer associated RING 1
Gorai.007G148800.1	Gh-10vs15dpa_15up	2.03744	0	AT1G04030
Gorai.007G148800.2	Gh-10vs15dpa_15up	2.16707	0	AT1G04030
Gorai.007G148800.3	Gh-10vs15dpa_15up	2.10803	0	AT1G04030
Gorai.007G148800.1	Gh-21vs28dpa_21up	0.619143	7.23e-06	AT1G04030
Gorai.007G148800.2	Gh-21vs28dpa_21up	0.665157	2.81e-05	AT1G04030
Gorai.007G148800.3	Gh-21vs28dpa_21up	0.686013	2.81e-05	AT1G04030
Gorai.007G148800.1	Gh-28vs10dpa_28up	0.715639	1.86e-05	AT1G04030
Gorai.007G148800.2	Gh-28vs10dpa_28up	0.688296	3.31e-05	AT1G04030
Gorai.007G148800.3	Gh-28vs10dpa_28up	0.666827	7.88e-06	AT1G04030
Gorai.001G180400.1	Gh-10vs15dpa_10up	0.639378	0.000163406	AT1G04040		HAD superfamily, subfamily IIIB acid phosphatase
Gorai.001G180400.2	Gh-10vs15dpa_10up	0.647699	8.28e-05	AT1G04040		HAD superfamily, subfamily IIIB acid phosphatase
Gorai.001G180400.1	Gh-15vs18dpa_15up	0.285498	0	AT1G04040		HAD superfamily, subfamily IIIB acid phosphatase
Gorai.001G180400.2	Gh-15vs18dpa_15up	0.292535	0	AT1G04040		HAD superfamily, subfamily IIIB acid phosphatase
Gorai.001G180400.1	Gh-21vs28dpa_21up	0.0165851	1.5e-05	AT1G04040		HAD superfamily, subfamily IIIB acid phosphatase
Gorai.001G180400.2	Gh-21vs28dpa_21up	0.0154683	1.5e-05	AT1G04040		HAD superfamily, subfamily IIIB acid phosphatase
Gorai.001G180400.1	Gh-28vs10dpa_10up	151.847	0	AT1G04040		HAD superfamily, subfamily IIIB acid phosphatase
Gorai.001G180400.2	Gh-28vs10dpa_10up	156.194	0	AT1G04040		HAD superfamily, subfamily IIIB acid phosphatase
Gorai.007G149900.1	Gh-10vs15dpa_15up	1.70714	0	AT1G04090		Plant protein of unknown function (DUF946)
Gorai.004G057500.1	Gh-15vs18dpa_15up	0.869748	0.00085467	AT1G04090		Plant protein of unknown function (DUF946)
Gorai.007G149900.1	Gh-15vs18dpa_15up	0.589139	0.000336644	AT1G04090		Plant protein of unknown function (DUF946)
Gorai.007G149900.1	Gh-21vs28dpa_21up	0.136757	0	AT1G04090		Plant protein of unknown function (DUF946)
Gorai.004G057500.1	Gh-21vs28dpa_28up	1.23414	9.64e-05	AT1G04090		Plant protein of unknown function (DUF946)
Gorai.007G149900.1	Gh-28vs10dpa_10up	5.18381	0	AT1G04090		Plant protein of unknown function (DUF946)
Gorai.001G182200.1	Gh-28vs10dpa_10up	1.15823	0	AT1G04110	SDD1	Subtilase family protein
Gorai.001G182400.1	Gh-10vs15dpa_15up	1.48908	0.000862887	AT1G04120	ABCC5,ATABCC5,ATMRP5,MRP5	multidrug resistance-associated protein 5
Gorai.001G182400.2	Gh-10vs15dpa_15up	1.4853	0.000637841	AT1G04120	ABCC5,ATABCC5,ATMRP5,MRP5	multidrug resistance-associated protein 5
Gorai.001G182400.3	Gh-10vs15dpa_15up	1.50242	0.000431416	AT1G04120	ABCC5,ATABCC5,ATMRP5,MRP5	multidrug resistance-associated protein 5
Gorai.007G150300.2	Gh-21vs28dpa_21up	0.142656	2.81e-05	AT1G04120	ABCC5,ATABCC5,ATMRP5,MRP5	multidrug resistance-associated protein 5
Gorai.001G182400.1	Gh-21vs28dpa_28up	2.03487	2.94e-05	AT1G04120	ABCC5,ATABCC5,ATMRP5,MRP5	multidrug resistance-associated protein 5
Gorai.001G182400.2	Gh-21vs28dpa_28up	2.02367	2.06e-05	AT1G04120	ABCC5,ATABCC5,ATMRP5,MRP5	multidrug resistance-associated protein 5
Gorai.001G182400.3	Gh-21vs28dpa_28up	2.10553	2.76e-05	AT1G04120	ABCC5,ATABCC5,ATMRP5,MRP5	multidrug resistance-associated protein 5
Gorai.001G182400.4	Gh-21vs28dpa_28up	2.14632	3.1e-05	AT1G04120	ABCC5,ATABCC5,ATMRP5,MRP5	multidrug resistance-associated protein 5
Gorai.001G182400.1	Gh-28vs10dpa_28up	0.341706	0	AT1G04120	ABCC5,ATABCC5,ATMRP5,MRP5	multidrug resistance-associated protein 5
Gorai.001G182400.2	Gh-28vs10dpa_28up	0.335153	0	AT1G04120	ABCC5,ATABCC5,ATMRP5,MRP5	multidrug resistance-associated protein 5
Gorai.001G182400.3	Gh-28vs10dpa_28up	0.320815	0	AT1G04120	ABCC5,ATABCC5,ATMRP5,MRP5	multidrug resistance-associated protein 5
Gorai.001G182400.4	Gh-28vs10dpa_28up	0.318729	0	AT1G04120	ABCC5,ATABCC5,ATMRP5,MRP5	multidrug resistance-associated protein 5
Gorai.007G150600.1	Gh-15vs18dpa_15up	0.786714	0.00069554	AT1G04130		Tetratricopeptide repeat (TPR)-like superfamily protein
Gorai.007G150600.1	Gh-21vs28dpa_21up	0.426297	0	AT1G04130		Tetratricopeptide repeat (TPR)-like superfamily protein
Gorai.007G150600.1	Gh-28vs10dpa_10up	2.34276	0	AT1G04130		Tetratricopeptide repeat (TPR)-like superfamily protein
Gorai.006G255300.1	Gh-21vs28dpa_21up	0.834069	2.81e-05	AT1G04140		Transducin family protein / WD-40 repeat family protein
Gorai.006G255300.2	Gh-21vs28dpa_21up	0.902991	2.81e-05	AT1G04140		Transducin family protein / WD-40 repeat family protein
Gorai.006G255300.3	Gh-21vs28dpa_21up	0.794792	1.5e-05	AT1G04140		Transducin family protein / WD-40 repeat family protein
Gorai.001G182800.1	Gh-21vs28dpa_28up	1.07508	0.000816522	AT1G04140		Transducin family protein / WD-40 repeat family protein
Gorai.001G182800.1	Gh-28vs10dpa_10up	1.02831	0	AT1G04140		Transducin family protein / WD-40 repeat family protein
Gorai.001G182800.2	Gh-28vs10dpa_10up	1.03304	0	AT1G04140		Transducin family protein / WD-40 repeat family protein
Gorai.006G255300.1	Gh-28vs10dpa_10up	1.29353	0	AT1G04140		Transducin family protein / WD-40 repeat family protein
Gorai.006G255300.2	Gh-28vs10dpa_10up	1.19671	0	AT1G04140		Transducin family protein / WD-40 repeat family protein
Gorai.006G255300.3	Gh-28vs10dpa_10up	1.41036	0	AT1G04140		Transducin family protein / WD-40 repeat family protein
Gorai.001G183000.1	Gh-10vs15dpa_10up	0.467086	0.000104068	AT1G04150		C2 calcium/lipid-binding plant phosphoribosyltransferase family protein
Gorai.001G183000.1	Gh-21vs28dpa_21up	0.0420688	7.23e-06	AT1G04150		C2 calcium/lipid-binding plant phosphoribosyltransferase family protein
Gorai.001G183000.1	Gh-28vs10dpa_10up	42.754	0	AT1G04150		C2 calcium/lipid-binding plant phosphoribosyltransferase family protein
Gorai.002G028500.1	Gh-10vs15dpa_15up	1.14984	0.000895324	AT1G04170	EIF2 GAMMA	eukaryotic translation initiation factor 2 gamma subunit
Gorai.002G028500.1	Gh-15vs18dpa_15up	0.825864	0.000539186	AT1G04170	EIF2 GAMMA	eukaryotic translation initiation factor 2 gamma subunit
Gorai.002G028500.3	Gh-15vs18dpa_15up	0.819203	0.000486722	AT1G04170	EIF2 GAMMA	eukaryotic translation initiation factor 2 gamma subunit
Gorai.006G076500.2	Gh-15vs18dpa_18up	1.21665	0.000478623	AT1G04170	EIF2 GAMMA	eukaryotic translation initiation factor 2 gamma subunit
Gorai.002G028500.1	Gh-21vs28dpa_21up	0.744469	7.23e-06	AT1G04170	EIF2 GAMMA	eukaryotic translation initiation factor 2 gamma subunit
Gorai.002G028500.2	Gh-21vs28dpa_21up	0.772999	2.81e-05	AT1G04170	EIF2 GAMMA	eukaryotic translation initiation factor 2 gamma subunit
Gorai.002G028500.3	Gh-21vs28dpa_21up	0.672558	1.5e-05	AT1G04170	EIF2 GAMMA	eukaryotic translation initiation factor 2 gamma subunit
Gorai.006G076400.1	Gh-21vs28dpa_21up	0.876743	2.81e-05	AT1G04170	EIF2 GAMMA	eukaryotic translation initiation factor 2 gamma subunit
Gorai.006G076400.2	Gh-21vs28dpa_21up	0.971358	2.81e-05	AT1G04170	EIF2 GAMMA	eukaryotic translation initiation factor 2 gamma subunit
Gorai.006G076400.3	Gh-21vs28dpa_21up	0.984578	2.81e-05	AT1G04170	EIF2 GAMMA	eukaryotic translation initiation factor 2 gamma subunit
Gorai.006G076500.1	Gh-21vs28dpa_21up	0.669085	2.81e-05	AT1G04170	EIF2 GAMMA	eukaryotic translation initiation factor 2 gamma subunit
Gorai.006G076500.2	Gh-21vs28dpa_21up	0.706936	2.81e-05	AT1G04170	EIF2 GAMMA	eukaryotic translation initiation factor 2 gamma subunit
Gorai.006G076500.3	Gh-21vs28dpa_21up	0.685862	2.11e-05	AT1G04170	EIF2 GAMMA	eukaryotic translation initiation factor 2 gamma subunit
Gorai.006G076500.4	Gh-21vs28dpa_21up	0.664874	1.5e-05	AT1G04170	EIF2 GAMMA	eukaryotic translation initiation factor 2 gamma subunit
Gorai.002G028500.1	Gh-28vs10dpa_10up	1.38977	0	AT1G04170	EIF2 GAMMA	eukaryotic translation initiation factor 2 gamma subunit
Gorai.002G028500.2	Gh-28vs10dpa_10up	1.44136	0	AT1G04170	EIF2 GAMMA	eukaryotic translation initiation factor 2 gamma subunit
Gorai.002G028500.3	Gh-28vs10dpa_10up	1.55078	0	AT1G04170	EIF2 GAMMA	eukaryotic translation initiation factor 2 gamma subunit
Gorai.006G076400.1	Gh-28vs10dpa_10up	1.1607	0	AT1G04170	EIF2 GAMMA	eukaryotic translation initiation factor 2 gamma subunit
Gorai.006G076400.2	Gh-28vs10dpa_10up	1.09126	0	AT1G04170	EIF2 GAMMA	eukaryotic translation initiation factor 2 gamma subunit
Gorai.006G076400.3	Gh-28vs10dpa_10up	1.1088	0	AT1G04170	EIF2 GAMMA	eukaryotic translation initiation factor 2 gamma subunit
Gorai.006G076500.1	Gh-28vs10dpa_10up	1.41084	0	AT1G04170	EIF2 GAMMA	eukaryotic translation initiation factor 2 gamma subunit
Gorai.006G076500.2	Gh-28vs10dpa_10up	1.37783	0	AT1G04170	EIF2 GAMMA	eukaryotic translation initiation factor 2 gamma subunit
Gorai.006G076500.3	Gh-28vs10dpa_10up	1.42825	0	AT1G04170	EIF2 GAMMA	eukaryotic translation initiation factor 2 gamma subunit
Gorai.006G076500.4	Gh-28vs10dpa_10up	1.42756	0	AT1G04170	EIF2 GAMMA	eukaryotic translation initiation factor 2 gamma subunit
Gorai.002G024400.2	Gh-10vs15dpa_10up	0.863353	0.000336394	AT1G04190		Tetratricopeptide repeat (TPR)-like superfamily protein
Gorai.002G024400.1	Gh-21vs28dpa_21up	0.856937	2.81e-05	AT1G04190		Tetratricopeptide repeat (TPR)-like superfamily protein
Gorai.002G024400.2	Gh-21vs28dpa_21up	0.897314	2.81e-05	AT1G04190		Tetratricopeptide repeat (TPR)-like superfamily protein
Gorai.002G024400.1	Gh-28vs10dpa_10up	1.30626	0	AT1G04190		Tetratricopeptide repeat (TPR)-like superfamily protein
Gorai.002G024400.2	Gh-28vs10dpa_10up	1.27615	0	AT1G04190		Tetratricopeptide repeat (TPR)-like superfamily protein
Gorai.006G242500.1	Gh-10vs15dpa_10up	0.85279	0.000862887	AT1G04200
Gorai.006G242500.1	Gh-21vs28dpa_28up	1.98315	0	AT1G04200
Gorai.006G242500.2	Gh-21vs28dpa_28up	1.92554	0	AT1G04200
Gorai.006G242500.3	Gh-21vs28dpa_28up	1.94933	5.22e-06	AT1G04200
Gorai.006G242500.4	Gh-21vs28dpa_28up	1.97361	0	AT1G04200
Gorai.006G242500.5	Gh-21vs28dpa_28up	2.19509	1.32e-05	AT1G04200
Gorai.006G242500.6	Gh-21vs28dpa_28up	2.04574	2.94e-05	AT1G04200
Gorai.006G242500.1	Gh-28vs10dpa_28up	0.707787	0	AT1G04200
Gorai.006G242500.2	Gh-28vs10dpa_28up	0.733201	7.88e-06	AT1G04200
Gorai.006G242500.3	Gh-28vs10dpa_28up	0.708581	1.86e-05	AT1G04200
Gorai.006G242500.4	Gh-28vs10dpa_28up	0.731053	7.88e-06	AT1G04200
Gorai.006G242500.5	Gh-28vs10dpa_28up	0.702284	2.94e-05	AT1G04200
Gorai.006G242500.6	Gh-28vs10dpa_28up	0.712248	2.4e-05	AT1G04200
Gorai.006G069800.1	Gh-10vs15dpa_10up	0.241513	0	AT1G04220	KCS2	3-ketoacyl-CoA synthase 2
Gorai.011G165200.1	Gh-10vs15dpa_10up	0.748056	0	AT1G04220	KCS2	3-ketoacyl-CoA synthase 2
Gorai.006G245000.1	Gh-10vs15dpa_15up	3.38898	0	AT1G04220	KCS2	3-ketoacyl-CoA synthase 2
Gorai.006G245000.2	Gh-10vs15dpa_15up	3.45228	0	AT1G04220	KCS2	3-ketoacyl-CoA synthase 2
Gorai.006G069800.1	Gh-15vs18dpa_15up	0.314534	0.000635877	AT1G04220	KCS2	3-ketoacyl-CoA synthase 2
Gorai.011G165200.1	Gh-15vs18dpa_18up	1.55687	0.000713342	AT1G04220	KCS2	3-ketoacyl-CoA synthase 2
Gorai.006G069800.1	Gh-21vs28dpa_21up	0.0226822	2.81e-05	AT1G04220	KCS2	3-ketoacyl-CoA synthase 2
Gorai.006G245000.1	Gh-21vs28dpa_21up	0.0305328	0	AT1G04220	KCS2	3-ketoacyl-CoA synthase 2
Gorai.006G245000.2	Gh-21vs28dpa_21up	0.0297654	0	AT1G04220	KCS2	3-ketoacyl-CoA synthase 2
Gorai.011G165200.1	Gh-21vs28dpa_21up	0.86714	2.81e-05	AT1G04220	KCS2	3-ketoacyl-CoA synthase 2
Gorai.006G069800.1	Gh-28vs10dpa_10up	231.847	0	AT1G04220	KCS2	3-ketoacyl-CoA synthase 2
Gorai.006G245000.1	Gh-28vs10dpa_10up	10.0672	0	AT1G04220	KCS2	3-ketoacyl-CoA synthase 2
Gorai.006G245000.2	Gh-28vs10dpa_10up	10.0604	0	AT1G04220	KCS2	3-ketoacyl-CoA synthase 2
Gorai.011G165200.1	Gh-28vs10dpa_10up	1.4969	0	AT1G04220	KCS2	3-ketoacyl-CoA synthase 2
Gorai.007G212000.2	Gh-10vs15dpa_15up	1.43568	0.000637841	AT1G04230		Protein of unknown function (DUF2361)
Gorai.003G091900.1	Gh-15vs18dpa_15up	0.776458	0.000432978	AT1G04230		Protein of unknown function (DUF2361)
Gorai.003G091900.1	Gh-21vs28dpa_21up	0.223695	0	AT1G04230		Protein of unknown function (DUF2361)
Gorai.006G070100.1	Gh-21vs28dpa_21up	0.584997	7.23e-06	AT1G04230		Protein of unknown function (DUF2361)
Gorai.007G212000.1	Gh-21vs28dpa_21up	0.444776	0	AT1G04230		Protein of unknown function (DUF2361)
Gorai.007G212000.2	Gh-21vs28dpa_21up	0.368373	7.23e-06	AT1G04230		Protein of unknown function (DUF2361)
Gorai.011G170500.3	Gh-21vs28dpa_21up	0.605774	2.81e-05	AT1G04230		Protein of unknown function (DUF2361)
Gorai.003G091900.1	Gh-28vs10dpa_10up	5.63101	0	AT1G04230		Protein of unknown function (DUF2361)
Gorai.006G070100.1	Gh-28vs10dpa_10up	1.79673	0	AT1G04230		Protein of unknown function (DUF2361)
Gorai.006G070100.2	Gh-28vs10dpa_10up	2.2811	0	AT1G04230		Protein of unknown function (DUF2361)
Gorai.007G212000.1	Gh-28vs10dpa_10up	2.53133	0	AT1G04230		Protein of unknown function (DUF2361)
Gorai.009G132200.3	Gh-10vs15dpa_10up	0.735431	0.000225008	AT1G04250	AXR3,IAA17	AUX/IAA transcriptional regulator family protein
Gorai.009G132200.2	Gh-21vs28dpa_21up	0.153815	1.5e-05	AT1G04250	AXR3,IAA17	AUX/IAA transcriptional regulator family protein
Gorai.009G132200.3	Gh-21vs28dpa_21up	0.163947	1.5e-05	AT1G04250	AXR3,IAA17	AUX/IAA transcriptional regulator family protein
Gorai.009G132200.2	Gh-28vs10dpa_10up	4.93674	0	AT1G04250	AXR3,IAA17	AUX/IAA transcriptional regulator family protein
Gorai.009G132200.3	Gh-28vs10dpa_10up	4.68166	0	AT1G04250	AXR3,IAA17	AUX/IAA transcriptional regulator family protein
Gorai.006G246200.1	Gh-21vs28dpa_28up	1.39808	2.43e-05	AT1G04260	MPI7,MPIP7,PRA1.D	CAMV movement protein interacting protein 7
Gorai.006G246200.1	Gh-28vs10dpa_28up	0.586084	0	AT1G04260	MPI7,MPIP7,PRA1.D	CAMV movement protein interacting protein 7
Gorai.005G046800.1	Gh-10vs15dpa_10up	0.779828	0.000392773	AT1G04270	RPS15	cytosolic ribosomal protein S15
Gorai.006G246500.1	Gh-10vs15dpa_10up	0.749444	3.08e-05	AT1G04270	RPS15	cytosolic ribosomal protein S15
Gorai.005G046800.1	Gh-21vs28dpa_21up	0.697702	0	AT1G04270	RPS15	cytosolic ribosomal protein S15
Gorai.006G246500.1	Gh-21vs28dpa_21up	0.597899	0	AT1G04270	RPS15	cytosolic ribosomal protein S15
Gorai.011G171000.1	Gh-21vs28dpa_21up	0.69051	0	AT1G04270	RPS15	cytosolic ribosomal protein S15
Gorai.005G046800.1	Gh-28vs10dpa_10up	1.70167	0	AT1G04270	RPS15	cytosolic ribosomal protein S15
Gorai.006G246500.1	Gh-28vs10dpa_10up	2.13775	0	AT1G04270	RPS15	cytosolic ribosomal protein S15
Gorai.011G171000.1	Gh-28vs10dpa_10up	1.28443	0	AT1G04270	RPS15	cytosolic ribosomal protein S15
Gorai.007G067900.2	Gh-15vs18dpa_15up	0.873662	0.000336644	AT1G04290		Thioesterase superfamily protein
Gorai.007G067900.1	Gh-21vs28dpa_21up	0.283123	0	AT1G04290		Thioesterase superfamily protein
Gorai.007G067900.2	Gh-21vs28dpa_21up	0.303115	0	AT1G04290		Thioesterase superfamily protein
Gorai.007G067900.3	Gh-21vs28dpa_21up	0.293781	0	AT1G04290		Thioesterase superfamily protein
Gorai.007G067900.4	Gh-21vs28dpa_21up	0.266607	0	AT1G04290		Thioesterase superfamily protein
Gorai.007G067900.5	Gh-21vs28dpa_21up	0.260217	0	AT1G04290		Thioesterase superfamily protein
Gorai.007G067900.6	Gh-21vs28dpa_21up	0.247914	0	AT1G04290		Thioesterase superfamily protein
Gorai.007G067900.7	Gh-21vs28dpa_21up	0.237992	0	AT1G04290		Thioesterase superfamily protein
Gorai.008G001500.1	Gh-21vs28dpa_21up	0.35968	1.5e-05	AT1G04290		Thioesterase superfamily protein
Gorai.008G001500.2	Gh-21vs28dpa_21up	0.339165	0	AT1G04290		Thioesterase superfamily protein
Gorai.007G067900.1	Gh-28vs10dpa_10up	3.54954	0	AT1G04290		Thioesterase superfamily protein
Gorai.007G067900.2	Gh-28vs10dpa_10up	3.29921	0	AT1G04290		Thioesterase superfamily protein
Gorai.007G067900.3	Gh-28vs10dpa_10up	3.4917	0	AT1G04290		Thioesterase superfamily protein
Gorai.007G067900.4	Gh-28vs10dpa_10up	3.63354	0	AT1G04290		Thioesterase superfamily protein
Gorai.007G067900.5	Gh-28vs10dpa_10up	3.66126	0	AT1G04290		Thioesterase superfamily protein
Gorai.007G067900.6	Gh-28vs10dpa_10up	4.04185	0	AT1G04290		Thioesterase superfamily protein
Gorai.007G067900.7	Gh-28vs10dpa_10up	3.73543	0	AT1G04290		Thioesterase superfamily protein
Gorai.008G001500.1	Gh-28vs10dpa_10up	2.35523	0	AT1G04290		Thioesterase superfamily protein
Gorai.008G001500.2	Gh-28vs10dpa_10up	2.66421	0	AT1G04290		Thioesterase superfamily protein
Gorai.006G247200.2	Gh-10vs15dpa_10up	0.775343	0.000512605	AT1G04300		TRAF-like superfamily protein
Gorai.006G247200.1	Gh-21vs28dpa_21up	0.766611	2.81e-05	AT1G04300		TRAF-like superfamily protein
Gorai.011G171900.1	Gh-21vs28dpa_28up	1.16008	0.000113977	AT1G04300		TRAF-like superfamily protein
Gorai.011G171900.2	Gh-21vs28dpa_28up	1.15164	0.000384963	AT1G04300		TRAF-like superfamily protein
Gorai.011G171900.1	Gh-28vs10dpa_28up	0.899629	0.000652081	AT1G04300		TRAF-like superfamily protein
Gorai.006G247200.1	Gh-28vs10dpa_10up	1.64857	0	AT1G04300		TRAF-like superfamily protein
Gorai.006G247200.2	Gh-28vs10dpa_10up	1.78681	0	AT1G04300		TRAF-like superfamily protein
Gorai.006G247200.3	Gh-28vs10dpa_10up	1.79215	0	AT1G04300		TRAF-like superfamily protein
Gorai.006G247200.4	Gh-28vs10dpa_10up	1.75794	0	AT1G04300		TRAF-like superfamily protein
Gorai.002G025000.1	Gh-10vs15dpa_10up	0.52088	0.000104068	AT1G04340		HR-like lesion-inducing protein-related
Gorai.002G025000.2	Gh-10vs15dpa_10up	0.618317	0.000862887	AT1G04340		HR-like lesion-inducing protein-related
Gorai.011G172200.1	Gh-10vs15dpa_10up	0.671492	0.000104068	AT1G04340		HR-like lesion-inducing protein-related
Gorai.011G172200.1	Gh-15vs18dpa_15up	0.793466	0.000573246	AT1G04340		HR-like lesion-inducing protein-related
Gorai.011G172200.1	Gh-21vs28dpa_21up	0.757196	7.23e-06	AT1G04340		HR-like lesion-inducing protein-related
Gorai.002G025000.1	Gh-28vs10dpa_10up	28.2299	0	AT1G04340		HR-like lesion-inducing protein-related
Gorai.002G025000.2	Gh-28vs10dpa_10up	11.4951	0	AT1G04340		HR-like lesion-inducing protein-related
Gorai.011G172200.1	Gh-28vs10dpa_10up	2.36978	0	AT1G04340		HR-like lesion-inducing protein-related
Gorai.006G253700.1	Gh-21vs28dpa_21up	0.767838	2.81e-05	AT1G04400	AT-PHH1,ATCRY2,CRY2,FHA,PHH1	cryptochrome 2
Gorai.006G253700.2	Gh-21vs28dpa_21up	0.78029	2.81e-05	AT1G04400	AT-PHH1,ATCRY2,CRY2,FHA,PHH1	cryptochrome 2
Gorai.006G253700.3	Gh-21vs28dpa_21up	0.776546	2.81e-05	AT1G04400	AT-PHH1,ATCRY2,CRY2,FHA,PHH1	cryptochrome 2
Gorai.006G253700.4	Gh-21vs28dpa_21up	0.758833	2.81e-05	AT1G04400	AT-PHH1,ATCRY2,CRY2,FHA,PHH1	cryptochrome 2
Gorai.006G253700.5	Gh-21vs28dpa_21up	0.815561	2.81e-05	AT1G04400	AT-PHH1,ATCRY2,CRY2,FHA,PHH1	cryptochrome 2
Gorai.006G253700.6	Gh-21vs28dpa_21up	0.809474	2.81e-05	AT1G04400	AT-PHH1,ATCRY2,CRY2,FHA,PHH1	cryptochrome 2
Gorai.006G253700.1	Gh-28vs10dpa_10up	1.18807	0	AT1G04400	AT-PHH1,ATCRY2,CRY2,FHA,PHH1	cryptochrome 2
Gorai.006G253700.2	Gh-28vs10dpa_10up	1.18843	0	AT1G04400	AT-PHH1,ATCRY2,CRY2,FHA,PHH1	cryptochrome 2
Gorai.006G253700.3	Gh-28vs10dpa_10up	1.10861	0	AT1G04400	AT-PHH1,ATCRY2,CRY2,FHA,PHH1	cryptochrome 2
Gorai.006G253700.4	Gh-28vs10dpa_10up	1.19481	0	AT1G04400	AT-PHH1,ATCRY2,CRY2,FHA,PHH1	cryptochrome 2
Gorai.006G253700.5	Gh-28vs10dpa_10up	1.14688	0	AT1G04400	AT-PHH1,ATCRY2,CRY2,FHA,PHH1	cryptochrome 2
Gorai.006G253700.6	Gh-28vs10dpa_10up	1.22763	0	AT1G04400	AT-PHH1,ATCRY2,CRY2,FHA,PHH1	cryptochrome 2
Gorai.005G050200.4	Gh-10vs15dpa_10up	0.734254	0	AT1G04410		Lactate/malate dehydrogenase family protein
Gorai.005G050200.4	Gh-28vs10dpa_10up	1.32837	0	AT1G04410		Lactate/malate dehydrogenase family protein
Gorai.005G050500.1	Gh-10vs15dpa_10up	0.643288	0	AT1G04430		S-adenosyl-L-methionine-dependent methyltransferases superfamily protein
Gorai.011G175000.1	Gh-15vs18dpa_15up	0.808702	0.00085467	AT1G04430		S-adenosyl-L-methionine-dependent methyltransferases superfamily protein
Gorai.011G175000.1	Gh-21vs28dpa_21up	0.23698	0	AT1G04430		S-adenosyl-L-methionine-dependent methyltransferases superfamily protein
Gorai.005G050500.1	Gh-21vs28dpa_28up	1.47301	2.94e-05	AT1G04430		S-adenosyl-L-methionine-dependent methyltransferases superfamily protein
Gorai.005G050500.1	Gh-28vs10dpa_10up	1.02796	0	AT1G04430		S-adenosyl-L-methionine-dependent methyltransferases superfamily protein
Gorai.011G175000.1	Gh-28vs10dpa_10up	4.51807	0	AT1G04430		S-adenosyl-L-methionine-dependent methyltransferases superfamily protein
Gorai.007G149400.1	Gh-10vs15dpa_10up	0.636338	3.08e-05	AT1G04480		Ribosomal protein L14p/L23e family protein
Gorai.006G251500.1	Gh-10vs15dpa_15up	1.38932	0	AT1G04480		Ribosomal protein L14p/L23e family protein
Gorai.006G251500.1	Gh-21vs28dpa_21up	0.702936	1.5e-05	AT1G04480		Ribosomal protein L14p/L23e family protein
Gorai.007G149400.1	Gh-21vs28dpa_21up	0.34789	0	AT1G04480		Ribosomal protein L14p/L23e family protein
Gorai.006G251500.1	Gh-28vs10dpa_10up	1.06684	0	AT1G04480		Ribosomal protein L14p/L23e family protein
Gorai.007G149400.1	Gh-28vs10dpa_10up	4.1759	0	AT1G04480		Ribosomal protein L14p/L23e family protein
Gorai.006G251300.1	Gh-10vs15dpa_15up	1.21602	0.000296998	AT1G04510	MAC3A	MOS4-associated complex 3A
Gorai.006G251300.2	Gh-10vs15dpa_15up	1.2586	0.000126115	AT1G04510	MAC3A	MOS4-associated complex 3A
Gorai.006G251300.3	Gh-10vs15dpa_15up	1.15621	0.000494551	AT1G04510	MAC3A	MOS4-associated complex 3A
Gorai.002G026500.1	Gh-21vs28dpa_21up	0.639843	1.03e-05	AT1G04510	MAC3A	MOS4-associated complex 3A
Gorai.005G053600.1	Gh-21vs28dpa_21up	0.603725	1.5e-05	AT1G04510	MAC3A	MOS4-associated complex 3A
Gorai.006G251300.1	Gh-21vs28dpa_21up	0.500566	0	AT1G04510	MAC3A	MOS4-associated complex 3A
Gorai.006G251300.2	Gh-21vs28dpa_21up	0.509391	0	AT1G04510	MAC3A	MOS4-associated complex 3A
Gorai.006G251300.3	Gh-21vs28dpa_21up	0.461153	0	AT1G04510	MAC3A	MOS4-associated complex 3A
Gorai.002G026500.1	Gh-28vs10dpa_10up	1.56384	0	AT1G04510	MAC3A	MOS4-associated complex 3A
Gorai.002G026500.2	Gh-28vs10dpa_10up	1.60666	0	AT1G04510	MAC3A	MOS4-associated complex 3A
Gorai.005G053600.1	Gh-28vs10dpa_10up	1.83571	0	AT1G04510	MAC3A	MOS4-associated complex 3A
Gorai.006G251300.1	Gh-28vs10dpa_10up	1.67752	0	AT1G04510	MAC3A	MOS4-associated complex 3A
Gorai.006G251300.2	Gh-28vs10dpa_10up	1.62237	0	AT1G04510	MAC3A	MOS4-associated complex 3A
Gorai.006G251300.3	Gh-28vs10dpa_10up	1.79807	0	AT1G04510	MAC3A	MOS4-associated complex 3A
Gorai.001G181200.2	Gh-15vs18dpa_18up	1.96064	0.000530589	AT1G04520	PDLP2	plasmodesmata-located protein 2
Gorai.001G181200.2	Gh-21vs28dpa_28up	2.26983	3.1e-05	AT1G04520	PDLP2	plasmodesmata-located protein 2
Gorai.001G181200.2	Gh-28vs10dpa_28up	0.129863	0	AT1G04520	PDLP2	plasmodesmata-located protein 2
Gorai.006G254700.1	Gh-21vs28dpa_21up	0.618494	2.81e-05	AT1G04555
Gorai.006G254700.2	Gh-21vs28dpa_21up	0.595572	2.81e-05	AT1G04555
Gorai.006G254700.1	Gh-28vs10dpa_10up	1.35107	0	AT1G04555
Gorai.006G254700.2	Gh-28vs10dpa_10up	1.47503	0	AT1G04555
Gorai.006G254400.1	Gh-10vs15dpa_10up	0.181386	0	AT1G04560		AWPM-19-like family protein
Gorai.006G254400.1	Gh-28vs10dpa_10up	33.7382	0	AT1G04560		AWPM-19-like family protein
Gorai.006G006600.1	Gh-15vs18dpa_15up	0.606972	0.000315871	AT1G04590
Gorai.006G006600.1	Gh-21vs28dpa_21up	0.591107	1.74e-05	AT1G04590
Gorai.006G006600.1	Gh-28vs10dpa_10up	2.46215	0	AT1G04590
Gorai.006G006600.2	Gh-28vs10dpa_10up	1.9352	0	AT1G04590
Gorai.001G114700.1	Gh-21vs28dpa_21up	0.68231	2.81e-05	AT1G04635	EMB1687	ribonuclease P family protein / Rpp14 family protein
Gorai.001G114700.1	Gh-28vs10dpa_10up	2.24604	0	AT1G04635	EMB1687	ribonuclease P family protein / Rpp14 family protein
Gorai.013G249500.1	Gh-21vs28dpa_21up	0.417096	1.5e-05	AT1G04640	LIP2	lipoyltransferase 2
Gorai.013G249500.1	Gh-28vs10dpa_10up	3.68254	0	AT1G04640	LIP2	lipoyltransferase 2
Gorai.006G055600.2	Gh-10vs15dpa_10up	0.773729	0.000442074	AT1G04650
Gorai.006G055600.1	Gh-28vs10dpa_10up	5.63393	0	AT1G04650
Gorai.006G055600.2	Gh-28vs10dpa_10up	4.92083	0	AT1G04650
Gorai.011G161900.1	Gh-10vs15dpa_10up	0.411156	0	AT1G04680		Pectin lyase-like superfamily protein
Gorai.006G219800.2	Gh-21vs28dpa_21up	0.0103258	0	AT1G04680		Pectin lyase-like superfamily protein
Gorai.006G219800.2	Gh-28vs10dpa_10up	80.299	0	AT1G04680		Pectin lyase-like superfamily protein
Gorai.011G161900.1	Gh-28vs10dpa_10up	1.59812	0	AT1G04680		Pectin lyase-like superfamily protein
Gorai.006G055700.2	Gh-10vs15dpa_10up	0.911179	0.000209915	AT1G04690	KAB1,KV-BETA1	potassium channel beta subunit 1
Gorai.006G055700.5	Gh-10vs15dpa_10up	0.898911	8.28e-05	AT1G04690	KAB1,KV-BETA1	potassium channel beta subunit 1
Gorai.006G055700.1	Gh-15vs18dpa_15up	0.869912	0.000336644	AT1G04690	KAB1,KV-BETA1	potassium channel beta subunit 1
Gorai.006G055700.3	Gh-15vs18dpa_15up	0.879364	0.000943293	AT1G04690	KAB1,KV-BETA1	potassium channel beta subunit 1
Gorai.006G055700.6	Gh-15vs18dpa_15up	0.922841	0.000812417	AT1G04690	KAB1,KV-BETA1	potassium channel beta subunit 1
Gorai.006G055700.1	Gh-21vs28dpa_21up	0.643465	0	AT1G04690	KAB1,KV-BETA1	potassium channel beta subunit 1
Gorai.006G055700.2	Gh-21vs28dpa_21up	0.641827	0	AT1G04690	KAB1,KV-BETA1	potassium channel beta subunit 1
Gorai.006G055700.3	Gh-21vs28dpa_21up	0.636101	0	AT1G04690	KAB1,KV-BETA1	potassium channel beta subunit 1
Gorai.006G055700.4	Gh-21vs28dpa_21up	0.642104	0	AT1G04690	KAB1,KV-BETA1	potassium channel beta subunit 1
Gorai.006G055700.5	Gh-21vs28dpa_21up	0.625639	0	AT1G04690	KAB1,KV-BETA1	potassium channel beta subunit 1
Gorai.006G055700.6	Gh-21vs28dpa_21up	0.632451	0	AT1G04690	KAB1,KV-BETA1	potassium channel beta subunit 1
Gorai.006G055700.1	Gh-28vs10dpa_10up	1.75298	0	AT1G04690	KAB1,KV-BETA1	potassium channel beta subunit 1
Gorai.006G055700.2	Gh-28vs10dpa_10up	1.74322	0	AT1G04690	KAB1,KV-BETA1	potassium channel beta subunit 1
Gorai.006G055700.3	Gh-28vs10dpa_10up	1.77904	0	AT1G04690	KAB1,KV-BETA1	potassium channel beta subunit 1
Gorai.006G055700.4	Gh-28vs10dpa_10up	1.72625	0	AT1G04690	KAB1,KV-BETA1	potassium channel beta subunit 1
Gorai.006G055700.5	Gh-28vs10dpa_10up	1.84021	0	AT1G04690	KAB1,KV-BETA1	potassium channel beta subunit 1
Gorai.006G055700.6	Gh-28vs10dpa_10up	1.75606	0	AT1G04690	KAB1,KV-BETA1	potassium channel beta subunit 1
Gorai.006G056000.1	Gh-10vs15dpa_10up	0.866414	0.000104068	AT1G04760	ATVAMP726,VAMP726	vesicle-associated membrane protein 726
Gorai.006G056000.3	Gh-10vs15dpa_10up	0.823739	0.000254855	AT1G04760	ATVAMP726,VAMP726	vesicle-associated membrane protein 726
Gorai.006G220500.1	Gh-10vs15dpa_10up	0.797985	0	AT1G04760	ATVAMP726,VAMP726	vesicle-associated membrane protein 726
Gorai.006G220500.2	Gh-10vs15dpa_10up	0.798506	0	AT1G04760	ATVAMP726,VAMP726	vesicle-associated membrane protein 726
Gorai.001G186000.1	Gh-10vs15dpa_15up	3.95606	0	AT1G04760	ATVAMP726,VAMP726	vesicle-associated membrane protein 726
Gorai.004G058500.1	Gh-10vs15dpa_15up	1.77523	0	AT1G04760	ATVAMP726,VAMP726	vesicle-associated membrane protein 726
Gorai.004G058500.2	Gh-10vs15dpa_15up	1.72705	0	AT1G04760	ATVAMP726,VAMP726	vesicle-associated membrane protein 726
Gorai.004G058500.3	Gh-10vs15dpa_15up	1.76462	0	AT1G04760	ATVAMP726,VAMP726	vesicle-associated membrane protein 726
Gorai.007G153200.1	Gh-10vs15dpa_15up	2.50586	0	AT1G04760	ATVAMP726,VAMP726	vesicle-associated membrane protein 726
Gorai.007G153200.2	Gh-10vs15dpa_15up	2.42483	0	AT1G04760	ATVAMP726,VAMP726	vesicle-associated membrane protein 726
Gorai.009G150900.1	Gh-10vs15dpa_15up	2.18974	0	AT1G04760	ATVAMP726,VAMP726	vesicle-associated membrane protein 726
Gorai.009G150900.2	Gh-10vs15dpa_15up	2.06688	0	AT1G04760	ATVAMP726,VAMP726	vesicle-associated membrane protein 726
Gorai.009G150900.3	Gh-10vs15dpa_15up	2.15216	0	AT1G04760	ATVAMP726,VAMP726	vesicle-associated membrane protein 726
Gorai.009G150900.5	Gh-10vs15dpa_15up	1.94314	0	AT1G04760	ATVAMP726,VAMP726	vesicle-associated membrane protein 726
Gorai.006G056000.1	Gh-15vs18dpa_15up	0.840157	0.000943293	AT1G04760	ATVAMP726,VAMP726	vesicle-associated membrane protein 726
Gorai.011G160700.1	Gh-15vs18dpa_15up	0.764254	0.000336644	AT1G04760	ATVAMP726,VAMP726	vesicle-associated membrane protein 726
Gorai.011G160700.2	Gh-15vs18dpa_15up	0.698626	0.000336644	AT1G04760	ATVAMP726,VAMP726	vesicle-associated membrane protein 726
Gorai.011G160700.3	Gh-15vs18dpa_15up	0.735606	0.000315871	AT1G04760	ATVAMP726,VAMP726	vesicle-associated membrane protein 726
Gorai.006G220500.1	Gh-15vs18dpa_18up	1.26213	0.000205073	AT1G04760	ATVAMP726,VAMP726	vesicle-associated membrane protein 726
Gorai.006G220500.2	Gh-15vs18dpa_18up	1.30579	0.00018004	AT1G04760	ATVAMP726,VAMP726	vesicle-associated membrane protein 726
Gorai.009G150900.1	Gh-15vs18dpa_18up	3.51568	0	AT1G04760	ATVAMP726,VAMP726	vesicle-associated membrane protein 726
Gorai.009G150900.2	Gh-15vs18dpa_18up	3.63148	0	AT1G04760	ATVAMP726,VAMP726	vesicle-associated membrane protein 726
Gorai.009G150900.3	Gh-15vs18dpa_18up	3.46964	0	AT1G04760	ATVAMP726,VAMP726	vesicle-associated membrane protein 726
Gorai.009G150900.5	Gh-15vs18dpa_18up	3.55221	0	AT1G04760	ATVAMP726,VAMP726	vesicle-associated membrane protein 726
Gorai.004G058500.1	Gh-21vs28dpa_21up	0.723181	2.81e-05	AT1G04760	ATVAMP726,VAMP726	vesicle-associated membrane protein 726
Gorai.004G058500.2	Gh-21vs28dpa_21up	0.773293	2.81e-05	AT1G04760	ATVAMP726,VAMP726	vesicle-associated membrane protein 726
Gorai.004G058500.3	Gh-21vs28dpa_21up	0.723877	2.81e-05	AT1G04760	ATVAMP726,VAMP726	vesicle-associated membrane protein 726
Gorai.006G056000.1	Gh-21vs28dpa_21up	0.661268	2.81e-05	AT1G04760	ATVAMP726,VAMP726	vesicle-associated membrane protein 726
Gorai.006G056000.2	Gh-21vs28dpa_21up	0.66194	2.81e-05	AT1G04760	ATVAMP726,VAMP726	vesicle-associated membrane protein 726
Gorai.006G056000.3	Gh-21vs28dpa_21up	0.659698	2.81e-05	AT1G04760	ATVAMP726,VAMP726	vesicle-associated membrane protein 726
Gorai.006G220500.1	Gh-21vs28dpa_21up	0.657472	2.81e-05	AT1G04760	ATVAMP726,VAMP726	vesicle-associated membrane protein 726
Gorai.006G220500.2	Gh-21vs28dpa_21up	0.667823	1.5e-05	AT1G04760	ATVAMP726,VAMP726	vesicle-associated membrane protein 726
Gorai.007G153200.1	Gh-21vs28dpa_21up	0.63705	2.11e-05	AT1G04760	ATVAMP726,VAMP726	vesicle-associated membrane protein 726
Gorai.007G153200.2	Gh-21vs28dpa_21up	0.615581	1.5e-05	AT1G04760	ATVAMP726,VAMP726	vesicle-associated membrane protein 726
Gorai.011G160700.1	Gh-21vs28dpa_21up	0.509089	0	AT1G04760	ATVAMP726,VAMP726	vesicle-associated membrane protein 726
Gorai.011G160700.2	Gh-21vs28dpa_21up	0.46274	0	AT1G04760	ATVAMP726,VAMP726	vesicle-associated membrane protein 726
Gorai.011G160700.3	Gh-21vs28dpa_21up	0.483117	0	AT1G04760	ATVAMP726,VAMP726	vesicle-associated membrane protein 726
Gorai.001G186000.1	Gh-21vs28dpa_28up	2.06802	5.22e-06	AT1G04760	ATVAMP726,VAMP726	vesicle-associated membrane protein 726
Gorai.009G150900.1	Gh-21vs28dpa_28up	1.84518	5.24e-05	AT1G04760	ATVAMP726,VAMP726	vesicle-associated membrane protein 726
Gorai.009G150900.2	Gh-21vs28dpa_28up	1.88854	4.52e-05	AT1G04760	ATVAMP726,VAMP726	vesicle-associated membrane protein 726
Gorai.009G150900.3	Gh-21vs28dpa_28up	1.81173	7.34e-05	AT1G04760	ATVAMP726,VAMP726	vesicle-associated membrane protein 726
Gorai.009G150900.5	Gh-21vs28dpa_28up	1.81421	5.94e-05	AT1G04760	ATVAMP726,VAMP726	vesicle-associated membrane protein 726
Gorai.011G049200.1	Gh-21vs28dpa_28up	1.64957	0	AT1G04760	ATVAMP726,VAMP726	vesicle-associated membrane protein 726
Gorai.001G186000.1	Gh-28vs10dpa_28up	0.11794	0	AT1G04760	ATVAMP726,VAMP726	vesicle-associated membrane protein 726
Gorai.004G058500.1	Gh-28vs10dpa_28up	0.81677	3.31e-05	AT1G04760	ATVAMP726,VAMP726	vesicle-associated membrane protein 726
Gorai.004G058500.2	Gh-28vs10dpa_28up	0.814539	5.09e-05	AT1G04760	ATVAMP726,VAMP726	vesicle-associated membrane protein 726
Gorai.004G058500.3	Gh-28vs10dpa_28up	0.85386	0.000131875	AT1G04760	ATVAMP726,VAMP726	vesicle-associated membrane protein 726
Gorai.007G153200.1	Gh-28vs10dpa_28up	0.556182	0	AT1G04760	ATVAMP726,VAMP726	vesicle-associated membrane protein 726
Gorai.007G153200.2	Gh-28vs10dpa_28up	0.553477	0	AT1G04760	ATVAMP726,VAMP726	vesicle-associated membrane protein 726
Gorai.009G150900.1	Gh-28vs10dpa_28up	0.134817	0	AT1G04760	ATVAMP726,VAMP726	vesicle-associated membrane protein 726
Gorai.009G150900.2	Gh-28vs10dpa_28up	0.141539	0	AT1G04760	ATVAMP726,VAMP726	vesicle-associated membrane protein 726
Gorai.009G150900.3	Gh-28vs10dpa_28up	0.14646	0	AT1G04760	ATVAMP726,VAMP726	vesicle-associated membrane protein 726
Gorai.009G150900.5	Gh-28vs10dpa_28up	0.150161	0	AT1G04760	ATVAMP726,VAMP726	vesicle-associated membrane protein 726
Gorai.011G049200.1	Gh-28vs10dpa_28up	0.585167	0	AT1G04760	ATVAMP726,VAMP726	vesicle-associated membrane protein 726
Gorai.006G056000.1	Gh-28vs10dpa_10up	1.69782	0	AT1G04760	ATVAMP726,VAMP726	vesicle-associated membrane protein 726
Gorai.006G056000.2	Gh-28vs10dpa_10up	1.53275	0	AT1G04760	ATVAMP726,VAMP726	vesicle-associated membrane protein 726
Gorai.006G056000.3	Gh-28vs10dpa_10up	1.832	0	AT1G04760	ATVAMP726,VAMP726	vesicle-associated membrane protein 726
Gorai.006G220500.1	Gh-28vs10dpa_10up	1.76263	0	AT1G04760	ATVAMP726,VAMP726	vesicle-associated membrane protein 726
Gorai.006G220500.2	Gh-28vs10dpa_10up	1.73362	0	AT1G04760	ATVAMP726,VAMP726	vesicle-associated membrane protein 726
Gorai.011G160700.1	Gh-28vs10dpa_10up	2.32882	0	AT1G04760	ATVAMP726,VAMP726	vesicle-associated membrane protein 726
Gorai.011G160700.2	Gh-28vs10dpa_10up	2.69773	0	AT1G04760	ATVAMP726,VAMP726	vesicle-associated membrane protein 726
Gorai.011G160700.3	Gh-28vs10dpa_10up	2.49135	0	AT1G04760	ATVAMP726,VAMP726	vesicle-associated membrane protein 726
Gorai.006G220100.1	Gh-10vs15dpa_10up	0.796474	0.000171366	AT1G04780		Ankyrin repeat family protein
Gorai.011G161000.1	Gh-10vs15dpa_10up	0.59988	0	AT1G04780		Ankyrin repeat family protein
Gorai.011G161000.1	Gh-15vs18dpa_15up	0.683694	0.000635877	AT1G04780		Ankyrin repeat family protein
Gorai.006G220100.1	Gh-21vs28dpa_21up	0.66331	2.81e-05	AT1G04780		Ankyrin repeat family protein
Gorai.011G161000.1	Gh-21vs28dpa_21up	0.582811	2.81e-05	AT1G04780		Ankyrin repeat family protein
Gorai.006G220100.1	Gh-28vs10dpa_10up	1.90125	0	AT1G04780		Ankyrin repeat family protein
Gorai.011G161000.1	Gh-28vs10dpa_10up	3.37448	0	AT1G04780		Ankyrin repeat family protein
Gorai.005G035400.1	Gh-10vs15dpa_10up	0.844988	0.000895324	AT1G04790		RING/U-box superfamily protein
Gorai.005G035400.1	Gh-21vs28dpa_21up	0.73932	2.81e-05	AT1G04790		RING/U-box superfamily protein
Gorai.005G035400.1	Gh-28vs10dpa_10up	1.6012	0	AT1G04790		RING/U-box superfamily protein
Gorai.005G229600.1	Gh-10vs15dpa_10up	0.918871	0.000302755	AT1G04820	TOR2,TUA4	tubulin alpha-4 chain
Gorai.005G229600.2	Gh-10vs15dpa_10up	0.902313	0.000326445	AT1G04820	TOR2,TUA4	tubulin alpha-4 chain
Gorai.005G229600.1	Gh-15vs18dpa_15up	0.739875	0.000315871	AT1G04820	TOR2,TUA4	tubulin alpha-4 chain
Gorai.005G229600.2	Gh-15vs18dpa_15up	0.755587	0.000336644	AT1G04820	TOR2,TUA4	tubulin alpha-4 chain
Gorai.005G229600.1	Gh-21vs28dpa_21up	0.324505	0	AT1G04820	TOR2,TUA4	tubulin alpha-4 chain
Gorai.005G229600.2	Gh-21vs28dpa_21up	0.317495	0	AT1G04820	TOR2,TUA4	tubulin alpha-4 chain
Gorai.005G229600.1	Gh-28vs10dpa_10up	3.86263	0	AT1G04820	TOR2,TUA4	tubulin alpha-4 chain
Gorai.005G229600.2	Gh-28vs10dpa_10up	3.90572	0	AT1G04820	TOR2,TUA4	tubulin alpha-4 chain
Gorai.005G031200.1	Gh-21vs28dpa_21up	0.917794	2.81e-05	AT1G04830		Ypt/Rab-GAP domain of gyp1p superfamily protein
Gorai.005G031200.2	Gh-21vs28dpa_21up	0.961875	2.81e-05	AT1G04830		Ypt/Rab-GAP domain of gyp1p superfamily protein
Gorai.005G031200.3	Gh-21vs28dpa_21up	0.85792	2.81e-05	AT1G04830		Ypt/Rab-GAP domain of gyp1p superfamily protein
Gorai.005G031200.1	Gh-28vs10dpa_10up	1.26077	0	AT1G04830		Ypt/Rab-GAP domain of gyp1p superfamily protein
Gorai.005G031200.2	Gh-28vs10dpa_10up	1.13148	0	AT1G04830		Ypt/Rab-GAP domain of gyp1p superfamily protein
Gorai.005G031200.3	Gh-28vs10dpa_10up	1.17443	0	AT1G04830		Ypt/Rab-GAP domain of gyp1p superfamily protein
Gorai.005G130000.4	Gh-10vs15dpa_10up	0.904026	0.000814951	AT1G04850		ubiquitin-associated (UBA)/TS-N domain-containing protein
Gorai.005G130000.1	Gh-21vs28dpa_21up	0.487932	0	AT1G04850		ubiquitin-associated (UBA)/TS-N domain-containing protein
Gorai.005G130000.10	Gh-21vs28dpa_21up	0.465255	7.23e-06	AT1G04850		ubiquitin-associated (UBA)/TS-N domain-containing protein
Gorai.005G130000.11	Gh-21vs28dpa_21up	0.455489	0	AT1G04850		ubiquitin-associated (UBA)/TS-N domain-containing protein
Gorai.005G130000.12	Gh-21vs28dpa_21up	0.531876	0	AT1G04850		ubiquitin-associated (UBA)/TS-N domain-containing protein
Gorai.005G130000.13	Gh-21vs28dpa_21up	0.518394	0	AT1G04850		ubiquitin-associated (UBA)/TS-N domain-containing protein
Gorai.005G130000.2	Gh-21vs28dpa_21up	0.517193	0	AT1G04850		ubiquitin-associated (UBA)/TS-N domain-containing protein
Gorai.005G130000.3	Gh-21vs28dpa_21up	0.507492	1.5e-05	AT1G04850		ubiquitin-associated (UBA)/TS-N domain-containing protein
Gorai.005G130000.4	Gh-21vs28dpa_21up	0.497273	0	AT1G04850		ubiquitin-associated (UBA)/TS-N domain-containing protein
Gorai.005G130000.5	Gh-21vs28dpa_21up	0.558708	0	AT1G04850		ubiquitin-associated (UBA)/TS-N domain-containing protein
Gorai.005G130000.6	Gh-21vs28dpa_21up	0.593737	1.5e-05	AT1G04850		ubiquitin-associated (UBA)/TS-N domain-containing protein
Gorai.005G130000.7	Gh-21vs28dpa_21up	0.510889	1.5e-05	AT1G04850		ubiquitin-associated (UBA)/TS-N domain-containing protein
Gorai.005G130000.8	Gh-21vs28dpa_21up	0.498082	0	AT1G04850		ubiquitin-associated (UBA)/TS-N domain-containing protein
Gorai.005G130000.9	Gh-21vs28dpa_21up	0.524592	1.5e-05	AT1G04850		ubiquitin-associated (UBA)/TS-N domain-containing protein
Gorai.005G130000.1	Gh-28vs10dpa_10up	2.44177	0	AT1G04850		ubiquitin-associated (UBA)/TS-N domain-containing protein
Gorai.005G130000.10	Gh-28vs10dpa_10up	2.19661	0	AT1G04850		ubiquitin-associated (UBA)/TS-N domain-containing protein
Gorai.005G130000.11	Gh-28vs10dpa_10up	2.309	0	AT1G04850		ubiquitin-associated (UBA)/TS-N domain-containing protein
Gorai.005G130000.12	Gh-28vs10dpa_10up	2.18473	0	AT1G04850		ubiquitin-associated (UBA)/TS-N domain-containing protein
Gorai.005G130000.13	Gh-28vs10dpa_10up	2.23839	0	AT1G04850		ubiquitin-associated (UBA)/TS-N domain-containing protein
Gorai.005G130000.2	Gh-28vs10dpa_10up	1.97501	0	AT1G04850		ubiquitin-associated (UBA)/TS-N domain-containing protein
Gorai.005G130000.3	Gh-28vs10dpa_10up	2.1536	0	AT1G04850		ubiquitin-associated (UBA)/TS-N domain-containing protein
Gorai.005G130000.4	Gh-28vs10dpa_10up	2.12053	0	AT1G04850		ubiquitin-associated (UBA)/TS-N domain-containing protein
Gorai.005G130000.5	Gh-28vs10dpa_10up	2.13982	0	AT1G04850		ubiquitin-associated (UBA)/TS-N domain-containing protein
Gorai.005G130000.6	Gh-28vs10dpa_10up	1.88628	0	AT1G04850		ubiquitin-associated (UBA)/TS-N domain-containing protein
Gorai.005G130000.7	Gh-28vs10dpa_10up	2.18753	0	AT1G04850		ubiquitin-associated (UBA)/TS-N domain-containing protein
Gorai.005G130000.8	Gh-28vs10dpa_10up	2.19808	0	AT1G04850		ubiquitin-associated (UBA)/TS-N domain-containing protein
Gorai.005G130000.9	Gh-28vs10dpa_10up	2.0951	0	AT1G04850		ubiquitin-associated (UBA)/TS-N domain-containing protein
Gorai.005G130100.1	Gh-21vs28dpa_21up	0.661926	1.5e-05	AT1G04860	ATUBP2,UBP2	ubiquitin-specific protease 2
Gorai.005G130100.2	Gh-21vs28dpa_21up	0.672815	0	AT1G04860	ATUBP2,UBP2	ubiquitin-specific protease 2
Gorai.005G130100.3	Gh-21vs28dpa_21up	0.707756	2.45e-05	AT1G04860	ATUBP2,UBP2	ubiquitin-specific protease 2
Gorai.005G130100.4	Gh-21vs28dpa_21up	0.68715	2.81e-05	AT1G04860	ATUBP2,UBP2	ubiquitin-specific protease 2
Gorai.005G130100.1	Gh-28vs10dpa_10up	1.48873	0	AT1G04860	ATUBP2,UBP2	ubiquitin-specific protease 2
Gorai.005G130100.2	Gh-28vs10dpa_10up	1.40048	0	AT1G04860	ATUBP2,UBP2	ubiquitin-specific protease 2
Gorai.005G130100.3	Gh-28vs10dpa_10up	1.42283	0	AT1G04860	ATUBP2,UBP2	ubiquitin-specific protease 2
Gorai.005G130100.4	Gh-28vs10dpa_10up	1.49035	0	AT1G04860	ATUBP2,UBP2	ubiquitin-specific protease 2
Gorai.009G020400.1	Gh-10vs15dpa_10up	0.622917	8.28e-05	AT1G04870	ATPRMT10,PRMT10	protein arginine methyltransferase 10
Gorai.009G020400.2	Gh-10vs15dpa_10up	0.698544	0.000972375	AT1G04870	ATPRMT10,PRMT10	protein arginine methyltransferase 10
Gorai.009G020400.3	Gh-10vs15dpa_10up	0.658616	0.000163406	AT1G04870	ATPRMT10,PRMT10	protein arginine methyltransferase 10
Gorai.009G020400.1	Gh-28vs10dpa_10up	3.38786	0	AT1G04870	ATPRMT10,PRMT10	protein arginine methyltransferase 10
Gorai.009G020400.2	Gh-28vs10dpa_10up	3.02188	0	AT1G04870	ATPRMT10,PRMT10	protein arginine methyltransferase 10
Gorai.009G020400.3	Gh-28vs10dpa_10up	3.26095	0	AT1G04870	ATPRMT10,PRMT10	protein arginine methyltransferase 10
Gorai.011G158900.1	Gh-10vs15dpa_10up	0.647419	0	AT1G04900		Protein of unknown function (DUF185)
Gorai.011G158900.1	Gh-21vs28dpa_21up	0.535278	0	AT1G04900		Protein of unknown function (DUF185)
Gorai.011G158900.1	Gh-28vs10dpa_10up	2.75118	0	AT1G04900		Protein of unknown function (DUF185)
Gorai.005G031100.1	Gh-10vs15dpa_10up	0.728644	0	AT1G04910		O-fucosyltransferase family protein
Gorai.005G031100.2	Gh-10vs15dpa_10up	0.704753	0	AT1G04910		O-fucosyltransferase family protein
Gorai.005G031100.3	Gh-10vs15dpa_10up	0.706454	5.7e-05	AT1G04910		O-fucosyltransferase family protein
Gorai.005G031100.4	Gh-10vs15dpa_10up	0.705039	0	AT1G04910		O-fucosyltransferase family protein
Gorai.011G156300.1	Gh-10vs15dpa_10up	0.911179	0.000494551	AT1G04910		O-fucosyltransferase family protein
Gorai.005G031100.2	Gh-15vs18dpa_15up	0.822653	0.000336644	AT1G04910		O-fucosyltransferase family protein
Gorai.005G031100.3	Gh-15vs18dpa_15up	0.845438	0.000943293	AT1G04910		O-fucosyltransferase family protein
Gorai.005G031100.4	Gh-15vs18dpa_15up	0.81055	0.00085467	AT1G04910		O-fucosyltransferase family protein
Gorai.011G156300.1	Gh-15vs18dpa_18up	1.13162	0.000621601	AT1G04910		O-fucosyltransferase family protein
Gorai.011G156300.2	Gh-15vs18dpa_18up	1.10402	0.000507028	AT1G04910		O-fucosyltransferase family protein
Gorai.005G031100.1	Gh-21vs28dpa_21up	0.872895	2.81e-05	AT1G04910		O-fucosyltransferase family protein
Gorai.005G031100.2	Gh-21vs28dpa_21up	0.858261	0	AT1G04910		O-fucosyltransferase family protein
Gorai.005G031100.3	Gh-21vs28dpa_21up	0.834623	1.5e-05	AT1G04910		O-fucosyltransferase family protein
Gorai.005G031100.4	Gh-21vs28dpa_21up	0.83435	2.81e-05	AT1G04910		O-fucosyltransferase family protein
Gorai.011G156300.1	Gh-21vs28dpa_28up	1.35058	2.76e-05	AT1G04910		O-fucosyltransferase family protein
Gorai.011G156300.2	Gh-21vs28dpa_28up	1.4057	5.22e-06	AT1G04910		O-fucosyltransferase family protein
Gorai.011G156300.3	Gh-21vs28dpa_28up	1.41561	1.71e-05	AT1G04910		O-fucosyltransferase family protein
Gorai.011G156300.1	Gh-28vs10dpa_28up	0.781491	4.02e-06	AT1G04910		O-fucosyltransferase family protein
Gorai.011G156300.2	Gh-28vs10dpa_28up	0.760738	0	AT1G04910		O-fucosyltransferase family protein
Gorai.011G156300.3	Gh-28vs10dpa_28up	0.757303	7.88e-06	AT1G04910		O-fucosyltransferase family protein
Gorai.005G031100.1	Gh-28vs10dpa_10up	1.69457	0	AT1G04910		O-fucosyltransferase family protein
Gorai.005G031100.2	Gh-28vs10dpa_10up	1.81462	0	AT1G04910		O-fucosyltransferase family protein
Gorai.005G031100.3	Gh-28vs10dpa_10up	1.7927	0	AT1G04910		O-fucosyltransferase family protein
Gorai.005G031100.4	Gh-28vs10dpa_10up	1.8227	0	AT1G04910		O-fucosyltransferase family protein
Gorai.010G007900.1	Gh-10vs15dpa_10up	0.643662	0.000420061	AT1G04940	TIC20	translocon at the inner envelope membrane of chloroplasts 20
Gorai.010G007900.1	Gh-15vs18dpa_18up	1.50496	0.000562321	AT1G04940	TIC20	translocon at the inner envelope membrane of chloroplasts 20
Gorai.011G213200.1	Gh-21vs28dpa_21up	0.785245	2.81e-05	AT1G04940	TIC20	translocon at the inner envelope membrane of chloroplasts 20
Gorai.011G213200.2	Gh-21vs28dpa_21up	0.794064	2.81e-05	AT1G04940	TIC20	translocon at the inner envelope membrane of chloroplasts 20
Gorai.011G213200.3	Gh-21vs28dpa_21up	0.89361	2.81e-05	AT1G04940	TIC20	translocon at the inner envelope membrane of chloroplasts 20
Gorai.011G213200.4	Gh-21vs28dpa_21up	0.767839	2.81e-05	AT1G04940	TIC20	translocon at the inner envelope membrane of chloroplasts 20
Gorai.010G007900.1	Gh-28vs10dpa_10up	1.03886	0	AT1G04940	TIC20	translocon at the inner envelope membrane of chloroplasts 20
Gorai.011G213200.1	Gh-28vs10dpa_10up	1.45083	0	AT1G04940	TIC20	translocon at the inner envelope membrane of chloroplasts 20
Gorai.011G213200.2	Gh-28vs10dpa_10up	1.51753	0	AT1G04940	TIC20	translocon at the inner envelope membrane of chloroplasts 20
Gorai.011G213200.3	Gh-28vs10dpa_10up	1.31091	0	AT1G04940	TIC20	translocon at the inner envelope membrane of chloroplasts 20
Gorai.011G213200.4	Gh-28vs10dpa_10up	1.53949	0	AT1G04940	TIC20	translocon at the inner envelope membrane of chloroplasts 20
Gorai.004G174800.1	Gh-10vs15dpa_10up	0.803924	0	AT1G04945		HIT-type Zinc finger family protein
Gorai.004G174800.1	Gh-21vs28dpa_21up	0.501687	0	AT1G04945		HIT-type Zinc finger family protein
Gorai.004G174800.1	Gh-28vs10dpa_10up	2.34603	0	AT1G04945		HIT-type Zinc finger family protein
Gorai.001G097400.1	Gh-10vs15dpa_10up	0.807376	0.000209915	AT1G04950	ATTAF6,TAF6,TAFII59	TATA BOX ASSOCIATED FACTOR II 59
Gorai.001G097400.2	Gh-10vs15dpa_10up	0.809461	8.28e-05	AT1G04950	ATTAF6,TAF6,TAFII59	TATA BOX ASSOCIATED FACTOR II 59
Gorai.001G097400.1	Gh-21vs28dpa_21up	0.544434	0	AT1G04950	ATTAF6,TAF6,TAFII59	TATA BOX ASSOCIATED FACTOR II 59
Gorai.001G097400.2	Gh-21vs28dpa_21up	0.51688	7.23e-06	AT1G04950	ATTAF6,TAF6,TAFII59	TATA BOX ASSOCIATED FACTOR II 59
Gorai.001G097400.1	Gh-28vs10dpa_10up	2.37228	0	AT1G04950	ATTAF6,TAF6,TAFII59	TATA BOX ASSOCIATED FACTOR II 59
Gorai.001G097400.2	Gh-28vs10dpa_10up	2.59972	0	AT1G04950	ATTAF6,TAF6,TAFII59	TATA BOX ASSOCIATED FACTOR II 59
Gorai.007G169000.2	Gh-10vs15dpa_10up	0.793531	0.000494551	AT1G04960		Protein of unknown function (DUF1664)
Gorai.007G169000.1	Gh-21vs28dpa_21up	0.85654	2.81e-05	AT1G04960		Protein of unknown function (DUF1664)
Gorai.007G169000.2	Gh-21vs28dpa_21up	0.868859	2.81e-05	AT1G04960		Protein of unknown function (DUF1664)
Gorai.007G169000.3	Gh-21vs28dpa_21up	0.769339	2.81e-05	AT1G04960		Protein of unknown function (DUF1664)
Gorai.007G169000.4	Gh-21vs28dpa_21up	0.814668	2.81e-05	AT1G04960		Protein of unknown function (DUF1664)
Gorai.007G169000.5	Gh-21vs28dpa_21up	0.894142	2.81e-05	AT1G04960		Protein of unknown function (DUF1664)
Gorai.007G169000.6	Gh-21vs28dpa_21up	0.881793	2.81e-05	AT1G04960		Protein of unknown function (DUF1664)
Gorai.007G169000.7	Gh-21vs28dpa_21up	0.863581	2.81e-05	AT1G04960		Protein of unknown function (DUF1664)
Gorai.007G169000.1	Gh-28vs10dpa_10up	1.30498	0	AT1G04960		Protein of unknown function (DUF1664)
Gorai.007G169000.2	Gh-28vs10dpa_10up	1.36262	0	AT1G04960		Protein of unknown function (DUF1664)
Gorai.007G169000.3	Gh-28vs10dpa_10up	1.37016	0	AT1G04960		Protein of unknown function (DUF1664)
Gorai.007G169000.4	Gh-28vs10dpa_10up	1.29185	0	AT1G04960		Protein of unknown function (DUF1664)
Gorai.007G169000.5	Gh-28vs10dpa_10up	1.26874	0	AT1G04960		Protein of unknown function (DUF1664)
Gorai.007G169000.6	Gh-28vs10dpa_10up	1.25027	0	AT1G04960		Protein of unknown function (DUF1664)
Gorai.007G169000.7	Gh-28vs10dpa_10up	1.20627	0	AT1G04960		Protein of unknown function (DUF1664)
Gorai.013G157300.1	Gh-10vs15dpa_10up	0.666946	0.000163406	AT1G04970		lipid-binding serum glycoprotein family protein
Gorai.013G157300.1	Gh-28vs10dpa_10up	2.5371	0	AT1G04970		lipid-binding serum glycoprotein family protein
Gorai.001G195100.1	Gh-10vs15dpa_10up	0.832707	0.000163406	AT1G04980	ATPDI10,ATPDIL2-2,PDI10,PDIL2-2	PDI-like 2-2
Gorai.001G195100.2	Gh-10vs15dpa_10up	0.831999	0.000128736	AT1G04980	ATPDI10,ATPDIL2-2,PDI10,PDIL2-2	PDI-like 2-2
Gorai.001G195100.3	Gh-10vs15dpa_10up	0.784289	0	AT1G04980	ATPDI10,ATPDIL2-2,PDI10,PDIL2-2	PDI-like 2-2
Gorai.001G195100.4	Gh-10vs15dpa_10up	0.789481	0.000128736	AT1G04980	ATPDI10,ATPDIL2-2,PDI10,PDIL2-2	PDI-like 2-2
Gorai.001G195100.5	Gh-10vs15dpa_10up	0.79724	0.000494551	AT1G04980	ATPDI10,ATPDIL2-2,PDI10,PDIL2-2	PDI-like 2-2
Gorai.001G195100.6	Gh-10vs15dpa_10up	0.828841	0.000302755	AT1G04980	ATPDI10,ATPDIL2-2,PDI10,PDIL2-2	PDI-like 2-2
Gorai.001G195100.1	Gh-21vs28dpa_21up	0.731391	7.23e-06	AT1G04980	ATPDI10,ATPDIL2-2,PDI10,PDIL2-2	PDI-like 2-2
Gorai.001G195100.2	Gh-21vs28dpa_21up	0.755826	0	AT1G04980	ATPDI10,ATPDIL2-2,PDI10,PDIL2-2	PDI-like 2-2
Gorai.001G195100.3	Gh-21vs28dpa_21up	0.719332	1.03e-05	AT1G04980	ATPDI10,ATPDIL2-2,PDI10,PDIL2-2	PDI-like 2-2
Gorai.001G195100.4	Gh-21vs28dpa_21up	0.691671	2.11e-05	AT1G04980	ATPDI10,ATPDIL2-2,PDI10,PDIL2-2	PDI-like 2-2
Gorai.001G195100.5	Gh-21vs28dpa_21up	0.690911	7.23e-06	AT1G04980	ATPDI10,ATPDIL2-2,PDI10,PDIL2-2	PDI-like 2-2
Gorai.001G195100.6	Gh-21vs28dpa_21up	0.674158	2.81e-05	AT1G04980	ATPDI10,ATPDIL2-2,PDI10,PDIL2-2	PDI-like 2-2
Gorai.007G169700.1	Gh-21vs28dpa_21up	0.660396	0	AT1G04980	ATPDI10,ATPDIL2-2,PDI10,PDIL2-2	PDI-like 2-2
Gorai.007G169700.2	Gh-21vs28dpa_21up	0.64735	7.23e-06	AT1G04980	ATPDI10,ATPDIL2-2,PDI10,PDIL2-2	PDI-like 2-2
Gorai.001G195100.1	Gh-28vs10dpa_10up	1.86224	0	AT1G04980	ATPDI10,ATPDIL2-2,PDI10,PDIL2-2	PDI-like 2-2
Gorai.001G195100.2	Gh-28vs10dpa_10up	1.84949	0	AT1G04980	ATPDI10,ATPDIL2-2,PDI10,PDIL2-2	PDI-like 2-2
Gorai.001G195100.3	Gh-28vs10dpa_10up	1.9108	0	AT1G04980	ATPDI10,ATPDIL2-2,PDI10,PDIL2-2	PDI-like 2-2
Gorai.001G195100.4	Gh-28vs10dpa_10up	1.88829	0	AT1G04980	ATPDI10,ATPDIL2-2,PDI10,PDIL2-2	PDI-like 2-2
Gorai.001G195100.5	Gh-28vs10dpa_10up	1.89714	0	AT1G04980	ATPDI10,ATPDIL2-2,PDI10,PDIL2-2	PDI-like 2-2
Gorai.001G195100.6	Gh-28vs10dpa_10up	1.8953	0	AT1G04980	ATPDI10,ATPDIL2-2,PDI10,PDIL2-2	PDI-like 2-2
Gorai.007G169700.1	Gh-28vs10dpa_10up	1.74682	0	AT1G04980	ATPDI10,ATPDIL2-2,PDI10,PDIL2-2	PDI-like 2-2
Gorai.007G169700.2	Gh-28vs10dpa_10up	1.77416	0	AT1G04980	ATPDI10,ATPDIL2-2,PDI10,PDIL2-2	PDI-like 2-2
Gorai.001G195500.1	Gh-21vs28dpa_28up	1.1716	0.000239373	AT1G04985
Gorai.001G195500.2	Gh-21vs28dpa_28up	1.1744	5.24e-05	AT1G04985
Gorai.001G195500.1	Gh-28vs10dpa_28up	0.724031	0.00010763	AT1G04985
Gorai.001G195500.2	Gh-28vs10dpa_28up	0.724296	4.02e-06	AT1G04985
Gorai.001G097100.1	Gh-10vs15dpa_10up	0.882365	0	AT1G04990		Zinc finger C-x8-C-x5-C-x3-H type family protein
Gorai.001G097100.1	Gh-15vs18dpa_18up	1.15997	0.000205073	AT1G04990		Zinc finger C-x8-C-x5-C-x3-H type family protein
Gorai.001G195600.1	Gh-15vs18dpa_18up	1.20265	0.000790867	AT1G04990		Zinc finger C-x8-C-x5-C-x3-H type family protein
Gorai.001G195600.2	Gh-15vs18dpa_18up	1.24401	0.000197043	AT1G04990		Zinc finger C-x8-C-x5-C-x3-H type family protein
Gorai.001G195600.3	Gh-15vs18dpa_18up	1.21139	0.000330372	AT1G04990		Zinc finger C-x8-C-x5-C-x3-H type family protein
Gorai.001G195600.5	Gh-15vs18dpa_18up	1.19413	0.000930465	AT1G04990		Zinc finger C-x8-C-x5-C-x3-H type family protein
Gorai.001G195600.3	Gh-21vs28dpa_21up	0.968547	2.81e-05	AT1G04990		Zinc finger C-x8-C-x5-C-x3-H type family protein
Gorai.001G096900.3	Gh-21vs28dpa_28up	1.11471	0.0007268	AT1G04990		Zinc finger C-x8-C-x5-C-x3-H type family protein
Gorai.001G097100.1	Gh-21vs28dpa_28up	1.45437	2.06e-05	AT1G04990		Zinc finger C-x8-C-x5-C-x3-H type family protein
Gorai.001G195600.1	Gh-21vs28dpa_28up	1.1256	0.00029728	AT1G04990		Zinc finger C-x8-C-x5-C-x3-H type family protein
Gorai.001G097100.1	Gh-28vs10dpa_28up	0.754187	4.02e-06	AT1G04990		Zinc finger C-x8-C-x5-C-x3-H type family protein
Gorai.001G195600.1	Gh-28vs10dpa_28up	0.777941	0	AT1G04990		Zinc finger C-x8-C-x5-C-x3-H type family protein
Gorai.001G195600.2	Gh-28vs10dpa_28up	0.791909	0.000121434	AT1G04990		Zinc finger C-x8-C-x5-C-x3-H type family protein
Gorai.001G195600.3	Gh-28vs10dpa_28up	0.778485	3.31e-05	AT1G04990		Zinc finger C-x8-C-x5-C-x3-H type family protein
Gorai.001G195600.4	Gh-28vs10dpa_28up	0.79992	3.31e-05	AT1G04990		Zinc finger C-x8-C-x5-C-x3-H type family protein
Gorai.001G195600.5	Gh-28vs10dpa_28up	0.816511	1.31e-05	AT1G04990		Zinc finger C-x8-C-x5-C-x3-H type family protein
Gorai.001G096900.1	Gh-28vs10dpa_10up	1.09381	0	AT1G04990		Zinc finger C-x8-C-x5-C-x3-H type family protein
Gorai.001G096900.2	Gh-28vs10dpa_10up	1.11158	0	AT1G04990		Zinc finger C-x8-C-x5-C-x3-H type family protein
Gorai.001G096900.3	Gh-28vs10dpa_10up	1.03928	0	AT1G04990		Zinc finger C-x8-C-x5-C-x3-H type family protein
Gorai.001G096900.4	Gh-28vs10dpa_10up	1.03569	0	AT1G04990		Zinc finger C-x8-C-x5-C-x3-H type family protein
Gorai.010G185200.2	Gh-10vs15dpa_10up	0.457123	0.000104068	AT1G05000		Phosphotyrosine protein phosphatases superfamily protein
Gorai.001G217500.1	Gh-10vs15dpa_15up	21.7772	0	AT1G05000		Phosphotyrosine protein phosphatases superfamily protein
Gorai.001G217500.2	Gh-10vs15dpa_15up	24.1236	0	AT1G05000		Phosphotyrosine protein phosphatases superfamily protein
Gorai.011G011300.1	Gh-10vs15dpa_15up	1.52669	0	AT1G05000		Phosphotyrosine protein phosphatases superfamily protein
Gorai.001G195900.7	Gh-15vs18dpa_15up	0.253383	0.000539186	AT1G05000		Phosphotyrosine protein phosphatases superfamily protein
Gorai.011G011300.1	Gh-15vs18dpa_18up	2.22116	0.000298407	AT1G05000		Phosphotyrosine protein phosphatases superfamily protein
Gorai.001G217500.1	Gh-21vs28dpa_28up	1.80778	0.000113977	AT1G05000		Phosphotyrosine protein phosphatases superfamily protein
Gorai.001G217500.2	Gh-21vs28dpa_28up	1.7428	0.000174517	AT1G05000		Phosphotyrosine protein phosphatases superfamily protein
Gorai.011G011300.1	Gh-21vs28dpa_28up	2.83558	0	AT1G05000		Phosphotyrosine protein phosphatases superfamily protein
Gorai.001G217500.1	Gh-28vs10dpa_28up	0.0259315	0	AT1G05000		Phosphotyrosine protein phosphatases superfamily protein
Gorai.001G217500.2	Gh-28vs10dpa_28up	0.0242325	0	AT1G05000		Phosphotyrosine protein phosphatases superfamily protein
Gorai.011G011300.1	Gh-28vs10dpa_28up	0.193914	0	AT1G05000		Phosphotyrosine protein phosphatases superfamily protein
Gorai.010G185200.2	Gh-28vs10dpa_10up	5.41259	0	AT1G05000		Phosphotyrosine protein phosphatases superfamily protein
Gorai.001G096200.1	Gh-10vs15dpa_10up	0.469084	8.28e-05	AT1G05010	ACO4,EAT1,EFE	ethylene-forming enzyme
Gorai.001G096300.1	Gh-10vs15dpa_10up	0.605181	0.000194166	AT1G05010	ACO4,EAT1,EFE	ethylene-forming enzyme
Gorai.001G096400.1	Gh-10vs15dpa_10up	0.578982	0.000302755	AT1G05010	ACO4,EAT1,EFE	ethylene-forming enzyme
Gorai.009G182300.1	Gh-10vs15dpa_10up	0.0700527	0.000442074	AT1G05010	ACO4,EAT1,EFE	ethylene-forming enzyme
Gorai.009G182300.2	Gh-10vs15dpa_10up	0.0690653	0.000494551	AT1G05010	ACO4,EAT1,EFE	ethylene-forming enzyme
Gorai.001G096200.1	Gh-21vs28dpa_21up	0.0520257	2.81e-05	AT1G05010	ACO4,EAT1,EFE	ethylene-forming enzyme
Gorai.001G096300.1	Gh-21vs28dpa_21up	0.0997743	2.81e-05	AT1G05010	ACO4,EAT1,EFE	ethylene-forming enzyme
Gorai.001G096400.1	Gh-21vs28dpa_21up	0.116646	2.81e-05	AT1G05010	ACO4,EAT1,EFE	ethylene-forming enzyme
Gorai.004G062100.1	Gh-21vs28dpa_21up	0.0497342	2.81e-05	AT1G05010	ACO4,EAT1,EFE	ethylene-forming enzyme
Gorai.004G062100.4	Gh-21vs28dpa_21up	0.0549873	2.11e-05	AT1G05010	ACO4,EAT1,EFE	ethylene-forming enzyme
Gorai.004G062100.5	Gh-21vs28dpa_21up	0.0574907	1.5e-05	AT1G05010	ACO4,EAT1,EFE	ethylene-forming enzyme
Gorai.009G182300.1	Gh-21vs28dpa_21up	0.98902	2.81e-05	AT1G05010	ACO4,EAT1,EFE	ethylene-forming enzyme
Gorai.009G182300.2	Gh-21vs28dpa_21up	0.959252	2.81e-05	AT1G05010	ACO4,EAT1,EFE	ethylene-forming enzyme
Gorai.001G096200.1	Gh-28vs10dpa_10up	53.0438	0	AT1G05010	ACO4,EAT1,EFE	ethylene-forming enzyme
Gorai.001G096300.1	Gh-28vs10dpa_10up	17.7532	0	AT1G05010	ACO4,EAT1,EFE	ethylene-forming enzyme
Gorai.001G096400.1	Gh-28vs10dpa_10up	16.8946	0	AT1G05010	ACO4,EAT1,EFE	ethylene-forming enzyme
Gorai.009G182300.1	Gh-28vs10dpa_10up	2.67354	0	AT1G05010	ACO4,EAT1,EFE	ethylene-forming enzyme
Gorai.009G182300.2	Gh-28vs10dpa_10up	2.80022	0	AT1G05010	ACO4,EAT1,EFE	ethylene-forming enzyme
Gorai.006G120700.4	Gh-10vs15dpa_10up	0.724484	0.000163406	AT1G05055	ATGTF2H2,GTF2H2	general transcription factor II H2
Gorai.006G120700.5	Gh-10vs15dpa_10up	0.799481	0.000181518	AT1G05055	ATGTF2H2,GTF2H2	general transcription factor II H2
Gorai.006G120700.5	Gh-15vs18dpa_15up	0.715303	0.000336644	AT1G05055	ATGTF2H2,GTF2H2	general transcription factor II H2
Gorai.006G120700.6	Gh-21vs28dpa_21up	0.392376	0	AT1G05055	ATGTF2H2,GTF2H2	general transcription factor II H2
Gorai.006G120700.2	Gh-28vs10dpa_10up	3.73803	0	AT1G05055	ATGTF2H2,GTF2H2	general transcription factor II H2
Gorai.006G120700.4	Gh-28vs10dpa_10up	3.92067	0	AT1G05055	ATGTF2H2,GTF2H2	general transcription factor II H2
Gorai.006G120700.5	Gh-28vs10dpa_10up	3.61496	0	AT1G05055	ATGTF2H2,GTF2H2	general transcription factor II H2
Gorai.006G120700.6	Gh-28vs10dpa_10up	3.60276	0	AT1G05055	ATGTF2H2,GTF2H2	general transcription factor II H2
Gorai.007G171100.1	Gh-21vs28dpa_21up	0.686613	2.81e-05	AT1G05060
Gorai.007G171100.1	Gh-28vs10dpa_10up	1.23119	0	AT1G05060
Gorai.001G094500.1	Gh-10vs15dpa_10up	0.734093	3.08e-05	AT1G05070		Protein of unknown function (DUF1068)
Gorai.001G094500.2	Gh-10vs15dpa_10up	0.714196	3.08e-05	AT1G05070		Protein of unknown function (DUF1068)
Gorai.007G171700.1	Gh-10vs15dpa_10up	0.727575	0.000128736	AT1G05070		Protein of unknown function (DUF1068)
Gorai.001G094500.1	Gh-15vs18dpa_15up	0.719814	0	AT1G05070		Protein of unknown function (DUF1068)
Gorai.001G094500.2	Gh-15vs18dpa_15up	0.793451	0.000315871	AT1G05070		Protein of unknown function (DUF1068)
Gorai.001G094500.1	Gh-21vs28dpa_21up	0.498984	0	AT1G05070		Protein of unknown function (DUF1068)
Gorai.001G094500.2	Gh-21vs28dpa_21up	0.441309	0	AT1G05070		Protein of unknown function (DUF1068)
Gorai.007G171700.1	Gh-21vs28dpa_21up	0.433654	0	AT1G05070		Protein of unknown function (DUF1068)
Gorai.001G094500.1	Gh-28vs10dpa_10up	3.35687	0	AT1G05070		Protein of unknown function (DUF1068)
Gorai.001G094500.2	Gh-28vs10dpa_10up	3.63821	0	AT1G05070		Protein of unknown function (DUF1068)
Gorai.007G171700.1	Gh-28vs10dpa_10up	3.3177	0	AT1G05070		Protein of unknown function (DUF1068)
Gorai.001G094400.1	Gh-21vs28dpa_21up	0.580953	0	AT1G05090		dentin sialophosphoprotein-related
Gorai.001G094400.1	Gh-28vs10dpa_10up	1.94179	0	AT1G05090		dentin sialophosphoprotein-related
Gorai.005G137100.1	Gh-10vs15dpa_15up	1.38137	0.000126115	AT1G05120		Helicase protein with RING/U-box domain
Gorai.005G137100.2	Gh-10vs15dpa_15up	1.38767	0.000862887	AT1G05120		Helicase protein with RING/U-box domain
Gorai.005G137100.3	Gh-10vs15dpa_15up	1.34739	8.99e-05	AT1G05120		Helicase protein with RING/U-box domain
Gorai.005G137100.5	Gh-10vs15dpa_15up	1.35042	0.000766196	AT1G05120		Helicase protein with RING/U-box domain
Gorai.005G137100.6	Gh-10vs15dpa_15up	1.27672	0.000254855	AT1G05120		Helicase protein with RING/U-box domain
Gorai.005G137100.1	Gh-21vs28dpa_21up	0.909918	2.81e-05	AT1G05120		Helicase protein with RING/U-box domain
Gorai.005G137100.2	Gh-21vs28dpa_21up	0.89091	2.81e-05	AT1G05120		Helicase protein with RING/U-box domain
Gorai.005G137100.3	Gh-21vs28dpa_21up	0.851159	2.81e-05	AT1G05120		Helicase protein with RING/U-box domain
Gorai.005G137100.4	Gh-21vs28dpa_21up	0.899188	2.81e-05	AT1G05120		Helicase protein with RING/U-box domain
Gorai.005G137100.5	Gh-21vs28dpa_21up	0.897079	2.81e-05	AT1G05120		Helicase protein with RING/U-box domain
Gorai.005G137100.6	Gh-21vs28dpa_21up	0.934769	2.81e-05	AT1G05120		Helicase protein with RING/U-box domain
Gorai.005G137100.7	Gh-21vs28dpa_21up	0.893544	2.81e-05	AT1G05120		Helicase protein with RING/U-box domain
Gorai.005G137100.8	Gh-21vs28dpa_21up	0.923827	2.81e-05	AT1G05120		Helicase protein with RING/U-box domain
Gorai.005G137100.1	Gh-28vs10dpa_28up	0.841095	0.000375669	AT1G05120		Helicase protein with RING/U-box domain
Gorai.005G137100.2	Gh-28vs10dpa_28up	0.836368	9.01e-05	AT1G05120		Helicase protein with RING/U-box domain
Gorai.005G137100.3	Gh-28vs10dpa_28up	0.876385	0.000427559	AT1G05120		Helicase protein with RING/U-box domain
Gorai.005G137100.4	Gh-28vs10dpa_28up	0.831019	0.000131875	AT1G05120		Helicase protein with RING/U-box domain
Gorai.005G137100.5	Gh-28vs10dpa_28up	0.824739	0.000264662	AT1G05120		Helicase protein with RING/U-box domain
Gorai.005G137100.6	Gh-28vs10dpa_28up	0.859762	0.000100694	AT1G05120		Helicase protein with RING/U-box domain
Gorai.009G196800.1	Gh-10vs15dpa_15up	1.57397	0	AT1G05150		Calcium-binding tetratricopeptide family protein
Gorai.002G125100.1	Gh-21vs28dpa_21up	0.688123	2.81e-05	AT1G05150		Calcium-binding tetratricopeptide family protein
Gorai.009G196800.1	Gh-21vs28dpa_21up	0.697844	0	AT1G05150		Calcium-binding tetratricopeptide family protein
Gorai.002G125100.1	Gh-28vs10dpa_10up	1.64236	0	AT1G05150		Calcium-binding tetratricopeptide family protein
Gorai.010G190900.1	Gh-10vs15dpa_10up	0.579357	0.000461416	AT1G05160	ATKAO1,CYP88A3,KAO1	cytochrome P450, family 88, subfamily A, polypeptide 3
Gorai.010G190900.2	Gh-10vs15dpa_10up	0.56874	0.000225008	AT1G05160	ATKAO1,CYP88A3,KAO1	cytochrome P450, family 88, subfamily A, polypeptide 3
Gorai.010G190900.1	Gh-28vs10dpa_10up	3.55641	0	AT1G05160	ATKAO1,CYP88A3,KAO1	cytochrome P450, family 88, subfamily A, polypeptide 3
Gorai.010G190900.2	Gh-28vs10dpa_10up	3.23031	0	AT1G05160	ATKAO1,CYP88A3,KAO1	cytochrome P450, family 88, subfamily A, polypeptide 3
Gorai.009G440200.1	Gh-10vs15dpa_10up	0.723856	3.08e-05	AT1G05170		Galactosyltransferase family protein
Gorai.009G440200.2	Gh-10vs15dpa_10up	0.696101	0	AT1G05170		Galactosyltransferase family protein
Gorai.009G440200.3	Gh-10vs15dpa_10up	0.729398	0.000163406	AT1G05170		Galactosyltransferase family protein
Gorai.009G440200.4	Gh-10vs15dpa_10up	0.781193	0.000163406	AT1G05170		Galactosyltransferase family protein
Gorai.009G440200.5	Gh-10vs15dpa_10up	0.746937	0	AT1G05170		Galactosyltransferase family protein
Gorai.013G101400.1	Gh-10vs15dpa_15up	3.49777	0	AT1G05170		Galactosyltransferase family protein
Gorai.013G101400.2	Gh-10vs15dpa_15up	3.65453	0	AT1G05170		Galactosyltransferase family protein
Gorai.013G101400.3	Gh-10vs15dpa_15up	3.60083	0	AT1G05170		Galactosyltransferase family protein
Gorai.013G101400.4	Gh-10vs15dpa_15up	3.44619	0	AT1G05170		Galactosyltransferase family protein
Gorai.013G101400.1	Gh-21vs28dpa_21up	0.798089	2.81e-05	AT1G05170		Galactosyltransferase family protein
Gorai.013G101400.2	Gh-21vs28dpa_21up	0.753637	2.81e-05	AT1G05170		Galactosyltransferase family protein
Gorai.013G101400.3	Gh-21vs28dpa_21up	0.800401	2.81e-05	AT1G05170		Galactosyltransferase family protein
Gorai.013G101400.4	Gh-21vs28dpa_21up	0.758712	2.81e-05	AT1G05170		Galactosyltransferase family protein
Gorai.009G178900.2	Gh-21vs28dpa_28up	192.532	0	AT1G05170		Galactosyltransferase family protein
Gorai.009G178900.3	Gh-21vs28dpa_28up	159.85	0	AT1G05170		Galactosyltransferase family protein
Gorai.009G178900.4	Gh-21vs28dpa_28up	183.367	5.22e-06	AT1G05170		Galactosyltransferase family protein
Gorai.009G178900.5	Gh-21vs28dpa_28up	148.135	0	AT1G05170		Galactosyltransferase family protein
Gorai.009G178900.6	Gh-21vs28dpa_28up	150.305	0	AT1G05170		Galactosyltransferase family protein
Gorai.009G440200.1	Gh-21vs28dpa_28up	4.35748	0	AT1G05170		Galactosyltransferase family protein
Gorai.009G440200.2	Gh-21vs28dpa_28up	4.40373	0	AT1G05170		Galactosyltransferase family protein
Gorai.009G440200.3	Gh-21vs28dpa_28up	4.143	0	AT1G05170		Galactosyltransferase family protein
Gorai.009G440200.4	Gh-21vs28dpa_28up	4.43072	0	AT1G05170		Galactosyltransferase family protein
Gorai.009G440200.5	Gh-21vs28dpa_28up	4.25569	0	AT1G05170		Galactosyltransferase family protein
Gorai.009G178900.2	Gh-28vs10dpa_28up	0.0025288	0	AT1G05170		Galactosyltransferase family protein
Gorai.009G178900.3	Gh-28vs10dpa_28up	0.002242	0	AT1G05170		Galactosyltransferase family protein
Gorai.009G178900.4	Gh-28vs10dpa_28up	0.00227141	0	AT1G05170		Galactosyltransferase family protein
Gorai.009G178900.5	Gh-28vs10dpa_28up	0.0024402	0	AT1G05170		Galactosyltransferase family protein
Gorai.009G178900.6	Gh-28vs10dpa_28up	0.00257067	0	AT1G05170		Galactosyltransferase family protein
Gorai.009G440200.1	Gh-28vs10dpa_28up	0.37395	0	AT1G05170		Galactosyltransferase family protein
Gorai.009G440200.2	Gh-28vs10dpa_28up	0.388163	0	AT1G05170		Galactosyltransferase family protein
Gorai.009G440200.3	Gh-28vs10dpa_28up	0.398867	0	AT1G05170		Galactosyltransferase family protein
Gorai.009G440200.4	Gh-28vs10dpa_28up	0.336899	0	AT1G05170		Galactosyltransferase family protein
Gorai.009G440200.5	Gh-28vs10dpa_28up	0.33135	0	AT1G05170		Galactosyltransferase family protein
Gorai.013G101400.1	Gh-28vs10dpa_28up	0.343167	4.02e-06	AT1G05170		Galactosyltransferase family protein
Gorai.013G101400.2	Gh-28vs10dpa_28up	0.360356	0	AT1G05170		Galactosyltransferase family protein
Gorai.013G101400.3	Gh-28vs10dpa_28up	0.342227	0	AT1G05170		Galactosyltransferase family protein
Gorai.013G101400.4	Gh-28vs10dpa_28up	0.383935	0	AT1G05170		Galactosyltransferase family protein
Gorai.005G149600.1	Gh-10vs15dpa_10up	0.672222	0	AT1G05180	AXR1	NAD(P)-binding Rossmann-fold superfamily protein
Gorai.005G149600.2	Gh-10vs15dpa_10up	0.662083	0	AT1G05180	AXR1	NAD(P)-binding Rossmann-fold superfamily protein
Gorai.005G149600.1	Gh-15vs18dpa_15up	0.801663	0.000573246	AT1G05180	AXR1	NAD(P)-binding Rossmann-fold superfamily protein
Gorai.005G149600.1	Gh-21vs28dpa_21up	0.887075	2.81e-05	AT1G05180	AXR1	NAD(P)-binding Rossmann-fold superfamily protein
Gorai.005G149600.2	Gh-21vs28dpa_21up	0.872299	2.81e-05	AT1G05180	AXR1	NAD(P)-binding Rossmann-fold superfamily protein
Gorai.005G149600.1	Gh-28vs10dpa_10up	1.75334	0	AT1G05180	AXR1	NAD(P)-binding Rossmann-fold superfamily protein
Gorai.005G149600.2	Gh-28vs10dpa_10up	1.80257	0	AT1G05180	AXR1	NAD(P)-binding Rossmann-fold superfamily protein
Gorai.013G101000.1	Gh-10vs15dpa_10up	0.685902	0.000181518	AT1G05190	emb2394	Ribosomal protein L6 family
Gorai.013G101000.1	Gh-21vs28dpa_21up	0.311503	0	AT1G05190	emb2394	Ribosomal protein L6 family
Gorai.013G101000.1	Gh-28vs10dpa_10up	4.47176	0	AT1G05190	emb2394	Ribosomal protein L6 family
Gorai.013G100600.1	Gh-21vs28dpa_28up	2.28069	0	AT1G05200	ATGLR3.4,GLR3.4,GLUR3	glutamate receptor 3.4
Gorai.013G100600.2	Gh-21vs28dpa_28up	2.18756	1.32e-05	AT1G05200	ATGLR3.4,GLR3.4,GLUR3	glutamate receptor 3.4
Gorai.013G100600.3	Gh-21vs28dpa_28up	2.09996	0	AT1G05200	ATGLR3.4,GLR3.4,GLUR3	glutamate receptor 3.4
Gorai.013G100600.5	Gh-21vs28dpa_28up	2.24502	0	AT1G05200	ATGLR3.4,GLR3.4,GLUR3	glutamate receptor 3.4
Gorai.013G100600.1	Gh-28vs10dpa_28up	0.715318	7.88e-06	AT1G05200	ATGLR3.4,GLR3.4,GLUR3	glutamate receptor 3.4
Gorai.013G100600.2	Gh-28vs10dpa_28up	0.733019	5.44e-05	AT1G05200	ATGLR3.4,GLR3.4,GLUR3	glutamate receptor 3.4
Gorai.013G100600.3	Gh-28vs10dpa_28up	0.743425	3.31e-05	AT1G05200	ATGLR3.4,GLR3.4,GLUR3	glutamate receptor 3.4
Gorai.013G100600.5	Gh-28vs10dpa_28up	0.749394	0.00011452	AT1G05200	ATGLR3.4,GLR3.4,GLUR3	glutamate receptor 3.4
Gorai.003G051600.1	Gh-21vs28dpa_21up	0.568532	0	AT1G05205
Gorai.003G051600.1	Gh-28vs10dpa_10up	1.99994	0	AT1G05205
Gorai.008G173000.1	Gh-21vs28dpa_21up	0.198765	2.81e-05	AT1G05210		Transmembrane protein 97, predicted
Gorai.005G150600.1	Gh-10vs15dpa_15up	3.62444	0.000461416	AT1G05260	RCI3,RCI3A	Peroxidase superfamily protein
Gorai.005G150600.2	Gh-10vs15dpa_15up	3.6382	0.000512605	AT1G05260	RCI3,RCI3A	Peroxidase superfamily protein
Gorai.005G150600.1	Gh-15vs18dpa_18up	5.13836	0	AT1G05260	RCI3,RCI3A	Peroxidase superfamily protein
Gorai.005G150600.2	Gh-15vs18dpa_18up	5.21176	0	AT1G05260	RCI3,RCI3A	Peroxidase superfamily protein
Gorai.005G150600.1	Gh-21vs28dpa_21up	0.428271	2.81e-05	AT1G05260	RCI3,RCI3A	Peroxidase superfamily protein
Gorai.005G150600.2	Gh-21vs28dpa_21up	0.450642	2.81e-05	AT1G05260	RCI3,RCI3A	Peroxidase superfamily protein
Gorai.005G150600.1	Gh-28vs10dpa_28up	0.223958	4.02e-06	AT1G05260	RCI3,RCI3A	Peroxidase superfamily protein
Gorai.005G150600.2	Gh-28vs10dpa_28up	0.219099	0	AT1G05260	RCI3,RCI3A	Peroxidase superfamily protein
Gorai.013G071000.1	Gh-10vs15dpa_10up	0.866023	0.000637841	AT1G05270		TraB family protein
Gorai.013G071000.1	Gh-21vs28dpa_21up	0.690256	1.5e-05	AT1G05270		TraB family protein
Gorai.013G071000.1	Gh-28vs10dpa_10up	1.66051	0	AT1G05270		TraB family protein
Gorai.008G206300.1	Gh-21vs28dpa_21up	0.507695	7.23e-06	AT1G05350		NAD(P)-binding Rossmann-fold superfamily protein
Gorai.008G206300.2	Gh-21vs28dpa_21up	0.506125	0	AT1G05350		NAD(P)-binding Rossmann-fold superfamily protein
Gorai.008G206300.3	Gh-21vs28dpa_21up	0.524394	0	AT1G05350		NAD(P)-binding Rossmann-fold superfamily protein
Gorai.008G206300.4	Gh-21vs28dpa_21up	0.502153	0	AT1G05350		NAD(P)-binding Rossmann-fold superfamily protein
Gorai.008G206300.1	Gh-28vs10dpa_10up	2.12177	0	AT1G05350		NAD(P)-binding Rossmann-fold superfamily protein
Gorai.008G206300.2	Gh-28vs10dpa_10up	2.26584	0	AT1G05350		NAD(P)-binding Rossmann-fold superfamily protein
Gorai.008G206300.3	Gh-28vs10dpa_10up	2.07661	0	AT1G05350		NAD(P)-binding Rossmann-fold superfamily protein
Gorai.008G206300.4	Gh-28vs10dpa_10up	2.16023	0	AT1G05350		NAD(P)-binding Rossmann-fold superfamily protein
Gorai.011G169500.2	Gh-10vs15dpa_10up	0.681079	0.000104068	AT1G05360
Gorai.011G169500.2	Gh-28vs10dpa_10up	1.52519	0	AT1G05360
Gorai.011G195700.1	Gh-21vs28dpa_21up	0.795349	2.81e-05	AT1G05385	LPA19,Psb27-H1	photosystem II 11 kDa protein-related
Gorai.011G195700.3	Gh-21vs28dpa_21up	0.603616	2.81e-05	AT1G05385	LPA19,Psb27-H1	photosystem II 11 kDa protein-related
Gorai.006G239700.1	Gh-10vs15dpa_10up	0.0922332	0	AT1G05420	ATOFP12,OFP12	ovate family protein 12
Gorai.004G078700.1	Gh-28vs10dpa_10up	664.676	0	AT1G05420	ATOFP12,OFP12	ovate family protein 12
Gorai.006G239700.1	Gh-28vs10dpa_10up	203.594	0	AT1G05420	ATOFP12,OFP12	ovate family protein 12
Gorai.006G055000.1	Gh-10vs15dpa_10up	0.643414	0.000163406	AT1G05430
Gorai.006G055000.2	Gh-10vs15dpa_10up	0.804274	0.000512605	AT1G05430
Gorai.006G055000.3	Gh-10vs15dpa_10up	0.613323	0.000128736	AT1G05430
Gorai.006G055000.1	Gh-28vs10dpa_10up	2.2443	0	AT1G05430
Gorai.006G055000.2	Gh-28vs10dpa_10up	2.09963	0	AT1G05430
Gorai.006G055000.3	Gh-28vs10dpa_10up	2.05911	0	AT1G05430
Gorai.006G055000.5	Gh-28vs10dpa_10up	2.57518	0	AT1G05430
Gorai.006G240800.1	Gh-10vs15dpa_10up	0.652316	0.000104068	AT1G05460	SDE3	P-loop containing nucleoside triphosphate hydrolases superfamily protein
Gorai.006G240800.2	Gh-10vs15dpa_10up	0.654217	0.00011104	AT1G05460	SDE3	P-loop containing nucleoside triphosphate hydrolases superfamily protein
Gorai.007G286400.1	Gh-10vs15dpa_15up	1.83318	2.88e-05	AT1G05460	SDE3	P-loop containing nucleoside triphosphate hydrolases superfamily protein
Gorai.007G286400.2	Gh-10vs15dpa_15up	1.88486	0	AT1G05460	SDE3	P-loop containing nucleoside triphosphate hydrolases superfamily protein
Gorai.007G286400.3	Gh-10vs15dpa_15up	1.84669	8.99e-05	AT1G05460	SDE3	P-loop containing nucleoside triphosphate hydrolases superfamily protein
Gorai.006G240800.2	Gh-15vs18dpa_15up	0.751415	0.000722943	AT1G05460	SDE3	P-loop containing nucleoside triphosphate hydrolases superfamily protein
Gorai.002G015200.1	Gh-21vs28dpa_21up	0.568562	1.74e-05	AT1G05460	SDE3	P-loop containing nucleoside triphosphate hydrolases superfamily protein
Gorai.006G240800.1	Gh-21vs28dpa_21up	0.829983	2.81e-05	AT1G05460	SDE3	P-loop containing nucleoside triphosphate hydrolases superfamily protein
Gorai.006G240800.2	Gh-21vs28dpa_21up	0.878969	2.81e-05	AT1G05460	SDE3	P-loop containing nucleoside triphosphate hydrolases superfamily protein
Gorai.007G286400.1	Gh-21vs28dpa_21up	0.519145	0	AT1G05460	SDE3	P-loop containing nucleoside triphosphate hydrolases superfamily protein
Gorai.007G286400.2	Gh-21vs28dpa_21up	0.567218	7.23e-06	AT1G05460	SDE3	P-loop containing nucleoside triphosphate hydrolases superfamily protein
Gorai.007G286400.3	Gh-21vs28dpa_21up	0.544487	7.23e-06	AT1G05460	SDE3	P-loop containing nucleoside triphosphate hydrolases superfamily protein
Gorai.002G015200.1	Gh-28vs10dpa_10up	1.7025	0	AT1G05460	SDE3	P-loop containing nucleoside triphosphate hydrolases superfamily protein
Gorai.006G240800.1	Gh-28vs10dpa_10up	2.10519	0	AT1G05460	SDE3	P-loop containing nucleoside triphosphate hydrolases superfamily protein
Gorai.006G240800.2	Gh-28vs10dpa_10up	1.98266	0	AT1G05460	SDE3	P-loop containing nucleoside triphosphate hydrolases superfamily protein
Gorai.007G286400.1	Gh-28vs10dpa_10up	1.13306	0	AT1G05460	SDE3	P-loop containing nucleoside triphosphate hydrolases superfamily protein
Gorai.007G286400.2	Gh-28vs10dpa_10up	1.04187	0	AT1G05460	SDE3	P-loop containing nucleoside triphosphate hydrolases superfamily protein
Gorai.007G286400.3	Gh-28vs10dpa_10up	1.07006	0	AT1G05460	SDE3	P-loop containing nucleoside triphosphate hydrolases superfamily protein
Gorai.009G267400.1	Gh-21vs28dpa_28up	239.39	0	AT1G05490	chr31	chromatin remodeling 31
Gorai.009G267400.1	Gh-28vs10dpa_28up	0.00217389	0	AT1G05490	chr31	chromatin remodeling 31
Gorai.004G108100.1	Gh-10vs15dpa_10up	0.741554	0.000302755	AT1G05500	ATSYTE,NTMC2T2.1,NTMC2TYPE2.1,SYT5,SYTE	Calcium-dependent lipid-binding (CaLB domain) family protein
Gorai.004G108100.1	Gh-21vs28dpa_21up	0.732572	7.23e-06	AT1G05500	ATSYTE,NTMC2T2.1,NTMC2TYPE2.1,SYT5,SYTE	Calcium-dependent lipid-binding (CaLB domain) family protein
Gorai.010G060200.1	Gh-21vs28dpa_28up	2.90431	0	AT1G05500	ATSYTE,NTMC2T2.1,NTMC2TYPE2.1,SYT5,SYTE	Calcium-dependent lipid-binding (CaLB domain) family protein
Gorai.010G060200.2	Gh-21vs28dpa_28up	2.86777	0	AT1G05500	ATSYTE,NTMC2T2.1,NTMC2TYPE2.1,SYT5,SYTE	Calcium-dependent lipid-binding (CaLB domain) family protein
Gorai.010G060200.3	Gh-21vs28dpa_28up	3.85007	0	AT1G05500	ATSYTE,NTMC2T2.1,NTMC2TYPE2.1,SYT5,SYTE	Calcium-dependent lipid-binding (CaLB domain) family protein
Gorai.010G060200.4	Gh-21vs28dpa_28up	3.60861	0	AT1G05500	ATSYTE,NTMC2T2.1,NTMC2TYPE2.1,SYT5,SYTE	Calcium-dependent lipid-binding (CaLB domain) family protein
Gorai.010G060200.5	Gh-21vs28dpa_28up	2.42254	0	AT1G05500	ATSYTE,NTMC2T2.1,NTMC2TYPE2.1,SYT5,SYTE	Calcium-dependent lipid-binding (CaLB domain) family protein
Gorai.010G060200.1	Gh-28vs10dpa_28up	0.284324	0	AT1G05500	ATSYTE,NTMC2T2.1,NTMC2TYPE2.1,SYT5,SYTE	Calcium-dependent lipid-binding (CaLB domain) family protein
Gorai.010G060200.2	Gh-28vs10dpa_28up	0.265396	0	AT1G05500	ATSYTE,NTMC2T2.1,NTMC2TYPE2.1,SYT5,SYTE	Calcium-dependent lipid-binding (CaLB domain) family protein
Gorai.010G060200.3	Gh-28vs10dpa_28up	0.189506	0	AT1G05500	ATSYTE,NTMC2T2.1,NTMC2TYPE2.1,SYT5,SYTE	Calcium-dependent lipid-binding (CaLB domain) family protein
Gorai.010G060200.4	Gh-28vs10dpa_28up	0.186038	0	AT1G05500	ATSYTE,NTMC2T2.1,NTMC2TYPE2.1,SYT5,SYTE	Calcium-dependent lipid-binding (CaLB domain) family protein
Gorai.010G060200.5	Gh-28vs10dpa_28up	0.309403	0	AT1G05500	ATSYTE,NTMC2T2.1,NTMC2TYPE2.1,SYT5,SYTE	Calcium-dependent lipid-binding (CaLB domain) family protein
Gorai.004G108100.1	Gh-28vs10dpa_10up	1.92978	0	AT1G05500	ATSYTE,NTMC2T2.1,NTMC2TYPE2.1,SYT5,SYTE	Calcium-dependent lipid-binding (CaLB domain) family protein
Gorai.005G022700.1	Gh-10vs15dpa_10up	0.787076	0	AT1G05520		Sec23/Sec24 protein transport family protein
Gorai.011G150700.1	Gh-10vs15dpa_10up	0.574198	0	AT1G05520		Sec23/Sec24 protein transport family protein
Gorai.005G022700.1	Gh-15vs18dpa_15up	0.673031	0.000315871	AT1G05520		Sec23/Sec24 protein transport family protein
Gorai.005G022700.2	Gh-15vs18dpa_15up	0.678013	0.0003539	AT1G05520		Sec23/Sec24 protein transport family protein
Gorai.005G128200.1	Gh-15vs18dpa_18up	1.14339	0	AT1G05520		Sec23/Sec24 protein transport family protein
Gorai.005G022700.1	Gh-21vs28dpa_21up	0.737749	7.23e-06	AT1G05520		Sec23/Sec24 protein transport family protein
Gorai.005G022700.2	Gh-21vs28dpa_21up	0.769456	2.81e-05	AT1G05520		Sec23/Sec24 protein transport family protein
Gorai.005G128200.2	Gh-21vs28dpa_21up	0.93079	2.81e-05	AT1G05520		Sec23/Sec24 protein transport family protein
Gorai.011G150700.1	Gh-21vs28dpa_21up	0.825282	2.81e-05	AT1G05520		Sec23/Sec24 protein transport family protein
Gorai.005G128200.1	Gh-21vs28dpa_28up	1.0403	5.24e-05	AT1G05520		Sec23/Sec24 protein transport family protein
Gorai.005G128200.3	Gh-21vs28dpa_28up	1.10644	0.000384963	AT1G05520		Sec23/Sec24 protein transport family protein
Gorai.006G225300.1	Gh-21vs28dpa_28up	1.33693	3.45e-05	AT1G05520		Sec23/Sec24 protein transport family protein
Gorai.006G225300.2	Gh-21vs28dpa_28up	1.29534	2.94e-05	AT1G05520		Sec23/Sec24 protein transport family protein
Gorai.006G225300.1	Gh-28vs10dpa_28up	0.764409	7.88e-06	AT1G05520		Sec23/Sec24 protein transport family protein
Gorai.006G225300.2	Gh-28vs10dpa_28up	0.754151	7.88e-06	AT1G05520		Sec23/Sec24 protein transport family protein
Gorai.005G022700.1	Gh-28vs10dpa_10up	2.12671	0	AT1G05520		Sec23/Sec24 protein transport family protein
Gorai.005G022700.2	Gh-28vs10dpa_10up	2.03572	0	AT1G05520		Sec23/Sec24 protein transport family protein
Gorai.005G128200.1	Gh-28vs10dpa_10up	1.00976	0	AT1G05520		Sec23/Sec24 protein transport family protein
Gorai.005G128200.2	Gh-28vs10dpa_10up	1.07245	0	AT1G05520		Sec23/Sec24 protein transport family protein
Gorai.011G150700.1	Gh-28vs10dpa_10up	2.17449	0	AT1G05520		Sec23/Sec24 protein transport family protein
Gorai.008G041500.1	Gh-21vs28dpa_21up	0.659038	2.81e-05	AT1G05600		Tetratricopeptide repeat (TPR)-like superfamily protein
Gorai.008G041500.1	Gh-28vs10dpa_10up	2.48477	0	AT1G05600		Tetratricopeptide repeat (TPR)-like superfamily protein
Gorai.012G120100.2	Gh-10vs15dpa_10up	0.915823	0.000494551	AT1G05620	URH2	uridine-ribohydrolase 2
Gorai.012G120100.1	Gh-15vs18dpa_15up	0.862498	0.000336644	AT1G05620	URH2	uridine-ribohydrolase 2
Gorai.012G120100.2	Gh-15vs18dpa_15up	0.815991	0.000759621	AT1G05620	URH2	uridine-ribohydrolase 2
Gorai.012G120100.6	Gh-15vs18dpa_15up	0.745993	0.000315871	AT1G05620	URH2	uridine-ribohydrolase 2
Gorai.012G120100.1	Gh-21vs28dpa_21up	0.594401	0	AT1G05620	URH2	uridine-ribohydrolase 2
Gorai.012G120100.2	Gh-21vs28dpa_21up	0.647013	7.23e-06	AT1G05620	URH2	uridine-ribohydrolase 2
Gorai.012G120100.3	Gh-21vs28dpa_21up	0.672283	0	AT1G05620	URH2	uridine-ribohydrolase 2
Gorai.012G120100.4	Gh-21vs28dpa_21up	0.701307	1.5e-05	AT1G05620	URH2	uridine-ribohydrolase 2
Gorai.012G120100.5	Gh-21vs28dpa_21up	0.667875	7.23e-06	AT1G05620	URH2	uridine-ribohydrolase 2
Gorai.012G120100.6	Gh-21vs28dpa_21up	0.589262	0	AT1G05620	URH2	uridine-ribohydrolase 2
Gorai.012G120100.7	Gh-21vs28dpa_21up	0.734528	2.81e-05	AT1G05620	URH2	uridine-ribohydrolase 2
Gorai.012G120100.1	Gh-28vs10dpa_10up	1.92421	0	AT1G05620	URH2	uridine-ribohydrolase 2
Gorai.012G120100.2	Gh-28vs10dpa_10up	1.86852	0	AT1G05620	URH2	uridine-ribohydrolase 2
Gorai.012G120100.3	Gh-28vs10dpa_10up	1.66306	0	AT1G05620	URH2	uridine-ribohydrolase 2
Gorai.012G120100.4	Gh-28vs10dpa_10up	1.698	0	AT1G05620	URH2	uridine-ribohydrolase 2
Gorai.012G120100.5	Gh-28vs10dpa_10up	1.67153	0	AT1G05620	URH2	uridine-ribohydrolase 2
Gorai.012G120100.6	Gh-28vs10dpa_10up	2.1191	0	AT1G05620	URH2	uridine-ribohydrolase 2
Gorai.012G120100.7	Gh-28vs10dpa_10up	1.73765	0	AT1G05620	URH2	uridine-ribohydrolase 2
Gorai.001G021200.1	Gh-21vs28dpa_21up	0.867393	2.81e-05	AT1G05670		Pentatricopeptide repeat (PPR-like) superfamily protein
Gorai.001G021200.1	Gh-28vs10dpa_10up	1.37916	0	AT1G05670		Pentatricopeptide repeat (PPR-like) superfamily protein
Gorai.009G351800.1	Gh-15vs18dpa_15up	0.860791	0.000336644	AT1G05720		selenoprotein family protein
Gorai.009G351800.1	Gh-21vs28dpa_21up	0.379769	0	AT1G05720		selenoprotein family protein
Gorai.009G351800.1	Gh-28vs10dpa_10up	2.3151	0	AT1G05720		selenoprotein family protein
Gorai.006G250600.1	Gh-10vs15dpa_10up	0.728578	0.000420061	AT1G05780		Vacuolar ATPase assembly integral membrane protein VMA21-like domain
Gorai.006G250600.1	Gh-21vs28dpa_21up	0.652115	1.5e-05	AT1G05780		Vacuolar ATPase assembly integral membrane protein VMA21-like domain
Gorai.006G250600.2	Gh-21vs28dpa_21up	0.633597	2.81e-05	AT1G05780		Vacuolar ATPase assembly integral membrane protein VMA21-like domain
Gorai.006G250600.3	Gh-21vs28dpa_21up	0.824219	2.81e-05	AT1G05780		Vacuolar ATPase assembly integral membrane protein VMA21-like domain
Gorai.006G250600.1	Gh-28vs10dpa_10up	1.9775	0	AT1G05780		Vacuolar ATPase assembly integral membrane protein VMA21-like domain
Gorai.006G250600.2	Gh-28vs10dpa_10up	1.40189	0	AT1G05780		Vacuolar ATPase assembly integral membrane protein VMA21-like domain
Gorai.006G250600.3	Gh-28vs10dpa_10up	1.20724	0	AT1G05780		Vacuolar ATPase assembly integral membrane protein VMA21-like domain
Gorai.006G227900.3	Gh-21vs28dpa_21up	0.349864	1.5e-05	AT1G05785		Got1/Sft2-like vescicle transport protein family
Gorai.006G227900.4	Gh-21vs28dpa_21up	0.375559	1.5e-05	AT1G05785		Got1/Sft2-like vescicle transport protein family
Gorai.006G227900.5	Gh-21vs28dpa_21up	0.361677	0	AT1G05785		Got1/Sft2-like vescicle transport protein family
Gorai.006G227900.3	Gh-28vs10dpa_10up	2.25567	0	AT1G05785		Got1/Sft2-like vescicle transport protein family
Gorai.006G227900.4	Gh-28vs10dpa_10up	2.34989	0	AT1G05785		Got1/Sft2-like vescicle transport protein family
Gorai.005G022300.2	Gh-10vs15dpa_10up	0.499187	0	AT1G05810	ARA,ARA-1,ATRAB11D,ATRABA5E,RABA5E	RAB GTPase homolog A5E
Gorai.011G144500.1	Gh-10vs15dpa_10up	0.698076	0	AT1G05810	ARA,ARA-1,ATRAB11D,ATRABA5E,RABA5E	RAB GTPase homolog A5E
Gorai.001G229200.1	Gh-10vs15dpa_15up	1.20244	0.000135212	AT1G05810	ARA,ARA-1,ATRAB11D,ATRABA5E,RABA5E	RAB GTPase homolog A5E
Gorai.001G229200.2	Gh-10vs15dpa_15up	1.213	0	AT1G05810	ARA,ARA-1,ATRAB11D,ATRABA5E,RABA5E	RAB GTPase homolog A5E
Gorai.001G229200.1	Gh-15vs18dpa_15up	0.652186	0.000336644	AT1G05810	ARA,ARA-1,ATRAB11D,ATRABA5E,RABA5E	RAB GTPase homolog A5E
Gorai.001G229200.2	Gh-15vs18dpa_15up	0.659101	0.000336644	AT1G05810	ARA,ARA-1,ATRAB11D,ATRABA5E,RABA5E	RAB GTPase homolog A5E
Gorai.005G022300.2	Gh-15vs18dpa_15up	0.22658	0.000315871	AT1G05810	ARA,ARA-1,ATRAB11D,ATRABA5E,RABA5E	RAB GTPase homolog A5E
Gorai.001G229200.1	Gh-21vs28dpa_21up	0.0480007	0	AT1G05810	ARA,ARA-1,ATRAB11D,ATRABA5E,RABA5E	RAB GTPase homolog A5E
Gorai.001G229200.2	Gh-21vs28dpa_21up	0.0523622	0	AT1G05810	ARA,ARA-1,ATRAB11D,ATRABA5E,RABA5E	RAB GTPase homolog A5E
Gorai.005G022300.2	Gh-21vs28dpa_21up	0.0136723	2.81e-05	AT1G05810	ARA,ARA-1,ATRAB11D,ATRABA5E,RABA5E	RAB GTPase homolog A5E
Gorai.011G144500.1	Gh-21vs28dpa_21up	0.297479	0	AT1G05810	ARA,ARA-1,ATRAB11D,ATRABA5E,RABA5E	RAB GTPase homolog A5E
Gorai.005G017600.1	Gh-21vs28dpa_28up	1.34043	5.24e-05	AT1G05810	ARA,ARA-1,ATRAB11D,ATRABA5E,RABA5E	RAB GTPase homolog A5E
Gorai.005G017600.1	Gh-28vs10dpa_28up	0.68963	4.02e-06	AT1G05810	ARA,ARA-1,ATRAB11D,ATRABA5E,RABA5E	RAB GTPase homolog A5E
Gorai.001G229200.1	Gh-28vs10dpa_10up	19.9883	0	AT1G05810	ARA,ARA-1,ATRAB11D,ATRABA5E,RABA5E	RAB GTPase homolog A5E
Gorai.001G229200.2	Gh-28vs10dpa_10up	17.8322	0	AT1G05810	ARA,ARA-1,ATRAB11D,ATRABA5E,RABA5E	RAB GTPase homolog A5E
Gorai.005G022300.2	Gh-28vs10dpa_10up	250.072	0	AT1G05810	ARA,ARA-1,ATRAB11D,ATRABA5E,RABA5E	RAB GTPase homolog A5E
Gorai.011G144500.1	Gh-28vs10dpa_10up	5.14767	0	AT1G05810	ARA,ARA-1,ATRAB11D,ATRABA5E,RABA5E	RAB GTPase homolog A5E
Gorai.005G017500.1	Gh-10vs15dpa_15up	1.38619	0.000766196	AT1G05840		Eukaryotic aspartyl protease family protein
Gorai.005G017500.1	Gh-21vs28dpa_21up	0.92153	2.81e-05	AT1G05840		Eukaryotic aspartyl protease family protein
Gorai.005G017500.2	Gh-21vs28dpa_21up	0.839719	2.81e-05	AT1G05840		Eukaryotic aspartyl protease family protein
Gorai.005G017500.1	Gh-28vs10dpa_28up	0.863292	0.000233327	AT1G05840		Eukaryotic aspartyl protease family protein
Gorai.011G005100.1	Gh-15vs18dpa_18up	1.17293	0.000930465	AT1G05850	ATCTL1,CTL1,ELP,ELP1,ERH2,HOT2,POM1	Chitinase family protein
Gorai.011G005100.1	Gh-21vs28dpa_21up	0.740963	1.5e-05	AT1G05850	ATCTL1,CTL1,ELP,ELP1,ERH2,HOT2,POM1	Chitinase family protein
Gorai.011G005100.1	Gh-28vs10dpa_10up	1.23151	0	AT1G05850	ATCTL1,CTL1,ELP,ELP1,ERH2,HOT2,POM1	Chitinase family protein
Gorai.009G351300.1	Gh-10vs15dpa_10up	0.719244	0.000766196	AT1G05910		cell division cycle protein 48-related / CDC48-related
Gorai.009G351300.2	Gh-10vs15dpa_10up	0.682591	0.000592818	AT1G05910		cell division cycle protein 48-related / CDC48-related
Gorai.005G020400.2	Gh-21vs28dpa_21up	0.842158	2.81e-05	AT1G05910		cell division cycle protein 48-related / CDC48-related
Gorai.005G020500.1	Gh-21vs28dpa_21up	0.780592	2.81e-05	AT1G05910		cell division cycle protein 48-related / CDC48-related
Gorai.005G020400.1	Gh-28vs10dpa_10up	1.19775	0	AT1G05910		cell division cycle protein 48-related / CDC48-related
Gorai.005G020400.2	Gh-28vs10dpa_10up	1.16677	0	AT1G05910		cell division cycle protein 48-related / CDC48-related
Gorai.005G020500.1	Gh-28vs10dpa_10up	1.35526	0	AT1G05910		cell division cycle protein 48-related / CDC48-related
Gorai.009G351300.1	Gh-28vs10dpa_10up	2.02324	0	AT1G05910		cell division cycle protein 48-related / CDC48-related
Gorai.009G351300.2	Gh-28vs10dpa_10up	1.9713	0	AT1G05910		cell division cycle protein 48-related / CDC48-related
Gorai.004G165500.1	Gh-15vs18dpa_18up	1.72946	0.000205073	AT1G05940	CAT9	cationic amino acid transporter 9
Gorai.004G165500.2	Gh-15vs18dpa_18up	1.691	0.000205073	AT1G05940	CAT9	cationic amino acid transporter 9
Gorai.004G165500.3	Gh-15vs18dpa_18up	1.61425	0.000562321	AT1G05940	CAT9	cationic amino acid transporter 9
Gorai.004G165500.4	Gh-15vs18dpa_18up	1.75813	0.000387203	AT1G05940	CAT9	cationic amino acid transporter 9
Gorai.004G165500.1	Gh-21vs28dpa_28up	5.92466	0	AT1G05940	CAT9	cationic amino acid transporter 9
Gorai.004G165500.2	Gh-21vs28dpa_28up	5.38516	0	AT1G05940	CAT9	cationic amino acid transporter 9
Gorai.004G165500.3	Gh-21vs28dpa_28up	5.61811	0	AT1G05940	CAT9	cationic amino acid transporter 9
Gorai.004G165500.4	Gh-21vs28dpa_28up	5.81362	0	AT1G05940	CAT9	cationic amino acid transporter 9
Gorai.004G165500.1	Gh-28vs10dpa_28up	0.15447	0	AT1G05940	CAT9	cationic amino acid transporter 9
Gorai.004G165500.2	Gh-28vs10dpa_28up	0.165939	0	AT1G05940	CAT9	cationic amino acid transporter 9
Gorai.004G165500.3	Gh-28vs10dpa_28up	0.17617	0	AT1G05940	CAT9	cationic amino acid transporter 9
Gorai.004G165500.4	Gh-28vs10dpa_28up	0.160032	0	AT1G05940	CAT9	cationic amino acid transporter 9
Gorai.006G227200.4	Gh-15vs18dpa_15up	0.745794	0.000631207	AT1G05950
Gorai.006G227200.1	Gh-28vs10dpa_10up	10.9886	0	AT1G05950
Gorai.006G227200.2	Gh-28vs10dpa_10up	11.2859	0	AT1G05950
Gorai.006G227200.4	Gh-28vs10dpa_10up	11.0847	0	AT1G05950
Gorai.006G228200.1	Gh-21vs28dpa_21up	0.441431	0	AT1G05960		ARM repeat superfamily protein
Gorai.006G228200.2	Gh-21vs28dpa_21up	0.465586	0	AT1G05960		ARM repeat superfamily protein
Gorai.011G143200.1	Gh-21vs28dpa_21up	0.815686	2.81e-05	AT1G05960		ARM repeat superfamily protein
Gorai.011G143200.2	Gh-21vs28dpa_21up	0.8538	2.81e-05	AT1G05960		ARM repeat superfamily protein
Gorai.011G143200.3	Gh-21vs28dpa_21up	0.841795	2.81e-05	AT1G05960		ARM repeat superfamily protein
Gorai.011G143200.5	Gh-21vs28dpa_21up	0.898932	2.81e-05	AT1G05960		ARM repeat superfamily protein
Gorai.011G143200.6	Gh-21vs28dpa_21up	0.855338	2.81e-05	AT1G05960		ARM repeat superfamily protein
Gorai.011G143200.7	Gh-21vs28dpa_21up	0.887854	1.5e-05	AT1G05960		ARM repeat superfamily protein
Gorai.006G228200.1	Gh-28vs10dpa_10up	2.53558	0	AT1G05960		ARM repeat superfamily protein
Gorai.006G228200.2	Gh-28vs10dpa_10up	2.39464	0	AT1G05960		ARM repeat superfamily protein
Gorai.011G143200.1	Gh-28vs10dpa_10up	1.45562	0	AT1G05960		ARM repeat superfamily protein
Gorai.011G143200.2	Gh-28vs10dpa_10up	1.39165	0	AT1G05960		ARM repeat superfamily protein
Gorai.011G143200.3	Gh-28vs10dpa_10up	1.35809	0	AT1G05960		ARM repeat superfamily protein
Gorai.011G143200.4	Gh-28vs10dpa_10up	1.38054	0	AT1G05960		ARM repeat superfamily protein
Gorai.011G143200.5	Gh-28vs10dpa_10up	1.25977	0	AT1G05960		ARM repeat superfamily protein
Gorai.011G143200.6	Gh-28vs10dpa_10up	1.40819	0	AT1G05960		ARM repeat superfamily protein
Gorai.011G143200.7	Gh-28vs10dpa_10up	1.33246	0	AT1G05960		ARM repeat superfamily protein
Gorai.011G143200.8	Gh-28vs10dpa_10up	1.27775	0	AT1G05960		ARM repeat superfamily protein
Gorai.011G143200.9	Gh-28vs10dpa_10up	1.48565	0	AT1G05960		ARM repeat superfamily protein
Gorai.005G016900.1	Gh-15vs18dpa_18up	464.859	0.000205073	AT1G05990	RHS1	EF hand calcium-binding protein family
Gorai.005G016900.1	Gh-21vs28dpa_28up	5.89328	6.99e-05	AT1G05990	RHS1	EF hand calcium-binding protein family
Gorai.005G016900.1	Gh-28vs10dpa_28up	0.000160231	0	AT1G05990	RHS1	EF hand calcium-binding protein family
Gorai.012G027000.1	Gh-10vs15dpa_10up	0.568725	0.000104068	AT1G06010
Gorai.012G027000.2	Gh-10vs15dpa_10up	0.493368	0.000431416	AT1G06010
Gorai.012G027000.1	Gh-21vs28dpa_21up	0.333132	7.23e-06	AT1G06010
Gorai.012G027000.2	Gh-21vs28dpa_21up	0.379739	0	AT1G06010
Gorai.012G027000.1	Gh-28vs10dpa_10up	6.01904	0	AT1G06010
Gorai.012G027000.2	Gh-28vs10dpa_10up	6.02096	0	AT1G06010
Gorai.006G229300.1	Gh-21vs28dpa_21up	0.12447	7.23e-06	AT1G06040	STO	B-box zinc finger family protein
Gorai.006G229300.2	Gh-21vs28dpa_21up	0.12458	7.23e-06	AT1G06040	STO	B-box zinc finger family protein
Gorai.006G229300.1	Gh-28vs10dpa_10up	9.48759	0	AT1G06040	STO	B-box zinc finger family protein
Gorai.006G229300.2	Gh-28vs10dpa_10up	9.59207	0	AT1G06040	STO	B-box zinc finger family protein
Gorai.011G140800.1	Gh-21vs28dpa_28up	1.29946	6.99e-05	AT1G06050		Protein of unknown function (DUF1336)
Gorai.011G140800.2	Gh-21vs28dpa_28up	1.30398	3.79e-05	AT1G06050		Protein of unknown function (DUF1336)
Gorai.011G140800.3	Gh-21vs28dpa_28up	1.15798	0.000866022	AT1G06050		Protein of unknown function (DUF1336)
Gorai.011G140800.1	Gh-28vs10dpa_28up	0.707213	7.88e-06	AT1G06050		Protein of unknown function (DUF1336)
Gorai.011G140800.2	Gh-28vs10dpa_28up	0.684951	4.02e-06	AT1G06050		Protein of unknown function (DUF1336)
Gorai.011G140800.3	Gh-28vs10dpa_28up	0.752406	1.86e-05	AT1G06050		Protein of unknown function (DUF1336)
Gorai.002G126000.1	Gh-10vs15dpa_15up	1.83033	0	AT1G06060		LisH and RanBPM domains containing protein
Gorai.002G126000.2	Gh-10vs15dpa_15up	1.78306	0	AT1G06060		LisH and RanBPM domains containing protein
Gorai.002G126000.1	Gh-15vs18dpa_15up	0.848685	0.000722943	AT1G06060		LisH and RanBPM domains containing protein
Gorai.002G126000.2	Gh-15vs18dpa_15up	0.88679	0.000755618	AT1G06060		LisH and RanBPM domains containing protein
Gorai.002G126000.1	Gh-21vs28dpa_21up	0.446966	0	AT1G06060		LisH and RanBPM domains containing protein
Gorai.002G126000.2	Gh-21vs28dpa_21up	0.459768	0	AT1G06060		LisH and RanBPM domains containing protein
Gorai.002G126000.1	Gh-28vs10dpa_10up	1.34725	0	AT1G06060		LisH and RanBPM domains containing protein
Gorai.002G126000.2	Gh-28vs10dpa_10up	1.26103	0	AT1G06060		LisH and RanBPM domains containing protein
Gorai.005G015900.1	Gh-10vs15dpa_10up	0.607556	0.000104068	AT1G06070		Basic-leucine zipper (bZIP) transcription factor family protein
Gorai.006G229500.2	Gh-10vs15dpa_10up	0.677706	0.000104068	AT1G06070		Basic-leucine zipper (bZIP) transcription factor family protein
Gorai.006G229500.3	Gh-10vs15dpa_10up	0.750486	0.000431416	AT1G06070		Basic-leucine zipper (bZIP) transcription factor family protein
Gorai.006G229500.4	Gh-10vs15dpa_10up	0.743397	0.000181518	AT1G06070		Basic-leucine zipper (bZIP) transcription factor family protein
Gorai.011G140400.1	Gh-10vs15dpa_10up	0.6245	3.08e-05	AT1G06070		Basic-leucine zipper (bZIP) transcription factor family protein
Gorai.005G015900.1	Gh-21vs28dpa_21up	0.352353	1.03e-05	AT1G06070		Basic-leucine zipper (bZIP) transcription factor family protein
Gorai.006G229500.2	Gh-21vs28dpa_21up	0.574135	2.81e-05	AT1G06070		Basic-leucine zipper (bZIP) transcription factor family protein
Gorai.011G140400.1	Gh-21vs28dpa_21up	0.273014	7.23e-06	AT1G06070		Basic-leucine zipper (bZIP) transcription factor family protein
Gorai.005G015900.1	Gh-28vs10dpa_10up	2.95176	0	AT1G06070		Basic-leucine zipper (bZIP) transcription factor family protein
Gorai.006G229500.2	Gh-28vs10dpa_10up	2.4651	0	AT1G06070		Basic-leucine zipper (bZIP) transcription factor family protein
Gorai.006G229500.3	Gh-28vs10dpa_10up	2.47224	0	AT1G06070		Basic-leucine zipper (bZIP) transcription factor family protein
Gorai.006G229500.4	Gh-28vs10dpa_10up	2.17515	0	AT1G06070		Basic-leucine zipper (bZIP) transcription factor family protein
Gorai.011G140400.1	Gh-28vs10dpa_10up	6.28942	0	AT1G06070		Basic-leucine zipper (bZIP) transcription factor family protein
Gorai.005G015800.1	Gh-21vs28dpa_21up	0.998063	2.81e-05	AT1G06110	SKIP16	SKP1/ASK-interacting protein 16
Gorai.005G015800.2	Gh-21vs28dpa_21up	0.856543	2.81e-05	AT1G06110	SKIP16	SKP1/ASK-interacting protein 16
Gorai.005G015800.3	Gh-21vs28dpa_21up	0.856708	2.81e-05	AT1G06110	SKIP16	SKP1/ASK-interacting protein 16
Gorai.005G015800.2	Gh-28vs10dpa_10up	1.02768	0	AT1G06110	SKIP16	SKP1/ASK-interacting protein 16
Gorai.005G015800.3	Gh-28vs10dpa_10up	1.06766	0	AT1G06110	SKIP16	SKP1/ASK-interacting protein 16
Gorai.005G015500.2	Gh-10vs15dpa_10up	0.832652	0.000104068	AT1G06130	GLX2-4	glyoxalase 2-4
Gorai.006G229600.1	Gh-10vs15dpa_10up	0.476458	0	AT1G06130	GLX2-4	glyoxalase 2-4
Gorai.011G139600.1	Gh-10vs15dpa_15up	1.52333	0	AT1G06130	GLX2-4	glyoxalase 2-4
Gorai.011G139600.2	Gh-10vs15dpa_15up	1.54803	0	AT1G06130	GLX2-4	glyoxalase 2-4
Gorai.011G139600.3	Gh-10vs15dpa_15up	1.59383	0	AT1G06130	GLX2-4	glyoxalase 2-4
Gorai.011G139600.4	Gh-10vs15dpa_15up	1.55421	0	AT1G06130	GLX2-4	glyoxalase 2-4
Gorai.011G139600.5	Gh-10vs15dpa_15up	1.40793	0.000222978	AT1G06130	GLX2-4	glyoxalase 2-4
Gorai.011G139600.6	Gh-10vs15dpa_15up	1.64947	0	AT1G06130	GLX2-4	glyoxalase 2-4
Gorai.005G015500.2	Gh-15vs18dpa_15up	0.821406	0.000635877	AT1G06130	GLX2-4	glyoxalase 2-4
Gorai.006G229600.1	Gh-15vs18dpa_15up	0.673642	0.000722943	AT1G06130	GLX2-4	glyoxalase 2-4
Gorai.011G139600.1	Gh-15vs18dpa_18up	1.15159	0.000197043	AT1G06130	GLX2-4	glyoxalase 2-4
Gorai.011G139600.3	Gh-15vs18dpa_18up	1.21004	0.000478623	AT1G06130	GLX2-4	glyoxalase 2-4
Gorai.011G139600.4	Gh-15vs18dpa_18up	1.19756	0.000718188	AT1G06130	GLX2-4	glyoxalase 2-4
Gorai.005G015500.1	Gh-21vs28dpa_21up	0.338394	1.5e-05	AT1G06130	GLX2-4	glyoxalase 2-4
Gorai.005G015500.2	Gh-21vs28dpa_21up	0.326059	0	AT1G06130	GLX2-4	glyoxalase 2-4
Gorai.006G229600.1	Gh-21vs28dpa_21up	0.348609	0	AT1G06130	GLX2-4	glyoxalase 2-4
Gorai.011G139600.1	Gh-21vs28dpa_21up	0.746193	1.5e-05	AT1G06130	GLX2-4	glyoxalase 2-4
Gorai.011G139600.2	Gh-21vs28dpa_21up	0.790444	2.81e-05	AT1G06130	GLX2-4	glyoxalase 2-4
Gorai.011G139600.3	Gh-21vs28dpa_21up	0.746132	1.74e-05	AT1G06130	GLX2-4	glyoxalase 2-4
Gorai.011G139600.4	Gh-21vs28dpa_21up	0.802183	2.81e-05	AT1G06130	GLX2-4	glyoxalase 2-4
Gorai.011G139600.5	Gh-21vs28dpa_21up	0.685446	2.81e-05	AT1G06130	GLX2-4	glyoxalase 2-4
Gorai.011G139600.6	Gh-21vs28dpa_21up	0.756287	2.81e-05	AT1G06130	GLX2-4	glyoxalase 2-4
Gorai.011G139600.1	Gh-28vs10dpa_28up	0.82816	7.88e-06	AT1G06130	GLX2-4	glyoxalase 2-4
Gorai.011G139600.2	Gh-28vs10dpa_28up	0.738438	7.88e-06	AT1G06130	GLX2-4	glyoxalase 2-4
Gorai.011G139600.3	Gh-28vs10dpa_28up	0.779635	1.31e-05	AT1G06130	GLX2-4	glyoxalase 2-4
Gorai.011G139600.4	Gh-28vs10dpa_28up	0.735936	7.88e-06	AT1G06130	GLX2-4	glyoxalase 2-4
Gorai.011G139600.6	Gh-28vs10dpa_28up	0.750475	1.68e-05	AT1G06130	GLX2-4	glyoxalase 2-4
Gorai.005G015500.1	Gh-28vs10dpa_10up	3.55608	0	AT1G06130	GLX2-4	glyoxalase 2-4
Gorai.005G015500.2	Gh-28vs10dpa_10up	3.62574	0	AT1G06130	GLX2-4	glyoxalase 2-4
Gorai.006G229600.1	Gh-28vs10dpa_10up	6.90135	0	AT1G06130	GLX2-4	glyoxalase 2-4
Gorai.001G251900.2	Gh-10vs15dpa_10up	0.79461	0.000862887	AT1G06150	EMB1444	basic helix-loop-helix (bHLH) DNA-binding superfamily protein
Gorai.006G170800.1	Gh-10vs15dpa_10up	0.72371	0.000163406	AT1G06150	EMB1444	basic helix-loop-helix (bHLH) DNA-binding superfamily protein
Gorai.006G170800.2	Gh-10vs15dpa_10up	0.703008	0.000171366	AT1G06150	EMB1444	basic helix-loop-helix (bHLH) DNA-binding superfamily protein
Gorai.001G251900.1	Gh-21vs28dpa_21up	0.62308	2.45e-05	AT1G06150	EMB1444	basic helix-loop-helix (bHLH) DNA-binding superfamily protein
Gorai.001G251900.2	Gh-21vs28dpa_21up	0.6107	2.81e-05	AT1G06150	EMB1444	basic helix-loop-helix (bHLH) DNA-binding superfamily protein
Gorai.006G170800.1	Gh-21vs28dpa_21up	0.502865	7.23e-06	AT1G06150	EMB1444	basic helix-loop-helix (bHLH) DNA-binding superfamily protein
Gorai.006G170800.2	Gh-21vs28dpa_21up	0.502704	1.5e-05	AT1G06150	EMB1444	basic helix-loop-helix (bHLH) DNA-binding superfamily protein
Gorai.001G251900.1	Gh-28vs10dpa_10up	1.95919	0	AT1G06150	EMB1444	basic helix-loop-helix (bHLH) DNA-binding superfamily protein
Gorai.001G251900.2	Gh-28vs10dpa_10up	2.03553	0	AT1G06150	EMB1444	basic helix-loop-helix (bHLH) DNA-binding superfamily protein
Gorai.006G170800.1	Gh-28vs10dpa_10up	1.81849	0	AT1G06150	EMB1444	basic helix-loop-helix (bHLH) DNA-binding superfamily protein
Gorai.006G170800.2	Gh-28vs10dpa_10up	1.6859	0	AT1G06150	EMB1444	basic helix-loop-helix (bHLH) DNA-binding superfamily protein
Gorai.004G221100.1	Gh-21vs28dpa_21up	0.77034	1.5e-05	AT1G06190		Rho termination factor
Gorai.004G221100.1	Gh-28vs10dpa_10up	1.28841	0	AT1G06190		Rho termination factor
Gorai.001G254000.7	Gh-21vs28dpa_28up	2.26252	2.94e-05	AT1G06200		Peptidase S24/S26A/S26B/S26C family protein
Gorai.007G146500.1	Gh-15vs18dpa_18up	1.22993	0.000790867	AT1G06210		ENTH/VHS/GAT family protein
Gorai.001G253900.2	Gh-21vs28dpa_21up	0.316638	1.03e-05	AT1G06210		ENTH/VHS/GAT family protein
Gorai.007G146500.1	Gh-21vs28dpa_21up	0.944522	2.81e-05	AT1G06210		ENTH/VHS/GAT family protein
Gorai.007G146500.2	Gh-21vs28dpa_21up	0.929639	2.81e-05	AT1G06210		ENTH/VHS/GAT family protein
Gorai.001G253900.2	Gh-28vs10dpa_10up	3.33043	0	AT1G06210		ENTH/VHS/GAT family protein
Gorai.006G112100.1	Gh-10vs15dpa_10up	0.74963	0.000862887	AT1G06220	CLO,GFA1,MEE5	Ribosomal protein S5/Elongation factor G/III/V family protein
Gorai.006G112100.2	Gh-10vs15dpa_10up	0.753728	0.000326445	AT1G06220	CLO,GFA1,MEE5	Ribosomal protein S5/Elongation factor G/III/V family protein
Gorai.006G112100.1	Gh-21vs28dpa_21up	0.64735	2.81e-05	AT1G06220	CLO,GFA1,MEE5	Ribosomal protein S5/Elongation factor G/III/V family protein
Gorai.006G112100.2	Gh-21vs28dpa_21up	0.663945	2.81e-05	AT1G06220	CLO,GFA1,MEE5	Ribosomal protein S5/Elongation factor G/III/V family protein
Gorai.006G112100.1	Gh-28vs10dpa_10up	1.8646	0	AT1G06220	CLO,GFA1,MEE5	Ribosomal protein S5/Elongation factor G/III/V family protein
Gorai.006G112100.2	Gh-28vs10dpa_10up	1.81518	0	AT1G06220	CLO,GFA1,MEE5	Ribosomal protein S5/Elongation factor G/III/V family protein
Gorai.013G257800.1	Gh-28vs10dpa_10up	5.71435	0	AT1G06220	CLO,GFA1,MEE5	Ribosomal protein S5/Elongation factor G/III/V family protein
Gorai.013G257800.2	Gh-28vs10dpa_10up	6.01442	0	AT1G06220	CLO,GFA1,MEE5	Ribosomal protein S5/Elongation factor G/III/V family protein
Gorai.009G372700.2	Gh-10vs15dpa_10up	0.564942	0.000302755	AT1G06230	GTE4	global transcription factor group E4
Gorai.009G372700.2	Gh-21vs28dpa_21up	0.958886	2.81e-05	AT1G06230	GTE4	global transcription factor group E4
Gorai.009G372700.2	Gh-28vs10dpa_10up	1.84964	0	AT1G06230	GTE4	global transcription factor group E4
Gorai.008G155500.1	Gh-10vs15dpa_10up	0.452402	0	AT1G06290	ACX3,ATACX3	acyl-CoA oxidase 3
Gorai.008G155500.2	Gh-10vs15dpa_10up	0.505311	0	AT1G06290	ACX3,ATACX3	acyl-CoA oxidase 3
Gorai.002G020600.1	Gh-10vs15dpa_15up	3.93572	0	AT1G06290	ACX3,ATACX3	acyl-CoA oxidase 3
Gorai.002G020600.2	Gh-10vs15dpa_15up	4.08144	0	AT1G06290	ACX3,ATACX3	acyl-CoA oxidase 3
Gorai.002G020600.3	Gh-10vs15dpa_15up	3.77965	0	AT1G06290	ACX3,ATACX3	acyl-CoA oxidase 3
Gorai.002G020600.1	Gh-21vs28dpa_28up	1.32584	3.1e-05	AT1G06290	ACX3,ATACX3	acyl-CoA oxidase 3
Gorai.002G020600.2	Gh-21vs28dpa_28up	1.31306	3.1e-05	AT1G06290	ACX3,ATACX3	acyl-CoA oxidase 3
Gorai.002G020600.3	Gh-21vs28dpa_28up	1.39277	5.24e-05	AT1G06290	ACX3,ATACX3	acyl-CoA oxidase 3
Gorai.005G198300.1	Gh-21vs28dpa_28up	15.8899	2.94e-05	AT1G06290	ACX3,ATACX3	acyl-CoA oxidase 3
Gorai.008G155500.1	Gh-21vs28dpa_28up	2.13421	5.22e-06	AT1G06290	ACX3,ATACX3	acyl-CoA oxidase 3
Gorai.008G155500.2	Gh-21vs28dpa_28up	1.83587	1.32e-05	AT1G06290	ACX3,ATACX3	acyl-CoA oxidase 3
Gorai.002G020600.1	Gh-28vs10dpa_28up	0.128921	0	AT1G06290	ACX3,ATACX3	acyl-CoA oxidase 3
Gorai.002G020600.2	Gh-28vs10dpa_28up	0.128865	0	AT1G06290	ACX3,ATACX3	acyl-CoA oxidase 3
Gorai.002G020600.3	Gh-28vs10dpa_28up	0.124742	0	AT1G06290	ACX3,ATACX3	acyl-CoA oxidase 3
Gorai.005G198300.1	Gh-28vs10dpa_28up	0.0075407	4.02e-06	AT1G06290	ACX3,ATACX3	acyl-CoA oxidase 3
Gorai.008G155500.1	Gh-28vs10dpa_28up	0.840485	2.58e-05	AT1G06290	ACX3,ATACX3	acyl-CoA oxidase 3
Gorai.013G016500.1	Gh-10vs15dpa_15up	1.31278	0.000420061	AT1G06340		Plant Tudor-like protein
Gorai.013G016200.1	Gh-15vs18dpa_15up	0.19946	0	AT1G06340		Plant Tudor-like protein
Gorai.013G016500.1	Gh-15vs18dpa_15up	0.269844	0	AT1G06340		Plant Tudor-like protein
Gorai.013G016200.1	Gh-21vs28dpa_21up	0.0135739	7.23e-06	AT1G06340		Plant Tudor-like protein
Gorai.013G016500.1	Gh-21vs28dpa_21up	0.0168257	1.03e-05	AT1G06340		Plant Tudor-like protein
Gorai.013G016200.1	Gh-28vs10dpa_10up	148.998	0	AT1G06340		Plant Tudor-like protein
Gorai.013G016500.1	Gh-28vs10dpa_10up	78.4801	0	AT1G06340		Plant Tudor-like protein
Gorai.011G037000.1	Gh-10vs15dpa_15up	1.4989	7.89e-05	AT1G06410	ATTPS7,ATTPSA,TPS7	trehalose-phosphatase/synthase 7
Gorai.011G037000.2	Gh-10vs15dpa_15up	1.50903	0.000153867	AT1G06410	ATTPS7,ATTPSA,TPS7	trehalose-phosphatase/synthase 7
Gorai.009G160400.1	Gh-21vs28dpa_28up	1.48335	6.62e-05	AT1G06410	ATTPS7,ATTPSA,TPS7	trehalose-phosphatase/synthase 7
Gorai.011G037000.1	Gh-21vs28dpa_28up	2.43424	2.43e-05	AT1G06410	ATTPS7,ATTPSA,TPS7	trehalose-phosphatase/synthase 7
Gorai.011G037000.2	Gh-21vs28dpa_28up	2.25912	1.32e-05	AT1G06410	ATTPS7,ATTPSA,TPS7	trehalose-phosphatase/synthase 7
Gorai.009G160400.1	Gh-28vs10dpa_28up	0.670353	7.88e-06	AT1G06410	ATTPS7,ATTPSA,TPS7	trehalose-phosphatase/synthase 7
Gorai.011G037000.1	Gh-28vs10dpa_28up	0.306078	0	AT1G06410	ATTPS7,ATTPSA,TPS7	trehalose-phosphatase/synthase 7
Gorai.011G037000.2	Gh-28vs10dpa_28up	0.323729	0	AT1G06410	ATTPS7,ATTPSA,TPS7	trehalose-phosphatase/synthase 7
Gorai.010G241200.1	Gh-28vs10dpa_10up	1.83961	0	AT1G06410	ATTPS7,ATTPSA,TPS7	trehalose-phosphatase/synthase 7
Gorai.007G069200.1	Gh-10vs15dpa_10up	0.778653	0.000163406	AT1G06470		Nucleotide/sugar transporter family protein
Gorai.007G069200.2	Gh-10vs15dpa_10up	0.74562	0.000104068	AT1G06470		Nucleotide/sugar transporter family protein
Gorai.012G044300.1	Gh-15vs18dpa_18up	5.1288	0.000205073	AT1G06470		Nucleotide/sugar transporter family protein
Gorai.012G044300.2	Gh-15vs18dpa_18up	5.13805	0.000205073	AT1G06470		Nucleotide/sugar transporter family protein
Gorai.012G044300.3	Gh-15vs18dpa_18up	4.58396	0.000205073	AT1G06470		Nucleotide/sugar transporter family protein
Gorai.012G044300.4	Gh-15vs18dpa_18up	5.05161	0.000330372	AT1G06470		Nucleotide/sugar transporter family protein
Gorai.007G069200.1	Gh-21vs28dpa_28up	2.91173	0	AT1G06470		Nucleotide/sugar transporter family protein
Gorai.007G069200.2	Gh-21vs28dpa_28up	2.92802	0	AT1G06470		Nucleotide/sugar transporter family protein
Gorai.012G044300.1	Gh-21vs28dpa_28up	4.61655	1.32e-05	AT1G06470		Nucleotide/sugar transporter family protein
Gorai.012G044300.2	Gh-21vs28dpa_28up	4.55164	2.76e-05	AT1G06470		Nucleotide/sugar transporter family protein
Gorai.012G044300.3	Gh-21vs28dpa_28up	4.30832	2.43e-05	AT1G06470		Nucleotide/sugar transporter family protein
Gorai.012G044300.4	Gh-21vs28dpa_28up	5.03561	5.22e-06	AT1G06470		Nucleotide/sugar transporter family protein
Gorai.007G069200.1	Gh-28vs10dpa_28up	0.451538	0	AT1G06470		Nucleotide/sugar transporter family protein
Gorai.007G069200.2	Gh-28vs10dpa_28up	0.465695	0	AT1G06470		Nucleotide/sugar transporter family protein
Gorai.012G044300.1	Gh-28vs10dpa_28up	0.0980939	0	AT1G06470		Nucleotide/sugar transporter family protein
Gorai.012G044300.2	Gh-28vs10dpa_28up	0.0949156	0	AT1G06470		Nucleotide/sugar transporter family protein
Gorai.012G044300.3	Gh-28vs10dpa_28up	0.105043	0	AT1G06470		Nucleotide/sugar transporter family protein
Gorai.012G044300.4	Gh-28vs10dpa_28up	0.0931436	0	AT1G06470		Nucleotide/sugar transporter family protein
Gorai.009G156500.1	Gh-10vs15dpa_10up	0.0851439	0	AT1G06475
Gorai.007G174300.1	Gh-10vs15dpa_15up	1.35342	0.000153867	AT1G06475
Gorai.007G174300.1	Gh-21vs28dpa_21up	0.112548	0	AT1G06475
Gorai.007G174300.1	Gh-28vs10dpa_10up	7.72652	0	AT1G06475
[truncated: 92,535 more rows]
