# Supplementary material for: Metabolomic and transcriptomic insights into how cotton fiber transitions to secondary wall synthesis, represses lignification, and prolongs elongation
Source: BMC Genomics. 2015 Jun 27;16(1):477. doi: 10.1186/s12864-015-1708-9 (PMC4482290; doi:10.1186/s12864-015-1708-9)
Supplement: Additional file 11: — Transcript clusters. The six transcript clusters in Gb or Gh fiber and the overrepresented GO biological processes associated with each cluster. [file 12864_2015_1708_MOESM11_ESM.xlsx]

## Sheet: Gb Cluster a
REFERENCE ID	CLUSTER ID	CLUSTER MEMBERSHIP VALUE	GB 10 DPA RPKM	GB 15 DPA RPKM	GB 18 DPA RPKM	GB 21 DPA RPKM	GB 28 DPA RPKM	GH 10 DPA RPKM	GH 15 DPA RPKM	GH 18 DPA RPKM	GH 21 DPA RPKM	GH 28 DPA RPKM	TAIR GENE ID	TAIR LOCUS	GENE NAME	PHYTOZOME ANNOTATION	GENBANK SEQUENCE DESCRIPTION	SEQUENCE LENGTH	GENBANK HIT DESCRIPTION	GENBANK ACCESSION	E VALUE	SIMILARITY	BITSCORE	ALIGNMENT LENGTH	POSITIVIES
CAcontig04324	a	0.456307	5.72767	4.66394	4.76815	5.10592	4.93495	7.25272	6.55687	7.13161	7.32083	5.70738					NA	NA	NA	NA	NA	NA	NA	NA	NA
CAcontig06832	a	0.437181	2.14807	2.06155	1.42247	1.34133	1.50409	1.93754	2.06134	1.48064	1.73983	1.5387	AT1G79740.1	AT1G79740		hAT transposon superfamily; FUNCTIONS IN: protein dimerization activity, DNA binding; INVOLVED IN: biological_process unknown; LOCATED IN: cellular_component unknown; CONTAINS InterPro DOMAIN/s: HAT dimerisation (InterPro:IPR008906), Zinc finger, BED-type predicted (InterPro:IPR003656), Protein of unknown function DUF659 (InterPro:IPR007021); BEST Arabidopsis thaliana protein match is: hAT transp…	HAT transposon superfamily isoform 2 [Theobroma cacao]	2446	gi|508776176|gb|EOY23432.1|HAT transposon superfamily isoform 2 [Theobroma cacao] >gi|508776177|gb|EOY23433.1| HAT transposon superfamily isoform 2 [Theobroma cacao]	EOY23432	0	94	1288.48	678	641
CAcontig07074	a	0.488904	2.37658	2.0679	1.72205	2.16061	1.87468	2.21571	2.33108	2.545	2.11332	1.61423					NA	NA	NA	NA	NA	NA	NA	NA	NA
CAcontig12039	a	0.767351	4.11104	2.89365	2.4816	2.38734	2.35225	2.4713	1.38875	1.4267	1.33087	0.753149					NA	NA	NA	NA	NA	NA	NA	NA	NA
CAcontig20419	a	0.614416	2.70765	2.32992	1.58958	2.03114	1.59031	3.3265	2.449	2.56872	2.79513	1.82492					hypothetical protein VITISV_000843 [Vitis vinifera]	587	gi|147855745|emb|CAN79134.1|hypothetical protein VITISV_000843 [Vitis vinifera]	CAN79134	3.99e-13	52	77.0258	111	58
CAcontig20525	a	0.527694	3.65223	2.44069	1.58455	2.10769	0.678798	7.03027	5.49539	5.38623	6.01012	2.45451					Tesmin/TSO1-like CXC domain-containing protein isoform 2 [Theobroma cacao]	376	gi|508779300|gb|EOY26556.1|Tesmin/TSO1-like CXC domain-containing protein isoform 2 [Theobroma cacao]	EOY26556	7.19e-08	50	58.9214	134	67
CAcontig20602	a	0.563932	4.16301	3.24253	2.28633	2.56195	1.49361	2.71145	1.68468	1.53108	1.73764	1.07358	AT4G31770.1	AT4G31770	DEBRANCHING ENZYME 1 (DBR1)	Encodes a RNA lariat debranching enzyme required for embryogenesis.	Debranching enzyme 1 isoform 1 [Theobroma cacao]	650	gi|508782046|gb|EOY29302.1|Debranching enzyme 1 isoform 1 [Theobroma cacao]	EOY29302	1.66e-14	89	71.2478	39	35
CAcontig26479	a	0.729381	3.20363	0.478072	0.0183263	0.10712	0.00996271	3.88253	0.884724	0.0930755	0.36395	0.0300592					NA	NA	NA	NA	NA	NA	NA	NA	NA
CAcontig28898	a	0.575174	66.3467	16.2144	6.29394	12.9228	21.2452	69.8255	18.2645	9.34322	15.9167	21.1895					NA	NA	NA	NA	NA	NA	NA	NA	NA
CAcontig30721	a	0.24419	1.90663	2.39498	1.45934	1.54516	1.64048	2.10593	1.69099	1.58045	1.61506	1.42648					NA	NA	NA	NA	NA	NA	NA	NA	NA
CAcontig32364	a	0.917574	10.753	6.85067	3.63034	5.25471	2.81426	6.85251	4.74539	3.93313	4.69947	2.31367	AT1G31420.1	AT1G31420	FEI 1 (FEI1)	Encodes a plasma membrane localized leucine-rich repeat receptor kinase that is involved in cell wall elongation. Loss of function mutations of FEI1 and FEI2 exhibit defects in root and hypocotyl cell elongation. Double mutants are defective in cell wall biosynthesis and have thick hypocotyls, and short, thick roots.	hypothetical protein VITISV_021805 [Vitis vinifera]	706	gi|147822061|emb|CAN68080.1|hypothetical protein VITISV_021805 [Vitis vinifera]	CAN68080	5.08e-74	93	234.572	127	119
CAcontig33805	a	0.869018	7.9041	6.4061	5.65771	5.875	5.57669	8.50033	8.36437	7.94017	8.39784	9.18126					NA	NA	NA	NA	NA	NA	NA	NA	NA
CAcontig35714	a	0.81719	2.58439	1.72508	1.47418	1.52078	0.986061	2.53929	1.9225	1.54811	1.65082	1.15528					NA	NA	NA	NA	NA	NA	NA	NA	NA
CAcontig38218	a	0.579718	2.17648	1.16722	1.33864	1.30938	0.880558	1.2199	0.509318	0.753147	0.721126	0.528856					NA	NA	NA	NA	NA	NA	NA	NA	NA
CAcontig38895	a	0.797119	7.72608	5.24853	4.54666	4.55484	3.08581	7.19619	4.54443	3.90646	4.57884	2.03256					NA	NA	NA	NA	NA	NA	NA	NA	NA
CAcontig41812	a	0.656142	2.9434	2.05926	1.4801	2.10529	1.18854	0.413188	0.197425	0.142859	0.20656	0.141895					NA	NA	NA	NA	NA	NA	NA	NA	NA
CAcontig45068	a	0.460705	6.01232	3.8176	3.34175	4.20587	1.93476	5.08689	3.56504	3.57608	3.94692	2.4343					NA	NA	NA	NA	NA	NA	NA	NA	NA
CAcontig46188	a	0.904783	3.39545	1.65133	0.305686	0.771385	0.0229211	2.55551	0.651066	0.231477	0.279448	0.0239415					NA	NA	NA	NA	NA	NA	NA	NA	NA
CAcontig47495	a	0.597374	2.95555	1.94486	2.04621	2.21784	1.86254	3.98411	3.06529	3.07892	3.0457	1.74793					NA	NA	NA	NA	NA	NA	NA	NA	NA
CAcontig47511	a	0.8332	11.6113	6.93497	5.82343	6.83927	3.77509	9.30223	6.83487	7.11103	7.86318	4.11316	AT4G31770.1	AT4G31770	DEBRANCHING ENZYME 1 (DBR1)	Encodes a RNA lariat debranching enzyme required for embryogenesis.	hypothetical protein PRUPE_ppa020250mg [Prunus persica]	200	gi|462421251|gb|EMJ25514.1|hypothetical protein PRUPE_ppa020250mg [Prunus persica]	EMJ25514	3.74e-15	87	77.0258	39	34
CAcontig49796	a	0.830893	2.63231	1.41611	1.11219	1.52162	0.785497	1.87527	1.09373	1.20893	1.30036	0.788161					NA	NA	NA	NA	NA	NA	NA	NA	NA
CAcontig51719	a	0.573471	15.1486	13.2341	9.49999	10.1891	8.08045	15.4024	13.6296	11.2224	12.6939	6.50208	AT5G63280.1	AT5G63280		C2H2-like zinc finger protein; FUNCTIONS IN: zinc ion binding, nucleic acid binding; INVOLVED IN: biological_process unknown; LOCATED IN: endomembrane system, intracellular; EXPRESSED IN: 22 plant structures; EXPRESSED DURING: 13 growth stages; CONTAINS InterPro DOMAIN/s: Zinc finger, C2H2-like (InterPro:IPR015880), Zinc finger, C2H2-type (InterPro:IPR007087); BEST Arabidopsis thaliana protein ma…	Zinc finger family protein [Theobroma cacao]	386	gi|508710738|gb|EOY02635.1|Zinc finger family protein [Theobroma cacao]	EOY02635	4.59e-49	88	168.318	103	91
CAcontig53035	a	0.751215	5.72196	4.31359	2.55386	3.12217	2.70883	15.6271	9.23208	8.77476	8.37181	9.68853					NA	NA	NA	NA	NA	NA	NA	NA	NA
CAcontig54015	a	0.795778	9.35798	6.28281	4.07065	4.44964	2.20823	5.85361	3.74929	3.92825	4.54963	1.60672					NA	NA	NA	NA	NA	NA	NA	NA	NA
CAcontig54200	a	0.597632	4.40384	3.72711	2.05804	2.69118	1.97562	1.97134	1.53132	1.91695	1.81933	1.0633	AT4G31770.1	AT4G31770	DEBRANCHING ENZYME 1 (DBR1)	Encodes a RNA lariat debranching enzyme required for embryogenesis.	Debranching enzyme 1 isoform 2 [Theobroma cacao]	229	gi|508782047|gb|EOY29303.1|Debranching enzyme 1 isoform 2 [Theobroma cacao]	EOY29303	3.14e-20	97	90.5077	41	40
CAcontig54479	a	0.685924	2.09233	0.347291	0.240843	0.34859	0.219327	0.912875	0.192646	0.0640447	0.259267	0.0257857					NA	NA	NA	NA	NA	NA	NA	NA	NA
CAcontig56481	a	0.840032	25.1384	14.1475	2.28991	7.50156	0.181884	37.1633	37.9871	19.133	31.1024	2.36426	AT5G20230.1	AT5G20230	BLUE-COPPER-BINDING PROTEIN (BCB)	Al-stress-induced gene	copper binding protein 5 [Gossypium hirsutum]	413	gi|319433445|gb|ADV57640.1|copper binding protein 5 [Gossypium hirsutum]	ADV57640	1.88e-30	73	118.627	108	79
CAcontig57626	a	0.672024	3.65832	1.77668	1.73055	2.02069	0.873557	1.75188	1.50681	1.30703	1.94449	0.878778					NA	NA	NA	NA	NA	NA	NA	NA	NA
CAcontig59372	a	0.615356	5.48779	4.69478	3.10836	3.33179	2.77312	16.4608	12.4282	12.1292	11.0651	9.40846	AT4G31770.1	AT4G31770	DEBRANCHING ENZYME 1 (DBR1)	Encodes a RNA lariat debranching enzyme required for embryogenesis.	Debranching enzyme 1 isoform 1 [Theobroma cacao]	329	gi|508782046|gb|EOY29302.1|Debranching enzyme 1 isoform 1 [Theobroma cacao]	EOY29302	2.86e-27	90	112.079	73	66
CAcontig60741	a	0.594572	4.76283	4.22839	3.05275	3.76762	3.1848	5.72948	4.03294	4.61381	4.86527	3.16424					hypothetical protein VITISV_032285 [Vitis vinifera]	265	gi|147767056|emb|CAN69872.1|hypothetical protein VITISV_032285 [Vitis vinifera]	CAN69872	1.51e-20	73	94.7449	75	55
CAcontig60858	a	0.424033	2.12333	2.05707	1.15654	1.4908	1.17501	1.16899	1.35488	0.939686	0.756281	0.814449					NA	NA	NA	NA	NA	NA	NA	NA	NA
cuAContig10317	a	0.549784	2.52957	2.00297	1.96476	1.65332	1.60549	2.84866	2.37374	2.5008	2.26468	1.58372					NA	NA	NA	NA	NA	NA	NA	NA	NA
cuAContig10583	a	0.450406	5.938	5.43644	2.29022	2.39949	3.17733	4.352	2.91015	3.45013	3.22891	4.23547					hypothetical protein [Crucihimalaya wallichii]	1346	gi|134286711|dbj|BAF50334.1|hypothetical protein [Crucihimalaya wallichii] >gi|134286725|dbj|BAF50348.1| hypothetical protein [Crucihimalaya wallichii] >gi|134286888|dbj|BAF50509.1| hypothetical protein [Lepidium virginicum] >gi|134286902|dbj|BAF50523.1| hypothetical protein [Lepidium virginicum] >gi|134286977|dbj|BAF50597.1| hypothetical protein [Lobularia maritima] >gi|134286991|dbj|BAF50611.1|…	BAF50334	1.25e-46	97	154.451	80	78
cuAContig11618	a	0.929236	5.85033	3.22067	1.52163	2.05734	0.959065	2.63764	1.7654	1.36264	1.51828	0.487202	AT5G41980.1	AT5G41980		CONTAINS InterPro DOMAIN/s: Putative harbinger transposase-derived nuclease (InterPro:IPR006912); BEST Arabidopsis thaliana protein match is: unknown protein (TAIR:AT1G43722.1); Has 1807 Blast hits to 1807 proteins in 277 species: Archae - 0; Bacteria - 0; Metazoa - 736; Fungi - 347; Plants - 385; Viruses - 0; Other Eukaryotes - 339 (source: NCBI BLink).	Uncharacterized protein TCM_012889 [Theobroma cacao]	1582	gi|508774104|gb|EOY21360.1|Uncharacterized protein TCM_012889 [Theobroma cacao]	EOY21360	0	95	761.525	394	376
cuAContig11943	a	0.862784	2.96961	1.75022	1.20145	1.50634	0.57418	2.83518	1.79598	1.48339	1.90194	0.384181					NA	NA	NA	NA	NA	NA	NA	NA	NA
cuAContig12773	a	0.457151	3.7643	2.38228	2.22275	2.30826	1.04261	4.63958	3.76889	3.38734	3.91479	1.29891					NA	NA	NA	NA	NA	NA	NA	NA	NA
cuAContig12910	a	0.271364	4.22193	3.95534	3.45514	3.00273	4.03801	4.04244	5.5001	4.25152	3.30779	3.25055					NA	NA	NA	NA	NA	NA	NA	NA	NA
cuAContig13009	a	0.899547	3.31825	1.44911	0.996961	1.38438	0.448332	2.49178	0.805692	0.938737	0.819485	0.320949					NA	NA	NA	NA	NA	NA	NA	NA	NA
cuAContig13223	a	0.929316	10.3943	4.73524	0.69025	3.21953	0.0206989	20.5065	11.3223	1.07397	5.76069	0.00461969					NA	NA	NA	NA	NA	NA	NA	NA	NA
cuAContig13323	a	0.796548	2.31701	1.60752	1.39744	1.44426	1.38098	2.63217	1.1734	1.20886	1.22003	2.1675					NA	NA	NA	NA	NA	NA	NA	NA	NA
cuAContig13778	a	0.805996	2.95341	1.59427	1.20175	1.56203	1.24351	4.32953	3.63922	2.64878	3.12512	1.4298					NA	NA	NA	NA	NA	NA	NA	NA	NA
cuAContig13943	a	0.915379	4.72801	4.13857	3.6946	3.96209	3.6473	3.42689	2.8618	2.78165	2.71234	3.05659					NA	NA	NA	NA	NA	NA	NA	NA	NA
cuAContig13970	a	0.607518	2.71265	2.61084	2.42009	2.54552	2.47866	3.51496	3.24797	2.86065	2.79381	2.36186					Uncharacterized protein TCM_020504 [Theobroma cacao]	500	gi|508713623|gb|EOY05520.1|Uncharacterized protein TCM_020504 [Theobroma cacao]	EOY05520	1.32e-13	53	74.7146	118	63
cuAContig13977	a	0.962306	2.40909	1.31833	0.726431	1.01687	0.530795	5.12942	1.61812	0.841809	1.3179	0.353441					NA	NA	NA	NA	NA	NA	NA	NA	NA
cuAContig14743	a	0.306882	5.84588	5.94069	4.99001	4.46937	5.32958	0.00984529	0	0	0	0					NA	NA	NA	NA	NA	NA	NA	NA	NA
cuAContig16309	a	0.969898	3.16799	1.59717	0.884979	1.23029	0.364045	8.1913	4.13001	4.45256	3.46415	1.55089					NA	NA	NA	NA	NA	NA	NA	NA	NA
cuAContig16445	a	0.443701	3.62475	3.47544	2.26388	2.19449	2.09632	15.4577	10.8547	9.89521	8.88146	9.14955					NA	NA	NA	NA	NA	NA	NA	NA	NA
cuAContig16649	a	0.819081	3.43118	2.41055	2.07606	2.22073	2.07769	3.52974	2.38361	2.25778	2.39702	1.76532					NA	NA	NA	NA	NA	NA	NA	NA	NA
cuAContig16918	a	0.874875	4.02117	2.51653	1.9424	2.52275	1.84202	2.82134	1.65302	1.51954	1.80263	1.75004	AT1G65000.1	AT1G65000		unknown protein; BEST Arabidopsis thaliana protein match is: unknown protein (TAIR:AT5G38060.1); Has 49 Blast hits to 49 proteins in 14 species: Archae - 0; Bacteria - 0; Metazoa - 0; Fungi - 0; Plants - 49; Viruses - 0; Other Eukaryotes - 0 (source: NCBI BLink).	Uncharacterized protein TCM_025521 [Theobroma cacao]	744	gi|508718251|gb|EOY10148.1|Uncharacterized protein TCM_025521 [Theobroma cacao]	EOY10148	5.08e-48	94	164.466	86	81
cuAContig17046	a	0.639087	2.82282	2.02221	1.31703	1.77722	0.854152	3.71167	2.8803	2.68261	3.11415	1.63216					Debranching enzyme 1 isoform 1 [Theobroma cacao]	405	gi|508782046|gb|EOY29302.1|Debranching enzyme 1 isoform 1 [Theobroma cacao]	EOY29302	2.5e-33	83	130.183	79	66
cuAContig1796	a	0.308339	8.05411	5.36566	6.93299	4.34146	3.37207	8.3264	4.97745	10.8748	6.94851	6.19641					NA	NA	NA	NA	NA	NA	NA	NA	NA
cuAContig18773	a	0.867666	27.0527	15.3184	4.2226	9.08949	0.516129	29.1042	11.3236	2.15356	5.19925	0.131007					NA	NA	NA	NA	NA	NA	NA	NA	NA
cuAContig19149	a	0.966837	4.14181	2.17926	1.11429	1.73343	0.76512	6.24483	1.81225	1.49564	1.90284	1.11018					hypothetical protein OsI_24467 [Oryza sativa Indica Group]	1365	gi|218198886|gb|EEC81313.1|hypothetical protein OsI_24467 [Oryza sativa Indica Group]	EEC81313	1.09e-08	42	64.3142	185	78
cuAContig19178	a	0.75307	2.32049	1.32016	0.970017	1.34732	0.511019	3.55226	2.51594	1.31303	2.04222	0.424708	AT5G41980.1	AT5G41980		CONTAINS InterPro DOMAIN/s: Putative harbinger transposase-derived nuclease (InterPro:IPR006912); BEST Arabidopsis thaliana protein match is: unknown protein (TAIR:AT1G43722.1); Has 1807 Blast hits to 1807 proteins in 277 species: Archae - 0; Bacteria - 0; Metazoa - 736; Fungi - 347; Plants - 385; Viruses - 0; Other Eukaryotes - 339 (source: NCBI BLink).	CAI-1 autoinducer sensor kinase/phosphatase cqsS isoform 2 [Theobroma cacao]	960	gi|508700881|gb|EOX92777.1|CAI-1 autoinducer sensor kinase/phosphatase cqsS isoform 2 [Theobroma cacao]	EOX92777	4.6e-125	94	378.637	193	183
cuAContig19842	a	0.70042	21.7855	2.5331	2.18089	2.98826	0.210111	2.0039	0.491867	0.35312	0.63075	0.0135516	AT3G12500.1	AT3G12500	BASIC CHITINASE (HCHIB)	encodes a basic chitinase involved in ethylene/jasmonic acid mediated signalling pathway during systemic acquired resistance based on expression analyses.	Basic chitinase [Theobroma cacao]	1094	gi|508698809|gb|EOX90705.1|Basic chitinase [Theobroma cacao]	EOX90705	4.97e-148	90	432.565	259	234
cuAContig20944	a	0.378375	2.50395	1.5493	1.80865	1.84695	1.96051	2.50503	1.71724	1.26918	1.34889	1.79436					NA	NA	NA	NA	NA	NA	NA	NA	NA
cuAContig22319	a	0.576587	3.64492	1.96786	1.28861	2.11432	0.388121	6.44675	2.37596	2.7653	3.58582	0.551043	AT3G25270.1	AT3G25270		Ribonuclease H-like superfamily protein; FUNCTIONS IN: nucleic acid binding; INVOLVED IN: biological_process unknown; LOCATED IN: cellular_component unknown; CONTAINS InterPro DOMAIN/s: Polynucleotidyl transferase, ribonuclease H fold (InterPro:IPR012337), RNA-directed DNA polymerase (reverse transcriptase), related (InterPro:IPR015706); BEST Arabidopsis thaliana protein match is: Polynucleotidyl…	hypothetical protein PRUPE_ppa022115mg [Prunus persica]	1033	gi|462398983|gb|EMJ04651.1|hypothetical protein PRUPE_ppa022115mg [Prunus persica]	EMJ04651	1.96e-20	47	83.9593	173	82
cuAContig22430	a	0.953493	139.913	58.6546	11.3857	39.2469	0.690339	212.419	168.356	98.9089	171.35	13.3216	AT5G20230.1	AT5G20230	BLUE-COPPER-BINDING PROTEIN (BCB)	Al-stress-induced gene	copper binding protein 5 [Gossypium hirsutum]	827	gi|319433445|gb|ADV57640.1|copper binding protein 5 [Gossypium hirsutum]	ADV57640	1.38e-78	84	247.669	208	175
cuAContig24284	a	0.65239	7.64358	5.26492	4.35897	5.71253	3.57399	6.07814	4.82058	4.29565	5.37969	3.51992					NA	NA	NA	NA	NA	NA	NA	NA	NA
cuAContig24324	a	0.483133	5.49525	4.29556	4.3137	4.91044	4.21014	4.9302	4.46048	4.79495	5.42275	3.50082					NA	NA	NA	NA	NA	NA	NA	NA	NA
cuAContig3015	a	0.508718	2.88395	2.56976	1.70395	2.33776	1.95125	3.4474	2.80513	3.01998	2.38382	2.2656	ATMG00820.1	ATMG00820	(ORF170)	hypothetical protein	hypothetical protein VITISV_007942 [Vitis vinifera]	591	gi|147844568|emb|CAN80061.1|hypothetical protein VITISV_007942 [Vitis vinifera]	CAN80061	9.82e-25	69	111.309	82	57
cuAContig3621	a	0.720807	4.09735	2.98424	1.74184	2.11768	1.08443	7.06451	3.35079	2.15967	2.51196	1.15731					NA	NA	NA	NA	NA	NA	NA	NA	NA
cuAContig3652	a	0.349605	2.07873	0.470337	1.2214	1.22727	0.953854	2.3763	0.709489	1.38765	1.55205	1.02818					PREDICTED: uncharacterized protein LOC101497522 [Cicer arietinum]	575	gi|502181886|ref|XP_004516902.1|PREDICTED: uncharacterized protein LOC101497522 [Cicer arietinum]	XP_004516902	7.94e-06	57	38.5058	38	22
cuAContig53	a	0.779188	56.4369	23.3041	19.705	22.145	4.19541	67.8828	26.492	31.3722	29.0329	6.7766	AT5G60710.1	AT5G60710		Zinc finger (C3HC4-type RING finger) family protein; FUNCTIONS IN: ubiquitin-protein ligase activity, zinc ion binding; INVOLVED IN: N-terminal protein myristoylation; LOCATED IN: plasma membrane; EXPRESSED IN: 24 plant structures; EXPRESSED DURING: 15 growth stages; CONTAINS InterPro DOMAIN/s: Zinc finger, RING-type (InterPro:IPR001841), Zinc finger, C3HC4 RING-type (InterPro:IPR018957), von Wil…	Zinc finger family protein [Theobroma cacao]	3075	gi|508787149|gb|EOY34405.1|Zinc finger family protein [Theobroma cacao]	EOY34405	0	89	1254.2	757	675
cuAContig6046	a	0.702768	3.70398	2.74508	2.63384	2.38418	2.23538	3.53609	2.6774	2.64792	2.98851	1.98544	AT3G21810.1	AT3G21810		Zinc finger C-x8-C-x5-C-x3-H type family protein; FUNCTIONS IN: zinc ion binding, nucleic acid binding; INVOLVED IN: biological_process unknown; LOCATED IN: cellular_component unknown; EXPRESSED IN: 22 plant structures; EXPRESSED DURING: 13 growth stages; CONTAINS InterPro DOMAIN/s: Zinc finger, CCCH-type (InterPro:IPR000571); Has 904 Blast hits to 850 proteins in 161 species: Archae - 9; Bacteri…	PREDICTED: zinc finger CCCH domain-containing protein 13 [Vitis vinifera]	535	gi|225447336|ref|XP_002274263.1|PREDICTED: zinc finger CCCH domain-containing protein 13 [Vitis vinifera] >gi|297739310|emb|CBI28961.3| unnamed protein product [Vitis vinifera]	XP_002274263	3.26e-12	97	72.7886	35	34
cuAContig6259	a	0.462218	15.226	14.5347	10.5879	12.725	11.172	12.051	10.8687	9.10698	10.6725	6.53817					NA	NA	NA	NA	NA	NA	NA	NA	NA
cuAContig7940	a	0.533609	2.58813	2.05817	1.39956	1.26184	0.824773	4.41185	2.56064	2.11616	2.42519	1.43992					NA	NA	NA	NA	NA	NA	NA	NA	NA
cuAContig8572	a	0.735628	2.10438	0.391684	0.145593	0.317742	0.14239	1.67028	0.80213	0.518408	0.634785	0.562595	AT4G23160.1	AT4G23160	CYSTEINE-RICH RLK (RECEPTOR-LIKE PROTEIN KINASE) 8 (CRK8)	Encodes a cysteine-rich receptor-like protein kinase.	gag-pol polyprotein [Rosa rugosa]	3034	gi|399920199|gb|AFP55546.1|gag-pol polyprotein [Rosa rugosa]	AFP55546	2.77e-136	76	291.197	228	175
cuAContig9734	a	0.668022	3.69618	3.22833	2.5104	2.58437	2.49312	3.62004	3.45027	3.06771	3.03299	2.72453					NA	NA	NA	NA	NA	NA	NA	NA	NA
Gorai.001G001100.1	a	0.662734	11.75	8.89893	6.15127	7.52567	4.35095	5.74016	3.8269	3.92598	4.24204	4.17417	AT4G31120.1	AT4G31120	ATPRMT5,PRMT5,SKB1	SHK1 binding protein 1	protein arginine n-methyltransferase -like	2591	gi|508781850|gb|EOY29106.1|SHK1 binding protein 1 isoform 1 [Theobroma cacao]	EOY29106	0	95	1215.68	650	620
Gorai.001G001100.2	a	0.551772	10.4657	7.97157	5.72924	6.86452	3.83759	5.41215	3.51324	3.4541	3.92075	4.25683	AT4G31120.1	AT4G31120	ATPRMT5,PRMT5,SKB1	SHK1 binding protein 1	protein arginine n-methyltransferase -like	2485	gi|508781850|gb|EOY29106.1|SHK1 binding protein 1 isoform 1 [Theobroma cacao]	EOY29106	0	95	1000.35	531	508
Gorai.001G001300.1	a	0.795448	23.0857	17.1457	13.0455	15.6439	10.0619	23.9413	13.8131	13.8576	15.0009	11.4369	AT4G31180.1	AT4G31180		Class II aminoacyl-tRNA and biotin synthetases superfamily protein	aspartate--trna cytoplasmic-like	2275	gi|508781833|gb|EOY29089.1|Class II aminoacyl-tRNA and biotin synthetases superfamily protein isoform 1 [Theobroma cacao]	EOY29089	0	94	944.11	518	488
Gorai.001G001300.2	a	0.76372	21.6456	15.6923	12.1081	14.5927	8.94255	23.7181	13.9402	13.4729	14.482	10.0469	AT4G31180.1	AT4G31180		Class II aminoacyl-tRNA and biotin synthetases superfamily protein	aspartate--trna cytoplasmic-like	1898	gi|508781833|gb|EOY29089.1|Class II aminoacyl-tRNA and biotin synthetases superfamily protein isoform 1 [Theobroma cacao]	EOY29089	0	81	772.311	518	423
Gorai.001G001300.3	a	0.865558	17.0141	12.3915	9.48899	11.3766	7.46087	17.1047	9.77208	10.4354	10.6749	8.95145	AT4G31180.1	AT4G31180		Class II aminoacyl-tRNA and biotin synthetases superfamily protein	aspartate--trna cytoplasmic-like	1392	gi|508781834|gb|EOY29090.1|Class II aminoacyl-tRNA and biotin synthetases superfamily protein isoform 2 [Theobroma cacao]	EOY29090	0	92	619.387	355	330
Gorai.001G001500.2	a	0.486718	4.79472	4.18018	4.00712	4.12721	3.51316	4.00177	3.19379	2.91639	3.08413	2.51411	AT4G31420.1	AT4G31420		Zinc finger protein 622	zinc finger protein 622-like	1549	gi|508781945|gb|EOY29201.1|Zinc finger protein 622 isoform 1 [Theobroma cacao] >gi|508781946|gb|EOY29202.1| Zinc finger protein 622 isoform 1 [Theobroma cacao]	EOY29201	0	88	591.652	408	361
Gorai.001G001500.3	a	0.427195	5.43636	4.47895	4.47145	4.42232	3.59467	4.51805	3.34971	3.30807	3.65184	2.49111	AT4G31420.1	AT4G31420		Zinc finger protein 622	zinc finger protein 622-like	1525	gi|508781945|gb|EOY29201.1|Zinc finger protein 622 isoform 1 [Theobroma cacao] >gi|508781946|gb|EOY29202.1| Zinc finger protein 622 isoform 1 [Theobroma cacao]	EOY29201	0	88	533.102	374	330
Gorai.001G002300.1	a	0.255918	4.99962	5.63547	4.4058	4.14302	4.42932	5.20857	5.11014	4.54313	4.10629	6.51333	AT4G31570.1	AT4G31570			NA	NA	NA	NA	NA	NA	NA	NA	NA
Gorai.001G002300.2	a	0.252933	4.61519	5.26148	4.05144	3.7432	4.05375	4.94101	4.73726	4.26034	3.76792	6.01291	AT4G31570.1	AT4G31570			NA	NA	NA	NA	NA	NA	NA	NA	NA
Gorai.001G003500.1	a	0.618922	4.94397	2.41009	1.23885	1.93703	2.27498	5.86831	2.93137	2.44629	2.80191	2.74754	AT2G25670.1	AT2G25670			Uncharacterized protein TCM_037939	2044	gi|508783633|gb|EOY30889.1|Uncharacterized protein TCM_037939 [Theobroma cacao]	EOY30889	1.45e-44	85	171.4	320	272
Gorai.001G008900.1	a	0.788348	6.01508	4.51462	3.76289	4.23428	2.92161	3.26123	3.21818	3.97421	4.12125	2.48065	AT1G79750.1	AT1G79750	ATNADP-ME4,NADP-ME4	NADP-malic enzyme 4	nadp-dependent malic enzyme-like	2258	gi|508723832|gb|EOY15729.1|NADP-dependent malic enzyme [Theobroma cacao]	EOY15729	0	98	1062.37	591	581
Gorai.001G010100.1	a	0.853051	6.55543	3.7512	1.31204	1.84584	0.655524	5.30751	2.79289	1.11751	1.54995	0.514724	AT2G19870.1	AT2G19870		tRNA/rRNA methyltransferase (SpoU) family protein	uncharacterized trna rrna methyltransferase slr0955-like	2313	gi|508783395|gb|EOY30651.1|TRNA/rRNA methyltransferase family protein [Theobroma cacao]	EOY30651	0	81	747.273	595	487
Gorai.001G010500.1	a	0.813767	3.81056	2.33032	0.832811	1.55781	0.255816	5.2814	2.61983	1.11069	1.76236	0.1802	AT2G19710.1	AT2G19710		Regulator of Vps4 activity in the MVB pathway protein	regulator of vps4 activity in the mvb pathway-like protein isoform 1	3352	gi|508783272|gb|EOY30528.1|Regulator of Vps4 activity in the MVB pathway-like protein isoform 1 [Theobroma cacao]	EOY30528	0	70	1024.62	1109	786
Gorai.001G012500.1	a	0.417536	8.28405	7.4119	7.49011	7.57333	6.82418	10.0053	11.3874	11.3866	11.5285	7.27469	AT5G56950.1	AT5G56950	NAP1;3,NFA03,NFA3	nucleosome assembly protein 1;3	nucleosome assembly protein 1-like 1-like	1478	gi|508783166|gb|EOY30422.1|Nucleosome assembly protein 1,2 isoform 3 [Theobroma cacao]	EOY30422	3.1e-130	92	394.43	310	288
Gorai.001G012800.1	a	0.364683	19.405	14.101	16.9377	15.6803	14.3843	20.217	17.7789	17.8226	17.3886	11.4284	AT5G57000.1	AT5G57000			uncharacterized loc101209332	966	gi|508783152|gb|EOY30408.1|Uncharacterized protein TCM_037632 [Theobroma cacao]	EOY30408	1.07e-98	85	305.064	201	172
Gorai.001G012800.2	a	0.312396	17.5729	14.4882	16.6372	14.8689	14.4757	19.9634	20.0977	18.8184	18.0549	13.5101	AT5G57000.1	AT5G57000			uncharacterized loc101209332	1122	gi|508783152|gb|EOY30408.1|Uncharacterized protein TCM_037632 [Theobroma cacao]	EOY30408	2.1e-98	85	306.22	201	172
Gorai.001G012800.3	a	0.343391	15.5019	12.2827	14.1984	13.1084	12.5028	16.7364	16.0553	16.1893	15.726	10.5073	AT5G57000.1	AT5G57000			uncharacterized loc101209332	1674	gi|508783152|gb|EOY30408.1|Uncharacterized protein TCM_037632 [Theobroma cacao]	EOY30408	5.96e-96	85	306.22	201	172
Gorai.001G012800.4	a	0.359514	18.5775	13.9382	16.4139	14.7576	13.0487	19.9508	17.8871	17.9583	17.3429	10.9345	AT5G57000.1	AT5G57000			uncharacterized loc101209332	1000	gi|508783152|gb|EOY30408.1|Uncharacterized protein TCM_037632 [Theobroma cacao]	EOY30408	8.68e-98	85	303.138	201	172
Gorai.001G013000.2	a	0.338571	2.87246	2.23811	2.53043	2.16232	1.82788	2.11393	1.77582	2.28312	2.20266	1.39719	AT1G72740.2	AT1G72740		Homeodomain-like/winged-helix DNA-binding family protein	single myb histone	1170	gi|224122558|ref|XP_002330511.1|single myb histone [Populus trichocarpa] >gi|222872445|gb|EEF09576.1| single myb histone [Populus trichocarpa]	XP_002330511	1.07e-87	73	278.1	280	205
Gorai.001G014000.1	a	0.280464	4.56257	3.00062	2.96113	2.8737	4.14221	5.17506	3.64729	4.56961	4.34467	5.77407	AT4G29830.1	AT4G29830	VIP3	Transducin/WD40 repeat-like superfamily protein	wd repeat-containing protein 61-like	1365	gi|508783092|gb|EOY30348.1|Transducin/WD40 repeat-like superfamily protein [Theobroma cacao]	EOY30348	0	95	574.318	322	309
Gorai.001G015200.1	a	0.975487	6.58958	2.95623	1.26401	2.14303	0.198998	2.95763	1.33976	2.44782	2.8545	0.135118	AT5G35550.1	AT5G35550	ATMYB123,ATTT2,MYB123,TT2	Duplicated homeodomain-like superfamily protein	tannin-related r2r3 myb transcription partial	1034	gi|13346192|gb|AAK19618.1|AF336285_1GHMYB38 [Gossypium hirsutum]	AAK19618	1.59e-170	99	486.493	254	253
Gorai.001G017500.1	a	0.772247	3.41034	0.730576	0.546696	0.642679	0.015493	1.11237	0.196762	0.215082	0.193012	0.0190016	AT3G43120.1	AT3G43120		SAUR-like auxin-responsive protein family	saur family protein	1127	gi|508782915|gb|EOY30171.1|SAUR-like auxin-responsive protein family [Theobroma cacao]	EOY30171	1.9e-64	88	213.386	160	141
Gorai.001G018000.1	a	0.283458	2.57617	2.62313	1.86014	2.34243	2.49099	2.41337	2.21005	1.9775	2.01859	2.32648	AT3G43240.1	AT3G43240		ARID/BRIGHT DNA-binding domain-containing protein	arid bright dna-binding domain-containing protein	3166	gi|508782883|gb|EOY30139.1|ARID/BRIGHT DNA-binding domain-containing protein isoform 1 [Theobroma cacao] >gi|508782884|gb|EOY30140.1| ARID/BRIGHT DNA-binding domain-containing protein isoform 1 [Theobroma cacao]	EOY30139	0	93	1410.2	746	701
Gorai.001G018400.1	a	0.853862	4.47861	1.51497	0.820126	1.30793	0.503382	3.85843	1.50428	0.85449	1.32674	0.241351	AT4G33140.1	AT4G33140		Haloacid dehalogenase-like hydrolase (HAD) superfamily protein	haloacid dehalogenase-like hydrolase superfamily protein	1723	gi|508782861|gb|EOY30117.1|Haloacid dehalogenase-like hydrolase superfamily protein [Theobroma cacao]	EOY30117	2.07e-179	85	522.316	332	285
Gorai.001G020900.1	a	0.633725	5.76194	4.05584	1.88797	2.98904	0.927248	6.51954	3.99188	2.18029	3.01638	0.68778	AT5G12080.1	AT5G12080	ATMSL10,MSL10	mechanosensitive channel of small conductance-like 10	mechanosensitive channel of small conductance-like 10	2770	gi|508782755|gb|EOY30011.1|Mechanosensitive channel of small conductance-like 10, putative isoform 1 [Theobroma cacao] >gi|508782756|gb|EOY30012.1| Mechanosensitive channel of small conductance-like 10, putative isoform 1 [Theobroma cacao]	EOY30011	0	84	1009.21	762	644
Gorai.001G020900.2	a	0.709132	5.35071	3.53316	1.83169	2.70991	0.785487	6.21022	3.86497	2.00928	2.88223	0.668097	AT5G12080.1	AT5G12080	ATMSL10,MSL10	mechanosensitive channel of small conductance-like 10	mechanosensitive channel of small conductance-like 10	2575	gi|508782755|gb|EOY30011.1|Mechanosensitive channel of small conductance-like 10, putative isoform 1 [Theobroma cacao] >gi|508782756|gb|EOY30012.1| Mechanosensitive channel of small conductance-like 10, putative isoform 1 [Theobroma cacao]	EOY30011	0	82	715.687	611	502
Gorai.001G020900.3	a	0.608748	4.84262	3.35886	1.7467	2.51685	0.737318	6.10819	3.5439	1.87232	2.63836	0.534696	AT5G12080.1	AT5G12080	ATMSL10,MSL10	mechanosensitive channel of small conductance-like 10	mechanosensitive ion channel protein 10-like	2618	gi|508782757|gb|EOY30013.1|Mechanosensitive channel of small conductance-like 10, putative isoform 3 [Theobroma cacao] >gi|508782758|gb|EOY30014.1| Mechanosensitive channel of small conductance-like 10, putative isoform 3 [Theobroma cacao]	EOY30013	0	79	588.186	512	407
Gorai.001G021200.1	a	0.506953	2.95414	2.61413	2.67497	2.49701	2.44006	2.92234	2.72211	2.37893	2.44288	2.11893	AT1G05670.1	AT1G05670		Pentatricopeptide repeat (PPR-like) superfamily protein	pentatricopeptide repeat-containing protein	2646	gi|508782741|gb|EOY29997.1|Pentatricopeptide repeat superfamily protein, putative [Theobroma cacao]	EOY29997	0	84	735.717	501	423
Gorai.001G021200.2	a	0.410341	2.83657	2.46438	2.62723	2.56012	2.43585	2.76451	2.48069	2.32379	2.11951	1.95334	AT5G16420.1	AT5G16420		Pentatricopeptide repeat (PPR-like) superfamily protein	pentatricopeptide repeat-containing	2294	gi|508782741|gb|EOY29997.1|Pentatricopeptide repeat superfamily protein, putative [Theobroma cacao]	EOY29997	0	80	686.411	501	402
Gorai.001G023200.1	a	0.629669	2.56022	1.69581	1.00832	1.42773	1.47804	2.84215	1.49181	0.824952	1.18727	1.51356	AT5G56750.1	AT5G56750	NDL1	N-MYC downregulated-like 1	pollen-specific protein sf21-like	1607	gi|508782621|gb|EOY29877.1|N-MYC downregulated-like 2 isoform 1 [Theobroma cacao]	EOY29877	0	95	610.527	344	329
Gorai.001G026400.1	a	0.63816	3.09254	1.93918	1.25029	1.77405	0.551359	0.766164	0.596272	0.370359	0.609966	0.413793	AT4G32870.1	AT4G32870		Polyketide cyclase/dehydrase and lipid transport superfamily protein	lachrymatory-factor synthase-like	964	gi|508782524|gb|EOY29780.1|Polyketide cyclase/dehydrase and lipid transport superfamily protein, putative [Theobroma cacao]	EOY29780	1.08e-77	82	245.358	159	131
Gorai.001G028400.1	a	0.932927	3.22774	1.20939	0.343396	0.730784	0.0498361	0.526819	0.235411	0.19946	0.258259	0.0343484	AT4G32720.1	AT4G32720	AtLa1,La1	La protein 1	la protein 1	1834	gi|508782421|gb|EOY29677.1|RNA recognition motif-containing protein, putative [Theobroma cacao]	EOY29677	2.58e-172	75	509.605	455	343
Gorai.001G028400.4	a	0.942969	2.23474	0.830533	0.270209	0.565078	0.0358889	0.520365	0.18721	0.180524	0.291744	0.0244627	AT4G32720.1	AT4G32720	AtLa1,La1	La protein 1	la protein 1	1454	gi|508782421|gb|EOY29677.1|RNA recognition motif-containing protein, putative [Theobroma cacao]	EOY29677	1.65e-144	73	433.721	412	304
Gorai.001G029600.2	a	0.453963	5.70116	3.45603	2.28866	3.23956	0.598388	4.60362	2.67641	2.37163	2.97686	0.894569	AT5G14800.1	AT5G14800	AT-P5C1,AT-P5R,EMB2772,P5CR	pyrroline-5- carboxylate (P5C) reductase	pyrroline-5-carboxylate reductase	1672	gi|508717158|gb|EOY09055.1|Pyrroline-5-carboxylate reductase isoform 1 [Theobroma cacao]	EOY09055	1.38e-168	94	491.115	275	261
Gorai.001G031300.1	a	0.591326	3.43887	2.78471	2.76636	2.95572	2.81909	3.22295	1.94446	2.32029	2.17609	1.65556	AT4G30993.2	AT4G30993		Calcineurin-like metallo-phosphoesterase superfamily protein	calcineurin-like metallo-phosphoesterase superfamily	1411	gi|508782334|gb|EOY29590.1|Calcineurin-like metallo-phosphoesterase superfamily protein, putative [Theobroma cacao]	EOY29590	4.93e-158	84	461.455	296	251
Gorai.001G031300.3	a	0.552485	3.61761	2.83078	2.93583	2.99029	2.9094	3.33188	2.11237	2.31005	2.25255	1.88714	AT4G30993.2	AT4G30993		Calcineurin-like metallo-phosphoesterase superfamily protein	calcineurin-like metallo-phosphoesterase superfamily	1175	gi|508782334|gb|EOY29590.1|Calcineurin-like metallo-phosphoesterase superfamily protein, putative [Theobroma cacao]	EOY29590	5.27e-161	85	465.692	295	251
Gorai.001G031300.4	a	0.528961	3.93413	3.15983	3.36112	3.30227	3.091	3.75185	2.1659	2.66244	2.4804	2.00776	AT4G30993.2	AT4G30993		Calcineurin-like metallo-phosphoesterase superfamily protein	calcineurin-like metallo-phosphoesterase superfamily	1408	gi|508782334|gb|EOY29590.1|Calcineurin-like metallo-phosphoesterase superfamily protein, putative [Theobroma cacao]	EOY29590	8.98e-160	85	465.692	295	251
Gorai.001G031300.5	a	0.9139	2.79072	2.344	2.16344	2.24949	2.11504	2.65556	1.71853	1.90548	1.77543	1.29678	AT4G30993.2	AT4G30993		Calcineurin-like metallo-phosphoesterase superfamily protein	calcineurin-like metallo-phosphoesterase superfamily protein	1562	gi|508782334|gb|EOY29590.1|Calcineurin-like metallo-phosphoesterase superfamily protein, putative [Theobroma cacao]	EOY29590	2.29e-144	84	428.328	272	230
Gorai.001G031300.6	a	0.33686	2.5821	1.97075	2.12993	2.42801	2.02577	2.28038	1.38068	1.77105	1.55931	1.21542	AT4G30993.2	AT4G30993		Calcineurin-like metallo-phosphoesterase superfamily protein	calcineurin-like metallo-phosphoesterase superfamily protein	1653	gi|508782334|gb|EOY29590.1|Calcineurin-like metallo-phosphoesterase superfamily protein, putative [Theobroma cacao]	EOY29590	1.22e-133	84	402.134	253	214
Gorai.001G031300.9	a	0.82958	2.57732	2.06476	2.00333	2.05817	1.8473	2.31199	1.55097	1.66689	1.54425	1.14355	AT4G30993.2	AT4G30993		Calcineurin-like metallo-phosphoesterase superfamily protein	calcineurin-like metallo-phosphoesterase superfamily protein	705	gi|508782334|gb|EOY29590.1|Calcineurin-like metallo-phosphoesterase superfamily protein, putative [Theobroma cacao]	EOY29590	1.23e-87	83	272.707	175	146
Gorai.001G032300.1	a	0.776331	18.7907	4.83582	1.94582	3.17234	1.62083	13.8407	2.77127	1.25059	1.62678	1.4832	AT4G30920.1	AT4G30920		Cytosol aminopeptidase family protein	leucine aminopeptidase chloroplastic-like	2207	gi|508782294|gb|EOY29550.1|Cytosol aminopeptidase family protein [Theobroma cacao]	EOY29550	0	92	909.442	556	516
Gorai.001G032300.2	a	0.784254	18.4411	4.88228	1.86407	3.08013	1.525	12.9112	2.66094	1.15436	1.71396	1.41572	AT4G30920.1	AT4G30920		Cytosol aminopeptidase family protein	leucine aminopeptidase chloroplastic-like	2301	gi|508782294|gb|EOY29550.1|Cytosol aminopeptidase family protein [Theobroma cacao]	EOY29550	0	92	912.524	556	516
Gorai.001G032400.1	a	0.450677	9.92143	8.99388	6.79292	8.366	6.54068	15.619	11.551	8.3122	10.355	8.08173	AT4G30600.1	AT4G30600		signal recognition particle receptor alpha subunit family protein	signal recognition particle receptor subunit alpha	2335	gi|508782270|gb|EOY29526.1|Signal recognition particle receptor alpha subunit family protein [Theobroma cacao]	EOY29526	0	95	1020.38	621	591
Gorai.001G032400.2	a	0.454539	10.7653	9.55183	7.0693	9.23969	7.0575	15.9344	12.6728	8.93914	11.3743	8.24358	AT4G30600.1	AT4G30600		signal recognition particle receptor alpha subunit family protein	signal recognition particle receptor subunit alpha	2138	gi|508782270|gb|EOY29526.1|Signal recognition particle receptor alpha subunit family protein [Theobroma cacao]	EOY29526	0	95	1020.38	621	591
Gorai.001G032600.1	a	0.949227	4.85493	2.43559	0.763096	1.62361	0.0510903	4.51124	1.2185	0.603492	1.32367	0.0285779	AT4G30610.1	AT4G30610	BRS1,SCPL24	alpha/beta-Hydrolases superfamily protein	serine carboxypeptidase 24-like	1842	gi|508782268|gb|EOY29524.1|Alpha/beta-Hydrolases superfamily protein [Theobroma cacao]	EOY29524	0	92	870.152	471	438
Gorai.001G032600.2	a	0.974005	4.29142	2.02246	0.80673	1.41232	0.105017	3.96087	1.29201	0.817128	1.40083	0.151791	AT4G30610.1	AT4G30610	BRS1,SCPL24	alpha/beta-Hydrolases superfamily protein	serine carboxypeptidase 24-like	2346	gi|508782268|gb|EOY29524.1|Alpha/beta-Hydrolases superfamily protein [Theobroma cacao]	EOY29524	0	93	875.159	466	438
Gorai.001G032600.3	a	0.96184	4.90121	2.37167	0.72497	1.53504	0.0623045	4.37868	1.19411	0.635267	1.29842	0.0256103	AT4G30610.1	AT4G30610	BRS1,SCPL24	alpha/beta-Hydrolases superfamily protein	serine carboxypeptidase 24-like	1827	gi|508782268|gb|EOY29524.1|Alpha/beta-Hydrolases superfamily protein [Theobroma cacao]	EOY29524	0	93	872.463	466	437
Gorai.001G032600.4	a	0.959279	4.82743	2.36635	0.772947	1.56791	0.032133	4.32019	1.28611	0.601497	1.35449	0.00768246	AT4G30610.1	AT4G30610	BRS1,SCPL24	alpha/beta-Hydrolases superfamily protein	serine carboxypeptidase 24-like	1820	gi|508782268|gb|EOY29524.1|Alpha/beta-Hydrolases superfamily protein [Theobroma cacao]	EOY29524	0	93	790.801	421	394
Gorai.001G032600.5	a	0.975181	4.7519	2.16768	0.818832	1.46166	0.0663433	4.31088	1.14445	0.569811	1.25513	0.0238064	AT4G30610.1	AT4G30610	BRS1,SCPL24	alpha/beta-Hydrolases superfamily protein	serine carboxypeptidase 24-like	1822	gi|508782268|gb|EOY29524.1|Alpha/beta-Hydrolases superfamily protein [Theobroma cacao]	EOY29524	0	96	610.912	309	299
Gorai.001G032600.6	a	0.971745	4.30651	2.01878	0.68397	1.43528	0.0794562	3.78242	1.07974	0.572268	1.21161	0.0396061	AT4G30610.1	AT4G30610	BRS1,SCPL24	alpha/beta-Hydrolases superfamily protein	serine carboxypeptidase 24-like	2043	gi|508782268|gb|EOY29524.1|Alpha/beta-Hydrolases superfamily protein [Theobroma cacao]	EOY29524	0	93	714.531	383	357
Gorai.001G033800.1	a	0.815958	2.99238	0.805218	0.140273	0.41315	0.112303	4.12679	0.948747	0.357363	0.762704	0.218293	AT4G32295.1	AT4G32295			Uncharacterized protein isoform 3	1715	gi|508782217|gb|EOY29473.1|Uncharacterized protein isoform 3 [Theobroma cacao]	EOY29473	5.95e-175	75	514.227	394	298
Gorai.001G034200.1	a	0.304601	6.91226	5.52143	5.40737	4.91873	6.34426	2.56615	1.79306	2.96928	2.17558	4.63641	AT4G32272.1	AT4G32272		Nucleotide/sugar transporter family protein	udp-n-acetylglucosamine udp-glucose gdp-mannose transporter-like	1835	gi|508782201|gb|EOY29457.1|Nucleotide/sugar transporter family protein isoform 1 [Theobroma cacao] >gi|508782202|gb|EOY29458.1| Nucleotide/sugar transporter family protein isoform 1 [Theobroma cacao] >gi|508782203|gb|EOY29459.1| Nucleotide/sugar transporter family protein isoform 1 [Theobroma cacao]	EOY29457	0	96	617.461	351	339
Gorai.001G036800.1	a	0.796042	3.65172	0.876294	0.147475	0.403176	0.092856	5.57222	0.900047	0.38536	0.723162	0.155855	AT5G51560.1	AT5G51560		Leucine-rich repeat protein kinase family protein	probable leucine-rich repeat receptor-like protein kinase at1g35710-like	1752	gi|508775692|gb|EOY22948.1|Leucine-rich repeat protein kinase family protein isoform 1 [Theobroma cacao]	EOY22948	1.63e-145	92	447.588	253	234
Gorai.001G036900.1	a	0.950776	3.83108	2.63544	2.0209	2.27505	1.5427	3.1778	2.28335	2.51033	2.55969	1.75788	AT2G25170.1	AT2G25170	CHD3,CHR6,GYM,PKL,SSL2	chromatin remodeling factor CHD3 (PICKLE)	chd3-type chromatin-remodeling factor pickle-like	4834	gi|508782109|gb|EOY29365.1|Chromatin remodeling factor CHD3 isoform 2 [Theobroma cacao]	EOY29365	0	90	2254.17	1384	1254
Gorai.001G036900.2	a	0.923222	3.91656	2.64811	2.03297	2.33012	1.45856	3.08111	2.35064	2.6012	2.62646	1.71397	AT2G25170.1	AT2G25170	CHD3,CHR6,GYM,PKL,SSL2	chromatin remodeling factor CHD3 (PICKLE)	chd3-type chromatin-remodeling factor pickle-like	4831	gi|508782109|gb|EOY29365.1|Chromatin remodeling factor CHD3 isoform 2 [Theobroma cacao]	EOY29365	0	90	2254.17	1384	1254
Gorai.001G037900.2	a	0.588145	6.41505	5.33653	3.80863	4.49944	3.11106	3.96898	3.3078	3.2779	3.44908	2.34109	AT3G23780.1	AT3G23780	DMS2,DRD2,NRPD2,NRPD2A,NRPE2	nuclear RNA polymerase D2A	dna-directed rna polymerase d subunit 2a-like	3545	gi|508782082|gb|EOY29338.1|DNA-directed RNA polymerase isoform 3 [Theobroma cacao]	EOY29338	0	94	1769.59	996	940
Gorai.001G038100.1	a	0.858251	4.96792	3.39102	2.06051	2.70206	2.12702	1.95663	1.47984	1.20521	1.40304	1.26855					phospholipase d y-like	2029	gi|508782078|gb|EOY29334.1|Uncharacterized protein TCM_036906 [Theobroma cacao]	EOY29334	0	95	966.452	511	486
Gorai.001G038300.1	a	0.550565	4.16472	0.563747	0.897424	0.651775	0.964686	2.03594	0.522121	2.29598	1.58458	0.648391	AT2G25060.1	AT2G25060	AtENODL14,ENODL14	early nodulin-like protein 14	early nodulin-like protein 1-like	1027	gi|115393868|gb|ABI96983.1|phytocyanin-like arabinogalactan-protein [Gossypium hirsutum] >gi|115393870|gb|ABI96984.1| phytocyanin-like arabinogalactan-protein [Gossypium hirsutum]	ABI96983	1.05e-105	99	318.546	157	156
Gorai.001G038700.1	a	0.508072	2.67006	1.29074	1.16465	1.39901	0.189515	2.99441	1.60155	1.15827	1.42351	0.400459	AT5G10790.1	AT5G10790	UBP22	ubiquitin-specific protease 22	ubiquitin carboxyl-terminal hydrolase 22-like	2431	gi|508782048|gb|EOY29304.1|Ubiquitin carboxyl-terminal hydrolase 22 [Theobroma cacao]	EOY29304	0	91	971.844	555	507
Gorai.001G038700.2	a	0.529584	2.61616	1.22643	1.09407	1.366	0.168891	2.74664	1.36349	1.05054	1.31623	0.398413	AT5G10790.1	AT5G10790	UBP22	ubiquitin-specific protease 22	ubiquitin carboxyl-terminal hydrolase 22-like	2124	gi|508782048|gb|EOY29304.1|Ubiquitin carboxyl-terminal hydrolase 22 [Theobroma cacao]	EOY29304	0	86	898.656	555	479
Gorai.001G040300.1	a	0.952755	2.46359	1.37735	0.725339	1.08243	0.578091	1.4004	1.19016	0.689466	1.07563	0.319545	AT2G24700.1	AT2G24700		Transcriptional factor B3 family protein	transcriptional factor b3 family protein	1925	gi|508781993|gb|EOY29249.1|DNA binding protein, putative isoform 1 [Theobroma cacao]	EOY29249	5.7e-98	77	311.997	248	191
Gorai.001G040300.2	a	0.911029	2.03782	1.28651	0.777513	1.01539	0.735724	1.2941	0.964484	0.704565	0.911594	0.344521	AT4G31680.1	AT4G31680		Transcriptional factor B3 family protein	transcriptional factor b3 family protein	1923	gi|508781993|gb|EOY29249.1|DNA binding protein, putative isoform 1 [Theobroma cacao]	EOY29249	1.01e-93	78	300.827	228	180
Gorai.001G040500.1	a	0.96281	20.6101	9.59718	3.68411	6.05258	1.03307	23.129	4.40498	2.47072	3.64566	0.844212	AT4G31590.1	AT4G31590	ATCSLC05,ATCSLC5,CSLC05,CSLC5	Cellulose-synthase-like C5	probable xyloglucan glycosyltransferase 5-like	3093	gi|508781990|gb|EOY29246.1|Cellulose-synthase-like C5 [Theobroma cacao]	EOY29246	0	95	1268.06	693	665
Gorai.001G041400.1	a	0.893643	17.1569	9.56367	4.84627	7.14938	1.26379	15.3131	6.18654	5.18336	5.83672	1.01298	AT2G26830.1	AT2G26830	emb1187	Protein kinase superfamily protein	probable ethanolamine kinase a-like	1557	gi|508783766|gb|EOY31022.1|Kinase superfamily protein isoform 1 [Theobroma cacao] >gi|508783767|gb|EOY31023.1| Kinase superfamily protein isoform 1 [Theobroma cacao] >gi|508783768|gb|EOY31024.1| Kinase superfamily protein isoform 1 [Theobroma cacao]	EOY31022	0	91	658.292	386	353
Gorai.001G041400.2	a	0.942068	12.141	6.33006	3.34017	4.68283	0.892306	11.2697	4.35651	3.50202	4.24064	0.695021	AT2G26830.1	AT2G26830	emb1187	Protein kinase superfamily protein	probable ethanolamine kinase a-like	1524	gi|508783766|gb|EOY31022.1|Kinase superfamily protein isoform 1 [Theobroma cacao] >gi|508783767|gb|EOY31023.1| Kinase superfamily protein isoform 1 [Theobroma cacao] >gi|508783768|gb|EOY31024.1| Kinase superfamily protein isoform 1 [Theobroma cacao]	EOY31022	0	83	572.392	389	324
Gorai.001G041400.3	a	0.947315	7.4122	3.37329	1.94074	2.66352	0.494161	6.50726	2.38286	2.43052	2.77966	0.437774	AT2G26830.1	AT2G26830	emb1187	Protein kinase superfamily protein	probable ethanolamine kinase a-like	1180	gi|508783769|gb|EOY31025.1|Kinase superfamily protein isoform 4 [Theobroma cacao]	EOY31025	5.63e-76	88	249.21	155	137
Gorai.001G041400.4	a	0.878824	5.99363	2.98511	1.89898	2.49749	0.433108	5.03811	1.77628	1.72449	1.87214	0.328945	AT2G26830.1	AT2G26830	emb1187	Protein kinase superfamily protein	kinase superfamily protein isoform 1	492	gi|508783769|gb|EOY31025.1|Kinase superfamily protein isoform 4 [Theobroma cacao]	EOY31025	1.64e-52	86	179.874	117	101
Gorai.001G042200.1	a	0.492845	3.73689	2.27215	0.249445	2.18126	0	0.560401	0.102824	0	0.0130847	0	AT4G38700.1	AT4G38700		Disease resistance-responsive (dirigent-like protein) family protein	disease resistance response like protein	797	gi|508705840|gb|EOX97736.1|Disease resistance response protein, putative [Theobroma cacao]	EOX97736	1.4e-88	91	272.707	190	173
Gorai.001G043000.1	a	0.866923	2.53903	0.94517	0.30706	0.701604	0.302391	3.09998	1.7312	0.551774	1.16564	0.193801	AT4G02530.1	AT4G02530		chloroplast thylakoid lumen protein	thylakoid lumenal kda chloroplastic-like	963	gi|508783847|gb|EOY31103.1|Thylakoid lumenal 16.5 kDa protein [Theobroma cacao]	EOY31103	5.13e-96	92	295.049	233	215
Gorai.001G043100.1	a	0.654785	6.5354	5.69275	4.06855	4.74298	4.3332	7.52857	7.76104	5.31016	5.90225	5.06307	AT2G26600.1	AT2G26600		Glycosyl hydrolase superfamily protein	glucan endo- -beta-glucosidase 14-like	1678	gi|508783848|gb|EOY31104.1|Glycosyl hydrolase superfamily protein [Theobroma cacao]	EOY31104	0	95	603.979	349	333
Gorai.001G043100.2	a	0.884661	5.61467	4.52663	3.79699	4.33116	3.80771	6.48413	5.87231	4.65026	5.3538	4.42632	AT2G26600.1	AT2G26600		Glycosyl hydrolase superfamily protein	glucan endo- -beta-glucosidase 14-like	1807	gi|508783848|gb|EOY31104.1|Glycosyl hydrolase superfamily protein [Theobroma cacao]	EOY31104	1.63e-66	94	233.032	133	126
Gorai.001G043100.3	a	0.919538	8.87382	7.19191	5.86228	6.43962	5.58052	10.0415	9.95417	7.04749	8.19887	6.84572	AT2G26600.1	AT2G26600		Glycosyl hydrolase superfamily protein	glucan endo- -beta-glucosidase 14-like	1900	gi|508783848|gb|EOY31104.1|Glycosyl hydrolase superfamily protein [Theobroma cacao]	EOY31104	0	94	620.157	377	355
Gorai.001G044200.1	a	0.964643	2.79064	1.36158	0.544392	0.978711	0.0659546	1.69073	0.559676	0.649966	0.834188	0.110022	AT3G01300.1	AT3G01300		Protein kinase superfamily protein	probable receptor-like protein kinase at5g15080-like	2065	gi|508783889|gb|EOY31145.1|Receptor serine/threonine-protein kinase [Theobroma cacao]	EOY31145	0	97	820.461	427	418
Gorai.001G044200.2	a	0.953591	2.61627	1.27016	0.528329	0.9797	0.0612416	1.67625	0.444279	0.668684	0.753698	0.102176	AT3G01300.1	AT3G01300		Protein kinase superfamily protein	probable receptor-like protein kinase at5g15080-like	1915	gi|508783889|gb|EOY31145.1|Receptor serine/threonine-protein kinase [Theobroma cacao]	EOY31145	0	96	796.193	427	410
Gorai.001G044800.1	a	0.285773	3.36452	2.37018	2.95768	2.64987	2.87363	3.25602	2.23859	2.48287	2.58775	0.949712	AT4G30690.1	AT4G30690		Translation initiation factor 3 protein	translation initiation factor if-3	1415	gi|508784218|gb|EOY31474.1|Translation initiation factor 3 protein isoform 1 [Theobroma cacao]	EOY31474	1.39e-134	93	400.593	269	252
Gorai.001G044800.2	a	0.427056	2.66188	1.74001	1.82967	1.81003	1.06181	2.31309	1.68616	1.76919	2.03933	0.64395	AT4G30690.1	AT4G30690		Translation initiation factor 3 protein	translation initiation factor if-3	1191	gi|508784218|gb|EOY31474.1|Translation initiation factor 3 protein isoform 1 [Theobroma cacao]	EOY31474	2.18e-133	92	394.815	273	252
Gorai.001G045700.1	a	0.564287	10.2791	8.51482	7.72138	7.62115	8.35038	8.96891	6.59157	6.44785	6.55703	7.0988	AT5G25510.1	AT5G25510		Protein phosphatase 2A regulatory B subunit family protein	serine threonine protein phosphatase 2a 57 kda regulatory subunit b iota isoform-like	2433	gi|508784110|gb|EOY31366.1|Phosphatase 2A regulatory B subunit family protein [Theobroma cacao]	EOY31366	0	96	942.184	502	483
Gorai.001G046300.1	a	0.883969	3.31124	2.26651	1.96233	2.12911	1.83658	2.67802	2.0378	2.00525	2.04993	1.62743	AT2G44710.1	AT2G44710		RNA-binding (RRM/RBD/RNP motifs) family protein	protein	3287	gi|508775696|gb|EOY22952.1|RNA-binding (RRM/RBD/RNP motifs) family protein [Theobroma cacao]	EOY22952	0	63	749.584	844	536
Gorai.001G046300.2	a	0.923821	2.61311	1.78769	1.47631	1.70991	1.37634	2.36152	1.83943	1.71376	1.69732	1.52834	AT2G44710.1	AT2G44710		RNA-binding (RRM/RBD/RNP motifs) family protein	protein	3231	gi|508775696|gb|EOY22952.1|RNA-binding (RRM/RBD/RNP motifs) family protein [Theobroma cacao]	EOY22952	0	62	694.501	804	505
Gorai.001G046300.3	a	0.946675	2.8446	1.9419	1.58072	1.78359	1.42775	2.56572	1.90847	1.9707	1.93131	1.469	AT2G44710.1	AT2G44710		RNA-binding (RRM/RBD/RNP motifs) family protein	protein	2874	gi|508775696|gb|EOY22952.1|RNA-binding (RRM/RBD/RNP motifs) family protein [Theobroma cacao]	EOY22952	0	63	717.998	804	513
Gorai.001G046400.1	a	0.716935	4.32499	0.535869	0.323846	0.534621	0.0271025	9.5582	2.07854	1.92732	2.31346	0.197597	AT2G36530.1	AT2G36530	ENO2,LOS2	Enolase	enolase isoform 1	1785	gi|508775701|gb|EOY22957.1|Enolase isoform 1 [Theobroma cacao]	EOY22957	0	93	865.144	466	434
Gorai.001G046400.2	a	0.687467	5.54955	0.548376	0.404954	0.492561	0.0618414	12.61	2.49604	2.33859	2.83147	0.33809	AT2G36530.1	AT2G36530	ENO2,LOS2	Enolase	enolase	1803	gi|508775701|gb|EOY22957.1|Enolase isoform 1 [Theobroma cacao]	EOY22957	0	97	884.404	445	434
Gorai.001G046400.3	a	0.693781	7.98124	0.773288	0.396355	0.605256	0.0532873	16.4741	2.95588	2.5102	3.06019	0.264245	AT2G36530.1	AT2G36530	ENO2,LOS2	Enolase	enolase isoform 1	1264	gi|508775701|gb|EOY22957.1|Enolase isoform 1 [Theobroma cacao]	EOY22957	0	98	676.011	336	332
Gorai.001G047100.1	a	0.676474	3.62829	2.03884	2.00592	2.21078	1.26035	0.760551	0.562488	0.550879	0.604722	0.174441	AT5G51740.1	AT5G51740		Peptidase family M48 family protein	peptidase family m48 family isoform 1	2040	gi|508775741|gb|EOY22997.1|Peptidase family M48 family protein, putative isoform 1 [Theobroma cacao] >gi|508775742|gb|EOY22998.1| Peptidase family M48 family protein, putative isoform 1 [Theobroma cacao]	EOY22997	0	85	605.52	445	379
Gorai.001G047900.1	a	0.725723	2.22655	1.59735	1.30241	1.54473	0.959467	2.1549	1.30024	1.08368	1.22551	0.859347	AT1G48950.1	AT1G48950		C3HC zinc finger-like	nuclear-interacting partner of alk	3384	gi|508773648|gb|EOY20904.1|C3HC zinc finger-like, putative isoform 1 [Theobroma cacao]	EOY20904	0	77	1011.13	787	610
Gorai.001G047900.3	a	0.797756	2.0333	1.38366	1.17003	1.39888	0.895698	2.23258	1.5027	1.2281	1.37222	1.03412	AT1G48950.1	AT1G48950		C3HC zinc finger-like	nuclear-interacting partner of alk	3096	gi|508773648|gb|EOY20904.1|C3HC zinc finger-like, putative isoform 1 [Theobroma cacao]	EOY20904	0	76	983.4	787	600
Gorai.001G047900.5	a	0.782624	2.14932	1.62116	1.27935	1.43591	0.961948	1.85365	1.2762	1.08076	1.10039	0.868422	AT1G48950.1	AT1G48950		C3HC zinc finger-like	nuclear-interacting partner of alk	3036	gi|508773648|gb|EOY20904.1|C3HC zinc finger-like, putative isoform 1 [Theobroma cacao]	EOY20904	0	74	958.748	787	585
Gorai.001G047900.6	a	0.845541	2.04983	1.39638	1.18258	1.29512	0.84161	1.71696	1.14588	0.917259	1.09879	0.766761	AT1G48950.1	AT1G48950		C3HC zinc finger-like	nuclear-interacting partner of alk	3170	gi|508773648|gb|EOY20904.1|C3HC zinc finger-like, putative isoform 1 [Theobroma cacao]	EOY20904	0	76	863.603	695	534
Gorai.001G052000.1	a	0.342706	3.67713	1.16951	0.728527	0.798443	2.56602	2.11018	0.772849	1.02416	1.34235	1.1129	AT1G69770.1	AT1G69770	CMT3	chromomethylase 3	dna (cytosine-5)-methyltransferase	3584	gi|330370547|gb|AEC12443.1|chromomethylase 3 [Gossypium hirsutum]	AEC12443	0	99	1535.39	828	820
Gorai.001G052500.5	a	0.479635	3.37837	2.76213	2.10071	2.58898	1.71553	3.38402	2.82084	2.59825	2.73583	1.65609	AT5G51120.1	AT5G51120	ATPABN1,PABN1	polyadenylate-binding protein 1	polyadenylate-binding protein 2-like	1068	gi|508775465|gb|EOY22721.1|RNA-binding family protein [Theobroma cacao]	EOY22721	1.8e-136	96	399.438	206	199
Gorai.001G052600.1	a	0.842825	3.88272	1.82077	1.39447	1.96385	0.962539	4.07699	2.57124	2.40895	2.62408	0.668369	AT5G51110.1	AT5G51110		Transcriptional coactivator/pterin dehydratase	pterin-4-alpha-carbinolamine dehydratase-like	1122	gi|508775452|gb|EOY22708.1|Pterin-4-alpha-carbinolamine dehydratase 1 isoform 1 [Theobroma cacao]	EOY22708	9.06e-108	90	326.635	190	171
Gorai.001G053400.1	a	0.702286	36.0712	30.5869	25.046	25.8778	21.3099	34.4192	25.2186	23.4456	22.2529	21.1888	AT5G61790.1	AT5G61790	ATCNX1,CNX1	calnexin 1	calnexin homolog	2090	gi|508775428|gb|EOY22684.1|Calnexin 1 [Theobroma cacao]	EOY22684	0	95	778.474	504	479
Gorai.001G053400.2	a	0.627521	34.664	29.7232	24.2712	25.4383	20.3625	33.3195	24.6367	23.1671	22.1303	21.4	AT5G61790.1	AT5G61790	ATCNX1,CNX1	calnexin 1	calnexin homolog	2270	gi|508775428|gb|EOY22684.1|Calnexin 1 [Theobroma cacao]	EOY22684	0	95	778.474	504	479
Gorai.001G053400.3	a	0.910031	34.6113	27.7244	23.4938	24.6733	20.4404	32.9465	24.0488	22.8212	21.6047	20.062	AT5G61790.1	AT5G61790	ATCNX1,CNX1	calnexin 1	calnexin homolog	2118	gi|508775428|gb|EOY22684.1|Calnexin 1 [Theobroma cacao]	EOY22684	0	94	771.926	504	478
Gorai.001G053400.4	a	0.831627	33.3715	27.3534	22.6847	24.3199	19.4663	32.0308	22.9115	21.6659	21.4076	19.8588	AT5G61790.1	AT5G61790	ATCNX1,CNX1	calnexin 1	calnexin homolog	2213	gi|508775428|gb|EOY22684.1|Calnexin 1 [Theobroma cacao]	EOY22684	0	95	677.167	426	405
Gorai.001G053400.5	a	0.764154	32.6251	27.0851	22.1295	23.7739	18.8252	31.379	22.2725	21.5488	20.7608	19.5819	AT5G61790.1	AT5G61790	ATCNX1,CNX1	calnexin 1	calnexin homolog	2172	gi|508775428|gb|EOY22684.1|Calnexin 1 [Theobroma cacao]	EOY22684	0	91	766.533	521	479
Gorai.001G054000.1	a	0.814303	2.15071	0.487583	0.151211	0.309478	0.00380175	3.39597	0.436078	0.147815	0.297628	0.0069246	AT5G61865.1	AT5G61865			JHL07K02.14 protein, putative	1411	gi|508775404|gb|EOY22660.1|JHL07K02.14 protein, putative [Theobroma cacao]	EOY22660	0	82	588.571	433	356
Gorai.001G054700.1	a	0.456687	13.1642	10.7999	7.80978	9.6394	10.7083	11.4627	9.72791	8.09326	9.40159	10.5779	AT5G50920.1	AT5G50920	ATHSP93-V,CLPC,CLPC1,DCA1,HSP93-V	CLPC homologue 1	chaperone protein chloroplastic-like	3240	gi|508775360|gb|EOY22616.1|CLPC [Theobroma cacao]	EOY22616	0	98	1590.09	922	904
Gorai.001G055800.1	a	0.753927	8.3373	5.51074	3.91132	4.8389	4.58251	6.4489	3.77093	3.3103	3.77181	3.53944	AT3G48730.1	AT3G48730	GSA2	glutamate-1-semialdehyde 2,1-aminomutase 2	glutamate-1-semialdehyde -aminomutase 2	1935	gi|508775313|gb|EOY22569.1|Glutamate-1-semialdehyde 2,1-aminomutase 2 [Theobroma cacao]	EOY22569	0	98	854.358	443	437
Gorai.001G055800.2	a	0.795804	11.0219	7.60516	5.4993	6.42809	6.02789	8.9033	5.03758	4.39677	5.23527	4.89981	AT3G48730.1	AT3G48730	GSA2	glutamate-1-semialdehyde 2,1-aminomutase 2	glutamate-1-semialdehyde -aminomutase 2	1883	gi|508775313|gb|EOY22569.1|Glutamate-1-semialdehyde 2,1-aminomutase 2 [Theobroma cacao]	EOY22569	0	98	854.358	443	437
Gorai.001G058500.2	a	0.377379	3.4491	1.19398	1.05601	1.3495	2.31254	4.04318	0.849824	0.636162	1.05588	5.1143	AT3G48590.1	AT3G48590	ATHAP5A,HAP5A,NF-YC1	nuclear factor Y, subunit C1	nuclear transcription factor y subunit c-1-like isoform 2	1405	gi|508775237|gb|EOY22493.1|Nuclear transcription factor Y subunit C-1 [Theobroma cacao]	EOY22493	1.48e-90	90	286.574	202	183
Gorai.001G058500.3	a	0.315134	2.23843	0.992516	0.640482	0.850348	1.8026	2.5718	0.528827	0.473068	0.649307	3.61592	AT3G48590.1	AT3G48590	ATHAP5A,HAP5A,NF-YC1	nuclear factor Y, subunit C1	nuclear transcription factor y subunit c-1-like isoform 2	1348	gi|508775237|gb|EOY22493.1|Nuclear transcription factor Y subunit C-1 [Theobroma cacao]	EOY22493	6.46e-91	90	286.96	202	183
Gorai.001G059700.1	a	0.971795	8.37081	4.17725	2.00835	3.29462	0.734689	11.0652	4.24962	2.34714	3.37671	0.493177	AT5G50375.1	AT5G50375	CPI1	cyclopropyl isomerase	cycloeucalenol cycloisomerase	1536	gi|508775194|gb|EOY22450.1|Cycloeucalenol cycloisomerase, putative isoform 2, partial [Theobroma cacao]	EOY22450	0	93	536.954	290	271
Gorai.001G060300.2	a	0.490639	3.14984	2.10436	1.30079	1.88692	0.567472	2.82043	1.90935	1.45982	1.87648	0.610289	AT5G63400.1	AT5G63400	ADK1	adenylate kinase 1	adenylate kinase b-like	1123	gi|115485231|ref|NP_001067759.1|Os11g0312400 [Oryza sativa Japonica Group] >gi|585338|sp|Q08480.1|KAD2_ORYSJ RecName: Full=Adenylate kinase B; Short=AK B; AltName: Full=ATP-AMP transphosphorylase B >gi|391879|dbj|BAA01181.1| adenylate kinase-b [Oryza sativa] >gi|62734015|gb|AAX96124.1| adenylate kinase b (ec 2.7.4.3) (atp-amp transphosphorylase) [Oryza sativa Japonica Group] >gi|77550163|gb|ABA92…	NP_001067759	6.69e-135	90	396.741	228	206
Gorai.001G061400.1	a	0.942209	4.61905	3.18081	2.36147	2.96518	2.15406	3.49604	2.854	3.43808	3.31302	2.53902	AT3G48470.1	AT3G48470	EMB2423	embryo defective 2423	telomere length regulation protein tel2 homolog	3191	gi|508775125|gb|EOY22381.1|Embryo defective 2423, putative [Theobroma cacao]	EOY22381	0	92	1653.26	1008	937
Gorai.001G061900.1	a	0.923095	4.65483	2.72459	1.22487	2.10628	0.923336	4.12883	1.96104	1.28061	1.7043	0.93241	AT3G48430.1	AT3G48430	REF6	relative of early flowering 6	lysine-specific demethylase ref6-like	5327	gi|508775100|gb|EOY22356.1|Relative of early flowering 6, putative isoform 1 [Theobroma cacao]	EOY22356	0	85	2439.07	1652	1413
Gorai.001G062100.1	a	0.951879	3.73657	2.57681	1.85185	2.19015	1.66037	3.24367	2.19934	1.95226	2.11213	1.91499	AT5G50280.1	AT5G50280	EMB1006	Pentatricopeptide repeat (PPR) superfamily protein	pentatricopeptide repeat-containing protein chloroplastic-like	3105	gi|508775087|gb|EOY22343.1|Pentatricopeptide repeat superfamily protein isoform 1 [Theobroma cacao] >gi|508775088|gb|EOY22344.1| Pentatricopeptide repeat superfamily protein isoform 1 [Theobroma cacao]	EOY22343	0	88	1155.97	734	650
Gorai.001G062300.1	a	0.940867	5.88004	2.68203	0.823959	1.61741	0.374167	2.4383	0.948422	0.616686	1.02854	0.262199	AT5G63160.1	AT5G63160	BT1	BTB and TAZ domain protein 1	btb poz and taz domain-containing protein 1-like	1523	gi|508775063|gb|EOY22319.1|BTB and TAZ domain protein 2 isoform 1 [Theobroma cacao]	EOY22319	3.81e-176	88	511.531	330	293
Gorai.001G062300.2	a	0.944564	2.39184	1.04575	0.350851	0.679652	0.169151	0.986019	0.339901	0.274238	0.399099	0.0840181	AT5G63160.1	AT5G63160	BT1	BTB and TAZ domain protein 1	btb poz and taz domain-containing protein 1-like	2476	gi|508775063|gb|EOY22319.1|BTB and TAZ domain protein 2 isoform 1 [Theobroma cacao]	EOY22319	2.44e-155	83	469.544	299	251
Gorai.001G062300.3	a	0.940669	4.21187	1.95344	0.630579	1.11867	0.227462	1.67492	0.676697	0.464872	0.653784	0.165921	AT5G63160.1	AT5G63160	BT1	BTB and TAZ domain protein 1	btb poz and taz domain-containing protein 1-like	1136	gi|508775063|gb|EOY22319.1|BTB and TAZ domain protein 2 isoform 1 [Theobroma cacao]	EOY22319	9.21e-162	88	469.544	277	246
Gorai.001G062600.1	a	0.922838	5.52834	3.76293	2.38805	2.93681	1.99777	3.09035	2.05758	2.01581	2.11102	2.16817	AT5G61640.1	AT5G61640	ATMSRA1,PMSR1	peptidemethionine sulfoxide reductase 1	peptide methionine sulfoxide reductase-like	1177	gi|372864100|gb|AEX99755.1|methionine sulfoxide reductase [Morus alba var. multicaulis]	AEX99755	1.54e-113	89	341.273	194	174
Gorai.001G062700.1	a	0.644677	21.4381	8.6549	4.48132	5.68896	7.62726	22.3566	5.56218	4.231	4.13737	9.72422	AT4G24760.1	AT4G24760		alpha/beta-Hydrolases superfamily protein	abhydrolase domain-containing protein fam108c1-like	1576	gi|508775053|gb|EOY22309.1|Alpha/beta-Hydrolases superfamily protein isoform 1 [Theobroma cacao]	EOY22309	0	93	635.95	397	373
Gorai.001G062700.2	a	0.676944	21.797	9.38102	4.40711	5.99535	7.37356	22.6602	6.15711	4.36875	4.14804	9.91672	AT4G24760.1	AT4G24760		alpha/beta-Hydrolases superfamily protein	abhydrolase domain-containing protein fam108c1-like	1730	gi|508775053|gb|EOY22309.1|Alpha/beta-Hydrolases superfamily protein isoform 1 [Theobroma cacao]	EOY22309	0	93	635.95	397	373
Gorai.001G062700.3	a	0.652082	18.4344	7.79808	3.73053	5.06449	6.61592	19.7084	5.10584	3.76396	3.75519	8.42118	AT4G24760.1	AT4G24760		alpha/beta-Hydrolases superfamily protein	abhydrolase domain-containing protein fam108c1-like	1640	gi|508775053|gb|EOY22309.1|Alpha/beta-Hydrolases superfamily protein isoform 1 [Theobroma cacao]	EOY22309	0	89	620.542	397	356
Gorai.001G063100.1	a	0.841093	7.18869	5.97145	5.09862	5.43829	5.17379	4.48067	4.3582	3.57999	4.12489	3.47219	AT4G24770.1	AT4G24770	ATRBP31,ATRBP33,CP31,RBP31	31-kDa RNA binding protein	31 kda chloroplastic-like	1168	gi|508775041|gb|EOY22297.1|31-kDa RNA binding protein [Theobroma cacao]	EOY22297	1.53e-153	82	447.973	329	270
Gorai.001G063800.5	a	0.51368	2.25206	1.41024	1.35965	1.44404	0.742057	2.85142	2.35259	2.02397	2.15204	0.728944	AT4G24740.2	AT4G24740	AFC2,AME1,FC2	FUS3-complementing gene 2	serine threonine-protein kinase afc2-like	1830	gi|508775021|gb|EOY22277.1|FUS3-complementing gene 2 isoform 1 [Theobroma cacao] >gi|508775022|gb|EOY22278.1| FUS3-complementing gene 2 isoform 1 [Theobroma cacao]	EOY22277	0	95	645.195	334	319
Gorai.001G064000.1	a	0.352006	3.93925	3.31079	2.96653	3.60488	3.59204	5.49895	2.89661	2.8892	3.7058	3.94885	AT5G50210.1	AT5G50210	OLD5,QS,SUFE3	quinolinate synthase	quinolinate synthase	2847	gi|508775017|gb|EOY22273.1|Quinolinate synthase [Theobroma cacao]	EOY22273	0	94	1201.04	704	664
Gorai.001G064500.1	a	0.609091	43.82	31.4428	4.58121	14.973	0.992448	47.215	43.8328	8.70958	24.67	0.291079	AT1G13230.1	AT1G13230		Leucine-rich repeat (LRR) family protein	piriformospora indica-insensitive protein 2-like	1634	gi|508775006|gb|EOY22262.1|Piriformospora indica-insensitive protein 2 [Theobroma cacao]	EOY22262	0	86	610.142	432	375
Gorai.001G066800.1	a	0.864586	2.47749	1.74831	1.02451	1.38446	0.879966	2.14041	1.42923	0.940152	0.943222	1.54224	AT1G26300.1	AT1G26300		BSD domain-containing protein	bsd domain containing protein	1419	gi|508774913|gb|EOY22169.1|BSD domain-containing protein, putative isoform 2 [Theobroma cacao]	EOY22169	4.76e-120	89	363.614	256	228
Gorai.001G067800.2	a	0.723504	7.62965	4.04574	2.48714	3.5229	3.3319	6.95845	4.12065	2.77893	3.93293	1.86118	AT1G73740.1	AT1G73740		UDP-Glycosyltransferase superfamily protein	udp-n-acetylglucosamine--n-acetylmuramyl- pyrophosphoryl-undecaprenol n-acetylglucosamine transferase-like	683	gi|508773874|gb|EOY21130.1|UDP-N-acetylglucosamine--N-acetylmuramyl-(pentapeptide) pyrophosphoryl-undecaprenol N-acetylglucosamine transferase, putative [Theobroma cacao]	EOY21130	1.96e-31	86	128.642	83	72
Gorai.001G067900.1	a	0.926335	7.74368	4.43918	2.36252	3.33714	0.974929	5.89187	2.76072	2.05052	2.43805	0.933244	AT1G73740.1	AT1G73740		UDP-Glycosyltransferase superfamily protein	udp-n-acetylglucosamine--n-acetylmuramyl- pyrophosphoryl-undecaprenol n-acetylglucosamine transferase-like	1998	gi|508773874|gb|EOY21130.1|UDP-N-acetylglucosamine--N-acetylmuramyl-(pentapeptide) pyrophosphoryl-undecaprenol N-acetylglucosamine transferase, putative [Theobroma cacao]	EOY21130	5.32e-173	82	513.842	349	288
Gorai.001G067900.2	a	0.972495	7.36916	3.76627	2.0518	3.04147	0.923168	5.30773	2.23834	1.88629	2.2301	0.8099	AT1G73740.1	AT1G73740		UDP-Glycosyltransferase superfamily protein	udp-n-acetylglucosamine--n-acetylmuramyl- pyrophosphoryl-undecaprenol n-acetylglucosamine transferase-like	1924	gi|508773874|gb|EOY21130.1|UDP-N-acetylglucosamine--N-acetylmuramyl-(pentapeptide) pyrophosphoryl-undecaprenol N-acetylglucosamine transferase, putative [Theobroma cacao]	EOY21130	1.38e-151	87	457.988	287	252
Gorai.001G067900.3	a	0.965897	6.72871	3.38488	1.94974	2.71433	0.811309	4.9245	2.35023	1.59111	1.9651	0.804754	AT1G73740.1	AT1G73740		UDP-Glycosyltransferase superfamily protein	udp-n-acetylglucosamine--n-acetylmuramyl- pyrophosphoryl-undecaprenol n-acetylglucosamine transferase-like	1763	gi|508773874|gb|EOY21130.1|UDP-N-acetylglucosamine--N-acetylmuramyl-(pentapeptide) pyrophosphoryl-undecaprenol N-acetylglucosamine transferase, putative [Theobroma cacao]	EOY21130	5.3e-175	82	516.153	352	290
Gorai.001G068100.1	a	0.786984	6.92978	5.44945	4.75056	4.92697	4.85541	8.8009	6.73949	5.86459	6.25706	3.72497	AT3G18215.1	AT3G18215		Protein of unknown function, DUF599	uncharacterized loc101216222	1176	gi|508773891|gb|EOY21147.1|Uncharacterized protein isoform 2 [Theobroma cacao]	EOY21147	2.46e-113	91	343.199	218	200
Gorai.001G068100.2	a	0.775445	3.66819	2.61043	2.48069	2.74364	2.3118	4.16936	2.93051	2.9192	3.10117	1.83802	AT3G18215.1	AT3G18215		Protein of unknown function, DUF599	uncharacterized loc101216222	1256	gi|508773891|gb|EOY21147.1|Uncharacterized protein isoform 2 [Theobroma cacao]	EOY21147	6.04e-86	88	273.863	191	169
Gorai.001G068100.3	a	0.777076	3.22114	2.35206	2.15585	2.35024	2.17753	3.58587	2.68939	2.53164	2.77293	1.61048	AT3G18215.1	AT3G18215		Protein of unknown function, DUF599	uncharacterized loc101216222	1325	gi|508773891|gb|EOY21147.1|Uncharacterized protein isoform 2 [Theobroma cacao]	EOY21147	3.41e-87	89	278.1	193	172
Gorai.001G068100.4	a	0.662594	3.91227	2.92826	2.61786	2.92288	2.87927	4.50852	3.67161	3.30807	3.48133	2.28713	AT3G18215.1	AT3G18215		Protein of unknown function, DUF599	uncharacterized loc101216222	969	gi|508773891|gb|EOY21147.1|Uncharacterized protein isoform 2 [Theobroma cacao]	EOY21147	2.26e-87	88	274.248	191	169
Gorai.001G068200.1	a	0.399631	2.51934	2.09736	2.2738	2.05197	2.14332	1.63185	1.58667	1.6327	1.53299	1.34643	AT1G48550.1	AT1G48550		Vacuolar protein sorting-associated protein 26	down syndrome critical region protein 3 homolog	1685	gi|508774054|gb|EOY21310.1|Vacuolar protein sorting-associated protein 26 isoform 1 [Theobroma cacao]	EOY21310	0	93	588.956	330	309
Gorai.001G068200.3	a	0.451246	2.45578	2.11421	2.18233	2.04691	1.87303	2.10079	1.95001	2.01879	1.99704	1.59969	AT1G48550.1	AT1G48550		Vacuolar protein sorting-associated protein 26	down syndrome critical region protein 3 homolog	1372	gi|508774054|gb|EOY21310.1|Vacuolar protein sorting-associated protein 26 isoform 1 [Theobroma cacao]	EOY21310	0	92	589.726	336	311
Gorai.001G069000.1	a	0.958644	2.06986	1.25683	0.948056	1.15191	0.75343	2.12969	1.28767	1.34914	1.53992	0.685351	AT3G17770.1	AT3G17770		Dihydroxyacetone kinase	#NAME?	2340	gi|508774268|gb|EOY21524.1|3,4-dihydroxy-2-butanone kinase, putative [Theobroma cacao]	EOY21524	0	94	882.863	521	493
Gorai.001G070400.1	a	0.495975	6.55008	5.02158	3.97599	4.57208	2.75577	4.93138	3.87939	3.95696	4.39391	2.80173	AT5G40200.1	AT5G40200	DegP9	DegP protease 9	protease do-like 9-like	1963	gi|508773386|gb|EOY20642.1|Protease Do-like 9 isoform 1 [Theobroma cacao] >gi|508773387|gb|EOY20643.1| Protease Do-like 9 isoform 1 [Theobroma cacao] >gi|508773388|gb|EOY20644.1| Protease Do-like 9 isoform 1 [Theobroma cacao] >gi|508773389|gb|EOY20645.1| Protease Do-like 9 isoform 1 [Theobroma cacao] >gi|508773390|gb|EOY20646.1| Protease Do-like 9 isoform 1 [Theobroma cacao] >gi|508773391|gb|EOY2…	EOY20642	0	87	871.307	589	514
Gorai.001G071400.1	a	0.860794	4.07461	2.71507	1.43535	2.02797	1.40101	4.26345	1.73345	1.31812	1.81713	0.669239	AT5G33320.1	AT5G33320	ARAPPT,CUE1,PPT	Glucose-6-phosphate/phosphate translocator-related	phosphate phosphoenolpyruvate translocator precursor	1989	gi|508773486|gb|EOY20742.1|Glucose-6-phosphate/phosphate translocator-related [Theobroma cacao]	EOY20742	0	89	594.734	395	355
Gorai.001G071400.2	a	0.931185	5.12509	3.18565	1.73535	2.45038	1.45444	5.15246	2.18673	1.591	2.14348	0.644436	AT5G33320.1	AT5G33320	ARAPPT,CUE1,PPT	Glucose-6-phosphate/phosphate translocator-related	phosphate phosphoenolpyruvate translocator precursor	1833	gi|508773486|gb|EOY20742.1|Glucose-6-phosphate/phosphate translocator-related [Theobroma cacao]	EOY20742	0	89	594.734	395	355
Gorai.001G071400.3	a	0.931157	5.16067	3.1039	1.64503	2.39668	1.42166	4.97522	2.11883	1.64139	2.01729	0.694185	AT5G33320.1	AT5G33320	ARAPPT,CUE1,PPT	Glucose-6-phosphate/phosphate translocator-related	phosphate phosphoenolpyruvate translocator precursor	1681	gi|508773486|gb|EOY20742.1|Glucose-6-phosphate/phosphate translocator-related [Theobroma cacao]	EOY20742	0	89	582.793	395	352
Gorai.001G072600.1	a	0.949215	6.2294	3.23956	2.00919	2.7384	0.886583	4.67905	2.38008	1.78005	2.37511	0.869436	AT2G03220.1	AT2G03220	ATFT1,ATFUT1,FT1,MUR2	fucosyltransferase 1	galactoside 2-alpha-l-fucosyltransferase-like	2398	gi|508774662|gb|EOY21918.1|Galactoside 2-alpha-L-fucosyltransferase, putative isoform 3 [Theobroma cacao]	EOY21918	0	89	989.949	585	521
Gorai.001G072600.2	a	0.954734	5.78372	3.09914	1.86056	2.56795	0.852081	4.45365	2.37268	1.63906	2.29807	0.857251	AT2G03220.1	AT2G03220	ATFT1,ATFUT1,FT1,MUR2	fucosyltransferase 1	galactoside 2-alpha-l-fucosyltransferase-like	2392	gi|508774660|gb|EOY21916.1|Galactoside 2-alpha-L-fucosyltransferase, putative isoform 1 [Theobroma cacao]	EOY21916	0	89	986.097	583	519
Gorai.001G072800.1	a	0.586862	3.60447	2.56648	2.2811	2.84337	1.90822	2.26393	1.79609	2.3051	2.40112	1.38244	AT5G06770.1	AT5G06770		KH domain-containing protein / zinc finger (CCCH type) family protein	zinc finger ccch domain-containing protein 14-like	1592	gi|508717586|gb|EOY09483.1|KH domain-containing protein / zinc finger family protein isoform 1 [Theobroma cacao]	EOY09483	6.77e-172	92	498.819	295	273
Gorai.001G075300.5	a	0.454152	2.65086	1.97436	1.27397	1.69388	0.747671	2.4112	1.63359	1.47324	1.69165	0.892318	AT3G18270.1	AT3G18270	CYP77A5P	cytochrome P450, family 77, subfamily A, polypeptide 5 pseudogene	l-ala-d l-glu epimerase-like	1970	gi|508773845|gb|EOY21101.1|L-Ala-D/L-Glu epimerase [Theobroma cacao]	EOY21101	0	96	430.254	241	233
Gorai.001G075300.8	a	0.446968	2.70058	2.1036	1.27971	1.73325	0.807684	2.48025	1.89053	1.47801	1.57472	0.82705	AT3G18270.1	AT3G18270	CYP77A5P	cytochrome P450, family 77, subfamily A, polypeptide 5 pseudogene	l-ala-d l-glu epimerase-like	2079	gi|508773845|gb|EOY21101.1|L-Ala-D/L-Glu epimerase [Theobroma cacao]	EOY21101	0	80	705.671	506	408
Gorai.001G076900.1	a	0.810149	19.0219	13.6978	7.8403	10.9407	6.4117	26.439	16.5707	8.74521	12.0009	7.43916	AT1G74210.1	AT1G74210		PLC-like phosphodiesterases superfamily protein	glycerophosphoryl diester phosphodiesterase-like	1832	gi|508774825|gb|EOY22081.1|PLC-like phosphodiesterases superfamily protein isoform 1 [Theobroma cacao]	EOY22081	0	90	688.337	401	363
Gorai.001G077100.1	a	0.42082	5.5384	4.84981	4.36737	4.57383	5.03235	5.62317	5.09172	5.05592	4.81089	4.23499	AT2G29900.1	AT2G29900	PS2	Presenilin-2	presenilin-like protein at2g29900-like	1706	gi|508774821|gb|EOY22077.1|Presenilin-2 [Theobroma cacao]	EOY22077	0	89	542.732	421	378
Gorai.001G077300.1	a	0.608464	4.05718	3.19817	2.76679	2.93447	3.12615	4.62319	3.18597	3.25377	2.72457	3.069	AT1G18640.2	AT1G18640	PSP	3-phosphoserine phosphatase	3-phosphoserine phosphatase	1498	gi|508774816|gb|EOY22072.1|3-phosphoserine phosphatase isoform 1 [Theobroma cacao]	EOY22072	0	92	526.554	296	274
Gorai.001G077300.2	a	0.752138	2.81479	2.23551	2.05818	2.14185	2.11339	3.41647	2.33767	2.27154	2.14203	2.02442	AT1G18640.2	AT1G18640	PSP	3-phosphoserine phosphatase	phosphoserine chloroplastic-like	1338	gi|508774816|gb|EOY22072.1|3-phosphoserine phosphatase isoform 1 [Theobroma cacao]	EOY22072	5.7e-136	77	404.445	296	229
Gorai.001G077300.3	a	0.646419	3.71519	2.78077	2.76574	2.68241	2.70947	4.1502	2.79993	2.85013	2.66955	2.6776	AT1G18640.2	AT1G18640	PSP	3-phosphoserine phosphatase	3-phosphoserine phosphatase	1456	gi|508774817|gb|EOY22073.1|3-phosphoserine phosphatase isoform 2 [Theobroma cacao]	EOY22073	8.6e-144	92	423.705	237	220
Gorai.001G077300.4	a	0.515557	3.84078	3.26071	2.70715	2.97631	2.24168	4.58346	3.26669	3.29124	3.00072	2.5223	AT1G18640.2	AT1G18640	PSP	3-phosphoserine phosphatase	3-phosphoserine phosphatase	1861	gi|508774817|gb|EOY22073.1|3-phosphoserine phosphatase isoform 2 [Theobroma cacao]	EOY22073	5.67e-105	91	328.946	187	172
Gorai.001G077300.5	a	0.794157	3.60027	2.82809	2.67173	2.71857	2.61561	4.18721	2.87852	2.76039	2.69258	2.69203	AT1G18640.2	AT1G18640	PSP	3-phosphoserine phosphatase	phosphoserine chloroplastic-like	1459	gi|508774816|gb|EOY22072.1|3-phosphoserine phosphatase isoform 1 [Theobroma cacao]	EOY22072	2.41e-103	88	322.398	193	171
Gorai.001G077300.6	a	0.973719	3.31328	2.59164	2.20013	2.38562	2.01535	3.47533	2.47033	2.42229	2.3472	2.2148	AT1G18640.2	AT1G18640	PSP	3-phosphoserine phosphatase	3-phosphoserine phosphatase	1488	gi|508774816|gb|EOY22072.1|3-phosphoserine phosphatase isoform 1 [Theobroma cacao]	EOY22072	3.65e-180	89	518.85	306	274
Gorai.001G077300.7	a	0.554199	3.73333	3.29733	2.82675	2.7352	2.98447	4.50465	2.92717	3.0277	2.78642	2.94862	AT1G18640.2	AT1G18640	PSP	3-phosphoserine phosphatase	3-phosphoserine phosphatase	1341	gi|508774816|gb|EOY22072.1|3-phosphoserine phosphatase isoform 1 [Theobroma cacao]	EOY22072	5.62e-161	85	468.003	296	252
Gorai.001G077300.8	a	0.826536	4.1308	3.36874	3.10326	3.13141	3.03638	4.70667	3.28176	3.1147	3.03917	3.4272	AT1G18640.2	AT1G18640	PSP	3-phosphoserine phosphatase	3-phosphoserine phosphatase	1439	gi|508774816|gb|EOY22072.1|3-phosphoserine phosphatase isoform 1 [Theobroma cacao]	EOY22072	0	92	526.554	296	274
Gorai.001G077300.9	a	0.937627	2.9608	2.43925	2.1983	2.3669	2.1422	3.60894	2.43791	2.44792	2.15728	2.26314	AT1G18640.2	AT1G18640	PSP	3-phosphoserine phosphatase	3-phosphoserine phosphatase	1916	gi|508774816|gb|EOY22072.1|3-phosphoserine phosphatase isoform 1 [Theobroma cacao]	EOY22072	0	92	526.168	296	274
Gorai.001G077400.1	a	0.311824	12.6571	11.0331	10.7427	10.6988	12.067	28.9411	24.0983	22.135	21.3342	24.0712	AT2G33040.1	AT2G33040	ATP3	gamma subunit of Mt ATP synthase	atp synthase subunit mitochondrial-like	2079	gi|508774812|gb|EOY22068.1|Gamma subunit of Mt ATP synthase [Theobroma cacao]	EOY22068	0	97	585.489	320	311
Gorai.001G078000.1	a	0.775716	4.12878	3.13422	2.46539	2.60229	1.82058	7.07188	4.16504	4.08616	4.1898	1.89794	AT5G61240.1	AT5G61240		Leucine-rich repeat (LRR) family protein	leucine-rich repeat-containing protein	1443	gi|508774735|gb|EOY21991.1|Leucine-rich repeat (LRR) family protein isoform 1 [Theobroma cacao]	EOY21991	0	96	532.332	326	316
Gorai.001G078000.3	a	0.820745	2.18932	1.53345	1.21598	1.45244	0.895552	3.82839	2.09845	2.10291	2.35699	0.871981	AT5G61240.1	AT5G61240		Leucine-rich repeat (LRR) family protein	probable leucine-rich repeat receptor-like protein kinase at1g35710-like	1399	gi|508774735|gb|EOY21991.1|Leucine-rich repeat (LRR) family protein isoform 1 [Theobroma cacao]	EOY21991	4.23e-138	97	411.764	249	243
Gorai.001G078000.4	a	0.731576	2.93031	1.96631	1.77685	1.8909	1.2085	4.82165	2.80574	2.67291	2.79437	1.11208	AT5G61240.1	AT5G61240		Leucine-rich repeat (LRR) family protein	probable leucine-rich repeat receptor-like protein kinase at1g35710-like	1395	gi|508774735|gb|EOY21991.1|Leucine-rich repeat (LRR) family protein isoform 1 [Theobroma cacao]	EOY21991	2.36e-166	97	483.797	298	292
Gorai.001G078000.7	a	0.6928	2.54114	1.58419	1.53244	1.67193	1.07701	4.42431	2.51707	2.31766	2.45136	1.08794	AT5G61240.2	AT5G61240		Leucine-rich repeat (LRR) family protein	probable leucine-rich repeat receptor-like protein kinase at1g35710-like	932	gi|508774736|gb|EOY21992.1|Leucine-rich repeat family protein isoform 2 [Theobroma cacao]	EOY21992	1.21e-115	96	347.436	197	191
Gorai.001G079800.2	a	0.501036	3.78847	3.32643	2.91433	3.10211	2.52542	3.19398	2.73417	2.89238	2.95597	2.24041	AT5G62600.1	AT5G62600		ARM repeat superfamily protein	transportin-3-like isoform 1	3736	gi|508774317|gb|EOY21573.1|ARM repeat superfamily protein isoform 2 [Theobroma cacao]	EOY21573	0	97	1868.97	961	938
Gorai.001G082300.1	a	0.640523	11.7325	6.87519	2.3199	5.73985	0.0424842	3.93898	4.74478	3.05959	6.17832	0.0921036	AT5G14700.1	AT5G14700		NAD(P)-binding Rossmann-fold superfamily protein	nad -binding rossmann-fold superfamily protein	1378	gi|508712425|gb|EOY04322.1|NAD(P)-binding Rossmann-fold superfamily protein [Theobroma cacao]	EOY04322	0	80	546.584	374	302
Gorai.001G082300.2	a	0.65806	15.7198	9.53713	3.31259	7.28127	0.106504	5.08446	6.98649	3.61482	8.83547	0.0714105	AT5G14700.1	AT5G14700		NAD(P)-binding Rossmann-fold superfamily protein	nad -binding rossmann-fold superfamily protein	1394	gi|508712425|gb|EOY04322.1|NAD(P)-binding Rossmann-fold superfamily protein [Theobroma cacao]	EOY04322	0	87	562.377	344	302
Gorai.001G082300.3	a	0.618697	14.8623	9.43694	2.85158	6.87184	0.0915978	4.95381	6.64562	3.33216	7.67786	0.0639329	AT5G14700.1	AT5G14700		NAD(P)-binding Rossmann-fold superfamily protein	nad -binding rossmann-fold superfamily protein	1279	gi|508712425|gb|EOY04322.1|NAD(P)-binding Rossmann-fold superfamily protein [Theobroma cacao]	EOY04322	0	87	553.903	344	300
Gorai.001G082300.4	a	0.658992	13.1423	8.11908	2.64472	5.98953	0.112881	4.62551	5.42781	3.37915	6.58802	0.0440572	AT5G14700.1	AT5G14700		NAD(P)-binding Rossmann-fold superfamily protein	nad -binding rossmann-fold superfamily protein	1280	gi|508712425|gb|EOY04322.1|NAD(P)-binding Rossmann-fold superfamily protein [Theobroma cacao]	EOY04322	9.46e-150	90	422.935	240	217
Gorai.001G082300.5	a	0.758161	11.9726	6.72825	2.21923	5.38612	0.0802219	3.83055	4.68695	2.81187	6.43521	0.0441625	AT5G14700.1	AT5G14700		NAD(P)-binding Rossmann-fold superfamily protein	nad -binding rossmann-fold superfamily protein	1590	gi|508712425|gb|EOY04322.1|NAD(P)-binding Rossmann-fold superfamily protein [Theobroma cacao]	EOY04322	1.25e-152	88	451.825	275	242
Gorai.001G082500.7	a	0.471252	3.26224	3.06937	2.0578	2.3946	1.9811	2.76693	2.89645	1.59555	2.06416	1.49249	AT5G15860.1	AT5G15860	ATPCME,PCME	prenylcysteine methylesterase	prenylcysteine methylesterase	1724	gi|508712418|gb|EOY04315.1|Prenylcysteine methylesterase [Theobroma cacao]	EOY04315	0	96	635.18	333	320
Gorai.001G082600.1	a	0.625636	28.1701	15.801	17.0976	17.0639	11.4169	31.7478	18.7197	22.1027	17.829	10.8031	AT5G37550.1	AT5G37550			tetratricopeptide repeat-like superfamily protein	1156	gi|508711142|gb|EOY03039.1|Tetratricopeptide repeat-like superfamily protein [Theobroma cacao]	EOY03039	8.77e-29	58	127.487	159	93
Gorai.001G083900.1	a	0.580073	3.43766	2.88896	2.35757	2.61059	2.73868	2.60279	2.60869	2.7102	2.82949	3.1409	AT4G09980.1	AT4G09980	EMB1691	Methyltransferase MT-A70 family protein	methyltransferase-like protein 1-like	4181	gi|508725025|gb|EOY16922.1|Methyltransferase MT-A70 family protein isoform 1 [Theobroma cacao]	EOY16922	0	90	1741.09	1197	1089
Gorai.001G084300.1	a	0.842444	14.153	4.91183	0.273083	1.36946	0.0124341	34.7629	5.6613	0.824071	1.73537	0.0397426	AT2G04050.1	AT2G04050		MATE efflux family protein	mate efflux family protein 9-like	694	gi|508712176|gb|EOY04073.1|MATE efflux family protein, putative [Theobroma cacao]	EOY04073	4.12e-118	79	356.681	251	199
Gorai.001G084300.2	a	0.856523	8.00085	2.619	0.137089	0.977175	0.0251411	18.6317	2.80512	0.516049	0.901803	0.013845	AT2G04050.1	AT2G04050		MATE efflux family protein	mate efflux family protein 9-like	637	gi|508712176|gb|EOY04073.1|MATE efflux family protein, putative [Theobroma cacao]	EOY04073	1.37e-102	72	315.849	251	183
Gorai.001G084300.3	a	0.83865	16.3673	5.15945	0.538041	1.58265	0.0303327	39.6504	6.33978	0.723124	2.26725	0.0742939	AT1G71140.1	AT1G71140		MATE efflux family protein	mate efflux family protein dtx1-like	535	gi|508712176|gb|EOY04073.1|MATE efflux family protein, putative [Theobroma cacao]	EOY04073	4.94e-57	87	196.438	121	106
Gorai.001G084600.1	a	0.270703	3.48753	2.94287	3.08952	3.45136	3.2034	3.74639	3.24398	2.73328	3.4714	2.07693	AT1G66680.1	AT1G66680	AR401	S-adenosyl-L-methionine-dependent methyltransferases superfamily protein	methyltransferase-like protein 10-like	1431	gi|508712154|gb|EOY04051.1|S-adenosyl-L-methionine-dependent methyltransferases superfamily protein isoform 1 [Theobroma cacao] >gi|508712155|gb|EOY04052.1| S-adenosyl-L-methionine-dependent methyltransferases superfamily protein isoform 1 [Theobroma cacao]	EOY04051	0	88	528.48	350	309
Gorai.001G084600.2	a	0.325698	2.88732	2.50849	2.55778	2.81096	2.46155	3.18346	2.7437	2.15584	2.82115	1.54718	AT1G66680.1	AT1G66680	AR401	S-adenosyl-L-methionine-dependent methyltransferases superfamily protein	methyltransferase-like protein 10-like	1132	gi|508712154|gb|EOY04051.1|S-adenosyl-L-methionine-dependent methyltransferases superfamily protein isoform 1 [Theobroma cacao] >gi|508712155|gb|EOY04052.1| S-adenosyl-L-methionine-dependent methyltransferases superfamily protein isoform 1 [Theobroma cacao]	EOY04051	1.78e-157	88	458.373	271	241
Gorai.001G085900.1	a	0.939298	2.015	0.947896	0.545753	0.881675	0.291402	0.775132	0.482425	0.520309	0.538493	0.112723	AT1G66520.1	AT1G66520	pde194	formyltransferase, putative	methionyl-trna formyltransferase-like	1811	gi|508712128|gb|EOY04025.1|Formyltransferase, putative isoform 1 [Theobroma cacao]	EOY04025	0	94	589.341	330	311
Gorai.001G087000.1	a	0.767035	3.18701	1.90617	1.12756	1.60891	0.406878	3.10335	1.81676	1.17018	1.64232	0.467008	AT1G66430.1	AT1G66430		pfkB-like carbohydrate kinase family protein	fructokinase 3	1839	gi|393395652|gb|AFN08699.1|FRK3 [Gossypium herbaceum]	AFN08699	0	98	692.189	388	383
Gorai.001G087000.2	a	0.582819	2.28873	1.35933	0.892637	1.31303	0.31966	2.45258	1.35054	0.788295	1.17714	0.333863	AT1G66430.1	AT1G66430		pfkB-like carbohydrate kinase family protein	fructokinase 3	1410	gi|393395652|gb|AFN08699.1|FRK3 [Gossypium herbaceum]	AFN08699	0	87	580.096	388	340
Gorai.001G087000.3	a	0.63223	2.61394	1.46622	1.09998	1.43654	0.380857	2.47801	1.65052	1.044	1.28642	0.346923	AT1G66430.1	AT1G66430		pfkB-like carbohydrate kinase family protein	fructokinase 3	1625	gi|393395652|gb|AFN08699.1|FRK3 [Gossypium herbaceum]	AFN08699	0	99	445.662	260	258
Gorai.001G088100.1	a	0.794234	6.38268	5.02273	4.33284	5.06715	3.93508	10.8053	9.03521	7.27445	9.05201	7.17141	AT5G22130.1	AT5G22130	PNT1	mannosyltransferase family protein	gpi mannosyltransferase 1-like	1893	gi|508712008|gb|EOY03905.1|Mannosyltransferase family protein isoform 1 [Theobroma cacao]	EOY03905	0	91	734.561	425	390
Gorai.001G089300.1	a	0.546311	2.69682	2.31892	1.21879	1.76557	1.59325	1.76992	0.822478	0.962395	1.13121	0.730814	AT5G16710.1	AT5G16710	DHAR3	dehydroascorbate reductase 1	dehydroascorbate reductase	1089	gi|508712048|gb|EOY03945.1|Dehydroascorbate reductase 1 isoform 1 [Theobroma cacao]	EOY03945	3.1e-161	91	464.151	262	239
Gorai.001G089400.1	a	0.475921	34.6062	29.5816	24.3204	26.3591	19.7391	33.1228	28.029	30.9995	33.0745	24.9696	AT2G01570.1	AT2G01570	RGA,RGA1	GRAS family transcription factor family protein	della protein	2538	gi|63054405|gb|AAY28970.1|GIA/RGA-like gibberellin response modulator [Gossypium hirsutum]	AAY28970	0	98	1053.12	548	541
Gorai.001G092100.1	a	0.552822	8.88779	7.22711	3.30867	5.2732	2.81483	10.3331	11.1151	7.48214	8.02839	2.29572	AT3G59080.1	AT3G59080		Eukaryotic aspartyl protease family protein	aspartic proteinase nepenthesin-2-like	1951	gi|508701242|gb|EOX93138.1|Eukaryotic aspartyl protease family protein isoform 1 [Theobroma cacao]	EOX93138	0	84	848.195	574	484
Gorai.001G092900.1	a	0.968788	76.4758	52.5688	41.9997	49.0223	35.7373	34.72	24.0136	26.8692	27.361	30.7305	AT4G15000.1	AT4G15000		Ribosomal L27e protein family	60s ribosomal protein l27-like	1085	gi|508701276|gb|EOX93172.1|Ribosomal L27e protein family [Theobroma cacao]	EOX93172	5.25e-84	97	262.307	135	132
Gorai.001G093300.1	a	0.794549	10.8199	5.69391	2.67546	4.24879	3.54426	8.3949	3.80761	3.80565	4.55246	3.72387	AT4G15080.1	AT4G15080		DHHC-type zinc finger family protein	probable s-acyltransferase at4g15080-like	3003	gi|508701291|gb|EOX93187.1|DHHC-type zinc finger family protein [Theobroma cacao]	EOX93187	0	91	1082.4	732	671
Gorai.001G095000.1	a	0.461525	2.57439	1.87341	1.00869	1.36118	0.367776	2.55067	1.63987	1.08478	1.35679	0.318505	AT2G31340.1	AT2G31340	emb1381	embryo defective 1381	embryo defective 1381 isoform 2	2461	gi|508701440|gb|EOX93336.1|Embryo defective 1381 isoform 1 [Theobroma cacao]	EOX93336	0	95	966.452	524	499
Gorai.001G095000.2	a	0.537456	2.11485	1.49733	0.846354	1.04298	0.297491	1.90509	1.23227	0.816433	1.11235	0.224924	AT2G31340.1	AT2G31340	emb1381	embryo defective 1381	embryo defective 1381 isoform 2	2759	gi|508701440|gb|EOX93336.1|Embryo defective 1381 isoform 1 [Theobroma cacao]	EOX93336	0	95	966.452	524	499
Gorai.001G095800.1	a	0.73995	16.3975	13.3563	11.4002	13.2186	12.1837	14.6057	11.0973	12.2766	13.2065	12.291	AT4G15410.1	AT4G15410	PUX5	serine/threonine protein phosphatase 2A 55 kDa regulatory subunit B prime gamma	uba and ubx domain-containing protein at4g15410-like	1873	gi|508701413|gb|EOX93309.1|Serine/threonine protein phosphatase 2A 55 kDa regulatory subunit B prime gamma, putative isoform 1 [Theobroma cacao]	EOX93309	0	89	561.992	429	383
Gorai.001G097200.1	a	0.546535	4.82192	3.98184	3.14645	3.18772	2.3119	5.00707	3.37371	2.83688	2.97332	2.38087	AT3G62470.1	AT3G62470		Pentatricopeptide repeat (PPR) superfamily protein	pentatricopeptide repeat-containing protein	1921	gi|508725197|gb|EOY17094.1|Pentatricopeptide repeat superfamily protein, putative [Theobroma cacao]	EOY17094	0	77	600.897	494	382
Gorai.001G097600.1	a	0.841649	14.3242	11.1648	10.1782	11.0386	10.1472	13.3504	7.91832	5.88738	6.92339	5.45067	AT3G07890.1	AT3G07890		Ypt/Rab-GAP domain of gyp1p superfamily protein	tbc1 domain family member 2a-like	1791	gi|508701498|gb|EOX93394.1|Ypt/Rab-GAP domain of gyp1p superfamily protein [Theobroma cacao]	EOX93394	0	96	775.778	401	387
Gorai.001G097600.2	a	0.721177	7.9685	6.23682	5.64337	5.73957	5.8303	6.97372	4.26504	3.09523	3.83689	3.14776	AT3G07890.1	AT3G07890		Ypt/Rab-GAP domain of gyp1p superfamily protein	tbc1 domain family member 2a-like	1599	gi|508701498|gb|EOX93394.1|Ypt/Rab-GAP domain of gyp1p superfamily protein [Theobroma cacao]	EOX93394	0	97	635.18	321	313
Gorai.001G098300.1	a	0.579645	2.98325	1.91293	0.78599	1.54666	1.5861	3.29537	1.14535	0.994826	1.14263	2.39844	AT3G07810.1	AT3G07810		RNA-binding (RRM/RBD/RNP motifs) family protein	heterogeneous nuclear ribonucleoprotein	2160	gi|508701532|gb|EOX93428.1|HnRNP isoform 1 [Theobroma cacao]	EOX93428	0	89	718.383	477	427
Gorai.001G098300.2	a	0.579554	2.62819	1.65514	0.798728	1.46252	1.4666	3.0628	1.03079	0.95978	1.15121	2.21399	AT3G07810.1	AT3G07810		RNA-binding (RRM/RBD/RNP motifs) family protein	heterogeneous nuclear ribonucleoprotein	2510	gi|508701532|gb|EOX93428.1|HnRNP isoform 1 [Theobroma cacao]	EOX93428	0	89	718.383	477	427
Gorai.001G098400.1	a	0.608118	4.69479	3.61621	2.39203	3.19809	1.84307	3.65092	2.48749	1.97384	2.25374	1.63614	AT3G07660.1	AT3G07660		Kinase-related protein of unknown function (DUF1296)	cell wall protein awa1 isoform 1	3713	gi|508701664|gb|EOX93560.1|Cell wall protein AWA1 isoform 1 [Theobroma cacao]	EOX93560	0	85	1165.98	891	764
Gorai.001G098400.3	a	0.43735	4.09064	3.47348	2.24108	2.82476	1.71516	3.38181	2.2846	1.88153	2.01469	1.44874	AT3G07660.1	AT3G07660		Kinase-related protein of unknown function (DUF1296)	cell wall protein awa1 isoform 1	3696	gi|508701664|gb|EOX93560.1|Cell wall protein AWA1 isoform 1 [Theobroma cacao]	EOX93560	0	85	1159.82	891	762
Gorai.001G099000.1	a	0.715705	3.52661	2.39728	1.53091	2.20121	1.93599	4.40086	3.07524	2.30251	2.64402	3.56661	AT2G05250.1	AT2G05250		DNAJ heat shock N-terminal domain-containing protein	curved dna-binding protein	2816	gi|508701584|gb|EOX93480.1|DNAJ heat shock N-terminal domain-containing protein isoform 1 [Theobroma cacao] >gi|508701585|gb|EOX93481.1| DNAJ heat shock N-terminal domain-containing protein isoform 1 [Theobroma cacao]	EOX93480	0	87	1080.09	699	610
Gorai.001G099400.2	a	0.578884	4.17066	3.63471	3.12119	3.29699	2.68275	3.36023	2.84576	2.56515	3.03845	2.40567	AT5G48160.1	AT5G48160	OBE2	Protein of unknown function (DUF1423)	potyvirus vpg interacting protein	2148	gi|508701558|gb|EOX93454.1|Oberon 2 isoform 1 [Theobroma cacao] >gi|508701559|gb|EOX93455.1| Oberon 2 isoform 1 [Theobroma cacao]	EOX93454	0	91	988.793	588	538
Gorai.001G104200.1	a	0.574573	2.48687	1.67104	1.11961	1.29995	0.437839	2.03684	1.32149	1.11857	1.45716	0.506977					NA	NA	NA	NA	NA	NA	NA	NA	NA
Gorai.001G105300.1	a	0.659618	3.54814	3.18963	2.6682	2.8642	2.83783	3.29834	3.00981	3.1367	2.94996	3.42493	AT3G45630.1	AT3G45630		RNA binding (RRM/RBD/RNP motifs) family protein	ccr4-not transcription complex subunit	3988	gi|508787012|gb|EOY34268.1|RNA binding family protein, putative isoform 1 [Theobroma cacao]	EOY34268	0	86	1552.73	1045	903
Gorai.001G105300.2	a	0.746614	3.74624	3.30344	2.69211	3.02518	2.65723	3.57304	3.11023	3.1907	3.18511	3.61004	AT3G45630.1	AT3G45630		RNA binding (RRM/RBD/RNP motifs) family protein	ccr4-not transcription complex subunit	3896	gi|508787012|gb|EOY34268.1|RNA binding family protein, putative isoform 1 [Theobroma cacao]	EOY34268	0	86	1557.35	1045	905
Gorai.001G105300.3	a	0.605292	3.36493	3.00089	2.38729	2.84118	2.58736	3.34631	2.99049	2.98598	2.89161	3.18105	AT3G45630.1	AT3G45630		RNA binding (RRM/RBD/RNP motifs) family protein	ccr4-not transcription complex subunit	3896	gi|508787012|gb|EOY34268.1|RNA binding family protein, putative isoform 1 [Theobroma cacao]	EOY34268	0	86	1548.87	1046	903
Gorai.001G105300.4	a	0.567261	2.81967	2.63185	2.10599	2.37037	2.23214	2.8141	2.44355	2.55196	2.63882	2.77766	AT5G60170.1	AT5G60170		RNA binding (RRM/RBD/RNP motifs) family protein	ccr4-not transcription complex subunit	4269	gi|508787014|gb|EOY34270.1|RNA binding family protein, putative isoform 3 [Theobroma cacao] >gi|508787015|gb|EOY34271.1| RNA binding family protein, putative isoform 3 [Theobroma cacao]	EOY34270	0	84	1221.84	883	745
Gorai.001G105300.5	a	0.610035	3.14071	2.8293	2.34949	2.58612	2.57361	3.23435	2.71725	2.81665	2.70163	3.04479	AT3G45630.1	AT3G45630		RNA binding (RRM/RBD/RNP motifs) family protein	ccr4-not transcription complex subunit	3764	gi|508787014|gb|EOY34270.1|RNA binding family protein, putative isoform 3 [Theobroma cacao] >gi|508787015|gb|EOY34271.1| RNA binding family protein, putative isoform 3 [Theobroma cacao]	EOY34270	0	85	1400.57	982	838
Gorai.001G105300.6	a	0.444	2.79871	2.74777	2.03124	2.26619	2.22251	2.6443	2.51085	2.44817	2.30125	2.94472	AT3G45630.1	AT3G45630		RNA binding (RRM/RBD/RNP motifs) family protein	ccr4-not transcription complex subunit	2840	gi|508787012|gb|EOY34268.1|RNA binding family protein, putative isoform 1 [Theobroma cacao]	EOY34268	0	86	1190.25	795	684
Gorai.001G105300.7	a	0.708284	3.30903	2.87139	2.33698	2.56229	2.49335	3.34679	2.83679	2.79565	2.89247	3.42721	AT3G45630.1	AT3G45630		RNA binding (RRM/RBD/RNP motifs) family protein	ccr4-not transcription complex subunit	3103	gi|508787014|gb|EOY34270.1|RNA binding family protein, putative isoform 3 [Theobroma cacao] >gi|508787015|gb|EOY34271.1| RNA binding family protein, putative isoform 3 [Theobroma cacao]	EOY34270	0	82	975.311	764	630
Gorai.001G107000.1	a	0.653153	10.3559	6.28799	5.20059	6.9554	6.05397	23.4791	14.2739	12.3698	14.3902	30.2833	AT3G46290.1	AT3G46290	HERK1	hercules receptor kinase 1	receptor-like protein kinase herk 1-like	3383	gi|508786935|gb|EOY34191.1|Kinase [Theobroma cacao]	EOY34191	0	91	1403.65	810	739
Gorai.001G107000.2	a	0.657967	10.3346	6.05842	5.14829	6.84548	5.8149	23.3098	14.4994	12.6613	14.2612	29.8067	AT3G46290.1	AT3G46290	HERK1	hercules receptor kinase 1	receptor-like protein kinase herk 1-like	3364	gi|508786935|gb|EOY34191.1|Kinase [Theobroma cacao]	EOY34191	0	91	1403.65	810	739
Gorai.001G107200.1	a	0.778471	2.21975	1.32639	0.290879	0.843094	0.0205408	0.165556	0.370564	0.21873	0.397794	0.0150318	AT1G07710.1	AT1G07710		Ankyrin repeat family protein	ankyrin repeat-containing protein at5g02620-like	2196	gi|508786914|gb|EOY34170.1|Ankyrin repeat family protein isoform 1 [Theobroma cacao] >gi|508786915|gb|EOY34171.1| Ankyrin repeat family protein isoform 1 [Theobroma cacao]	EOY34170	0	88	838.18	571	505
Gorai.001G107200.2	a	0.711251	2.62722	1.65051	0.359178	1.04624	0.0195839	0.175265	0.376912	0.25685	0.367933	0.0242874	AT1G07710.1	AT1G07710		Ankyrin repeat family protein	ankyrin repeat-containing protein at5g02620-like	2115	gi|508786914|gb|EOY34170.1|Ankyrin repeat family protein isoform 1 [Theobroma cacao] >gi|508786915|gb|EOY34171.1| Ankyrin repeat family protein isoform 1 [Theobroma cacao]	EOY34170	0	92	854.358	544	505
Gorai.001G108300.1	a	0.705033	10.6351	4.81857	5.01721	5.31041	3.1958	6.83834	5.20055	4.46944	5.57431	1.86613	AT3G45980.1	AT3G45980	H2B,HTB9	Histone superfamily protein	probable histone -like	1112	gi|470116874|ref|XP_004294598.1|PREDICTED: probable histone H2B.1-like isoform 2 [Fragaria vesca subsp. vesca]	XP_004294598	2.72e-57	97	193.356	106	103
Gorai.001G109500.1	a	0.522014	8.54768	7.23523	7.06884	7.43054	6.24706	11.2208	9.90602	8.31333	9.25852	5.55729	AT3G46510.1	AT3G46510	ATPUB13,PUB13	plant U-box 13	u-box domain-containing protein 13-like	2650	gi|508786811|gb|EOY34067.1|Plant U-box 13 isoform 2 [Theobroma cacao]	EOY34067	0	95	1189.1	632	605
Gorai.001G110500.1	a	0.555865	14.6434	11.699	3.30753	6.49866	2.60438	22.2359	14.7854	5.4505	9.4797	1.37008	AT3G46550.1	AT3G46550	SOS5	Fasciclin-like arabinogalactan family protein	fasciclin-like arabinogalactan protein 4-like	1673	gi|157273652|gb|ABV27480.1|fasciclin-like arabinogalactan protein 9 [Gossypium hirsutum]	ABV27480	0	99	721.85	388	386
Gorai.001G112100.1	a	0.419533	2.74973	0.977846	1.12679	0.815178	1.58401	0.798674	0.402791	1.29899	1.12889	0.736301	AT2G29180.1	AT2G29180			Uncharacterized protein TCM_041793	1007	gi|508786716|gb|EOY33972.1|Uncharacterized protein TCM_041793 [Theobroma cacao]	EOY33972	2.12e-36	87	139.428	115	101
Gorai.001G112300.1	a	0.906337	6.48148	4.11107	2.75294	3.2957	2.58838	4.96654	3.24408	2.90578	3.44954	2.38501	AT3G46740.1	AT3G46740	MAR1,TOC75-III	translocon at the outer envelope membrane of chloroplasts 75-III	protein toc75- chloroplastic-like	2857	gi|508786709|gb|EOY33965.1|Translocon at the outer envelope membrane of chloroplasts 75-III [Theobroma cacao]	EOY33965	0	98	1375.53	691	682
Gorai.001G113600.1	a	0.536011	2.24476	1.37354	1.20147	1.31855	0.53614	1.65387	1.50957	1.5132	1.58582	0.822022	AT5G37290.1	AT5G37290		ARM repeat superfamily protein	armadillo repeat-containing protein 7-like	1319	gi|508786639|gb|EOY33895.1|ARM repeat superfamily protein isoform 1 [Theobroma cacao]	EOY33895	8.31e-112	97	337.806	175	170
Gorai.001G114700.1	a	0.836805	4.49286	3.52252	3.34883	3.34438	2.93083	3.35584	2.4393	2.06475	2.18979	1.49412	AT1G04635.1	AT1G04635	EMB1687	ribonuclease P family protein / Rpp14 family protein	ribonuclease p family protein rpp14 family protein isoform 1	1905	gi|508713332|gb|EOY05229.1|Ribonuclease P family protein / Rpp14 family protein isoform 1 [Theobroma cacao] >gi|508713333|gb|EOY05230.1| Ribonuclease P family protein / Rpp14 family protein isoform 1 [Theobroma cacao] >gi|508713334|gb|EOY05231.1| Ribonuclease P family protein / Rpp14 family protein isoform 1 [Theobroma cacao] >gi|508713335|gb|EOY05232.1| Ribonuclease P family protein / Rpp14 fami…	EOY05229	2.62e-91	95	290.426	154	147
Gorai.001G117500.1	a	0.587771	8.01687	6.47034	5.44534	5.86743	4.22172	8.35302	6.23329	5.01606	5.64066	3.12692	AT2G27980.1	AT2G27980		Acyl-CoA N-acyltransferase with RING/FYVE/PHD-type zinc finger domain	protein binding	3570	gi|508786411|gb|EOY33667.1|Acyl-CoA N-acyltransferase with RING/FYVE/PHD-type zinc finger domain, putative [Theobroma cacao]	EOY33667	0	85	1390.56	977	832
Gorai.001G118900.1	a	0.613431	29.7105	23.2717	20.9491	20.5791	15.5275	39.0464	33.2607	37.0509	35.936	13.3918	AT1G08200.1	AT1G08200	AXS2	UDP-D-apiose/UDP-D-xylose synthase 2	bifunctional polymyxin resistance	1779	gi|508786348|gb|EOY33604.1|UDP-D-apiose/UDP-D-xylose synthase 2 [Theobroma cacao]	EOY33604	0	96	790.801	402	389
Gorai.001G118900.2	a	0.586739	26.0417	19.5715	18.842	18.5817	13.8815	34.5647	27.6239	32.5632	32.2365	11.5922	AT1G08200.1	AT1G08200	AXS2	UDP-D-apiose/UDP-D-xylose synthase 2	bifunctional polymyxin resistance	1716	gi|508786348|gb|EOY33604.1|UDP-D-apiose/UDP-D-xylose synthase 2 [Theobroma cacao]	EOY33604	0	96	785.793	402	388
Gorai.001G118900.3	a	0.429418	24.7795	18.8911	18.128	18.1205	12.6124	32.458	28.3255	31.6571	31.1613	11.4722	AT1G08200.1	AT1G08200	AXS2	UDP-D-apiose/UDP-D-xylose synthase 2	bifunctional polymyxin resistance	1653	gi|508786348|gb|EOY33604.1|UDP-D-apiose/UDP-D-xylose synthase 2 [Theobroma cacao]	EOY33604	0	91	736.487	402	368
Gorai.001G119500.1	a	0.712215	2.98663	2.33578	1.93068	2.20953	2.14908	1.8499	1.51825	1.40266	1.58048	1.511	AT5G22640.1	AT5G22640	emb1211	MORN (Membrane Occupation and Recognition Nexus) repeat-containing protein	morn (membrane occupation and recognition nexus) repeat-containing protein	3110	gi|508786311|gb|EOY33567.1|MORN repeat-containing protein isoform 1 [Theobroma cacao]	EOY33567	0	89	1188.71	816	730
Gorai.001G119800.1	a	0.787581	6.86175	1.6244	1.06699	1.32062	0.199192	7.84077	1.80911	1.77618	1.66447	0.207657	AT2G27810.1	AT2G27810	ATNAT12,NAT12	nucleobase-ascorbate transporter 12	nucleobase-ascorbate transporter 12-like	2979	gi|508786299|gb|EOY33555.1|Nucleobase-ascorbate transporter 12 isoform 1 [Theobroma cacao]	EOY33555	0	94	1209.9	678	643
Gorai.001G119800.2	a	0.798627	5.79717	1.44071	0.950273	1.2052	0.169915	6.84635	1.52878	1.37413	1.38152	0.218922	AT2G27810.1	AT2G27810	ATNAT12,NAT12	nucleobase-ascorbate transporter 12	nucleobase-ascorbate transporter 12-like	2645	gi|508786299|gb|EOY33555.1|Nucleobase-ascorbate transporter 12 isoform 1 [Theobroma cacao]	EOY33555	0	90	1115.52	678	613
Gorai.001G120700.1	a	0.630208	2.99657	2.65671	2.21899	2.45128	2.43605	2.183	1.95677	2.21742	2.21255	1.8577	AT3G44600.1	AT3G44600	CYP71	cyclophilin71	peptidylprolyl isomerase domain and wd repeat-containing protein 1-like	2329	gi|508786249|gb|EOY33505.1|Peptidylprolyl isomerase domain and WD repeat-containing protein 1 isoform 1 [Theobroma cacao]	EOY33505	0	97	1172.53	623	610
Gorai.001G120700.2	a	0.541772	2.97706	2.63004	2.27414	2.30057	2.49601	2.29586	1.92225	2.06826	2.08261	1.99249	AT3G44600.1	AT3G44600	CYP71	cyclophilin71	peptidylprolyl isomerase domain and wd repeat-containing protein 1-like	2455	gi|508786249|gb|EOY33505.1|Peptidylprolyl isomerase domain and WD repeat-containing protein 1 isoform 1 [Theobroma cacao]	EOY33505	0	97	1170.22	623	610
Gorai.001G120700.3	a	0.766382	2.75362	2.30197	2.00502	2.18868	2.11734	2.1451	1.79981	1.98705	2.09455	1.52503	AT3G44600.1	AT3G44600	CYP71	cyclophilin71	peptidylprolyl isomerase domain and wd repeat-containing protein 1-like	2287	gi|508786250|gb|EOY33506.1|Cyclophilin71 isoform 2 [Theobroma cacao]	EOY33506	0	98	999.194	514	506
Gorai.001G121200.1	a	0.687585	24.805	11.8995	8.67787	11.3249	0.816669	79.7715	28.3622	14.1112	22.5746	0.470358	AT4G33790.1	AT4G33790	CER4,FAR3,G7	Jojoba acyl CoA reductase-related male sterility protein	fatty acyl- reductase 3-like	2519	gi|508786226|gb|EOY33482.1|Jojoba acyl CoA reductase-related male sterility protein [Theobroma cacao]	EOY33482	0	92	776.548	489	450
Gorai.001G121200.2	a	0.589397	22.9227	11.4382	8.6208	10.9437	0.660373	71.8341	26.0218	13.7519	21.018	0.496781	AT4G33790.1	AT4G33790	CER4,FAR3,G7	Jojoba acyl CoA reductase-related male sterility protein	fatty acyl- reductase 3-like	2478	gi|508786226|gb|EOY33482.1|Jojoba acyl CoA reductase-related male sterility protein [Theobroma cacao]	EOY33482	0	91	763.837	489	446
Gorai.001G121200.3	a	0.805513	21.085	8.10135	6.03857	8.14249	0.430911	69.1874	22.9106	11.2177	18.0574	0.356898	AT4G33790.1	AT4G33790	CER4,FAR3,G7	Jojoba acyl CoA reductase-related male sterility protein	fatty acyl- reductase 3-like	2447	gi|508786226|gb|EOY33482.1|Jojoba acyl CoA reductase-related male sterility protein [Theobroma cacao]	EOY33482	0	92	623.624	393	362
Gorai.001G123300.1	a	0.92876	2.65463	1.62373	0.876216	1.34196	0.744582	2.33104	0.876641	0.665912	0.873171	0.691012	AT3G11590.1	AT3G11590			protein	2547	gi|508786108|gb|EOY33364.1|Uncharacterized protein TCM_041341 [Theobroma cacao]	EOY33364	0	85	962.214	659	564
Gorai.001G123300.2	a	0.93057	2.40951	1.45053	0.787109	1.2357	0.592305	2.10272	0.783808	0.584169	0.839173	0.551845	AT3G11590.1	AT3G11590			protein	2531	gi|508786108|gb|EOY33364.1|Uncharacterized protein TCM_041341 [Theobroma cacao]	EOY33364	0	87	787.334	509	445
Gorai.001G123700.1	a	0.786518	156.274	30.7503	2.9518	16.4366	0.376602	85.5133	15.4612	2.44483	8.48197	0.120593	AT5G04820.1	AT5G04820	ATOFP13,OFP13	ovate family protein 13	protein	594	gi|508786085|gb|EOY33341.1|Uncharacterized protein TCM_041298 [Theobroma cacao]	EOY33341	1.41e-77	86	244.202	172	149
Gorai.001G126400.1	a	0.707184	6.48238	4.27708	1.80305	2.732	0.505321	8.10263	2.67719	1.05046	1.76432	0.393632	AT3G11780.1	AT3G11780		MD-2-related lipid recognition domain-containing protein / ML domain-containing protein	phosphatidylglycerol phosphatidylinositol transfer protein	952	gi|508785997|gb|EOY33253.1|MD-2-related lipid recognition domain-containing protein / ML domain-containing protein, putative isoform 1 [Theobroma cacao]	EOY33253	1.42e-62	82	206.838	134	110
Gorai.001G126900.1	a	0.870985	2.67158	0.93711	0.385233	0.63828	0.234274	5.46759	1.34509	0.50645	0.781486	0.169622	AT1G08470.1	AT1G08470	SSL3	strictosidine synthase-like 3	adipocyte plasma membrane-associated	1648	gi|508785974|gb|EOY33230.1|Strictosidine synthase-like 3 [Theobroma cacao]	EOY33230	0	93	679.863	390	366
Gorai.001G128200.1	a	0.523858	4.30382	3.78231	2.42282	3.21005	2.35656	3.29849	2.34444	2.03597	2.22756	1.81924	AT5G17920.1	AT5G17920	ATCIMS,ATMETS,ATMS1	Cobalamin-independent synthase family protein	vitamin-b12 independent methionine 5-methyltetrahydropteroyltriglutamate-homocysteine	2777	gi|508785924|gb|EOY33180.1|Cobalamin-independent synthase family protein isoform 1 [Theobroma cacao]	EOY33180	0	94	1411.36	782	739
Gorai.001G128200.2	a	0.474716	3.4058	3.0214	1.89364	2.65137	1.90284	2.64359	1.98534	1.64711	1.87371	1.51955	AT5G17920.1	AT5G17920	ATCIMS,ATMETS,ATMS1	Cobalamin-independent synthase family protein	vitamin-b12 independent methionine 5-methyltetrahydropteroyltriglutamate-homocysteine	2568	gi|508785924|gb|EOY33180.1|Cobalamin-independent synthase family protein isoform 1 [Theobroma cacao]	EOY33180	0	94	1080.09	593	559
Gorai.001G128200.3	a	0.574194	3.92236	3.36122	2.03387	2.81485	2.10138	2.92712	2.07976	1.82529	2.16997	1.54575	AT5G17920.1	AT5G17920	ATCIMS,ATMETS,ATMS1	Cobalamin-independent synthase family protein	vitamin-b12 independent methionine 5-methyltetrahydropteroyltriglutamate-homocysteine	2710	gi|508785924|gb|EOY33180.1|Cobalamin-independent synthase family protein isoform 1 [Theobroma cacao]	EOY33180	0	93	905.59	509	477
Gorai.001G129800.1	a	0.601447	8.83149	6.28982	5.49416	6.32313	6.40935	12.4023	8.90591	9.31562	9.69005	8.74517	AT5G60250.1	AT5G60250		zinc finger (C3HC4-type RING finger) family protein	zinc finger	2209	gi|508785846|gb|EOY33102.1|Zinc finger protein, putative isoform 1 [Theobroma cacao]	EOY33102	0	85	816.994	548	468
Gorai.001G130700.1	a	0.503787	348.529	281.825	176.604	212.989	117.545	260.241	158.205	141.445	153.206	109.544	AT1G07930.1	AT1G07930		GTP binding Elongation factor Tu family protein	elongation factor 1-	1865	gi|74486730|gb|ABA12218.1|translation elongation factor 1A-2 [Gossypium hirsutum]	ABA12218	0	100	895.19	436	436
Gorai.001G130700.2	a	0.548423	335.458	265.584	169.041	205.149	113.514	250.67	149.972	136.58	147.527	103.84	AT1G07930.1	AT1G07930		GTP binding Elongation factor Tu family protein	elongation factor 1-	1802	gi|74486730|gb|ABA12218.1|translation elongation factor 1A-2 [Gossypium hirsutum]	ABA12218	0	100	895.19	436	436
Gorai.001G131300.1	a	0.910879	5.39323	3.64168	3.11066	3.3369	2.37745	4.35827	2.64715	2.46876	2.93067	1.66666	AT1G07980.1	AT1G07980	NF-YC10	nuclear factor Y, subunit C10	dna polymerase epsilon	1246	gi|508785790|gb|EOY33046.1|Nuclear factor Y, putative [Theobroma cacao]	EOY33046	1.38e-46	81	170.244	153	125
Gorai.001G131300.2	a	0.772581	4.32683	2.77016	2.32233	2.8959	1.71738	2.99261	2.01194	1.98251	2.3427	1.36027	AT1G07980.1	AT1G07980	NF-YC10	nuclear factor Y, subunit C10	dna polymerase epsilon	1016	gi|508785790|gb|EOY33046.1|Nuclear factor Y, putative [Theobroma cacao]	EOY33046	3.55e-43	79	159.073	153	122
Gorai.001G131300.3	a	0.808699	3.7177	2.30106	2.09179	2.25136	1.4573	2.40598	1.69476	1.38812	1.64815	1.11572	AT1G07980.1	AT1G07980	NF-YC10	nuclear factor Y, subunit C10	dna polymerase epsilon	722	gi|508785790|gb|EOY33046.1|Nuclear factor Y, putative [Theobroma cacao]	EOY33046	2.01e-30	76	122.479	130	100
Gorai.001G131400.1	a	0.933506	3.19773	2.21496	1.5304	1.92762	1.22029	3.21325	1.98066	1.86967	1.89158	1.11454	AT5G18475.1	AT5G18475		Pentatricopeptide repeat (PPR) superfamily protein	pentatricopeptide repeat-containing protein at5g18475-like	1807	gi|508785788|gb|EOY33044.1|Pentatricopeptide repeat superfamily protein isoform 1 [Theobroma cacao] >gi|508785789|gb|EOY33045.1| Pentatricopeptide repeat superfamily protein isoform 1 [Theobroma cacao]	EOY33044	0	94	814.683	464	439
Gorai.001G131400.2	a	0.94809	2.87074	1.91989	1.37605	1.74586	1.0913	2.88903	1.74816	1.79079	1.73795	1.06823	AT5G18475.1	AT5G18475		Pentatricopeptide repeat (PPR) superfamily protein	pentatricopeptide repeat-containing protein	1800	gi|508785788|gb|EOY33044.1|Pentatricopeptide repeat superfamily protein isoform 1 [Theobroma cacao] >gi|508785789|gb|EOY33045.1| Pentatricopeptide repeat superfamily protein isoform 1 [Theobroma cacao]	EOY33044	0	92	568.155	339	315
Gorai.001G131400.3	a	0.773592	2.2697	1.5086	1.22668	1.44168	0.812547	2.25059	1.43305	1.5362	1.67046	0.802261	AT5G18475.1	AT5G18475		Pentatricopeptide repeat (PPR) superfamily protein	pentatricopeptide repeat-containing protein	1502	gi|508785788|gb|EOY33044.1|Pentatricopeptide repeat superfamily protein isoform 1 [Theobroma cacao] >gi|508785789|gb|EOY33045.1| Pentatricopeptide repeat superfamily protein isoform 1 [Theobroma cacao]	EOY33044	6.8e-163	92	483.797	269	250
Gorai.001G132700.1	a	0.732712	2.45175	1.63285	1.23103	1.68199	0.942391	2.27787	1.91968	1.76289	1.93115	1.30385	AT1G31790.1	AT1G31790		Tetratricopeptide repeat (TPR)-like superfamily protein	pentatricopeptide repeat-containing protein	1194	gi|508785714|gb|EOY32970.1|Pentatricopeptide repeat-containing protein, putative [Theobroma cacao]	EOY32970	0	84	584.719	404	340
Gorai.001G134900.1	a	0.651292	200.26	101.747	31.5953	61.157	74.4422	68.0054	25.0283	25.4501	44.2072	5.89675	AT5G07990.1	AT5G07990	CYP75B1,D501,TT7	Cytochrome P450 superfamily protein	flavonoid 3 -hydroxylase	1987	gi|30421433|gb|AAP31058.1|flavonoid 3',5'-hydroxylase [Gossypium hirsutum]	AAP31058	0	99	1050.43	510	509
Gorai.001G135400.1	a	0.513972	9.16895	5.67833	4.40236	5.10481	1.57795	6.94096	4.45116	4.25671	4.71183	1.82263	AT2G26810.3	AT2G26810		Putative methyltransferase family protein	methyltransferase family protein	1641	gi|508785597|gb|EOY32853.1|Methyltransferase family protein isoform 2 [Theobroma cacao]	EOY32853	4.82e-93	94	293.508	154	146
Gorai.001G135700.1	a	0.617623	2.40528	1.78266	0.93111	1.39742	0.612506	5.85941	3.5465	1.69701	2.87231	0.301948	AT1G34470.1	AT1G34470		Protein of unknown function (DUF803)	magnesium transporter nipa2-like	1853	gi|508785579|gb|EOY32835.1|Non-imprinted in Prader-Willi/Angelman syndrome region protein isoform 1 [Theobroma cacao]	EOY32835	0	93	555.444	347	326
Gorai.001G135700.4	a	0.87723	2.00412	1.27877	0.820592	1.10087	0.499381	4.35554	2.84555	1.53433	2.18455	0.36658	AT4G38730.1	AT4G38730		Protein of unknown function (DUF803)	magnesium transporter nipa2-like	2191	gi|508785579|gb|EOY32835.1|Non-imprinted in Prader-Willi/Angelman syndrome region protein isoform 1 [Theobroma cacao]	EOY32835	6e-164	93	488.419	285	266
Gorai.001G135700.5	a	0.742209	2.45378	1.63303	0.820658	1.26072	0.416646	5.35475	3.26165	1.61662	2.32465	0.350924	AT4G38730.1	AT4G38730		Protein of unknown function (DUF803)	magnesium transporter nipa2-like	1670	gi|508785579|gb|EOY32835.1|Non-imprinted in Prader-Willi/Angelman syndrome region protein isoform 1 [Theobroma cacao]	EOY32835	8.87e-165	86	484.182	347	299
Gorai.001G137600.2	a	0.600805	33.5291	29.3425	25.2429	26.6559	21.9417	40.889	34.6144	33.9695	34.1779	28.9333	AT5G12470.1	AT5G12470		Protein of unknown function (DUF3411)	protein	1661	gi|508785462|gb|EOY32718.1|Uncharacterized protein TCM_040745 [Theobroma cacao]	EOY32718	0	90	597.816	366	331
Gorai.001G137600.4	a	0.584912	25.0931	21.634	19.2666	19.7577	16.2685	29.3164	24.1232	24.7415	25.341	21.4139	AT5G12470.1	AT5G12470		Protein of unknown function (DUF3411)	protein	1609	gi|508785462|gb|EOY32718.1|Uncharacterized protein TCM_040745 [Theobroma cacao]	EOY32718	6.72e-160	86	381.719	258	223
Gorai.001G140300.1	a	0.684263	29.6772	21.9485	9.35763	14.7941	7.13983	57.3365	25.6778	13.0084	17.5727	51.8535	AT5G12950.1	AT5G12950		Putative glycosyl hydrolase of unknown function (DUF1680)	Glycosyl hydrolase of Uncharacterized protein function (DUF1680), putative isoform 1	3604	gi|508785320|gb|EOY32576.1|Glycosyl hydrolase of Uncharacterized protein function (DUF1680), putative isoform 1 [Theobroma cacao]	EOY32576	0	91	1519.98	862	792
Gorai.001G140300.2	a	0.677463	28.0821	20.8872	8.74499	13.7702	6.72562	54.0246	24.3594	12.3412	16.715	48.6341	AT5G12950.1	AT5G12950		Putative glycosyl hydrolase of unknown function (DUF1680)	protein	3709	gi|508785320|gb|EOY32576.1|Glycosyl hydrolase of Uncharacterized protein function (DUF1680), putative isoform 1 [Theobroma cacao]	EOY32576	0	92	1136.32	612	569
Gorai.001G140300.3	a	0.727101	23.8148	17.165	7.27825	11.5052	5.80418	45.1918	20.6821	10.622	14.1119	40.4698	AT5G12950.1	AT5G12950		Putative glycosyl hydrolase of unknown function (DUF1680)	Glycosyl hydrolase of Uncharacterized protein function (DUF1680), putative isoform 1	4117	gi|508785320|gb|EOY32576.1|Glycosyl hydrolase of Uncharacterized protein function (DUF1680), putative isoform 1 [Theobroma cacao]	EOY32576	0	92	924.08	533	491
Gorai.001G140300.4	a	0.690431	31.4583	23.0508	9.57404	15.749	7.45062	62.0969	28.1331	13.6824	18.957	55.2016	AT5G12950.1	AT5G12950		Putative glycosyl hydrolase of unknown function (DUF1680)	Glycosyl hydrolase of Uncharacterized protein function (DUF1680), putative isoform 1	2435	gi|508785320|gb|EOY32576.1|Glycosyl hydrolase of Uncharacterized protein function (DUF1680), putative isoform 1 [Theobroma cacao]	EOY32576	0	92	1221.07	691	640
Gorai.001G140300.5	a	0.681224	31.0707	22.9533	9.66312	15.6116	7.42228	61.0448	28.926	13.7323	18.6248	54.5425	AT5G12950.1	AT5G12950		Putative glycosyl hydrolase of unknown function (DUF1680)	Glycosyl hydrolase of Uncharacterized protein function (DUF1680), putative isoform 1	2442	gi|508785320|gb|EOY32576.1|Glycosyl hydrolase of Uncharacterized protein function (DUF1680), putative isoform 1 [Theobroma cacao]	EOY32576	0	92	1221.07	691	640
Gorai.001G144100.1	a	0.856604	5.40362	4.60817	3.86034	4.1033	3.58558	4.09544	3.63981	3.84841	3.82535	3.88262	AT2G47410.1	AT2G47410		WD40/YVTN repeat-like-containing domain;Bromodomain	wd40 domain-containing protein	5752	gi|508703355|gb|EOX95251.1|WD40/YVTN repeat-like-containing domain,Bromodomain isoform 1 [Theobroma cacao]	EOX95251	0	88	2598.93	1712	1517
Gorai.001G144500.1	a	0.437536	8.15692	5.98771	5.0813	5.85462	6.69601	5.93371	4.41098	5.23736	5.06816	7.38613	AT1G02560.1	AT1G02560	CLPP5,NCLPP1,NCLPP5	nuclear encoded CLP protease 5	atp-dependent clp protease proteolytic subunit	1390	gi|508703379|gb|EOX95275.1|Nuclear encoded CLP protease 5 isoform 3 [Theobroma cacao] >gi|508703380|gb|EOX95276.1| Nuclear encoded CLP protease 5 isoform 3 [Theobroma cacao]	EOX95275	0	94	529.25	275	261
Gorai.001G144500.2	a	0.375137	5.13401	3.5165	3.17355	3.66403	4.33233	3.8648	2.64986	3.30777	3.43015	4.65955	AT1G02560.1	AT1G02560	CLPP5,NCLPP1,NCLPP5	nuclear encoded CLP protease 5	atp-dependent clp protease proteolytic subunit	1423	gi|508703379|gb|EOX95275.1|Nuclear encoded CLP protease 5 isoform 3 [Theobroma cacao] >gi|508703380|gb|EOX95276.1| Nuclear encoded CLP protease 5 isoform 3 [Theobroma cacao]	EOX95275	4.18e-143	92	329.717	177	164
Gorai.001G144700.2	a	0.816143	3.04452	2.38405	2.08987	2.16784	1.69008	3.20238	2.27662	2.25319	2.40882	1.5516	AT4G02010.1	AT4G02010		Protein kinase superfamily protein	receptor-like serine threonine-protein kinase ale2-like	2857	gi|508703387|gb|EOX95283.1|Kinase superfamily protein isoform 1 [Theobroma cacao]	EOX95283	0	85	1115.14	731	625
Gorai.001G144700.4	a	0.732678	3.07461	2.4647	2.04857	2.31703	1.70707	3.24474	2.61834	2.4684	2.53494	1.43107	AT4G02010.1	AT4G02010		Protein kinase superfamily protein	receptor-like serine threonine-protein kinase ale2-like	2899	gi|508703387|gb|EOX95283.1|Kinase superfamily protein isoform 1 [Theobroma cacao]	EOX95283	0	88	983.015	606	537
Gorai.001G145100.1	a	0.717378	2.82293	0.454571	0.21373	0.354132	0.153624	1.07299	0.0950904	0.062389	0.0385278	0.231032	AT2G36110.1	AT2G36110		Polynucleotidyl transferase, ribonuclease H-like superfamily protein	werner syndrome-like exonuclease-like	636	gi|508703429|gb|EOX95325.1|Uncharacterized protein TCM_004849 [Theobroma cacao]	EOX95325	3.58e-64	80	206.838	155	124
Gorai.001G145200.1	a	0.724512	35.7337	26.0969	11.5799	15.8355	10.0311	20.7629	7.34924	5.08094	4.65361	10.6722	AT2G47240.1	AT2G47240	CER8,LACS1	AMP-dependent synthetase and ligase family protein	long chain acyl- synthetase 1-like	2671	gi|508703450|gb|EOX95346.1|AMP-dependent synthetase and ligase family protein isoform 1 [Theobroma cacao] >gi|508703451|gb|EOX95347.1| AMP-dependent synthetase and ligase family protein isoform 1 [Theobroma cacao]	EOX95346	0	93	1150.19	667	624
Gorai.001G145200.10	a	0.700993	26.3482	19.6087	8.55958	11.7274	7.94121	15.378	5.22969	3.97387	3.18774	8.38779	AT2G47240.1	AT2G47240	CER8,LACS1	AMP-dependent synthetase and ligase family protein	long chain acyl- synthetase 1-like	2081	gi|508703450|gb|EOX95346.1|AMP-dependent synthetase and ligase family protein isoform 1 [Theobroma cacao] >gi|508703451|gb|EOX95347.1| AMP-dependent synthetase and ligase family protein isoform 1 [Theobroma cacao]	EOX95346	0	89	965.681	578	518
Gorai.001G145200.2	a	0.744256	30.5171	22.2804	10.4174	14.4652	9.41711	18.7847	6.47558	4.76173	3.97169	10.5871	AT2G47240.1	AT2G47240	CER8,LACS1	AMP-dependent synthetase and ligase family protein	long chain acyl- synthetase 1-like	2663	gi|508703450|gb|EOX95346.1|AMP-dependent synthetase and ligase family protein isoform 1 [Theobroma cacao] >gi|508703451|gb|EOX95347.1| AMP-dependent synthetase and ligase family protein isoform 1 [Theobroma cacao]	EOX95346	0	94	1157.9	662	624
Gorai.001G145200.3	a	0.707574	31.8294	23.8157	10.7648	15.0316	9.858	19.3297	6.85831	4.89109	4.58187	10.9892	AT2G47240.1	AT2G47240	CER8,LACS1	AMP-dependent synthetase and ligase family protein	long chain acyl- synthetase 1-like	2724	gi|508703450|gb|EOX95346.1|AMP-dependent synthetase and ligase family protein isoform 1 [Theobroma cacao] >gi|508703451|gb|EOX95347.1| AMP-dependent synthetase and ligase family protein isoform 1 [Theobroma cacao]	EOX95346	0	94	1157.9	662	624
Gorai.001G145200.4	a	0.774382	37.9738	26.6974	12.1233	16.9834	10.839	22.3315	7.74828	5.57954	4.93581	11.2117	AT2G47240.1	AT2G47240	CER8,LACS1	AMP-dependent synthetase and ligase family protein	long chain acyl- synthetase 1-like	2656	gi|508703450|gb|EOX95346.1|AMP-dependent synthetase and ligase family protein isoform 1 [Theobroma cacao] >gi|508703451|gb|EOX95347.1| AMP-dependent synthetase and ligase family protein isoform 1 [Theobroma cacao]	EOX95346	0	94	1157.9	662	624
Gorai.001G145200.5	a	0.746829	37.3826	27.0693	12.4904	17.15	10.97	22.7097	7.89341	5.51629	5.08921	11.5515	AT2G47240.1	AT2G47240	CER8,LACS1	AMP-dependent synthetase and ligase family protein	long chain acyl- synthetase 1-like	2595	gi|508703450|gb|EOX95346.1|AMP-dependent synthetase and ligase family protein isoform 1 [Theobroma cacao] >gi|508703451|gb|EOX95347.1| AMP-dependent synthetase and ligase family protein isoform 1 [Theobroma cacao]	EOX95346	0	94	1157.9	662	624
Gorai.001G145200.6	a	0.797486	33.0185	22.9636	10.8046	15.0617	9.2471	19.3021	6.74643	4.91265	4.3753	10.0598	AT2G47240.1	AT2G47240	CER8,LACS1	AMP-dependent synthetase and ligase family protein	long chain acyl- synthetase 1-like	2743	gi|508703450|gb|EOX95346.1|AMP-dependent synthetase and ligase family protein isoform 1 [Theobroma cacao] >gi|508703451|gb|EOX95347.1| AMP-dependent synthetase and ligase family protein isoform 1 [Theobroma cacao]	EOX95346	0	90	1140.95	691	624
Gorai.001G145200.7	a	0.8057	34.7953	23.7658	10.9557	15.1298	8.88625	20.5314	7.06729	5.07026	4.51797	9.92611	AT2G47240.1	AT2G47240	CER8,LACS1	AMP-dependent synthetase and ligase family protein	long chain acyl- synthetase 1-like	2149	gi|508703450|gb|EOX95346.1|AMP-dependent synthetase and ligase family protein isoform 1 [Theobroma cacao] >gi|508703451|gb|EOX95347.1| AMP-dependent synthetase and ligase family protein isoform 1 [Theobroma cacao]	EOX95346	9.51e-153	94	470.315	267	253
Gorai.001G145200.8	a	0.75692	33.415	24.1192	11.3973	15.6549	9.55213	20.1064	7.30875	5.34635	4.62107	10.0622	AT2G47240.1	AT2G47240	CER8,LACS1	AMP-dependent synthetase and ligase family protein	long chain acyl- synthetase 1-like	2907	gi|508703450|gb|EOX95346.1|AMP-dependent synthetase and ligase family protein isoform 1 [Theobroma cacao] >gi|508703451|gb|EOX95347.1| AMP-dependent synthetase and ligase family protein isoform 1 [Theobroma cacao]	EOX95346	0	94	1157.9	662	624
Gorai.001G145200.9	a	0.7279	33.7141	24.8619	11.5588	15.694	10.2373	20.9022	7.03737	5.32066	4.90154	11.272	AT2G47240.1	AT2G47240	CER8,LACS1	AMP-dependent synthetase and ligase family protein	long chain acyl- synthetase 1-like	2489	gi|508703450|gb|EOX95346.1|AMP-dependent synthetase and ligase family protein isoform 1 [Theobroma cacao] >gi|508703451|gb|EOX95347.1| AMP-dependent synthetase and ligase family protein isoform 1 [Theobroma cacao]	EOX95346	0	94	1157.9	662	624
Gorai.001G150700.1	a	0.789587	2.66041	1.02667	0.293035	0.562325	0.446071	2.88031	0.99861	0.468526	0.636321	0.382688	AT2G46780.1	AT2G46780		RNA-binding (RRM/RBD/RNP motifs) family protein	rna-binding region-containing	2103	gi|508703697|gb|EOX95593.1|RNA-binding family protein isoform 1 [Theobroma cacao]	EOX95593	6.39e-136	90	414.075	243	220
Gorai.001G150700.2	a	0.842161	2.49392	0.932367	0.33665	0.596803	0.331806	2.96953	0.875822	0.410632	0.623225	0.391637	AT2G46780.1	AT2G46780		RNA-binding (RRM/RBD/RNP motifs) family protein	rna-binding region-containing	2275	gi|508703697|gb|EOX95593.1|RNA-binding family protein isoform 1 [Theobroma cacao]	EOX95593	1.3e-131	94	404.831	215	203
Gorai.001G150700.3	a	0.79903	2.92943	1.22058	0.448231	0.616216	0.503483	3.1824	1.011	0.505055	0.64774	0.53703	AT2G46780.1	AT2G46780		RNA-binding (RRM/RBD/RNP motifs) family protein	rna-binding region-containing	1864	gi|508703697|gb|EOX95593.1|RNA-binding family protein isoform 1 [Theobroma cacao]	EOX95593	4.77e-129	94	393.66	210	198
Gorai.001G152300.2	a	0.500593	11.0712	5.98197	5.12409	5.99233	1.26981	16.9662	10.2649	7.09963	8.71621	1.47761	AT5G53560.1	AT5G53560	ATB5-A,ATCB5-E,B5 #2,CB5-E	cytochrome B5 isoform E	cytochrome b5	666	gi|508703729|gb|EOX95625.1|Cytochrome B5, n2,ATCB5-E,CB5-E, putative [Theobroma cacao]	EOX95625	8.29e-58	85	190.274	135	116
Gorai.001G153000.1	a	0.960821	5.82212	2.36024	0.832124	1.59494	0.133092	4.52733	1.69578	1.19609	1.82107	0.231358	AT1G01225.1	AT1G01225		NC domain-containing protein-related	nc domain-containing protein	1644	gi|508703754|gb|EOX95650.1|NC domain-containing protein-related [Theobroma cacao]	EOX95650	1.3e-153	94	451.825	261	247
Gorai.001G153600.1	a	0.961478	9.72751	4.23003	2.02655	3.34363	0.217248	11.5099	3.05085	1.74826	2.43776	0.297109	AT4G10840.1	AT4G10840		Tetratricopeptide repeat (TPR)-like superfamily protein	nephrocystin-3-like	2700	gi|508703773|gb|EOX95669.1|Tetratricopeptide repeat (TPR)-like superfamily protein [Theobroma cacao]	EOX95669	0	93	962.6	577	538
Gorai.001G154000.1	a	0.3796	22.2636	22.277	17.9221	18.9979	17.47	17.4354	14.1634	14.4109	14.3893	16.9717	AT2G46520.1	AT2G46520		cellular apoptosis susceptibility protein, putative / importin-alpha re-exporter, putative	protein	3996	gi|508703785|gb|EOX95681.1|Cellular apoptosis susceptibility protein / importin-alpha re-exporter, putative isoform 1 [Theobroma cacao] >gi|508703786|gb|EOX95682.1| Cellular apoptosis susceptibility protein / importin-alpha re-exporter, putative isoform 1 [Theobroma cacao]	EOX95681	0	96	1807.34	977	939
Gorai.001G154000.2	a	0.405221	25.1164	25.092	20.1799	21.2695	20.0915	19.8655	15.8889	16.1672	16.3972	18.8235	AT2G46520.1	AT2G46520		cellular apoptosis susceptibility protein, putative / importin-alpha re-exporter, putative	protein	3632	gi|508703785|gb|EOX95681.1|Cellular apoptosis susceptibility protein / importin-alpha re-exporter, putative isoform 1 [Theobroma cacao] >gi|508703786|gb|EOX95682.1| Cellular apoptosis susceptibility protein / importin-alpha re-exporter, putative isoform 1 [Theobroma cacao]	EOX95681	0	96	1807.34	977	939
Gorai.001G156700.1	a	0.59489	6.77984	3.13349	3.06305	2.47496	3.0461	3.65144	1.20629	1.25494	1.26992	1.17502	AT3G61640.1	AT3G61640	AGP20,AtAGP20	arabinogalactan protein 20	arabinogalactan peptide 20-like	1774	gi|508703890|gb|EOX95786.1|Arabinogalactan protein 20 [Theobroma cacao]	EOX95786	1.1e-26	87	113.235	73	64
Gorai.001G158300.1	a	0.83117	7.78533	5.33041	4.28486	5.1198	3.13283	5.91072	4.33571	4.36247	4.8804	2.63695	AT4G01310.1	AT4G01310		Ribosomal L5P family protein	50s ribosomal protein chloroplastic-like	1151	gi|508703980|gb|EOX95876.1|Ribosomal L5P family protein [Theobroma cacao]	EOX95876	2.29e-155	94	449.899	248	234
Gorai.001G160400.1	a	0.364651	62.6667	63.1628	41.7088	36.914	34.0429	63.5618	49.5339	56.5805	60.0982	115.031					23s ribosomal rna	904	gi|358346026|ref|XP_003637074.1|Cell wall-associated hydrolase, partial [Medicago truncatula] >gi|355503009|gb|AES84212.1| Cell wall-associated hydrolase, partial [Medicago truncatula]	XP_003637074	1.44e-53	53	195.667	290	156
Gorai.001G168700.1	a	0.382212	2.76509	2.13275	1.41389	1.63923	2.28742	1.53838	1.5114	1.4929	1.60129	0.928898	AT2G46020.2	AT2G46020	ATBRM,BRM,CHA2,CHR2	transcription regulatory protein SNF2, putative	atp-dependent helicase brm-like	7079	gi|508704028|gb|EOX95924.1|Chromatin remodeling complex subunit [Theobroma cacao]	EOX95924	0	91	3590.82	2254	2062
Gorai.001G168700.2	a	0.364481	2.45914	1.89446	1.26782	1.47829	2.08383	1.39546	1.40694	1.39522	1.48701	0.850116	AT2G46020.2	AT2G46020	ATBRM,BRM,CHA2,CHR2	transcription regulatory protein SNF2, putative	atp-dependent helicase brm-like	7090	gi|508704028|gb|EOX95924.1|Chromatin remodeling complex subunit [Theobroma cacao]	EOX95924	0	90	3527.64	2254	2033
Gorai.001G168900.2	a	0.790904	2.25771	1.44808	1.11149	1.42321	1.21232	1.17328	0.942372	1.00075	1.16285	0.446335	AT4G00370.1	AT4G00370	ANTR2,PHT4;4	Major facilitator superfamily protein	probable anion transporter chloroplastic-like	2630	gi|508704039|gb|EOX95935.1|Major facilitator superfamily protein isoform 1 [Theobroma cacao]	EOX95935	0	93	1063.14	601	562
Gorai.001G168900.3	a	0.837846	2.07718	1.24778	1.06535	1.18958	0.987514	1.11888	0.802005	0.85309	1.1029	0.36565	AT4G00370.1	AT4G00370	ANTR2,PHT4;4	Major facilitator superfamily protein	probable anion transporter chloroplastic-like	2463	gi|508704039|gb|EOX95935.1|Major facilitator superfamily protein isoform 1 [Theobroma cacao]	EOX95935	0	93	1059.67	601	561
Gorai.001G170000.1	a	0.621838	4.23252	3.18026	2.17392	2.51226	1.36432	3.60522	3.04977	2.09927	2.60031	0.998924	AT3G42170.1	AT3G42170		BED zinc finger ;hAT family dimerisation domain	hat family dimerisation domain containing protein	1915	gi|222616325|gb|EEE52457.1|hypothetical protein OsJ_34617 [Oryza sativa Japonica Group]	EEE52457	8.01e-149	65	458.759	497	328
Gorai.001G171000.1	a	0.907441	2.85468	1.20415	0.276114	0.554803	0.0641797	3.52289	0.602822	0.304853	0.54415	0.0937591	AT4G00730.1	AT4G00730	AHDP,ANL2	Homeobox-leucine zipper family protein / lipid-binding START domain-containing protein	homeobox-leucine zipper protein anthocyaninless 2-like	3085	gi|508704173|gb|EOX96069.1|HD domain class transcription factor isoform 1 [Theobroma cacao]	EOX96069	0	90	1320.06	805	730
Gorai.001G171000.2	a	0.905183	2.95055	1.12195	0.300599	0.569428	0.0766927	3.52479	0.6615	0.356508	0.58604	0.0709634	AT4G00730.1	AT4G00730	AHDP,ANL2	Homeobox-leucine zipper family protein / lipid-binding START domain-containing protein	homeobox-leucine zipper protein anthocyaninless 2-like	3122	gi|508704173|gb|EOX96069.1|HD domain class transcription factor isoform 1 [Theobroma cacao]	EOX96069	0	90	1320.06	805	730
Gorai.001G171000.3	a	0.90163	2.51086	0.992901	0.244409	0.480763	0.0776783	2.90527	0.549517	0.259178	0.460132	0.0546376	AT4G00730.1	AT4G00730	AHDP,ANL2	Homeobox-leucine zipper family protein / lipid-binding START domain-containing protein	homeobox-leucine zipper protein anthocyaninless 2-like	3335	gi|508704173|gb|EOX96069.1|HD domain class transcription factor isoform 1 [Theobroma cacao]	EOX96069	0	92	1126.31	665	613
Gorai.001G171000.4	a	0.892807	2.57176	1.10919	0.24684	0.474825	0.0718826	2.92506	0.55769	0.29081	0.504019	0.053579	AT4G00730.1	AT4G00730	AHDP,ANL2	Homeobox-leucine zipper family protein / lipid-binding START domain-containing protein	homeobox-leucine zipper protein anthocyaninless 2-like	3196	gi|224130112|ref|XP_002320755.1|predicted protein [Populus trichocarpa] >gi|222861528|gb|EEE99070.1| predicted protein [Populus trichocarpa]	XP_002320755	0	88	873.233	550	486
Gorai.001G171000.5	a	0.904119	2.14224	0.863472	0.185669	0.385497	0.0277299	2.47122	0.458265	0.233272	0.361008	0.060136	AT4G00730.1	AT4G00730	AHDP,ANL2	Homeobox-leucine zipper family protein / lipid-binding START domain-containing protein	homeobox-leucine zipper protein anthocyaninless 2-like	3409	gi|508704175|gb|EOX96071.1|HD domain class transcription factor isoform 3, partial [Theobroma cacao]	EOX96071	0	90	922.539	548	498
Gorai.001G171000.6	a	0.858519	2.05476	0.747412	0.127475	0.252557	0.0212696	2.4788	0.42342	0.245128	0.384707	0.0433709	AT4G00730.1	AT4G00730	AHDP,ANL2	Homeobox-leucine zipper family protein / lipid-binding START domain-containing protein	homeobox-leucine zipper protein anthocyaninless 2-like	1592	gi|508704175|gb|EOX96071.1|HD domain class transcription factor isoform 3, partial [Theobroma cacao]	EOX96071	0	90	815.453	493	447
Gorai.001G171100.1	a	0.841079	4.72393	1.90787	0.16625	0.600601	0.130658	5.86605	0.886831	0.436139	0.831974	0.0668364					NA	NA	NA	NA	NA	NA	NA	NA	NA
Gorai.001G172700.1	a	0.447255	3.89644	2.87488	2.91596	2.67709	1.92911	4.99474	2.84479	3.08776	2.49174	3.64899	AT1G01910.1	AT1G01910		P-loop containing nucleoside triphosphate hydrolases superfamily protein	atpase asna1 homolog	1655	gi|508704220|gb|EOX96116.1|P-loop containing nucleoside triphosphate hydrolases superfamily protein isoform 1 [Theobroma cacao]	EOX96116	0	95	588.956	336	322
Gorai.001G174000.1	a	0.68896	3.94319	3.154	2.28799	2.56027	1.77233	4.05641	2.29008	2.32176	2.49506	0.999142	AT2G45400.1	AT2G45400	BEN1	NAD(P)-binding Rossmann-fold superfamily protein	dihydroflavonol-4-reductase	2072	gi|508704321|gb|EOX96217.1|NAD(P)-binding Rossmann-fold superfamily protein isoform 1 [Theobroma cacao]	EOX96217	2.02e-151	80	453.751	329	265
Gorai.001G174000.2	a	0.518474	4.22432	3.34477	2.52138	2.91512	1.81222	4.09002	2.37433	2.516	2.58279	1.21812	AT2G45400.1	AT2G45400	BEN1	NAD(P)-binding Rossmann-fold superfamily protein	dihydroflavonol-4-reductase	1572	gi|508704321|gb|EOX96217.1|NAD(P)-binding Rossmann-fold superfamily protein isoform 1 [Theobroma cacao]	EOX96217	5.39e-152	79	449.514	334	265
Gorai.001G174000.3	a	0.584231	4.04835	3.16534	2.47996	2.60332	1.70144	4.57869	2.36976	2.36848	2.64471	1.17383	AT2G45400.1	AT2G45400	BEN1	NAD(P)-binding Rossmann-fold superfamily protein	nad-dependent epimerase dehydratase	1545	gi|508704322|gb|EOX96218.1|NAD(P)-binding Rossmann-fold superfamily protein isoform 2, partial [Theobroma cacao]	EOX96218	6.43e-127	79	383.259	288	230
Gorai.001G174400.1	a	0.808552	18.3581	12.8205	11.492	11.7349	11.0073	16.7942	10.0776	9.95448	9.29542	7.37142	AT2G45300.1	AT2G45300		RNA 3\'-terminal phosphate cyclase/enolpyruvate transferase, alpha/beta	5-enolpyruvylshikimate-3-phosphate synthase	2219	gi|508704348|gb|EOX96244.1|RNA 3'-terminal phosphate cyclase/enolpyruvate transferase, alpha/beta isoform 1 [Theobroma cacao]	EOX96244	0	93	877.47	521	489
Gorai.001G174400.2	a	0.797022	14.0039	9.76562	8.84955	9.0233	8.49867	12.2306	7.44658	7.53018	7.22657	5.36499	AT2G45300.1	AT2G45300		RNA 3\'-terminal phosphate cyclase/enolpyruvate transferase, alpha/beta	5-enolpyruvylshikimate-3-phosphate synthase	2463	gi|508704349|gb|EOX96245.1|RNA 3'-terminal phosphate cyclase/enolpyruvate transferase, alpha/beta isoform 2 [Theobroma cacao]	EOX96245	0	92	554.673	358	331
Gorai.001G175100.1	a	0.686089	3.75035	2.7157	2.50501	2.83425	2.01808	3.71002	2.76511	3.19496	3.02425	2.84084	AT5G61190.1	AT5G61190		putative endonuclease or glycosyl hydrolase with C2H2-type zinc finger domain	Uncharacterized protein TCM_005599	2397	gi|508704432|gb|EOX96328.1|Uncharacterized protein TCM_005599 [Theobroma cacao]	EOX96328	0	74	556.214	540	400
Gorai.001G175100.2	a	0.69801	3.40685	2.48772	2.3481	2.51359	1.84493	3.40171	2.5764	2.90903	2.88659	2.58036	AT5G61190.1	AT5G61190		putative endonuclease or glycosyl hydrolase with C2H2-type zinc finger domain	Uncharacterized protein TCM_005599	2452	gi|508704432|gb|EOX96328.1|Uncharacterized protein TCM_005599 [Theobroma cacao]	EOX96328	5.92e-168	77	515.383	432	335
Gorai.001G175200.1	a	0.379687	8.03393	5.7835	6.07817	6.25391	6.85388	6.78518	5.50133	6.07166	6.96984	6.8364	AT5G47490.1	AT5G47490		RGPR-related	dna-directed rna polymerase subunit beta	1887	gi|508704433|gb|EOX96329.1|RGPR-related, putative [Theobroma cacao]	EOX96329	5e-89	76	311.612	344	262
Gorai.001G175300.1	a	0.328961	5.96787	4.79591	4.36721	4.1413	5.40563	4.30444	3.69715	4.72359	4.41244	5.27259	AT5G47480.1	AT5G47480		RGPR-related	rgpr- isoform 1	2331	gi|508704433|gb|EOX96329.1|RGPR-related, putative [Theobroma cacao]	EOX96329	0	85	1061.6	754	641
Gorai.001G175600.3	a	0.309766	2.53593	2.28277	2.45597	2.29345	2.22522	1.79474	1.39577	1.69768	1.40038	2.38678	AT2G45060.1	AT2G45060		Uncharacterised conserved protein UCP022280	Uncharacterized protein isoform 2	1378	gi|508704450|gb|EOX96346.1|Uncharacterized protein isoform 2 [Theobroma cacao]	EOX96346	5.5e-34	88	138.658	86	76
Gorai.001G176000.1	a	0.761236	2.46102	0.730275	0.606902	0.432492	0.00920932	1.45951	1.03262	0.951462	0.858701	0.0778401	AT1G02065.1	AT1G02065	SPL8	squamosa promoter binding protein-like 8	squamosa promoter-binding-like protein 8-like	1885	gi|508704468|gb|EOX96364.1|Squamosa promoter binding protein-like 8 [Theobroma cacao]	EOX96364	2.76e-132	85	402.905	283	241
Gorai.001G176000.2	a	0.758699	2.47014	0.634472	0.541892	0.433253	0.0124785	1.38852	1.14128	0.979873	0.78422	0.0626941	AT1G02065.1	AT1G02065	SPL8	squamosa promoter binding protein-like 8	squamosa promoter-binding-like protein 8-like	1875	gi|508704468|gb|EOX96364.1|Squamosa promoter binding protein-like 8 [Theobroma cacao]	EOX96364	3.49e-132	85	402.519	283	241
Gorai.001G176000.3	a	0.775338	2.59171	0.761536	0.540147	0.360209	0.0128606	1.40365	1.15195	1.02709	0.840021	0.044264	AT1G02065.1	AT1G02065	SPL8	squamosa promoter binding protein-like 8	squamosa promoter-binding-like protein 8-like	1935	gi|508704468|gb|EOX96364.1|Squamosa promoter binding protein-like 8 [Theobroma cacao]	EOX96364	1.56e-132	85	404.06	283	241
Gorai.001G176000.4	a	0.752502	2.03761	0.615411	0.510835	0.332088	0.00617777	1.32	1.01564	0.870578	0.823803	0.0376981	AT1G02065.1	AT1G02065	SPL8	squamosa promoter binding protein-like 8	squamosa promoter-binding-like protein 8-like	1753	gi|508704468|gb|EOX96364.1|Squamosa promoter binding protein-like 8 [Theobroma cacao]	EOX96364	1.14e-125	76	384.415	314	241
Gorai.001G176000.5	a	0.766164	2.19119	0.613046	0.494844	0.362682	0.0045191	1.25236	1.15368	0.944749	0.838276	0.0478027	AT1G02065.1	AT1G02065	SPL8	squamosa promoter binding protein-like 8	squamosa promoter-binding-like protein 8-like	2127	gi|508704468|gb|EOX96364.1|Squamosa promoter binding protein-like 8 [Theobroma cacao]	EOX96364	6.51e-106	86	337.035	221	191
Gorai.001G179300.2	a	0.501361	2.2227	1.50112	1.25382	1.46082	0.713193	2.09972	1.67527	1.33765	1.67877	0.496883	AT4G28540.1	AT4G28540	CKL6,PAPK1	casein kinase I-like 6	casein kinase i isoform delta-like	2523	gi|508702498|gb|EOX94394.1|Casein kinase I-like 6 isoform 1 [Theobroma cacao]	EOX94394	0	96	790.03	458	440
Gorai.001G179900.1	a	0.421218	32.4887	24.8868	24.7498	24.92	18.0752	32.4959	17.5721	21.5721	20.5	20.7644	AT2G20420.1	AT2G20420		ATP citrate lyase (ACL) family protein	succinyl- ligase	1766	gi|508702480|gb|EOX94376.1|ATP citrate lyase (ACL) family protein [Theobroma cacao]	EOX94376	0	98	783.482	404	396
Gorai.001G180900.1	a	0.739532	11.668	7.39577	5.35994	7.34452	3.41822	15.4461	5.89556	7.53426	8.07326	3.39558	AT3G04400.1	AT3G04400	emb2171	Ribosomal protein L14p/L23e family protein	60s ribosomal protein l23	804	gi|351727781|ref|NP_001235125.1|uncharacterized protein LOC100306699 [Glycine max] >gi|356505056|ref|XP_003521308.1| PREDICTED: 60S ribosomal protein L23-like [Glycine max] >gi|356548091|ref|XP_003542437.1| PREDICTED: 60S ribosomal protein L23-like isoform 1 [Glycine max] >gi|356548093|ref|XP_003542438.1| PREDICTED: 60S ribosomal protein L23-like isoform 2 [Glycine max] >gi|356572286|ref|XP_00355…	NP_001235125	6.37e-85	100	261.536	129	129
Gorai.001G180900.2	a	0.748502	6.12003	3.84905	2.8809	3.91498	1.91908	8.88289	3.85299	4.61064	5.02111	1.89415	AT3G04400.1	AT3G04400	emb2171	Ribosomal protein L14p/L23e family protein	60s ribosomal protein l23	594	gi|351727781|ref|NP_001235125.1|uncharacterized protein LOC100306699 [Glycine max] >gi|356505056|ref|XP_003521308.1| PREDICTED: 60S ribosomal protein L23-like [Glycine max] >gi|356548091|ref|XP_003542437.1| PREDICTED: 60S ribosomal protein L23-like isoform 1 [Glycine max] >gi|356548093|ref|XP_003542438.1| PREDICTED: 60S ribosomal protein L23-like isoform 2 [Glycine max] >gi|356572286|ref|XP_00355…	NP_001235125	2.56e-65	100	208.764	102	102
Gorai.001G181000.1	a	0.622957	4.81839	1.52597	0.798324	1.26839	1.59145	4.71802	1.73715	1.82802	1.85936	2.95509	AT5G44000.1	AT5G44000		Glutathione S-transferase family protein	glutathionyl-hydroquinone reductase -like	1465	gi|508702444|gb|EOX94340.1|Glutathione S-transferase family protein [Theobroma cacao]	EOX94340	0	89	676.011	413	368
Gorai.001G182100.1	a	0.745734	4.11541	2.43735	1.36912	2.02576	0.402222	2.68048	2.40274	1.99962	2.13443	1.01671	AT4G28660.1	AT4G28660	PSB28	photosystem II reaction center PSB28 protein	photosystem ii reaction center psb28 chloroplastic-like	1088	gi|508702416|gb|EOX94312.1|Photosystem II reaction center PSB28 protein isoform 1 [Theobroma cacao] >gi|508702417|gb|EOX94313.1| Photosystem II reaction center PSB28 protein isoform 1 [Theobroma cacao]	EOX94312	6.78e-114	93	340.502	181	169
Gorai.001G183700.1	a	0.700617	16.6318	1.86689	0.356111	0.542024	0.0996236	39.808	1.66457	0.92177	1.42006	0.208885					NA	NA	NA	NA	NA	NA	NA	NA	NA
Gorai.001G185500.1	a	0.752322	2.91567	2.04979	1.92299	2.0243	1.9037	2.60329	2.00775	2.37661	2.33609	2.74589	AT3G24740.1	AT3G24740		Protein of unknown function (DUF1644)	b3 domain-containing transcription factor isoform 1	2089	gi|508702082|gb|EOX93978.1|B3 domain-containing transcription factor VAL3, putative isoform 1 [Theobroma cacao] >gi|508702083|gb|EOX93979.1| B3 domain-containing transcription factor VAL3, putative isoform 1 [Theobroma cacao]	EOX93978	0	90	539.265	335	302
Gorai.001G185500.2	a	0.74725	2.89384	2.47684	2.11702	2.11327	2.07198	2.85305	2.51862	2.56053	2.66288	3.20706	AT3G24740.1	AT3G24740		Protein of unknown function (DUF1644)	b3 domain-containing transcription factor isoform 1	2005	gi|508702082|gb|EOX93978.1|B3 domain-containing transcription factor VAL3, putative isoform 1 [Theobroma cacao] >gi|508702083|gb|EOX93979.1| B3 domain-containing transcription factor VAL3, putative isoform 1 [Theobroma cacao]	EOX93978	1.22e-168	82	499.204	335	275
Gorai.001G185500.3	a	0.815666	2.98124	2.23689	2.14849	2.2077	1.99311	2.76507	2.3306	2.61639	2.55464	3.06404	AT3G24740.1	AT3G24740		Protein of unknown function (DUF1644)	b3 domain-containing transcription factor isoform 1	1804	gi|508702082|gb|EOX93978.1|B3 domain-containing transcription factor VAL3, putative isoform 1 [Theobroma cacao] >gi|508702083|gb|EOX93979.1| B3 domain-containing transcription factor VAL3, putative isoform 1 [Theobroma cacao]	EOX93978	1.33e-169	82	499.204	335	275
Gorai.001G188000.1	a	0.834613	6.80472	5.49666	4.17045	4.91546	3.83154	5.97153	4.56496	4.4773	4.63941	3.67298	AT3G07140.1	AT3G07140		GPI transamidase component Gpi16 subunit family protein	gpi transamidase component pig-t-like	2232	gi|508701997|gb|EOX93893.1|GPI transamidase component Gpi16 subunit family protein isoform 1 [Theobroma cacao] >gi|508701998|gb|EOX93894.1| GPI transamidase component Gpi16 subunit family protein isoform 1 [Theobroma cacao] >gi|508701999|gb|EOX93895.1| GPI transamidase component Gpi16 subunit family protein isoform 1 [Theobroma cacao]	EOX93893	0	90	1058.13	653	590
Gorai.001G188000.2	a	0.800718	6.27338	5.16186	4.15477	4.88265	3.85767	5.61749	4.46853	4.42576	4.47377	3.51445	AT3G07140.1	AT3G07140		GPI transamidase component Gpi16 subunit family protein	gpi transamidase component pig-t-like	2507	gi|508701997|gb|EOX93893.1|GPI transamidase component Gpi16 subunit family protein isoform 1 [Theobroma cacao] >gi|508701998|gb|EOX93894.1| GPI transamidase component Gpi16 subunit family protein isoform 1 [Theobroma cacao] >gi|508701999|gb|EOX93895.1| GPI transamidase component Gpi16 subunit family protein isoform 1 [Theobroma cacao]	EOX93893	0	90	1058.13	653	590
Gorai.001G188000.3	a	0.766684	5.65928	4.63226	3.69331	4.31355	3.28338	5.12401	3.89082	3.83471	4.08105	3.03671	AT3G07140.1	AT3G07140		GPI transamidase component Gpi16 subunit family protein	gpi transamidase component pig-t-like	2334	gi|508701997|gb|EOX93893.1|GPI transamidase component Gpi16 subunit family protein isoform 1 [Theobroma cacao] >gi|508701998|gb|EOX93894.1| GPI transamidase component Gpi16 subunit family protein isoform 1 [Theobroma cacao] >gi|508701999|gb|EOX93895.1| GPI transamidase component Gpi16 subunit family protein isoform 1 [Theobroma cacao]	EOX93893	0	86	996.882	653	565
Gorai.001G188500.1	a	0.470313	4.89072	4.23253	3.15036	3.70994	2.65407	4.71645	3.07311	2.69389	3.11394	1.46347	AT3G25140.1	AT3G25140	GAUT8,QUA1	Nucleotide-diphospho-sugar transferases superfamily protein	galacturonosyltransferase 8-like	3188	gi|508701955|gb|EOX93851.1|Nucleotide-diphospho-sugar transferases superfamily protein [Theobroma cacao]	EOX93851	0	97	1017.68	562	548
Gorai.001G188500.2	a	0.563743	4.75414	3.95195	3.08069	3.451	2.45993	4.62264	2.90064	2.64065	3.01877	1.49198	AT3G25140.1	AT3G25140	GAUT8,QUA1	Nucleotide-diphospho-sugar transferases superfamily protein	galacturonosyltransferase 8-like	3186	gi|508701955|gb|EOX93851.1|Nucleotide-diphospho-sugar transferases superfamily protein [Theobroma cacao]	EOX93851	0	97	1019.22	562	548
Gorai.001G190400.1	a	0.952206	30.1024	23.6383	19.6077	22.2848	18.1939	30.5027	23.7055	23.1568	22.7965	25.8822	AT2G04280.1	AT2G04280			uncharacterized loc101217823	2731	gi|508701669|gb|EOX93565.1|Uncharacterized protein TCM_002454 [Theobroma cacao]	EOX93565	0	96	1097.42	569	548
Gorai.001G190800.1	a	0.533085	2.37829	1.56696	1.38413	1.65983	0.880952	2.52909	1.67849	2.1624	1.98835	1.54867	AT3G13224.2	AT3G13224		RNA-binding (RRM/RBD/RNP motifs) family protein	rna-binding family protein isoform 1	394	gi|508701657|gb|EOX93553.1|RNA-binding family protein isoform 1 [Theobroma cacao] >gi|508701658|gb|EOX93554.1| RNA-binding family protein isoform 1 [Theobroma cacao] >gi|508701659|gb|EOX93555.1| RNA-binding family protein isoform 1 [Theobroma cacao] >gi|508701660|gb|EOX93556.1| RNA-binding family protein isoform 1 [Theobroma cacao]	EOX93553	1.26e-47	96	166.777	86	83
Gorai.001G191500.1	a	0.697974	2.91473	1.9544	1.27	1.83205	0.823101	7.13465	4.36626	2.26369	3.46031	0.571426	AT1G71900.1	AT1G71900		Protein of unknown function (DUF803)	magnesium transporter nipa2-like	1174	gi|508785579|gb|EOY32835.1|Non-imprinted in Prader-Willi/Angelman syndrome region protein isoform 1 [Theobroma cacao]	EOY32835	1.47e-69	92	223.402	141	131
Gorai.001G191500.2	a	0.820904	2.41169	1.45399	0.887821	1.4215	0.616364	5.51712	3.44914	1.66277	2.72551	0.41997	AT1G71900.1	AT1G71900		Protein of unknown function (DUF803)	magnesium transporter nipa2-like	1602	gi|508785579|gb|EOY32835.1|Non-imprinted in Prader-Willi/Angelman syndrome region protein isoform 1 [Theobroma cacao]	EOY32835	6.61e-69	92	221.861	141	131
Gorai.001G191600.1	a	0.652299	2.87895	1.94251	1.12178	1.48808	0.47238	3.22992	2.34442	1.51798	2.02924	0.437024	AT3G07760.1	AT3G07760		Sterile alpha motif (SAM) domain-containing protein	downward leaf curling protein	1240	gi|470114524|ref|XP_004293464.1|PREDICTED: uncharacterized protein LOC101294634 isoform 2 [Fragaria vesca subsp. vesca]	XP_004293464	4.57e-76	96	243.432	128	124
Gorai.001G192900.1	a	0.691587	3.50487	2.7952	2.21672	2.61218	1.84318	3.74265	3.16062	3.44602	3.53107	2.17916	AT2G04880.2	AT2G04880	ATWRKY1,WRKY1,ZAP1	zinc-dependent activator protein-1	probable wrky transcription factor 20-like	1864	gi|508701543|gb|EOX93439.1|Zinc-dependent activator protein-1, putative isoform 1 [Theobroma cacao] >gi|508701544|gb|EOX93440.1| Zinc-dependent activator protein-1, putative isoform 1 [Theobroma cacao] >gi|508701545|gb|EOX93441.1| Zinc-dependent activator protein-1, putative isoform 1 [Theobroma cacao]	EOX93439	0	79	576.244	456	362
Gorai.001G193400.1	a	0.589491	3.15914	2.74202	2.19905	2.56061	2.01039	1.22433	1.08837	1.06206	1.26122	1.16669	AT5G13240.1	AT5G13240		transcription regulators	repressor of rna polymerase iii transcription maf1 homolog	409	gi|508712019|gb|EOY03916.1|Transcription regulators isoform 1 [Theobroma cacao] >gi|508712020|gb|EOY03917.1| Transcription regulators isoform 1 [Theobroma cacao]	EOY03916	1.35e-47	73	163.696	128	94
Gorai.001G195500.3	a	0.296731	3.42649	3.24774	3.09358	3.45052	3.15499	2.7399	2.83515	3.07104	2.73787	3.30294	AT1G04985.1	AT1G04985			triacylglycerol lipase 2	1079	gi|508701460|gb|EOX93356.1|F13M7.2 protein, putative [Theobroma cacao]	EOX93356	3.5e-111	89	334.339	206	184
Gorai.001G196500.1	a	0.645936	4.11275	1.01174	0.719724	0.898782	0.985561	0.568825	0.176615	2.79802	1.26923	1.28957	AT3G02230.1	AT3G02230	ATRGP1,RGP1	reversibly glycosylated polypeptide 1	alpha- -glucan-protein synthase	1640	gi|508711881|gb|EOY03778.1|Reversibly glycosylated polypeptide 1 [Theobroma cacao]	EOY03778	0	97	692.96	347	339
Gorai.001G196500.2	a	0.604082	3.03802	0.57135	0.474703	0.70767	0.748195	0.409372	0.159644	2.00767	1.02329	0.985634	AT5G15650.1	AT5G15650	ATRGP2,RGP2	reversibly glycosylated polypeptide 2	alpha- -glucan-protein synthase	1080	gi|508711881|gb|EOY03778.1|Reversibly glycosylated polypeptide 1 [Theobroma cacao]	EOY03778	3.74e-173	96	498.049	255	245
Gorai.001G197100.1	a	0.343865	11.6265	9.42438	8.27563	7.88438	10.3909	13.9135	10.5014	11.2587	10.6836	15.4437	AT5G37510.2	AT5G37510	CI76,EMB1467	NADH-ubiquinone dehydrogenase, mitochondrial, putative	nadh dehydrogenase	3022	gi|508711309|gb|EOY03206.1|NADH-ubiquinone dehydrogenase, mitochondrial, putative isoform 1 [Theobroma cacao]	EOY03206	0	95	1318.91	744	707
Gorai.001G197800.1	a	0.49946	50.7287	35.4589	23.2833	31.7502	12.4821	29.0969	18.3168	17.967	20.1585	5.80826	AT3G49010.1	AT3G49010	ATBBC1,BBC1,RSU2	breast basic conserved 1	60s ribosomal protein l13	1120	gi|508701324|gb|EOX93220.1|60S ribosomal protein L13 [Theobroma cacao]	EOX93220	1e-115	97	346.665	195	190
Gorai.001G199700.2	a	0.499392	6.85703	5.46973	4.11295	5.04376	3.18197	4.36047	3.51124	4.02259	4.42886	2.71609	AT2G17510.1	AT2G17510	EMB2763	ribonuclease II family protein	exosome complex exonuclease rrp44-like	3130	gi|508698731|gb|EOX90627.1|Ribonuclease II family protein isoform 2 [Theobroma cacao]	EOX90627	0	94	1723.37	941	886
Gorai.001G200600.1	a	0.327728	2.8204	2.82341	2.19434	2.34735	2.6424	1.58395	1.85094	1.89052	1.96204	1.84688	AT1G67230.1	AT1G67230	LINC1	little nuclei1	nuclear matrix constituent protein 1-like	4264	gi|508712389|gb|EOY04286.1|Nuclear matrix constituent protein 1-like protein, putative isoform 1 [Theobroma cacao]	EOY04286	0	85	1506.12	1186	1019
Gorai.001G200600.3	a	0.460376	2.8001	2.56358	2.12305	2.28662	2.46299	1.60955	1.82775	1.83301	1.74847	1.74339	AT1G67230.1	AT1G67230	LINC1	little nuclei1	nuclear matrix constituent protein 1-like	3719	gi|508712389|gb|EOY04286.1|Nuclear matrix constituent protein 1-like protein, putative isoform 1 [Theobroma cacao]	EOY04286	0	85	1397.49	1115	956
Gorai.001G200600.5	a	0.471429	2.69699	2.38066	2.00265	2.17913	2.35462	1.42338	1.66932	1.64208	1.82553	1.70906	AT1G67230.1	AT1G67230	LINC1	little nuclei1	nuclear matrix constituent protein 1-like	3356	gi|508712389|gb|EOY04286.1|Nuclear matrix constituent protein 1-like protein, putative isoform 1 [Theobroma cacao]	EOY04286	0	84	1134.78	960	809
Gorai.001G202800.1	a	0.296669	4.18503	4.13775	3.26717	3.48419	4.05045	2.1755	2.35279	1.97662	2.15526	1.164	AT1G66840.1	AT1G66840		Plant protein of unknown function (DUF827)	protein plastid movement impaired 2-like	2123	gi|508712213|gb|EOY04110.1|Uncharacterized protein isoform 5 [Theobroma cacao]	EOY04110	0	80	730.324	624	505
Gorai.001G202800.2	a	0.302708	4.81922	4.73991	3.65092	3.82047	4.60463	2.474	2.72962	2.28462	2.32729	1.39933	AT1G66840.1	AT1G66840		Plant protein of unknown function (DUF827)	protein plastid movement impaired 2-like	2291	gi|508712213|gb|EOY04110.1|Uncharacterized protein isoform 5 [Theobroma cacao]	EOY04110	0	81	735.332	623	505
Gorai.001G202800.3	a	0.3557	3.8926	3.66054	2.93946	3.25369	3.62495	2.08929	2.09792	1.8546	1.90734	1.18846	AT1G66840.1	AT1G66840		Plant protein of unknown function (DUF827)	protein plastid movement impaired 2-like	2347	gi|508712213|gb|EOY04110.1|Uncharacterized protein isoform 5 [Theobroma cacao]	EOY04110	0	80	682.174	593	479
Gorai.001G203300.1	a	0.439462	13.6213	9.07212	10.1222	11.2872	8.8119	5.1413	4.00934	14.1633	14.0728	7.74051	AT5G37600.1	AT5G37600	ATGLN1;1,ATGSR1,GLN1;1,GSR 1	glutamine synthase clone R1	glutamine synthetase	1521	gi|159138927|gb|ABW89463.1|glutamine synthetase [Gossypium raimondii]	ABW89463	0	100	683.715	356	356
Gorai.001G203300.2	a	0.357299	10.5575	7.20892	8.07718	9.23936	6.63345	4.0593	3.22727	11.5063	11.1933	5.82319	AT5G37600.1	AT5G37600	ATGLN1;1,ATGSR1,GLN1;1,GSR 1	glutamine synthase clone R1	glutamine synthetase	1533	gi|159138927|gb|ABW89463.1|glutamine synthetase [Gossypium raimondii]	ABW89463	0	100	583.948	306	306
Gorai.001G203300.3	a	0.342784	10.1148	6.28999	7.60714	8.77186	6.23749	3.85513	2.99077	10.6515	10.524	5.4152	AT5G37600.1	AT5G37600	ATGLN1;1,ATGSR1,GLN1;1,GSR 1	glutamine synthase clone R1	glutamine synthetase	1557	gi|159138927|gb|ABW89463.1|glutamine synthetase [Gossypium raimondii]	ABW89463	0	100	472.241	252	252
Gorai.001G203300.4	a	0.359354	7.35547	4.96133	5.61818	6.2204	4.31307	2.74095	2.22137	7.80423	7.50916	4.09184	AT5G37600.1	AT5G37600	ATGLN1;1,ATGSR1,GLN1;1,GSR 1	glutamine synthase clone R1	glutamine synthetase	1636	gi|508774178|gb|EOY21434.1|Glutamine synthase clone R1, 1,ATGLN1,1 isoform 1 [Theobroma cacao]	EOY21434	2.16e-170	95	441.425	252	241
Gorai.001G203900.1	a	0.73291	26.5426	3.73833	0.721193	1.90703	0.110316	20.6694	1.39796	0.620069	0.965121	0.100532	AT1G48480.1	AT1G48480	RKL1	receptor-like kinase 1	probable inactive receptor kinase at1g48480-like	2632	gi|508711148|gb|EOY03045.1|Receptor-like kinase 1 [Theobroma cacao]	EOY03045	0	90	966.837	640	582
Gorai.001G204300.1	a	0.401526	78.1112	78.4005	67.5815	69.4378	67.9236	66.7932	53.1241	47.3642	49.1436	56.1557	AT5G37510.1	AT5G37510	CI76,EMB1467	NADH-ubiquinone dehydrogenase, mitochondrial, putative	nadh dehydrogenase	2730	gi|508711309|gb|EOY03206.1|NADH-ubiquinone dehydrogenase, mitochondrial, putative isoform 1 [Theobroma cacao]	EOY03206	0	96	1332.01	743	717
Gorai.001G204700.1	a	0.454721	58.4763	51.5223	40.835	45.3759	50.136	43.8141	40.6438	39.0523	39.1698	28.3568	AT3G26618.1	AT3G26618	ERF1-3	eukaryotic release factor 1-3	eukaryotic peptide chain release factor subunit 1-3-like	2063	gi|508711132|gb|EOY03029.1|Eukaryotic release factor 1-3 [Theobroma cacao]	EOY03029	0	99	881.708	437	434
Gorai.001G204800.1	a	0.490378	3.55707	2.96777	1.21596	2.29064	1.18976	4.67002	7.12946	3.06357	4.75044	2.08444	AT5G37710.1	AT5G37710		alpha/beta-Hydrolases superfamily protein	calmodulin-binding heat-shock protein	1788	gi|508712007|gb|EOY03904.1|Calmodulin-binding heat-shock protein, putative [Theobroma cacao]	EOY03904	0	88	759.214	479	423
Gorai.001G204800.2	a	0.415604	4.20133	3.71584	1.52124	2.79	1.38246	6.03754	8.57714	3.60108	5.65458	2.54231	AT5G37710.1	AT5G37710		alpha/beta-Hydrolases superfamily protein	calmodulin-binding heat-shock	1868	gi|508712007|gb|EOY03904.1|Calmodulin-binding heat-shock protein, putative [Theobroma cacao]	EOY03904	0	94	775.778	450	423
Gorai.001G206300.1	a	0.840806	3.44588	1.74783	1.47254	1.63045	1.14038	5.03224	2.26175	1.94011	2.04993	0.802928	AT5G15740.1	AT5G15740		O-fucosyltransferase family protein	duf246 domain-containing protein at1g04910-like	2537	gi|508711923|gb|EOY03820.1|O-fucosyltransferase family protein isoform 1 [Theobroma cacao]	EOY03820	0	96	946.036	511	494
Gorai.001G206300.2	a	0.835588	3.11098	1.69295	1.50032	1.54606	0.997949	4.64094	2.06939	1.74168	1.93437	0.816675	AT5G15740.1	AT5G15740		O-fucosyltransferase family protein	duf246 domain-containing protein at1g04910-like	2335	gi|508711923|gb|EOY03820.1|O-fucosyltransferase family protein isoform 1 [Theobroma cacao]	EOY03820	0	92	934.48	536	494
Gorai.001G206300.3	a	0.878227	3.23732	1.73738	1.44489	1.68922	1.02061	4.76331	2.0741	1.92569	1.97114	0.758871	AT5G15740.1	AT5G15740		O-fucosyltransferase family protein	duf246 domain-containing protein at1g04910-like	2264	gi|508711923|gb|EOY03820.1|O-fucosyltransferase family protein isoform 1 [Theobroma cacao]	EOY03820	0	97	788.489	404	392
Gorai.001G206500.1	a	0.306515	6.57163	7.10812	4.93538	5.70536	5.8106	5.69938	5.01498	4.65212	4.8536	6.19523	AT3G02260.1	AT3G02260	ASA1,BIG,CRM1,DOC1,LPR1,TIR3,UMB1	auxin transport protein (BIG)	NA	NA	NA	NA	NA	NA	NA	NA	NA
Gorai.001G206500.2	a	0.289128	3.63014	3.95617	2.73126	3.10676	3.36409	3.00683	2.49213	2.70117	2.75562	3.62577	AT3G02260.1	AT3G02260	ASA1,BIG,CRM1,DOC1,LPR1,TIR3,UMB1	auxin transport protein (BIG)	NA	NA	NA	NA	NA	NA	NA	NA	NA
Gorai.001G206500.3	a	0.244975	3.13698	3.60643	2.48091	2.73243	3.08016	2.54075	2.1876	2.38361	2.41772	3.34838	AT3G02260.1	AT3G02260	ASA1,BIG,CRM1,DOC1,LPR1,TIR3,UMB1	auxin transport protein (BIG)	null	0	>FakeBlastResult|Gorai.001G206500.3	Gorai.001G206500.3	0	100	1	1	1
Gorai.001G208500.1	a	0.590412	3.38347	2.53778	1.86546	2.17046	1.2208	2.1367	1.74119	1.72481	1.63047	1.04575	AT3G02220.1	AT3G02220			protein ifh1-like	1271	gi|508711870|gb|EOY03767.1|Uncharacterized protein TCM_018942 [Theobroma cacao]	EOY03767	2.49e-107	95	327.405	185	177
Gorai.001G208500.2	a	0.557912	2.18797	1.54374	1.34704	1.38991	0.81178	1.53674	1.25307	1.10058	1.18207	0.695039	AT3G02220.1	AT3G02220			protein ifh1-like	1190	gi|508711870|gb|EOY03767.1|Uncharacterized protein TCM_018942 [Theobroma cacao]	EOY03767	6.12e-83	86	263.848	185	160
Gorai.001G209500.1	a	0.239555	20.9947	22.3254	11.0048	22.2303	20.5824	11.4782	11.8137	4.94008	11.2376	3.8043					Uncharacterized protein TCM_018856	666	gi|508711830|gb|EOY03727.1|Uncharacterized protein TCM_018856 [Theobroma cacao]	EOY03727	1.29e-34	69	131.339	129	90
Gorai.001G211500.4	a	0.247994	6.25288	6.54062	5.8606	5.75032	6.18186	5.01331	4.83055	5.64243	5.1014	5.54198	AT2G38020.1	AT2G38020	EMB258,MAN,VCL1	vacuoleless1 (VCL1)	vacuolar protein sorting-associated protein 16 homolog	2589	gi|508701247|gb|EOX93143.1|Vacuoleless1 (VCL1) isoform 2 [Theobroma cacao]	EOX93143	0	99	1463.36	758	753
Gorai.001G212600.1	a	0.735634	10.4596	8.20343	5.44307	7.31646	5.17374	11.3166	6.17824	5.71286	6.63653	4.17003	AT3G22270.1	AT3G22270		Topoisomerase II-associated protein PAT1	topoisomerase ii-associated protein pat1	3307	gi|508701266|gb|EOX93162.1|Topoisomerase II-associated protein PAT1, putative isoform 1 [Theobroma cacao]	EOX93162	0	91	1226.08	798	732
Gorai.001G214100.1	a	0.682812	4.50103	3.83864	2.96072	3.1921	2.56972	5.17008	3.65765	3.45022	3.56097	2.71392	AT3G01380.1	AT3G01380		transferases;sulfuric ester hydrolases;catalytics;transferases	gpi ethanolamine phosphate transferase 1-like	968	gi|508710399|gb|EOY02296.1|GPI ethanolamine phosphate transferase, putative isoform 2 [Theobroma cacao]	EOY02296	9.46e-19	88	95.5153	61	54
Gorai.001G214500.1	a	0.699944	2.50666	1.0515	1.0889	0.907656	0.599889	3.44618	1.9792	3.81899	2.23563	1.45824	AT1G79480.1	AT1G79480		Carbohydrate-binding X8 domain superfamily protein	carbohydrate-binding x8 domain superfamily	1518	gi|508701325|gb|EOX93221.1|Carbohydrate-binding X8 domain superfamily protein, putative [Theobroma cacao]	EOX93221	1.22e-46	80	174.866	126	102
Gorai.001G215500.1	a	0.54134	2.42153	1.54739	0.699594	1.33087	0.193651	1.37391	0.943286	0.494832	0.712574	0.145185	AT3G21620.1	AT3G21620		ERD (early-responsive to dehydration stress) family protein	transmembrane protein	3080	gi|508701382|gb|EOX93278.1|ERD (early-responsive to dehydration stress) family protein [Theobroma cacao]	EOX93278	0	93	1271.53	768	716
Gorai.001G215500.2	a	0.489752	2.15389	1.38326	0.663646	1.2271	0.186914	1.21684	0.840585	0.507024	0.712919	0.149122	AT3G21620.1	AT3G21620		ERD (early-responsive to dehydration stress) family protein	transmembrane protein	3085	gi|508701382|gb|EOX93278.1|ERD (early-responsive to dehydration stress) family protein [Theobroma cacao]	EOX93278	0	92	1107.43	663	614
Gorai.001G216900.1	a	0.423765	5.21675	1.60165	3.13958	1.47269	0.870869	2.90422	0.573822	2.41577	2.03	0.219882	AT2G05790.1	AT2G05790		O-Glycosyl hydrolases family 17 protein	glucan endo- -beta-glucosidase 3-like	2098	gi|508701435|gb|EOX93331.1|O-Glycosyl hydrolases family 17 protein isoform 2 [Theobroma cacao]	EOX93331	0	95	824.698	446	425
Gorai.001G216900.2	a	0.401158	5.16351	1.6375	3.28165	1.45191	0.876681	2.71101	0.502283	2.48779	1.81703	0.228781	AT2G05790.1	AT2G05790		O-Glycosyl hydrolases family 17 protein	glucan endo- -beta-glucosidase 3-like	2251	gi|508701434|gb|EOX93330.1|O-Glycosyl hydrolases family 17 protein isoform 1 [Theobroma cacao]	EOX93330	0	89	841.262	521	464
Gorai.001G216900.3	a	0.431352	6.41221	1.91199	3.78033	1.82897	1.10052	3.3181	0.674918	3.07751	2.49836	0.300423	AT2G05790.1	AT2G05790		O-Glycosyl hydrolases family 17 protein	glucan endo- -beta-glucosidase 3-like	1720	gi|508701434|gb|EOX93330.1|O-Glycosyl hydrolases family 17 protein isoform 1 [Theobroma cacao]	EOX93330	0	95	842.032	454	433
Gorai.001G216900.4	a	0.415143	6.4777	1.99197	3.97758	1.79624	1.14212	3.44363	0.729081	3.06243	2.39793	0.261307	AT2G05790.1	AT2G05790		O-Glycosyl hydrolases family 17 protein	glucan endo- -beta-glucosidase 3-like	1708	gi|508701434|gb|EOX93330.1|O-Glycosyl hydrolases family 17 protein isoform 1 [Theobroma cacao]	EOX93330	0	95	842.417	454	433
Gorai.001G216900.5	a	0.399044	6.036	1.80836	3.80299	1.59261	0.93093	3.28038	0.648687	2.79123	2.17166	0.240554	AT2G05790.1	AT2G05790		O-Glycosyl hydrolases family 17 protein	glucan endo- -beta-glucosidase 3-like	1793	gi|508701434|gb|EOX93330.1|O-Glycosyl hydrolases family 17 protein isoform 1 [Theobroma cacao]	EOX93330	0	95	843.573	456	434
Gorai.001G218500.1	a	0.801011	28.6162	13.0078	3.27937	6.47611	4.94314	3.58064	0.875808	0.928976	1.48	1.44133	AT2G05530.1	AT2G05530		Glycine-rich protein family	glycine rich protein	768	gi|383932362|gb|AFH57278.1|glycine rich protein [Gossypium hirsutum]	AFH57278	1.61e-13	100	74.3294	53	53
Gorai.001G221700.1	a	0.391491	2.31507	1.53559	1.63901	1.53256	0.896265	2.59192	2.11258	2.76042	2.15455	2.01097	AT2G05320.1	AT2G05320		beta-1,2-N-acetylglucosaminyltransferase II	alpha- -mannosyl-glycoprotein 2-beta-n-acetylglucosaminyltransferase-like	1705	gi|508701619|gb|EOX93515.1|Beta-1,2-N-acetylglucosaminyltransferase II [Theobroma cacao]	EOX93515	0	92	736.102	437	404
Gorai.001G223100.1	a	0.523457	4.72858	3.26049	3.48124	3.61728	3.48029	4.43295	3.1191	3.66427	3.14975	3.71171	AT2G04360.1	AT2G04360			uncharacterized loc101218059	1689	gi|470135553|ref|XP_004303578.1|PREDICTED: uncharacterized protein LOC101311881 [Fragaria vesca subsp. vesca]	XP_004303578	8.76e-126	81	384.03	332	269
Gorai.001G223500.1	a	0.804251	6.24958	4.81746	4.50691	4.75641	4.46212	2.76118	2.51582	3.01155	2.78948	2.50622	AT5G13240.1	AT5G13240		transcription regulators	repressor of rna polymerase iii transcription maf1 homolog	375	gi|508712019|gb|EOY03916.1|Transcription regulators isoform 1 [Theobroma cacao] >gi|508712020|gb|EOY03917.1| Transcription regulators isoform 1 [Theobroma cacao]	EOY03916	3.22e-17	82	83.1889	50	41
Gorai.001G225200.1	a	0.823577	3.90674	3.11613	2.29651	2.69348	2.02796	1.61489	1.23815	1.02259	1.26289	0.766676					NA	NA	NA	NA	NA	NA	NA	NA	NA
Gorai.001G228400.1	a	0.684186	2.16634	0.974297	0.576211	1.0609	0.851864	1.05843	0.540729	0.631035	0.794387	1.09126	AT3G25410.1	AT3G25410		Sodium Bile acid symporter family	probable sodium metabolite cotransporter chloroplastic-like	1963	gi|508701852|gb|EOX93748.1|Sodium Bile acid symporter family [Theobroma cacao]	EOX93748	0	89	667.152	427	383
Gorai.001G228600.1	a	0.937585	3.11835	1.39199	0.478274	1.20575	0.0990125	2.24716	0.755804	0.752423	0.920747	0.117729	AT5G48500.1	AT5G48500			Uncharacterized protein TCM_002679	1345	gi|508701866|gb|EOX93762.1|Uncharacterized protein TCM_002679 [Theobroma cacao]	EOX93762	1.26e-60	90	204.912	120	108
Gorai.001G229300.2	a	0.456431	11.1	7.4	3.70606	5.85604	0.770402	18.8503	14.7577	11.5412	16.451	1.0621	AT3G25290.1	AT3G25290		Auxin-responsive family protein	auxin-responsive protein	1731	gi|508701886|gb|EOX93782.1|Auxin-responsive family protein [Theobroma cacao]	EOX93782	2.28e-160	88	475.322	298	265
Gorai.001G231500.1	a	0.478189	7.70109	5.18716	4.50096	5.29243	2.69718	6.94099	4.87935	4.90438	5.87283	2.79129	AT3G07220.1	AT3G07220		SMAD/FHA domain-containing protein	transcriptional isoform 1	1461	gi|508701966|gb|EOX93862.1|Transcriptional activator, putative isoform 1 [Theobroma cacao]	EOX93862	0	95	532.332	342	325
Gorai.001G233200.1	a	0.467727	2.25528	1.62375	1.83457	1.66343	1.4474	2.29219	1.29068	1.76715	1.30449	1.78558	AT1G19485.1	AT1G19485		Transducin/WD40 repeat-like superfamily protein	transducin wd-40 repeat-containing protein	3134	gi|508702005|gb|EOX93901.1|DNA binding protein, putative isoform 1 [Theobroma cacao]	EOX93901	0	78	1178.7	908	710
Gorai.001G233200.2	a	0.451532	2.15985	1.65822	1.81522	1.541	1.44083	2.02276	1.21102	1.58842	1.29672	1.58953	AT1G19485.1	AT1G19485		Transducin/WD40 repeat-like superfamily protein	transducin wd-40 repeat-containing protein	3034	gi|508702005|gb|EOX93901.1|DNA binding protein, putative isoform 1 [Theobroma cacao]	EOX93901	0	78	1178.7	908	710
Gorai.001G233900.1	a	0.478667	43.8007	28.6705	21.873	25.6721	9.24362	45.2535	22.0352	22.0815	24.2396	16.0851	AT2G32720.1	AT2G32720	ATCB5-B,B5 #4,CB5-B	cytochrome B5 isoform B	cytochrome b5	1081	gi|508702039|gb|EOX93935.1|Cytochrome B5, n4,ATCB5-B,CB5-B [Theobroma cacao]	EOX93935	1.12e-77	94	246.128	136	128
Gorai.001G233900.3	a	0.500936	40.1838	25.3306	19.5742	24.2229	8.46377	40.4917	19.8053	19.6477	22.4016	14.0477	AT2G32720.1	AT2G32720	ATCB5-B,B5 #4,CB5-B	cytochrome B5 isoform B	cytochrome b5	1213	gi|508702039|gb|EOX93935.1|Cytochrome B5, n4,ATCB5-B,CB5-B [Theobroma cacao]	EOX93935	1.11e-70	71	229.565	180	128
Gorai.001G233900.4	a	0.534196	50.8238	30.8641	24.5495	29.6927	9.92929	52.2657	24.7423	25.5784	27.4671	17.7692	AT2G32720.1	AT2G32720	ATCB5-B,B5 #4,CB5-B	cytochrome B5 isoform B	cytochrome b5	1073	gi|508702039|gb|EOX93935.1|Cytochrome B5, n4,ATCB5-B,CB5-B [Theobroma cacao]	EOX93935	3.47e-58	95	155.992	83	79
Gorai.001G237600.1	a	0.778873	27.7883	15.5289	8.74702	12.7561	1.70993	18.9363	9.02627	6.57559	8.12873	0.993235	AT5G43970.1	AT5G43970	ATTOM22-V,TOM22-V,TOM9-2	translocase of outer membrane 22-V	mitochondrial import receptor subunit tom22 homolog 2-like	318	gi|508702435|gb|EOX94331.1|Translocase of outer membrane 22-I [Theobroma cacao]	EOX94331	7.66e-59	92	187.193	103	95
Gorai.001G237900.2	a	0.583204	12.6333	9.78125	8.74295	9.41036	6.66194	5.63438	5.42039	7.10597	6.50306	5.4893	AT5G62290.2	AT5G62290		nucleotide-sensitive chloride conductance regulator (ICln) family protein	chloride conductance regulatory protein icln	1240	gi|508775690|gb|EOY22946.1|Nucleotide-sensitive chloride conductance regulator (ICln) family protein [Theobroma cacao]	EOY22946	1.05e-107	87	328.561	229	201
Gorai.001G239000.1	a	0.918748	4.03257	1.42684	0.195916	1.13462	0.0165559	3.32288	1.18335	0.344533	0.842041	0	AT3G28910.1	AT3G28910	ATMYB30,MYB30	myb domain protein 30	myb family transcription factor-like protein	1377	gi|73761705|gb|AAZ83352.1|myb transcription factor MYB30 [Gossypium hirsutum]	AAZ83352	0	98	560.451	307	303
Gorai.001G239000.2	a	0.910751	2.92458	0.993841	0.116215	0.80779	0	2.53819	0.996569	0.222019	0.623065	0	AT3G28910.1	AT3G28910	ATMYB30,MYB30	myb domain protein 30	myb-related protein 306-like	1498	gi|73761705|gb|AAZ83352.1|myb transcription factor MYB30 [Gossypium hirsutum]	AAZ83352	1.75e-122	98	372.089	220	216
Gorai.001G239000.3	a	0.936521	3.34167	1.27687	0.196555	0.936565	0.0108917	2.8058	0.839915	0.241016	0.623976	0	AT3G28910.1	AT3G28910	ATMYB30,MYB30	myb domain protein 30	myb family transcription factor-like protein	1022	gi|73761705|gb|AAZ83352.1|myb transcription factor MYB30 [Gossypium hirsutum]	AAZ83352	5.86e-161	98	464.151	264	260
Gorai.001G240000.1	a	0.609778	9.27668	6.72552	5.92771	5.72373	3.78929	7.93874	4.76355	4.43691	5.01033	1.53625	AT3G01120.1	AT3G01120	ATCYS1,CGS,CGS1,MTO1	Pyridoxal phosphate (PLP)-dependent transferases superfamily protein	cystathionine gamma-synthase	2132	gi|508711632|gb|EOY03529.1|Pyridoxal phosphate-dependent transferases superfamily protein isoform 2 [Theobroma cacao]	EOY03529	0	92	922.924	544	503
Gorai.001G240000.2	a	0.673668	7.9389	5.64041	4.91451	4.91464	3.19574	6.90187	4.04638	3.69243	4.30793	1.4336	AT3G01120.1	AT3G01120	ATCYS1,CGS,CGS1,MTO1	Pyridoxal phosphate (PLP)-dependent transferases superfamily protein	cystathionine gamma-synthase	2438	gi|508711632|gb|EOY03529.1|Pyridoxal phosphate-dependent transferases superfamily protein isoform 2 [Theobroma cacao]	EOY03529	0	90	696.427	433	394
Gorai.001G240300.1	a	0.596329	6.89483	4.65965	4.38078	4.33769	2.69701	5.51707	3.24844	3.17116	3.80862	1.16146	AT3G01120.1	AT3G01120	ATCYS1,CGS,CGS1,MTO1	Pyridoxal phosphate (PLP)-dependent transferases superfamily protein	cystathionine gamma-synthase	1641	gi|508711632|gb|EOY03529.1|Pyridoxal phosphate-dependent transferases superfamily protein isoform 2 [Theobroma cacao]	EOY03529	0	89	879.011	546	488
Gorai.001G240300.2	a	0.486365	3.12413	1.98739	1.99697	2.08523	1.15898	2.5792	1.45005	1.4202	1.80036	0.513477	AT3G01120.1	AT3G01120	ATCYS1,CGS,CGS1,MTO1	Pyridoxal phosphate (PLP)-dependent transferases superfamily protein	cystathionine gamma-synthase	2257	gi|508711632|gb|EOY03529.1|Pyridoxal phosphate-dependent transferases superfamily protein isoform 2 [Theobroma cacao]	EOY03529	0	86	650.203	435	378
Gorai.001G240600.1	a	0.325452	23.5917	20.7751	22.0325	21.3093	22.1094	27.3362	25.5878	27.1563	25.1564	35.7316	AT5G39570.1	AT5G39570			at5g39570 mij24_40	1592	gi|508711639|gb|EOY03536.1|Nucleus-like protein [Theobroma cacao]	EOY03536	3.05e-71	76	243.817	306	235
Gorai.001G240600.11	a	0.336356	25.0077	22.5147	23.8517	23.0323	23.3665	28.4688	27.2753	28.5102	26.6313	37.7832	AT5G39570.1	AT5G39570			at5g39570 mij24_40	1586	gi|508711639|gb|EOY03536.1|Nucleus-like protein [Theobroma cacao]	EOY03536	4.69e-71	76	243.432	306	235
Gorai.001G240600.12	a	0.416283	21.5533	18.9191	19.8114	19.7507	19.637	25.5344	23.4628	24.7515	23.0448	32.9764	AT5G39570.1	AT5G39570			at5g39570 mij24_40	1590	gi|508711639|gb|EOY03536.1|Nucleus-like protein [Theobroma cacao]	EOY03536	1.84e-74	72	252.292	350	254
Gorai.001G240600.14	a	0.430294	26.2935	22.3174	23.6623	22.852	23.237	28.4824	26.9964	28.4443	27.1983	35.5543	AT5G39570.1	AT5G39570			at5g39570 mij24_40	1588	gi|508711639|gb|EOY03536.1|Nucleus-like protein [Theobroma cacao]	EOY03536	5.84e-71	71	243.047	353	252
Gorai.001G240600.15	a	0.297582	22.745	20.3197	21.5574	20.2778	21.4878	26.3132	25.292	26.0432	24.6453	34.7741	AT5G39570.1	AT5G39570			at5g39570 mij24_40	1591	gi|508711639|gb|EOY03536.1|Nucleus-like protein [Theobroma cacao]	EOY03536	6.18e-71	76	243.047	306	235
Gorai.001G240600.16	a	0.33984	24.2491	20.7953	22.3135	21.0104	22.1974	27.4197	25.2893	27.2078	25.8747	36.0504	AT5G39570.1	AT5G39570			at5g39570 mij24_40	1591	gi|508711639|gb|EOY03536.1|Nucleus-like protein [Theobroma cacao]	EOY03536	6.21e-71	76	243.047	306	235
Gorai.001G240600.17	a	0.2721	24.1847	21.2561	23.5206	22.4202	21.75	27.5491	25.2411	28.3982	26.5659	36.6921	AT5G39570.1	AT5G39570			at5g39570 mij24_40	1588	gi|508711639|gb|EOY03536.1|Nucleus-like protein [Theobroma cacao]	EOY03536	6.03e-71	76	243.047	306	235
Gorai.001G240600.18	a	0.47323	22.0019	19.3888	20.0786	19.5034	19.8024	25.4671	23.8015	24.8772	23.7835	32.4698	AT5G39570.1	AT5G39570			at5g39570 mij24_40	1591	gi|508711639|gb|EOY03536.1|Nucleus-like protein [Theobroma cacao]	EOY03536	6.18e-71	76	243.047	306	235
Gorai.001G240600.19	a	0.35822	20.1488	18.5042	18.186	17.4493	19.0863	23.4292	22.045	22.2448	20.9816	30.3153	AT5G39570.1	AT5G39570			at5g39570 mij24_40	1504	gi|508711639|gb|EOY03536.1|Nucleus-like protein [Theobroma cacao]	EOY03536	3.02e-71	76	243.047	306	235
Gorai.001G240600.2	a	0.378126	52.7461	47.9034	49.9376	48.1648	45.7273	61.9012	55.8593	59.9984	56.7146	76.0811	AT5G39570.1	AT5G39570			nucleus-like protein	1669	gi|508711639|gb|EOY03536.1|Nucleus-like protein [Theobroma cacao]	EOY03536	9.11e-71	71	243.432	368	264
Gorai.001G240600.20	a	0.242148	18.553	15.8849	17.5513	16.1958	17.6415	20.8814	19.2653	21.1402	20.1526	28.2361	AT5G39570.1	AT5G39570			at5g39570 mij24_40	1303	gi|508711639|gb|EOY03536.1|Nucleus-like protein [Theobroma cacao]	EOY03536	2.36e-47	72	177.563	238	173
Gorai.001G240600.3	a	0.384897	27.3748	24.2126	25.8376	24.4427	24.2763	31.8281	30.0049	31.3952	29.5406	39.799	AT5G39570.1	AT5G39570			nucleus-like protein	1592	gi|508711639|gb|EOY03536.1|Nucleus-like protein [Theobroma cacao]	EOY03536	8.19e-74	76	250.751	310	238
Gorai.001G240600.5	a	0.37918	23.5501	21.3883	21.9437	20.5297	21.8072	26.9318	25.8232	26.5055	25.3543	36.6337	AT5G39570.1	AT5G39570			at5g39570 mij24_40	1589	gi|508711639|gb|EOY03536.1|Nucleus-like protein [Theobroma cacao]	EOY03536	4.26e-71	76	243.432	306	235
Gorai.001G240600.7	a	0.459887	23.8577	21.3279	21.7652	20.839	21.6979	27.9022	26.1722	26.8022	25.0467	35.3836	AT5G39570.1	AT5G39570			at5g39570 mij24_40	1586	gi|508711639|gb|EOY03536.1|Nucleus-like protein [Theobroma cacao]	EOY03536	7.1e-72	76	245.358	306	235
Gorai.001G240600.8	a	0.347092	24.3861	22.9599	22.4947	21.9142	23.5103	28.837	27.1777	27.9357	26.2335	37.208	AT5G39570.1	AT5G39570			at5g39570 mij24_40	1586	gi|508711639|gb|EOY03536.1|Nucleus-like protein [Theobroma cacao]	EOY03536	1.99e-71	76	244.202	306	235
Gorai.001G240600.9	a	0.378187	28.6317	24.952	26.8245	25.7094	25.4941	33.8675	30.5762	32.7231	30.3783	42.9839	AT5G39570.1	AT5G39570			at5g39570 mij24_40	1586	gi|508711639|gb|EOY03536.1|Nucleus-like protein [Theobroma cacao]	EOY03536	5.77e-73	76	248.44	307	236
Gorai.001G242800.1	a	0.938416	4.27928	1.66008	0.248835	1.1883	0.0103395	5.37175	1.64173	0.189329	0.847402	0.00181634	AT5G43700.1	AT5G43700	ATAUX2-11,IAA4	AUX/IAA transcriptional regulator family protein	auxin-induced protein 22d-like	1331	gi|508702685|gb|EOX94581.1|AUX/IAA transcriptional regulator family protein [Theobroma cacao]	EOX94581	6.7e-67	73	178.718	160	117
Gorai.001G242800.2	a	0.919376	9.93631	3.66518	0.558478	3.0838	0.0229729	12.5395	3.92238	0.458357	2.04793	0.0175235	AT5G43700.1	AT5G43700	ATAUX2-11,IAA4	AUX/IAA transcriptional regulator family protein	auxin-induced protein	1114	gi|508702685|gb|EOX94581.1|AUX/IAA transcriptional regulator family protein [Theobroma cacao]	EOX94581	1.46e-91	80	291.582	212	171
Gorai.001G242800.3	a	0.923309	5.77879	2.03321	0.331693	1.58766	0.0311026	7.12197	2.18615	0.278332	1.18494	0.00726927	AT5G43700.1	AT5G43700	ATAUX2-11,IAA4	AUX/IAA transcriptional regulator family protein	auxin-induced protein	1226	gi|508702685|gb|EOX94581.1|AUX/IAA transcriptional regulator family protein [Theobroma cacao]	EOX94581	2.81e-72	73	178.718	160	117
Gorai.001G242800.4	a	0.938993	6.61716	2.45834	0.439943	1.63083	0.0103935	8.21858	2.4527	0.27097	1.1629	0.00754434	AT5G43700.1	AT5G43700	ATAUX2-11,IAA4	AUX/IAA transcriptional regulator family protein	auxin-induced protein	1218	gi|508702685|gb|EOX94581.1|AUX/IAA transcriptional regulator family protein [Theobroma cacao]	EOX94581	4.65e-84	69	273.478	247	171
Gorai.001G242800.5	a	0.940299	9.33955	3.85294	0.539921	2.58657	0.0175018	12.0914	3.7957	0.385938	1.88186	0.0134085	AT5G43700.1	AT5G43700	ATAUX2-11,IAA4	AUX/IAA transcriptional regulator family protein	auxin-induced protein	991	gi|508702685|gb|EOX94581.1|AUX/IAA transcriptional regulator family protein [Theobroma cacao]	EOX94581	5.64e-78	83	254.988	174	145
Gorai.001G243400.1	a	0.286633	9.46964	6.5224	8.39748	6.42182	7.71787	9.79264	7.32212	11.5921	7.8682	16.4248	AT1G06780.1	AT1G06780	GAUT6	galacturonosyltransferase 6	probable galacturonosyltransferase 6	2256	gi|508702673|gb|EOX94569.1|Galacturonosyltransferase 6, putative [Theobroma cacao]	EOX94569	0	87	993.416	601	525
Gorai.001G243600.1	a	0.683843	8.72919	3.49566	3.2753	3.13792	0.214907	7.79133	0.812838	0.403424	0.576498	0.0371226	AT2G16530.1	AT2G16530		3-oxo-5-alpha-steroid 4-dehydrogenase family protein	3-oxo-5-alpha-steroid 4-dehydrogenase family protein	1344	gi|508705948|gb|EOX97844.1|3-oxo-5-alpha-steroid 4-dehydrogenase family protein [Theobroma cacao]	EOX97844	5.5e-92	66	293.123	307	204
Gorai.001G243600.2	a	0.645438	9.20072	3.83151	3.60735	3.46361	0.171279	9.64833	0.858769	0.450158	0.678346	0.0452764	AT2G16530.1	AT2G16530		3-oxo-5-alpha-steroid 4-dehydrogenase family protein	polyprenol reductase 2-like	1398	gi|508705948|gb|EOX97844.1|3-oxo-5-alpha-steroid 4-dehydrogenase family protein [Theobroma cacao]	EOX97844	7.52e-112	69	345.125	338	234
Gorai.001G243600.3	a	0.654746	9.7004	3.78518	3.74269	3.37094	0.158013	9.3857	0.964585	0.479049	0.60769	0.0378165	AT2G16530.2	AT2G16530		3-oxo-5-alpha-steroid 4-dehydrogenase family protein	polyprenol reductase 2-like	1240	gi|508705948|gb|EOX97844.1|3-oxo-5-alpha-steroid 4-dehydrogenase family protein [Theobroma cacao]	EOX97844	4.69e-110	68	338.576	338	233
Gorai.001G243600.4	a	0.618117	8.89007	3.49604	3.5804	3.23346	0.12014	9.32702	0.992003	0.441133	0.68103	0.0359815	AT2G16530.1	AT2G16530		3-oxo-5-alpha-steroid 4-dehydrogenase family protein	polyprenol reductase 2-like	1234	gi|508705948|gb|EOX97844.1|3-oxo-5-alpha-steroid 4-dehydrogenase family protein [Theobroma cacao]	EOX97844	7.99e-110	68	337.806	338	232
Gorai.001G243600.5	a	0.637986	8.34765	3.67212	3.3698	2.96224	0.15345	10.5449	0.931955	0.467365	0.680305	0.0275391	AT2G16530.1	AT2G16530		3-oxo-5-alpha-steroid 4-dehydrogenase family protein	3-oxo-5-alpha-steroid 4-dehydrogenase family protein	1328	gi|508705948|gb|EOX97844.1|3-oxo-5-alpha-steroid 4-dehydrogenase family protein [Theobroma cacao]	EOX97844	1.6e-92	69	294.278	286	200
Gorai.001G243600.6	a	0.696773	8.57084	3.31601	3.08836	3.05565	0.152058	8.83161	0.864999	0.39128	0.614327	0.0317874	AT2G16530.1	AT2G16530		3-oxo-5-alpha-steroid 4-dehydrogenase family protein	3-oxo-5-alpha-steroid 4-dehydrogenase family protein	1156	gi|508705948|gb|EOX97844.1|3-oxo-5-alpha-steroid 4-dehydrogenase family protein [Theobroma cacao]	EOX97844	9.98e-92	62	290.426	338	210
Gorai.001G243600.7	a	0.588245	7.94488	3.0738	3.33076	3.00396	0.153756	7.54044	0.698892	0.367719	0.560489	0.0392193	AT2G16530.1	AT2G16530		3-oxo-5-alpha-steroid 4-dehydrogenase family protein	3-oxo-5-alpha-steroid 4-dehydrogenase family protein	1153	gi|508705948|gb|EOX97844.1|3-oxo-5-alpha-steroid 4-dehydrogenase family protein [Theobroma cacao]	EOX97844	1.32e-88	61	282.337	338	207
Gorai.001G246700.1	a	0.783294	3.60192	0.833794	0.0503119	0.340566	0.100141	5.2493	1.57747	0.335414	0.859509	0.0644939	AT2G21210.1	AT2G21210		SAUR-like auxin-responsive protein family	auxin-induced protein x10a-like	1047	gi|508705894|gb|EOX97790.1|SAUR-like auxin-responsive protein family [Theobroma cacao]	EOX97790	1.05e-54	90	186.037	107	97
Gorai.001G248100.1	a	0.876657	11.7333	8.86727	6.94647	7.55481	5.51157	10.628	7.45652	6.84072	7.08198	4.93178	AT5G03070.1	AT5G03070	IMPA-9	importin alpha isoform 9	importin subunit alpha-2-like	2319	gi|508715877|gb|EOY07774.1|Importin alpha isoform 1 [Theobroma cacao]	EOY07774	0	97	954.51	519	506
Gorai.001G250200.1	a	0.562681	12.0861	9.79864	5.45642	8.55849	5.40248	4.55646	3.40898	3.00574	3.5145	4.89022	AT3G53560.1	AT3G53560		Tetratricopeptide repeat (TPR)-like superfamily protein	tetratricopeptide repeat domain-containing protein	1836	gi|508715728|gb|EOY07625.1|Tetratricopeptide repeat (TPR)-like superfamily protein, putative [Theobroma cacao]	EOY07625	4.91e-158	86	468.389	343	298
Gorai.001G250700.1	a	0.597822	3.24586	2.81115	2.01817	2.52206	2.33028	2.6448	2.6543	2.1059	2.19771	2.08642	AT1G64890.1	AT1G64890		Major facilitator superfamily protein	probable folate-biopterin transporter 7-like	2055	gi|508718360|gb|EOY10257.1|Transporter, putative isoform 1 [Theobroma cacao]	EOY10257	0	90	650.973	444	400
Gorai.001G251900.1	a	0.698192	2.59642	1.85099	1.62646	1.71409	1.12149	2.56282	2.01239	2.04935	2.09942	1.3081	AT1G06150.1	AT1G06150	EMB1444	basic helix-loop-helix (bHLH) DNA-binding superfamily protein	uncharacterized basic helix-loop-helix protein at1g06150-like	3052	gi|508702599|gb|EOX94495.1|Basic helix-loop-helix DNA-binding superfamily protein isoform 3 [Theobroma cacao]	EOX94495	0	86	1155.97	737	637
Gorai.001G251900.2	a	0.736074	2.68354	1.82539	1.61156	1.63824	1.05507	2.56836	2.04085	1.95972	2.0661	1.26177	AT1G06150.1	AT1G06150	EMB1444	basic helix-loop-helix (bHLH) DNA-binding superfamily protein	uncharacterized basic helix-loop-helix protein at1g06150-like	3322	gi|508702599|gb|EOX94495.1|Basic helix-loop-helix DNA-binding superfamily protein isoform 3 [Theobroma cacao]	EOX94495	0	86	1156.35	737	637
Gorai.001G253200.1	a	0.850421	2.45955	0.87188	0.250129	0.467525	0.197502	4.17346	2.08054	0.789376	1.39397	0.403877	AT3G54700.1	AT3G54700	PHT1;7	phosphate transporter 1;7	phosphate transporter	2199	gi|508702571|gb|EOX94467.1|Phosphate transporter 1,4 [Theobroma cacao]	EOX94467	0	96	995.342	540	519
Gorai.001G254100.4	a	0.481655	3.83895	2.48226	1.46184	1.93423	0.292696	2.38957	1.71335	1.32014	1.55136	0.428611	AT3G54790.1	AT3G54790		ARM repeat superfamily protein	u-box domain-containing protein 3-like	3054	gi|508702539|gb|EOX94435.1|ARM repeat superfamily protein isoform 1 [Theobroma cacao]	EOX94435	0	92	1242.64	785	724
Gorai.001G256100.1	a	0.737351	19.1754	4.37855	2.64685	3.24795	1.84689	28.2351	2.96348	5.97508	5.49627	1.93095	AT3G28860.1	AT3G28860	ABCB19,ATABCB19,ATMDR1,ATMDR11,ATPGP19,MDR1,MDR11,PGP19	ATP binding cassette subfamily B19	abc transporter b family member 19-like	4353	gi|508711526|gb|EOY03423.1|ATP binding cassette subfamily B19 isoform 1 [Theobroma cacao]	EOY03423	0	98	2292.69	1248	1227
Gorai.001G258600.1	a	0.358171	7.42308	5.55912	4.44902	4.66244	6.40169	5.23336	3.818	3.51101	3.80608	4.33569	AT5G14950.1	AT5G14950	ATGMII,GMII	golgi alpha-mannosidase II	alpha-mannosidase 2x-like	4254	gi|508711349|gb|EOY03246.1|Golgi alpha-mannosidase II isoform 1 [Theobroma cacao] >gi|508711350|gb|EOY03247.1| Golgi alpha-mannosidase II isoform 1 [Theobroma cacao]	EOY03246	0	93	2035	1167	1090
Gorai.001G258600.2	a	0.419624	7.24383	5.19669	4.1501	4.4373	5.81084	5.16558	3.53015	3.21034	3.54062	4.00914	AT5G14950.1	AT5G14950	ATGMII,GMII	golgi alpha-mannosidase II	alpha-mannosidase 2x-like	3418	gi|508711349|gb|EOY03246.1|Golgi alpha-mannosidase II isoform 1 [Theobroma cacao] >gi|508711350|gb|EOY03247.1| Golgi alpha-mannosidase II isoform 1 [Theobroma cacao]	EOY03246	0	94	1756.88	974	923
Gorai.001G259300.1	a	0.897859	2.6833	1.26481	0.38318	1.11316	0.103327	2.26778	1.17696	1.48166	1.88963	0.207703	AT5G40140.1	AT5G40140		RING/U-box superfamily protein with ARM repeat domain	u-box domain-containing protein 40-like	2157	gi|508710394|gb|EOY02291.1|RING/U-box superfamily protein with ARM repeat domain, putative [Theobroma cacao]	EOY02291	0	79	735.332	575	455
Gorai.001G259800.1	a	0.790146	7.21843	3.60152	3.18955	3.96464	2.20706	6.31461	3.02998	2.62424	3.17076	2.08986	AT5G14910.1	AT5G14910		Heavy metal transport/detoxification superfamily protein	metal ion binding	1227	gi|508710402|gb|EOY02299.1|Heavy metal transport/detoxification superfamily protein, putative [Theobroma cacao]	EOY02299	9.98e-69	67	228.409	245	166
Gorai.001G260700.1	a	0.787386	12.4245	8.46887	7.65143	9.05131	6.99576	10.0354	6.62488	6.50429	7.56941	3.39587	AT5G40250.1	AT5G40250		RING/U-box superfamily protein	ring-h2 finger protein atl46-like	2148	gi|508710441|gb|EOY02338.1|RING/U-box superfamily protein isoform 1 [Theobroma cacao] >gi|508710442|gb|EOY02339.1| RING/U-box superfamily protein isoform 1 [Theobroma cacao]	EOY02338	0	88	535.028	405	358
Gorai.001G262800.3	a	0.431687	5.18316	4.08201	3.83117	4.2985	3.11235	4.58809	3.33827	3.58264	4.13162	2.24027	AT5G14710.1	AT5G14710			proteasome assembly chaperone 3-like	870	gi|508710514|gb|EOY02411.1|Proteasome assembly chaperone 3 [Theobroma cacao]	EOY02411	8.14e-58	91	192.2	124	113
Gorai.001G265200.1	a	0.951663	188.348	91.4389	23.6309	58.5846	1.72696	103.136	31.3928	11.8595	20.0873	0.457304	AT2G16890.2	AT2G16890		UDP-Glycosyltransferase superfamily protein	udp-glycosyltransferase 90a1-like	1485	gi|255552622|ref|XP_002517354.1|UDP-glucosyltransferase, putative [Ricinus communis] >gi|223543365|gb|EEF44896.1| UDP-glucosyltransferase, putative [Ricinus communis]	XP_002517354	1.86e-169	75	503.442	404	305
Gorai.001G265300.1	a	0.950106	10.8684	5.13691	1.48756	3.858	0.077596	7.28007	2.21041	0.718696	1.39981	0.00961801	AT2G16890.2	AT2G16890		UDP-Glycosyltransferase superfamily protein	udp-glycosyltransferase 90a1-like	486	gi|359488708|ref|XP_002274748.2|PREDICTED: UDP-glycosyltransferase 90A1-like [Vitis vinifera]	XP_002274748	9.31e-51	63	179.104	192	121
Gorai.001G266600.1	a	0.744239	37.9744	23.6516	8.90466	15.4546	1.28101	43.1356	21.7185	9.2543	14.7848	2.1316	AT5G14450.1	AT5G14450		GDSL-like Lipase/Acylhydrolase superfamily protein	gdsl esterase lipase at5g14450-like	1606	gi|508710657|gb|EOY02554.1|Esterase, putative isoform 2 [Theobroma cacao]	EOY02554	0	94	669.848	358	337
Gorai.001G266600.2	a	0.750031	38.5772	23.8479	9.09251	15.7867	1.27286	43.6665	21.2592	9.19248	14.6878	2.28178	AT5G14450.1	AT5G14450		GDSL-like Lipase/Acylhydrolase superfamily protein	gdsl esterase lipase at5g14450-like	1419	gi|508710657|gb|EOY02554.1|Esterase, putative isoform 2 [Theobroma cacao]	EOY02554	0	93	660.603	358	335
Gorai.001G266600.3	a	0.782534	38.4731	23.0404	8.988	15.8646	1.17811	43.2924	21.0232	9.38769	14.7409	2.10517	AT5G14450.1	AT5G14450		GDSL-like Lipase/Acylhydrolase superfamily protein	gdsl esterase lipase at5g14450-like	1386	gi|508710657|gb|EOY02554.1|Esterase, putative isoform 2 [Theobroma cacao]	EOY02554	0	90	634.41	358	324
Gorai.001G266600.4	a	0.777746	33.1679	20.1784	7.5526	13.4822	1.14514	36.9177	18.5626	7.91819	12.8588	1.75437	AT5G14450.1	AT5G14450		GDSL-like Lipase/Acylhydrolase superfamily protein	gdsl esterase lipase at5g14450-like	1445	gi|508710657|gb|EOY02554.1|Esterase, putative isoform 2 [Theobroma cacao]	EOY02554	0	94	520.005	277	263
Gorai.001G267000.2	a	0.551995	2.38427	2.1789	1.96425	2.0964	1.83048	3.36251	2.83319	2.25858	2.5218	2.43283	AT4G35860.1	AT4G35860	ATGB2,ATRAB2C,ATRABB1B,GB2	GTP-binding 2	gtp-binding protein gb2	1158	gi|508710683|gb|EOY02580.1|GTP-binding 2 [Theobroma cacao]	EOY02580	8.98e-111	90	334.339	187	170
Gorai.001G269600.3	a	0.41402	2.5984	2.17982	2.35298	2.31538	2.16478	2.84137	2.69098	2.78491	2.41493	2.15929	AT3G01850.1	AT3G01850		Aldolase-type TIM barrel family protein	ribulose-phosphate 3- cytoplasmic isoform-like	1534	gi|508710863|gb|EOY02760.1|Aldolase-type TIM barrel family protein [Theobroma cacao]	EOY02760	1.05e-76	90	251.521	146	132
Gorai.001G270700.1	a	0.746184	4.41649	3.73659	2.88834	3.28351	3.04692	3.4936	2.84246	2.38732	2.51557	2.73138	AT5G14170.1	AT5G14170	CHC1	SWIB/MDM2 domain superfamily protein	swi snf complex component snf12 homolog	2225	gi|508710884|gb|EOY02781.1|Chromatin remodeling complex subunit isoform 1 [Theobroma cacao] >gi|508710887|gb|EOY02784.1| Chromatin remodeling complex subunit isoform 1 [Theobroma cacao]	EOY02781	0	92	828.55	546	506
Gorai.001G270700.2	a	0.593035	4.6252	4.09299	3.1502	3.59993	2.897	3.56217	3.10787	2.55592	2.60001	2.86494	AT5G14170.1	AT5G14170	CHC1	SWIB/MDM2 domain superfamily protein	swi snf complex component snf12 homolog	2479	gi|508710884|gb|EOY02781.1|Chromatin remodeling complex subunit isoform 1 [Theobroma cacao] >gi|508710887|gb|EOY02784.1| Chromatin remodeling complex subunit isoform 1 [Theobroma cacao]	EOY02781	0	92	828.55	546	506
Gorai.001G272100.1	a	0.458065	14.4601	8.92979	6.22461	7.64589	1.45583	18.2383	14.4594	7.89574	12.3127	2.22649	AT4G09490.1	AT4G09490		Polynucleotidyl transferase, ribonuclease H-like superfamily protein	ribonuclease h protein at1g65750-like	1159	gi|222625788|gb|EEE59920.1|hypothetical protein OsJ_12548 [Oryza sativa Japonica Group]	EEE59920	3.11e-29	43	103.99	322	140
Gorai.001G273000.1	a	0.744736	8.5382	5.41434	4.24837	5.10743	2.44881	6.08486	3.4987	2.8545	3.60125	2.20272	AT5G14105.1	AT5G14105			dna double-strand break repair rad50 atpase	1097	gi|508710942|gb|EOY02839.1|DNA double-strand break repair rad50 ATPase [Theobroma cacao]	EOY02839	2.93e-19	90	92.0485	80	72
Gorai.001G274100.1	a	0.251082	5.38438	0.820683	4.687	2.25931	0.237954	6.11351	1.50122	7.8154	5.17344	0.397131	AT4G25040.1	AT4G25040		Uncharacterised protein family (UPF0497)	casp-like protein rcom_1446020-like	1594	gi|508711001|gb|EOY02898.1|CASP-like protein RCOM_1446020, putative [Theobroma cacao]	EOY02898	2.44e-84	82	270.781	192	159
Gorai.001G274100.2	a	0.271058	7.63381	1.24576	6.14114	3.07601	0.248962	8.5157	2.26941	10.6978	6.80644	0.588306	AT4G25040.1	AT4G25040		Uncharacterised protein family (UPF0497)	casp-like protein rcom_1446020-like	1530	gi|508711001|gb|EOY02898.1|CASP-like protein RCOM_1446020, putative [Theobroma cacao]	EOY02898	1.4e-84	82	270.781	192	159
Gorai.001G274700.1	a	0.876448	4.97412	3.10543	1.57587	2.62053	1.15809	7.00373	4.01966	2.83528	3.24075	3.57765	AT3G26950.1	AT3G26950			Uncharacterized protein isoform 1	2004	gi|508710972|gb|EOY02869.1|Uncharacterized protein isoform 1 [Theobroma cacao]	EOY02869	0	88	864.759	558	492
Gorai.001G275200.1	a	0.57546	6.03816	4.7729	5.01992	4.9591	4.66768	6.99279	5.3998	5.83286	5.22725	4.74652	AT3G27000.1	AT3G27000	ARP2,ATARP2,WRM	actin related protein 2	actin-related protein 2-like	1839	gi|508710960|gb|EOY02857.1|Actin related protein 2 [Theobroma cacao]	EOY02857	0	99	786.178	389	386
Gorai.001G275200.2	a	0.414137	5.43385	4.42559	4.75143	4.35824	3.86226	6.66882	5.0093	5.29394	4.81955	4.55076	AT3G27000.1	AT3G27000	ARP2,ATARP2,WRM	actin related protein 2	actin-related protein 2-like	1766	gi|508710960|gb|EOY02857.1|Actin related protein 2 [Theobroma cacao]	EOY02857	0	98	778.859	389	385
Gorai.001G275200.3	a	0.520535	4.91519	3.7621	4.08075	3.87214	3.54418	5.52582	4.2205	4.43387	4.11688	3.88955	AT3G27000.1	AT3G27000	ARP2,ATARP2,WRM	actin related protein 2	actin-related protein 2-like	1762	gi|508710960|gb|EOY02857.1|Actin related protein 2 [Theobroma cacao]	EOY02857	0	97	676.011	341	334
Gorai.001G275200.4	a	0.677338	2.727	2.07297	2.09853	2.07898	1.78196	3.19833	2.22106	2.53347	2.35125	1.92732	AT3G27000.1	AT3G27000	ARP2,ATARP2,WRM	actin related protein 2	actin-related protein 2-like	2705	gi|508710960|gb|EOY02857.1|Actin related protein 2 [Theobroma cacao]	EOY02857	0	98	599.356	298	293
Gorai.001G275700.1	a	0.817573	3.0237	2.1001	1.23724	1.57509	0.799334	2.24583	1.01297	0.864291	1.10405	0.544046	AT5G14060.1	AT5G14060	CARAB-AK-LYS	Aspartate kinase family protein	aspartokinase chloroplastic-like	2397	gi|508711040|gb|EOY02937.1|Aspartate kinase 3 isoform 1 [Theobroma cacao] >gi|508711041|gb|EOY02938.1| Aspartate kinase 3 isoform 1 [Theobroma cacao] >gi|508711044|gb|EOY02941.1| Aspartate kinase 3 isoform 1 [Theobroma cacao]	EOY02937	0	94	1013.83	557	524
Gorai.001G275700.2	a	0.807794	3.66147	2.57284	1.69322	2.14824	1.14482	3.02874	1.58014	1.28847	1.42568	0.84349	AT3G02020.1	AT3G02020	AK3	aspartate kinase 3	aspartokinase chloroplastic-like	2321	gi|508711042|gb|EOY02939.1|Aspartate kinase 3 isoform 3 [Theobroma cacao] >gi|508711043|gb|EOY02940.1| Aspartate kinase 3 isoform 3 [Theobroma cacao]	EOY02939	0	94	1010.36	555	522
Gorai.001G275700.3	a	0.899371	2.94399	1.95455	1.15313	1.63733	0.888288	2.19378	1.08222	0.906926	1.17619	0.548289	AT5G14060.1	AT5G14060	CARAB-AK-LYS	Aspartate kinase family protein	aspartokinase chloroplastic-like	1985	gi|508711040|gb|EOY02937.1|Aspartate kinase 3 isoform 1 [Theobroma cacao] >gi|508711041|gb|EOY02938.1| Aspartate kinase 3 isoform 1 [Theobroma cacao] >gi|508711044|gb|EOY02941.1| Aspartate kinase 3 isoform 1 [Theobroma cacao]	EOY02937	0	88	941.414	557	495
Gorai.001G275700.4	a	0.921592	2.99823	1.92541	1.32801	1.69495	0.892233	2.26302	1.25937	1.0153	1.19511	0.580691	AT5G14060.1	AT5G14060	CARAB-AK-LYS	Aspartate kinase family protein	aspartokinase chloroplastic-like	2179	gi|508711040|gb|EOY02937.1|Aspartate kinase 3 isoform 1 [Theobroma cacao] >gi|508711041|gb|EOY02938.1| Aspartate kinase 3 isoform 1 [Theobroma cacao] >gi|508711044|gb|EOY02941.1| Aspartate kinase 3 isoform 1 [Theobroma cacao]	EOY02937	0	93	841.647	464	436
Gorai.001G275700.5	a	0.453605	2.68463	1.95796	1.31439	1.6354	0.68683	1.885	1.03475	0.896379	1.0104	0.51098	AT3G02020.1	AT3G02020	AK3	aspartate kinase 3	lysine-sensitive aspartate kinase	1646	gi|508711040|gb|EOY02937.1|Aspartate kinase 3 isoform 1 [Theobroma cacao] >gi|508711041|gb|EOY02938.1| Aspartate kinase 3 isoform 1 [Theobroma cacao] >gi|508711044|gb|EOY02941.1| Aspartate kinase 3 isoform 1 [Theobroma cacao]	EOY02937	1.88e-161	91	483.411	281	258
Gorai.001G275700.6	a	0.881377	2.82001	1.91383	1.20988	1.55475	0.828932	2.08993	1.18588	0.918503	1.06272	0.549171	AT5G13280.1	AT5G13280	AK,AK-LYS1,AK1	aspartate kinase 1	aspartokinase chloroplastic-like	2149	gi|508711040|gb|EOY02937.1|Aspartate kinase 3 isoform 1 [Theobroma cacao] >gi|508711041|gb|EOY02938.1| Aspartate kinase 3 isoform 1 [Theobroma cacao] >gi|508711044|gb|EOY02941.1| Aspartate kinase 3 isoform 1 [Theobroma cacao]	EOY02937	0	96	820.846	419	406
Gorai.002G000800.1	a	0.851441	3.19612	2.58438	2.01219	2.38672	1.98002	4.91069	4.62088	4.61622	4.95446	3.82776	AT1G64260.1	AT1G64260		MuDR family transposase	mutator-like transposase isoform 1	1704	gi|508705374|gb|EOX97270.1|Oxysterol-binding protein 5 [Theobroma cacao]	EOX97270	0	90	985.712	576	523
Gorai.002G002900.1	a	0.755369	9.80479	6.09255	5.53539	6.25585	3.80881	6.87739	4.6183	5.34297	5.66048	3.75969	AT2G16780.1	AT2G16780	MSI02,MSI2,NFC02,NFC2	Transducin family protein / WD-40 repeat family protein	wd-40 repeat protein	1665	gi|85725391|gb|ABC79303.1|putative retinoblastoma binding protein [Gossypium hirsutum]	ABC79303	0	99	841.262	410	408
Gorai.002G002900.2	a	0.7983	8.34067	5.48082	4.72409	5.13351	3.14682	5.62035	4.03288	4.75918	4.83579	3.16931	AT4G35050.1	AT4G35050	MSI3,NFC3	Transducin family protein / WD-40 repeat family protein	wd-40 repeat protein	1642	gi|85725391|gb|ABC79303.1|putative retinoblastoma binding protein [Gossypium hirsutum]	ABC79303	0	99	836.639	411	408
Gorai.002G002900.3	a	0.681318	7.55707	4.72742	4.30105	4.88999	2.77288	5.05965	3.59547	4.274	4.33709	2.78585	AT2G16780.1	AT2G16780	MSI02,MSI2,NFC02,NFC2	Transducin family protein / WD-40 repeat family protein	wd-40 repeat protein	1815	gi|85725391|gb|ABC79303.1|putative retinoblastoma binding protein [Gossypium hirsutum]	ABC79303	0	99	629.017	306	304
Gorai.002G003500.1	a	0.190479	20.6649	16.0225	21.5023	18.154	17.4284	11.461	12.0911	19.1279	15.6532	15.8534	AT2G17870.1	AT2G17870	ATCSP3,CSP3	cold shock domain protein 3	glycine-rich protein 2-like	904	gi|297744636|emb|CBI37898.3|unnamed protein product [Vitis vinifera]	CBI37898	4.58e-31	91	126.331	74	68
Gorai.002G007800.1	a	0.911991	13.0838	4.51238	0.666967	2.67381	0.0456026	14.1368	2.34741	0.389381	1.79881	0.048208	AT1G49670.1	AT1G49670	NQR	ARP protein (REF)	arp protein	2545	gi|508706333|gb|EOX98229.1|ARP protein (REF) isoform 2 [Theobroma cacao]	EOX98229	0	89	969.918	602	536
Gorai.002G007800.2	a	0.913214	15.9774	5.37247	1.0223	3.37281	0.0690084	17.4867	2.8185	0.476935	2.27798	0.138738	AT1G49670.1	AT1G49670	NQR	ARP protein (REF)	arp protein	2573	gi|508706332|gb|EOX98228.1|ARP protein (REF) isoform 1 [Theobroma cacao]	EOX98228	0	89	1040.02	636	570
Gorai.002G008900.1	a	0.954921	2.17334	1.37316	0.973069	1.14598	0.660065	4.31287	1.59715	1.28118	1.3314	1.17487	AT4G35220.1	AT4G35220		Cyclase family protein	kynurenine formamidase-like	1255	gi|508706442|gb|EOX98338.1|Cyclase family protein [Theobroma cacao]	EOX98338	5.93e-144	90	422.935	245	221
Gorai.002G009200.1	a	0.358059	11.3431	10.5665	7.8832	8.42867	10.2173	26.0782	15.4242	12.4387	11.2173	12.2828	AT4G34215.1	AT4G34215		Domain of unknown function (DUF303)	probable carbohydrate esterase at4g34215-like	2147	gi|508706443|gb|EOX98339.1|Domain of Uncharacterized protein function isoform 1 [Theobroma cacao]	EOX98339	2.08e-122	87	377.481	251	219
Gorai.002G009200.2	a	0.39854	8.39379	7.81278	6.02719	6.07395	7.24981	17.1216	10.5898	9.04689	8.26936	8.81048	AT4G34215.1	AT4G34215		Domain of unknown function (DUF303)	probable carbohydrate esterase at4g34215-like	1331	gi|508706443|gb|EOX98339.1|Domain of Uncharacterized protein function isoform 1 [Theobroma cacao]	EOX98339	4.11e-126	87	377.481	251	219
Gorai.002G009200.3	a	0.32346	9.24343	8.74584	6.47788	6.55714	8.50399	20.3625	11.8445	9.6157	9.28826	10.0203	AT4G34215.1	AT4G34215		Domain of unknown function (DUF303)	probable carbohydrate esterase at4g34215-like	1831	gi|508706443|gb|EOX98339.1|Domain of Uncharacterized protein function isoform 1 [Theobroma cacao]	EOX98339	5.55e-80	85	264.233	189	161
Gorai.002G011900.1	a	0.612227	6.5888	6.07477	6.02457	5.79502	5.74597	7.17642	6.10912	6.91696	6.46819	5.9817	AT1G63110.1	AT1G63110		GPI transamidase subunit PIG-U	phosphatidylinositol glycan anchor biosynthesis class u	2088	gi|508706743|gb|EOX98639.1|GPI transamidase subunit PIG-U isoform 3 [Theobroma cacao]	EOX98639	0	94	764.607	451	426
Gorai.002G011900.2	a	0.77181	5.52167	5.08509	4.95073	4.87133	4.76148	6.21377	4.96554	5.84676	5.51263	5.14719	AT1G63110.1	AT1G63110		GPI transamidase subunit PIG-U	phosphatidylinositol glycan anchor biosynthesis class u	2033	gi|508706743|gb|EOX98639.1|GPI transamidase subunit PIG-U isoform 3 [Theobroma cacao]	EOX98639	0	87	745.732	487	426
Gorai.002G012200.1	a	0.472463	16.7303	10.3661	9.85921	10.7742	5.02759	12.9856	9.42644	9.07929	10.0476	4.85634	AT4G38495.1	AT4G38495			ino80 complex subunit c	867	gi|508706792|gb|EOX98688.1|INO80 complex subunit C [Theobroma cacao]	EOX98688	2.15e-74	94	234.572	123	116
Gorai.002G012400.1	a	0.816516	5.01253	2.5079	2.0462	2.32473	1.79131	4.04632	2.36867	2.35169	2.61119	1.78102	AT1G62970.1	AT1G62970		Chaperone DnaJ-domain superfamily protein	chaperone -domain containing protein	2943	gi|508706781|gb|EOX98677.1|Chaperone DnaJ-domain superfamily protein, putative isoform 1 [Theobroma cacao] >gi|508706783|gb|EOX98679.1| Chaperone DnaJ-domain superfamily protein, putative isoform 1 [Theobroma cacao] >gi|508706784|gb|EOX98680.1| Chaperone DnaJ-domain superfamily protein, putative isoform 1 [Theobroma cacao]	EOX98677	0	67	632.484	682	460
Gorai.002G014700.1	a	0.750372	15.4284	12.4915	9.95959	11.2486	8.3236	10.4086	8.82681	7.96515	8.39134	6.75389	AT1G76490.1	AT1G76490	HMG1,HMGR1	hydroxy methylglutaryl CoA reductase 1	3-hydroxy-3-methylglutaryl-coenzyme a reductase 1 isoform 1	2152	gi|11132836|sp|O64966.1|HMDH1_GOSHIRecName: Full=3-hydroxy-3-methylglutaryl-coenzyme A reductase 1; Short=HMG-CoA reductase 1 >gi|2935298|gb|AAC05088.1| 3-hydroxy-3-methylglutaryl-coenzyme A reductase 1 [Gossypium hirsutum]	O64966	0	99	1172.92	575	571
Gorai.002G014700.2	a	0.523523	15.2566	12.7593	10.0492	11.7776	8.41079	10.8819	9.36908	8.4074	9.11866	6.91376	AT1G76490.1	AT1G76490	HMG1,HMGR1	hydroxy methylglutaryl CoA reductase 1	3-hydroxy-3-methylglutaryl-coenzyme a reductase 1 isoform 1	2281	gi|11132836|sp|O64966.1|HMDH1_GOSHIRecName: Full=3-hydroxy-3-methylglutaryl-coenzyme A reductase 1; Short=HMG-CoA reductase 1 >gi|2935298|gb|AAC05088.1| 3-hydroxy-3-methylglutaryl-coenzyme A reductase 1 [Gossypium hirsutum]	O64966	0	99	1172.92	575	571
Gorai.002G014700.3	a	0.573667	13.1812	11.001	8.6044	9.43396	6.83767	8.94391	7.53468	7.22947	7.09697	5.85272	AT1G76490.1	AT1G76490	HMG1,HMGR1	hydroxy methylglutaryl CoA reductase 1	3-hydroxy-3-methylglutaryl-coenzyme a reductase 1 isoform 1	1763	gi|11132836|sp|O64966.1|HMDH1_GOSHIRecName: Full=3-hydroxy-3-methylglutaryl-coenzyme A reductase 1; Short=HMG-CoA reductase 1 >gi|2935298|gb|AAC05088.1| 3-hydroxy-3-methylglutaryl-coenzyme A reductase 1 [Gossypium hirsutum]	O64966	0	99	1038.48	506	502
Gorai.002G014800.1	a	0.789412	5.40476	3.843	3.17169	3.98041	3.22939	5.35489	4.3175	4.89384	5.4693	3.71127	AT4G38130.1	AT4G38130	ATHD1,ATHDA19,HD1,HDA1,HDA19,RPD3A	histone deacetylase 1	histone deacetylase	2064	gi|508707065|gb|EOX98961.1|Histone deacetylase 1 isoform 1 [Theobroma cacao] >gi|508707066|gb|EOX98962.1| Histone deacetylase 1 isoform 1 [Theobroma cacao]	EOX98961	0	91	894.804	531	484
Gorai.002G014800.2	a	0.861484	7.97251	5.68847	5.02122	5.69082	4.85254	8.51502	6.73066	7.21157	7.57275	5.65795	AT4G38130.1	AT4G38130	ATHD1,ATHDA19,HD1,HDA1,HDA19,RPD3A	histone deacetylase 1	histone deacetylase	2080	gi|508707065|gb|EOX98961.1|Histone deacetylase 1 isoform 1 [Theobroma cacao] >gi|508707066|gb|EOX98962.1| Histone deacetylase 1 isoform 1 [Theobroma cacao]	EOX98961	0	96	907.516	500	483
Gorai.002G014800.3	a	0.876438	4.36217	3.0879	2.5758	3.06436	2.5209	4.27342	3.36969	3.83707	4.06575	2.96738	AT4G38130.1	AT4G38130	ATHD1,ATHDA19,HD1,HDA1,HDA19,RPD3A	histone deacetylase 1	histone deacetylase	2189	gi|508707065|gb|EOX98961.1|Histone deacetylase 1 isoform 1 [Theobroma cacao] >gi|508707066|gb|EOX98962.1| Histone deacetylase 1 isoform 1 [Theobroma cacao]	EOX98961	0	91	843.958	501	456
Gorai.002G017300.1	a	0.848914	4.41668	1.15479	0.175891	0.690891	0.00815664	3.51187	1.22864	0.790874	0.990246	0.048986	AT2G20835.1	AT2G20835			protein	776	gi|356543799|ref|XP_003540347.1|PREDICTED: uncharacterized protein LOC100819670 [Glycine max]	XP_003540347	5.75e-32	92	122.479	68	63
Gorai.002G017700.1	a	0.785758	8.79649	6.19946	2.90885	4.36838	2.4284	6.91068	3.26832	2.34388	2.9807	2.46219	AT4G03420.1	AT4G03420		Protein of unknown function (DUF789)	low quality protein: uncharacterized loc101222318	2220	gi|508707473|gb|EOX99369.1|F21B7.22 [Theobroma cacao]	EOX99369	1.64e-163	85	486.108	321	276
Gorai.002G021000.1	a	0.234144	17.6699	19.067	16.6723	16.1293	17.2567	18.1426	17.4288	18.5306	17.9737	19.501	AT5G13390.1	AT5G13390	NEF1	no exine formation 1	no exine formation 1 isoform 1	4089	gi|508707689|gb|EOX99585.1|No exine formation 1 isoform 1 [Theobroma cacao] >gi|508707690|gb|EOX99586.1| No exine formation 1 isoform 1 [Theobroma cacao] >gi|508707691|gb|EOX99587.1| No exine formation 1 isoform 1 [Theobroma cacao] >gi|508707692|gb|EOX99588.1| No exine formation 1 isoform 1 [Theobroma cacao]	EOX99585	0	96	1671.75	1059	1027
Gorai.002G022800.1	a	0.597586	6.0472	4.72138	4.58947	4.5035	3.58701	9.23486	5.9702	5.30757	5.32611	4.12267	AT5G13160.1	AT5G13160	PBS1	Protein kinase superfamily protein	avr susceptible 1	1975	gi|508707810|gb|EOX99706.1|Kinase superfamily protein [Theobroma cacao]	EOX99706	0	95	828.165	463	444
Gorai.002G022900.1	a	0.70904	5.50929	4.51435	3.70597	4.06386	3.06088	5.68458	3.24085	3.0369	3.07643	2.28504					amidohydrolase family protein	1949	gi|508707826|gb|EOX99722.1|Amidohydrolase family protein, expressed isoform 1 [Theobroma cacao]	EOX99722	0	95	865.914	461	442
Gorai.002G022900.2	a	0.898879	5.39692	4.21335	3.27617	3.90594	3.12549	5.18084	2.75682	2.72359	2.93365	2.01092					5-methylthioadenosine s-adenosylhomocysteine deaminase-like	1676	gi|508707826|gb|EOX99722.1|Amidohydrolase family protein, expressed isoform 1 [Theobroma cacao]	EOX99722	0	90	803.127	461	417
Gorai.002G022900.3	a	0.760286	5.38675	4.12851	3.35826	3.98783	2.78194	5.29666	2.91221	2.78413	2.926	2.02697					5-methylthioadenosine s-adenosylhomocysteine deaminase-like	1664	gi|508707826|gb|EOX99722.1|Amidohydrolase family protein, expressed isoform 1 [Theobroma cacao]	EOX99722	0	89	793.497	461	413
Gorai.002G022900.4	a	0.687774	4.61114	3.6753	2.85871	3.2909	2.28598	4.67726	2.46246	2.39083	2.44459	1.53388					5-methylthioadenosine s-adenosylhomocysteine deaminase-like	1576	gi|508707826|gb|EOX99722.1|Amidohydrolase family protein, expressed isoform 1 [Theobroma cacao]	EOX99722	0	92	546.584	304	282
Gorai.002G022900.5	a	0.607826	6.03189	5.16307	3.91772	4.58181	3.46691	6.06023	3.02463	3.28899	3.18718	2.4485					5-methylthioadenosine s-adenosylhomocysteine deaminase-like	1242	gi|508707827|gb|EOX99723.1|Amidohydrolase family protein, expressed isoform 2 [Theobroma cacao]	EOX99723	0	95	714.531	379	363
Gorai.002G023200.1	a	0.780008	2.62353	1.87831	1.23451	1.78092	1.12992	2.27978	1.90357	1.61472	1.80083	0.875437	AT5G13110.1	AT5G13110	G6PD2	glucose-6-phosphate dehydrogenase 2	glucose-6-phosphate 1- chloroplastic-like	2553	gi|508707844|gb|EOX99740.1|Glucose-6-phosphate 1-dehydrogenase 2 isoform 1 [Theobroma cacao]	EOX99740	0	97	1097.8	555	543
Gorai.002G023200.2	a	0.803786	2.68996	1.92631	1.22203	1.77265	1.21851	2.58556	1.92603	1.57623	1.84959	0.942843	AT5G13110.1	AT5G13110	G6PD2	glucose-6-phosphate dehydrogenase 2	glucose-6-phosphate 1- chloroplastic-like	2284	gi|508707844|gb|EOX99740.1|Glucose-6-phosphate 1-dehydrogenase 2 isoform 1 [Theobroma cacao]	EOX99740	0	97	1089.33	555	541
Gorai.002G023200.3	a	0.859874	2.28157	1.69092	1.1913	1.53023	1.04399	2.10616	1.69695	1.46888	1.78948	0.945897	AT5G13110.1	AT5G13110	G6PD2	glucose-6-phosphate dehydrogenase 2	glucose-6-phosphate 1- chloroplastic-like	2326	gi|508707844|gb|EOX99740.1|Glucose-6-phosphate 1-dehydrogenase 2 isoform 1 [Theobroma cacao]	EOX99740	0	95	1088.56	567	543
Gorai.002G023200.4	a	0.744739	2.13551	1.66497	1.11429	1.47122	1.00623	2.02366	1.57628	1.36373	1.65801	0.793382	AT5G13110.1	AT5G13110	G6PD2	glucose-6-phosphate dehydrogenase 2	glucose-6-phosphate 1- chloroplastic-like	2471	gi|508707844|gb|EOX99740.1|Glucose-6-phosphate 1-dehydrogenase 2 isoform 1 [Theobroma cacao]	EOX99740	0	97	935.25	473	462
Gorai.002G023300.1	a	0.854547	3.692	2.09516	0.459031	1.13803	0.201491	2.04095	0.230232	0.10189	0.128057	0.0593829					Uncharacterized protein TCM_008610	1056	gi|508707847|gb|EOX99743.1|Uncharacterized protein TCM_008610 [Theobroma cacao]	EOX99743	9.06e-27	71	115.546	124	89
Gorai.002G024200.1	a	0.616561	11.504	9.59926	7.14573	9.36869	7.44635	10.8357	8.22316	7.19943	8.70879	4.77174	AT2G32090.1	AT2G32090		Lactoylglutathione lyase / glyoxalase I family protein	lactoylglutathione lyase glyoxalase i family protein	855	gi|508713799|gb|EOY05696.1|Lactoylglutathione lyase / glyoxalase I family protein isoform 1 [Theobroma cacao]	EOY05696	5.44e-88	97	270.011	142	139
Gorai.002G025000.1	a	0.764898	2.10246	1.15788	0.80498	1.02458	0.249263	2.48886	1.2964	0.917584	1.23881	0.0881639	AT1G04340.1	AT1G04340		HR-like lesion-inducing protein-related	hr-like lesion-inducing protein	876	gi|508714083|gb|EOY05980.1|HR-like lesion-inducing protein-related [Theobroma cacao]	EOY05980	4.88e-70	83	224.942	148	124
Gorai.002G025000.2	a	0.616384	2.92411	1.69465	1.14425	1.60512	0.36651	2.81233	1.73891	1.25343	1.27385	0.244654	AT1G04340.1	AT1G04340		HR-like lesion-inducing protein-related	hr-like lesion-inducing protein	1063	gi|508714083|gb|EOY05980.1|HR-like lesion-inducing protein-related [Theobroma cacao]	EOY05980	9.45e-72	87	231.491	142	124
Gorai.002G026500.2	a	0.657692	3.07069	2.51397	2.02286	2.20368	1.62031	2.0256	1.94996	1.81129	1.81407	1.26075	AT1G04510.1	AT1G04510	MAC3A	MOS4-associated complex 3A	u-box domain-containing protein 72-like	2192	gi|508714275|gb|EOY06172.1|MOS4-associated complex 3A [Theobroma cacao]	EOY06172	0	97	1023.08	523	509
Gorai.002G026500.3	a	0.856653	3.02758	2.32046	2.00309	2.07417	1.61063	1.80999	1.57593	1.7488	1.65353	1.13568	AT1G04510.1	AT1G04510	MAC3A	MOS4-associated complex 3A	u-box domain-containing protein 72-like	2121	gi|508714275|gb|EOY06172.1|MOS4-associated complex 3A [Theobroma cacao]	EOY06172	0	97	908.286	462	452
Gorai.002G026500.4	a	0.503671	2.53918	2.01368	1.81544	1.86285	1.34544	1.78097	1.484	1.67987	1.62282	1.18674	AT1G04510.1	AT1G04510	MAC3A	MOS4-associated complex 3A	u-box domain-containing protein 72-like	2070	gi|508714275|gb|EOY06172.1|MOS4-associated complex 3A [Theobroma cacao]	EOY06172	0	90	931.013	523	474
Gorai.002G026500.5	a	0.921396	2.45704	1.8159	1.63663	1.74013	1.41206	1.53566	1.39137	1.45109	1.51653	1.00441	AT1G04510.1	AT1G04510	MAC3A	MOS4-associated complex 3A	u-box domain-containing protein 72-like	2454	gi|508714275|gb|EOY06172.1|MOS4-associated complex 3A [Theobroma cacao]	EOY06172	0	97	873.618	444	434
Gorai.002G026500.6	a	0.595677	2.21549	1.63949	1.52901	1.6806	1.17882	1.41748	1.24335	1.4197	1.30941	0.9279	AT1G04510.1	AT1G04510	MAC3A	MOS4-associated complex 3A	u-box domain-containing protein 72-like	2529	gi|508714275|gb|EOY06172.1|MOS4-associated complex 3A [Theobroma cacao]	EOY06172	0	92	861.292	469	434
Gorai.002G027500.1	a	0.670045	5.35438	3.6007	2.1787	3.03273	1.11799	3.90693	2.57986	1.92527	2.68838	1.04137	AT5G07900.1	AT5G07900		Mitochondrial transcription termination factor family protein	mitochondrial transcription termination factor family isoform 1	1155	gi|508714564|gb|EOY06461.1|Mitochondrial transcription termination factor family protein, putative isoform 1 [Theobroma cacao] >gi|508714565|gb|EOY06462.1| Mitochondrial transcription termination factor family protein, putative isoform 1 [Theobroma cacao]	EOY06461	1.07e-110	72	340.887	319	230
Gorai.002G027600.1	a	0.667116	3.82522	2.94305	1.54807	2.07142	1.15435	2.88823	2.01462	1.5442	1.88022	0.831501	AT5G07900.1	AT5G07900		Mitochondrial transcription termination factor family protein	mitochondrial transcription termination factor family isoform 1	1263	gi|508714564|gb|EOY06461.1|Mitochondrial transcription termination factor family protein, putative isoform 1 [Theobroma cacao] >gi|508714565|gb|EOY06462.1| Mitochondrial transcription termination factor family protein, putative isoform 1 [Theobroma cacao]	EOY06461	7.37e-112	69	345.51	360	249
Gorai.002G027700.1	a	0.971997	3.61541	2.07667	1.23341	1.7399	0.807666	2.45867	1.59091	1.22897	1.44461	0.77246	AT5G07900.1	AT5G07900		Mitochondrial transcription termination factor family protein	mitochondrial transcription termination factor family isoform 1	3276	gi|147817763|emb|CAN68941.1|hypothetical protein VITISV_028996 [Vitis vinifera]	CAN68941	0	54	654.44	1091	598
Gorai.002G030200.1	a	0.660426	5.6225	3.74836	3.89157	3.57769	3.17409	12.9883	7.76779	9.02788	7.8949	3.97541	AT5G49460.1	AT5G49460	ACLB-2	ATP citrate lyase subunit B 2	atp-citrate synthase beta chain protein 1-like	2439	gi|508714833|gb|EOY06730.1|ATP citrate lyase subunit B 2 isoform 1 [Theobroma cacao]	EOY06730	0	98	1198.34	608	601
Gorai.002G030200.2	a	0.707108	5.08456	3.25122	3.29722	3.11535	2.58075	11.2598	6.41033	7.83116	6.79432	3.49443	AT5G49460.1	AT5G49460	ACLB-2	ATP citrate lyase subunit B 2	atp-citrate synthase beta chain protein 1-like	2459	gi|508714835|gb|EOY06732.1|ATP citrate lyase subunit B 2 isoform 3, partial [Theobroma cacao]	EOY06732	0	98	1143.64	584	577
Gorai.002G030200.3	a	0.809696	5.94874	4.04766	3.79599	3.7187	3.01779	13.7816	8.02822	9.03576	8.20512	4.06339	AT5G49460.1	AT5G49460	ACLB-2	ATP citrate lyase subunit B 2	atp-citrate synthase beta chain protein 1-like	2247	gi|508714833|gb|EOY06730.1|ATP citrate lyase subunit B 2 isoform 1 [Theobroma cacao]	EOY06730	0	98	1199.11	608	601
Gorai.002G030200.4	a	0.669709	5.71555	3.80973	3.90003	3.66075	2.94474	13.2458	7.76787	8.96782	7.93866	3.62381	AT5G49460.1	AT5G49460	ACLB-2	ATP citrate lyase subunit B 2	atp-citrate synthase beta chain protein 1-like	2399	gi|508714833|gb|EOY06730.1|ATP citrate lyase subunit B 2 isoform 1 [Theobroma cacao]	EOY06730	0	98	1198.34	608	601
Gorai.002G030200.5	a	0.714447	5.99206	3.91631	3.94367	3.74853	3.27923	13.6698	8.152	9.48423	8.27005	4.14454	AT5G49460.1	AT5G49460	ACLB-2	ATP citrate lyase subunit B 2	atp-citrate synthase beta chain protein 1-like	2255	gi|508714833|gb|EOY06730.1|ATP citrate lyase subunit B 2 isoform 1 [Theobroma cacao]	EOY06730	0	98	1198.34	608	601
Gorai.002G030200.6	a	0.703509	4.82941	3.23587	3.24454	2.99838	2.57577	11.0398	6.60775	7.36322	6.57756	3.24136	AT5G49460.1	AT5G49460	ACLB-2	ATP citrate lyase subunit B 2	atp-citrate synthase beta chain protein 1-like	1729	gi|508714835|gb|EOY06732.1|ATP citrate lyase subunit B 2 isoform 3, partial [Theobroma cacao]	EOY06732	0	98	905.59	465	459
Gorai.002G031000.1	a	0.541388	2.3785	1.33499	0.803083	1.49489	0.335869	2.45939	1.26242	0.849302	0.94142	0.242622	AT3G17120.1	AT3G17120			af462799_1 at3g17120 k14a17_24	1414	gi|508714882|gb|EOY06779.1|Uncharacterized protein isoform 1 [Theobroma cacao] >gi|508714884|gb|EOY06781.1| Uncharacterized protein isoform 1 [Theobroma cacao]	EOY06779	5.37e-40	66	154.066	232	154
Gorai.002G031000.2	a	0.568025	2.1144	1.21027	0.586846	1.29678	0.254609	2.00946	1.06952	0.721204	0.91184	0.184072	AT3G17120.1	AT3G17120			af462799_1 at3g17120 k14a17_24	1343	gi|508714882|gb|EOY06779.1|Uncharacterized protein isoform 1 [Theobroma cacao] >gi|508714884|gb|EOY06781.1| Uncharacterized protein isoform 1 [Theobroma cacao]	EOY06779	3.79e-40	66	154.066	232	154
Gorai.002G031000.3	a	0.603197	2.52563	1.53302	0.769142	1.49395	0.342645	2.15311	1.2085	0.756771	0.982022	0.216067	AT3G17120.1	AT3G17120			af462799_1 at3g17120 k14a17_24	1463	gi|508714882|gb|EOY06779.1|Uncharacterized protein isoform 1 [Theobroma cacao] >gi|508714884|gb|EOY06781.1| Uncharacterized protein isoform 1 [Theobroma cacao]	EOY06779	7.84e-40	66	154.066	232	154
Gorai.002G031100.1	a	0.971805	28.7832	14.801	7.8452	11.0926	3.2708	21.1186	8.24252	5.81544	7.6036	2.63708	AT3G17130.1	AT3G17130		Plant invertase/pectin methylesterase inhibitor superfamily protein	pectinesterase inhibitor	1053	gi|508714885|gb|EOY06782.1|Plant invertase/pectin methylesterase inhibitor superfamily protein, putative [Theobroma cacao]	EOY06782	1.16e-73	88	237.269	153	135
Gorai.002G031800.1	a	0.95898	3.50454	2.58246	2.15938	2.31326	1.84133	2.54191	1.87015	2.05986	2.02277	1.46804	AT1G48110.1	AT1G48110	ECT7	evolutionarily conserved C-terminal region 7	yth domain family protein	2728	gi|508714961|gb|EOY06858.1|Yth domain-containing protein, putative isoform 1 [Theobroma cacao]	EOY06858	0	87	1055.43	657	572
Gorai.002G031800.2	a	0.793978	3.29863	2.30818	2.19773	2.20017	1.98856	2.24343	1.6586	1.87871	1.85185	1.40701	AT1G48110.1	AT1G48110	ECT7	evolutionarily conserved C-terminal region 7	yth domain family protein	2628	gi|508714961|gb|EOY06858.1|Yth domain-containing protein, putative isoform 1 [Theobroma cacao]	EOY06858	0	87	1055.43	657	572
Gorai.002G031800.3	a	0.820655	3.3815	2.40529	2.26372	2.33857	1.83666	2.23356	1.78022	1.98881	2.02274	1.28462	AT1G48110.1	AT1G48110	ECT7	evolutionarily conserved C-terminal region 7	yth domain family protein	2479	gi|508714961|gb|EOY06858.1|Yth domain-containing protein, putative isoform 1 [Theobroma cacao]	EOY06858	0	87	975.311	602	527
Gorai.002G035500.1	a	0.572815	3.22059	2.69983	2.51529	2.7585	2.73564	3.17729	3.07891	2.89585	3.3346	2.3536	AT1G79090.1	AT1G79090			topoisomerase ii-associated protein	2668	gi|508721897|gb|EOY13794.1|Topoisomerase II-associated protein PAT1, putative [Theobroma cacao]	EOY13794	0	82	963.37	690	571
Gorai.002G036200.1	a	0.687298	13.5068	10.549	9.06744	10.4292	7.52749	10.2039	7.52108	7.9383	8.47034	6.66616	AT1G16610.3	AT1G16610	RNPS1,SR45	arginine/serine-rich 45	protein arginine serine-rich 45	1840	gi|508721887|gb|EOY13784.1|Arginine/serine-rich 45 [Theobroma cacao]	EOY13784	1.04e-50	84	191.43	121	102
Gorai.002G036200.3	a	0.521866	12.7946	9.72012	8.81974	10.0095	6.89294	10.0159	7.42855	7.60477	8.23397	6.61194	AT1G16610.1	AT1G16610	RNPS1,SR45	arginine/serine-rich 45	protein arginine serine-rich 45	1702	gi|508721887|gb|EOY13784.1|Arginine/serine-rich 45 [Theobroma cacao]	EOY13784	4.3e-47	82	180.644	121	100
Gorai.002G036200.4	a	0.455719	11.8966	9.40099	8.05268	9.1752	6.20941	9.92652	7.11099	7.47959	7.86192	6.48524	AT1G16610.3	AT1G16610	RNPS1,SR45	arginine/serine-rich 45	protein arginine serine-rich 45	1693	gi|508721887|gb|EOY13784.1|Arginine/serine-rich 45 [Theobroma cacao]	EOY13784	1.58e-50	84	189.889	121	102
Gorai.002G036200.5	a	0.77124	12.3945	9.58913	7.88807	9.18831	6.5313	9.57631	6.89995	7.23669	7.55348	6.12615	AT1G16610.3	AT1G16610	RNPS1,SR45	arginine/serine-rich 45	protein arginine serine-rich 45	1704	gi|508721887|gb|EOY13784.1|Arginine/serine-rich 45 [Theobroma cacao]	EOY13784	2.47e-50	84	189.504	121	102
Gorai.002G036600.1	a	0.622096	261.103	240.262	192.661	212.301	193.503	153.835	106.836	113.835	113.516	109.98	AT1G56070.1	AT1G56070	LOS1	Ribosomal protein S5/Elongation factor G/III/V family protein	elongation factor 2-like	3022	gi|508721863|gb|EOY13760.1|Ribosomal protein S5/Elongation factor G/III/V family protein [Theobroma cacao]	EOY13760	0	98	1709.89	843	834
Gorai.002G039400.1	a	0.44229	5.07938	3.94361	1.4471	2.40308	0.348777	0	0.0177575	0.0105458	0.00540274	0					NA	NA	NA	NA	NA	NA	NA	NA	NA
Gorai.002G040500.1	a	0.833694	8.42165	2.0259	0.596451	1.99477	0.106555	4.79104	0.574018	1.02417	1.00323	0.258896					heat stress transcription factor b-	631	gi|508721765|gb|EOY13662.1|Heat stress transcription factor B-4b, putative [Theobroma cacao]	EOY13662	9.27e-51	81	172.17	150	122
Gorai.002G040600.1	a	0.76634	8.128	1.48045	0.230005	2.27588	0	0.7726	0.0836654	0.118384	0.186428	0	AT3G14560.1	AT3G14560			heat stress transcription factor b-	803	gi|508721765|gb|EOY13662.1|Heat stress transcription factor B-4b, putative [Theobroma cacao]	EOY13662	1.72e-63	82	206.838	150	123
Gorai.002G040800.1	a	0.826912	20.0719	7.7703	1.78216	8.46136	0.02424	14.9337	2.414	0.51509	1.60297	0					heat stress transcription factor b-	737	gi|508721765|gb|EOY13662.1|Heat stress transcription factor B-4b, putative [Theobroma cacao]	EOY13662	1.71e-50	80	172.555	150	121
Gorai.002G040800.2	a	0.791945	16.9584	6.97279	1.58037	7.61288	0.00283238	13.6166	2.35734	0.472466	1.59011	0					heat stress transcription factor b-	838	gi|508721765|gb|EOY13662.1|Heat stress transcription factor B-4b, putative [Theobroma cacao]	EOY13662	4.84e-50	80	172.555	150	121
Gorai.002G040900.1	a	0.867502	5.10943	1.64336	0.654644	1.82074	0.0352793	0.702684	0.0481922	0.0820566	0.0905034	0.004248					heat stress transcription factor b-	857	gi|508721765|gb|EOY13662.1|Heat stress transcription factor B-4b, putative [Theobroma cacao]	EOY13662	4e-60	80	198.749	150	120
Gorai.002G042800.1	a	0.468032	9.66381	8.76898	5.08736	7.5563	6.44677	5.29104	4.19659	3.53246	3.70067	5.26088	AT1G53590.1	AT1G53590	NTMC2T6.1,NTMC2TYPE6.1	Calcium-dependent lipid-binding (CaLB domain) family protein	c2 domain-containing protein at1g53590-like	2869	gi|508721737|gb|EOY13634.1|Integral membrane single C2 domain protein, putative isoform 1 [Theobroma cacao]	EOY13634	0	86	1057.36	751	652
Gorai.002G045300.1	a	0.574765	2.7781	1.48068	1.63127	1.27844	0.790476	1.92251	1.02028	1.6365	1.41984	0.585777	AT3G14720.1	AT3G14720	ATMPK19,MPK19	MAP kinase 19	mitogen-activated protein kinase 19	2548	gi|508721671|gb|EOY13568.1|Mitogen-activated protein kinase 18 isoform 1 [Theobroma cacao]	EOY13568	0	90	1012.29	602	547
Gorai.002G045400.1	a	0.968525	2.99111	1.74586	1.0412	1.48013	0.718221	1.86871	0.986797	0.771513	1.06215	0.488908	AT3G02660.1	AT3G02660	emb2768	Tyrosyl-tRNA synthetase, class Ib, bacterial/mitochondrial	tyrosine--trna ligase-like	1895	gi|508721664|gb|EOY13561.1|Tyrosyl-tRNA synthetase, class Ib, bacterial/mitochondrial isoform 3 [Theobroma cacao] >gi|508721665|gb|EOY13562.1| Tyrosyl-tRNA synthetase, class Ib, bacterial/mitochondrial isoform 3 [Theobroma cacao]	EOY13561	0	97	891.723	491	477
Gorai.002G045800.1	a	0.763985	4.07625	1.91421	1.34192	2.06769	0.432902	2.01724	0.867221	0.686526	0.856697	0.600038	AT1G78560.1	AT1G78560		Sodium Bile acid symporter family	probable sodium metabolite cotransporter chloroplastic-like	1622	gi|508721649|gb|EOY13546.1|Sodium Bile acid symporter family isoform 1 [Theobroma cacao]	EOY13546	0	85	548.51	406	349
Gorai.002G046200.2	a	0.357322	22.0131	22.4882	18.2599	19.6103	18.6516	23.8645	20.2958	15.2624	18.0473	10.7464	AT1G78570.1	AT1G78570	ATRHM1,RHM1,ROL1	rhamnose biosynthesis 1	probable rhamnose biosynthetic enzyme 1-like	2729	gi|211906526|gb|ACJ11756.1|rhamnose synthase [Gossypium hirsutum]	ACJ11756	0	100	1358.58	667	667
Gorai.002G048100.1	a	0.703992	3.20606	0.646363	0.578902	0.589896	0.292604	3.34188	0.394858	0.312957	0.3116	0.201262	AT1G78710.1	AT1G78710	TBL42	TRICHOME BIREFRINGENCE-LIKE 42	trichome birefringence-like 42	1822	gi|508721581|gb|EOY13478.1|Trichome birefringence-like 42 [Theobroma cacao]	EOY13478	0	88	597.816	355	315
Gorai.002G048100.2	a	0.708054	2.73178	0.548837	0.433672	0.464221	0.256734	2.89412	0.260082	0.246939	0.258882	0.17614	AT1G78710.1	AT1G78710	TBL42	TRICHOME BIREFRINGENCE-LIKE 42	trichome birefringence-like 42	2322	gi|508721581|gb|EOY13478.1|Trichome birefringence-like 42 [Theobroma cacao]	EOY13478	0	89	630.558	371	331
Gorai.002G048100.3	a	0.706026	3.53415	0.695789	0.603118	0.590714	0.285712	3.32718	0.234388	0.248984	0.302749	0.133761	AT1G78710.1	AT1G78710	TBL42	TRICHOME BIREFRINGENCE-LIKE 42	trichome birefringence-like 42	1743	gi|508721581|gb|EOY13478.1|Trichome birefringence-like 42 [Theobroma cacao]	EOY13478	0	88	597.43	356	315
Gorai.002G048100.4	a	0.705903	3.82373	0.707222	0.557676	0.654812	0.323164	3.86066	0.275013	0.226958	0.210477	0.0989165	AT1G78710.1	AT1G78710	TBL42	TRICHOME BIREFRINGENCE-LIKE 42	trichome birefringence-like 42	1579	gi|508721581|gb|EOY13478.1|Trichome birefringence-like 42 [Theobroma cacao]	EOY13478	0	88	597.816	356	315
Gorai.002G050500.1	a	0.859782	2.78	0.92465	0.0164888	0.353109	0.00347701	6.05613	1.44886	0.138197	0.767444	0	AT2G21110.1	AT2G21110		Disease resistance-responsive (dirigent-like protein) family protein	disease resistance-responsive family protein	850	gi|508705842|gb|EOX97738.1|Disease resistance-responsive family protein [Theobroma cacao]	EOX97738	6.7e-64	69	209.92	194	134
Gorai.002G053200.2	a	0.493721	2.36653	1.77514	1.56383	1.68877	1.89734	2.37182	2.05633	1.92707	2.09969	2.20293	AT3G30841.1	AT3G30841		Cofactor-independent phosphoglycerate mutase	cofactor-independent phosphoglycerate mutase	1926	gi|508721454|gb|EOY13351.1|Cofactor-independent phosphoglycerate mutase [Theobroma cacao]	EOY13351	0	97	954.125	495	482
Gorai.002G053200.3	a	0.551949	2.55341	1.85929	1.53043	1.775	1.90917	2.61146	2.09892	1.98641	2.07243	2.61469	AT3G30841.1	AT3G30841		Cofactor-independent phosphoglycerate mutase	cofactor-independent phosphoglycerate mutase	1952	gi|508721454|gb|EOY13351.1|Cofactor-independent phosphoglycerate mutase [Theobroma cacao]	EOY13351	0	97	954.125	495	482
Gorai.002G054300.1	a	0.643553	77.7418	49.3522	45.0795	42.3148	46.3457	53.7441	31.6331	26.1412	26.4356	34.5764	AT1G53320.1	AT1G53320	AtTLP7,TLP7	tubby like protein 7	tubby-like f-box protein 7-like	1681	gi|508721419|gb|EOY13316.1|Tubby like protein 7 isoform 1 [Theobroma cacao]	EOY13316	0	94	567.385	333	316
Gorai.002G055700.2	a	0.644596	15.1082	10.8122	8.03545	9.42102	4.98831	15.9117	9.86291	8.87866	9.95636	7.04794	AT1G43580.1	AT1G43580		Sphingomyelin synthetase family protein	sphingomyelin synthetase family protein isoform 1	1910	gi|508724855|gb|EOY16752.1|Sphingomyelin synthetase family protein isoform 1 [Theobroma cacao] >gi|508724856|gb|EOY16753.1| Sphingomyelin synthetase family protein isoform 1 [Theobroma cacao] >gi|508724857|gb|EOY16754.1| Sphingomyelin synthetase family protein isoform 1 [Theobroma cacao]	EOY16752	0	93	773.852	426	397
Gorai.002G055700.3	a	0.494755	13.8011	9.9962	7.64021	8.698	4.37499	14.9791	9.12478	8.23897	9.10195	6.59661	AT1G43580.1	AT1G43580		Sphingomyelin synthetase family protein	sphingomyelin synthetase family protein isoform 1	1812	gi|508724855|gb|EOY16752.1|Sphingomyelin synthetase family protein isoform 1 [Theobroma cacao] >gi|508724856|gb|EOY16753.1| Sphingomyelin synthetase family protein isoform 1 [Theobroma cacao] >gi|508724857|gb|EOY16754.1| Sphingomyelin synthetase family protein isoform 1 [Theobroma cacao]	EOY16752	0	92	760.37	426	394
Gorai.002G055700.4	a	0.541962	11.9662	8.50153	6.38257	7.36786	3.57367	12.828	7.62154	7.08965	7.69695	5.27347	AT1G43580.1	AT1G43580		Sphingomyelin synthetase family protein	sphingomyelin synthetase family protein isoform 1	1940	gi|508724855|gb|EOY16752.1|Sphingomyelin synthetase family protein isoform 1 [Theobroma cacao] >gi|508724856|gb|EOY16753.1| Sphingomyelin synthetase family protein isoform 1 [Theobroma cacao] >gi|508724857|gb|EOY16754.1| Sphingomyelin synthetase family protein isoform 1 [Theobroma cacao]	EOY16752	0	92	531.176	294	273
Gorai.002G057900.1	a	0.451853	5.86969	4.06817	3.65089	4.18612	2.32176	5.47951	3.32402	3.506	3.39596	2.1361	AT1G80350.1	AT1G80350	AAA1,ATKTN1,BOT1,ERH3,FRA2,FRC2,FTR,KTN1,LUE1	P-loop containing nucleoside triphosphate hydrolases superfamily protein	katanin p60 atpase-containing subunit a1-like	2132	gi|459354676|gb|AGG55714.1|katanin1 [Gossypium arboreum]	AGG55714	0	100	918.302	520	520
Gorai.002G057900.2	a	0.733624	4.41516	2.9665	2.63151	2.73593	1.71914	3.70062	2.31176	2.49843	2.43699	1.63555	AT1G80350.1	AT1G80350	AAA1,ATKTN1,BOT1,ERH3,FRA2,FRC2,FTR,KTN1,LUE1	P-loop containing nucleoside triphosphate hydrolases superfamily protein	katanin p60 atpase-containing subunit a1-like	1476	gi|459354676|gb|AGG55714.1|katanin1 [Gossypium arboreum]	AGG55714	0	100	759.985	428	428
Gorai.002G058200.1	a	0.536179	6.42232	4.53578	3.09505	3.90064	1.66156	4.69908	3.22975	2.82728	3.20082	1.10262	AT1G80410.1	AT1G80410	EMB2753	tetratricopeptide repeat (TPR)-containing protein	n-alpha-acetyltransferase auxiliary subunit-like	2771	gi|508779405|gb|EOY26661.1|Tetratricopeptide repeat (TPR)-containing protein isoform 1 [Theobroma cacao]	EOY26661	0	88	1298.49	786	698
Gorai.002G058400.1	a	0.572752	2.14048	1.35147	1.39656	1.45573	1.43523	1.09679	0.791712	0.81475	0.849033	1.1208	AT3G15940.1	AT3G15940		UDP-Glycosyltransferase superfamily protein	udp-glycosyltransferase-like protein	2191	gi|508779421|gb|EOY26677.1|UDP-Glycosyltransferase superfamily protein isoform 1 [Theobroma cacao]	EOY26677	0	85	1098.19	700	599
Gorai.002G059100.1	a	0.930272	8.26411	3.68754	0.58632	1.98065	0.0497501	7.93135	2.44613	0.289714	0.987562	0.0615769	AT3G15990.1	AT3G15990	SULTR3;4	sulfate transporter 3;4	sulfate bicarbonate oxalate exchanger and transporter sat-1	2143	gi|508779456|gb|EOY26712.1|Sulfate transporter 3,4 [Theobroma cacao]	EOY26712	0	89	1034.25	672	599
Gorai.002G059100.2	a	0.913342	9.63303	4.41412	0.628505	2.15997	0.0569912	9.74057	2.79852	0.35516	0.97812	0.04931	AT3G15990.1	AT3G15990	SULTR3;4	sulfate transporter 3;4	sulfate bicarbonate oxalate exchanger and transporter sat-1	2132	gi|508779456|gb|EOY26712.1|Sulfate transporter 3,4 [Theobroma cacao]	EOY26712	0	90	1042.72	663	599
Gorai.002G059100.3	a	0.921317	7.45822	3.33371	0.551779	1.66393	0.0664182	7.73582	2.33337	0.250309	0.83558	0.0330727	AT3G15990.1	AT3G15990	SULTR3;4	sulfate transporter 3;4	sulfate bicarbonate oxalate exchanger and transporter sat-1	2055	gi|508779456|gb|EOY26712.1|Sulfate transporter 3,4 [Theobroma cacao]	EOY26712	0	90	935.636	595	540
Gorai.002G059100.4	a	0.927565	8.55629	3.78794	0.57988	1.99848	0.0506462	8.99104	2.62418	0.320533	1.03418	0.0481802	AT3G15990.1	AT3G15990	SULTR3;4	sulfate transporter 3;4	probable sulfate transporter -like	2050	gi|508779456|gb|EOY26712.1|Sulfate transporter 3,4 [Theobroma cacao]	EOY26712	0	87	999.194	663	581
Gorai.002G060000.1	a	0.847762	46.1417	38.6024	34.1879	38.0462	34.5961	31.2372	27.3491	27.3875	27.6913	23.5238	AT3G16080.1	AT3G16080		Zinc-binding ribosomal protein family protein	60s ribosomal protein l37-3-like	803	gi|449465274|ref|XP_004150353.1|PREDICTED: 60S ribosomal protein L37-3-like [Cucumis sativus] >gi|449516163|ref|XP_004165117.1| PREDICTED: 60S ribosomal protein L37-3-like [Cucumis sativus]	XP_004150353	6.41e-52	100	175.252	87	87
Gorai.002G060100.2	a	0.959417	2.10419	1.7987	1.63847	1.7375	1.53574	1.95875	1.94692	1.81873	1.85	1.33203	AT1G15240.2	AT1G15240		Phox-associated domain;Phox-like;Sorting nexin, C-terminal	phox domain-containing protein	3954	gi|508779532|gb|EOY26788.1|Phox-associated domain,Phox-like,Sorting nexin isoform 1 [Theobroma cacao]	EOY26788	0	88	1427.92	972	859
Gorai.002G060900.1	a	0.913184	21.8871	13.2824	9.19435	9.99476	7.23149	22.1827	9.92693	10.7256	9.21515	6.39957	AT3G14920.1	AT3G14920		Peptide-N4-(N-acetyl-beta-glucosaminyl)asparagine amidase A protein	peptide-n4-(n-acetyl-beta-glucosaminyl)asparagine amidase a-like	2865	gi|302142896|emb|CBI20191.3|unnamed protein product [Vitis vinifera]	CBI20191	0	72	1179.85	970	706
Gorai.002G061400.1	a	0.668318	69.9694	48.4592	19.7791	33.5646	9.11782	54.3476	24.0871	16.3897	23.7457	11.041	AT3G14940.1	AT3G14940	ATPPC3,PPC3	phosphoenolpyruvate carboxylase 3	phosphoenolpyruvate carboxylase	3645	gi|157812633|gb|ABV80356.1|phosphoenolpyruvate carboxylase [Gossypium hirsutum]	ABV80356	0	98	1916.74	971	961
Gorai.002G063400.1	a	0.534114	26.3318	22.3048	22.2982	23.9105	21.1538	20.9292	18.4198	23.836	22.7282	17.9095	AT3G15010.1	AT3G15010		RNA-binding (RRM/RBD/RNP motifs) family protein	rna recognition motif-containing protein	1899	gi|508721304|gb|EOY13201.1|RNA-binding family protein [Theobroma cacao]	EOY13201	7.89e-162	96	482.641	268	259
Gorai.002G064500.1	a	0.739699	2.02249	1.07186	0.252008	0.576688	0.516954	0.636537	0.281016	0.451863	0.619531	0.291868	AT1G53230.1	AT1G53230	TCP3	TEOSINTE BRANCHED 1, cycloidea and PCF transcription factor 3	transcription factor tcp4-like	3272	gi|508721281|gb|EOY13178.1|TCP family transcription factor 4, putative [Theobroma cacao]	EOY13178	0	78	700.279	619	483
Gorai.002G064900.1	a	0.878052	35.1147	15.6679	1.46829	6.38914	0.503905	23.2865	3.05159	0.539007	1.19579	0.10409	AT3G58120.1	AT3G58120	ATBZIP61,BZIP61	Basic-leucine zipper (bZIP) transcription factor family protein	transcription factor rf2b-like	2563	gi|508721265|gb|EOY13162.1|Basic-leucine zipper transcription factor family protein [Theobroma cacao]	EOY13162	3.71e-138	84	425.246	288	242
Gorai.002G064900.2	a	0.879369	32.056	14.2157	1.36439	5.78357	0.431191	21.0723	2.63767	0.475731	1.22536	0.0744815	AT3G58120.1	AT3G58120	ATBZIP61,BZIP61	Basic-leucine zipper (bZIP) transcription factor family protein	basic helix-loop-helix domain-containing protein	2205	gi|508721265|gb|EOY13162.1|Basic-leucine zipper transcription factor family protein [Theobroma cacao]	EOY13162	2.31e-94	80	307.76	229	184
Gorai.002G065200.1	a	0.830202	2.46521	1.55455	1.37742	1.61723	1.10212	2.8508	1.76985	1.66551	1.76834	2.13336	AT2G34050.1	AT2G34050			atp synthase mitochondrial f1 complex assembly factor 1-like	1403	gi|508780844|gb|EOY28100.1|Chloroplast isoform 2, partial [Theobroma cacao]	EOY28100	1.01e-149	89	438.728	257	229
Gorai.002G065200.2	a	0.804251	2.68635	1.64604	1.48897	1.74018	1.17494	3.28622	1.88582	1.9422	1.92172	2.29231	AT2G34050.1	AT2G34050			atp synthase mitochondrial f1 complex assembly factor 1-like	1355	gi|508780844|gb|EOY28100.1|Chloroplast isoform 2, partial [Theobroma cacao]	EOY28100	5.71e-150	89	438.728	257	229
Gorai.002G065200.3	a	0.714197	2.77199	1.46729	1.47249	1.63675	1.12107	3.24126	1.97102	1.82301	2.1435	2.36988	AT2G34050.1	AT2G34050			atp synthase mitochondrial f1 complex assembly factor 1-like	1297	gi|508780844|gb|EOY28100.1|Chloroplast isoform 2, partial [Theobroma cacao]	EOY28100	2.93e-150	89	438.728	257	229
Gorai.002G066300.1	a	0.681212	15.3189	11.9061	7.43654	9.64743	5.84001	11.1791	6.88747	7.23276	7.95328	6.24691	AT1G29900.1	AT1G29900	CARB	carbamoyl phosphate synthetase B	carbamoyl-phosphate synthase large chain-like	4113	gi|508721234|gb|EOY13131.1|Carbamoyl phosphate synthetase B [Theobroma cacao]	EOY13131	0	96	2163.27	1134	1096
Gorai.002G067500.1	a	0.291917	2.47855	1.47563	2.0677	2.02357	1.42002	2.22502	1.82332	1.94706	2.19019	1.80271					ubiquitin-like protein smt3	464	gi|255577173|ref|XP_002529470.1|conserved hypothetical protein [Ricinus communis] >gi|223531086|gb|EEF32936.1| conserved hypothetical protein [Ricinus communis]	XP_002529470	1.94e-38	95	136.732	71	68
Gorai.002G067600.1	a	0.464669	4.0558	1.32196	2.31797	1.49267	0.904854	2.06703	0.759606	1.66575	1.27756	0.915285	AT3G15210.1	AT3G15210	ATERF-4,ATERF4,ERF4,RAP2.5	ethylene responsive element binding factor 4	ethylene-responsive transcription factor 4	1078	gi|55419650|gb|AAV51938.1|AP2/EREBP transcription factor ERF-1 [Gossypium hirsutum]	AAV51938	9.39e-47	82	167.548	175	145
Gorai.002G068000.1	a	0.706689	15.1932	1.79459	0.206534	0.6085	0.141325	7.10858	0.261707	0.385853	0.559289	0.0908429	AT5G53900.2	AT5G53900		Serine/threonine-protein kinase WNK (With No Lysine)-related	serine threonine-protein kinase wnk-related isoform 2	2041	gi|508721176|gb|EOY13073.1|Serine/threonine-protein kinase WNK-related isoform 1 [Theobroma cacao]	EOY13073	0	94	682.174	377	357
Gorai.002G069400.1	a	0.425255	7.36766	3.88517	5.33404	4.12064	3.10286	5.63949	5.1955	6.38127	6.00018	2.35492	AT1G28280.2	AT1G28280		VQ motif-containing protein	vq motif-containing protein	1533	gi|508721135|gb|EOY13032.1|VQ motif-containing protein [Theobroma cacao]	EOY13032	4.13e-97	81	305.064	253	207
Gorai.002G069400.2	a	0.36598	7.14725	3.77051	5.56535	4.09454	3.06176	5.70281	5.42729	6.47814	5.95412	2.59912	AT1G28280.2	AT1G28280		VQ motif-containing protein	vq motif-containing protein	1526	gi|508721135|gb|EOY13032.1|VQ motif-containing protein [Theobroma cacao]	EOY13032	2.57e-97	81	305.449	253	207
Gorai.002G069400.3	a	0.379779	8.10798	4.227	6.24846	4.52778	3.73635	6.29655	6.01501	7.82145	6.94652	2.87789	AT1G28280.2	AT1G28280		VQ motif-containing protein	vq motif-containing protein	1370	gi|508721135|gb|EOY13032.1|VQ motif-containing protein [Theobroma cacao]	EOY13032	1.12e-97	81	304.679	253	207
Gorai.002G071700.1	a	0.851752	2.96931	1.77528	1.01877	1.40524	1.11316	1.95085	1.10494	0.912134	0.991634	0.677552	AT4G21705.1	AT4G21705		Tetratricopeptide repeat (TPR)-like superfamily protein	pentatricopeptide repeat-containing protein mitochondrial-like	2103	gi|508721028|gb|EOY12925.1|Tetratricopeptide repeat-like superfamily protein, putative [Theobroma cacao]	EOY12925	0	89	721.85	482	430
Gorai.002G072400.1	a	0.473342	6.43913	3.834	3.05783	3.31742	0.74227	3.15023	1.33006	1.30204	1.51515	0.320014	AT3G15395.1	AT3G15395			#NAME?	486	gi|508721017|gb|EOY12914.1|Uncharacterized protein TCM_031418 [Theobroma cacao]	EOY12914	7.18e-25	96	100.908	53	51
Gorai.002G077000.1	a	0.743296	3.62843	0.713072	0.175136	0.384456	0.194046	12.5812	6.54813	2.0481	3.83373	0.512795	AT4G10270.1	AT4G10270		Wound-responsive family protein	2-nonaprenyl-3-methyl-6-methoxy- -benzoquinol hydroxylase	1001	gi|508720872|gb|EOY12769.1|2-nonaprenyl-3-methyl-6-methoxy-1,4-benzoquinol hydroxylase [Theobroma cacao]	EOY12769	3.39e-30	83	123.25	92	77
Gorai.002G080900.2	a	0.481081	15.0086	11.0132	9.83245	10.8706	6.76666	12.9276	8.58084	9.28427	9.117	6.11656	AT1G65290.1	AT1G65290	mtACP2	mitochondrial acyl carrier protein 2	acyl carrier	949	gi|508717798|gb|EOY09695.1|Acyl carrier protein isoform 1 [Theobroma cacao]	EOY09695	6.89e-70	89	224.557	134	120
Gorai.002G083000.1	a	0.960899	41.773	27.577	19.7773	24.2954	14.9382	25.5557	34.4998	20.7878	24.3961	19.1293	AT4G05320.2	AT4G05320	UBQ10	polyubiquitin 10	polyubiquitin 10	1858	gi|357474763|ref|XP_003607667.1|Multidrug resistance protein ABC transporter family [Medicago truncatula] >gi|355508722|gb|AES89864.1| Multidrug resistance protein ABC transporter family [Medicago truncatula]	XP_003607667	0	99	909.057	462	461
Gorai.002G083000.2	a	0.942609	39.2015	26.8107	18.8447	23.243	14.4931	24.3783	34.086	20.3216	23.432	18.33	AT4G05320.2	AT4G05320	UBQ10	polyubiquitin 10	polyubiquitin 10	1717	gi|357474763|ref|XP_003607667.1|Multidrug resistance protein ABC transporter family [Medicago truncatula] >gi|355508722|gb|AES89864.1| Multidrug resistance protein ABC transporter family [Medicago truncatula]	XP_003607667	0	99	907.131	465	461
Gorai.002G083000.3	a	0.933839	36.6634	24.9772	17.8095	21.8497	13.3253	22.6967	32.1824	18.8237	22.2953	16.9749	AT4G05320.2	AT4G05320	UBQ10	polyubiquitin 10	polyubiquitin 10	1428	gi|482556574|gb|EOA20766.1|hypothetical protein CARUB_v10001095mg, partial [Capsella rubella]	EOA20766	0	99	760.37	389	388
Gorai.002G083400.1	a	0.866318	2.5143	0.728329	0.197577	0.504716	0.0595107	2.77416	1.16226	0.555468	1.25978	0.0231669	AT2G46410.1	AT2G46410	CPC	Homeodomain-like superfamily protein	caprice	718	gi|508720656|gb|EOY12553.1|Homeodomain-like superfamily protein [Theobroma cacao]	EOY12553	1.99e-29	94	115.546	59	56
Gorai.002G083700.1	a	0.717048	37.5669	6.47259	4.88915	7.72705	2.45357	6.4626	0.871215	3.86299	4.11765	2.06867	AT5G54770.1	AT5G54770	THI1,THI4,TZ	thiazole biosynthetic enzyme, chloroplast (ARA6) (THI1) (THI4)	thiazole biosynthetic enzyme	1530	gi|295687239|gb|ADG27845.1|thiazole biosynthetic enzyme [Gossypium hirsutum]	ADG27845	0	99	650.588	333	331
Gorai.002G083900.1	a	0.741511	3.20795	2.19715	2.15726	2.04222	1.7648	2.75411	1.4888	0.998959	1.17457	0.251749	AT4G27100.1	AT4G27100		Ypt/Rab-GAP domain of gyp1p superfamily protein	tbc domain-containing protein	2055	gi|508720648|gb|EOY12545.1|Ypt/Rab-GAP domain of gyp1p superfamily protein [Theobroma cacao]	EOY12545	0	89	729.939	419	376
Gorai.002G084200.1	a	0.444121	4.91607	3.47613	2.41108	2.83949	3.73749	6.71915	4.89329	5.35573	5.87365	5.10839	AT1G50940.1	AT1G50940	ETFALPHA	electron transfer flavoprotein alpha	electron transfer flavoprotein subunit mitochondrial-like	1615	gi|508720608|gb|EOY12505.1|Electron transfer flavoprotein alpha isoform 2 [Theobroma cacao]	EOY12505	9.54e-169	90	494.197	350	318
Gorai.002G084200.2	a	0.472204	3.35658	2.22372	1.68457	1.9816	2.46905	4.68693	3.57267	3.8646	3.967	3.64352	AT1G50940.1	AT1G50940	ETFALPHA	electron transfer flavoprotein alpha	electron transfer flavoprotein subunit mitochondrial-like	1709	gi|508720608|gb|EOY12505.1|Electron transfer flavoprotein alpha isoform 2 [Theobroma cacao]	EOY12505	5.2e-158	90	468.003	337	305
Gorai.002G085700.1	a	0.924679	4.06892	1.75844	0.944954	1.66062	0.522357	2.611	1.49084	1.11124	1.78151	0.951298	AT1G50900.1	AT1G50900		Ankyrin repeat family protein	protein lhcp translocation defect-like	790	gi|508720561|gb|EOY12458.1|Ankyrin repeat family protein [Theobroma cacao]	EOY12458	2.38e-94	85	286.96	190	163
Gorai.002G087300.1	a	0.961684	2.26631	1.7176	1.36827	1.5629	1.21686	1.36939	1.08203	1.03351	1.0028	1.15702	AT3G20530.1	AT3G20530		Protein kinase superfamily protein	serine threonine-protein kinase pbs1-like	1955	gi|508720551|gb|EOY12448.1|Kinase superfamily protein isoform 1 [Theobroma cacao]	EOY12448	0	90	639.032	359	325
Gorai.002G087800.1	a	0.974238	2.1044	1.05924	0.471743	0.780171	0.222535	1.80022	1.48712	1.25087	1.5214	0.609433	AT4G27020.1	AT4G27020			at4g27020 f10m23_360	2523	gi|508720533|gb|EOY12430.1|Inositol-1,4,5-trisphosphate 5-phosphatase 4 isoform 1 [Theobroma cacao]	EOY12430	0	95	960.674	504	480
Gorai.002G087800.2	a	0.96655	2.35646	1.15505	0.567244	0.798978	0.218468	1.93309	1.48375	1.35778	1.50782	0.62162	AT4G27020.1	AT4G27020			inositol- -trisphosphate 5-phosphatase 4 isoform 1	1692	gi|508720533|gb|EOY12430.1|Inositol-1,4,5-trisphosphate 5-phosphatase 4 isoform 1 [Theobroma cacao]	EOY12430	0	95	710.294	376	359
Gorai.002G088200.1	a	0.848274	15.1794	4.49691	0.385563	1.9257	0.108088	1.04235	1.11041	0.136005	0.600302	0.488886	AT4G30580.1	AT4G30580	ATS2,EMB1995,LPAT1	Phospholipid/glycerol acyltransferase family protein	1-acyl-sn-glycerol-3-phosphate acyltransferase-like	900	gi|508720485|gb|EOY12382.1|1-acyl-sn-glycerol-3-phosphate acyltransferase isoform 1 [Theobroma cacao] >gi|508720486|gb|EOY12383.1| 1-acyl-sn-glycerol-3-phosphate acyltransferase isoform 1 [Theobroma cacao]	EOY12382	1.62e-180	86	512.301	311	270
Gorai.002G088500.10	a	0.238296	3.09253	2.24931	2.96092	2.73445	2.41869	3.72219	3.61485	3.78382	3.70081	2.63871	AT1G50670.1	AT1G50670		OTU-like cysteine protease family protein	ubiquitin thioesterase otu1-like	1475	gi|351725507|ref|NP_001236327.1|uncharacterized protein LOC100499809 [Glycine max] >gi|255626797|gb|ACU13743.1| unknown [Glycine max]	NP_001236327	3.72e-136	95	403.29	208	198
Gorai.002G088500.11	a	0.223868	3.14606	2.40273	3.08843	2.81336	2.48226	3.75304	3.49836	3.7803	3.60368	2.67526	AT1G50670.1	AT1G50670		OTU-like cysteine protease family protein	ubiquitin thioesterase otu1-like	1290	gi|351725507|ref|NP_001236327.1|uncharacterized protein LOC100499809 [Glycine max] >gi|255626797|gb|ACU13743.1| unknown [Glycine max]	NP_001236327	7.26e-120	92	359.377	192	177
Gorai.002G088500.4	a	0.242767	2.93566	1.89404	2.74526	2.41392	1.8391	3.31265	2.85809	3.02094	2.93356	2.17916	AT1G50670.1	AT1G50670		OTU-like cysteine protease family protein	ubiquitin thioesterase otu1-like	1131	gi|351725507|ref|NP_001236327.1|uncharacterized protein LOC100499809 [Glycine max] >gi|255626797|gb|ACU13743.1| unknown [Glycine max]	NP_001236327	7.04e-138	95	403.29	208	198
Gorai.002G088500.5	a	0.226235	3.1064	2.05854	3.05967	2.53038	2.3091	3.31512	3.32093	3.59221	3.30786	2.39909	AT1G50670.1	AT1G50670		OTU-like cysteine protease family protein	ubiquitin thioesterase otu1-like	1464	gi|351725507|ref|NP_001236327.1|uncharacterized protein LOC100499809 [Glycine max] >gi|255626797|gb|ACU13743.1| unknown [Glycine max]	NP_001236327	3.37e-136	95	403.29	208	198
Gorai.002G088500.7	a	0.194817	2.41859	1.68974	2.44913	2.19774	1.86497	3.09801	2.80205	3.22088	2.64914	2.09623	AT1G50670.1	AT1G50670		OTU-like cysteine protease family protein	ubiquitin thioesterase otu1-like	1461	gi|351725507|ref|NP_001236327.1|uncharacterized protein LOC100499809 [Glycine max] >gi|255626797|gb|ACU13743.1| unknown [Glycine max]	NP_001236327	1.35e-133	94	396.356	208	197
Gorai.002G088500.9	a	0.253962	3.57146	2.54898	3.40318	2.93363	2.5274	3.85721	3.846	4.28289	3.80465	3.22772	AT1G50670.1	AT1G50670		OTU-like cysteine protease family protein	ubiquitin thioesterase otu1-like	1308	gi|351725507|ref|NP_001236327.1|uncharacterized protein LOC100499809 [Glycine max] >gi|255626797|gb|ACU13743.1| unknown [Glycine max]	NP_001236327	5.68e-137	95	403.29	208	198
Gorai.002G089000.1	a	0.844977	3.52129	3.08509	2.83377	3.06178	2.70485	6.79576	6.73654	8.24724	7.95595	6.65186	AT4G26980.1	AT4G26980		RNI-like superfamily protein	rni-like superfamily protein isoform 1	1717	gi|508720441|gb|EOY12338.1|RNI-like superfamily protein isoform 1 [Theobroma cacao]	EOY12338	0	93	592.808	349	328
Gorai.002G090300.1	a	0.405393	2.01782	1.51304	1.62278	1.5435	1.17952	2.7902	2.62306	2.83385	2.65396	1.59499	AT5G55060.1	AT5G55060			rab3 gtpase-activating protein catalytic subunit isoform 1	2773	gi|508720402|gb|EOY12299.1|Rab3 GTPase-activating protein catalytic subunit isoform 1 [Theobroma cacao] >gi|508720403|gb|EOY12300.1| Rab3 GTPase-activating protein catalytic subunit isoform 1 [Theobroma cacao] >gi|508720404|gb|EOY12301.1| Rab3 GTPase-activating protein catalytic subunit isoform 1 [Theobroma cacao] >gi|508720405|gb|EOY12302.1| Rab3 GTPase-activating protein catalytic subunit isofo…	EOY12299	0	91	998.808	690	628
Gorai.002G093500.1	a	0.864404	11.268	3.91951	1.75572	3.00894	1.19592	6.84409	3.54762	3.02742	3.715	1.28695	AT5G55210.1	AT5G55210			uncharacterized loc101212909	1354	gi|508720331|gb|EOY12228.1|Uncharacterized protein TCM_030792 [Theobroma cacao]	EOY12228	3.45e-77	79	250.366	205	163
Gorai.002G093600.1	a	0.88531	3.97691	1.92041	1.46963	1.86154	0.813489	1.95614	1.47543	1.34133	1.61231	0.720311	AT5G55220.1	AT5G55220		trigger factor type chaperone family protein	trigger factor-like protein tig-like	2374	gi|508720330|gb|EOY12227.1|Trigger factor, putative [Theobroma cacao]	EOY12227	0	92	901.738	547	505
Gorai.002G093800.1	a	0.384326	8.88145	7.39859	7.77609	7.07013	6.16851	10.4751	8.68317	13.1226	9.82395	17.1728	AT5G55230.1	AT5G55230	ATMAP65-1,MAP65-1	microtubule-associated proteins 65-1	65-kda microtubule-associated protein 1-like	2286	gi|508720324|gb|EOY12221.1|Microtubule-associated proteins 65-1 isoform 1 [Theobroma cacao] >gi|508720328|gb|EOY12225.1| Microtubule-associated proteins 65-1 isoform 1 [Theobroma cacao]	EOY12221	0	95	1057.36	583	555
Gorai.002G093800.2	a	0.464721	8.85834	7.16119	7.52139	6.85403	6.07337	10.3425	8.51072	12.6584	9.28118	16.1128	AT4G26760.1	AT4G26760	MAP65-2	microtubule-associated protein 65-2	65-kda microtubule-associated protein 1-like	2170	gi|508720324|gb|EOY12221.1|Microtubule-associated proteins 65-1 isoform 1 [Theobroma cacao] >gi|508720328|gb|EOY12225.1| Microtubule-associated proteins 65-1 isoform 1 [Theobroma cacao]	EOY12221	0	91	998.038	583	532
Gorai.002G093800.3	a	0.35683	8.77562	7.18348	7.78884	7.09954	6.13709	10.2065	8.71413	12.7833	9.3494	16.3512	AT5G55230.1	AT5G55230	ATMAP65-1,MAP65-1	microtubule-associated proteins 65-1	65-kda microtubule-associated protein 1-like	2212	gi|508720324|gb|EOY12221.1|Microtubule-associated proteins 65-1 isoform 1 [Theobroma cacao] >gi|508720328|gb|EOY12225.1| Microtubule-associated proteins 65-1 isoform 1 [Theobroma cacao]	EOY12221	0	95	1058.13	583	555
Gorai.002G093800.4	a	0.463179	7.76134	6.06463	6.58923	5.92275	5.3685	8.90143	7.46532	11.2564	8.36227	14.4925	AT5G55230.1	AT5G55230	ATMAP65-1,MAP65-1	microtubule-associated proteins 65-1	65-kda microtubule-associated protein 1-like	2512	gi|508720324|gb|EOY12221.1|Microtubule-associated proteins 65-1 isoform 1 [Theobroma cacao] >gi|508720328|gb|EOY12225.1| Microtubule-associated proteins 65-1 isoform 1 [Theobroma cacao]	EOY12221	0	95	1057.36	583	555
Gorai.002G094500.1	a	0.871791	3.93792	3.01975	2.22977	2.53135	2.17379	3.64166	2.89425	2.46625	2.591	2.04764	AT5G55390.1	AT5G55390	EDM2	ENHANCED DOWNY MILDEW 2	enhanced downy mildew 2	4573	gi|508720287|gb|EOY12184.1|Enhanced downy mildew 2, putative [Theobroma cacao]	EOY12184	0	84	1585.08	1044	885
Gorai.002G094500.2	a	0.872102	3.41102	2.61686	1.8584	2.23242	1.78523	3.02751	2.5886	2.14419	2.29494	1.69178	AT5G55390.1	AT5G55390	EDM2	ENHANCED DOWNY MILDEW 2	enhanced downy mildew 2	4110	gi|508720287|gb|EOY12184.1|Enhanced downy mildew 2, putative [Theobroma cacao]	EOY12184	0	84	1580.46	1044	885
Gorai.002G095700.1	a	0.80732	4.24301	2.87312	2.22188	2.9394	1.85739	2.75591	2.20316	2.75783	3.4191	1.78546	AT5G55530.1	AT5G55530		Calcium-dependent lipid-binding (CaLB domain) family protein	c2 domain-containing protein	1751	gi|508720260|gb|EOY12157.1|Calcium-dependent lipid-binding family protein isoform 1 [Theobroma cacao] >gi|508720261|gb|EOY12158.1| Calcium-dependent lipid-binding family protein isoform 1 [Theobroma cacao]	EOY12157	0	90	671.389	426	385
Gorai.002G095700.2	a	0.815364	4.35226	3.19876	2.13528	2.94175	2.11245	2.92967	2.26697	2.83465	3.51691	1.8843	AT5G55530.1	AT5G55530		Calcium-dependent lipid-binding (CaLB domain) family protein	c2 domain-containing protein	1980	gi|508720260|gb|EOY12157.1|Calcium-dependent lipid-binding family protein isoform 1 [Theobroma cacao] >gi|508720261|gb|EOY12158.1| Calcium-dependent lipid-binding family protein isoform 1 [Theobroma cacao]	EOY12157	0	90	671.389	426	385
Gorai.002G095700.3	a	0.804753	3.50026	2.51549	1.93776	2.47913	1.61972	2.36526	1.93168	2.28997	2.90279	1.67901	AT5G55530.1	AT5G55530		Calcium-dependent lipid-binding (CaLB domain) family protein	c2 domain-containing protein	2373	gi|508720260|gb|EOY12157.1|Calcium-dependent lipid-binding family protein isoform 1 [Theobroma cacao] >gi|508720261|gb|EOY12158.1| Calcium-dependent lipid-binding family protein isoform 1 [Theobroma cacao]	EOY12157	0	90	671.389	426	385
Gorai.002G096600.1	a	0.462694	2.49327	1.24318	1.50334	1.58133	0.763365	4.40972	2.1688	2.96411	2.9987	2.73749	AT2G05160.1	AT2G05160		CCCH-type zinc fingerfamily protein with RNA-binding domain	zinc finger ccch domain-containing protein 18-like	2321	gi|508720232|gb|EOY12129.1|RNA binding protein, putative isoform 1 [Theobroma cacao]	EOY12129	0	81	800.045	591	483
Gorai.002G096600.2	a	0.390028	3.11602	1.64434	2.01735	2.03534	0.917202	5.95073	2.78734	3.76016	3.58907	3.43782	AT2G05160.1	AT2G05160		CCCH-type zinc fingerfamily protein with RNA-binding domain	zinc finger ccch domain-containing protein 18-like	2590	gi|508720232|gb|EOY12129.1|RNA binding protein, putative isoform 1 [Theobroma cacao]	EOY12129	0	85	818.535	562	483
Gorai.002G096600.3	a	0.403764	2.53898	1.27703	1.63977	1.69978	0.83477	4.64822	2.06912	3.0259	2.93735	2.89186	AT2G05160.1	AT2G05160		CCCH-type zinc fingerfamily protein with RNA-binding domain	zinc finger ccch domain-containing protein 18-like	2313	gi|508720234|gb|EOY12131.1|RNA binding protein, putative isoform 3, partial [Theobroma cacao]	EOY12131	0	86	738.028	510	440
Gorai.002G096600.4	a	0.442156	2.20716	1.22196	1.28559	1.43627	0.600318	3.79389	1.80951	2.58136	2.30172	2.18794	AT2G05160.1	AT2G05160		CCCH-type zinc fingerfamily protein with RNA-binding domain	zinc finger ccch domain-containing protein 18-like	2400	gi|508720234|gb|EOY12131.1|RNA binding protein, putative isoform 3, partial [Theobroma cacao]	EOY12131	0	86	738.028	510	440
Gorai.002G098500.1	a	0.744345	3.15916	1.79027	1.72341	1.97017	1.37449	2.18077	1.51678	1.69884	1.9105	0.758853	AT3G13120.1	AT3G13120		Ribosomal protein S10p/S20e family protein	30s ribosomal protein s10	1100	gi|508720173|gb|EOY12070.1|Ribosomal protein S10p/S20e family protein isoform 1 [Theobroma cacao]	EOY12070	1.36e-87	90	276.174	193	174
Gorai.002G099500.1	a	0.865308	7.3306	2.62474	1.51309	2.31299	0.911522	4.8678	1.98921	3.93053	5.72652	0.999918	AT3G13175.1	AT3G13175			protein	529	gi|508720143|gb|EOY12040.1|Uncharacterized protein TCM_030654 [Theobroma cacao]	EOY12040	2.77e-30	84	116.316	99	84
Gorai.002G100100.1	a	0.934258	137.26	71.8323	23.9877	42.5723	6.26951	79.7193	36.1552	19.2809	23.5666	3.96362	AT5G55730.1	AT5G55730	FLA1	FASCICLIN-like arabinogalactan 1	fasciclin-like arabinogalactan protein 1	1667	gi|157273656|gb|ABV27482.1|fasciclin-like arabinogalactan protein 11 [Gossypium hirsutum]	ABV27482	0	99	674.47	332	331
Gorai.002G100100.2	a	0.93753	121.596	63.1052	21.1189	37.4477	5.51414	71.2908	31.2843	16.9036	21.2422	3.24885	AT5G55730.1	AT5G55730	FLA1	FASCICLIN-like arabinogalactan 1	fasciclin-like arabinogalactan protein 1	1886	gi|157273656|gb|ABV27482.1|fasciclin-like arabinogalactan protein 11 [Gossypium hirsutum]	ABV27482	0	99	674.47	332	331
Gorai.002G100700.1	a	0.790562	4.13023	3.2023	2.13522	2.55196	1.79209	2.93152	2.99181	2.7759	2.82247	2.41866	AT1G55870.1	AT1G55870	AHG2,ATPARN	Polynucleotidyl transferase, ribonuclease H-like superfamily protein	poly -specific ribonuclease parn-like	2349	gi|508720112|gb|EOY12009.1|Poly(A)-specific ribonuclease PARN isoform 1 [Theobroma cacao] >gi|508720113|gb|EOY12010.1| Poly(A)-specific ribonuclease PARN isoform 1 [Theobroma cacao]	EOY12009	0	91	1211.44	726	661
Gorai.002G101800.1	a	0.510304	4.58486	2.81824	2.26366	2.70451	0.925484	3.50545	2.4169	2.52868	2.62568	0.934475	AT4G26620.1	AT4G26620		Sucrase/ferredoxin-like family protein	sucrase-like protein	1726	gi|508720081|gb|EOY11978.1|Sucrase/ferredoxin-like family protein [Theobroma cacao]	EOY11978	0	90	661.759	414	374
Gorai.002G103400.1	a	0.813531	5.17361	2.15729	1.66152	1.52198	0.843093	3.00209	1.28669	1.15164	0.739234	0.472638	AT3G44730.1	AT3G44730	ATKP1,KP1	kinesin-like protein 1	kinesin heavy	4768	gi|508720026|gb|EOY11923.1|Kinesin-like protein 1 isoform 2 [Theobroma cacao]	EOY11923	0	80	1175.61	915	739
Gorai.002G103400.2	a	0.857047	6.4548	2.67753	1.74435	1.7393	0.780659	2.70833	1.16711	1.04039	0.564754	0.398419	AT3G44730.1	AT3G44730	ATKP1,KP1	kinesin-like protein 1	kinesin heavy	3921	gi|508720026|gb|EOY11923.1|Kinesin-like protein 1 isoform 2 [Theobroma cacao]	EOY11923	0	75	1080.09	915	687
Gorai.002G103400.3	a	0.886443	7.91478	3.35045	1.8578	2.06627	0.848696	4.37587	1.81535	1.18993	0.87475	0.428416	AT3G44730.1	AT3G44730	ATKP1,KP1	kinesin-like protein 1	kinesin heavy	3099	gi|508720026|gb|EOY11923.1|Kinesin-like protein 1 isoform 2 [Theobroma cacao]	EOY11923	0	81	1176.77	902	731
Gorai.002G103400.4	a	0.869686	7.32833	2.95096	1.79198	1.89544	0.748988	3.79628	1.57377	1.00546	0.729406	0.379995	AT3G44730.1	AT3G44730	ATKP1,KP1	kinesin-like protein 1	kinesin heavy	3196	gi|508720026|gb|EOY11923.1|Kinesin-like protein 1 isoform 2 [Theobroma cacao]	EOY11923	0	83	1051.58	737	618
Gorai.002G103600.1	a	0.639661	3.18992	2.39593	1.92554	2.54781	1.80829	3.17157	2.17468	2.04775	2.11568	1.2181	AT1G55810.1	AT1G55810	UKL3	uridine kinase-like 3	uridine kinase-like protein 4-like	2065	gi|508720022|gb|EOY11919.1|Uridine kinase-like 3 isoform 1 [Theobroma cacao]	EOY11919	0	97	904.82	479	465
Gorai.002G103600.2	a	0.890479	2.67139	2.04489	1.67054	1.99325	1.54255	2.60058	1.77458	1.68127	1.85676	0.858225	AT1G55810.1	AT1G55810	UKL3	uridine kinase-like 3	uracil phosphoribosyltransferase	2045	gi|508720022|gb|EOY11919.1|Uridine kinase-like 3 isoform 1 [Theobroma cacao]	EOY11919	0	97	800.045	420	411
Gorai.002G103600.5	a	0.775419	2.07008	1.52734	1.1302	1.46694	1.24187	2.06942	1.42029	1.30979	1.41249	0.839548	AT1G55810.1	AT1G55810	UKL3	uridine kinase-like 3	uridine kinase-like protein 4-like	2695	gi|508720023|gb|EOY11920.1|Uridine kinase-like 3 isoform 2 [Theobroma cacao]	EOY11920	0	97	664.07	340	331
Gorai.002G103600.6	a	0.951055	2.82054	2.07907	1.71522	1.99565	1.54809	2.71096	1.86156	1.69029	1.98842	0.96107	AT1G55810.1	AT1G55810	UKL3	uridine kinase-like 3	uridine kinase-like protein 3-like	1794	gi|297847946|ref|XP_002891854.1|F20N2.19 [Arabidopsis lyrata subsp. lyrata] >gi|297337696|gb|EFH68113.1| F20N2.19 [Arabidopsis lyrata subsp. lyrata]	XP_002891854	0	80	434.491	290	233
Gorai.002G104300.1	a	0.712829	2.35991	2.16202	1.97995	2.01841	1.84398	2.3899	2.65524	2.50878	2.5145	2.51669	AT1G17220.1	AT1G17220	FUG1	Translation initiation factor 2, small GTP-binding protein	translation initiation factor if- chloroplastic-like	3775	gi|508721965|gb|EOY13862.1|Translation initiation factor 2, small GTP-binding protein isoform 1 [Theobroma cacao]	EOY13862	0	91	1377.46	988	902
Gorai.002G107300.1	a	0.916173	14.6197	10.6295	7.46932	8.90068	6.17278	14.6344	8.26483	6.91236	7.37309	7.15831	AT3G12780.1	AT3G12780	PGK1	phosphoglycerate kinase 1	phosphoglycerate kinase	2135	gi|508722206|gb|EOY14103.1|Phosphoglycerate kinase 1 [Theobroma cacao]	EOY14103	0	96	798.505	460	445
Gorai.002G107300.2	a	0.765447	15.4674	11.726	8.1267	10.0888	6.36826	17.395	9.54278	7.86205	8.43591	8.3218	AT3G12780.1	AT3G12780	PGK1	phosphoglycerate kinase 1	phosphoglycerate kinase	2355	gi|508722206|gb|EOY14103.1|Phosphoglycerate kinase 1 [Theobroma cacao]	EOY14103	0	96	793.497	457	442
Gorai.002G108600.1	a	0.278653	3.79233	3.82204	2.69465	2.49957	3.59899	6.19054	5.70925	3.91751	4.50091	5.27446	AT3G50120.1	AT3G50120		Plant protein of unknown function (DUF247)	protein	2317	gi|508722309|gb|EOY14206.1|Uncharacterized protein TCM_033489 [Theobroma cacao]	EOY14206	4.88e-112	58	371.703	496	288
Gorai.002G110000.1	a	0.756351	3.07998	2.46599	2.1836	2.22216	1.76618	2.21469	1.57948	1.45685	1.44911	1.24806	AT1G16270.1	AT1G16270		Protein kinase superfamily protein with octicosapeptide/Phox/Bem1p domain	serine threonine protein	4510	gi|508722258|gb|EOY14155.1|Kinase superfamily protein with octicosapeptide/Phox/Bem1p domain, putative isoform 1 [Theobroma cacao]	EOY14155	0	83	1891.7	1268	1057
Gorai.002G110000.2	a	0.700078	3.16284	2.49786	2.34707	2.31888	1.88638	2.36626	1.47298	1.52793	1.5678	1.29816	AT1G79570.1	AT1G79570		Protein kinase superfamily protein with octicosapeptide/Phox/Bem1p domain	serine threonine protein	4329	gi|508722258|gb|EOY14155.1|Kinase superfamily protein with octicosapeptide/Phox/Bem1p domain, putative isoform 1 [Theobroma cacao]	EOY14155	0	83	1839.7	1238	1030
Gorai.002G110000.3	a	0.695692	3.46857	2.6899	2.50559	2.43204	1.95675	2.41287	1.65752	1.6714	1.59835	1.51355	AT1G16270.1	AT1G16270		Protein kinase superfamily protein with octicosapeptide/Phox/Bem1p domain	serine threonine protein	4315	gi|508722258|gb|EOY14155.1|Kinase superfamily protein with octicosapeptide/Phox/Bem1p domain, putative isoform 1 [Theobroma cacao]	EOY14155	0	85	1910.58	1238	1057
Gorai.002G110000.4	a	0.741162	3.33804	2.65354	2.40876	2.42977	1.9424	2.34	1.63309	1.56549	1.48825	1.26171	AT1G16270.1	AT1G16270		Protein kinase superfamily protein with octicosapeptide/Phox/Bem1p domain	serine threonine protein	4420	gi|508722258|gb|EOY14155.1|Kinase superfamily protein with octicosapeptide/Phox/Bem1p domain, putative isoform 1 [Theobroma cacao]	EOY14155	0	85	1910.58	1238	1057
Gorai.002G110000.5	a	0.762079	3.12567	2.48149	2.24072	2.2717	1.81554	2.88903	2.00863	1.74462	1.74395	1.55342	AT1G16270.1	AT1G16270		Protein kinase superfamily protein with octicosapeptide/Phox/Bem1p domain	serine threonine protein	4332	gi|508722258|gb|EOY14155.1|Kinase superfamily protein with octicosapeptide/Phox/Bem1p domain, putative isoform 1 [Theobroma cacao]	EOY14155	0	84	1724.91	1145	965
Gorai.002G110100.1	a	0.657676	2.69287	0.110564	0.00411833	0.0296663	0	1.54344	0.00602831	0.00234736	0.00710161	0	AT1G50420.1	AT1G50420	SCL-3,SCL3	scarecrow-like 3	gras family transcription factor	1639	gi|508722257|gb|EOY14154.1|GRAS family transcription factor [Theobroma cacao]	EOY14154	0	89	895.575	531	474
Gorai.002G110900.1	a	0.701568	3.66751	2.9237	1.8102	2.23576	1.53191	2.68619	1.97347	1.9907	2.15694	1.39766	AT1G79280.1	AT1G79280	AtTPR,NUA	nuclear pore anchor	nuclear-pore anchor-like	6919	gi|508722383|gb|EOY14280.1|Nucleoprotein TPR, putative isoform 1 [Theobroma cacao]	EOY14280	0	89	2742.99	1974	1758
Gorai.002G110900.2	a	0.664155	3.62686	2.96954	1.80584	2.20843	1.59197	2.75709	1.97035	1.96865	2.12438	1.3563	AT1G79280.1	AT1G79280	AtTPR,NUA	nuclear pore anchor	nuclear-pore anchor-like	6913	gi|508722383|gb|EOY14280.1|Nucleoprotein TPR, putative isoform 1 [Theobroma cacao]	EOY14280	0	89	2743.76	1972	1756
Gorai.002G110900.3	a	0.745177	3.61967	2.81446	1.83835	2.32055	1.52793	2.73615	1.94586	1.95748	1.99692	1.31205	AT1G79280.1	AT1G79280	AtTPR,NUA	nuclear pore anchor	nuclear-pore anchor-like	6600	gi|508722383|gb|EOY14280.1|Nucleoprotein TPR, putative isoform 1 [Theobroma cacao]	EOY14280	0	89	2741.07	1974	1757
Gorai.002G110900.4	a	0.86429	3.9476	2.88076	1.82184	2.36708	1.67308	3.03413	2.04497	2.09492	2.07943	1.35561	AT1G79280.1	AT1G79280	AtTPR,NUA	nuclear pore anchor	nuclear-pore anchor-like	4882	gi|508722383|gb|EOY14280.1|Nucleoprotein TPR, putative isoform 1 [Theobroma cacao]	EOY14280	0	87	1844.71	1364	1197
Gorai.002G110900.5	a	0.74689	3.99709	3.04876	1.96989	2.4636	1.53224	3.15218	2.27509	2.07581	2.30892	1.38337	AT1G79280.1	AT1G79280	AtTPR,NUA	nuclear pore anchor	nuclear-pore anchor-like	4509	gi|508722384|gb|EOY14281.1|Nucleoprotein TPR, putative isoform 2 [Theobroma cacao]	EOY14281	0	87	1680.61	1270	1111
Gorai.002G111500.1	a	0.674782	6.25994	4.38073	4.17633	4.80318	3.56155	5.14563	4.26918	4.66194	5.12616	3.57749	AT1G76660.1	AT1G76660			Uncharacterized protein isoform 1	2045	gi|508723939|gb|EOY15836.1|Uncharacterized protein isoform 1 [Theobroma cacao]	EOY15836	0	92	797.349	480	444
Gorai.002G111500.2	a	0.872854	6.55532	4.81059	4.35837	4.85091	4.08721	5.43663	4.60681	4.87732	5.42621	4.01976	AT1G76660.1	AT1G76660			Uncharacterized protein isoform 1	2101	gi|508723939|gb|EOY15836.1|Uncharacterized protein isoform 1 [Theobroma cacao]	EOY15836	0	92	790.801	480	443
Gorai.002G111500.3	a	0.682607	4.90724	3.53796	3.42219	3.7267	2.80687	4.11722	3.46351	3.93324	4.15778	2.99472	AT1G76660.1	AT1G76660			Uncharacterized protein isoform 1	2323	gi|508723939|gb|EOY15836.1|Uncharacterized protein isoform 1 [Theobroma cacao]	EOY15836	0	92	768.074	467	431
Gorai.002G111500.4	a	0.710072	5.91368	4.01687	3.99697	4.19167	3.73211	4.64355	3.95162	4.02596	4.35686	3.60005	AT1G76660.1	AT1G76660			Uncharacterized protein isoform 1	1751	gi|508723939|gb|EOY15836.1|Uncharacterized protein isoform 1 [Theobroma cacao]	EOY15836	0	92	694.501	411	382
Gorai.002G111500.5	a	0.75426	5.61209	4.10128	3.97101	4.1916	3.33321	4.50702	3.93727	4.23333	4.60369	3.4329	AT1G76660.1	AT1G76660			Uncharacterized protein isoform 1	2090	gi|508723939|gb|EOY15836.1|Uncharacterized protein isoform 1 [Theobroma cacao]	EOY15836	0	92	768.074	466	430
Gorai.002G111600.3	a	0.39781	2.65802	2.24576	2.21545	2.05867	2.36297	2.41779	1.89952	2.43794	2.34794	3.14978	AT5G42390.1	AT5G42390		Insulinase (Peptidase family M16) family protein	insulinase (peptidase family m16) family protein isoform 2	4428	gi|508723942|gb|EOY15839.1|Insulinase (Peptidase family M16) family protein isoform 2 [Theobroma cacao] >gi|508723943|gb|EOY15840.1| Insulinase (Peptidase family M16) family protein isoform 2 [Theobroma cacao]	EOY15839	0	91	2121.28	1267	1164
Gorai.002G112200.1	a	0.267433	10.6347	8.21776	8.46501	7.7162	9.97589	11.0028	8.65131	10.9182	10.3841	13.0856	AT1G20980.1	AT1G20980	ATSPL14,FBR6,SPL14,SPL1R2	squamosa promoter binding protein-like 14	squamosa promoter-binding-like protein 14-like	4525	gi|508723966|gb|EOY15863.1|Squamosa promoter binding protein-like 14 [Theobroma cacao]	EOY15863	0	91	1743.4	1082	989
Gorai.002G112400.1	a	0.437883	5.56917	3.69046	4.18011	3.77502	2.67721	4.0773	3.20391	3.31471	3.4609	1.64456	AT1G76510.1	AT1G76510		ARID/BRIGHT DNA-binding domain-containing protein	arid bright dna-binding domain-containing protein	2017	gi|508723973|gb|EOY15870.1|Transcription factor, putative isoform 1 [Theobroma cacao] >gi|508723976|gb|EOY15873.1| Transcription factor, putative isoform 1 [Theobroma cacao] >gi|508723977|gb|EOY15874.1| Transcription factor, putative isoform 1 [Theobroma cacao]	EOY15870	0	86	671.389	437	377
Gorai.002G112400.3	a	0.439993	5.55575	3.82425	3.86159	3.76562	2.33106	4.23367	3.33523	3.41146	3.46565	1.56153	AT1G76510.1	AT1G76510		ARID/BRIGHT DNA-binding domain-containing protein	arid bright dna-binding domain-containing protein	1851	gi|508723973|gb|EOY15870.1|Transcription factor, putative isoform 1 [Theobroma cacao] >gi|508723976|gb|EOY15873.1| Transcription factor, putative isoform 1 [Theobroma cacao] >gi|508723977|gb|EOY15874.1| Transcription factor, putative isoform 1 [Theobroma cacao]	EOY15870	0	86	670.618	437	377
Gorai.002G112400.4	a	0.572029	4.97044	3.38692	3.35644	3.25966	2.19319	3.84191	2.99935	2.96295	3.0079	1.40612	AT1G76510.1	AT1G76510		ARID/BRIGHT DNA-binding domain-containing protein	arid bright dna-binding domain-containing protein	1848	gi|508723973|gb|EOY15870.1|Transcription factor, putative isoform 1 [Theobroma cacao] >gi|508723976|gb|EOY15873.1| Transcription factor, putative isoform 1 [Theobroma cacao] >gi|508723977|gb|EOY15874.1| Transcription factor, putative isoform 1 [Theobroma cacao]	EOY15870	0	86	665.611	437	376
Gorai.002G112800.3	a	0.46187	4.62988	2.98784	2.40185	2.74919	1.01592	3.7945	2.46183	2.51494	2.56106	1.1411	AT2G33630.1	AT2G33630		NAD(P)-binding Rossmann-fold superfamily protein	short-chain dehydrogenase reductase family 42e member 1-like	2001	gi|508724006|gb|EOY15903.1|NAD(P)-binding Rossmann-fold superfamily protein [Theobroma cacao]	EOY15903	0	95	575.089	335	320
Gorai.002G114300.1	a	0.87468	2.99953	1.84364	1.46705	1.84325	1.06987	2.82148	2.01182	2.35436	2.45415	1.92282	AT2G33700.1	AT2G33700		Protein phosphatase 2C family protein	probable protein phosphatase 2c 27-like	1680	gi|508723420|gb|EOY15317.1|Phosphatase 2C family protein isoform 1 [Theobroma cacao]	EOY15317	0	96	733.021	380	366
Gorai.002G114300.2	a	0.761208	3.54679	2.23056	1.8626	2.4238	1.48802	3.46287	2.52633	3.08625	3.1089	2.4721	AT2G33700.1	AT2G33700		Protein phosphatase 2C family protein	probable protein phosphatase 2c 27-like	2355	gi|508723420|gb|EOY15317.1|Phosphatase 2C family protein isoform 1 [Theobroma cacao]	EOY15317	0	96	734.561	380	366
Gorai.002G114700.1	a	0.749517	3.52057	2.25127	1.64991	2.35102	1.25765	3.78465	2.66275	2.3571	2.83594	1.27055	AT1G20770.1	AT1G20770			coiled-coil domain-containing protein 115-like	1165	gi|508723413|gb|EOY15310.1|Coiled-coil domain-containing protein 115, putative [Theobroma cacao]	EOY15310	5.89e-109	78	330.872	232	183
Gorai.002G114700.2	a	0.678843	2.33203	1.36002	1.15589	1.54574	0.795981	2.46899	1.93145	1.70541	1.81284	0.957287	AT1G20770.1	AT1G20770			coiled-coil domain-containing protein 115-like	1042	gi|508723413|gb|EOY15310.1|Coiled-coil domain-containing protein 115, putative [Theobroma cacao]	EOY15310	1.71e-91	78	284.648	201	158
Gorai.002G114700.3	a	0.829431	2.87689	1.71457	1.34359	1.75057	0.910185	2.9738	2.08265	1.87884	2.29021	1.05632	AT1G20770.1	AT1G20770			coiled-coil domain-containing protein 115-like	1036	gi|508723413|gb|EOY15310.1|Coiled-coil domain-containing protein 115, putative [Theobroma cacao]	EOY15310	1.61e-91	78	284.648	201	158
Gorai.002G114700.5	a	0.647013	2.25702	1.30774	1.24454	1.33176	0.68012	2.21074	1.55066	1.39682	1.60258	0.810676	AT1G20770.1	AT1G20770			coiled-coil domain-containing protein 115-like	605	gi|508723413|gb|EOY15310.1|Coiled-coil domain-containing protein 115, putative [Theobroma cacao]	EOY15310	8.21e-64	74	207.994	156	116
Gorai.002G117000.1	a	0.577014	5.0341	3.97301	3.83679	4.00464	4.09903	5.41951	3.88053	3.74278	3.8461	3.15006	AT5G42320.1	AT5G42320		Zn-dependent exopeptidases superfamily protein	carboxypeptidase a6-like	1862	gi|508723341|gb|EOY15238.1|Zn-dependent exopeptidases superfamily protein [Theobroma cacao]	EOY15238	0	87	698.353	448	393
Gorai.002G117000.2	a	0.803259	4.75859	4.01368	3.74679	3.80491	3.74247	5.23561	3.93598	3.8097	3.80697	3.02945	AT5G42320.1	AT5G42320		Zn-dependent exopeptidases superfamily protein	carboxypeptidase a6-like	1722	gi|508723341|gb|EOY15238.1|Zn-dependent exopeptidases superfamily protein [Theobroma cacao]	EOY15238	0	89	567	354	316
Gorai.002G117000.3	a	0.572692	4.4941	3.51268	3.46814	3.40289	3.58274	4.64455	3.76727	3.58897	3.61969	2.82558	AT5G42320.1	AT5G42320		Zn-dependent exopeptidases superfamily protein	carboxypeptidase a6-like	1724	gi|508723341|gb|EOY15238.1|Zn-dependent exopeptidases superfamily protein [Theobroma cacao]	EOY15238	0	86	692.189	455	393
Gorai.002G117200.2	a	0.659805	4.15244	3.70996	3.31868	3.60368	3.10025	3.64265	3.57301	3.84761	3.97058	4.29918	AT1G42440.1	AT1G42440			pre-rrna-processing protein tsr1 homolog	2997	gi|508723336|gb|EOY15233.1|Pre-rRNA-processing protein TSR1 isoform 3 [Theobroma cacao]	EOY15233	0	86	1118.22	713	620
Gorai.002G118100.1	a	0.771355	2.53457	1.78047	1.27329	1.59672	0.873091	1.89302	1.67106	1.26242	1.55718	0.834195	AT1G63610.2	AT1G63610			seed maturation-like protein	3077	gi|508723329|gb|EOY15226.1|Uncharacterized protein TCM_034368 [Theobroma cacao]	EOY15226	6.12e-172	92	517.694	336	311
Gorai.002G118100.2	a	0.697182	2.23196	1.64238	1.27072	1.481	0.893102	1.83961	1.48162	1.33602	1.49305	0.835671	AT1G63610.2	AT1G63610			seed maturation-like protein	3262	gi|508723329|gb|EOY15226.1|Uncharacterized protein TCM_034368 [Theobroma cacao]	EOY15226	3.04e-171	92	517.694	336	311
Gorai.002G118800.1	a	0.29827	3.16817	2.52294	2.47462	2.44352	2.96002	3.35306	2.66719	2.7194	2.69284	4.13157	AT5G42270.1	AT5G42270	FTSH5,VAR1	FtsH extracellular protease family	atp-dependent zinc metalloprotease chloroplastic-like	2630	gi|508723315|gb|EOY15212.1|FtsH extracellular protease family isoform 1 [Theobroma cacao]	EOY15212	0	98	1250.34	701	692
Gorai.002G118800.2	a	0.304549	2.89697	2.15975	2.13598	2.23004	2.66015	2.81833	2.31042	2.45045	2.39142	3.7522	AT5G42270.1	AT5G42270	FTSH5,VAR1	FtsH extracellular protease family	atp-dependent zinc metalloprotease chloroplastic-like	2573	gi|508723315|gb|EOY15212.1|FtsH extracellular protease family isoform 1 [Theobroma cacao]	EOY15212	0	96	1204.5	701	675
Gorai.002G118800.4	a	0.416788	2.71812	2.10433	2.06674	2.03953	2.33526	2.78392	2.16738	2.36734	2.26045	3.49992	AT5G42270.1	AT5G42270	FTSH5,VAR1	FtsH extracellular protease family	atp-dependent zinc metalloprotease chloroplastic-like	2813	gi|508723315|gb|EOY15212.1|FtsH extracellular protease family isoform 1 [Theobroma cacao]	EOY15212	0	88	1165.98	764	679
Gorai.002G121100.1	a	0.945287	16.1705	6.52516	3.3248	5.51942	0.547087	18.0315	6.24778	4.19884	5.96024	0.647692	AT4G38510.5	AT4G38510		ATPase, V1 complex, subunit B protein	v-type proton atpase subunit b2	2065	gi|508723222|gb|EOY15119.1|ATPase, V1 complex, subunit B protein isoform 1 [Theobroma cacao] >gi|508723223|gb|EOY15120.1| ATPase, V1 complex, subunit B protein isoform 1 [Theobroma cacao]	EOY15119	0	99	983.015	486	484
Gorai.002G121100.2	a	0.940213	14.3284	5.60295	2.89788	4.48996	0.436886	15.753	5.43176	3.71695	5.21527	0.600771	AT4G38510.5	AT4G38510		ATPase, V1 complex, subunit B protein	v-type proton atpase subunit b2	1781	gi|508723222|gb|EOY15119.1|ATPase, V1 complex, subunit B protein isoform 1 [Theobroma cacao] >gi|508723223|gb|EOY15120.1| ATPase, V1 complex, subunit B protein isoform 1 [Theobroma cacao]	EOY15119	0	90	878.626	486	442
Gorai.002G121900.3	a	0.918425	2.19585	1.49142	1.25037	1.37186	1.14075	1.70213	1.30119	1.38384	1.47003	1.70476	AT4G35890.1	AT4G35890		winged-helix DNA-binding transcription factor family protein	winged-helix dna-binding transcription factor family	2177	gi|508723203|gb|EOY15100.1|Winged-helix DNA-binding transcription factor family protein, putative [Theobroma cacao]	EOY15100	2.32e-111	83	359.377	312	260
Gorai.002G123200.1	a	0.584753	4.48485	1.34357	0.836608	1.45556	1.67388	4.23089	1.6407	0.843733	1.3545	1.0357	AT2G17880.1	AT2G17880		Chaperone DnaJ-domain superfamily protein	chaperone protein dnaj chloroplastic-like	819	gi|508723143|gb|EOY15040.1|Chaperone DnaJ-domain superfamily protein, putative [Theobroma cacao]	EOY15040	7.3e-75	90	236.884	152	137
Gorai.002G123600.1	a	0.698342	11.775	2.33887	1.88058	3.96012	1.0873	2.29931	0.416216	2.50165	2.01291	0.351433	AT1G75710.1	AT1G75710		C2H2-like zinc finger protein	c2h2-like zinc finger protein	1666	gi|508723118|gb|EOY15015.1|C2H2-like zinc finger protein [Theobroma cacao]	EOY15015	0	87	589.726	425	373
Gorai.002G123900.1	a	0.833976	2.87415	2.1165	1.5543	1.99744	1.33715	3.21562	2.44527	2.68047	3.34486	1.23567	AT1G77210.1	AT1G77210	AtSTP14,STP14	sugar transporter 14	sugar transport protein 14-like	1066	gi|508783439|gb|EOY30695.1|Sugar transporter 14 [Theobroma cacao]	EOY30695	3.19e-65	90	225.713	130	118
Gorai.002G124500.1	a	0.82704	86.2054	53.3223	30.8521	41.0033	12.8225	88.7545	45.1618	30.5588	35.1255	14.6171	AT3G27230.1	AT3G27230		S-adenosyl-L-methionine-dependent methyltransferases superfamily protein	s-adenosyl-l-methionine-dependent methyltransferase-like protein	1790	gi|508723078|gb|EOY14975.1|S-adenosyl-L-methionine-dependent methyltransferases superfamily protein [Theobroma cacao]	EOY14975	0	96	763.451	419	406
Gorai.002G124600.1	a	0.454296	3.39764	2.66094	2.82564	2.64592	2.22464	3.3998	3.03226	2.74765	2.94091	2.46755	AT5G39590.1	AT5G39590		TLD-domain containing nucleolar protein	tld-domain containing nucleolar protein	2111	gi|508723073|gb|EOY14970.1|TLD-domain containing nucleolar protein isoform 1 [Theobroma cacao]	EOY14970	0	91	905.975	538	493
Gorai.002G124600.2	a	0.458803	2.50797	2.01777	2.11925	2.04051	1.73808	2.55211	2.41666	2.24244	2.14699	2.13525	AT5G39590.1	AT5G39590		TLD-domain containing nucleolar protein	tld-domain containing nucleolar protein	1945	gi|508723073|gb|EOY14970.1|TLD-domain containing nucleolar protein isoform 1 [Theobroma cacao]	EOY14970	0	87	848.966	538	472
Gorai.002G125000.1	a	0.810552	265.001	74.0659	1.94312	17.9225	0.165576	436.485	100.672	6.23238	27.1786	0.0764959	AT1G19900.1	AT1G19900		glyoxal oxidase-related protein	galactose oxidase-like	1933	gi|508723044|gb|EOY14941.1|Glyoxal oxidase-related protein [Theobroma cacao]	EOY14941	0	90	781.941	450	409
Gorai.002G125100.1	a	0.937298	21.9555	14.585	10.5883	12.8454	7.61711	11.4723	10.1779	9.51332	10.1512	6.98525	AT1G05150.1	AT1G05150		Calcium-binding tetratricopeptide family protein	uncharacterized tpr repeat-containing protein at1g05150-like	3589	gi|508723021|gb|EOY14918.1|Calcium-binding tetratricopeptide family protein [Theobroma cacao]	EOY14918	0	96	1353.19	798	770
Gorai.002G125500.1	a	0.828958	5.86145	1.49318	0.207012	0.771903	0.0508639	0.907177	0.158834	0.224236	0.416048	0.0188843	AT1G62280.1	AT1G62280	SLAH1	SLAC1 homologue 1	s-type anion channel slah1-like	1736	gi|508723007|gb|EOY14904.1|SLAC1 [Theobroma cacao]	EOY14904	1.45e-178	83	522.316	402	334
Gorai.002G126500.1	a	0.57245	22.5352	14.0405	8.49626	14.8003	13.2139	10.5613	4.80703	23.7961	22.2395	13.252	AT1G75390.1	AT1G75390	AtbZIP44,bZIP44	basic leucine-zipper 44	ocs element-binding	564	gi|508722952|gb|EOY14849.1|Basic leucine-zipper 44 [Theobroma cacao]	EOY14849	1.94e-65	84	209.149	149	126
Gorai.002G127500.1	a	0.713144	2.62717	0.497339	0.198743	0.256355	0.19894	1.46965	0.0684015	0.0455755	0.089826	0.0842922	AT1G75240.1	AT1G75240	AtHB33,HB33	homeobox protein 33	zf-hd homeobox protein at4g24660-like	1946	gi|508722886|gb|EOY14783.1|Homeobox protein 33 isoform 1 [Theobroma cacao] >gi|508722887|gb|EOY14784.1| Homeobox protein 33 isoform 1 [Theobroma cacao]	EOY14783	2.87e-133	79	404.831	301	238
Gorai.002G127900.2	a	0.335266	4.97926	4.08317	4.08225	4.0139	4.59186	5.3572	5.17476	5.25211	5.2831	5.4868	AT5G42765.1	AT5G42765			chloroplast thylakoid membrane	1220	gi|508722865|gb|EOY14762.1|Chloroplast thylakoid membrane [Theobroma cacao]	EOY14762	6.37e-118	87	354.755	247	215
Gorai.002G128500.1	a	0.418757	8.48332	8.12458	5.10769	6.67147	5.26623	5.60699	5.30339	4.86482	5.23944	5.84171	AT5G42950.1	AT5G42950		GYF domain-containing protein	gyf domain-containing protein	5729	gi|508722834|gb|EOY14731.1|PERQ amino acid-rich with GYF domain-containing protein 2, putative isoform 1 [Theobroma cacao] >gi|508722835|gb|EOY14732.1| PERQ amino acid-rich with GYF domain-containing protein 2, putative isoform 1 [Theobroma cacao]	EOY14731	0	87	1134.01	715	626
Gorai.002G129500.2	a	0.291778	3.4489	2.70852	2.1185	2.4957	3.25608	6.01831	4.34521	3.36792	3.6623	4.58692	AT1G47740.1	AT1G47740		PPPDE putative thiol peptidase family protein	desi-like protein at4g17486-like	1477	gi|508722800|gb|EOY14697.1|PPPDE thiol peptidase family protein, putative [Theobroma cacao]	EOY14697	6.45e-101	77	314.309	218	168
Gorai.002G129500.4	a	0.275878	4.24327	3.29444	2.39673	3.16628	4.08102	8.18464	5.2378	4.32636	4.79437	5.72904	AT1G47740.1	AT1G47740		PPPDE putative thiol peptidase family protein	desi-like protein at4g17486-like	1078	gi|508722800|gb|EOY14697.1|PPPDE thiol peptidase family protein, putative [Theobroma cacao]	EOY14697	7.7e-137	90	400.979	228	206
Gorai.002G129600.1	a	0.704712	4.22673	3.78429	3.80153	3.78872	3.63683	3.00899	2.56272	2.10085	2.3071	2.74504	AT1G80950.1	AT1G80950		Phospholipid/glycerol acyltransferase family protein	1-acyl-sn-glycerol-3-phosphate acyltransferase	1723	gi|508722798|gb|EOY14695.1|Phospholipid/glycerol acyltransferase family protein isoform 1 [Theobroma cacao] >gi|508722799|gb|EOY14696.1| Phospholipid/glycerol acyltransferase family protein isoform 1 [Theobroma cacao]	EOY14695	0	90	530.02	379	343
Gorai.002G129600.2	a	0.548197	4.44655	4.18659	3.83793	4.15267	3.80362	3.28337	2.81289	2.31794	2.50674	3.3017	AT1G80950.1	AT1G80950		Phospholipid/glycerol acyltransferase family protein	1-acyl-sn-glycerol-3-phosphate acyltransferase	1702	gi|508722798|gb|EOY14695.1|Phospholipid/glycerol acyltransferase family protein isoform 1 [Theobroma cacao] >gi|508722799|gb|EOY14696.1| Phospholipid/glycerol acyltransferase family protein isoform 1 [Theobroma cacao]	EOY14695	0	90	534.643	384	346
Gorai.002G129600.3	a	0.60611	4.3485	4.08427	3.75748	3.86245	3.55773	3.30296	2.76698	2.20777	2.51284	2.9731	AT1G80950.1	AT1G80950		Phospholipid/glycerol acyltransferase family protein	1-acyl-sn-glycerol-3-phosphate acyltransferase	1543	gi|508722798|gb|EOY14695.1|Phospholipid/glycerol acyltransferase family protein isoform 1 [Theobroma cacao] >gi|508722799|gb|EOY14696.1| Phospholipid/glycerol acyltransferase family protein isoform 1 [Theobroma cacao]	EOY14695	0	90	530.02	379	343
Gorai.002G131200.1	a	0.367502	4.70912	4.00901	4.15164	3.62082	3.23877	3.17847	3.58304	3.99001	3.11819	4.39419	AT4G33380.1	AT4G33380			at4g33380 f17m5_140	1661	gi|508722619|gb|EOY14516.1|Uncharacterized protein TCM_033873 [Theobroma cacao]	EOY14516	4.28e-146	84	435.647	339	288
Gorai.002G133500.1	a	0.891661	13.5022	4.17083	1.10007	2.53271	0.0140464	4.19791	0.777813	0.243485	0.676641	0.00873181	AT4G34160.1	AT4G34160	CYCD3,CYCD3;1	CYCLIN D3;1	cyclin d3-1	1421	gi|508722468|gb|EOY14365.1|D3-type cyclin isoform 1 [Theobroma cacao]	EOY14365	1.15e-131	79	397.127	331	262
Gorai.002G133500.2	a	0.885091	20.045	6.02913	1.70932	3.74281	0.0321008	6.35153	1.16953	0.387302	0.971655	0.00274885	AT4G34160.1	AT4G34160	CYCD3,CYCD3;1	CYCLIN D3;1	cyclin d3-1	1433	gi|508722468|gb|EOY14365.1|D3-type cyclin isoform 1 [Theobroma cacao]	EOY14365	3.73e-137	85	410.994	308	262
Gorai.002G133500.3	a	0.879205	12.7899	3.81329	1.12868	2.27774	0.0128888	4.16441	0.862767	0.296259	0.52718	0.00295064	AT4G34160.1	AT4G34160	CYCD3,CYCD3;1	CYCLIN D3;1	cyclin d3-1	1335	gi|508722468|gb|EOY14365.1|D3-type cyclin isoform 1 [Theobroma cacao]	EOY14365	3.74e-111	85	343.199	256	219
Gorai.002G136300.1	a	0.500287	5.69069	4.46066	3.65563	4.05185	2.63025	3.17256	2.48054	2.63697	2.59775	1.25991	AT5G20600.1	AT5G20600			ribosomal rna processing protein	2307	gi|508723761|gb|EOY15658.1|Ribosomal RNA processing protein 1 B, putative [Theobroma cacao]	EOY15658	0	90	806.979	553	498
Gorai.002G136400.1	a	0.904602	11.6458	6.37313	1.80353	3.87023	0.653141	4.42137	1.53301	3.64015	1.35505	4.43446	AT1G65590.1	AT1G65590	ATHEX1,HEXO3	beta-hexosaminidase 3	beta-hexosaminidase subunit b2-like	1897	gi|508717000|gb|EOY08897.1|Beta-hexosaminidase 3 isoform 1 [Theobroma cacao]	EOY08897	0	89	852.432	517	465
Gorai.002G136400.2	a	0.912821	12.081	6.61851	2.06269	4.04167	0.857723	4.5142	1.71839	3.83865	1.53737	4.78754	AT1G65590.1	AT1G65590	ATHEX1,HEXO3	beta-hexosaminidase 3	beta-hexosaminidase subunit b2-like	1994	gi|508717003|gb|EOY08900.1|Beta-hexosaminidase 3 isoform 4 [Theobroma cacao]	EOY08900	0	92	859.366	481	444
Gorai.002G136400.3	a	0.881528	7.93989	4.48697	1.35187	2.49765	0.419495	3.05979	1.01238	1.94998	0.777155	2.44662	AT1G65590.1	AT1G65590	ATHEX1,HEXO3	beta-hexosaminidase 3	beta-hexosaminidase subunit b2-like	1538	gi|508717003|gb|EOY08900.1|Beta-hexosaminidase 3 isoform 4 [Theobroma cacao]	EOY08900	0	85	623.624	392	334
Gorai.002G136700.1	a	0.867497	4.22	2.8141	2.29419	2.57536	2.24969	2.60632	1.57928	1.94243	1.8779	2.90391	AT2G35040.1	AT2G35040		AICARFT/IMPCHase bienzyme family protein	bifunctional purine biosynthesis	2043	gi|508704977|gb|EOX96873.1|AICARFT/IMPCHase bienzyme family protein isoform 1 [Theobroma cacao]	EOX96873	0	94	1096.65	587	557
Gorai.002G136700.2	a	0.787914	3.98784	2.55673	2.31267	2.41679	2.19889	2.32353	1.53614	1.78529	1.66212	2.62899	AT2G35040.1	AT2G35040		AICARFT/IMPCHase bienzyme family protein	bifunctional purine biosynthesis	2212	gi|508704977|gb|EOX96873.1|AICARFT/IMPCHase bienzyme family protein isoform 1 [Theobroma cacao]	EOX96873	0	95	1101.27	586	557
Gorai.002G136700.3	a	0.903749	3.76703	2.69066	2.16482	2.26358	1.94598	2.23582	1.47693	1.6657	1.65082	2.44685	AT2G35040.1	AT2G35040		AICARFT/IMPCHase bienzyme family protein	bifunctional purine biosynthesis	2061	gi|508704977|gb|EOX96873.1|AICARFT/IMPCHase bienzyme family protein isoform 1 [Theobroma cacao]	EOX96873	0	94	1088.17	586	553
Gorai.002G136700.4	a	0.931254	3.72466	2.51754	2.04819	2.40151	1.88737	2.26278	1.53188	1.64033	1.73519	2.37085	AT2G35040.1	AT2G35040		AICARFT/IMPCHase bienzyme family protein	bifunctional purine biosynthesis	1776	gi|508704977|gb|EOX96873.1|AICARFT/IMPCHase bienzyme family protein isoform 1 [Theobroma cacao]	EOX96873	0	97	1001.5	510	495
Gorai.002G137200.1	a	0.883761	2.32047	0.983667	0.682664	0.869074	0.16474	1.88212	0.853684	0.907804	0.913317	0.173841					branched-chain amino acid	720	gi|255537932|ref|XP_002510031.1|branched-chain amino acid aminotransferase, putative [Ricinus communis] >gi|223550732|gb|EEF52218.1| branched-chain amino acid aminotransferase, putative [Ricinus communis]	XP_002510031	2.03e-17	77	89.3521	61	47
Gorai.002G137800.1	a	0.902193	8.04495	5.31752	4.68552	5.11897	3.93325	4.92192	4.02001	3.73575	3.53457	3.90322	AT1G58290.1	AT1G58290	HEMA1	Glutamyl-tRNA reductase family protein	glutamyl-trna reductase chloroplastic-like	2373	gi|508723670|gb|EOY15567.1|Glutamyl-tRNA reductase family protein [Theobroma cacao]	EOY15567	0	93	923.694	555	519
Gorai.002G138400.1	a	0.519935	2.95889	2.11443	1.78165	1.99367	1.12273	5.45881	3.54615	4.77765	4.2357	4.3123	AT4G36130.1	AT4G36130		Ribosomal protein L2 family	60s ribosomal protein	485	gi|508698986|gb|EOX90882.1|Ribosomal protein L2 family [Theobroma cacao]	EOX90882	1.74e-51	90	175.637	98	89
Gorai.002G140500.2	a	0.80351	2.37788	1.52754	1.37106	1.41714	1.27867	1.75031	1.50424	1.5653	1.61154	1.28023	AT1G34770.1	AT1G34770			melanoma-associated antigen 10-like	1435	gi|508724087|gb|EOY15984.1|Melanoma-associated antigen G1 [Theobroma cacao]	EOY15984	5.22e-135	94	400.593	233	221
Gorai.002G140700.1	a	0.767131	6.9372	5.07347	3.60069	3.90789	3.80432	7.34573	4.70564	4.57629	4.4486	4.51321	AT1G22310.2	AT1G22310	ATMBD8,MBD8	methyl-CPG-binding domain 8	methyl binding domain protein	4823	gi|508724083|gb|EOY15980.1|Uncharacterized protein isoform 1 [Theobroma cacao] >gi|508724084|gb|EOY15981.1| Uncharacterized protein isoform 1 [Theobroma cacao]	EOY15980	0	77	1481.85	1253	974
Gorai.002G141300.1	a	0.902468	509.205	303.119	189.911	266.505	106.017	346.945	180.065	158.027	192.089	191.411					NA	NA	NA	NA	NA	NA	NA	NA	NA
Gorai.002G142100.1	a	0.279358	3.61754	2.40016	2.31022	2.38046	3.31366	3.42829	3.23976	2.9182	3.03972	3.57495	AT2G01710.1	AT2G01710		Chaperone DnaJ-domain superfamily protein	curved dna-binding protein	1663	gi|508723546|gb|EOY15443.1|Dnajc14 protein, putative [Theobroma cacao]	EOY15443	0	87	530.791	331	288
Gorai.002G142500.1	a	0.476281	9.72717	9.07772	7.05614	8.31991	7.02952	8.76505	7.66774	6.61962	7.18201	5.65271	AT1G09730.2	AT1G09730		Cysteine proteinases superfamily protein	sentrin sumo-specific	3609	gi|508723548|gb|EOY15445.1|Cysteine proteinases superfamily protein, putative [Theobroma cacao]	EOY15445	0	81	1374.38	1054	860
Gorai.002G143300.1	a	0.266567	5.89364	5.49804	4.36134	5.20387	5.86246	3.6462	3.75838	3.43904	3.92581	6.0998	AT2G35800.1	AT2G35800		mitochondrial substrate carrier family protein	mitochondrial substrate carrier family protein c-like	3360	gi|508726653|gb|EOY18550.1|Mitochondrial substrate carrier family protein isoform 1 [Theobroma cacao]	EOY18550	0	93	1389.4	839	784
Gorai.002G146200.1	a	0.73249	11.2823	6.48804	6.31091	5.66924	4.34069	17.9566	9.59363	12.2251	9.81087	8.63668	AT3G10290.1	AT3G10290		Nucleotide-sugar transporter family protein	phosphate phosphoenolpyruvate translocator-like protein	1514	gi|508717309|gb|EOY09206.1|Nucleotide-sugar transporter family protein [Theobroma cacao]	EOY09206	0	96	572.007	300	290
Gorai.002G146300.1	a	0.745112	4.02459	3.13047	2.60293	2.81899	2.01607	3.61121	2.29791	2.14981	2.46144	2.19885	AT3G10330.1	AT3G10330		Cyclin-like family protein	transcription initiation factor iib-2	1626	gi|508717293|gb|EOY09190.1|Cyclin-like family protein isoform 1 [Theobroma cacao]	EOY09190	0	99	613.609	312	310
Gorai.002G146300.3	a	0.746614	3.1955	2.32173	2.14444	2.23011	1.63029	2.62059	1.86603	1.80443	1.97212	1.67591	AT3G10330.1	AT3G10330		Cyclin-like family protein	transcription initiation factor iib	1670	gi|470137151|ref|XP_004304334.1|PREDICTED: transcription initiation factor IIB-like [Fragaria vesca subsp. vesca]	XP_004304334	0	79	548.895	380	301
Gorai.002G146300.4	a	0.726427	3.27424	2.56894	2.05763	2.16256	1.56021	2.52726	1.61802	1.67279	1.74739	1.6743	AT3G10330.1	AT3G10330		Cyclin-like family protein	transcription initiation factor iib-2	1464	gi|508717293|gb|EOY09190.1|Cyclin-like family protein isoform 1 [Theobroma cacao]	EOY09190	1.88e-166	99	439.499	213	212
Gorai.002G147300.1	a	0.692047	3.43673	2.75963	2.33053	2.56645	2.57427	4.00311	2.74891	2.68456	2.97647	2.84471	AT2G41790.1	AT2G41790		Insulinase (Peptidase family M16) family protein	zinc- peroxisomal-like	3451	gi|508717345|gb|EOY09242.1|Insulinase (Peptidase family M16) family protein isoform 1 [Theobroma cacao]	EOY09242	0	93	1775.37	961	900
Gorai.002G147300.2	a	0.549895	3.56477	2.76925	2.1761	2.44195	2.70692	3.92305	2.72303	2.59603	2.97823	2.71273	AT2G41790.1	AT2G41790		Insulinase (Peptidase family M16) family protein	zinc- peroxisomal-like	3369	gi|508717345|gb|EOY09242.1|Insulinase (Peptidase family M16) family protein isoform 1 [Theobroma cacao]	EOY09242	0	91	1709.5	961	875
Gorai.002G147300.3	a	0.599305	3.47	2.58598	2.13944	2.41633	2.5546	3.98221	2.73613	2.53513	2.84915	2.74365	AT2G41790.1	AT2G41790		Insulinase (Peptidase family M16) family protein	zinc- peroxisomal-like	3365	gi|508717345|gb|EOY09242.1|Insulinase (Peptidase family M16) family protein isoform 1 [Theobroma cacao]	EOY09242	0	93	1592.79	868	810
Gorai.002G147300.4	a	0.642394	3.26841	2.4818	1.92226	2.19865	2.29126	3.63566	2.62921	2.47469	2.56066	2.41684	AT2G41790.1	AT2G41790		Insulinase (Peptidase family M16) family protein	zinc- peroxisomal-like	3353	gi|508717345|gb|EOY09242.1|Insulinase (Peptidase family M16) family protein isoform 1 [Theobroma cacao]	EOY09242	0	90	1706.42	961	873
Gorai.002G147300.5	a	0.637104	3.16983	2.49046	1.90554	2.38343	2.27002	3.57569	2.55847	2.33203	2.62296	2.45121	AT2G41790.1	AT2G41790		Insulinase (Peptidase family M16) family protein	zinc- peroxisomal-like	3335	gi|508717345|gb|EOY09242.1|Insulinase (Peptidase family M16) family protein isoform 1 [Theobroma cacao]	EOY09242	0	90	1692.17	961	866
Gorai.002G147300.6	a	0.768564	3.40137	2.6345	2.13465	2.47439	2.32394	3.73303	2.689	2.56278	2.81011	2.6536	AT2G41790.1	AT2G41790		Insulinase (Peptidase family M16) family protein	zinc- peroxisomal-like	3438	gi|508717345|gb|EOY09242.1|Insulinase (Peptidase family M16) family protein isoform 1 [Theobroma cacao]	EOY09242	0	93	1561.97	843	786
Gorai.002G147400.1	a	0.505153	2.40188	1.75049	1.35113	1.52197	0.792417	1.77766	0.91914	1.11793	1.07513	0.41322					serine threonine protein kinase	645	gi|359480788|ref|XP_003632525.1|PREDICTED: serine/threonine-protein kinase SAPK7 isoform 2 [Vitis vinifera]	XP_003632525	2.64e-19	83	73.1738	43	36
Gorai.002G147600.1	a	0.436502	152.931	118.579	101.404	123.339	81.1581	164.155	138.937	116.672	133.403	57.313	AT4G05320.2	AT4G05320	UBQ10	polyubiquitin 10	polyubiquitin 10	1032	gi|302143601|emb|CBI22354.3|unnamed protein product [Vitis vinifera]	CBI22354	0	100	679.478	344	344
Gorai.002G149300.1	a	0.485275	36.8243	24.904	17.9223	20.8264	26.5062	14.3919	10.0847	12.9123	17.54	38.1095	AT4G34710.1	AT4G34710	ADC2,ATADC2,SPE2	arginine decarboxylase 2	arginine decarboxylase	3282	gi|508705953|gb|EOX97849.1|Arginine decarboxylase [Theobroma cacao]	EOX97849	0	93	1183.7	710	663
Gorai.002G151600.1	a	0.599459	2.72791	2.13686	2.23562	2.13177	2.0263	3.05088	2.54682	2.6549	2.6769	1.99395	AT5G49530.1	AT5G49530		SIN-like family protein	dna-directed rna polymerase iii subunit rpc5	2867	gi|508699252|gb|EOX91148.1|SIN-like family protein, putative isoform 1 [Theobroma cacao]	EOX91148	0	86	1003.43	642	554
Gorai.002G152400.1	a	0.597199	6.76867	5.94792	4.94308	5.69422	5.5285	5.02996	4.43768	5.17134	5.45484	6.33947	AT2G41900.1	AT2G41900		CCCH-type zinc finger protein with ARM repeat domain	zinc finger ccch domain-containing protein 30-like	2920	gi|508717424|gb|EOY09321.1|C3HL domain class transcription factor isoform 1 [Theobroma cacao] >gi|508717425|gb|EOY09322.1| C3HL domain class transcription factor isoform 1 [Theobroma cacao] >gi|508717426|gb|EOY09323.1| C3HL domain class transcription factor isoform 1 [Theobroma cacao]	EOY09321	0	92	1066.22	709	653
Gorai.002G152400.2	a	0.510214	6.53945	5.99155	4.91508	5.58971	5.59863	5.02931	4.70574	4.93706	5.42346	6.32287	AT2G41900.1	AT2G41900		CCCH-type zinc finger protein with ARM repeat domain	zinc finger ccch domain-containing protein 30-like	3075	gi|508717424|gb|EOY09321.1|C3HL domain class transcription factor isoform 1 [Theobroma cacao] >gi|508717425|gb|EOY09322.1| C3HL domain class transcription factor isoform 1 [Theobroma cacao] >gi|508717426|gb|EOY09323.1| C3HL domain class transcription factor isoform 1 [Theobroma cacao]	EOY09321	0	92	1066.22	709	653
Gorai.002G153200.4	a	0.352666	4.25716	3.56844	3.75075	3.27785	2.86142	3.88962	3.90073	3.99098	3.74492	2.76573	AT5G06910.1	AT5G06910	ATJ6	J-domain protein 6	chaperone protein dnaj 6-like	704	gi|508717489|gb|EOY09386.1|Chaperone DnaJ-domain superfamily protein isoform 1 [Theobroma cacao]	EOY09386	9.29e-107	95	323.168	189	180
Gorai.002G153600.1	a	0.476386	7.08613	5.98174	3.96177	4.9051	3.10042	8.14362	5.7829	2.73044	3.69036	1.93734	AT3G10660.1	AT3G10660	ATCPK2,CPK2	calmodulin-domain protein kinase cdpk isoform 2	calcium-dependent protein	2125	gi|508716644|gb|EOY08541.1|Calcium dependent protein kinase 1 [Theobroma cacao]	EOY08541	0	90	949.888	577	521
Gorai.002G156700.1	a	0.823478	6.65126	1.75325	0.697376	1.26376	0.285295	4.21332	1.72502	1.40272	2.28398	0.132903	AT2G42200.1	AT2G42200	SPL9	squamosa promoter binding protein-like 9	squamosa promoter-binding-like protein 9-like	1586	gi|508717559|gb|EOY09456.1|Promoter-binding protein SPL9 [Theobroma cacao]	EOY09456	9.44e-138	75	415.616	362	275
Gorai.002G156800.1	a	0.640776	4.14781	3.7195	3.28772	3.19704	3.26162	4.00005	2.969	3.15004	3.01674	3.46848	AT3G57890.1	AT3G57890		Tubulin binding cofactor C domain-containing protein	tbcc domain-containing protein 1-like	2052	gi|508717551|gb|EOY09448.1|Tubulin binding cofactor C domain-containing protein isoform 1 [Theobroma cacao] >gi|508717552|gb|EOY09449.1| Tubulin binding cofactor C domain-containing protein isoform 1 [Theobroma cacao]	EOY09448	0	91	964.526	554	508
Gorai.002G156800.2	a	0.70161	5.01928	4.48412	4.426	4.28697	4.18842	5.20294	4.07279	4.18136	3.73531	5.04194	AT3G57890.1	AT3G57890		Tubulin binding cofactor C domain-containing protein	tbcc domain-containing protein 1-like	2249	gi|508717551|gb|EOY09448.1|Tubulin binding cofactor C domain-containing protein isoform 1 [Theobroma cacao] >gi|508717552|gb|EOY09449.1| Tubulin binding cofactor C domain-containing protein isoform 1 [Theobroma cacao]	EOY09448	0	92	995.342	567	522
Gorai.002G156800.3	a	0.624267	4.39621	3.71335	3.71712	3.48315	3.47355	4.3771	3.28027	3.54556	3.31918	4.06871	AT3G57890.1	AT3G57890		Tubulin binding cofactor C domain-containing protein	tbcc domain-containing protein 1-like	2019	gi|508717551|gb|EOY09448.1|Tubulin binding cofactor C domain-containing protein isoform 1 [Theobroma cacao] >gi|508717552|gb|EOY09449.1| Tubulin binding cofactor C domain-containing protein isoform 1 [Theobroma cacao]	EOY09448	0	86	917.916	567	493
Gorai.002G157300.1	a	0.712287	10.0151	1.13153	0.257317	0.601799	0.00560807	18.2406	1.62234	0.718519	0.956165	0	AT3G52525.1	AT3G52525	ATOFP6,OFP6	ovate family protein 6	ovate family protein 6	1054	gi|508716524|gb|EOY08421.1|Ovate family protein, putative [Theobroma cacao]	EOY08421	2.17e-57	71	197.593	196	141
Gorai.002G158400.1	a	0.681523	6.65189	4.28355	3.90123	4.21172	2.46176	6.24416	5.0968	5.6514	5.19345	4.07013	AT5G03905.1	AT5G03905		Iron-sulphur cluster biosynthesis family protein	iron-sulfur assembly mitochondrial-like	1215	gi|508716345|gb|EOY08242.1|Iron-sulfur cluster biosynthesis family protein isoform 1 [Theobroma cacao]	EOY08242	5.94e-73	85	236.498	165	141
Gorai.002G159900.1	a	0.651433	2.79433	2.43521	1.88168	2.09295	1.6965	2.9603	2.38548	2.13895	2.33122	1.71884	AT5G03730.1	AT5G03730	AtCTR1,CTR1,SIS1	Protein kinase superfamily protein	serine threonine-protein kinase ctr1-like	3240	gi|508716220|gb|EOY08117.1|Map3k delta-1 protein kinase, putative isoform 1 [Theobroma cacao]	EOY08117	0	89	1308.12	867	773
Gorai.002G159900.2	a	0.669309	2.88113	2.40988	1.7439	1.93034	1.47006	2.75444	2.34799	1.98988	2.15485	1.65075	AT5G03730.1	AT5G03730	AtCTR1,CTR1,SIS1	Protein kinase superfamily protein	serine threonine-protein kinase ctr1-like	2859	gi|508716220|gb|EOY08117.1|Map3k delta-1 protein kinase, putative isoform 1 [Theobroma cacao]	EOY08117	0	89	1309.28	867	773
Gorai.002G161900.1	a	0.947112	2.09121	1.59078	1.33107	1.48007	1.27277	1.96108	1.23822	1.16929	1.10447	1.12496	AT3G46100.1	AT3G46100	ATHRS1,HRS1	Histidyl-tRNA synthetase 1	histidyl-trna synthetase 1	1995	gi|508716018|gb|EOY07915.1|Histidyl-tRNA synthetase 1 isoform 1 [Theobroma cacao]	EOY07915	0	94	774.622	478	452
Gorai.002G161900.2	a	0.713365	2.00772	1.40958	1.19446	1.3729	1.32373	1.77972	1.25356	1.21392	1.12159	1.05901	AT3G46100.1	AT3G46100	ATHRS1,HRS1	Histidyl-tRNA synthetase 1	histidyl-trna synthetase 1	1981	gi|508716018|gb|EOY07915.1|Histidyl-tRNA synthetase 1 isoform 1 [Theobroma cacao]	EOY07915	0	93	525.398	331	309
Gorai.002G162800.1	a	0.874314	2.62645	1.77654	1.53843	1.55568	1.3256	2.50092	1.41409	1.63755	1.61917	0.894184	AT2G34680.1	AT2G34680	AIR9	Outer arm dynein light chain 1 protein	air9 protein	5840	gi|508705071|gb|EOX96967.1|Outer arm dynein light chain 1 protein isoform 1 [Theobroma cacao]	EOX96967	0	93	2926.73	1722	1613
Gorai.002G162800.2	a	0.807931	2.65347	1.85529	1.61422	1.53533	1.39929	2.46221	1.49733	1.7416	1.71166	0.960512	AT2G34680.1	AT2G34680	AIR9	Outer arm dynein light chain 1 protein	air9 protein	5753	gi|508705071|gb|EOX96967.1|Outer arm dynein light chain 1 protein isoform 1 [Theobroma cacao]	EOX96967	0	93	2927.5	1722	1613
Gorai.002G162800.3	a	0.865379	2.61808	1.80023	1.60661	1.60135	1.32134	2.44217	1.44142	1.68588	1.65497	0.983246	AT2G34680.1	AT2G34680	AIR9	Outer arm dynein light chain 1 protein	air9 protein	5837	gi|508705071|gb|EOX96967.1|Outer arm dynein light chain 1 protein isoform 1 [Theobroma cacao]	EOX96967	0	93	2929.81	1721	1613
Gorai.002G162800.4	a	0.806738	2.80121	1.94966	1.70269	1.61408	1.46211	2.60772	1.48596	1.76994	1.71889	0.91962	AT2G34680.1	AT2G34680	AIR9	Outer arm dynein light chain 1 protein	air9 protein	5750	gi|508705071|gb|EOX96967.1|Outer arm dynein light chain 1 protein isoform 1 [Theobroma cacao]	EOX96967	0	93	2932.13	1721	1613
Gorai.002G162800.5	a	0.787484	2.73637	1.92248	1.68394	1.56648	1.42485	2.42344	1.45626	1.78143	1.74485	0.960564	AT2G34680.1	AT2G34680	AIR9	Outer arm dynein light chain 1 protein	air9 protein	5747	gi|508705071|gb|EOX96967.1|Outer arm dynein light chain 1 protein isoform 1 [Theobroma cacao]	EOX96967	0	93	2932.13	1721	1613
Gorai.002G162800.6	a	0.816166	2.776	1.81331	1.65265	1.59126	1.32616	2.52422	1.48151	1.71562	1.77624	0.872777	AT2G34680.1	AT2G34680	AIR9	Outer arm dynein light chain 1 protein	air9 protein	5543	gi|508705071|gb|EOX96967.1|Outer arm dynein light chain 1 protein isoform 1 [Theobroma cacao]	EOX96967	0	93	2927.5	1722	1613
Gorai.002G162800.8	a	0.783558	2.04346	1.44304	1.15831	1.11422	1.07137	1.72543	1.02728	1.32438	1.18844	0.759807	AT2G34680.1	AT2G34680	AIR9	Outer arm dynein light chain 1 protein	air9 protein	4779	gi|508705072|gb|EOX96968.1|Outer arm dynein light chain 1 protein isoform 2 [Theobroma cacao]	EOX96968	0	93	2245.7	1362	1267
Gorai.002G163600.1	a	0.629114	3.13859	2.61545	1.63416	2.02354	1.43351	3.44713	2.43868	1.9726	2.25495	1.64161	AT1G52310.1	AT1G52310		protein kinase family protein / C-type lectin domain-containing protein	c-type lectin receptor-like tyrosine-protein kinase at1g52310-like	2888	gi|508704953|gb|EOX96849.1|Kinase family protein / C-type lectin domain-containing protein [Theobroma cacao]	EOX96849	0	90	926.776	538	488
Gorai.002G163600.2	a	0.531688	3.08009	2.66294	1.59105	1.99479	1.3597	3.43636	2.47772	2.05799	2.08703	1.5994	AT1G52310.1	AT1G52310		protein kinase family protein / C-type lectin domain-containing protein	c-type lectin receptor-like tyrosine-protein kinase at1g52310-like	2879	gi|508704953|gb|EOX96849.1|Kinase family protein / C-type lectin domain-containing protein [Theobroma cacao]	EOX96849	0	91	927.546	535	487
Gorai.002G163600.3	a	0.606978	2.97109	2.49826	1.48535	1.90629	1.35026	3.22522	2.31767	2.0569	2.23071	1.57872	AT1G52310.1	AT1G52310		protein kinase family protein / C-type lectin domain-containing protein	c-type lectin receptor-like tyrosine-protein kinase at1g52310-like	2466	gi|508704953|gb|EOX96849.1|Kinase family protein / C-type lectin domain-containing protein [Theobroma cacao]	EOX96849	0	88	889.797	535	474
Gorai.002G164700.1	a	0.899372	2.0226	0.830695	0.43517	0.778311	0.30457	1.36053	0.415941	1.09229	1.05349	0.261074	AT1G70300.1	AT1G70300	KUP6	K+ uptake permease 6	potassium transporter 8-like	3089	gi|508708503|gb|EOY00400.1|K+ uptake permease 6 isoform 3 [Theobroma cacao]	EOY00400	0	97	1467.21	780	760
Gorai.002G166300.3	a	0.492468	2.94804	2.91324	2.80155	2.80692	2.76505	2.87034	2.7381	2.66792	2.70896	2.86011	AT1G59820.1	AT1G59820	ALA3	aminophospholipid ATPase 3	phospholipid-transporting atpase 3-like	3084	gi|508708362|gb|EOY00259.1|Aminophospholipid ATPase isoform 1 [Theobroma cacao]	EOY00259	0	98	1482.23	805	793
Gorai.002G169200.1	a	0.598824	7.66847	5.23482	3.01394	4.40361	1.48294	4.27983	2.913	2.45462	2.90118	1.18339	AT1G75010.1	AT1G75010	ARC3	GTP binding	protein accumulation and replication of chloroplasts 3-like	2723	gi|508709313|gb|EOY01210.1|1-phosphatidylinositol-4-phosphate 5-kinase, putative isoform 1 [Theobroma cacao]	EOY01210	0	87	1286.17	782	684
Gorai.002G170400.1	a	0.75432	9.8106	6.66385	2.36486	3.79083	1.60843	6.74082	4.51031	2.96524	4.09997	1.29143	AT4G13420.1	AT4G13420	ATHAK5,HAK5	high affinity K+ transporter 5	probable potassium transporter 17-like	2669	gi|508709339|gb|EOY01236.1|Potassium transporter, putative isoform 1 [Theobroma cacao]	EOY01236	0	90	1201.81	732	665
Gorai.002G172200.1	a	0.888803	23.9117	18.7243	16.6111	18.0978	16.4525	25.0535	27.0658	22.1489	24.0019	17.4644	AT1G68070.1	AT1G68070		Zinc finger, C3HC4 type (RING finger) family protein	e3 ubiquitin protein ligase rie1-like	1791	gi|508709202|gb|EOY01099.1|Zinc finger, C3HC4 type (RING finger) family protein isoform 1 [Theobroma cacao]	EOY01099	1.32e-132	86	403.675	345	299
Gorai.002G172200.2	a	0.930425	15.8281	12.2008	10.5316	11.139	9.94669	15.8253	17.3544	13.5619	15.168	10.7089	AT1G68070.1	AT1G68070		Zinc finger, C3HC4 type (RING finger) family protein	e3 ubiquitin protein ligase rie1-like	2236	gi|508709202|gb|EOY01099.1|Zinc finger, C3HC4 type (RING finger) family protein isoform 1 [Theobroma cacao]	EOY01099	5.54e-90	86	297.36	293	254
Gorai.002G175900.1	a	0.693667	6.22114	0.651307	0.225565	0.566767	0.173694	5.23735	0.479889	0.529353	0.667606	0.233577	AT1G14890.1	AT1G14890		Plant invertase/pectin methylesterase inhibitor superfamily protein	pectinesterase inhibitor	1190	gi|508709154|gb|EOY01051.1|Plant invertase/pectin methylesterase inhibitor superfamily protein, partial [Theobroma cacao]	EOY01051	1.28e-104	92	321.242	177	163
Gorai.002G178200.2	a	0.447669	4.47022	3.71398	2.28594	2.60783	1.41051	3.21515	1.96718	1.67681	1.60749	1.00594	AT2G01480.1	AT2G01480		O-fucosyltransferase family protein	o-fucosyltransferase family protein	2339	gi|508709087|gb|EOY00984.1|O-fucosyltransferase family protein [Theobroma cacao]	EOY00984	0	95	1015.76	551	528
Gorai.002G178300.1	a	0.675165	3.51452	2.88886	2.76855	2.79555	2.34311	3.49075	2.74847	2.90554	3.04399	2.27814	AT2G01490.1	AT2G01490		phytanoyl-CoA dioxygenase (PhyH) family protein	phytanoyl- dioxygenase domain-containing protein 1-like	1558	gi|508709088|gb|EOY00985.1|Phytanoyl-CoA dioxygenase (PhyH) family protein isoform 1 [Theobroma cacao]	EOY00985	0	96	543.888	283	272
Gorai.002G178300.2	a	0.871642	3.53648	2.66613	2.32689	2.64403	2.30063	3.37945	2.57048	2.65513	2.67652	2.16765	AT2G01490.1	AT2G01490		phytanoyl-CoA dioxygenase (PhyH) family protein	phytanoyl- dioxygenase domain-containing protein 1-like	1231	gi|508709088|gb|EOY00985.1|Phytanoyl-CoA dioxygenase (PhyH) family protein isoform 1 [Theobroma cacao]	EOY00985	4.13e-169	87	486.878	283	249
Gorai.002G178300.3	a	0.640662	3.72971	3.00484	2.7738	2.98551	2.32406	3.64046	2.90924	2.89439	2.94561	2.56333	AT2G01490.1	AT2G01490		phytanoyl-CoA dioxygenase (PhyH) family protein	phytanoyl- dioxygenase domain-containing protein 1-like	1304	gi|508709088|gb|EOY00985.1|Phytanoyl-CoA dioxygenase (PhyH) family protein isoform 1 [Theobroma cacao]	EOY00985	1.83e-145	97	404.831	203	198
Gorai.002G178300.4	a	0.619861	3.73307	3.10482	2.73164	3.00635	2.33358	3.71771	2.8328	2.71875	2.83672	2.19144	AT2G01490.1	AT2G01490		phytanoyl-CoA dioxygenase (PhyH) family protein	phytanoyl- dioxygenase domain-containing protein 1-like	999	gi|508709088|gb|EOY00985.1|Phytanoyl-CoA dioxygenase (PhyH) family protein isoform 1 [Theobroma cacao]	EOY00985	0	95	520.39	270	259
Gorai.002G178600.1	a	0.929538	41.9165	21.1971	4.9842	13.215	0.919989	43.7488	17.0567	5.0658	10.5144	0.503933	AT1G23090.1	AT1G23090	AST91,SULTR3;3	sulfate transporter 91	probable sulfate transporter -like	2379	gi|508709085|gb|EOY00982.1|Sulfate transporter 91 [Theobroma cacao]	EOY00982	0	95	1170.99	649	623
Gorai.002G178600.2	a	0.938419	31.5971	15.6354	3.71337	9.87844	0.673116	32.9002	12.3843	3.72099	7.52307	0.459989	AT1G23090.1	AT1G23090	AST91,SULTR3;3	sulfate transporter 91	probable sulfate transporter -like	2208	gi|508709085|gb|EOY00982.1|Sulfate transporter 91 [Theobroma cacao]	EOY00982	0	95	1161.36	649	620
Gorai.002G178600.3	a	0.946184	38.8254	18.8565	4.60537	12.1832	0.811543	40.0479	15.0651	4.42115	9.65688	0.465581	AT1G23090.1	AT1G23090	AST91,SULTR3;3	sulfate transporter 91	probable sulfate transporter -like	2196	gi|508709085|gb|EOY00982.1|Sulfate transporter 91 [Theobroma cacao]	EOY00982	0	94	1153.66	649	616
Gorai.002G178600.4	a	0.948181	30.7737	14.6926	3.46462	9.47828	0.601243	30.7828	11.4893	3.73006	7.52599	0.503087	AT1G23090.1	AT1G23090	AST91,SULTR3;3	sulfate transporter 91	probable sulfate transporter -like	2336	gi|508709085|gb|EOY00982.1|Sulfate transporter 91 [Theobroma cacao]	EOY00982	0	96	1037.71	571	552
Gorai.002G178600.5	a	0.947458	23.4163	11.1204	2.61072	7.1219	0.577917	23.1236	8.45929	2.83202	5.8145	0.509787	AT1G23090.1	AT1G23090	AST91,SULTR3;3	sulfate transporter 91	probable sulfate transporter -like	2436	gi|508709085|gb|EOY00982.1|Sulfate transporter 91 [Theobroma cacao]	EOY00982	0	97	997.268	542	527
Gorai.002G178600.6	a	0.956349	22.1285	10.0478	2.48687	6.73648	0.590586	21.6343	7.81908	2.89948	5.82464	0.533963	AT1G23090.1	AT1G23090	AST91,SULTR3;3	sulfate transporter 91	probable sulfate transporter -like	2403	gi|508709085|gb|EOY00982.1|Sulfate transporter 91 [Theobroma cacao]	EOY00982	0	96	871.692	479	464
Gorai.002G179200.1	a	0.817085	13.2741	7.92724	2.42211	5.07508	0.460108	14.6353	9.31321	5.75529	8.04134	1.34546	AT1G70985.1	AT1G70985		hydroxyproline-rich glycoprotein family protein	NA	NA	NA	NA	NA	NA	NA	NA	NA
Gorai.002G179700.1	a	0.303523	15.0345	10.7129	7.21864	9.68112	13.695	12.5481	10.4263	9.12021	10.4971	13.8409	AT2G01410.1	AT2G01410		NHL domain-containing protein	nhl domain-containing protein	1284	gi|508709054|gb|EOY00951.1|NHL domain-containing protein [Theobroma cacao]	EOY00951	0	90	550.821	363	328
Gorai.002G179900.1	a	0.48667	3.43043	2.69381	2.19109	2.52956	1.63539	1.21339	0.741468	0.793278	0.84239	0.709257	AT2G01350.1	AT2G01350	QPT	quinolinate phoshoribosyltransferase	probable nicotinate-nucleotide pyrophosphorylase	1601	gi|508709045|gb|EOY00942.1|Quinolinate phoshoribosyltransferase isoform 1 [Theobroma cacao] >gi|508709046|gb|EOY00943.1| Quinolinate phoshoribosyltransferase isoform 1 [Theobroma cacao] >gi|508709047|gb|EOY00944.1| Quinolinate phoshoribosyltransferase isoform 1 [Theobroma cacao]	EOY00942	0	94	628.246	352	333
Gorai.002G179900.5	a	0.550866	3.17744	2.22325	1.96048	2.43013	1.50474	1.03414	0.553315	0.777981	0.718902	0.754837	AT2G01350.1	AT2G01350	QPT	quinolinate phoshoribosyltransferase	probable nicotinate-nucleotide pyrophosphorylase	1522	gi|508709045|gb|EOY00942.1|Quinolinate phoshoribosyltransferase isoform 1 [Theobroma cacao] >gi|508709046|gb|EOY00943.1| Quinolinate phoshoribosyltransferase isoform 1 [Theobroma cacao] >gi|508709047|gb|EOY00944.1| Quinolinate phoshoribosyltransferase isoform 1 [Theobroma cacao]	EOY00942	0	94	627.861	352	333
Gorai.002G179900.6	a	0.471883	3.17929	2.48376	2.11395	2.32104	1.53275	1.10546	0.64178	0.662423	0.746123	0.838864	AT2G01350.1	AT2G01350	QPT	quinolinate phoshoribosyltransferase	probable nicotinate-nucleotide pyrophosphorylase	1548	gi|508709045|gb|EOY00942.1|Quinolinate phoshoribosyltransferase isoform 1 [Theobroma cacao] >gi|508709046|gb|EOY00943.1| Quinolinate phoshoribosyltransferase isoform 1 [Theobroma cacao] >gi|508709047|gb|EOY00944.1| Quinolinate phoshoribosyltransferase isoform 1 [Theobroma cacao]	EOY00942	0	94	627.861	352	333
Gorai.002G180000.1	a	0.624475	3.02935	2.31248	1.8818	1.96694	2.15463	4.27864	3.63156	3.72784	3.74969	2.8803	AT1G71010.1	AT1G71010	FAB1C	FORMS APLOID AND BINUCLEATE CELLS 1C	protein	6068	gi|508709041|gb|EOY00938.1|Forms aploid and binucleate cells 1c, putative isoform 1 [Theobroma cacao]	EOY00938	0	88	2665.57	1746	1551
Gorai.002G180300.1	a	0.465604	6.6892	3.66452	1.70808	3.85552	0.024579	5.78244	3.09931	0.863652	1.91842	0	AT4G38620.1	AT4G38620	ATMYB4,MYB4	myb domain protein 4	protein	1179	gi|508709038|gb|EOY00935.1|R2R3 MYB C2 repressor motif-like1 protein [Theobroma cacao]	EOY00935	1.59e-95	76	296.59	258	197
Gorai.002G180500.1	a	0.406303	3.82957	3.12677	3.41339	2.9075	2.90016	4.13271	3.34423	3.73615	3.51068	2.83606	AT1G71070.1	AT1G71070		Core-2/I-branching beta-1,6-N-acetylglucosaminyltransferase family protein	xylosyltransferase 1-like	2736	gi|508709011|gb|EOY00908.1|Core-2/I-branching beta-1,6-N-acetylglucosaminyltransferase family protein isoform 1 [Theobroma cacao] >gi|508709012|gb|EOY00909.1| Core-2/I-branching beta-1,6-N-acetylglucosaminyltransferase family protein isoform 1 [Theobroma cacao]	EOY00908	0	94	710.679	396	376
Gorai.002G183100.1	a	0.74264	7.06511	1.25956	0.700963	1.14568	0.289352	12.5055	0.537631	0.963562	0.802392	2.52479	AT1G27950.1	AT1G27950	LTPG1	glycosylphosphatidylinositol-anchored lipid protein transfer 1	uncharacterized gpi-anchored protein at1g27950-like	1109	gi|508707937|gb|EOX99833.1|Glycosylphosphatidylinositol-anchored lipid protein transfer 1, putative isoform 1 [Theobroma cacao]	EOX99833	1.22e-59	81	203.756	165	134
Gorai.002G183100.2	a	0.732254	3.67823	0.624416	0.372042	0.562196	0.151628	5.57529	0.237762	0.380617	0.541108	0.945431	AT1G27950.1	AT1G27950	LTPG1	glycosylphosphatidylinositol-anchored lipid protein transfer 1	uncharacterized gpi-anchored protein at1g27950-like	1094	gi|508707937|gb|EOX99833.1|Glycosylphosphatidylinositol-anchored lipid protein transfer 1, putative isoform 1 [Theobroma cacao]	EOX99833	5.53e-54	78	188.734	165	129
Gorai.002G183100.3	a	0.751741	3.30256	0.612576	0.365815	0.529544	0.0971175	4.85477	0.296793	0.448636	0.470223	0.860912	AT1G27950.1	AT1G27950	LTPG1	glycosylphosphatidylinositol-anchored lipid protein transfer 1	uncharacterized gpi-anchored protein at1g27950-like	1113	gi|508707938|gb|EOX99834.1|Glycosylphosphatidylinositol-anchored lipid protein transfer 1, putative isoform 2 [Theobroma cacao] >gi|508707939|gb|EOX99835.1| Glycosylphosphatidylinositol-anchored lipid protein transfer 1, putative isoform 2 [Theobroma cacao]	EOX99834	5.14e-47	91	168.703	96	88
Gorai.002G183100.4	a	0.751047	3.26293	0.608747	0.374028	0.49591	0.084687	5.08772	0.231588	0.388379	0.441498	1.02134	AT1G27950.1	AT1G27950	LTPG1	glycosylphosphatidylinositol-anchored lipid protein transfer 1	uncharacterized gpi-anchored protein at1g27950-like	1111	gi|508707938|gb|EOX99834.1|Glycosylphosphatidylinositol-anchored lipid protein transfer 1, putative isoform 2 [Theobroma cacao] >gi|508707939|gb|EOX99835.1| Glycosylphosphatidylinositol-anchored lipid protein transfer 1, putative isoform 2 [Theobroma cacao]	EOX99834	8.01e-47	91	167.933	97	89
Gorai.002G184100.1	a	0.427637	3.69471	2.8923	2.49302	2.58595	3.11454	4.49857	2.85537	2.32363	2.37467	3.17626	AT1G67410.1	AT1G67410		Exostosin family protein	probable glycosyltransferase at3g07620-like	2061	gi|508707984|gb|EOX99880.1|Exostosin family protein isoform 1 [Theobroma cacao] >gi|508707985|gb|EOX99881.1| Exostosin family protein isoform 1 [Theobroma cacao] >gi|508707986|gb|EOX99882.1| Exostosin family protein isoform 1 [Theobroma cacao]	EOX99880	0	94	809.29	432	407
Gorai.002G184100.2	a	0.518229	3.57437	2.69861	2.23405	2.41891	2.76856	4.18319	2.81874	1.90834	2.01803	2.90403	AT1G67410.1	AT1G67410		Exostosin family protein	probable glycosyltransferase at3g07620-like	2055	gi|508707984|gb|EOX99880.1|Exostosin family protein isoform 1 [Theobroma cacao] >gi|508707985|gb|EOX99881.1| Exostosin family protein isoform 1 [Theobroma cacao] >gi|508707986|gb|EOX99882.1| Exostosin family protein isoform 1 [Theobroma cacao]	EOX99880	0	93	734.947	396	370
Gorai.002G184100.3	a	0.556997	3.20189	2.37443	2.24264	2.29638	2.47605	3.94584	2.55189	2.00995	1.92154	2.66004	AT1G67410.1	AT1G67410		Exostosin family protein	probable glycosyltransferase at3g07620-like	1774	gi|508707984|gb|EOX99880.1|Exostosin family protein isoform 1 [Theobroma cacao] >gi|508707985|gb|EOX99881.1| Exostosin family protein isoform 1 [Theobroma cacao] >gi|508707986|gb|EOX99882.1| Exostosin family protein isoform 1 [Theobroma cacao]	EOX99880	0	83	696.041	432	361
Gorai.002G184100.4	a	0.587425	3.16121	2.34517	2.05838	2.23462	2.37904	3.70765	2.38916	1.92347	1.77997	2.6313	AT1G67410.1	AT1G67410		Exostosin family protein	probable glycosyltransferase at3g07620-like	2351	gi|508707984|gb|EOX99880.1|Exostosin family protein isoform 1 [Theobroma cacao] >gi|508707985|gb|EOX99881.1| Exostosin family protein isoform 1 [Theobroma cacao] >gi|508707986|gb|EOX99882.1| Exostosin family protein isoform 1 [Theobroma cacao]	EOX99880	0	93	538.495	291	273
Gorai.002G184400.1	a	0.967086	10.0316	5.6182	3.36046	4.64527	2.56124	11.9474	6.17877	5.63529	6.3668	3.35099	AT5G43230.1	AT5G43230			isoform 1	3650	gi|508708966|gb|EOY00863.1|Uncharacterized protein isoform 1 [Theobroma cacao]	EOY00863	0	81	1403.65	1043	852
Gorai.002G186700.1	a	0.403288	2.47946	1.44118	1.44517	1.82327	0.815268	2.05595	2.2514	1.97772	2.23908	1.0012	AT1G01950.3	AT1G01950	ARK2	armadillo repeat kinesin 2	armadillo repeat-containing kinesin-like protein 2	654	gi|508704289|gb|EOX96185.1|Armadillo repeat kinesin 2 isoform 1 [Theobroma cacao] >gi|508704290|gb|EOX96186.1| Armadillo repeat kinesin 2 isoform 1 [Theobroma cacao] >gi|508704291|gb|EOX96187.1| Armadillo repeat kinesin 2 isoform 1 [Theobroma cacao]	EOX96185	3.55e-132	94	404.831	220	208
Gorai.002G187000.1	a	0.592044	2.83834	1.52022	1.00875	1.25391	1.53048	3.05929	2.08167	2.05261	2.33623	2.43597	AT3G26600.1	AT3G26600	ARO4	armadillo repeat only 4	armadillo repeat only 4	1860	gi|508708711|gb|EOY00608.1|Armadillo repeat only 4 [Theobroma cacao]	EOY00608	0	91	1062.75	619	568
Gorai.002G187800.1	a	0.667096	9.87158	7.93388	6.04385	6.73905	4.69689	5.30407	5.11715	5.24499	5.13675	3.99983	AT1G12990.1	AT1G12990		beta-1,4-N-acetylglucosaminyltransferase family protein	beta- -mannosyl-glycoprotein 4-beta-n-acetylglucosaminyltransferase-like	2048	gi|508708750|gb|EOY00647.1|Beta-1,4-N-acetylglucosaminyltransferase family protein [Theobroma cacao]	EOY00647	0	97	785.408	391	383
Gorai.002G189400.1	a	0.899897	2.15859	1.16834	0.371372	0.739	0.008905	2.36837	0.607789	0.0943943	0.254148	0.00556504	AT1G13180.1	AT1G13180	ARP3,ATARP3,DIS1	Actin-like ATPase superfamily protein	actin-related protein 3-like	1776	gi|508708834|gb|EOY00731.1|Actin-like ATPase superfamily protein isoform 2 [Theobroma cacao] >gi|508708835|gb|EOY00732.1| Actin-like ATPase superfamily protein isoform 2 [Theobroma cacao]	EOY00731	0	94	804.283	427	404
Gorai.002G190800.2	a	0.459273	2.58349	1.59661	1.15875	1.41242	0.324675	3.32992	2.05687	1.73051	1.80257	0.590959	AT1G27880.1	AT1G27880		DEAD/DEAH box RNA helicase family protein	atp-dependent dna helicase q-like 5-like	3504	gi|508708938|gb|EOY00835.1|DEAD/DEAH box RNA helicase family protein isoform 2 [Theobroma cacao] >gi|508708940|gb|EOY00837.1| DEAD/DEAH box RNA helicase family protein isoform 2 [Theobroma cacao]	EOY00835	0	89	1363.59	896	806
Gorai.002G191000.1	a	0.701735	2.44705	0.263116	0.0352569	0.104197	0.0178715	3.80008	0.184264	0.0485161	0.0963908	0.00202756	AT1G67590.1	AT1G67590		Remorin family protein	remorin family protein	1882	gi|508708943|gb|EOY00840.1|Remorin family protein [Theobroma cacao]	EOY00840	8.16e-157	81	466.848	377	308
Gorai.002G191300.1	a	0.714248	9.47334	2.44887	2.13746	2.13892	1.35439	7.65735	1.16272	0.847472	1.1995	0.408027	AT5G63400.1	AT5G63400	ADK1	adenylate kinase 1	adenylate kinase b-like	1174	gi|508708958|gb|EOY00855.1|Adenylate kinase 1 isoform 1 [Theobroma cacao]	EOY00855	8.78e-162	95	466.077	245	234
Gorai.002G193000.1	a	0.358546	9.11882	6.94596	7.46356	6.81067	7.90236	4.77251	3.77008	4.727	3.96716	7.70458	AT5G07900.1	AT5G07900		Mitochondrial transcription termination factor family protein	mitochondrial transcription termination factor family isoform 1	1475	gi|225432332|ref|XP_002276324.1|PREDICTED: uncharacterized protein LOC100256384 [Vitis vinifera]	XP_002276324	6.77e-96	67	306.99	335	225
Gorai.002G193200.1	a	0.7148	2.166	1.3781	1.1036	1.32908	0.646652	2.61771	0.548647	0.651271	0.81789	0.363416	AT5G14230.1	AT5G14230			ankyrin repeat	1575	gi|508708964|gb|EOY00861.1|Ankyrin repeat [Theobroma cacao]	EOY00861	0	82	844.729	557	457
Gorai.002G193600.1	a	0.671192	381.118	170.573	142.56	185.541	29.189	153.11	37.532	49.4308	61.1674	21.9428	AT2G16600.1	AT2G16600	ROC3	rotamase CYP 3	cyclophilin	911	gi|194321208|gb|ACF48822.1|cyclophilin [Gossypium hirsutum]	ACF48822	2.84e-89	88	275.018	173	153
Gorai.002G193600.2	a	0.672702	352.578	156.254	131.168	169.84	25.4766	139.408	32.9415	44.6686	55.2835	19.8018	AT2G16600.2	AT2G16600	ROC3	rotamase CYP 3	peptidyl-prolyl cis-trans isomerase 1-like	908	gi|194321208|gb|ACF48822.1|cyclophilin [Gossypium hirsutum]	ACF48822	4.51e-87	82	269.24	173	142
Gorai.002G193700.1	a	0.686977	15.916	4.26546	4.88561	4.68179	0.144606	6.99873	1.00448	0.387456	0.585618	0.0303001	AT2G16630.1	AT2G16630		Pollen Ole e 1 allergen and extensin family protein	pollen ole e 1 allergen and extensin family protein	1365	gi|508705852|gb|EOX97748.1|Pollen Ole e 1 allergen and extensin family protein [Theobroma cacao]	EOX97748	2.43e-161	89	470.315	303	270
Gorai.002G193700.2	a	0.658906	11.7806	3.16874	3.87385	3.5162	0.0884453	5.4166	0.681416	0.302594	0.606064	0.0229171	AT2G16630.1	AT2G16630		Pollen Ole e 1 allergen and extensin family protein	pollen ole e 1 allergen and extensin family protein	1060	gi|508705852|gb|EOX97748.1|Pollen Ole e 1 allergen and extensin family protein [Theobroma cacao]	EOX97748	5.87e-139	87	409.068	278	242
Gorai.002G195600.1	a	0.83964	15.056	5.74326	4.35264	4.90654	2.1052	7.22529	1.23779	0.550383	0.937648	0.182089	AT4G38650.1	AT4G38650		Glycosyl hydrolase family 10 protein	endo- -beta-xylanase a	1836	gi|508705815|gb|EOX97711.1|Glycosyl hydrolase family 10 protein isoform 1 [Theobroma cacao]	EOX97711	0	69	750.355	633	442
Gorai.002G197100.1	a	0.818044	106.832	62.8945	14.5591	31.7714	0.937031	91.5326	26.0275	4.41792	11.2134	0.0890165	AT2G16730.1	AT2G16730	BGAL13	glycosyl hydrolase family 35 protein	beta-galactosidase 13-like	2524	gi|45758292|gb|AAS76480.1|beta-galactosidase [Gossypium hirsutum]	AAS76480	0	98	1522.29	746	733
Gorai.002G197200.1	a	0.775579	93.1193	57.2788	13.5073	29.1151	0.879515	82.8561	23.9702	4.01644	10.516	0.0777184	AT2G16730.1	AT2G16730	BGAL13	glycosyl hydrolase family 35 protein	beta-galactosidase 13-like	2831	gi|45758292|gb|AAS76480.1|beta-galactosidase [Gossypium hirsutum]	AAS76480	0	98	1712.2	843	828
Gorai.002G197200.2	a	0.785295	86.2615	52.6039	12.4504	26.9128	0.888193	75.5421	21.7173	3.71258	9.1726	0.110221	AT2G16730.1	AT2G16730	BGAL13	glycosyl hydrolase family 35 protein	beta-galactosidase 13-like	2781	gi|45758292|gb|AAS76480.1|beta-galactosidase [Gossypium hirsutum]	AAS76480	0	97	1616.67	797	781
Gorai.002G197200.3	a	0.799068	87.0764	52.389	12.352	27.0379	0.881693	75.9615	22.1561	3.63434	9.65565	0.101623	AT2G16730.1	AT2G16730	BGAL13	glycosyl hydrolase family 35 protein	beta-galactosidase 13-like	2829	gi|45758292|gb|AAS76480.1|beta-galactosidase [Gossypium hirsutum]	AAS76480	0	98	1417.14	695	683
Gorai.002G198300.1	a	0.493617	7.0578	5.29945	5.57118	6.03982	5.42569	7.65115	5.55643	6.48778	6.53244	7.36366	AT1G68000.1	AT1G68000	ATPIS,ATPIS1,PIS1	phosphatidylinositol synthase 1	phosphatidylinositol synthase	1343	gi|508705753|gb|EOX97649.1|Phosphatidylinositol synthase 1 isoform 1 [Theobroma cacao] >gi|508705755|gb|EOX97651.1| Phosphatidylinositol synthase 1 isoform 1 [Theobroma cacao]	EOX97649	2.39e-144	95	422.935	224	213
Gorai.002G198300.2	a	0.399638	6.11501	4.91057	5.31932	5.36828	5.27912	6.82216	5.09198	5.97119	6.13042	7.00342	AT1G68000.1	AT1G68000	ATPIS,ATPIS1,PIS1	phosphatidylinositol synthase 1	phosphatidylinositol synthase	1153	gi|508705753|gb|EOX97649.1|Phosphatidylinositol synthase 1 isoform 1 [Theobroma cacao] >gi|508705755|gb|EOX97651.1| Phosphatidylinositol synthase 1 isoform 1 [Theobroma cacao]	EOX97649	2.41e-145	95	422.935	224	213
Gorai.002G198300.3	a	0.500108	5.53939	4.19276	4.53099	4.61955	4.23495	6.01738	4.43734	5.15209	5.14382	5.93022	AT1G68000.1	AT1G68000	ATPIS,ATPIS1,PIS1	phosphatidylinositol synthase 1	phosphatidylinositol synthase	1046	gi|508705753|gb|EOX97649.1|Phosphatidylinositol synthase 1 isoform 1 [Theobroma cacao] >gi|508705755|gb|EOX97651.1| Phosphatidylinositol synthase 1 isoform 1 [Theobroma cacao]	EOX97649	3.95e-134	96	393.275	206	198
Gorai.002G198600.1	a	0.317728	2.13388	1.44372	1.34602	1.24874	1.8559	0.986874	0.566278	0.46076	0.490351	0.704927	AT1G68010.1	AT1G68010	ATHPR1,HPR	hydroxypyruvate reductase	hydroxypyruvate reductase	1720	gi|224078341|ref|XP_002305524.1|predicted protein [Populus trichocarpa] >gi|222848488|gb|EEE86035.1| predicted protein [Populus trichocarpa]	XP_002305524	0	98	720.694	386	380
Gorai.002G199000.1	a	0.339433	5.46157	4.43882	4.95087	4.849	4.28086	2.79263	2.44087	2.85813	2.69217	2.39893	AT2G16860.1	AT2G16860		GCIP-interacting family protein	pre-mrna-splicing factor syf2-like	1901	gi|508705736|gb|EOX97632.1|GCIP-interacting family protein isoform 1 [Theobroma cacao]	EOX97632	3.3e-165	94	486.493	307	291
Gorai.002G199000.2	a	0.3826	5.73376	4.85421	5.1746	4.88641	4.37979	2.93269	2.607	2.90741	2.82986	2.59664	AT2G16860.1	AT2G16860		GCIP-interacting family protein	pre-mrna-splicing factor syf2-like	1568	gi|508705736|gb|EOX97632.1|GCIP-interacting family protein isoform 1 [Theobroma cacao]	EOX97632	1.63e-166	94	485.723	307	291
Gorai.002G199100.1	a	0.535498	40.0489	25.1867	10.8478	19.9393	0.810872	39.6603	32.7022	13.1103	21.912	1.49035	AT5G26330.1	AT5G26330		Cupredoxin superfamily protein	blue copper	1143	gi|221185999|gb|ACM07442.1|blue copper-like protein [Gossypium hirsutum]	ACM07442	5.68e-110	98	330.872	164	161
Gorai.002G201600.1	a	0.433088	3.98573	3.56523	2.62907	3.18542	2.36165	3.08798	2.63401	2.79413	2.92317	2.3742	AT4G38440.1	AT4G38440			rna polymerase ii-associated protein	5237	gi|508705653|gb|EOX97549.1|RNA polymerase II-associated protein 1, putative [Theobroma cacao]	EOX97549	0	87	2531.52	1623	1417
Gorai.002G201600.2	a	0.530266	3.68199	3.24595	2.32875	2.91905	2.23246	2.79991	2.34775	2.55794	2.65988	2.1603	AT4G38440.1	AT4G38440			rna polymerase ii-associated protein	5012	gi|508705653|gb|EOX97549.1|RNA polymerase II-associated protein 1, putative [Theobroma cacao]	EOX97549	0	87	2524.97	1623	1416
Gorai.002G205600.1	a	0.657522	6.45042	0.412455	0.355093	0.305628	0.0882539	3.47055	0.406665	0.629375	0.496253	0.0482792	AT2G17120.1	AT2G17120	LYM2	lysm domain GPI-anchored protein 2 precursor	lysm domain-containing gpi-anchored protein 2-like	1720	gi|508705579|gb|EOX97475.1|Lysm domain GPI-anchored protein 2 precursor, putative isoform 1 [Theobroma cacao]	EOX97475	8.04e-138	77	414.846	318	248
Gorai.002G205600.2	a	0.653155	5.34213	0.346037	0.305937	0.227821	0.102463	2.67802	0.290384	0.417898	0.39467	0.0309187	AT2G17120.1	AT2G17120	LYM2	lysm domain GPI-anchored protein 2 precursor	lysm domain-containing gpi-anchored protein 2-like	1603	gi|508705579|gb|EOX97475.1|Lysm domain GPI-anchored protein 2 precursor, putative isoform 1 [Theobroma cacao]	EOX97475	6.98e-133	70	400.593	350	248
Gorai.002G209900.1	a	0.718272	6.67088	4.27805	3.3441	3.79138	1.76511	7.07072	4.34764	3.8143	4.60208	1.84293	AT1G25290.2	AT1G25290	ATRBL10,RBL10	RHOMBOID-like protein 10	rhomboid-like protein 10	1537	gi|508705450|gb|EOX97346.1|RHOMBOID-like protein 10, putative [Theobroma cacao]	EOX97346	0	85	534.258	347	297
Gorai.002G211100.1	a	0.495825	4.42062	3.18792	2.63641	2.89945	1.59393	3.12449	1.80882	1.61526	1.77988	1.13634	AT5G64470.2	AT5G64470	TBL12	Plant protein of unknown function (DUF828)	trichome birefringence-like 12	1892	gi|508705417|gb|EOX97313.1|Gb:AAD15463.1 isoform 1 [Theobroma cacao]	EOX97313	0	92	664.07	376	349
Gorai.002G211100.4	a	0.549256	5.04172	3.79792	2.9291	3.22242	1.86388	4.03757	2.47979	1.93928	2.06887	1.28611	AT5G64470.1	AT5G64470	TBL12	Plant protein of unknown function (DUF828)	trichome birefringence-like 12	1745	gi|508705417|gb|EOX97313.1|Gb:AAD15463.1 isoform 1 [Theobroma cacao]	EOX97313	4.44e-176	91	474.167	279	254
Gorai.002G211100.5	a	0.475472	4.41725	3.2965	2.57248	2.86248	1.56683	3.24021	1.7457	1.63909	1.79493	1.01022	AT5G64470.2	AT5G64470	TBL12	Plant protein of unknown function (DUF828)	trichome birefringence-like 12	1897	gi|508705417|gb|EOX97313.1|Gb:AAD15463.1 isoform 1 [Theobroma cacao]	EOX97313	0	83	644.81	419	349
Gorai.002G211200.1	a	0.674354	3.60979	3.09944	2.29605	2.57564	2.07112	2.91356	3.07933	2.7368	3.03582	1.99881	AT5G64500.1	AT5G64500		Major facilitator superfamily protein	protein spinster homolog 1-like	2078	gi|508705411|gb|EOX97307.1|Carbohydrate transporter/ sugar porter/ transporter isoform 2 [Theobroma cacao]	EOX97307	0	92	828.165	504	466
Gorai.002G211200.2	a	0.628668	3.3152	2.89106	2.05777	2.39555	1.92653	2.79975	2.6948	2.55022	2.4265	1.8785	AT5G64500.1	AT5G64500		Major facilitator superfamily protein	sugar transporter spinster transmembrane protein	2156	gi|508705410|gb|EOX97306.1|Major facilitator superfamily protein isoform 1 [Theobroma cacao]	EOX97306	0	92	823.157	502	464
Gorai.002G211200.3	a	0.657052	3.24508	2.72416	1.97533	2.20739	1.66636	2.68995	2.69154	2.42012	2.38127	1.89055	AT5G64500.1	AT5G64500		Major facilitator superfamily protein	protein spinster homolog 1-like	2065	gi|508705410|gb|EOX97306.1|Major facilitator superfamily protein isoform 1 [Theobroma cacao]	EOX97306	0	92	757.288	467	432
Gorai.002G211200.4	a	0.571774	3.25163	2.82056	1.94278	2.30268	1.71742	3.0253	3.03232	2.30558	2.57173	1.79636	AT5G64500.1	AT5G64500		Major facilitator superfamily protein	protein spinster homolog 1-like	2267	gi|508705410|gb|EOX97306.1|Major facilitator superfamily protein isoform 1 [Theobroma cacao]	EOX97306	0	91	623.624	397	364
Gorai.002G211200.5	a	0.710486	2.7562	2.23736	1.75011	2.0828	1.52033	2.31271	2.47457	1.96774	2.28458	1.57623	AT5G64500.1	AT5G64500		Major facilitator superfamily protein	protein spinster homolog 1-like	2041	gi|508705410|gb|EOX97306.1|Major facilitator superfamily protein isoform 1 [Theobroma cacao]	EOX97306	0	93	790.03	480	447
Gorai.002G211200.6	a	0.605423	3.11162	2.68783	1.90489	2.32002	1.77398	2.5482	2.49769	2.46847	2.65146	1.70292	AT5G64500.1	AT5G64500		Major facilitator superfamily protein	protein spinster homolog 1-like	1923	gi|508705411|gb|EOX97307.1|Carbohydrate transporter/ sugar porter/ transporter isoform 2 [Theobroma cacao]	EOX97307	0	93	795.423	482	449
Gorai.002G211200.7	a	0.754381	2.55602	2.14634	1.57159	1.78102	1.52615	2.11858	2.06196	1.91073	1.96918	1.29332	AT5G64500.1	AT5G64500		Major facilitator superfamily protein	protein spinster homolog 1-like	1839	gi|508705410|gb|EOX97306.1|Major facilitator superfamily protein isoform 1 [Theobroma cacao]	EOX97306	0	91	615.535	369	339
Gorai.002G211200.8	a	0.836939	2.62444	2.08212	1.58996	1.93389	1.48613	2.08263	2.26997	1.99059	2.21504	1.48946	AT5G64500.1	AT5G64500		Major facilitator superfamily protein	protein spinster homolog 1-like	1558	gi|508705411|gb|EOX97307.1|Carbohydrate transporter/ sugar porter/ transporter isoform 2 [Theobroma cacao]	EOX97307	0	90	575.089	349	317
Gorai.002G212600.1	a	0.882315	10.2601	4.30186	0.970769	1.804	0.369182	16.475	5.20863	3.75071	3.39714	1.63371	AT1G50110.1	AT1G50110		D-aminoacid aminotransferase-like PLP-dependent enzymes superfamily protein	branched-chain amino acid	1506	gi|508705365|gb|EOX97261.1|D-aminoacid aminotransferase-like PLP-dependent enzymes superfamily protein isoform 1 [Theobroma cacao]	EOX97261	0	87	631.328	385	336
Gorai.002G212600.2	a	0.879244	10.5885	4.47983	0.843379	1.83667	0.351828	17.205	5.49547	3.99143	3.41019	2.08875	AT1G50110.1	AT1G50110		D-aminoacid aminotransferase-like PLP-dependent enzymes superfamily protein	branched-chain amino acid	1503	gi|508705366|gb|EOX97262.1|D-aminoacid aminotransferase-like PLP-dependent enzymes superfamily protein isoform 2 [Theobroma cacao]	EOX97262	0	87	629.017	384	335
Gorai.002G212600.3	a	0.869276	10.3734	4.33381	0.888708	1.62055	0.300029	16.0142	5.05235	3.90324	3.34236	1.55731	AT1G50110.1	AT1G50110		D-aminoacid aminotransferase-like PLP-dependent enzymes superfamily protein	branched-chain amino acid	1397	gi|508705365|gb|EOX97261.1|D-aminoacid aminotransferase-like PLP-dependent enzymes superfamily protein isoform 1 [Theobroma cacao]	EOX97261	0	85	615.535	385	330
Gorai.002G212600.4	a	0.879125	10.2722	4.3124	0.814277	1.8462	0.422555	15.9541	4.78887	3.83438	3.29411	1.61324	AT1G50110.1	AT1G50110		D-aminoacid aminotransferase-like PLP-dependent enzymes superfamily protein	branched-chain amino acid	1394	gi|508705366|gb|EOX97262.1|D-aminoacid aminotransferase-like PLP-dependent enzymes superfamily protein isoform 2 [Theobroma cacao]	EOX97262	0	85	613.609	384	329
Gorai.002G212600.5	a	0.900061	8.73514	3.4621	0.807419	1.68174	0.291714	14.3112	4.35293	3.59756	2.96479	1.5701	AT1G50090.1	AT1G50090		D-aminoacid aminotransferase-like PLP-dependent enzymes superfamily protein	branched-chain amino acid	1304	gi|508705365|gb|EOX97261.1|D-aminoacid aminotransferase-like PLP-dependent enzymes superfamily protein isoform 1 [Theobroma cacao]	EOX97261	0	76	529.25	385	295
Gorai.002G212600.6	a	0.891712	9.71295	4.16264	0.918558	1.83576	0.348079	15.6452	4.73463	3.87722	3.11666	1.62905	AT1G50110.1	AT1G50110		D-aminoacid aminotransferase-like PLP-dependent enzymes superfamily protein	branched-chain-amino-acid aminotransferase chloroplastic-like	1407	gi|508705365|gb|EOX97261.1|D-aminoacid aminotransferase-like PLP-dependent enzymes superfamily protein isoform 1 [Theobroma cacao]	EOX97261	1.93e-168	84	431.795	272	231
Gorai.002G212600.7	a	0.889686	8.91016	3.6902	0.699368	1.61469	0.269235	14.5877	4.49247	3.26576	2.90183	1.50353	AT1G50110.1	AT1G50110		D-aminoacid aminotransferase-like PLP-dependent enzymes superfamily protein	branched-chain amino acid	1458	gi|508705365|gb|EOX97261.1|D-aminoacid aminotransferase-like PLP-dependent enzymes superfamily protein isoform 1 [Theobroma cacao]	EOX97261	0	81	616.69	411	336
Gorai.002G212600.8	a	0.867473	10.8034	4.20765	0.89071	1.77288	0.479333	13.9726	4.3587	3.60508	2.85631	1.5304	AT1G50110.1	AT1G50110		D-aminoacid aminotransferase-like PLP-dependent enzymes superfamily protein	branched-chain amino acid	1581	gi|508705365|gb|EOX97261.1|D-aminoacid aminotransferase-like PLP-dependent enzymes superfamily protein isoform 1 [Theobroma cacao]	EOX97261	0	91	594.734	337	310
Gorai.002G212600.9	a	0.875637	9.5991	3.55347	0.790234	1.66286	0.395263	14.0921	4.32637	3.67135	3.0695	1.5862	AT1G50110.1	AT1G50110		D-aminoacid aminotransferase-like PLP-dependent enzymes superfamily protein	branched-chain amino acid	1578	gi|508705365|gb|EOX97261.1|D-aminoacid aminotransferase-like PLP-dependent enzymes superfamily protein isoform 1 [Theobroma cacao]	EOX97261	0	91	594.734	337	310
Gorai.002G213400.1	a	0.873757	19.6249	5.72301	2.34167	5.15211	0.442232	14.0077	5.6334	3.26882	5.07368	0.657104	AT3G19680.1	AT3G19680		Protein of unknown function (DUF1005)	protein	2242	gi|508705350|gb|EOX97246.1|Gb:AAC34331.1 [Theobroma cacao]	EOX97246	0	89	687.952	467	419
Gorai.002G213600.1	a	0.475281	2.3584	1.8928	1.9284	2.09391	1.75248	1.74365	1.51377	1.84796	1.84362	1.48215	AT4G33760.1	AT4G33760		tRNA synthetase class II (D, K and N) family protein	aspartyl-trna synthetase	2383	gi|508705345|gb|EOX97241.1|TRNA synthetase class II D [Theobroma cacao]	EOX97241	0	90	1170.22	695	632
Gorai.002G213800.1	a	0.326804	2.54158	1.77777	2.15841	2.03705	1.55419	1.50517	1.03978	1.57432	1.51386	0.744804	AT2G16070.2	AT2G16070	PDV2	plastid division2	plastid division protein pdv2-like	1670	gi|508705330|gb|EOX97226.1|Plastid division protein PDV2, putative [Theobroma cacao]	EOX97226	1.39e-109	79	342.043	320	253
Gorai.002G214200.1	a	0.863003	10.6876	6.49491	3.64444	4.31063	3.28021	18.7895	13.9752	8.91921	10.6721	3.77221	AT1G49430.1	AT1G49430	LACS2,LRD2	long-chain acyl-CoA synthetase 2	long chain acyl- synthetase 2-like	2448	gi|508705313|gb|EOX97209.1|Long-chain acyl-CoA synthetase 2 isoform 1 [Theobroma cacao]	EOX97209	0	92	1256.51	687	633
Gorai.002G214200.2	a	0.808389	11.838	7.37792	4.17238	4.59611	3.96754	21.0783	15.8045	9.96105	11.1693	4.14204	AT1G49430.1	AT1G49430	LACS2,LRD2	long-chain acyl-CoA synthetase 2	long chain acyl- synthetase 2-like	2477	gi|508705313|gb|EOX97209.1|Long-chain acyl-CoA synthetase 2 isoform 1 [Theobroma cacao]	EOX97209	0	95	1270.37	661	633
Gorai.002G214200.3	a	0.857167	10.703	6.42715	3.72099	4.30732	3.40359	19.0316	13.5677	9.11564	10.4022	3.75868	AT1G49430.1	AT1G49430	LACS2,LRD2	long-chain acyl-CoA synthetase 2	long chain acyl- synthetase 2-like	2530	gi|508705313|gb|EOX97209.1|Long-chain acyl-CoA synthetase 2 isoform 1 [Theobroma cacao]	EOX97209	0	96	1145.18	591	569
Gorai.002G214200.4	a	0.814055	10.0998	6.37505	3.50364	3.9856	3.33234	17.7067	13.3075	8.75276	9.54696	3.62088	AT1G49430.1	AT1G49430	LACS2,LRD2	long-chain acyl-CoA synthetase 2	long chain acyl- synthetase 2-like	2475	gi|508705313|gb|EOX97209.1|Long-chain acyl-CoA synthetase 2 isoform 1 [Theobroma cacao]	EOX97209	0	90	1254.2	696	633
Gorai.002G214900.1	a	0.734671	5.4439	3.43898	2.92205	3.42369	1.84649	0.317356	0.278167	0.25727	0.312333	0.162508	AT1G79690.1	AT1G79690	atnudt3,NUDT3	nudix hydrolase homolog 3	nudix hydrolase 3-like	529	gi|508778904|gb|EOY26160.1|Nudix hydrolase isoform 2 [Theobroma cacao]	EOY26160	7.3e-45	92	164.851	88	81
Gorai.002G217400.1	a	0.697336	2.8795	1.67652	1.32206	1.51219	0.534657	2.40671	1.48479	1.73462	1.94791	0.605821	AT4G24290.2	AT4G24290		MAC/Perforin domain-containing protein	mac perforin domain-containing protein	2723	gi|508705149|gb|EOX97045.1|MAC/Perforin domain-containing protein [Theobroma cacao]	EOX97045	0	96	1166.76	603	581
Gorai.002G218000.2	a	0.321233	3.27324	2.52472	1.78004	2.05401	2.94528	3.46219	2.39459	2.34518	2.19931	5.55962	AT1G57770.1	AT1G57770		FAD/NAD(P)-binding oxidoreductase family protein	prolycopene chloroplastic-like	2071	gi|508705137|gb|EOX97033.1|FAD/NAD(P)-binding oxidoreductase domain-containing protein isoform 1 [Theobroma cacao]	EOX97033	0	93	900.582	583	543
Gorai.002G218900.1	a	0.741389	4.21988	2.69766	2.33895	2.43512	1.38429	2.58621	1.55121	1.41615	1.37829	0.882718	AT5G07900.1	AT5G07900		Mitochondrial transcription termination factor family protein	mitochondrial transcription termination factor family	1884	gi|508724135|gb|EOY16032.1|Mitochondrial transcription termination factor family protein, putative [Theobroma cacao]	EOY16032	1.86e-180	85	528.094	380	324
Gorai.002G219400.1	a	0.738427	55.6912	32.8542	26.5765	27.8538	11.708	54.1212	27.837	22.8878	25.6411	10.0342	AT1G36160.1	AT1G36160	ACC1,AT-ACC1,EMB22,GK,PAS3	acetyl-CoA carboxylase 1	acetyl- carboxylase 1-like	7811	gi|508724178|gb|EOY16075.1|Acetyl-CoA carboxylase 1 isoform 1 [Theobroma cacao]	EOY16075	0	97	4318.46	2267	2203
Gorai.002G219400.2	a	0.734048	55.8254	32.9543	26.5018	27.6204	11.3951	54.3716	27.9903	22.7452	25.6998	10.0282	AT1G36160.1	AT1G36160	ACC1,AT-ACC1,EMB22,GK,PAS3	acetyl-CoA carboxylase 1	acetyl- carboxylase 1-like	7731	gi|508724178|gb|EOY16075.1|Acetyl-CoA carboxylase 1 isoform 1 [Theobroma cacao]	EOY16075	0	97	4321.15	2269	2204
Gorai.002G220000.1	a	0.940649	3.00711	1.88963	1.12874	1.61782	0.947899	4.71143	1.55586	0.899702	1.28223	0.543533	AT1G12350.1	AT1G12350	ATCOAB,COAB	4-phospho-panto-thenoylcysteine synthetase	phosphopantothenate--cysteine ligase 1-like	1518	gi|508724231|gb|EOY16128.1|4-phospho-panto-thenoylcysteine synthetase [Theobroma cacao]	EOY16128	0	92	581.637	317	292
Gorai.002G220000.2	a	0.871988	2.55096	1.47509	0.911952	1.46114	0.806556	4.08233	1.35701	0.837646	1.22385	0.340868	AT1G12350.1	AT1G12350	ATCOAB,COAB	4-phospho-panto-thenoylcysteine synthetase	phosphopantothenate--cysteine ligase 1-like	1484	gi|508724231|gb|EOY16128.1|4-phospho-panto-thenoylcysteine synthetase [Theobroma cacao]	EOY16128	1.68e-155	91	457.218	247	227
Gorai.002G220000.3	a	0.952653	2.5232	1.44818	0.925154	1.32275	0.719822	3.85503	1.17684	0.721954	1.12255	0.419108	AT1G12350.1	AT1G12350	ATCOAB,COAB	4-phospho-panto-thenoylcysteine synthetase	phosphopantothenate--cysteine ligase 1-like	1463	gi|508724231|gb|EOY16128.1|4-phospho-panto-thenoylcysteine synthetase [Theobroma cacao]	EOY16128	2.68e-157	94	379.022	198	187
Gorai.002G220000.4	a	0.916845	2.78294	1.76744	1.01352	1.47604	0.720513	4.17722	1.37591	0.786012	1.27151	0.485052	AT1G12350.1	AT1G12350	ATCOAB,COAB	4-phospho-panto-thenoylcysteine synthetase	4-phospho-panto-thenoylcysteine synthetase	1390	gi|508724231|gb|EOY16128.1|4-phospho-panto-thenoylcysteine synthetase [Theobroma cacao]	EOY16128	8.89e-158	93	312.383	164	154
Gorai.002G220400.3	a	0.260312	2.89963	2.60384	2.87185	2.59803	2.58849	3.4748	3.63152	3.75074	3.38237	4.05338	AT1G36980.1	AT1G36980			transmembrane protein 50 homolog	477	gi|508724265|gb|EOY16162.1|Uncharacterized protein isoform 1 [Theobroma cacao]	EOY16162	2.57e-63	95	201.83	129	123
Gorai.002G222500.2	a	0.244809	4.78808	4.33163	4.61247	4.18987	4.59706	4.45298	3.77523	4.18466	3.95325	4.46722	AT1G76340.1	AT1G76340	GONST3	golgi nucleotide sugar transporter 3	gdp-mannose transporter gonst3-like	1858	gi|133902302|gb|ABO41833.1|putative integral membrane protein [Gossypium raimondii]	ABO41833	0	100	674.085	369	369
Gorai.002G222600.1	a	0.946633	8.36159	5.10467	3.20643	4.33916	2.84767	6.34273	3.14134	4.86541	4.20174	2.31607	AT1G21750.1	AT1G21750	ATPDI5,ATPDIL1-1,PDI5,PDIL1-1	PDI-like 1-1	protein disulfide isomerase	2030	gi|133902301|gb|ABO41832.1|putative protein disulfide isomerase [Gossypium raimondii]	ABO41832	0	100	982.245	495	495
Gorai.002G222600.2	a	0.934798	5.78664	3.64672	2.33747	3.28291	2.07052	4.69396	2.28481	3.48984	2.787	1.54929	AT1G21750.1	AT1G21750	ATPDI5,ATPDIL1-1,PDI5,PDIL1-1	PDI-like 1-1	protein disulfide isomerase	2062	gi|133902301|gb|ABO41832.1|putative protein disulfide isomerase [Gossypium raimondii]	ABO41832	0	97	701.049	369	360
Gorai.002G222600.3	a	0.900031	8.19308	5.10167	3.10358	4.50747	3.06627	6.35899	3.29678	4.92537	4.08272	2.06203	AT1G21750.1	AT1G21750	ATPDI5,ATPDIL1-1,PDI5,PDIL1-1	PDI-like 1-1	protein disulfide isomerase	1678	gi|133902301|gb|ABO41832.1|putative protein disulfide isomerase [Gossypium raimondii]	ABO41832	0	100	982.245	495	495
Gorai.002G223600.1	a	0.718586	2.35376	1.15736	0.813826	1.26566	0.285596	2.29082	1.16151	1.31524	1.5646	0.734419	AT3G58040.1	AT3G58040	SINAT2	seven in absentia of Arabidopsis 2	seven in absentia of 2 isoform 1	1571	gi|508717640|gb|EOY09537.1|Seven in absentia of 2 isoform 1 [Theobroma cacao] >gi|508717641|gb|EOY09538.1| Seven in absentia of 2 isoform 1 [Theobroma cacao] >gi|508717642|gb|EOY09539.1| Seven in absentia of 2 isoform 1 [Theobroma cacao]	EOY09537	0	93	577.785	314	295
Gorai.002G224900.1	a	0.737996	11.4367	8.09462	5.81586	7.51314	4.1607	7.93685	5.67016	6.54878	7.57754	3.45089	AT5G06770.1	AT5G06770		KH domain-containing protein / zinc finger (CCCH type) family protein	zinc finger ccch domain-containing protein 14-like	1481	gi|508717586|gb|EOY09483.1|KH domain-containing protein / zinc finger family protein isoform 1 [Theobroma cacao]	EOY09483	5.91e-174	92	502.671	295	273
Gorai.002G224900.2	a	0.792112	9.36571	6.60477	4.69629	5.97918	3.36395	6.54581	5.03651	5.18556	5.97753	3.14056	AT5G06770.1	AT5G06770		KH domain-containing protein / zinc finger (CCCH type) family protein	zinc finger ccch domain-containing protein 14-like	1296	gi|508717586|gb|EOY09483.1|KH domain-containing protein / zinc finger family protein isoform 1 [Theobroma cacao]	EOY09483	1.27e-146	92	430.639	251	233
Gorai.002G225900.1	a	0.5535	20.0335	13.1758	8.88053	11.5743	3.86963	15.4653	7.29856	6.74559	7.23713	3.24085	AT1G80270.1	AT1G80270	PPR596	PENTATRICOPEPTIDE REPEAT 596	pentatricopeptide repeat-containing protein	2436	gi|508716960|gb|EOY08857.1|Pentatricopeptide repeat-containing protein isoform 1 [Theobroma cacao]	EOY08857	0	85	902.508	627	535
Gorai.002G225900.2	a	0.535693	15.0183	9.82591	6.58001	8.70257	2.77408	11.9429	5.49456	5.04561	5.49568	2.40764	AT1G80270.1	AT1G80270	PPR596	PENTATRICOPEPTIDE REPEAT 596	pentatricopeptide repeat-containing protein	2790	gi|508716961|gb|EOY08858.1|Pentatricopeptide repeat-containing protein isoform 2, partial [Theobroma cacao]	EOY08858	0	86	885.56	607	523
Gorai.002G226100.1	a	0.767803	3.46212	2.44871	1.56434	2.1407	1.83566	1.10167	0.942634	0.64082	0.911354	0.695917	AT2G41670.1	AT2G41670		P-loop containing nucleoside triphosphate hydrolases superfamily protein	mitochondrial gtpase 1-like	1430	gi|508717278|gb|EOY09175.1|P-loop containing nucleoside triphosphate hydrolases superfamily protein isoform 1 [Theobroma cacao]	EOY09175	0	95	639.802	361	343
Gorai.002G226200.1	a	0.620095	8.07267	4.47633	4.05721	5.01906	2.19838	7.93915	4.94566	3.91299	4.93816	2.83174	AT3G56910.1	AT3G56910	PSRP5	plastid-specific 50S ribosomal protein 5	Uncharacterized protein isoform 1	1013	gi|508717030|gb|EOY08927.1|Uncharacterized protein isoform 1 [Theobroma cacao]	EOY08927	6.39e-36	80	137.887	155	124
Gorai.002G226300.1	a	0.632201	8.14933	3.61256	2.71377	3.5228	3.70611	5.9217	4.47732	4.18151	5.08432	4.50491	AT2G41010.1	AT2G41010	ATCAMBP25,CAMBP25	calmodulin (CAM)-binding protein of 25 kDa	vq motif-containing protein	1213	gi|508716818|gb|EOY08715.1|Calmodulin-binding protein of 25 kDa, putative [Theobroma cacao]	EOY08715	1.62e-45	75	167.548	148	111
Gorai.002G226600.1	a	0.731773	11.3014	9.0317	7.16512	7.77771	5.66557	6.61675	4.84611	6.85533	6.52457	3.9547	AT5G04140.1	AT5G04140	FD-GOGAT,GLS1,GLU1,GLUS	glutamate synthase 1	ferredoxin-dependent glutamate synthase chloroplastic-like	5681	gi|508717069|gb|EOY08966.1|Glutamate synthase 1 isoform 1 [Theobroma cacao]	EOY08966	0	95	3070.03	1626	1557
Gorai.002G229800.4	a	0.60225	2.50847	1.88212	1.28706	1.59616	0.855268	2.3187	1.926	1.60245	1.55808	0.714185	AT3G57680.1	AT3G57680		Peptidase S41 family protein	carboxyl-terminal-processing protease-like	1238	gi|508717473|gb|EOY09370.1|Peptidase S41 family protein isoform 1 [Theobroma cacao]	EOY09370	0	95	694.501	379	361
Gorai.002G229800.5	a	0.48488	2.46571	1.9443	1.31118	1.50099	0.806604	2.21098	1.94711	1.42695	1.64146	0.700324	AT3G57680.1	AT3G57680		Peptidase S41 family protein	carboxyl-terminal-processing protease-like	1225	gi|508717473|gb|EOY09370.1|Peptidase S41 family protein isoform 1 [Theobroma cacao]	EOY09370	0	95	694.501	381	362
Gorai.002G230200.1	a	0.605428	2.85722	2.27178	1.80715	2.17697	2.15577	1.90718	1.43876	1.44087	1.54902	2.09289	AT3G57570.1	AT3G57570		ARM repeat superfamily protein	armadillo beta-catenin-like repeat-containing protein	3894	gi|508717430|gb|EOY09327.1|ARM repeat superfamily protein, putative [Theobroma cacao]	EOY09327	0	85	1557.35	1104	949
Gorai.002G230600.1	a	0.540651	42.2378	36.2277	35.5411	37.6193	32.3923	57.3655	37.6791	32.9772	33.2076	26.9054	AT1G01170.1	AT1G01170		Protein of unknown function (DUF1138)	ozone-responsive stress related protein	722	gi|508717384|gb|EOY09281.1|Uncharacterized protein TCM_024708 [Theobroma cacao]	EOY09281	1.45e-40	91	144.821	80	73
Gorai.002G230600.2	a	0.699777	27.4149	22.9745	21.526	23.5046	22.3232	38.8581	25.4422	21.8426	23.1073	18.084	AT1G01170.1	AT1G01170		Protein of unknown function (DUF1138)	ozone-responsive stress related protein	623	gi|508717384|gb|EOY09281.1|Uncharacterized protein TCM_024708 [Theobroma cacao]	EOY09281	5.31e-41	91	144.821	80	73
Gorai.002G230600.3	a	0.67713	14.4021	11.8798	11.6939	12.5044	11.0911	20.1268	14.095	11.5288	12.3428	10.3539	AT1G01170.1	AT1G01170		Protein of unknown function (DUF1138)	ozone-responsive stress related protein	1114	gi|508717384|gb|EOY09281.1|Uncharacterized protein TCM_024708 [Theobroma cacao]	EOY09281	1.3e-39	91	145.976	80	73
Gorai.002G230700.1	a	0.386829	19.3282	19.6667	13.6613	15.6743	14.6498	19.2502	15.0775	12.4047	13.2285	14.5356	AT2G41740.1	AT2G41740	ATVLN2,VLN2	villin 2	villin 2	3714	gi|508717326|gb|EOY09223.1|Villin 2 isoform 1 [Theobroma cacao]	EOY09223	0	94	1626.3	963	907
Gorai.002G230700.2	a	0.385414	20.2268	20.4695	14.6454	16.9725	15.6311	21.3266	16.3703	13.3744	14.4407	15.8243	AT2G41740.1	AT2G41740	ATVLN2,VLN2	villin 2	villin 2	4219	gi|508717326|gb|EOY09223.1|Villin 2 isoform 1 [Theobroma cacao]	EOY09223	0	94	1627.07	963	907
Gorai.002G230700.3	a	0.416903	19.5402	19.2563	13.8357	16.2012	14.4344	20.0353	15.2908	12.9167	13.5954	14.732	AT2G41740.1	AT2G41740	ATVLN2,VLN2	villin 2	villin-2-like	4066	gi|508717326|gb|EOY09223.1|Villin 2 isoform 1 [Theobroma cacao]	EOY09223	0	95	1483.39	865	826
Gorai.002G230700.4	a	0.415323	18.4449	18.3114	12.9729	15.0918	13.767	18.8491	14.2299	12.1493	12.9127	14.0229	AT2G41740.1	AT2G41740	ATVLN2,VLN2	villin 2	villin-2-like	3622	gi|508717326|gb|EOY09223.1|Villin 2 isoform 1 [Theobroma cacao]	EOY09223	0	96	1466.83	795	764
Gorai.002G230700.5	a	0.354738	14.8788	15.5607	10.2002	12.1446	11.2271	14.3162	10.9007	9.65197	9.60002	10.9999	AT2G41740.1	AT2G41740	ATVLN2,VLN2	villin 2	villin-2-like	2820	gi|508717326|gb|EOY09223.1|Villin 2 isoform 1 [Theobroma cacao]	EOY09223	0	96	1367.06	726	700
Gorai.002G230700.6	a	0.452228	22.9789	22.2039	16.0618	19.1777	17.5483	24.438	18.6378	15.4005	16.1747	17.625	AT2G41740.1	AT2G41740	ATVLN2,VLN2	villin 2	villin-2-like	3064	gi|508717326|gb|EOY09223.1|Villin 2 isoform 1 [Theobroma cacao]	EOY09223	0	92	1136.71	706	656
Gorai.002G230800.1	a	0.853756	2.42796	1.8256	1.31177	1.61779	1.35087	2.38049	1.83092	1.79951	1.73671	1.49401	AT3G10760.1	AT3G10760		Homeodomain-like superfamily protein	dna binding	1876	gi|508728421|gb|EOY20318.1|Homeodomain-like superfamily protein [Theobroma cacao]	EOY20318	2.38e-135	90	409.838	317	288
Gorai.002G230800.4	a	0.908382	2.11647	1.48367	1.31863	1.38439	1.14982	2.39979	1.64544	1.61989	1.66349	1.26475	AT3G10760.1	AT3G10760		Homeodomain-like superfamily protein	dna binding	1904	gi|508728421|gb|EOY20318.1|Homeodomain-like superfamily protein [Theobroma cacao]	EOY20318	3.25e-135	90	409.838	317	288
Gorai.002G230800.6	a	0.868202	2.25561	1.59454	1.30938	1.50238	1.31943	2.36246	1.59924	1.69009	1.72468	1.44488	AT3G10760.1	AT3G10760		Homeodomain-like superfamily protein	dna binding	1636	gi|508728421|gb|EOY20318.1|Homeodomain-like superfamily protein [Theobroma cacao]	EOY20318	1.9e-136	90	409.838	317	288
Gorai.002G231300.1	a	0.804578	67.8228	22.7675	15.6054	19.2642	10.2668	31.9343	14.6559	12.6472	12.5089	8.79327	AT1G43710.1	AT1G43710	emb1075	Pyridoxal phosphate (PLP)-dependent transferases superfamily protein	histidine decarboxylase	2131	gi|508724791|gb|EOY16688.1|Pyridoxal phosphate (PLP)-dependent transferases superfamily protein [Theobroma cacao]	EOY16688	0	90	872.463	492	445
Gorai.002G231300.2	a	0.80635	84.1151	29.1651	19.347	23.7376	13.6999	40.9672	18.1179	15.9134	15.2809	11.4246	AT1G43710.1	AT1G43710	emb1075	Pyridoxal phosphate (PLP)-dependent transferases superfamily protein	histidine decarboxylase	2203	gi|508724791|gb|EOY16688.1|Pyridoxal phosphate (PLP)-dependent transferases superfamily protein [Theobroma cacao]	EOY16688	0	90	879.782	491	446
Gorai.002G231300.3	a	0.801681	68.7713	23.4244	15.79	19.0632	10.899	32.7643	14.616	12.8524	12.8896	9.11998	AT1G43710.1	AT1G43710	emb1075	Pyridoxal phosphate (PLP)-dependent transferases superfamily protein	histidine decarboxylase	2125	gi|508724791|gb|EOY16688.1|Pyridoxal phosphate (PLP)-dependent transferases superfamily protein [Theobroma cacao]	EOY16688	0	90	872.463	491	445
Gorai.002G231600.1	a	0.937636	8.33803	3.13858	1.22196	2.80004	0.181676	0.00336173	0.00445629	0.0209228	0.0109641	0.00475943	AT1G68540.1	AT1G68540		NAD(P)-binding Rossmann-fold superfamily protein	tetraketide alpha-pyrone reductase 2-like	1342	gi|508708314|gb|EOY00211.1|NAD(P)-binding Rossmann-fold superfamily protein [Theobroma cacao]	EOY00211	0	92	591.267	320	295
Gorai.002G232700.1	a	0.297012	3.35108	3.44285	2.82143	3.0279	3.24154	5.25864	5.37247	5.42394	5.27343	6.20083	AT5G06600.2	AT5G06600	UBP12	ubiquitin-specific protease 12	ubiquitin carboxyl-terminal hydrolase 12	4079	gi|508717751|gb|EOY09648.1|Ubiquitin-specific protease 12 [Theobroma cacao]	EOY09648	0	97	2070.82	1114	1084
Gorai.002G232700.3	a	0.415256	3.15794	3.07792	2.71898	2.85959	2.95722	4.85894	4.95839	5.22512	4.96103	5.85717	AT5G06600.1	AT5G06600	UBP12	ubiquitin-specific protease 12	ubiquitin carboxyl-terminal	3826	gi|508717751|gb|EOY09648.1|Ubiquitin-specific protease 12 [Theobroma cacao]	EOY09648	0	97	1944.47	1048	1022
Gorai.002G235300.1	a	0.92667	21.581	11.026	2.73849	6.35015	0.155412	19.2359	3.92382	1.37654	2.46762	0.150089	AT2G01820.1	AT2G01820		Leucine-rich repeat protein kinase family protein	probable receptor protein kinase tmk1-like	3493	gi|508716575|gb|EOY08472.1|Leucine-rich repeat protein kinase family protein isoform 1 [Theobroma cacao]	EOY08472	0	92	1424.84	950	874
Gorai.002G235300.2	a	0.940789	22.7395	11.2462	2.75369	6.70671	0.146629	20.0354	4.11085	1.48841	2.73951	0.126633	AT2G01820.1	AT2G01820		Leucine-rich repeat protein kinase family protein	probable receptor protein kinase tmk1-like	3427	gi|508716575|gb|EOY08472.1|Leucine-rich repeat protein kinase family protein isoform 1 [Theobroma cacao]	EOY08472	0	92	1424.84	950	874
Gorai.002G235500.2	a	0.392425	2.9037	2.66596	2.27589	2.74591	2.31659	2.95707	3.04348	2.2955	2.44825	2.13734	AT5G06340.1	AT5G06340	ATNUDX27,NUDX27	nudix hydrolase homolog 27	nudix hydrolase	1574	gi|508716566|gb|EOY08463.1|Nudix hydrolase [Theobroma cacao]	EOY08463	1.19e-130	87	392.504	236	206
Gorai.002G235500.3	a	0.449741	2.43635	2.39729	2.01571	2.12444	2.01807	2.49668	2.81956	2.07049	2.07534	1.92864	AT5G06340.1	AT5G06340	ATNUDX27,NUDX27	nudix hydrolase homolog 27	nudix hydrolase chloroplastic-like	752	gi|508716566|gb|EOY08463.1|Nudix hydrolase [Theobroma cacao]	EOY08463	1.69e-116	92	345.895	188	174
Gorai.002G236400.1	a	0.652246	21.3055	13.7818	1.83757	9.76884	1.59981	9.29253	4.1845	1.38781	3.97191	0.849544	AT2G36026.1	AT2G36026		Ovate family protein	ovate family protein	1307	gi|508716524|gb|EOY08421.1|Ovate family protein, putative [Theobroma cacao]	EOY08421	2.09e-71	70	236.498	271	191
Gorai.002G236500.1	a	0.80696	4.44688	0.964381	0.0911184	0.564482	0.0162208	13.1911	1.09456	0.228585	0.851735	0.0307174	AT5G04820.1	AT5G04820	ATOFP13,OFP13	ovate family protein 13	protein	879	gi|508716523|gb|EOY08420.1|Ovate family protein 13, putative [Theobroma cacao]	EOY08420	5.5e-75	69	241.121	216	151
Gorai.002G237300.1	a	0.790905	5.76843	1.62602	0.90197	1.4306	0.660591	0.222603	0.0769051	0.242114	1.74177	0.0631192	AT1G52340.1	AT1G52340	ABA2,ATABA2,ATSDR1,GIN1,ISI4,SDR1,SIS4,SRE1	NAD(P)-binding Rossmann-fold superfamily protein	short chain alcohol	1262	gi|89258498|gb|ABD65462.1|short chain alcohol dehydrogenase [Gossypium hirsutum]	ABD65462	1.22e-153	90	447.973	273	248
Gorai.002G237400.1	a	0.815882	7.72219	2.25606	1.09654	2.01794	0.786516	0.151402	0.135057	0.184357	0.843763	0.0503767	AT1G52340.1	AT1G52340	ABA2,ATABA2,ATSDR1,GIN1,ISI4,SDR1,SIS4,SRE1	NAD(P)-binding Rossmann-fold superfamily protein	short chain alcohol	1165	gi|508716513|gb|EOY08410.1|Short chain alcohol dehydrogenase, putative [Theobroma cacao]	EOY08410	1.88e-155	91	450.669	272	250
Gorai.002G238200.1	a	0.492293	3.09557	2.80109	2.2911	2.25898	2.53247	3.06159	2.91396	2.52679	2.67289	2.0154	AT3G11540.1	AT3G11540	SPY	Tetratricopeptide repeat (TPR)-like superfamily protein	probable udp-n-acetylglucosamine--peptide n-acetylglucosaminyltransferase spindly-like	3871	gi|508716443|gb|EOY08340.1|Tetratricopeptide repeat (TPR)-like superfamily protein [Theobroma cacao]	EOY08340	0	95	1786.93	927	886
Gorai.002G238200.2	a	0.45389	3.23862	3.11126	2.42621	2.53393	2.69994	3.3305	3.03359	2.74233	2.69932	2.25226	AT3G11540.1	AT3G11540	SPY	Tetratricopeptide repeat (TPR)-like superfamily protein	probable udp-n-acetylglucosamine--peptide n-acetylglucosaminyltransferase spindly-like	3473	gi|508716443|gb|EOY08340.1|Tetratricopeptide repeat (TPR)-like superfamily protein [Theobroma cacao]	EOY08340	0	95	1786.93	927	886
Gorai.002G238900.1	a	0.587836	3.18837	1.56499	1.24946	1.5797	0.168909	3.93711	1.57758	1.48559	1.90067	0.143923	AT2G23930.1	AT2G23930	SNRNP-G	probable small nuclear ribonucleoprotein G	small nuclear ribonucleoprotein g	1281	gi|225440849|ref|XP_002282193.1|PREDICTED: probable small nuclear ribonucleoprotein G [Vitis vinifera] >gi|297740131|emb|CBI30313.3| unnamed protein product [Vitis vinifera]	XP_002282193	2.34e-44	98	159.458	80	79
Gorai.002G238900.2	a	0.805253	2.49015	0.988612	0.772534	0.972344	0.120258	3.33544	1.0427	1.46098	1.78423	0.212858	AT2G23930.1	AT2G23930	SNRNP-G	probable small nuclear ribonucleoprotein G	small nuclear ribonucleoprotein g	598	gi|225440849|ref|XP_002282193.1|PREDICTED: probable small nuclear ribonucleoprotein G [Vitis vinifera] >gi|297740131|emb|CBI30313.3| unnamed protein product [Vitis vinifera]	XP_002282193	3.16e-37	98	134.806	69	68
Gorai.002G243100.1	a	0.954545	57.905	42.7277	35.7897	39.3306	29.9063	58.7203	39.3236	37.7198	37.7241	38.8654	AT2G36530.1	AT2G36530	ENO2,LOS2	Enolase	enolase	2017	gi|158144895|gb|ABW21688.1|enolase [Gossypium hirsutum]	ABW21688	0	99	905.975	445	443
Gorai.002G243100.2	a	0.953666	53.386	39.3182	33.2381	36.8594	28.0575	53.936	36.6532	34.8279	34.669	34.8266	AT2G36530.1	AT2G36530	ENO2,LOS2	Enolase	enolase	2014	gi|158144895|gb|ABW21688.1|enolase [Gossypium hirsutum]	ABW21688	0	99	899.812	445	442
Gorai.002G243100.3	a	0.909645	50.5859	35.9435	31.3103	34.443	25.4405	51.5334	33.2644	32.5761	34.1642	33.1197	AT2G36530.1	AT2G36530	ENO2,LOS2	Enolase	enolase	2014	gi|158144895|gb|ABW21688.1|enolase [Gossypium hirsutum]	ABW21688	0	99	899.812	445	442
Gorai.002G243100.4	a	0.96682	50.7803	37.0412	31.4978	34.3155	27.507	53.9476	33.947	33.5285	33.138	34.4496	AT2G36530.1	AT2G36530	ENO2,LOS2	Enolase	enolase	2008	gi|158144895|gb|ABW21688.1|enolase [Gossypium hirsutum]	ABW21688	0	98	895.19	445	440
Gorai.002G243100.5	a	0.940804	53.3774	37.8274	32.6175	35.9992	27.3392	54.9883	36.0568	35.0566	34.7005	35.3139	AT2G36530.1	AT2G36530	ENO2,LOS2	Enolase	enolase	1987	gi|158144895|gb|ABW21688.1|enolase [Gossypium hirsutum]	ABW21688	0	97	878.241	445	433
Gorai.002G243100.6	a	0.914272	48.1743	35.227	30.565	32.5318	24.762	47.4278	31.5989	30.8346	30.9533	31.5018	AT2G36530.1	AT2G36530	ENO2,LOS2	Enolase	enolase	2128	gi|158144895|gb|ABW21688.1|enolase [Gossypium hirsutum]	ABW21688	0	91	887.486	482	443
Gorai.002G243100.7	a	0.888132	48.2523	36.0592	30.2056	33.2417	24.1818	47.4908	32.1211	31.0997	31.0223	31.2301	AT2G36530.1	AT2G36530	ENO2,LOS2	Enolase	enolase (2-phospho-d-glycerate hydroylase)	2104	gi|158144895|gb|ABW21688.1|enolase [Gossypium hirsutum]	ABW21688	0	93	890.567	474	443
Gorai.002G243100.8	a	0.90518	44.7242	33.5847	28.0187	30.0336	22.5646	45.2409	30.6895	28.9233	28.8818	29.8936	AT2G36530.1	AT2G36530	ENO2,LOS2	Enolase	enolase (2-phospho-d-glycerate hydroylase)	2100	gi|33415263|gb|AAQ18140.1|enolase [Gossypium barbadense]	AAQ18140	0	99	782.326	386	383
Gorai.002G243100.9	a	0.924146	52.9597	37.1116	31.9572	35.5402	26.1072	53.114	34.446	34.3508	34.1003	34.6661	AT2G36530.1	AT2G36530	ENO2,LOS2	Enolase	enolase	2015	gi|33415263|gb|AAQ18140.1|enolase [Gossypium barbadense]	AAQ18140	0	99	686.026	336	335
Gorai.002G243200.1	a	0.951699	56.2636	42.5023	33.6949	37.0672	30.1165	44.7679	23.5654	17.9977	19.0419	28.1166	AT3G52960.1	AT3G52960		Thioredoxin superfamily protein	peroxiredoxin- chloroplastic-like	1032	gi|508716211|gb|EOY08108.1|Thioredoxin superfamily protein [Theobroma cacao]	EOY08108	2.79e-119	88	355.14	225	200
Gorai.002G243300.1	a	0.634631	6.80571	4.73771	2.68262	4.33405	1.88288	4.70981	2.93824	2.70496	3.06541	1.49562	AT5G12100.1	AT5G12100		pentatricopeptide (PPR) repeat-containing protein	pentatricopeptide repeat-containing protein mitochondrial-like	2648	gi|508716208|gb|EOY08105.1|Pentatricopeptide (PPR) repeat-containing protein, putative isoform 1 [Theobroma cacao] >gi|508716210|gb|EOY08107.1| Pentatricopeptide (PPR) repeat-containing protein, putative isoform 1 [Theobroma cacao]	EOY08105	0	82	1155.2	818	677
Gorai.002G243400.1	a	0.917455	5.08492	1.93925	0.247607	1.0267	0.0175813	4.64367	1.09678	0.347797	1.04225	0.0296781	AT5G03760.1	AT5G03760	ATCSLA09,ATCSLA9,CSLA09,CSLA9,RAT4	Nucleotide-diphospho-sugar transferases superfamily protein	glucomannan 4-beta-mannosyltransferase 9-like	2554	gi|508716205|gb|EOY08102.1|Nucleotide-diphospho-sugar transferases superfamily protein isoform 1 [Theobroma cacao]	EOY08102	0	96	1005.36	531	511
Gorai.002G243400.2	a	0.916172	5.49039	2.23023	0.270069	1.11979	0.024593	5.30435	1.13138	0.362386	1.15634	0.0302388	AT5G03760.1	AT5G03760	ATCSLA09,ATCSLA9,CSLA09,CSLA9,RAT4	Nucleotide-diphospho-sugar transferases superfamily protein	glucomannan 4-beta-mannosyltransferase 9-like	2597	gi|508716205|gb|EOY08102.1|Nucleotide-diphospho-sugar transferases superfamily protein isoform 1 [Theobroma cacao]	EOY08102	0	96	1005.36	531	511
Gorai.002G244800.1	a	0.95401	13.311	8.77227	6.63491	7.40691	5.55036	8.87628	5.42494	6.29068	6.02881	5.41432	AT3G57610.1	AT3G57610	ADSS	adenylosuccinate synthase	adenylosuccinate synthetase	1895	gi|508717442|gb|EOY09339.1|Adenylosuccinate synthase [Theobroma cacao]	EOY09339	0	95	863.603	489	467
Gorai.002G245300.1	a	0.388142	4.4858	2.98365	1.60728	2.38096	3.47872	6.63904	3.32926	2.1168	2.6975	8.0045	AT2G36670.2	AT2G36670		Eukaryotic aspartyl protease family protein	aspartic proteinase-like protein 2-like	2200	gi|508716143|gb|EOY08040.1|Eukaryotic aspartyl protease family protein isoform 1 [Theobroma cacao]	EOY08040	0	94	838.565	454	429
Gorai.002G245300.2	a	0.400945	3.29482	2.34411	1.33973	1.81434	2.56263	4.83213	2.29158	1.47507	2.11777	5.66266	AT2G36670.2	AT2G36670		Eukaryotic aspartyl protease family protein	aspartic proteinase-like protein 2-like	2370	gi|508716143|gb|EOY08040.1|Eukaryotic aspartyl protease family protein isoform 1 [Theobroma cacao]	EOY08040	0	94	716.842	389	366
Gorai.002G248000.1	a	0.884781	280.004	91.3396	10.4782	45.3244	0.383203	133.146	16.1446	11.0572	26.3515	0.71204	AT2G37040.1	AT2G37040	ATPAL1,PAL1	PHE ammonia lyase 1	phenylalanine ammonia-lyase	2506	gi|353681904|gb|AER12109.1|PAL [Gossypium hirsutum]	AER12109	0	100	1489.94	721	721
Gorai.002G248400.3	a	0.465114	51.5092	35.5583	12.6922	26.2157	1.3768	21.1204	13.0075	5.61634	13.66	0.456921	AT2G37170.1	AT2G37170	PIP2;2,PIP2B	plasma membrane intrinsic protein 2	plasma membrane intrinsic protein	1219	gi|164668308|gb|ABK60195.2|PIP2 protein [Gossypium hirsutum]	ABK60195	0	99	576.244	285	283
Gorai.002G251600.1	a	0.812883	56.6996	42.8184	36.755	42.4224	30.9203	44.7411	33.1125	36.3413	38.4159	32.2309	AT3G09630.1	AT3G09630		Ribosomal protein L4/L1 family	60s ribosomal protein l4-like	1694	gi|508715823|gb|EOY07720.1|Ribosomal protein L4/L1 family isoform 1 [Theobroma cacao]	EOY07720	0	97	722.62	400	391
Gorai.002G254000.1	a	0.8564	17.9155	9.18372	7.80596	8.90299	5.20298	14.7883	10.1962	10.1315	11.135	5.09217	AT5G02560.1	AT5G02560	HTA12	histone H2A 12	histone h2a	1829	gi|508786860|gb|EOY34116.1|Histone H2A 12 isoform 1 [Theobroma cacao] >gi|508786861|gb|EOY34117.1| Histone H2A 12 isoform 1 [Theobroma cacao]	EOY34116	2.43e-42	100	159.073	99	99
Gorai.002G254100.1	a	0.887359	46.615	19.4434	13.6466	17.2542	7.06671	42.1678	17.2426	14.4037	17.3575	5.69084	AT5G02560.1	AT5G02560	HTA12	histone H2A 12	histone h2a	919	gi|337733640|gb|AEI72269.1|histone H2A [Citrus trifoliata]	AEI72269	1.04e-48	99	170.244	107	106
Gorai.002G255200.1	a	0.627269	10.1886	2.67973	3.15535	2.88825	2.46512	2.6459	0.517483	1.63726	1.91565	0.84058	AT2G28740.1	AT2G28740	HIS4	histone H4	histone h4	1134	gi|413949623|gb|AFW82272.1|histone H4.3 [Zea mays]	AFW82272	1.41e-47	100	168.318	82	82
Gorai.002G255300.1	a	0.433681	7.73532	6.02912	5.96561	6.01577	4.48741	2.6747	1.76674	2.35652	1.95741	1.87958	AT5G54580.1	AT5G54580		RNA-binding (RRM/RBD/RNP motifs) family protein	rna recognition motif-containing protein	1004	gi|508720783|gb|EOY12680.1|RNA-binding family protein [Theobroma cacao]	EOY12680	3.08e-35	73	135.961	118	87
Gorai.002G255700.1	a	0.698467	2.16557	0.267637	0.107668	0.100319	0.0337535	2.21773	0.0948754	0.0947474	0.0762296	0.0115666	AT3G53950.1	AT3G53950		glyoxal oxidase-related protein	galactose oxidase-like	1609	gi|508715485|gb|EOY07382.1|Glyoxal oxidase-related protein [Theobroma cacao]	EOY07382	0	78	702.975	525	414
Gorai.002G257000.2	a	0.476737	3.03252	2.68707	2.76841	2.67795	2.50774	3.17289	2.45078	2.44963	2.07279	2.7942	AT3G09320.1	AT3G09320		DHHC-type zinc finger family protein	probable s-acyltransferase at3g09320-like	1616	gi|508715581|gb|EOY07478.1|DHHC-type zinc finger family protein isoform 1 [Theobroma cacao]	EOY07478	1.53e-161	93	472.626	275	258
Gorai.002G257000.3	a	0.464706	2.52848	2.26848	2.25983	2.08951	1.98474	2.57047	2.02932	1.97178	1.65478	1.97651	AT3G09320.1	AT3G09320		DHHC-type zinc finger family protein	probable s-acyltransferase at3g09320-like	1497	gi|508715581|gb|EOY07478.1|DHHC-type zinc finger family protein isoform 1 [Theobroma cacao]	EOY07478	6.31e-159	90	464.537	286	258
Gorai.002G257200.1	a	0.643336	10.6836	9.24071	6.95014	8.28227	7.76184	8.96316	7.10926	6.96699	7.30855	7.22443	AT1G07510.1	AT1G07510	ftsh10	FTSH protease 10	atp-dependent zinc metalloprotease ftsh mitochondrial-like	2915	gi|508715594|gb|EOY07491.1|Cell division protease ftsH isoform 1 [Theobroma cacao]	EOY07491	0	93	1382.85	792	743
Gorai.002G257200.2	a	0.548479	6.82504	6.18102	4.46034	5.25316	5.13027	5.65058	4.40869	4.61372	4.48779	4.64556	AT1G07510.1	AT1G07510	ftsh10	FTSH protease 10	atp-dependent zinc metalloprotease ftsh mitochondrial-like	2617	gi|508715594|gb|EOY07491.1|Cell division protease ftsH isoform 1 [Theobroma cacao]	EOY07491	0	93	1341.25	756	710
Gorai.002G257800.1	a	0.949716	2.1638	0.838968	0.280276	0.535822	0.0264343	2.94756	0.956438	0.433021	0.616513	0.278868	AT3G09410.1	AT3G09410		Pectinacetylesterase family protein	protein notum homolog	1630	gi|508715635|gb|EOY07532.1|Pectinacetylesterase family protein isoform 1 [Theobroma cacao]	EOY07532	0	80	623.624	436	350
Gorai.002G257800.2	a	0.94489	2.0166	0.769614	0.193568	0.488577	0.0186964	2.65376	0.964945	0.354055	0.47229	0.174614	AT3G09410.1	AT3G09410		Pectinacetylesterase family protein	protein notum homolog	1489	gi|508715635|gb|EOY07532.1|Pectinacetylesterase family protein isoform 1 [Theobroma cacao]	EOY07532	0	80	623.624	433	349
Gorai.002G260800.1	a	0.675569	6.27323	4.43575	2.97291	3.70023	1.75995	5.34332	3.39473	2.73628	3.24681	1.55692	AT2G38025.1	AT2G38025		Cysteine proteinases superfamily protein	otu domain-containing protein at3g57810-like	1146	gi|508715409|gb|EOY07306.1|Cysteine proteinases superfamily protein isoform 1 [Theobroma cacao]	EOY07306	2.28e-113	90	341.658	229	208
Gorai.002G260800.2	a	0.74112	4.50715	2.67483	1.93845	2.69953	1.08893	3.4519	2.23868	1.86568	2.24036	1.21519	AT2G38025.1	AT2G38025		Cysteine proteinases superfamily protein	otu domain-containing protein at3g57810-like	1090	gi|508715409|gb|EOY07306.1|Cysteine proteinases superfamily protein isoform 1 [Theobroma cacao]	EOY07306	6.49e-86	89	241.121	164	147
Gorai.002G261200.1	a	0.547992	2.50465	2.24253	1.74397	2.05655	2.01175	1.9877	1.75452	1.5505	1.68039	1.15295	AT3G09060.1	AT3G09060		Pentatricopeptide repeat (PPR) superfamily protein	pentatricopeptide repeat-containing protein at3g09060-like	2461	gi|508715392|gb|EOY07289.1|Pentatricopeptide repeat (PPR) superfamily protein isoform 1 [Theobroma cacao] >gi|508715393|gb|EOY07290.1| Pentatricopeptide repeat (PPR) superfamily protein isoform 1 [Theobroma cacao]	EOY07289	0	91	1179.08	685	625
Gorai.002G262200.1	a	0.793871	5.70291	4.29839	3.24949	4.22212	3.07909	7.20937	5.86663	6.42719	7.08409	5.81055	AT2G38140.1	AT2G38140	PSRP4	plastid-specific ribosomal protein 4	plastid-specific ribosomal protein 4	753	gi|508715366|gb|EOY07263.1|Plastid-specific ribosomal protein 4 [Theobroma cacao]	EOY07263	5.83e-14	94	75.0998	77	73
Gorai.002G263800.1	a	0.55757	3.76054	2.70846	2.25383	2.63378	1.53491	4.2984	4.28849	3.42128	3.58685	1.67611	AT3G51880.2	AT3G51880	HMGB1,NFD1	high mobility group B1	high mobility group protein b1	923	gi|508715327|gb|EOY07224.1|High mobility group B1 isoform 2, partial [Theobroma cacao]	EOY07224	4.77e-39	90	145.591	130	117
Gorai.002G264100.1	a	0.468497	5.05705	3.15638	1.70849	2.73978	0.314319	5.17505	2.25242	1.10971	1.70592	0.471191	AT3G08980.1	AT3G08980		Peptidase S24/S26A/S26B/S26C family protein	mitochondrial inner membrane protease subunit 2-like	1046	gi|508715335|gb|EOY07232.1|Peptidase S24/S26A/S26B/S26C family protein isoform 1 [Theobroma cacao] >gi|508715336|gb|EOY07233.1| Peptidase S24/S26A/S26B/S26C family protein isoform 1 [Theobroma cacao]	EOY07232	3.81e-88	89	273.863	168	151
Gorai.002G264100.2	a	0.617516	4.42288	2.52073	1.39202	2.28812	0.237108	4.29762	1.94421	0.952091	1.35219	0.361152	AT3G08980.1	AT3G08980		Peptidase S24/S26A/S26B/S26C family protein	mitochondrial inner membrane protease subunit 2-like	940	gi|508715335|gb|EOY07232.1|Peptidase S24/S26A/S26B/S26C family protein isoform 1 [Theobroma cacao] >gi|508715336|gb|EOY07233.1| Peptidase S24/S26A/S26B/S26C family protein isoform 1 [Theobroma cacao]	EOY07232	5.1e-89	89	274.633	168	151
Gorai.002G265500.1	a	0.529867	13.8079	12.4077	11.0958	12.7848	11.6544	9.69705	9.88123	10.8366	11.9346	11.3907	AT3G51770.2	AT3G51770	ATEOL1,ETO1	tetratricopeptide repeat (TPR)-containing protein	ethylene-overproduction protein 1-like	3931	gi|508715216|gb|EOY07113.1|Tetratricopeptide repeat (TPR)-containing protein isoform 1 [Theobroma cacao]	EOY07113	0	91	1621.68	951	868
Gorai.003G002500.1	a	0.630515	11.6254	7.39249	2.45234	5.26522	0.118737	10.7233	6.29117	1.86808	3.44037	0.202713	AT4G35590.1	AT4G35590		RWP-RK domain-containing protein	protein rkd5-like	1474	gi|508698773|gb|EOX90669.1|Rab escort protein [Theobroma cacao]	EOX90669	5.41e-168	91	510.375	330	301
Gorai.003G002500.2	a	0.539822	8.15031	5.32591	1.8496	3.96974	0.0951857	8.05822	4.75034	1.43356	2.64842	0.154735	AT4G35590.1	AT4G35590		RWP-RK domain-containing protein	protein rkd5-like	1532	gi|508698773|gb|EOX90669.1|Rab escort protein [Theobroma cacao]	EOX90669	2.82e-139	92	420.624	253	233
Gorai.003G004800.1	a	0.66044	13.1238	4.57445	2.60533	5.20465	4.35029	25.0815	19.4927	5.31418	8.57162	9.13085	AT4G35750.1	AT4G35750		SEC14 cytosolic factor family protein / phosphoglyceride transfer family protein	sec14 cytosolic factor family protein phosphoglyceride transfer family protein	1152	gi|508698827|gb|EOX90723.1|SEC14 cytosolic factor family protein / phosphoglyceride transfer family protein isoform 1 [Theobroma cacao] >gi|508698828|gb|EOX90724.1| G-box binding factor 3, putative isoform 1 [Theobroma cacao]	EOX90723	9.51e-103	86	313.538	208	179
Gorai.003G004900.1	a	0.679661	5.32035	3.81246	3.29728	4.04974	2.74377	3.75063	3.72367	3.72871	4.17815	3.36071	AT4G35760.1	AT4G35760		NAD(P)H dehydrogenase (quinone)s	nad h dehydrogenase s	1760	gi|508698829|gb|EOX90725.1|NAD(P)H dehydrogenase (quinone)s, putative [Theobroma cacao]	EOX90725	2.02e-170	87	500.36	376	330
Gorai.003G005400.1	a	0.434464	6.80366	4.36397	4.37576	4.97903	2.74683	6.61409	3.60949	3.8417	4.41551	1.95871	AT4G35785.1	AT4G35785		RNA-binding (RRM/RBD/RNP motifs) family protein	scaffold attachment factor b1	1146	gi|357483947|ref|XP_003612260.1|Scaffold attachment factor B1 [Medicago truncatula] >gi|355513595|gb|AES95218.1| Scaffold attachment factor B1 [Medicago truncatula]	XP_003612260	3.38e-48	89	176.022	144	129
Gorai.003G005400.3	a	0.484227	6.6043	4.61332	4.12965	4.81995	2.79327	6.32437	3.57237	3.94965	4.04654	1.9994	AT4G35785.2	AT4G35785		RNA-binding (RRM/RBD/RNP motifs) family protein	scaffold attachment factor b1	1040	gi|357483947|ref|XP_003612260.1|Scaffold attachment factor B1 [Medicago truncatula] >gi|355513595|gb|AES95218.1| Scaffold attachment factor B1 [Medicago truncatula]	XP_003612260	1.36e-48	89	176.022	144	129
Gorai.003G007000.1	a	0.796864	2.44087	0.600702	0.0401434	0.176016	0.0131168	0	0.00169634	0.0107488	0	0.0218259	AT4G35900.1	AT4G35900	atbzip14,FD,FD-1	Basic-leucine zipper (bZIP) transcription factor family protein	bzip transcription factor	1261	gi|508698884|gb|EOX90780.1|Basic-leucine zipper transcription factor family protein, putative [Theobroma cacao]	EOX90780	3.44e-72	74	238.424	216	161
Gorai.003G007200.1	a	0.779701	4.67446	3.01746	2.42207	3.08512	1.74619	2.93819	2.16354	2.07563	2.13007	1.59292	AT3G51320.1	AT3G51320		Pentatricopeptide repeat (PPR) superfamily protein	pentatricopeptide repeat-containing protein at3g51320-like	1991	gi|147772239|emb|CAN73672.1|hypothetical protein VITISV_031859 [Vitis vinifera]	CAN73672	0	74	605.52	522	388
Gorai.003G007400.2	a	0.470769	7.14935	4.51423	2.59644	3.27304	0.149925	10.5453	6.28491	3.35094	4.29562	0.345189	AT4G35920.1	AT4G35920	MCA1	PLAC8 family protein	protein mid1-complementing activity 1-like	2204	gi|508698889|gb|EOX90785.1|PLAC8 family protein [Theobroma cacao]	EOX90785	0	95	762.296	419	400
Gorai.003G007400.3	a	0.481606	6.05921	3.69857	2.25017	2.84714	0.159848	8.72624	4.86797	2.60888	3.6658	0.303339	AT4G35920.1	AT4G35920	MCA1	PLAC8 family protein	protein mid1-complementing activity 1-like	2338	gi|508698889|gb|EOX90785.1|PLAC8 family protein [Theobroma cacao]	EOX90785	0	95	762.296	419	400
Gorai.003G007400.4	a	0.540808	4.41426	2.71705	1.54717	1.99923	0.115136	6.13762	3.79789	1.80058	2.64951	0.234364	AT4G35920.1	AT4G35920	MCA1	PLAC8 family protein	protein mid1-complementing activity 1-like	2121	gi|508698889|gb|EOX90785.1|PLAC8 family protein [Theobroma cacao]	EOX90785	0	95	660.988	371	353
Gorai.003G007600.1	a	0.875851	28.9875	13.139	0.689941	5.33843	0.0166306	34.9405	8.72314	0.697277	3.28046	0.0406563	AT1G75900.1	AT1G75900		GDSL-like Lipase/Acylhydrolase superfamily protein	gdsl esterase lipase exl3-like	1314	gi|508698891|gb|EOX90787.1|GDSL-like Lipase/Acylhydrolase superfamily protein, putative isoform 1 [Theobroma cacao]	EOX90787	0	83	536.184	370	308
Gorai.003G007600.2	a	0.89038	23.8503	9.97573	0.691309	4.18042	0.0091117	28.0599	6.80102	0.586533	2.4531	0.0159338	AT1G75900.1	AT1G75900		GDSL-like Lipase/Acylhydrolase superfamily protein	gdsl esterase lipase exl3-like	1191	gi|508698892|gb|EOX90788.1|Serine transhydroxymethyltransferase 1 isoform 2 [Theobroma cacao]	EOX90788	2.99e-178	81	513.842	370	300
Gorai.003G007600.3	a	0.890308	23.2687	9.85961	0.551708	4.26462	0.0175601	28.382	6.69668	0.456425	2.71513	0.0300583	AT1G75900.1	AT1G75900		GDSL-like Lipase/Acylhydrolase superfamily protein	gdsl esterase lipase exl3-like	1095	gi|508698891|gb|EOX90787.1|GDSL-like Lipase/Acylhydrolase superfamily protein, putative isoform 1 [Theobroma cacao]	EOX90787	1.61e-153	73	449.514	370	273
Gorai.003G007600.4	a	0.88409	21.1612	9.28168	0.590125	3.8215	0.0125961	25.5935	6.46865	0.503332	2.49871	0.00587925	AT1G75880.1	AT1G75880		SGNH hydrolase-type esterase superfamily protein	gdsl esterase lipase exl3-like	1005	gi|508698892|gb|EOX90788.1|Serine transhydroxymethyltransferase 1 isoform 2 [Theobroma cacao]	EOX90788	1.43e-117	62	356.681	370	233
Gorai.003G007600.5	a	0.87039	25.26	11.639	0.581064	4.64855	0.0188533	30.1187	7.45099	0.547392	2.66893	0.0314512	AT1G75900.1	AT1G75900		GDSL-like Lipase/Acylhydrolase superfamily protein	gdsl esterase lipase exl3-like	1194	gi|508698891|gb|EOX90787.1|GDSL-like Lipase/Acylhydrolase superfamily protein, putative isoform 1 [Theobroma cacao]	EOX90787	8.38e-159	75	464.151	371	280
Gorai.003G007600.6	a	0.858035	24.9106	11.6988	0.662554	4.2592	0.0136897	29.6705	7.23842	0.525707	2.84796	0.00431787	AT1G75900.1	AT1G75900		GDSL-like Lipase/Acylhydrolase superfamily protein	gdsl esterase lipase exl3-like	1285	gi|508698891|gb|EOX90787.1|GDSL-like Lipase/Acylhydrolase superfamily protein, putative isoform 1 [Theobroma cacao]	EOX90787	6.68e-145	84	341.273	232	196
Gorai.003G007600.7	a	0.861353	25.1109	11.8911	0.608487	4.59378	0.0140258	28.1314	7.3031	0.583953	2.70087	0.0188634	AT1G75900.1	AT1G75900		GDSL-like Lipase/Acylhydrolase superfamily protein	gdsl esterase lipase exl3-like	1157	gi|508698891|gb|EOX90787.1|GDSL-like Lipase/Acylhydrolase superfamily protein, putative isoform 1 [Theobroma cacao]	EOX90787	1.31e-139	81	414.846	307	250
Gorai.003G007700.1	a	0.886152	46.6322	18.9202	1.07274	7.72681	0	47.5546	11.5	0.745995	5.05484	0.00738078	AT1G20120.1	AT1G20120		GDSL-like Lipase/Acylhydrolase superfamily protein	gdsl esterase lipase exl3-like	517	gi|508698891|gb|EOX90787.1|GDSL-like Lipase/Acylhydrolase superfamily protein, putative isoform 1 [Theobroma cacao]	EOX90787	8.01e-76	79	243.047	171	136
Gorai.003G007800.1	a	0.862079	2.73455	1.25671	0.131969	0.436912	0.0147949	4.24718	1.76603	0.372886	0.824255	0.0207071	AT4G38580.1	AT4G38580	ATFP6,FP6,HIPP26	farnesylated protein 6	heavy metal-associated isoprenylated plant protein 26-like	889	gi|508698893|gb|EOX90789.1|Farnesylated protein 6 [Theobroma cacao]	EOX90789	1.41e-91	92	280.026	158	146
Gorai.003G007900.1	a	0.693737	3.01742	2.38154	2.28454	2.47773	2.01736	2.63657	2.43303	2.22643	2.42688	2.12403	AT4G35940.1	AT4G35940			uncharacterized loc101215840	1697	gi|359476790|ref|XP_002262760.2|PREDICTED: uncharacterized protein LOC100254073 [Vitis vinifera]	XP_002262760	1.55e-72	64	246.128	335	216
Gorai.003G009700.3	a	0.767227	2.24108	1.56084	1.07838	1.36542	0.707473	1.54688	1.20545	1.38809	1.50901	0.744127	AT2G17930.1	AT2G17930		Phosphatidylinositol 3- and 4-kinase family protein with FAT domain	null	0	>FakeBlastResult|Gorai.003G009700.3	Gorai.003G009700.3	0	100	1	1	1
Gorai.003G009700.4	a	0.809904	2.86196	1.91375	1.28248	1.77719	0.907781	2.04317	1.78325	1.68229	1.79364	0.865127	AT2G17930.1	AT2G17930		Phosphatidylinositol 3- and 4-kinase family protein with FAT domain	transformation transcription domain-associated	4709	gi|508698964|gb|EOX90860.1|Phosphatidylinositol 3- and 4-kinase family protein with FAT domain isoform 1 [Theobroma cacao] >gi|508698965|gb|EOX90861.1| Phosphatidylinositol 3- and 4-kinase family protein with FAT domain isoform 1 [Theobroma cacao] >gi|508698966|gb|EOX90862.1| Phosphatidylinositol 3- and 4-kinase family protein with FAT domain isoform 1 [Theobroma cacao]	EOX90860	0	94	2934.05	1590	1510
Gorai.003G011400.1	a	0.32171	3.27902	3.31171	2.94064	2.73803	2.69693	3.10759	3.07176	3.19538	3.08058	2.83683	AT3G51120.1	AT3G51120		DNA binding;zinc ion binding;nucleic acid binding;nucleic acid binding	zinc finger ccch domain-containing protein 44-like	4420	gi|508699017|gb|EOX90913.1|Nuclear receptor binding set domain containing protein 1, nsd, putative isoform 1 [Theobroma cacao] >gi|508699018|gb|EOX90914.1| Nuclear receptor binding set domain containing protein 1, nsd, putative isoform 1 [Theobroma cacao]	EOX90913	0	78	1336.24	1039	812
Gorai.003G011900.1	a	0.870745	19.3323	6.27517	1.38556	3.14391	0.416734	52.9939	10.5543	7.16381	10.5238	0.698553	AT4G36360.1	AT4G36360	BGAL3	beta-galactosidase 3	beta-galactosidase 3-like	3427	gi|508699055|gb|EOX90951.1|Beta-galactosidase 3 isoform 1 [Theobroma cacao]	EOX90951	0	96	1630.15	829	804
Gorai.003G014800.1	a	0.351837	4.01818	2.35022	1.93459	1.89051	3.20108	4.46977	2.61163	2.76288	2.55194	4.36755	AT5G49555.1	AT5G49555		FAD/NAD(P)-binding oxidoreductase family protein	pyridine nucleotide-disulfide oxidoreductase domain-containing protein 2-like	2080	gi|508699202|gb|EOX91098.1|FAD/NAD(P)-binding oxidoreductase family protein isoform 1 [Theobroma cacao]	EOX91098	0	93	1043.11	565	530
Gorai.003G014800.2	a	0.304019	3.56052	2.03036	1.79445	1.70995	3.03606	3.85752	2.17673	2.44078	2.16132	3.72843	AT5G49555.1	AT5G49555		FAD/NAD(P)-binding oxidoreductase family protein	pyridine nucleotide-disulfide oxidoreductase domain-containing protein 2-like	2071	gi|508699202|gb|EOX91098.1|FAD/NAD(P)-binding oxidoreductase family protein isoform 1 [Theobroma cacao]	EOX91098	0	93	1032.32	565	527
Gorai.003G015000.1	a	0.933078	14.8503	6.29998	3.18894	4.66612	1.63966	20.3434	10.4344	10.008	9.25223	3.47651	AT5G49560.1	AT5G49560		Putative methyltransferase family protein	methyltransferase family protein	807	gi|508699205|gb|EOX91101.1|Methyltransferase family protein, putative [Theobroma cacao]	EOX91101	5.86e-134	87	390.963	263	231
Gorai.003G017600.1	a	0.581656	7.15914	4.39051	3.43976	3.43504	1.07755	12.3433	5.78249	5.57634	6.49612	2.39976	AT2G23790.1	AT2G23790		Protein of unknown function (DUF607)	coiled-coil domain-containing protein	1369	gi|508699294|gb|EOX91190.1|Coiled-coil domain-containing protein 109A, putative [Theobroma cacao]	EOX91190	1.9e-170	82	494.967	360	298
Gorai.003G017600.2	a	0.476105	6.94873	4.54325	3.62354	3.72691	1.33054	12.0629	5.65914	5.50006	6.91289	2.69867	AT2G23790.1	AT2G23790		Protein of unknown function (DUF607)	coiled-coil domain-containing protein	1336	gi|508699294|gb|EOX91190.1|Coiled-coil domain-containing protein 109A, putative [Theobroma cacao]	EOX91190	1.11e-173	85	502.671	349	298
Gorai.003G019000.1	a	0.953151	116.228	56.1736	17.18	32.7375	1.28255	148.93	43.0473	8.67788	17.7503	0.980621	AT5G66590.1	AT5G66590		CAP (Cysteine-rich secretory proteins, Antigen 5, and Pathogenesis-related 1 protein) superfamily protein	sts14 protein	651	gi|508699347|gb|EOX91243.1|CAP [Theobroma cacao]	EOX91243	7.59e-77	93	239.965	129	121
Gorai.003G023800.1	a	0.848311	2.19476	1.23689	0.611702	1.09354	0.265105	2.2829	1.56268	1.20798	1.43984	0.590899	AT1G67800.1	AT1G67800		Copine (Calcium-dependent phospholipid-binding protein) family	udp-n-acetylmuramoyl-tripeptide--d-alanyl-d-alanine ligase	486	gi|297742739|emb|CBI35373.3|unnamed protein product [Vitis vinifera]	CBI35373	6.68e-31	69	125.176	113	79
Gorai.003G026500.1	a	0.843309	3.99574	2.93884	1.88321	2.37274	1.88235	4.2597	3.02191	2.742	3.05741	3.44885	AT5G67220.1	AT5G67220		FMN-linked oxidoreductases superfamily protein	trna-dihydrouridine(16 17) synthase	1722	gi|508699624|gb|EOX91520.1|FMN-linked oxidoreductases superfamily protein [Theobroma cacao]	EOX91520	0	90	738.413	438	395
Gorai.003G027600.1	a	0.886789	2.94099	2.07148	1.60543	1.7419	1.15885	3.05548	2.24863	1.72533	1.85898	1.05295	AT5G67320.1	AT5G67320	HOS15	WD-40 repeat family protein	f-box-like wd repeat-containing protein tbl1xr1-like	2623	gi|508699682|gb|EOX91578.1|WD-40 repeat family protein isoform 1 [Theobroma cacao]	EOX91578	0	93	769.615	410	382
Gorai.003G027600.2	a	0.697165	3.23009	2.44056	1.80419	1.96339	1.23206	3.38681	2.58523	1.97126	2.04107	1.31371	AT5G67320.1	AT5G67320	HOS15	WD-40 repeat family protein	f-box-like wd repeat-containing protein tbl1xr1-like	2500	gi|508699682|gb|EOX91578.1|WD-40 repeat family protein isoform 1 [Theobroma cacao]	EOX91578	0	93	768.844	410	382
Gorai.003G027600.3	a	0.591317	2.46815	1.82163	1.40608	1.62832	0.928363	2.63431	1.95195	1.53652	1.56883	0.988432	AT5G67320.1	AT5G67320	HOS15	WD-40 repeat family protein	f-box-like wd repeat-containing protein tbl1xr1-like	2650	gi|508699682|gb|EOX91578.1|WD-40 repeat family protein isoform 1 [Theobroma cacao]	EOX91578	0	83	745.732	460	382
Gorai.003G027600.4	a	0.514688	2.59341	2.01204	1.52287	1.58218	0.941995	2.52741	2.03079	1.473	1.70766	0.94575	AT5G67320.1	AT5G67320	HOS15	WD-40 repeat family protein	f-box-like wd repeat-containing protein tbl1xr1-like	2426	gi|508699682|gb|EOX91578.1|WD-40 repeat family protein isoform 1 [Theobroma cacao]	EOX91578	2.52e-171	87	519.235	309	269
Gorai.003G028000.1	a	0.688645	2.19174	0.703358	0.69682	0.977232	0.240881	1.28665	0.443969	0.678124	0.800408	0.289142	AT2G23140.1	AT2G23140		RING/U-box superfamily protein with ARM repeat domain	u-box domain-containing protein 4-like	1451	gi|462403978|gb|EMJ09535.1|hypothetical protein PRUPE_ppa002184mg [Prunus persica]	EMJ09535	1.86e-164	72	493.426	411	297
Gorai.003G029500.1	a	0.927933	6.4824	3.37906	1.13579	2.4229	0.173249	4.91743	2.98542	2.11191	2.68969	0.382486	AT2G14820.1	AT2G14820	NPY2	Phototropic-responsive NPH3 family protein	btb poz domain-containing protein npy2-like	2849	gi|508699761|gb|EOX91657.1|Phototropic-responsive NPH3 family protein isoform 1 [Theobroma cacao] >gi|508699762|gb|EOX91658.1| Phototropic-responsive NPH3 family protein isoform 1 [Theobroma cacao] >gi|508699763|gb|EOX91659.1| Phototropic-responsive NPH3 family protein isoform 1 [Theobroma cacao]	EOX91657	0	91	998.038	588	539
Gorai.003G029500.2	a	0.942335	6.24494	3.0075	1.15519	2.45322	0.191061	4.76114	2.72043	2.15126	2.58842	0.343062	AT2G14820.1	AT2G14820	NPY2	Phototropic-responsive NPH3 family protein	btb poz domain-containing protein npy2-like	2836	gi|508699761|gb|EOX91657.1|Phototropic-responsive NPH3 family protein isoform 1 [Theobroma cacao] >gi|508699762|gb|EOX91658.1| Phototropic-responsive NPH3 family protein isoform 1 [Theobroma cacao] >gi|508699763|gb|EOX91659.1| Phototropic-responsive NPH3 family protein isoform 1 [Theobroma cacao]	EOX91657	0	91	998.038	588	539
Gorai.003G029500.3	a	0.928035	6.17605	3.15387	1.20302	2.43192	0.178391	4.94524	2.82711	2.17062	2.63453	0.347786	AT2G14820.1	AT2G14820	NPY2	Phototropic-responsive NPH3 family protein	btb poz domain-containing protein npy2-like	2825	gi|508699761|gb|EOX91657.1|Phototropic-responsive NPH3 family protein isoform 1 [Theobroma cacao] >gi|508699762|gb|EOX91658.1| Phototropic-responsive NPH3 family protein isoform 1 [Theobroma cacao] >gi|508699763|gb|EOX91659.1| Phototropic-responsive NPH3 family protein isoform 1 [Theobroma cacao]	EOX91657	0	91	998.038	588	539
Gorai.003G029900.1	a	0.882091	13.4998	7.91903	4.88067	6.09902	4.7478	14.2679	8.14337	6.34705	7.16664	3.20525	AT4G37640.1	AT4G37640	ACA2	calcium ATPase 2	calcium-transporting atpase plasma membrane-type-like	3650	gi|508699776|gb|EOX91672.1|Calcium ATPase 2 isoform 1 [Theobroma cacao] >gi|508699777|gb|EOX91673.1| Calcium ATPase 2 isoform 1 [Theobroma cacao]	EOX91672	0	92	1832.77	1048	972
Gorai.003G029900.2	a	0.891852	14.6002	8.73188	5.60946	6.6838	5.20345	15.5142	8.78998	6.9871	7.57415	3.56937	AT4G37640.1	AT4G37640	ACA2	calcium ATPase 2	calcium-transporting atpase plasma membrane-type-like	3655	gi|508699776|gb|EOX91672.1|Calcium ATPase 2 isoform 1 [Theobroma cacao] >gi|508699777|gb|EOX91673.1| Calcium ATPase 2 isoform 1 [Theobroma cacao]	EOX91672	0	95	1848.17	1015	972
Gorai.003G029900.3	a	0.896393	13.0853	7.72498	4.92013	6.20745	4.73215	13.7231	8.1081	6.12579	7.08126	3.48507	AT4G37640.1	AT4G37640	ACA2	calcium ATPase 2	calcium-transporting atpase plasma membrane-type-like	3669	gi|508699778|gb|EOX91674.1|Calcium ATPase 2 isoform 3 [Theobroma cacao] >gi|508699779|gb|EOX91675.1| Calcium ATPase 2 isoform 3 [Theobroma cacao]	EOX91674	0	95	1523.84	848	808
Gorai.003G029900.4	a	0.900454	13.2149	7.76485	4.949	6.0947	4.61036	14.1672	8.15308	6.10101	7.01827	3.36415	AT4G37640.1	AT4G37640	ACA2	calcium ATPase 2	calcium-transporting atpase plasma membrane-type-like	3646	gi|508699776|gb|EOX91672.1|Calcium ATPase 2 isoform 1 [Theobroma cacao] >gi|508699777|gb|EOX91673.1| Calcium ATPase 2 isoform 1 [Theobroma cacao]	EOX91672	0	95	1719.9	953	909
Gorai.003G030700.1	a	0.916288	41.4107	22.5696	8.77223	16.0206	1.9327	55.4989	45.6972	28.6287	36.0724	2.74563	AT3G49870.1	AT3G49870	ARLA1C,ATARLA1C	ADP-ribosylation factor-like A1C	adp-ribosylation factor-like protein	1066	gi|508699803|gb|EOX91699.1|ADP-ribosylation factor-like A1C isoform 1 [Theobroma cacao]	EOX91699	3.12e-113	98	338.576	184	182
Gorai.003G030700.3	a	0.710279	25.0968	15.1204	6.46573	11.4994	0.90905	32.3425	27.5077	16.6693	22.2447	1.24915	AT3G49870.1	AT3G49870	ARLA1C,ATARLA1C	ADP-ribosylation factor-like A1C	adp-ribosylation factor-like protein	1110	gi|508699803|gb|EOX91699.1|ADP-ribosylation factor-like A1C isoform 1 [Theobroma cacao]	EOX91699	4.7e-102	98	310.457	171	169
Gorai.003G030700.4	a	0.669332	16.2311	9.93292	4.48061	7.58817	0.648716	21.1692	16.907	10.8314	14.546	0.982878	AT3G49870.1	AT3G49870	ARLA1C,ATARLA1C	ADP-ribosylation factor-like A1C	adp-ribosylation factor-like protein	1584	gi|508699803|gb|EOX91699.1|ADP-ribosylation factor-like A1C isoform 1 [Theobroma cacao]	EOX91699	1.02e-100	98	312.768	174	171
Gorai.003G030900.1	a	0.825181	2.4768	1.20403	0.929079	1.30118	0.533537	2.56586	1.25308	1.06957	1.30635	0.713535	AT4G37670.2	AT4G37670	NAGS2	N-acetyl-l-glutamate synthase 2	amino-acid acetyltransferase-like	2312	gi|508699817|gb|EOX91713.1|N-acetyl-l-glutamate synthase 1 [Theobroma cacao]	EOX91713	0	91	984.556	561	516
Gorai.003G030900.2	a	0.904514	2.48154	1.33081	0.978907	1.2934	0.598854	2.76883	1.3376	1.03823	1.4106	0.781653	AT4G37670.2	AT4G37670	NAGS2	N-acetyl-l-glutamate synthase 2	amino-acid acetyltransferase-like	2474	gi|508699817|gb|EOX91713.1|N-acetyl-l-glutamate synthase 1 [Theobroma cacao]	EOX91713	0	93	1108.98	607	569
Gorai.003G031000.1	a	0.250588	22.665	23.306	19.8005	21.4244	22.775	17.8765	20.8217	19.9752	19.754	23.4161	AT1G07360.1	AT1G07360		CCCH-type zinc fingerfamily protein with RNA-binding domain	zinc finger ccch domain-containing protein 40-like	2049	gi|508699821|gb|EOX91717.1|CCCH-type zinc fingerfamily protein with RNA-binding domain [Theobroma cacao]	EOX91717	0	96	788.104	395	383
Gorai.003G032300.1	a	0.601749	2.12617	0.128805	0.083334	0.0749154	0.228546	4.16553	0.362489	0.365732	0.370557	0.176567	AT2G22840.1	AT2G22840	AtGRF1,GRF1	growth-regulating factor 1	growth-regulating factor 1-like	2525	gi|508699858|gb|EOX91754.1|Growth-regulating factor 1, putative isoform 1 [Theobroma cacao]	EOX91754	0	74	709.138	635	470
Gorai.003G032600.1	a	0.877806	3.93104	2.85642	1.82952	2.32377	1.62399	3.0138	2.50275	2.15056	2.31294	1.82324	AT5G65820.1	AT5G65820		Pentatricopeptide repeat (PPR) superfamily protein	pentatricopeptide repeat-containing protein	2612	gi|508699877|gb|EOX91773.1|Pentatricopeptide repeat (PPR) superfamily protein [Theobroma cacao]	EOX91773	0	92	1058.9	624	577
Gorai.003G034500.1	a	0.77424	6.19231	4.12378	1.45129	2.39059	1.33036	5.93307	3.17391	3.36844	5.01204	1.22162	AT5G65700.1	AT5G65700	BAM1	Leucine-rich receptor-like protein kinase family protein	leucine-rich repeat receptor-like serine threonine-protein kinase bam1-like	3603	gi|508699922|gb|EOX91818.1|Leucine-rich receptor-like protein kinase family protein [Theobroma cacao]	EOX91818	0	95	1707.96	967	919
Gorai.003G034800.1	a	0.645351	3.89648	2.61206	1.75128	2.37008	0.981095	8.87659	6.04529	6.3831	6.2569	4.49659	AT2G22730.1	AT2G22730		Major facilitator superfamily protein	protein spinster homolog 1-like	2144	gi|508699930|gb|EOX91826.1|Major facilitator superfamily protein isoform 1 [Theobroma cacao]	EOX91826	0	86	797.349	543	472
Gorai.003G034800.2	a	0.477263	2.53589	1.78545	1.18575	1.66705	0.690354	5.63901	4.08848	4.36699	3.99592	2.96028	AT2G22730.1	AT2G22730		Major facilitator superfamily protein	protein spinster homolog 1-like	2015	gi|508699930|gb|EOX91826.1|Major facilitator superfamily protein isoform 1 [Theobroma cacao]	EOX91826	0	79	696.427	543	430
Gorai.003G036100.1	a	0.824825	11.3927	6.38237	3.40155	4.83644	0.593609	14.5516	7.37037	4.4578	5.64885	1.26482					NA	NA	NA	NA	NA	NA	NA	NA	NA
Gorai.003G038100.1	a	0.93739	2.45532	1.04221	0.532584	0.735943	0.21381	2.43369	0.995485	0.778116	0.914299	0.184966	AT4G39790.1	AT4G39790		Protein of unknown function (DUF630 and DUF632)	bzip transcription factor bzip133	2739	gi|359497584|ref|XP_002269256.2|PREDICTED: uncharacterized protein LOC100245130, partial [Vitis vinifera]	XP_002269256	0	74	803.897	738	552
Gorai.003G038100.2	a	0.905712	2.19388	0.880229	0.435213	0.60143	0.220784	2.10054	0.912568	0.681458	0.644559	0.144891	AT4G39790.1	AT4G39790		Protein of unknown function (DUF630 and DUF632)	bzip transcription factor bzip133	2635	gi|359497584|ref|XP_002269256.2|PREDICTED: uncharacterized protein LOC100245130, partial [Vitis vinifera]	XP_002269256	0	72	789.645	769	554
Gorai.003G040700.1	a	0.478239	13.3981	12.1157	11.9287	11.8443	10.7435	11.5712	10.4508	9.60744	10.041	9.44535	AT5G65250.1	AT5G65250			uncharacterized partial	1690	gi|508700153|gb|EOX92049.1|Uncharacterized protein isoform 1 [Theobroma cacao]	EOX92049	6.11e-93	82	298.516	315	259
Gorai.003G041000.1	a	0.763118	6.6843	5.13807	3.47654	4.58244	3.07702	2.96339	2.07268	2.13546	2.31927	1.45076	AT2G22400.1	AT2G22400		S-adenosyl-L-methionine-dependent methyltransferases superfamily protein	trna (cytosine -c )-methyltransferase-like	3051	gi|508700139|gb|EOX92035.1|S-adenosyl-L-methionine-dependent methyltransferases superfamily protein, putative isoform 2 [Theobroma cacao]	EOX92035	0	89	1424.84	848	758
Gorai.003G041000.2	a	0.832886	6.78737	5.03432	3.33281	4.37055	2.87099	3.00258	1.82606	1.93575	2.2825	1.38423	AT2G22400.1	AT2G22400		S-adenosyl-L-methionine-dependent methyltransferases superfamily protein	trna (cytosine -c )-methyltransferase-like	2903	gi|508700139|gb|EOX92035.1|S-adenosyl-L-methionine-dependent methyltransferases superfamily protein, putative isoform 2 [Theobroma cacao]	EOX92035	0	89	1419.45	848	755
Gorai.003G041000.3	a	0.815536	5.9356	4.40953	2.86945	3.80986	2.46165	2.55888	1.79197	1.70824	2.0767	1.08719	AT2G22400.1	AT2G22400		S-adenosyl-L-methionine-dependent methyltransferases superfamily protein	trna (cytosine -c )-methyltransferase-like	2706	gi|508700139|gb|EOX92035.1|S-adenosyl-L-methionine-dependent methyltransferases superfamily protein, putative isoform 2 [Theobroma cacao]	EOX92035	0	87	1154.04	700	612
Gorai.003G041300.2	a	0.500194	24.8245	19.8607	21.3792	20.5365	19.1184	23.1897	19.4866	21.7188	22.9616	15.9304	AT4G40030.2	AT4G40030		Histone superfamily protein	histone h3	1047	gi|145334271|ref|NP_001078516.1|Histone H3.3 [Arabidopsis thaliana] >gi|332661756|gb|AEE87156.1| histone H3 [Arabidopsis thaliana]	NP_001078516	2.04e-89	100	276.944	137	137
Gorai.003G041300.5	a	0.798326	13.892	9.1807	8.37756	8.48932	7.74977	12.14	8.79255	9.68714	10.5408	6.20492	AT4G40030.2	AT4G40030		Histone superfamily protein	histone h3	1220	gi|145334271|ref|NP_001078516.1|Histone H3.3 [Arabidopsis thaliana] >gi|332661756|gb|AEE87156.1| histone H3 [Arabidopsis thaliana]	NP_001078516	1.28e-88	100	276.944	137	137
Gorai.003G041300.7	a	0.851336	12.6327	8.63379	7.64665	8.15908	7.22741	11.4689	8.10405	8.9348	9.78579	6.05531	AT4G40030.2	AT4G40030		Histone superfamily protein	histone h3	1157	gi|296083584|emb|CBI23573.3|unnamed protein product [Vitis vinifera]	CBI23573	4.25e-89	100	276.559	137	137
Gorai.003G041300.8	a	0.709454	9.71051	5.68636	5.28382	5.40049	5.17739	8.0216	5.1837	6.32373	6.88781	4.07087	AT4G40030.2	AT4G40030		Histone superfamily protein	histone h3	851	gi|413953368|gb|AFW86017.1|histone H3 [Zea mays]	AFW86017	5.9e-67	100	161.384	82	82
Gorai.003G041300.9	a	0.817596	19.3379	13.6124	11.6085	11.969	11.3496	17.4375	12.8672	13.0021	14.728	9.35865	AT4G40030.2	AT4G40030		Histone superfamily protein	histone h3	754	gi|296083584|emb|CBI23573.3|unnamed protein product [Vitis vinifera]	CBI23573	4.38e-91	100	276.559	137	137
Gorai.003G042300.1	a	0.925537	2.21713	0.968113	0.155428	0.52737	0.0401134	0.00188448	0.00135804	0	0.00535025	0	AT1G74100.1	AT1G74100	ATSOT16,ATST5A,CORI-7,SOT16	sulfotransferase 16	flavonol 4 -	1197	gi|255556209|ref|XP_002519139.1|Flavonol 4'-sulfotransferase, putative [Ricinus communis] >gi|223541802|gb|EEF43350.1| Flavonol 4'-sulfotransferase, putative [Ricinus communis]	XP_002519139	1.39e-135	76	403.29	318	243
Gorai.003G042800.4	a	0.273551	4.34356	3.33371	3.16101	2.85001	4.06127	4.18856	2.15099	2.43478	2.2634	4.3102	AT2G22480.1	AT2G22480	PFK5	phosphofructokinase 5	6-phosphofructokinase chloroplastic-like	1640	gi|508700079|gb|EOX91975.1|Phosphofructokinase 5 isoform 3 [Theobroma cacao]	EOX91975	0	95	803.897	440	419
Gorai.003G044400.1	a	0.66768	49.6046	35.2541	20.3951	30.2262	13.6609	47.5588	25.9288	17.3743	22.1566	10.5949	AT5G10160.1	AT5G10160		Thioesterase superfamily protein	hydroxyacyl-acp dehydrase	973	gi|508700273|gb|EOX92169.1|Thioesterase superfamily protein isoform 2 [Theobroma cacao]	EOX92169	2.34e-110	88	332.028	222	197
Gorai.003G044400.2	a	0.607084	66.9761	48.4865	28.3877	42.1661	19.0684	68.9356	37.8972	23.9284	31.1342	15.3417	AT5G10160.1	AT5G10160		Thioesterase superfamily protein	hydroxyacyl-acp dehydrase	1198	gi|508700272|gb|EOX92168.1|Thioesterase superfamily protein isoform 1 [Theobroma cacao]	EOX92168	1e-115	91	347.821	220	202
Gorai.003G045300.1	a	0.931837	49.0155	17.9331	5.97175	11.2867	0.679042	24.1538	6.01773	5.87254	8.2899	0.397498	AT4G39700.1	AT4G39700		Heavy metal transport/detoxification superfamily protein	heavy metal-associated isoprenylated plant protein 26-like	980	gi|508700301|gb|EOX92197.1|Heavy metal transport/detoxification domain-containing protein [Theobroma cacao]	EOX92197	1.04e-91	95	281.567	153	146
Gorai.003G045400.1	a	0.790293	5.58642	3.65503	1.94628	3.17937	1.33906	5.04771	3.02582	2.04844	2.34544	1.15041	AT5G10070.1	AT5G10070		RNase L inhibitor protein-related	ribosome biogenesis protein tsr3 homolog	753	gi|508700313|gb|EOX92209.1|RNase L inhibitor protein-related isoform 1 [Theobroma cacao] >gi|508700314|gb|EOX92210.1| RNase L inhibitor protein-related isoform 1 [Theobroma cacao]	EOX92209	3.81e-139	87	403.29	266	234
Gorai.003G045400.2	a	0.758921	7.96334	5.22698	2.43144	4.34873	1.62508	8.45598	3.89123	2.39912	3.27729	1.44074	AT5G10070.1	AT5G10070		RNase L inhibitor protein-related	rnase l inhibitor protein	1042	gi|508700313|gb|EOX92209.1|RNase L inhibitor protein-related isoform 1 [Theobroma cacao] >gi|508700314|gb|EOX92210.1| RNase L inhibitor protein-related isoform 1 [Theobroma cacao]	EOX92209	4.04e-100	92	307.76	188	174
Gorai.003G045500.3	a	0.454128	2.81259	2.51071	1.95661	2.10494	1.62887	2.61825	2.45386	2.04634	2.14489	1.65252	AT4G39680.1	AT4G39680		SAP domain-containing protein	apoptotic chromatin condensation inducer in the nucleus	3303	gi|508700316|gb|EOX92212.1|SAP domain-containing protein isoform 2 [Theobroma cacao]	EOX92212	0	78	811.601	638	504
Gorai.003G045500.5	a	0.530872	2.33868	2.12562	1.61496	1.7247	1.44232	2.29085	2.18674	1.60069	1.86876	1.40589	AT4G39680.1	AT4G39680		SAP domain-containing protein	sap domain-containing protein	3096	gi|508700316|gb|EOX92212.1|SAP domain-containing protein isoform 2 [Theobroma cacao]	EOX92212	0	75	755.362	638	480
Gorai.003G047100.1	a	0.790119	5.27014	3.11598	2.28475	2.95044	1.17404	4.73253	2.59458	2.3883	2.66839	1.14879	AT5G64860.1	AT5G64860	DPE1	disproportionating enzyme	4-alpha- chloroplastic amyloplastic-like	2440	gi|508700371|gb|EOX92267.1|Disproportionating enzyme isoform 1 [Theobroma cacao]	EOX92267	0	91	964.526	536	493
Gorai.003G047100.2	a	0.779217	4.93156	2.90719	2.19862	2.64971	1.04238	4.5031	2.18024	2.17474	2.4324	1.05978	AT5G64860.1	AT5G64860	DPE1	disproportionating enzyme	4-alpha- chloroplastic amyloplastic-like	2231	gi|508700371|gb|EOX92267.1|Disproportionating enzyme isoform 1 [Theobroma cacao]	EOX92267	0	91	959.518	536	492
Gorai.003G047100.3	a	0.755526	5.1207	3.07807	2.38296	2.87401	1.20726	4.79202	2.35667	2.39578	2.73225	1.23341	AT5G64860.1	AT5G64860	DPE1	disproportionating enzyme	4-alpha- chloroplastic amyloplastic-like	2189	gi|508700371|gb|EOX92267.1|Disproportionating enzyme isoform 1 [Theobroma cacao]	EOX92267	0	89	926.776	536	480
Gorai.003G047100.4	a	0.793818	3.43593	2.13891	1.4554	1.82128	0.699851	3.22246	1.59779	1.63306	1.87435	0.822794	AT5G64860.1	AT5G64860	DPE1	disproportionating enzyme	4-alpha- chloroplastic amyloplastic-like	2210	gi|508700374|gb|EOX92270.1|Disproportionating enzyme isoform 4 [Theobroma cacao]	EOX92270	0	91	718.383	403	368
Gorai.003G049000.1	a	0.842607	4.13623	3.07821	2.59621	2.53925	2.23338	3.42448	2.58089	2.98212	2.91014	2.14449	AT5G09880.1	AT5G09880		Splicing factor, CC1-like	rna-binding protein 39-like	2425	gi|508700459|gb|EOX92355.1|Splicing factor isoform 1 [Theobroma cacao]	EOX92355	0	97	740.725	387	377
Gorai.003G049000.2	a	0.78283	3.29056	2.64419	2.13103	2.15347	1.77786	2.72847	2.23942	2.21735	2.24941	1.65717	AT5G09880.1	AT5G09880		Splicing factor, CC1-like	rna-binding protein 39-like	2388	gi|508700459|gb|EOX92355.1|Splicing factor isoform 1 [Theobroma cacao]	EOX92355	0	97	582.022	311	303
Gorai.003G049300.1	a	0.471821	7.06717	6.5057	2.871	4.56656	3.53856	5.36244	4.15159	2.35101	3.08043	2.42952	AT5G64740.1	AT5G64740	CESA6,E112,IXR2,PRC1	cellulose synthase 6	cellulose synthase a catalytic subunit 6	4153	gi|376315422|gb|AFB18634.1|CESA5 [Gossypium hirsutum]	AFB18634	0	96	1937.92	1097	1059
Gorai.003G049300.2	a	0.462571	6.31908	5.84304	2.56018	4.19894	3.28165	4.69646	3.62803	2.08261	2.96504	2.13522	AT5G64740.1	AT5G64740	CESA6,E112,IXR2,PRC1	cellulose synthase 6	cellulose synthase a catalytic subunit 6	4103	gi|376315422|gb|AFB18634.1|CESA5 [Gossypium hirsutum]	AFB18634	0	95	1901.33	1097	1045
Gorai.003G049300.3	a	0.458263	5.33102	4.94212	2.21171	3.37562	2.38281	4.0638	3.06676	1.92434	2.43583	1.73467	AT5G64740.1	AT5G64740	CESA6,E112,IXR2,PRC1	cellulose synthase 6	cellulose synthase a catalytic subunit 6	3468	gi|376315422|gb|AFB18634.1|CESA5 [Gossypium hirsutum]	AFB18634	0	95	1647.1	936	895
Gorai.003G049300.4	a	0.493156	6.02163	5.41561	2.36595	3.73893	2.73433	4.45311	3.47181	2.01501	2.68524	1.90531	AT5G64740.1	AT5G64740	CESA6,E112,IXR2,PRC1	cellulose synthase 6	cellulose synthase a catalytic subunit 6	4356	gi|376315422|gb|AFB18634.1|CESA5 [Gossypium hirsutum]	AFB18634	0	95	1597.41	905	868
Gorai.003G050200.1	a	0.688667	2.17745	1.53651	1.37962	1.70368	1.32539	2.12927	1.66826	1.61163	2.0214	1.30801	AT3G18790.1	AT3G18790			pre-mrna-splicing factor isy1 homolog	1918	gi|508700506|gb|EOX92402.1|Pre-mRNA-splicing factor isy-1 [Theobroma cacao]	EOX92402	6.56e-137	95	414.075	301	286
Gorai.003G050200.3	a	0.726435	2.55539	1.85763	1.55624	1.8126	1.72115	2.45687	2.11985	2.00446	2.1669	1.42332	AT3G18790.1	AT3G18790			pre-mrna-splicing factor isy1 homolog	1428	gi|508700506|gb|EOX92402.1|Pre-mRNA-splicing factor isy-1 [Theobroma cacao]	EOX92402	3.03e-117	98	354.755	225	222
Gorai.003G050200.4	a	0.725859	2.45376	1.7048	1.669	1.78622	1.5829	2.39549	2.04392	1.93836	2.08124	1.38801	AT3G18790.1	AT3G18790			pre-mrna-splicing factor isy1 homolog	1404	gi|508700506|gb|EOX92402.1|Pre-mRNA-splicing factor isy-1 [Theobroma cacao]	EOX92402	9.48e-117	98	352.829	225	221
Gorai.003G050300.1	a	0.511742	4.95198	2.44887	2.27157	2.54838	3.02134	4.77257	3.21648	3.70118	3.85468	4.48643	AT4G05400.1	AT4G05400		copper ion binding	copper ion binding protein	1340	gi|508700507|gb|EOX92403.1|Copper ion binding isoform 1 [Theobroma cacao]	EOX92403	6.83e-150	96	437.958	246	238
Gorai.003G050300.2	a	0.456518	4.41051	2.20193	1.91372	2.27771	2.92908	3.9731	2.96547	3.25426	3.17088	4.10829	AT4G05400.1	AT4G05400		copper ion binding	copper ion binding protein	1289	gi|508700507|gb|EOX92403.1|Copper ion binding isoform 1 [Theobroma cacao]	EOX92403	4.05e-150	96	437.958	245	237
Gorai.003G050300.3	a	0.40111	5.24503	2.60599	2.33143	2.45534	3.73168	4.88181	3.30888	3.9771	3.85662	5.10368	AT4G05400.1	AT4G05400		copper ion binding	copper ion binding protein	1298	gi|508700507|gb|EOX92403.1|Copper ion binding isoform 1 [Theobroma cacao]	EOX92403	4.13e-150	96	437.958	246	238
Gorai.003G051000.1	a	0.417328	8.93193	3.62391	3.6475	3.16155	5.58463	6.89624	3.98903	7.30856	6.28972	3.60616	AT3G03150.1	AT3G03150			hydrogen peroxide induced protein 1	1338	gi|508718099|gb|EOY09996.1|Uncharacterized protein TCM_025370 [Theobroma cacao]	EOY09996	3.98e-52	79	182.57	137	109
Gorai.003G052100.1	a	0.594303	15.8389	10.8757	3.60962	6.79468	0.46428	15.0822	6.83692	3.11503	5.99041	0.565935	AT1G65060.1	AT1G65060	4CL3	4-coumarate:CoA ligase 3	4-coumarate: ligase	2655	gi|253509565|gb|ACT32027.1|4-coumarate:CoA ligase 1 [Gossypium hirsutum]	ACT32027	0	99	1085.48	574	572
Gorai.003G052100.2	a	0.609949	12.1895	8.24874	2.60454	5.20545	0.274413	11.3909	5.20985	2.47684	4.38876	0.306138	AT1G65060.1	AT1G65060	4CL3	4-coumarate:CoA ligase 3	4-coumarate: ligase	2746	gi|253509565|gb|ACT32027.1|4-coumarate:CoA ligase 1 [Gossypium hirsutum]	ACT32027	0	99	1030.39	532	531
Gorai.003G052100.3	a	0.604086	10.7634	7.2793	2.33814	4.64771	0.242895	9.91477	4.69547	2.18239	3.82185	0.233932	AT1G65060.1	AT1G65060	4CL3	4-coumarate:CoA ligase 3	4-coumarate: ligase	2868	gi|253509565|gb|ACT32027.1|4-coumarate:CoA ligase 1 [Gossypium hirsutum]	ACT32027	0	99	961.059	497	496
Gorai.003G052100.4	a	0.657715	11.271	7.30193	2.39907	4.82858	0.225514	10.2797	4.65426	2.23185	3.86949	0.255309	AT1G65060.1	AT1G65060	4CL3	4-coumarate:CoA ligase 3	4-coumarate: ligase	2659	gi|253509565|gb|ACT32027.1|4-coumarate:CoA ligase 1 [Gossypium hirsutum]	ACT32027	0	99	960.674	497	496
Gorai.003G052100.5	a	0.578828	12.1327	8.23386	2.56572	5.45497	0.247536	11.3335	5.29228	2.43016	4.64508	0.379498	AT1G65060.1	AT1G65060	4CL3	4-coumarate:CoA ligase 3	4-coumarate: ligase	2741	gi|253509565|gb|ACT32027.1|4-coumarate:CoA ligase 1 [Gossypium hirsutum]	ACT32027	0	99	919.842	475	474
Gorai.003G052100.6	a	0.619494	9.50969	6.32119	2.03598	4.06328	0.145682	8.97555	4.22165	1.90376	3.40481	0.197115	AT1G65060.1	AT1G65060	4CL3	4-coumarate:CoA ligase 3	4-coumarate: ligase	2954	gi|253509565|gb|ACT32027.1|4-coumarate:CoA ligase 1 [Gossypium hirsutum]	ACT32027	0	99	919.842	475	474
Gorai.003G052200.1	a	0.838419	31.8991	18.4841	7.59792	12.5391	1.07209	22.722	6.5842	4.35585	6.47388	0.841284	AT3G03050.1	AT3G03050	ATCSLD3,CSLD3,KJK	cellulose synthase-like D3	cellulose synthase-like protein d3-like	4451	gi|508718183|gb|EOY10080.1|Cellulose synthase-like D3 [Theobroma cacao]	EOY10080	0	95	2224.13	1175	1120
Gorai.003G052600.1	a	0.739168	3.77755	2.71346	2.02386	2.7991	2.06193	3.66731	2.46298	2.06378	2.57965	1.80878	AT3G60500.1	AT3G60500	CER7,G3	3\'-5\'-exoribonuclease family protein	3 -5 -exoribonuclease cer7 protein	1427	gi|508718184|gb|EOY10081.1|3'-5'-exoribonuclease family protein isoform 1 [Theobroma cacao]	EOY10081	0	85	587.03	414	353
Gorai.003G057200.1	a	0.61052	15.7867	13.1169	13.4003	13.5423	13.0612	14.3098	11.7779	13.96	12.9287	15.3931	AT5G16660.1	AT5G16660			Uncharacterized protein TCM_025556	772	gi|508718293|gb|EOY10190.1|Uncharacterized protein TCM_025556 [Theobroma cacao]	EOY10190	2.32e-56	79	188.734	158	126
Gorai.003G057500.1	a	0.948356	11.6697	9.82876	8.68024	9.10172	8.04979	14.674	12.4053	11.8222	12.0582	11.0681	AT5G60570.1	AT5G60570		Galactose oxidase/kelch repeat superfamily protein	f-box family protein	2032	gi|508718302|gb|EOY10199.1|Galactose oxidase/kelch repeat superfamily protein [Theobroma cacao]	EOY10199	0	92	781.171	460	424
Gorai.003G058100.1	a	0.964305	11.614	4.56162	1.76824	3.39773	0.0424733	11.6493	4.69126	1.94652	3.33716	0.336174	AT1G64970.1	AT1G64970	G-TMT,TMT1,VTE4	gamma-tocopherol methyltransferase	gamma-tocopherol methyltransferase	1376	gi|91694293|gb|ABE41798.1|gamma-tocopherol methyltransferase [Gossypium hirsutum]	ABE41798	0	93	565.074	298	280
Gorai.003G058100.2	a	0.959796	13.4691	5.15172	1.95561	3.92792	0.0281045	14.2529	5.13058	2.08651	3.70399	0.342378	AT1G64970.1	AT1G64970	G-TMT,TMT1,VTE4	gamma-tocopherol methyltransferase	gamma-tocopherol methyltransferase	1382	gi|91694293|gb|ABE41798.1|gamma-tocopherol methyltransferase [Gossypium hirsutum]	ABE41798	0	94	570.081	296	280
Gorai.003G058100.3	a	0.972002	13.6055	5.56968	2.02631	3.96061	0.0476265	13.8947	5.44481	2.18709	3.7551	0.301385	AT1G64970.1	AT1G64970	G-TMT,TMT1,VTE4	gamma-tocopherol methyltransferase	gamma-tocopherol methyltransferase	1478	gi|91694293|gb|ABE41798.1|gamma-tocopherol methyltransferase [Gossypium hirsutum]	ABE41798	0	94	569.696	296	280
Gorai.003G058100.4	a	0.972697	12.5804	5.14975	1.80153	3.82301	0.0191046	12.9514	4.98307	2.27839	3.57772	0.343489	AT1G64970.1	AT1G64970	G-TMT,TMT1,VTE4	gamma-tocopherol methyltransferase	gamma-tocopherol methyltransferase	1361	gi|91694293|gb|ABE41798.1|gamma-tocopherol methyltransferase [Gossypium hirsutum]	ABE41798	0	93	558.525	296	277
Gorai.003G058300.1	a	0.928304	7.40773	4.75779	3.86427	4.64335	3.23303	4.771	3.3953	2.96676	3.19658	4.73192	AT4G26500.1	AT4G26500	ATSUFE,CPSUFE,EMB1374,SUFE1	chloroplast sulfur E	sufe-like chloroplastic-like	2310	gi|508720000|gb|EOY11897.1|UV-induced protein uvi31, putative [Theobroma cacao]	EOY11897	9.91e-154	88	463.766	360	320
Gorai.003G058500.1	a	0.703932	4.1196	2.70456	2.73626	2.78593	2.16028	3.76637	2.61403	2.38978	2.67363	1.62326	AT5G17510.1	AT5G17510			glutamine-rich protein	1805	gi|508718317|gb|EOY10214.1|Uncharacterized protein TCM_025568 [Theobroma cacao]	EOY10214	1.09e-167	97	494.582	253	247
Gorai.003G059600.1	a	0.449761	8.91602	7.38689	5.41239	6.78882	4.41976	7.05603	4.92803	5.93136	5.52857	5.86238	AT1G55170.1	AT1G55170			dna double-strand break repair rad50 atpase isoform 1	2011	gi|508779821|gb|EOY27077.1|DNA double-strand break repair rad50 ATPase isoform 1 [Theobroma cacao]	EOY27077	4.03e-159	94	470.7	275	259
Gorai.003G061800.1	a	0.677128	19.1257	16.199	11.6422	12.1901	11.0595	15.8316	10.0386	9.50769	9.42559	8.94014	AT1G79750.1	AT1G79750	ATNADP-ME4,NADP-ME4	NADP-malic enzyme 4	nadp-malic enzyme 4	2588	gi|508786102|gb|EOY33358.1|NADP-malic enzyme 4 isoform 1 [Theobroma cacao]	EOY33358	0	95	1114.75	645	619
Gorai.003G061800.2	a	0.697209	15.483	13.0284	9.11045	10.0108	8.63916	12.8525	8.01445	7.92122	8.05131	7.32918	AT1G79750.1	AT1G79750	ATNADP-ME4,NADP-ME4	NADP-malic enzyme 4	nadp-malic enzyme 4	2119	gi|508786103|gb|EOY33359.1|NADP-malic enzyme 4 isoform 2 [Theobroma cacao]	EOY33359	0	94	622.083	347	327
Gorai.003G063100.1	a	0.511606	4.54075	3.05114	3.05733	3.39674	2.19733	4.15449	2.76599	2.98109	3.07366	1.81973	AT3G16310.1	AT3G16310		mitotic phosphoprotein N\' end (MPPN) family protein	nucleoporin nup53-like	1515	gi|508779637|gb|EOY26893.1|Mitotic phosphoprotein N' end (MPPN) family protein [Theobroma cacao]	EOY26893	0	95	615.15	330	315
Gorai.003G063200.1	a	0.653825	4.82973	2.77127	2.94635	2.79538	2.47191	2.72501	1.732	1.57742	1.80119	0.829727	AT2G36390.1	AT2G36390	BE3,SBE2.1	starch branching enzyme 2.1	starch branching enzyme iib	691	gi|508710398|gb|EOY02295.1|GPI ethanolamine phosphate transferase, putative isoform 1 [Theobroma cacao]	EOY02295	1.05e-32	90	135.576	80	72
Gorai.003G065700.1	a	0.61803	2.15016	1.08958	0.89759	1.22295	0.328791	1.96138	1.03447	1.11379	1.39288	0.662297	AT3G18680.1	AT3G18680		Amino acid kinase family protein	uridylate kinase-like	1668	gi|508700564|gb|EOX92460.1|Amino acid kinase family protein [Theobroma cacao]	EOX92460	0	94	570.081	306	290
Gorai.003G066500.1	a	0.729268	19.9043	5.23221	4.76062	3.58014	1.29546	1.55162	0.385607	3.06981	0.909501	1.32874	AT4G09160.1	AT4G09160		SEC14 cytosolic factor family protein / phosphoglyceride transfer family protein	sec14 cytosolic factor family protein phosphoglyceride transfer family protein	2278	gi|508702255|gb|EOX94151.1|SEC14 cytosolic factor family protein / phosphoglyceride transfer family protein [Theobroma cacao]	EOX94151	0	79	679.863	570	451
Gorai.003G069700.1	a	0.831031	6.43505	4.09208	3.17751	3.68232	1.90181	5.14622	2.79504	3.15724	3.40668	1.65202	AT3G27740.1	AT3G27740	CARA	carbamoyl phosphate synthetase A	carbamoyl-phosphate synthase small chain-like	1924	gi|508700509|gb|EOX92405.1|Carbamoyl phosphate synthetase A isoform 1 [Theobroma cacao]	EOX92405	0	96	830.476	431	414
Gorai.003G069700.2	a	0.910388	5.79632	3.47811	2.77175	3.33185	1.94042	4.4483	2.52698	2.73882	3.06138	1.47338	AT3G27740.1	AT3G27740	CARA	carbamoyl phosphate synthetase A	carbamoyl-phosphate synthase small chain-like	1838	gi|508700510|gb|EOX92406.1|Carbamoyl phosphate synthetase A isoform 2 [Theobroma cacao]	EOX92406	0	95	801.201	419	402
Gorai.003G069700.3	a	0.914614	5.57939	3.49146	2.68912	3.24498	1.8377	4.68103	2.6582	2.77821	2.97236	1.31234	AT3G27740.1	AT3G27740	CARA	carbamoyl phosphate synthetase A	carbamoyl-phosphate synthase small chain-like	1763	gi|508700509|gb|EOX92405.1|Carbamoyl phosphate synthetase A isoform 1 [Theobroma cacao]	EOX92405	0	95	684.871	360	344
Gorai.003G069700.4	a	0.929688	6.09363	3.64775	2.73677	3.51544	2.03556	4.53692	2.71202	2.63414	3.03462	1.4213	AT3G27740.1	AT3G27740	CARA	carbamoyl phosphate synthetase A	carbamoyl-phosphate synthase small chain-like	1737	gi|508700509|gb|EOX92405.1|Carbamoyl phosphate synthetase A isoform 1 [Theobroma cacao]	EOX92405	0	95	684.871	360	344
Gorai.003G069700.5	a	0.917457	5.78376	3.8374	2.7817	3.39126	1.94219	4.83489	2.76728	3.00577	3.23094	1.41859	AT3G27740.1	AT3G27740	CARA	carbamoyl phosphate synthetase A	carbamoyl-phosphate synthase small chain-like	1811	gi|508700510|gb|EOX92406.1|Carbamoyl phosphate synthetase A isoform 2 [Theobroma cacao]	EOX92406	0	94	453.366	245	231
Gorai.003G070500.1	a	0.719005	4.87255	3.79677	3.07874	3.01792	3.09561	4.0575	2.92775	2.76622	2.58243	3.52074	AT3G47890.1	AT3G47890		Ubiquitin carboxyl-terminal hydrolase-related protein	ubiquitin carboxyl-terminal hydrolase-related protein	6571	gi|508774427|gb|EOY21683.1|Ubiquitin carboxyl-terminal hydrolase-related protein isoform 1 [Theobroma cacao] >gi|508774428|gb|EOY21684.1| Ubiquitin carboxyl-terminal hydrolase-related protein isoform 1 [Theobroma cacao] >gi|508774429|gb|EOY21685.1| Ubiquitin carboxyl-terminal hydrolase-related protein isoform 1 [Theobroma cacao]	EOY21683	0	86	2484.52	1658	1439
Gorai.003G070500.2	a	0.761923	5.14478	3.97745	3.35236	3.36758	3.37528	4.60374	3.18596	2.98043	2.67911	3.67912	AT3G47890.1	AT3G47890		Ubiquitin carboxyl-terminal hydrolase-related protein	ubiquitin carboxyl-terminal hydrolase-related protein	6616	gi|508774427|gb|EOY21683.1|Ubiquitin carboxyl-terminal hydrolase-related protein isoform 1 [Theobroma cacao] >gi|508774428|gb|EOY21684.1| Ubiquitin carboxyl-terminal hydrolase-related protein isoform 1 [Theobroma cacao] >gi|508774429|gb|EOY21685.1| Ubiquitin carboxyl-terminal hydrolase-related protein isoform 1 [Theobroma cacao]	EOY21683	0	88	2500.32	1632	1439
[truncated: 5,037 more rows]

## Sheet: Gb Cluster a GO Bio process
GO-ID	GO TERM	FALSE DISCOVERY RATE	P-VALUE	NUMBER OF SEQUENCES IN CLUSTER ASSOCIATED WITH GO	NUMBER OF SEQUENCES IN ALL CLUSTERED TRANSCRIPTS ASSOCIATED WITH GO	NUMBER OF SEQUENCES IN CLUSTER NOT ASSOCIATED WITH GO	NUMBER OF SEQUENCES IN ALL CLUSTERED TRANSCRIPTS NOT ASSOCIATED WITH GO	OVER OR UNDER REPRESENTED IN CLUSTER	REFERENCE ID OF SEQUENCES IN CLUSTER ASSOCIATED WITH GO	REFERENCE ID OF ALL CLUSTERED SEQUENCES ASSOCIATED WITH GO
[truncated: 125 more rows]

[truncated: 22 more sheets: Gh Cluster a, Gh Cluater a GO Bio process, Gb Cluster b, Gb Cluster b GO-BP, Gh Cluster b, Gh Cluster b GO-BP, Gb Cluster c, Gb Cluster c GO Bio process, Gh Cluster c, Gh Cluster c GO Bio process, Gb Cluster d, Gb Cluster d GO Bio process, Gh Cluster d, Gh Cluster d GO Bio process, Gb Cluster e, Gb Cluster e GO Bio process, Gh Cluster e, Gh Cluster e GO Bio process, Gb Cluster f, Gb Cluster f GO Bio process …]
