# Supplementary material for: Metabolomic and transcriptomic insights into how cotton fiber transitions to secondary wall synthesis, represses lignification, and prolongs elongation
Source: BMC Genomics. 2015 Jun 27;16(1):477. doi: 10.1186/s12864-015-1708-9 (PMC4482290; doi:10.1186/s12864-015-1708-9)
Supplement: Additional file 12: — Gb differentially expressed genes across genotypes. Transcripts more highly expressed in Gb fiber compared to Gh fiber at 10, 15, 18, 21, and 28 DPA. [file 12864_2015_1708_MOESM12_ESM.xlsx]

## Sheet: GB vs GH GBup DE
Reference_ID	Time up	Fold Change	q-value	Homologous Arabidopsis Locus	Arabidopsis Gene Name	Annotation
Gorai.001G150500.1	10	1.77609	0	AT1G01050	AtPPa1,PPa1	pyrophosphorylase 1
Gorai.001G150500.2	10	1.70055	0	AT1G01050	AtPPa1,PPa1	pyrophosphorylase 1
Gorai.001G150500.3	10	1.74748	0	AT1G01050	AtPPa1,PPa1	pyrophosphorylase 1
Gorai.001G150500.4	10	1.86463	0	AT1G01050	AtPPa1,PPa1	pyrophosphorylase 1
Gorai.001G150500.5	10	1.73726	0	AT1G01050	AtPPa1,PPa1	pyrophosphorylase 1
Gorai.001G150500.6	10	1.59545	0.000111869	AT1G01050	AtPPa1,PPa1	pyrophosphorylase 1
Gorai.008G208500.1	28	1.31088	0.000486902	AT1G01090	PDH-E1 ALPHA	pyruvate dehydrogenase E1 alpha
Gorai.008G129800.1	28	5.2263	0	AT1G01120	KCS1	3-ketoacyl-CoA synthase 1
Gorai.007G112100.1	10	1.55559	0.000111869	AT1G01140	CIPK9,PKS6,SnRK3.12	CBL-interacting protein kinase 9
Gorai.007G112100.2	10	1.87133	0	AT1G01140	CIPK9,PKS6,SnRK3.12	CBL-interacting protein kinase 9
Gorai.007G112100.5	10	1.55968	0	AT1G01140	CIPK9,PKS6,SnRK3.12	CBL-interacting protein kinase 9
Gorai.007G112100.6	10	1.61042	0.000197144	AT1G01140	CIPK9,PKS6,SnRK3.12	CBL-interacting protein kinase 9
Gorai.007G112100.3	10	1.73407	0.000111992	AT1G01140	CIPK9,PKS6,SnRK3.12	CBL-interacting protein kinase 9
Gorai.007G112100.4	10	1.77223	0	AT1G01140	CIPK9,PKS6,SnRK3.12	CBL-interacting protein kinase 9
Gorai.007G112100.3	15	1.21061	0.000392824	AT1G01140	CIPK9,PKS6,SnRK3.12	CBL-interacting protein kinase 9
Gorai.002G230600.1	21	1.13285	4.68e-05	AT1G01170		Protein of unknown function (DUF1138)
Gorai.008G129200.1	28	2.58407	0	AT1G01180		S-adenosyl-L-methionine-dependent methyltransferases superfamily protein
Gorai.001G152600.1	28	1.55994	0	AT1G01200	ATRAB-A3,ATRABA3,RABA3	RAB GTPase homolog A3
Gorai.001G152600.2	28	1.70722	0	AT1G01200	ATRAB-A3,ATRABA3,RABA3	RAB GTPase homolog A3
Gorai.001G153000.1	10	1.28599	0.000177367	AT1G01225		NC domain-containing protein-related
Gorai.008G126000.1	10	2.77871	0	AT1G01250		Integrase-type DNA-binding superfamily protein
Gorai.008G126000.1	15	2.07326	0.000113103	AT1G01250		Integrase-type DNA-binding superfamily protein
Gorai.008G126000.1	21	1.84884	0.000911172	AT1G01250		Integrase-type DNA-binding superfamily protein
Gorai.007G108800.1	10	2.47528	0.000177367	AT1G01300		Eukaryotic aspartyl protease family protein
Gorai.008G124000.1	10	2.18534	0.000363112	AT1G01430	TBL25	TRICHOME BIREFRINGENCE-LIKE 25
Gorai.008G124000.2	10	1.71708	0.000920387	AT1G01430	TBL25	TRICHOME BIREFRINGENCE-LIKE 25
Gorai.004G160000.1	28	1.91034	5.58e-05	AT1G01490		Heavy metal transport/detoxification superfamily protein
Gorai.004G160000.2	28	1.67815	0	AT1G01490		Heavy metal transport/detoxification superfamily protein
Gorai.004G160000.3	28	1.61143	5.58e-05	AT1G01490		Heavy metal transport/detoxification superfamily protein
Gorai.007G103100.1	10	1.07401	0.000463314	AT1G01500		Erythronate-4-phosphate dehydrogenase family protein
Gorai.007G103100.1	21	1.09914	0.00084657	AT1G01500		Erythronate-4-phosphate dehydrogenase family protein
Gorai.002G021200.2	21	1.50818	0.000172179	AT1G01630		Sec14p-like phosphatidylinositol transfer family protein
Gorai.002G021200.6	21	1.55635	0.000267218	AT1G01630		Sec14p-like phosphatidylinositol transfer family protein
Gorai.002G021200.8	21	1.49464	0.000660811	AT1G01630		Sec14p-like phosphatidylinositol transfer family protein
Gorai.003G117000.1	28	1.45568	0.000770636	AT1G01630		Sec14p-like phosphatidylinositol transfer family protein
Gorai.004G158800.2	10	1.36125	0.000963478	AT1G01650	ATSPPL4,SPPL4	SIGNAL PEPTIDE PEPTIDASE-LIKE 4
Gorai.001G169100.1	28	1.66089	0	AT1G01650	ATSPPL4,SPPL4	SIGNAL PEPTIDE PEPTIDASE-LIKE 4
Gorai.001G169100.2	28	1.39768	0.000213543	AT1G01650	ATSPPL4,SPPL4	SIGNAL PEPTIDE PEPTIDASE-LIKE 4
Gorai.007G099000.1	10	1.58384	0	AT1G01710		Acyl-CoA thioesterase family protein
Gorai.007G099000.1	15	2.16592	0	AT1G01710		Acyl-CoA thioesterase family protein
Gorai.007G099000.1	18	1.87583	0	AT1G01710		Acyl-CoA thioesterase family protein
Gorai.007G099000.1	21	2.13021	0	AT1G01710		Acyl-CoA thioesterase family protein
Gorai.007G099000.1	28	1.35982	0.000223722	AT1G01710		Acyl-CoA thioesterase family protein
Gorai.005G088800.1	10	1.42735	0.000463314	AT1G01720	ANAC002,ATAF1	NAC (No Apical Meristem) domain transcriptional regulator superfamily protein
Gorai.007G098700.1	15	1.51226	0	AT1G01730
Gorai.007G098700.1	21	1.38358	0	AT1G01730
Gorai.007G098700.1	28	2.06873	0.000563041	AT1G01730
Gorai.001G170100.1	15	1.55293	4.47e-05	AT1G01770
Gorai.001G170100.2	15	1.48555	0.000100977	AT1G01770
Gorai.001G170100.3	15	1.55866	9.37e-05	AT1G01770
Gorai.001G170100.4	15	1.60189	0.000141352	AT1G01770
Gorai.001G170100.1	21	1.68032	0.0003481	AT1G01770
Gorai.001G170100.2	21	1.68188	0.000147518	AT1G01770
Gorai.001G170100.3	21	1.70758	0.0003481	AT1G01770
Gorai.004G156400.1	10	1.47043	0.000111869	AT1G01840
Gorai.004G156400.1	15	1.86529	0	AT1G01840
Gorai.008G115400.1	15	2.93308	2.42e-05	AT1G01900	ATSBT1.1,SBTI1.1	subtilase family protein
Gorai.008G115800.1	10	1.81573	0.000111869	AT1G01910		P-loop containing nucleoside triphosphate hydrolases superfamily protein
Gorai.008G115800.1	15	1.45234	0.000123476	AT1G01910		P-loop containing nucleoside triphosphate hydrolases superfamily protein
Gorai.008G115800.1	18	2.51475	0	AT1G01910		P-loop containing nucleoside triphosphate hydrolases superfamily protein
Gorai.008G115800.1	21	2.08613	0.000294628	AT1G01910		P-loop containing nucleoside triphosphate hydrolases superfamily protein
Gorai.008G115800.1	28	1.58106	0.000648306	AT1G01910		P-loop containing nucleoside triphosphate hydrolases superfamily protein
Gorai.004G160500.1	10	1.83871	0.00037627	AT1G01940		Cyclophilin-like peptidyl-prolyl cis-trans isomerase family protein
Gorai.004G160500.2	10	1.69195	0.00037627	AT1G01940		Cyclophilin-like peptidyl-prolyl cis-trans isomerase family protein
Gorai.004G160500.3	10	2.04287	0.000111869	AT1G01940		Cyclophilin-like peptidyl-prolyl cis-trans isomerase family protein
Gorai.004G160500.1	15	1.71029	0.000130985	AT1G01940		Cyclophilin-like peptidyl-prolyl cis-trans isomerase family protein
Gorai.004G160500.2	15	1.6135	4.47e-05	AT1G01940		Cyclophilin-like peptidyl-prolyl cis-trans isomerase family protein
Gorai.004G160500.3	15	1.44517	0.000736049	AT1G01940		Cyclophilin-like peptidyl-prolyl cis-trans isomerase family protein
Gorai.004G160500.1	18	1.82327	0.000651499	AT1G01940		Cyclophilin-like peptidyl-prolyl cis-trans isomerase family protein
Gorai.004G160500.1	21	2.04442	0	AT1G01940		Cyclophilin-like peptidyl-prolyl cis-trans isomerase family protein
Gorai.004G160500.2	21	1.95487	0.000294628	AT1G01940		Cyclophilin-like peptidyl-prolyl cis-trans isomerase family protein
Gorai.004G160500.3	21	2.31937	0.000172179	AT1G01940		Cyclophilin-like peptidyl-prolyl cis-trans isomerase family protein
Gorai.004G041300.1	10	1.3503	0.000431463	AT1G01950	ARK2	armadillo repeat kinesin 2
Gorai.004G041300.2	10	1.40649	0.000259699	AT1G01950	ARK2	armadillo repeat kinesin 2
Gorai.004G041300.1	15	1.52955	9.37e-05	AT1G01950	ARK2	armadillo repeat kinesin 2
Gorai.004G041300.2	15	1.40446	0.000336602	AT1G01950	ARK2	armadillo repeat kinesin 2
Gorai.007G091900.1	15	1.32531	4.47e-05	AT1G01950	ARK2	armadillo repeat kinesin 2
Gorai.007G091900.1	18	1.28464	0.00076569	AT1G01950	ARK2	armadillo repeat kinesin 2
Gorai.007G091900.2	18	1.31583	0.000384522	AT1G01950	ARK2	armadillo repeat kinesin 2
Gorai.007G091900.1	28	1.40998	0.000452298	AT1G01950	ARK2	armadillo repeat kinesin 2
Gorai.004G161800.2	15	1.31572	0.000803465	AT1G02010	SEC1A	secretory 1A
Gorai.008G106600.1	28	1.70075	0	AT1G02040		C2H2-type zinc finger family protein
Gorai.001G176000.1	10	1.6862	0.000111869	AT1G02065	SPL8	squamosa promoter binding protein-like 8
Gorai.001G176000.2	10	1.77898	0.000431463	AT1G02065	SPL8	squamosa promoter binding protein-like 8
Gorai.001G176000.3	10	1.8464	0.000111869	AT1G02065	SPL8	squamosa promoter binding protein-like 8
Gorai.001G176000.4	10	1.54364	0.000566123	AT1G02065	SPL8	squamosa promoter binding protein-like 8
Gorai.001G176000.5	10	1.74965	0.000177367	AT1G02065	SPL8	squamosa promoter binding protein-like 8
Gorai.009G231700.1	28	9.0882	0	AT1G02070
Gorai.007G085900.1	10	1.25798	0.000154417	AT1G02090	ATCSN7,COP15,CSN7,FUS5	Proteasome component (PCI) domain protein
Gorai.007G085900.1	15	1.3515	0.000123476	AT1G02090	ATCSN7,COP15,CSN7,FUS5	Proteasome component (PCI) domain protein
Gorai.007G085900.2	15	1.21726	0.000366366	AT1G02090	ATCSN7,COP15,CSN7,FUS5	Proteasome component (PCI) domain protein
Gorai.007G085900.1	18	1.30592	0.0004824	AT1G02090	ATCSN7,COP15,CSN7,FUS5	Proteasome component (PCI) domain protein
Gorai.007G085900.1	21	1.40654	0.000456871	AT1G02090	ATCSN7,COP15,CSN7,FUS5	Proteasome component (PCI) domain protein
Gorai.007G085900.2	21	1.27503	0.000660811	AT1G02090	ATCSN7,COP15,CSN7,FUS5	Proteasome component (PCI) domain protein
Gorai.007G085900.3	15	1.42733	4.47e-05	AT1G02090	ATCSN7,COP15,CSN7,FUS5	Proteasome component (PCI) domain protein
Gorai.007G085900.4	10	1.25409	0.000498116	AT1G02090	ATCSN7,COP15,CSN7,FUS5	Proteasome component (PCI) domain protein
Gorai.007G085900.4	15	1.51024	9.37e-05	AT1G02090	ATCSN7,COP15,CSN7,FUS5	Proteasome component (PCI) domain protein
Gorai.007G085900.4	21	1.33053	0.000249562	AT1G02090	ATCSN7,COP15,CSN7,FUS5	Proteasome component (PCI) domain protein
Gorai.004G166100.2	18	1.34024	4.7e-05	AT1G02120	VAD1	GRAM domain family protein
Gorai.004G166100.3	18	1.27062	0.000319059	AT1G02120	VAD1	GRAM domain family protein
Gorai.004G166100.4	18	1.34741	0	AT1G02120	VAD1	GRAM domain family protein
Gorai.004G166100.5	18	1.30301	0.000119101	AT1G02120	VAD1	GRAM domain family protein
Gorai.004G166100.7	18	1.31235	0.000602133	AT1G02120	VAD1	GRAM domain family protein
Gorai.004G166100.1	28	2.46935	0	AT1G02120	VAD1	GRAM domain family protein
Gorai.004G166100.2	28	3.40959	0	AT1G02120	VAD1	GRAM domain family protein
Gorai.004G166100.3	28	3.1576	0	AT1G02120	VAD1	GRAM domain family protein
Gorai.004G166100.4	28	3.17866	0	AT1G02120	VAD1	GRAM domain family protein
Gorai.004G166100.5	28	3.47306	0	AT1G02120	VAD1	GRAM domain family protein
Gorai.004G166100.6	28	2.22857	0	AT1G02120	VAD1	GRAM domain family protein
Gorai.004G166100.7	28	2.57576	0	AT1G02120	VAD1	GRAM domain family protein
Gorai.004G194200.1	10	2.07434	0	AT1G02130	ARA-5,ARA5,ATRAB1B,ATRABD2A,RA-5,RABD2A	RAS 5
Gorai.004G069400.3	10	1.88632	0.000111869	AT1G02150		Tetratricopeptide repeat (TPR)-like superfamily protein
Gorai.004G069400.3	21	1.53925	0.000474918	AT1G02150		Tetratricopeptide repeat (TPR)-like superfamily protein
Gorai.010G096500.1	10	1.66343	0.000111869	AT1G02180		ferredoxin-related
Gorai.010G096500.2	10	1.67621	0.000111869	AT1G02180		ferredoxin-related
Gorai.010G096500.1	18	1.79108	0.000468426	AT1G02180		ferredoxin-related
Gorai.010G096500.2	18	1.96159	0.000412895	AT1G02180		ferredoxin-related
Gorai.010G096500.1	28	1.4846	0	AT1G02180		ferredoxin-related
Gorai.010G096500.2	28	1.55644	0	AT1G02180		ferredoxin-related
Gorai.012G081500.1	10	1.8252	0	AT1G02205	CER1	Fatty acid hydroxylase superfamily
Gorai.012G081500.2	10	2.02044	0	AT1G02205	CER1	Fatty acid hydroxylase superfamily
Gorai.012G081500.3	10	1.88285	0	AT1G02205	CER1	Fatty acid hydroxylase superfamily
Gorai.012G081600.2	10	1.71496	0	AT1G02205	CER1	Fatty acid hydroxylase superfamily
Gorai.012G081600.3	10	1.97556	0	AT1G02205	CER1	Fatty acid hydroxylase superfamily
Gorai.012G081600.4	10	1.58727	0	AT1G02205	CER1	Fatty acid hydroxylase superfamily
Gorai.012G081600.7	10	1.80803	0	AT1G02205	CER1	Fatty acid hydroxylase superfamily
Gorai.012G081500.1	15	4.40464	0	AT1G02205	CER1	Fatty acid hydroxylase superfamily
Gorai.012G081500.2	15	5.09554	0	AT1G02205	CER1	Fatty acid hydroxylase superfamily
Gorai.012G081500.3	15	4.32985	0	AT1G02205	CER1	Fatty acid hydroxylase superfamily
Gorai.012G081600.2	15	1.43557	0.000175018	AT1G02205	CER1	Fatty acid hydroxylase superfamily
Gorai.012G081600.3	15	1.6933	4.47e-05	AT1G02205	CER1	Fatty acid hydroxylase superfamily
Gorai.012G081600.7	15	1.51916	0.000203171	AT1G02205	CER1	Fatty acid hydroxylase superfamily
Gorai.001G122000.1	18	25.3485	0	AT1G02205	CER1	Fatty acid hydroxylase superfamily
Gorai.001G122000.1	21	24.9887	4.68e-05	AT1G02205	CER1	Fatty acid hydroxylase superfamily
Gorai.012G081500.1	21	3.97621	0.000249562	AT1G02205	CER1	Fatty acid hydroxylase superfamily
Gorai.012G081500.2	21	4.30564	0.000267218	AT1G02205	CER1	Fatty acid hydroxylase superfamily
Gorai.012G081500.3	21	3.9296	0.000190331	AT1G02205	CER1	Fatty acid hydroxylase superfamily
Gorai.012G081500.1	28	2.035	9e-05	AT1G02205	CER1	Fatty acid hydroxylase superfamily
Gorai.012G081500.2	28	2.0634	0	AT1G02205	CER1	Fatty acid hydroxylase superfamily
Gorai.012G081500.3	28	2.07729	5.58e-05	AT1G02205	CER1	Fatty acid hydroxylase superfamily
Gorai.012G081600.2	28	2.13351	9e-05	AT1G02205	CER1	Fatty acid hydroxylase superfamily
Gorai.012G081600.3	28	2.12291	0	AT1G02205	CER1	Fatty acid hydroxylase superfamily
Gorai.012G081600.4	28	2.12485	5.58e-05	AT1G02205	CER1	Fatty acid hydroxylase superfamily
Gorai.012G081600.7	28	2.06882	5.58e-05	AT1G02205	CER1	Fatty acid hydroxylase superfamily
Gorai.012G081600.1	10	1.66147	0	AT1G02205	CER1	Fatty acid hydroxylase superfamily
Gorai.012G081600.5	10	1.4607	0	AT1G02205	CER1	Fatty acid hydroxylase superfamily
Gorai.012G081600.6	10	1.59496	0	AT1G02205	CER1	Fatty acid hydroxylase superfamily
Gorai.012G081600.1	15	1.28667	0.000803465	AT1G02205	CER1	Fatty acid hydroxylase superfamily
Gorai.012G081600.1	28	2.01364	9e-05	AT1G02205	CER1	Fatty acid hydroxylase superfamily
Gorai.012G081600.5	28	2.11485	5.58e-05	AT1G02205	CER1	Fatty acid hydroxylase superfamily
Gorai.012G081600.6	28	2.03417	9e-05	AT1G02205	CER1	Fatty acid hydroxylase superfamily
Gorai.007G011600.1	15	1.38966	4.47e-05	AT1G02260		Divalent ion symporter
Gorai.007G011600.2	15	1.40977	0.000123476	AT1G02260		Divalent ion symporter
Gorai.007G114900.5	10	1.15659	0.000628587	AT1G02280	ATTOC33,PPI1,TOC33	translocon at the outer envelope membrane of chloroplasts 33
Gorai.004G148400.2	15	1.23885	8.41e-05	AT1G02280	ATTOC33,PPI1,TOC33	translocon at the outer envelope membrane of chloroplasts 33
Gorai.007G114900.1	15	1.2928	9.37e-05	AT1G02280	ATTOC33,PPI1,TOC33	translocon at the outer envelope membrane of chloroplasts 33
Gorai.007G114900.2	15	1.28036	0.000113103	AT1G02280	ATTOC33,PPI1,TOC33	translocon at the outer envelope membrane of chloroplasts 33
Gorai.007G114900.3	15	1.32006	4.47e-05	AT1G02280	ATTOC33,PPI1,TOC33	translocon at the outer envelope membrane of chloroplasts 33
Gorai.007G114900.5	15	1.26675	0.000192931	AT1G02280	ATTOC33,PPI1,TOC33	translocon at the outer envelope membrane of chloroplasts 33
Gorai.007G114900.6	15	1.29736	0.000130985	AT1G02280	ATTOC33,PPI1,TOC33	translocon at the outer envelope membrane of chloroplasts 33
Gorai.007G114900.1	18	1.36373	0.000651499	AT1G02280	ATTOC33,PPI1,TOC33	translocon at the outer envelope membrane of chloroplasts 33
Gorai.007G114900.2	18	1.27382	0.000527114	AT1G02280	ATTOC33,PPI1,TOC33	translocon at the outer envelope membrane of chloroplasts 33
Gorai.007G114900.3	18	1.41751	0.000319059	AT1G02280	ATTOC33,PPI1,TOC33	translocon at the outer envelope membrane of chloroplasts 33
Gorai.007G114900.5	18	1.30069	0.000840087	AT1G02280	ATTOC33,PPI1,TOC33	translocon at the outer envelope membrane of chloroplasts 33
Gorai.007G114900.1	21	1.42203	7.19e-05	AT1G02280	ATTOC33,PPI1,TOC33	translocon at the outer envelope membrane of chloroplasts 33
Gorai.007G114900.2	21	1.40957	4.68e-05	AT1G02280	ATTOC33,PPI1,TOC33	translocon at the outer envelope membrane of chloroplasts 33
Gorai.007G114900.3	21	1.29379	0.000888414	AT1G02280	ATTOC33,PPI1,TOC33	translocon at the outer envelope membrane of chloroplasts 33
Gorai.007G114900.4	21	1.45472	0.000660811	AT1G02280	ATTOC33,PPI1,TOC33	translocon at the outer envelope membrane of chloroplasts 33
Gorai.007G114900.5	21	1.47235	0.000804573	AT1G02280	ATTOC33,PPI1,TOC33	translocon at the outer envelope membrane of chloroplasts 33
Gorai.007G114900.6	21	1.48118	0.000190331	AT1G02280	ATTOC33,PPI1,TOC33	translocon at the outer envelope membrane of chloroplasts 33
Gorai.007G115600.1	10	1.22738	0	AT1G02305		Cysteine proteinases superfamily protein
Gorai.007G115600.1	18	1.28526	0	AT1G02305		Cysteine proteinases superfamily protein
Gorai.007G115600.1	21	1.23505	0.0003481	AT1G02305		Cysteine proteinases superfamily protein
Gorai.007G055400.1	28	1.36882	0	AT1G02305		Cysteine proteinases superfamily protein
Gorai.007G055400.2	28	1.40497	0	AT1G02305		Cysteine proteinases superfamily protein
Gorai.007G115600.1	28	1.21483	0	AT1G02305		Cysteine proteinases superfamily protein
Gorai.007G118800.1	10	1.44558	0	AT1G02330
Gorai.007G118800.1	15	1.57169	0	AT1G02330
Gorai.007G118800.1	18	1.67713	0	AT1G02330
Gorai.007G118800.1	21	1.61448	0	AT1G02330
Gorai.004G144700.1	10	2.96917	0	AT1G02370		Tetratricopeptide repeat (TPR)-like superfamily protein
Gorai.004G144700.1	15	3.17693	0	AT1G02370		Tetratricopeptide repeat (TPR)-like superfamily protein
Gorai.004G144700.1	18	2.65912	4.7e-05	AT1G02370		Tetratricopeptide repeat (TPR)-like superfamily protein
Gorai.004G144700.1	21	3.21078	0	AT1G02370		Tetratricopeptide repeat (TPR)-like superfamily protein
Gorai.007G119900.1	28	1.33059	9e-05	AT1G02475		Polyketide cyclase/dehydrase and lipid transport superfamily protein
Gorai.001G144500.1	10	1.37467	0.000111992	AT1G02560	CLPP5,NCLPP1,NCLPP5	nuclear encoded CLP protease 5
Gorai.001G144500.2	10	1.3284	0.000431463	AT1G02560	CLPP5,NCLPP1,NCLPP5	nuclear encoded CLP protease 5
Gorai.001G144500.3	10	1.55121	0.000463314	AT1G02560	CLPP5,NCLPP1,NCLPP5	nuclear encoded CLP protease 5
Gorai.001G144500.1	15	1.35746	4.47e-05	AT1G02560	CLPP5,NCLPP1,NCLPP5	nuclear encoded CLP protease 5
Gorai.001G144500.2	15	1.32705	0.000113103	AT1G02560	CLPP5,NCLPP1,NCLPP5	nuclear encoded CLP protease 5
Gorai.001G144500.3	15	1.45035	0.000779759	AT1G02560	CLPP5,NCLPP1,NCLPP5	nuclear encoded CLP protease 5
Gorai.008G140600.1	10	5.0844	0	AT1G02640	ATBXL2,BXL2	beta-xylosidase 2
Gorai.001G266700.1	28	1.75655	0.000621454	AT1G02680	TAF13	TBP-associated factor 13
Gorai.007G127500.1	10	3.80407	0	AT1G02816		Protein of unknown function, DUF538
Gorai.008G144400.1	10	1.30889	0.000132008	AT1G02816		Protein of unknown function, DUF538
Gorai.008G144400.1	28	1.54609	0.000121349	AT1G02816		Protein of unknown function, DUF538
Gorai.009G076100.2	15	1.73322	4.47e-05	AT1G02850	BGLU11	beta glucosidase 11
Gorai.009G076100.1	18	1.39191	0.00076569	AT1G02850	BGLU11	beta glucosidase 11
Gorai.009G076100.2	21	1.30639	0.000474918	AT1G02850	BGLU11	beta glucosidase 11
Gorai.004G089300.1	10	1.51832	0.000111869	AT1G02870
Gorai.004G089300.2	10	1.43207	0.000111869	AT1G02870
Gorai.004G089300.1	15	1.43723	4.47e-05	AT1G02870
Gorai.004G089300.2	15	1.41159	4.47e-05	AT1G02870
Gorai.004G089300.2	21	1.23223	7.19e-05	AT1G02870
Gorai.001G059400.6	15	1.25248	9.37e-05	AT1G02890		AAA-type ATPase family protein
Gorai.008G010200.1	18	1.44015	0	AT1G02930	ATGST1,ATGSTF3,ATGSTF6,ERD11,GST1,GSTF6	glutathione S-transferase 6
Gorai.008G010200.1	21	1.11254	0.000456871	AT1G02930	ATGST1,ATGSTF3,ATGSTF6,ERD11,GST1,GSTF6	glutathione S-transferase 6
Gorai.004G141900.1	28	1.74713	5.58e-05	AT1G02930	ATGST1,ATGSTF3,ATGSTF6,ERD11,GST1,GSTF6	glutathione S-transferase 6
Gorai.004G141900.2	28	1.72092	5.58e-05	AT1G02930	ATGST1,ATGSTF3,ATGSTF6,ERD11,GST1,GSTF6	glutathione S-transferase 6
Gorai.008G010200.1	28	1.88549	0.00020262	AT1G02930	ATGST1,ATGSTF3,ATGSTF6,ERD11,GST1,GSTF6	glutathione S-transferase 6
Gorai.004G088600.1	28	1.63431	0.000648306	AT1G02960
Gorai.004G053100.1	15	1.2883	0.000234264	AT1G02990
Gorai.004G053100.1	21	1.19541	0	AT1G02990
Gorai.004G053100.1	28	1.43023	0.000319694	AT1G02990
Gorai.004G086600.1	10	1.97051	0	AT1G03010		Phototropic-responsive NPH3 family protein
Gorai.007G130600.1	10	1.28002	0	AT1G03010		Phototropic-responsive NPH3 family protein
Gorai.007G130600.2	10	1.18037	0.000617774	AT1G03010		Phototropic-responsive NPH3 family protein
Gorai.004G086600.1	15	2.23499	0	AT1G03010		Phototropic-responsive NPH3 family protein
Gorai.008G009400.2	15	4.82254	0	AT1G03010		Phototropic-responsive NPH3 family protein
Gorai.008G009400.3	15	3.63897	0	AT1G03010		Phototropic-responsive NPH3 family protein
Gorai.004G086600.1	21	2.8458	4.68e-05	AT1G03010		Phototropic-responsive NPH3 family protein
Gorai.004G056400.1	15	1.29524	4.47e-05	AT1G03060	SPI	Beige/BEACH domain ;WD domain, G-beta repeat protein
Gorai.004G077400.1	10	2.57638	0	AT1G03070		Bax inhibitor-1 family protein
Gorai.004G077400.1	15	1.47889	0.000631752	AT1G03070		Bax inhibitor-1 family protein
Gorai.004G056000.1	18	1.29344	0.000307735	AT1G03070		Bax inhibitor-1 family protein
Gorai.004G077700.1	15	2.44427	2.42e-05	AT1G03080		kinase interacting (KIP1-like) family protein
Gorai.004G077700.2	15	2.27557	4.47e-05	AT1G03080		kinase interacting (KIP1-like) family protein
Gorai.004G077700.3	15	2.33358	2.42e-05	AT1G03080		kinase interacting (KIP1-like) family protein
Gorai.004G077700.4	15	2.27804	0	AT1G03080		kinase interacting (KIP1-like) family protein
Gorai.004G077700.3	18	1.61469	0.000322059	AT1G03080		kinase interacting (KIP1-like) family protein
Gorai.004G077700.4	18	1.69394	0.000302977	AT1G03080		kinase interacting (KIP1-like) family protein
Gorai.004G077700.1	21	1.94222	9.7e-05	AT1G03080		kinase interacting (KIP1-like) family protein
Gorai.004G077700.2	21	1.84147	0.000172179	AT1G03080		kinase interacting (KIP1-like) family protein
Gorai.004G077700.3	21	2.03303	9.7e-05	AT1G03080		kinase interacting (KIP1-like) family protein
Gorai.004G077700.4	21	2.01723	0.000172179	AT1G03080		kinase interacting (KIP1-like) family protein
Gorai.008G003800.1	10	1.4541	0.000111869	AT1G03110		Transducin/WD40 repeat-like superfamily protein
Gorai.008G003800.1	15	1.67398	2.42e-05	AT1G03110		Transducin/WD40 repeat-like superfamily protein
Gorai.004G079400.1	10	1.25021	0	AT1G03150		Acyl-CoA N-acyltransferases (NAT) superfamily protein
Gorai.007G136500.1	10	1.45102	0.000566123	AT1G03190	ATXPD,UVH6	RAD3-like DNA-binding helicase protein
Gorai.001G093700.1	10	2.19182	0	AT1G03280		Transcription factor TFIIE, alpha subunit
Gorai.007G172700.1	10	1.41786	0	AT1G03280		Transcription factor TFIIE, alpha subunit
Gorai.001G093700.1	15	2.0585	0	AT1G03280		Transcription factor TFIIE, alpha subunit
Gorai.007G172700.1	15	1.27236	4.47e-05	AT1G03280		Transcription factor TFIIE, alpha subunit
Gorai.001G093700.1	18	2.94654	0	AT1G03280		Transcription factor TFIIE, alpha subunit
Gorai.001G093700.1	21	3.29378	0	AT1G03280		Transcription factor TFIIE, alpha subunit
Gorai.007G172700.1	21	1.31867	0.000267218	AT1G03280		Transcription factor TFIIE, alpha subunit
Gorai.001G093700.1	28	2.41484	0	AT1G03280		Transcription factor TFIIE, alpha subunit
Gorai.004G083500.2	10	1.27453	0.000431463	AT1G03330		Small nuclear ribonucleoprotein family protein
Gorai.004G083900.1	10	167.013	0	AT1G03350		BSD domain-containing protein
Gorai.004G083900.1	15	196.064	0	AT1G03350		BSD domain-containing protein
Gorai.004G083900.1	18	449.311	0	AT1G03350		BSD domain-containing protein
Gorai.004G083900.1	21	262.169	0	AT1G03350		BSD domain-containing protein
Gorai.004G083900.1	28	2880.29	0	AT1G03350		BSD domain-containing protein
Gorai.002G150000.1	10	1.60622	0.000111869	AT1G03360	ATRRP4,RRP4	ribosomal RNA processing 4
Gorai.002G150000.2	10	1.60897	0.000259699	AT1G03360	ATRRP4,RRP4	ribosomal RNA processing 4
Gorai.002G150000.1	15	1.4017	8.41e-05	AT1G03360	ATRRP4,RRP4	ribosomal RNA processing 4
Gorai.002G150000.2	15	1.17505	0.000779759	AT1G03360	ATRRP4,RRP4	ribosomal RNA processing 4
Gorai.010G247800.1	28	1.77881	0	AT1G03370		C2 calcium/lipid-binding and GRAM domain containing protein
Gorai.010G247800.2	28	1.64924	0.000319694	AT1G03370		C2 calcium/lipid-binding and GRAM domain containing protein
Gorai.004G062500.1	15	1.19256	0.000100977	AT1G03475	ATCPO-I,HEMF1,LIN2	Coproporphyrinogen III oxidase
Gorai.013G166800.1	10	2.12327	0	AT1G03530	ATNAF1,NAF1	nuclear assembly factor 1
Gorai.013G166800.2	10	2.20414	0	AT1G03530	ATNAF1,NAF1	nuclear assembly factor 1
Gorai.013G166800.1	15	2.62145	0	AT1G03530	ATNAF1,NAF1	nuclear assembly factor 1
Gorai.013G166800.2	15	2.80593	0	AT1G03530	ATNAF1,NAF1	nuclear assembly factor 1
Gorai.013G166800.2	18	1.77596	0.000873372	AT1G03530	ATNAF1,NAF1	nuclear assembly factor 1
Gorai.013G166800.1	21	2.09945	9.7e-05	AT1G03530	ATNAF1,NAF1	nuclear assembly factor 1
Gorai.013G166800.2	21	2.26153	0.000121998	AT1G03530	ATNAF1,NAF1	nuclear assembly factor 1
Gorai.002G019600.1	10	1.42168	0.000111869	AT1G03760		Prefoldin chaperone subunit family protein
Gorai.002G019600.1	18	1.44598	0.00012985	AT1G03760		Prefoldin chaperone subunit family protein
Gorai.008G155300.1	28	1.62858	5.58e-05	AT1G03840	MGP	C2H2 and C2HC zinc fingers superfamily protein
Gorai.008G155400.1	28	1.61777	0	AT1G03870	FLA9	FASCICLIN-like arabinoogalactan 9
Gorai.001G179100.1	15	1.07207	0.000366366	AT1G03900	ATNAP4,NAP4	non-intrinsic ABC protein 4
Gorai.001G179100.2	15	1.19222	0	AT1G03900	ATNAP4,NAP4	non-intrinsic ABC protein 4
Gorai.001G179100.1	18	1.51315	0	AT1G03900	ATNAP4,NAP4	non-intrinsic ABC protein 4
Gorai.001G179100.2	18	1.48801	0	AT1G03900	ATNAP4,NAP4	non-intrinsic ABC protein 4
Gorai.001G179100.1	21	1.3129	0	AT1G03900	ATNAP4,NAP4	non-intrinsic ABC protein 4
Gorai.001G179100.2	21	1.42857	4.68e-05	AT1G03900	ATNAP4,NAP4	non-intrinsic ABC protein 4
Gorai.001G254400.1	21	1.1471	0.00072458	AT1G03900	ATNAP4,NAP4	non-intrinsic ABC protein 4
Gorai.001G179100.1	28	1.36491	5.58e-05	AT1G03900	ATNAP4,NAP4	non-intrinsic ABC protein 4
Gorai.001G179100.2	28	1.3435	0	AT1G03900	ATNAP4,NAP4	non-intrinsic ABC protein 4
Gorai.009G410400.4	10	1.25169	0.000363112	AT1G03910
Gorai.009G410400.6	10	1.29769	0.000774069	AT1G03910
Gorai.009G410400.4	15	1.15704	0.000779759	AT1G03910
Gorai.009G410400.5	15	1.2445	0.000554325	AT1G03910
Gorai.009G410400.4	18	1.17068	0.00076569	AT1G03910
Gorai.009G410400.4	21	1.20855	0.000294628	AT1G03910
Gorai.009G410400.6	21	1.28692	0.000228113	AT1G03910
Gorai.009G410400.7	21	1.31121	0.000267218	AT1G03910
Gorai.003G110400.1	10	1.47136	0.000628587	AT1G03920		Protein kinase family protein
Gorai.003G110400.1	15	1.58463	5.27e-05	AT1G03920		Protein kinase family protein
Gorai.003G110400.1	21	1.28237	0.000987218	AT1G03920		Protein kinase family protein
Gorai.001G180400.2	28	1.76145	0.000766964	AT1G04040		HAD superfamily, subfamily IIIB acid phosphatase
Gorai.007G149600.1	10	1.64831	0.000431463	AT1G04050	SDG13,SUVR1	homolog of SU(var)3-9 1
Gorai.007G149600.2	10	1.67141	0.000512099	AT1G04050	SDG13,SUVR1	homolog of SU(var)3-9 1
Gorai.001G183000.1	10	1.64431	0.000363112	AT1G04150		C2 calcium/lipid-binding plant phosphoribosyltransferase family protein
Gorai.001G183000.1	15	2.90617	0	AT1G04150		C2 calcium/lipid-binding plant phosphoribosyltransferase family protein
Gorai.001G183000.1	21	1.70836	0.000570268	AT1G04150		C2 calcium/lipid-binding plant phosphoribosyltransferase family protein
Gorai.002G028500.1	10	1.17868	0.000498116	AT1G04170	EIF2 GAMMA	eukaryotic translation initiation factor 2 gamma subunit
Gorai.006G076400.1	10	1.28465	0	AT1G04170	EIF2 GAMMA	eukaryotic translation initiation factor 2 gamma subunit
Gorai.006G076400.2	10	1.33386	0	AT1G04170	EIF2 GAMMA	eukaryotic translation initiation factor 2 gamma subunit
Gorai.006G076400.3	10	1.32781	4.07e-05	AT1G04170	EIF2 GAMMA	eukaryotic translation initiation factor 2 gamma subunit
Gorai.006G076500.1	10	1.40534	0	AT1G04170	EIF2 GAMMA	eukaryotic translation initiation factor 2 gamma subunit
Gorai.006G076500.2	10	1.43312	0	AT1G04170	EIF2 GAMMA	eukaryotic translation initiation factor 2 gamma subunit
Gorai.006G076500.3	10	1.39173	4.07e-05	AT1G04170	EIF2 GAMMA	eukaryotic translation initiation factor 2 gamma subunit
Gorai.006G076500.4	10	1.32103	0.000111869	AT1G04170	EIF2 GAMMA	eukaryotic translation initiation factor 2 gamma subunit
Gorai.002G028500.2	15	1.1175	0.000606046	AT1G04170	EIF2 GAMMA	eukaryotic translation initiation factor 2 gamma subunit
Gorai.006G076400.1	15	1.12706	8.41e-05	AT1G04170	EIF2 GAMMA	eukaryotic translation initiation factor 2 gamma subunit
Gorai.006G076400.2	15	1.15714	0.000113103	AT1G04170	EIF2 GAMMA	eukaryotic translation initiation factor 2 gamma subunit
Gorai.006G076400.3	15	1.18658	2.42e-05	AT1G04170	EIF2 GAMMA	eukaryotic translation initiation factor 2 gamma subunit
Gorai.006G076500.2	15	1.17921	0.000130985	AT1G04170	EIF2 GAMMA	eukaryotic translation initiation factor 2 gamma subunit
Gorai.006G076500.3	15	1.13858	0.000580797	AT1G04170	EIF2 GAMMA	eukaryotic translation initiation factor 2 gamma subunit
Gorai.002G028500.2	18	1.29728	0.00035514	AT1G04170	EIF2 GAMMA	eukaryotic translation initiation factor 2 gamma subunit
Gorai.002G028500.3	18	1.22403	0.000840087	AT1G04170	EIF2 GAMMA	eukaryotic translation initiation factor 2 gamma subunit
Gorai.002G028500.1	21	1.27857	0.000147518	AT1G04170	EIF2 GAMMA	eukaryotic translation initiation factor 2 gamma subunit
Gorai.002G028500.2	21	1.29507	0.000267218	AT1G04170	EIF2 GAMMA	eukaryotic translation initiation factor 2 gamma subunit
Gorai.002G028500.3	28	1.20169	0.000341383	AT1G04170	EIF2 GAMMA	eukaryotic translation initiation factor 2 gamma subunit
Gorai.002G024400.2	10	1.12134	0.000920387	AT1G04190		Tetratricopeptide repeat (TPR)-like superfamily protein
Gorai.002G024400.1	15	1.16235	0.000130985	AT1G04190		Tetratricopeptide repeat (TPR)-like superfamily protein
Gorai.002G024400.2	15	1.26659	8.41e-05	AT1G04190		Tetratricopeptide repeat (TPR)-like superfamily protein
Gorai.002G024400.2	21	1.18044	0.00084657	AT1G04190		Tetratricopeptide repeat (TPR)-like superfamily protein
Gorai.006G242500.1	15	1.49056	4.47e-05	AT1G04200
Gorai.006G242500.2	15	1.47127	0.00027604	AT1G04200
Gorai.006G242500.3	15	1.61867	4.47e-05	AT1G04200
Gorai.006G242500.4	15	1.5145	4.47e-05	AT1G04200
Gorai.006G242500.5	15	1.5385	8.41e-05	AT1G04200
Gorai.006G242500.6	15	1.49943	0.000113103	AT1G04200
Gorai.006G242500.1	18	1.45267	0.000302977	AT1G04200
Gorai.006G242500.2	18	1.44095	9.26e-05	AT1G04200
Gorai.006G242500.3	18	1.47556	0.000119101	AT1G04200
Gorai.006G242500.4	18	1.50894	0.000119101	AT1G04200
Gorai.006G242500.5	18	1.51648	9.26e-05	AT1G04200
Gorai.006G242500.6	18	1.41458	0.000329299	AT1G04200
Gorai.006G242500.1	21	1.5468	0	AT1G04200
Gorai.006G242500.2	21	1.58379	0	AT1G04200
Gorai.006G242500.3	21	1.53545	4.68e-05	AT1G04200
Gorai.006G242500.4	21	1.58491	0	AT1G04200
Gorai.006G242500.5	21	1.72145	0	AT1G04200
Gorai.006G242500.6	21	1.63808	0.000221634	AT1G04200
Gorai.006G242500.1	28	1.27761	0.000159847	AT1G04200
Gorai.006G242500.2	28	1.29243	0.000669845	AT1G04200
Gorai.006G242500.3	28	1.32551	0.000727767	AT1G04200
Gorai.006G245000.1	10	1.20621	0.000111869	AT1G04220	KCS2	3-ketoacyl-CoA synthase 2
Gorai.006G245000.2	10	1.28746	0.000111869	AT1G04220	KCS2	3-ketoacyl-CoA synthase 2
Gorai.006G069800.1	15	2.05161	0	AT1G04220	KCS2	3-ketoacyl-CoA synthase 2
Gorai.006G069800.1	18	2.59406	0.000873372	AT1G04220	KCS2	3-ketoacyl-CoA synthase 2
Gorai.006G069800.1	21	2.088	0.0003481	AT1G04220	KCS2	3-ketoacyl-CoA synthase 2
Gorai.005G046800.1	10	1.3003	0.000111869	AT1G04270	RPS15	cytosolic ribosomal protein S15
Gorai.006G246500.1	10	1.59358	0	AT1G04270	RPS15	cytosolic ribosomal protein S15
Gorai.011G171000.1	10	1.23892	0.000431463	AT1G04270	RPS15	cytosolic ribosomal protein S15
Gorai.005G046800.1	15	1.45906	0	AT1G04270	RPS15	cytosolic ribosomal protein S15
Gorai.006G246500.1	15	2.01976	0	AT1G04270	RPS15	cytosolic ribosomal protein S15
Gorai.011G171000.1	15	1.29304	4.47e-05	AT1G04270	RPS15	cytosolic ribosomal protein S15
Gorai.005G046800.1	18	1.23398	0.000105537	AT1G04270	RPS15	cytosolic ribosomal protein S15
Gorai.006G246500.1	18	1.78779	0	AT1G04270	RPS15	cytosolic ribosomal protein S15
Gorai.011G171000.1	18	1.1435	0.0004824	AT1G04270	RPS15	cytosolic ribosomal protein S15
Gorai.005G046800.1	21	1.34877	0	AT1G04270	RPS15	cytosolic ribosomal protein S15
Gorai.006G246500.1	21	1.98908	0	AT1G04270	RPS15	cytosolic ribosomal protein S15
Gorai.011G171000.1	21	1.22222	0.000172179	AT1G04270	RPS15	cytosolic ribosomal protein S15
Gorai.006G246500.1	28	1.69013	0	AT1G04270	RPS15	cytosolic ribosomal protein S15
Gorai.011G171000.1	28	1.22574	0.000621454	AT1G04270	RPS15	cytosolic ribosomal protein S15
Gorai.007G067900.5	10	1.30238	0.000566123	AT1G04290		Thioesterase superfamily protein
Gorai.007G067900.6	10	1.25492	0.000111992	AT1G04290		Thioesterase superfamily protein
Gorai.007G067900.7	10	1.22515	0.000321664	AT1G04290		Thioesterase superfamily protein
Gorai.008G001500.1	10	1.42963	0.000617774	AT1G04290		Thioesterase superfamily protein
Gorai.008G001500.2	10	1.36161	0.000774069	AT1G04290		Thioesterase superfamily protein
Gorai.007G067900.3	15	1.12992	0.000125666	AT1G04290		Thioesterase superfamily protein
Gorai.007G067900.5	15	1.16598	0.000182318	AT1G04290		Thioesterase superfamily protein
Gorai.007G067900.6	15	1.21	9.37e-05	AT1G04290		Thioesterase superfamily protein
Gorai.007G067900.1	18	1.20593	0.000412895	AT1G04290		Thioesterase superfamily protein
Gorai.007G067900.3	18	1.21412	0.000307735	AT1G04290		Thioesterase superfamily protein
Gorai.007G067900.4	18	1.21389	0.000580703	AT1G04290		Thioesterase superfamily protein
Gorai.007G067900.5	18	1.1979	0.00041878	AT1G04290		Thioesterase superfamily protein
Gorai.008G001500.1	18	1.43616	0.000319059	AT1G04290		Thioesterase superfamily protein
Gorai.007G067900.3	21	1.19654	7.19e-05	AT1G04290		Thioesterase superfamily protein
Gorai.007G067900.4	21	1.19966	0.000249562	AT1G04290		Thioesterase superfamily protein
Gorai.007G067900.5	21	1.18617	0.000228113	AT1G04290		Thioesterase superfamily protein
Gorai.007G067900.6	21	1.19691	0	AT1G04290		Thioesterase superfamily protein
Gorai.007G067900.3	28	1.28007	0.000426353	AT1G04290		Thioesterase superfamily protein
Gorai.011G171900.2	10	1.11784	0.000963478	AT1G04300		TRAF-like superfamily protein
Gorai.005G050200.4	10	1.08386	0.000197144	AT1G04410		Lactate/malate dehydrogenase family protein
Gorai.005G050200.4	15	1.44201	0	AT1G04410		Lactate/malate dehydrogenase family protein
Gorai.005G050200.4	18	1.29306	0	AT1G04410		Lactate/malate dehydrogenase family protein
Gorai.005G050200.4	21	1.40278	0	AT1G04410		Lactate/malate dehydrogenase family protein
Gorai.005G050500.1	10	1.13037	0.000111869	AT1G04430		S-adenosyl-L-methionine-dependent methyltransferases superfamily protein
Gorai.005G050500.1	15	1.59044	0	AT1G04430		S-adenosyl-L-methionine-dependent methyltransferases superfamily protein
Gorai.005G050500.1	18	1.28681	0	AT1G04430		S-adenosyl-L-methionine-dependent methyltransferases superfamily protein
Gorai.005G050500.1	21	1.39245	0	AT1G04430		S-adenosyl-L-methionine-dependent methyltransferases superfamily protein
Gorai.005G050500.1	28	1.8236	5.58e-05	AT1G04430		S-adenosyl-L-methionine-dependent methyltransferases superfamily protein
Gorai.011G175000.1	28	1.52385	9e-05	AT1G04430		S-adenosyl-L-methionine-dependent methyltransferases superfamily protein
Gorai.006G251500.1	10	1.1489	0.000708281	AT1G04480		Ribosomal protein L14p/L23e family protein
Gorai.006G251500.1	15	1.08504	0.000141352	AT1G04480		Ribosomal protein L14p/L23e family protein
Gorai.007G149400.1	15	1.37918	0	AT1G04480		Ribosomal protein L14p/L23e family protein
Gorai.006G251500.1	18	1.1023	0	AT1G04480		Ribosomal protein L14p/L23e family protein
Gorai.007G149400.1	18	1.19433	0.000319059	AT1G04480		Ribosomal protein L14p/L23e family protein
Gorai.006G251500.1	21	1.15554	0.000147518	AT1G04480		Ribosomal protein L14p/L23e family protein
Gorai.007G149400.1	21	1.32038	0.000121998	AT1G04480		Ribosomal protein L14p/L23e family protein
Gorai.006G251500.1	28	1.40537	9e-05	AT1G04480		Ribosomal protein L14p/L23e family protein
Gorai.002G026500.1	10	1.56862	0.000111869	AT1G04510	MAC3A	MOS4-associated complex 3A
Gorai.002G026500.2	10	1.51594	0.000111869	AT1G04510	MAC3A	MOS4-associated complex 3A
Gorai.002G026500.3	10	1.67271	0.000111869	AT1G04510	MAC3A	MOS4-associated complex 3A
Gorai.002G026500.4	10	1.42573	0.000154417	AT1G04510	MAC3A	MOS4-associated complex 3A
Gorai.002G026500.5	10	1.59998	0.000111869	AT1G04510	MAC3A	MOS4-associated complex 3A
Gorai.002G026500.6	10	1.56297	0.000177367	AT1G04510	MAC3A	MOS4-associated complex 3A
Gorai.006G251300.1	10	1.27399	0.000512099	AT1G04510	MAC3A	MOS4-associated complex 3A
Gorai.006G251300.2	10	1.28261	0.000197144	AT1G04510	MAC3A	MOS4-associated complex 3A
Gorai.006G251300.3	10	1.29451	0.00024268	AT1G04510	MAC3A	MOS4-associated complex 3A
Gorai.002G026500.1	15	1.39097	0.000164008	AT1G04510	MAC3A	MOS4-associated complex 3A
Gorai.002G026500.2	15	1.28924	0.000941004	AT1G04510	MAC3A	MOS4-associated complex 3A
Gorai.002G026500.3	15	1.47244	0.000113103	AT1G04510	MAC3A	MOS4-associated complex 3A
Gorai.002G026500.4	15	1.35693	0.000243942	AT1G04510	MAC3A	MOS4-associated complex 3A
Gorai.006G251300.1	15	1.26806	4.47e-05	AT1G04510	MAC3A	MOS4-associated complex 3A
Gorai.006G251300.2	15	1.25875	2.42e-05	AT1G04510	MAC3A	MOS4-associated complex 3A
Gorai.006G251300.3	15	1.30055	0	AT1G04510	MAC3A	MOS4-associated complex 3A
Gorai.006G251300.1	21	1.14735	0.00072458	AT1G04510	MAC3A	MOS4-associated complex 3A
Gorai.006G251300.2	21	1.13804	0.000121998	AT1G04510	MAC3A	MOS4-associated complex 3A
Gorai.006G251300.3	21	1.10767	0.000228113	AT1G04510	MAC3A	MOS4-associated complex 3A
Gorai.006G251300.1	28	1.40048	5.58e-05	AT1G04510	MAC3A	MOS4-associated complex 3A
Gorai.006G251300.2	28	1.42203	9e-05	AT1G04510	MAC3A	MOS4-associated complex 3A
Gorai.006G251300.3	28	1.49394	0.000213543	AT1G04510	MAC3A	MOS4-associated complex 3A
Gorai.011G179800.1	10	7.11902	0	AT1G04530		Tetratricopeptide repeat (TPR)-like superfamily protein
Gorai.011G179800.2	10	6.49368	0	AT1G04530		Tetratricopeptide repeat (TPR)-like superfamily protein
Gorai.011G179800.3	10	6.93836	0	AT1G04530		Tetratricopeptide repeat (TPR)-like superfamily protein
Gorai.011G179800.4	10	7.79615	0	AT1G04530		Tetratricopeptide repeat (TPR)-like superfamily protein
Gorai.011G179800.1	15	7.51081	0	AT1G04530		Tetratricopeptide repeat (TPR)-like superfamily protein
Gorai.011G179800.4	15	5.67347	0	AT1G04530		Tetratricopeptide repeat (TPR)-like superfamily protein
Gorai.011G179800.1	18	5.10401	0	AT1G04530		Tetratricopeptide repeat (TPR)-like superfamily protein
Gorai.011G179800.2	18	5.40824	4.7e-05	AT1G04530		Tetratricopeptide repeat (TPR)-like superfamily protein
Gorai.011G179800.3	18	5.4088	0	AT1G04530		Tetratricopeptide repeat (TPR)-like superfamily protein
Gorai.011G179800.4	18	5.79101	0	AT1G04530		Tetratricopeptide repeat (TPR)-like superfamily protein
Gorai.011G179800.1	21	3.8217	7.19e-05	AT1G04530		Tetratricopeptide repeat (TPR)-like superfamily protein
Gorai.011G179800.2	21	3.64837	0.000267218	AT1G04530		Tetratricopeptide repeat (TPR)-like superfamily protein
Gorai.011G179800.3	21	4.12388	0.000172179	AT1G04530		Tetratricopeptide repeat (TPR)-like superfamily protein
Gorai.011G179800.4	21	4.04643	0.000172179	AT1G04530		Tetratricopeptide repeat (TPR)-like superfamily protein
Gorai.006G254700.1	10	2.51594	0	AT1G04555
Gorai.006G254700.2	10	1.94537	0	AT1G04555
Gorai.006G254700.1	15	2.72232	0	AT1G04555
Gorai.006G254700.2	15	2.46203	0	AT1G04555
Gorai.006G254700.1	18	2.86851	0	AT1G04555
Gorai.006G254700.2	18	2.7697	0	AT1G04555
Gorai.006G254700.1	21	2.98662	0	AT1G04555
Gorai.006G254700.2	21	2.53	0	AT1G04555
Gorai.006G254700.1	28	3.07431	0	AT1G04555
Gorai.006G254700.2	28	2.96436	0	AT1G04555
Gorai.001G114700.1	10	1.33882	0.000363112	AT1G04635	EMB1687	ribonuclease P family protein / Rpp14 family protein
Gorai.001G114700.1	15	1.44407	0.000243942	AT1G04635	EMB1687	ribonuclease P family protein / Rpp14 family protein
Gorai.001G114700.1	18	1.6219	7.62e-05	AT1G04635	EMB1687	ribonuclease P family protein / Rpp14 family protein
Gorai.001G114700.1	21	1.52726	0.000474918	AT1G04635	EMB1687	ribonuclease P family protein / Rpp14 family protein
Gorai.001G114700.1	28	1.96158	5.58e-05	AT1G04635	EMB1687	ribonuclease P family protein / Rpp14 family protein
Gorai.006G055600.1	15	1.44057	0.000192931	AT1G04650
Gorai.006G055600.2	15	1.42	0.00027604	AT1G04650
Gorai.006G055600.1	18	2.79157	0	AT1G04650
Gorai.006G055600.2	18	2.48095	0	AT1G04650
Gorai.006G055600.1	21	2.02023	0.000249562	AT1G04650
Gorai.006G055600.2	21	1.69782	0.000294628	AT1G04650
Gorai.006G055600.1	28	7.63831	0	AT1G04650
Gorai.006G055600.2	28	6.22262	0	AT1G04650
Gorai.006G219800.2	18	1.40513	0	AT1G04680		Pectin lyase-like superfamily protein
Gorai.006G219800.2	28	14.8413	0	AT1G04680		Pectin lyase-like superfamily protein
Gorai.011G161900.1	28	30.3334	0	AT1G04680		Pectin lyase-like superfamily protein
Gorai.006G055700.1	18	1.06625	0.000139745	AT1G04690	KAB1,KV-BETA1	potassium channel beta subunit 1
Gorai.006G055700.1	28	1.2227	5.58e-05	AT1G04690	KAB1,KV-BETA1	potassium channel beta subunit 1
Gorai.006G055700.2	28	1.15087	0.000452298	AT1G04690	KAB1,KV-BETA1	potassium channel beta subunit 1
Gorai.006G055700.3	28	1.15395	0.000159847	AT1G04690	KAB1,KV-BETA1	potassium channel beta subunit 1
Gorai.006G055700.5	28	1.18993	0.000452298	AT1G04690	KAB1,KV-BETA1	potassium channel beta subunit 1
Gorai.006G055700.6	28	1.16245	0.00020262	AT1G04690	KAB1,KV-BETA1	potassium channel beta subunit 1
Gorai.004G058500.1	10	1.41057	0	AT1G04760	ATVAMP726,VAMP726	vesicle-associated membrane protein 726
Gorai.004G058500.2	10	1.34794	4.07e-05	AT1G04760	ATVAMP726,VAMP726	vesicle-associated membrane protein 726
Gorai.004G058500.3	10	1.3449	0	AT1G04760	ATVAMP726,VAMP726	vesicle-associated membrane protein 726
Gorai.006G220500.1	10	1.38512	0	AT1G04760	ATVAMP726,VAMP726	vesicle-associated membrane protein 726
Gorai.006G220500.2	10	1.44663	0	AT1G04760	ATVAMP726,VAMP726	vesicle-associated membrane protein 726
Gorai.004G058500.1	15	1.07625	5.27e-05	AT1G04760	ATVAMP726,VAMP726	vesicle-associated membrane protein 726
Gorai.004G058500.3	15	1.07318	0.000125666	AT1G04760	ATVAMP726,VAMP726	vesicle-associated membrane protein 726
Gorai.006G220500.1	15	1.44291	2.42e-05	AT1G04760	ATVAMP726,VAMP726	vesicle-associated membrane protein 726
Gorai.006G220500.2	15	1.45618	0	AT1G04760	ATVAMP726,VAMP726	vesicle-associated membrane protein 726
Gorai.004G058500.1	18	1.21504	9.26e-05	AT1G04760	ATVAMP726,VAMP726	vesicle-associated membrane protein 726
Gorai.004G058500.2	18	1.2023	2.43e-05	AT1G04760	ATVAMP726,VAMP726	vesicle-associated membrane protein 726
Gorai.004G058500.3	18	1.21521	0.000105537	AT1G04760	ATVAMP726,VAMP726	vesicle-associated membrane protein 726
Gorai.006G220500.1	18	1.35813	0	AT1G04760	ATVAMP726,VAMP726	vesicle-associated membrane protein 726
Gorai.006G220500.2	18	1.31226	0	AT1G04760	ATVAMP726,VAMP726	vesicle-associated membrane protein 726
Gorai.007G153200.1	18	1.26258	4.7e-05	AT1G04760	ATVAMP726,VAMP726	vesicle-associated membrane protein 726
Gorai.007G153200.2	18	1.35217	0	AT1G04760	ATVAMP726,VAMP726	vesicle-associated membrane protein 726
Gorai.006G220500.1	21	1.3927	0.000121998	AT1G04760	ATVAMP726,VAMP726	vesicle-associated membrane protein 726
Gorai.006G220500.2	21	1.46821	0	AT1G04760	ATVAMP726,VAMP726	vesicle-associated membrane protein 726
Gorai.004G058500.1	28	1.31881	0.000452298	AT1G04760	ATVAMP726,VAMP726	vesicle-associated membrane protein 726
Gorai.004G058500.2	28	1.36354	9e-05	AT1G04760	ATVAMP726,VAMP726	vesicle-associated membrane protein 726
Gorai.004G058500.3	28	1.35565	0.000319694	AT1G04760	ATVAMP726,VAMP726	vesicle-associated membrane protein 726
Gorai.006G220500.1	28	1.80827	0	AT1G04760	ATVAMP726,VAMP726	vesicle-associated membrane protein 726
Gorai.006G220500.2	28	1.74065	0	AT1G04760	ATVAMP726,VAMP726	vesicle-associated membrane protein 726
Gorai.007G153200.1	28	1.37766	0	AT1G04760	ATVAMP726,VAMP726	vesicle-associated membrane protein 726
Gorai.007G153200.2	28	1.39261	0	AT1G04760	ATVAMP726,VAMP726	vesicle-associated membrane protein 726
Gorai.011G049200.1	28	1.21863	0.000563041	AT1G04760	ATVAMP726,VAMP726	vesicle-associated membrane protein 726
Gorai.011G160800.2	18	1.60365	0.000580703	AT1G04770		Tetratricopeptide repeat (TPR)-like superfamily protein
Gorai.011G160800.3	18	1.77674	0.000740009	AT1G04770		Tetratricopeptide repeat (TPR)-like superfamily protein
Gorai.011G160800.2	21	1.45534	0.000474918	AT1G04770		Tetratricopeptide repeat (TPR)-like superfamily protein
Gorai.011G160800.1	28	1.73573	0.000319694	AT1G04770		Tetratricopeptide repeat (TPR)-like superfamily protein
Gorai.011G160800.2	28	1.84514	0.000121349	AT1G04770		Tetratricopeptide repeat (TPR)-like superfamily protein
Gorai.011G160800.3	28	1.74995	0.00018821	AT1G04770		Tetratricopeptide repeat (TPR)-like superfamily protein
Gorai.006G220100.1	18	1.23193	4.7e-05	AT1G04780		Ankyrin repeat family protein
Gorai.005G035400.1	10	1.24061	0.00024268	AT1G04790		RING/U-box superfamily protein
Gorai.005G035400.1	15	1.30314	0	AT1G04790		RING/U-box superfamily protein
Gorai.005G035400.1	18	1.17414	0.000651499	AT1G04790		RING/U-box superfamily protein
Gorai.005G035400.1	21	1.30097	0.000330491	AT1G04790		RING/U-box superfamily protein
Gorai.005G229600.1	15	1.13653	9.37e-05	AT1G04820	TOR2,TUA4	tubulin alpha-4 chain
Gorai.005G229600.2	15	1.13275	9.37e-05	AT1G04820	TOR2,TUA4	tubulin alpha-4 chain
Gorai.005G229600.1	18	1.43165	0	AT1G04820	TOR2,TUA4	tubulin alpha-4 chain
Gorai.005G229600.2	18	1.43587	0	AT1G04820	TOR2,TUA4	tubulin alpha-4 chain
Gorai.005G229600.1	21	1.31259	0	AT1G04820	TOR2,TUA4	tubulin alpha-4 chain
Gorai.005G229600.2	21	1.3094	0	AT1G04820	TOR2,TUA4	tubulin alpha-4 chain
Gorai.005G229600.1	28	1.41029	9e-05	AT1G04820	TOR2,TUA4	tubulin alpha-4 chain
Gorai.005G229600.2	28	1.3983	0.00020262	AT1G04820	TOR2,TUA4	tubulin alpha-4 chain
Gorai.005G130000.10	10	1.15806	0.000708281	AT1G04850		ubiquitin-associated (UBA)/TS-N domain-containing protein
Gorai.005G130000.2	10	1.26474	0.000111869	AT1G04850		ubiquitin-associated (UBA)/TS-N domain-containing protein
Gorai.005G130000.3	10	1.12288	0.000774069	AT1G04850		ubiquitin-associated (UBA)/TS-N domain-containing protein
Gorai.005G130000.4	10	1.17572	0.000512099	AT1G04850		ubiquitin-associated (UBA)/TS-N domain-containing protein
Gorai.005G130000.6	10	1.13775	0.000708281	AT1G04850		ubiquitin-associated (UBA)/TS-N domain-containing protein
Gorai.005G130000.8	10	1.16476	0.000566123	AT1G04850		ubiquitin-associated (UBA)/TS-N domain-containing protein
Gorai.005G130000.9	10	1.22136	0.000566123	AT1G04850		ubiquitin-associated (UBA)/TS-N domain-containing protein
Gorai.005G130000.1	15	1.19861	0.000392824	AT1G04850		ubiquitin-associated (UBA)/TS-N domain-containing protein
Gorai.005G130000.10	15	1.24386	0.000817123	AT1G04850		ubiquitin-associated (UBA)/TS-N domain-containing protein
Gorai.005G130000.11	15	1.24491	0.000125666	AT1G04850		ubiquitin-associated (UBA)/TS-N domain-containing protein
Gorai.005G130000.12	15	1.22603	0.000736049	AT1G04850		ubiquitin-associated (UBA)/TS-N domain-containing protein
Gorai.005G130000.2	15	1.18295	0.000517019	AT1G04850		ubiquitin-associated (UBA)/TS-N domain-containing protein
Gorai.005G130000.4	15	1.23884	9.37e-05	AT1G04850		ubiquitin-associated (UBA)/TS-N domain-containing protein
Gorai.005G130000.5	15	1.21301	4.47e-05	AT1G04850		ubiquitin-associated (UBA)/TS-N domain-containing protein
Gorai.005G130000.6	15	1.17863	0.000900235	AT1G04850		ubiquitin-associated (UBA)/TS-N domain-containing protein
Gorai.005G130000.7	15	1.18962	0.000427343	AT1G04850		ubiquitin-associated (UBA)/TS-N domain-containing protein
Gorai.005G130000.8	15	1.20273	0.000517019	AT1G04850		ubiquitin-associated (UBA)/TS-N domain-containing protein
Gorai.005G130000.9	15	1.21181	5.27e-05	AT1G04850		ubiquitin-associated (UBA)/TS-N domain-containing protein
Gorai.005G130000.1	18	1.23456	0.000139745	AT1G04850		ubiquitin-associated (UBA)/TS-N domain-containing protein
Gorai.005G130000.10	18	1.23206	0.00041878	AT1G04850		ubiquitin-associated (UBA)/TS-N domain-containing protein
Gorai.005G130000.11	18	1.24649	0.000322059	AT1G04850		ubiquitin-associated (UBA)/TS-N domain-containing protein
Gorai.005G130000.12	18	1.25014	0.000412895	AT1G04850		ubiquitin-associated (UBA)/TS-N domain-containing protein
Gorai.005G130000.13	18	1.22283	0.00041878	AT1G04850		ubiquitin-associated (UBA)/TS-N domain-containing protein
Gorai.005G130000.2	18	1.24145	0.000268935	AT1G04850		ubiquitin-associated (UBA)/TS-N domain-containing protein
Gorai.005G130000.3	18	1.21411	0.000412895	AT1G04850		ubiquitin-associated (UBA)/TS-N domain-containing protein
Gorai.005G130000.4	18	1.27947	7.62e-05	AT1G04850		ubiquitin-associated (UBA)/TS-N domain-containing protein
Gorai.005G130000.5	18	1.26233	5.83e-05	AT1G04850		ubiquitin-associated (UBA)/TS-N domain-containing protein
Gorai.005G130000.6	18	1.29259	0.000105537	AT1G04850		ubiquitin-associated (UBA)/TS-N domain-containing protein
Gorai.005G130000.7	18	1.16158	0.000651499	AT1G04850		ubiquitin-associated (UBA)/TS-N domain-containing protein
Gorai.005G130000.8	18	1.18756	0.000336376	AT1G04850		ubiquitin-associated (UBA)/TS-N domain-containing protein
Gorai.005G130000.9	18	1.23497	0.000998922	AT1G04850		ubiquitin-associated (UBA)/TS-N domain-containing protein
Gorai.005G130000.1	21	1.27656	4.68e-05	AT1G04850		ubiquitin-associated (UBA)/TS-N domain-containing protein
Gorai.005G130000.12	21	1.28043	0.000602	AT1G04850		ubiquitin-associated (UBA)/TS-N domain-containing protein
Gorai.005G130000.13	21	1.29807	0.000172179	AT1G04850		ubiquitin-associated (UBA)/TS-N domain-containing protein
Gorai.005G130000.2	21	1.2385	9.7e-05	AT1G04850		ubiquitin-associated (UBA)/TS-N domain-containing protein
Gorai.005G130000.4	21	1.24604	0.000804573	AT1G04850		ubiquitin-associated (UBA)/TS-N domain-containing protein
Gorai.005G130000.5	21	1.33581	0	AT1G04850		ubiquitin-associated (UBA)/TS-N domain-containing protein
Gorai.005G130000.6	21	1.2976	0.0003481	AT1G04850		ubiquitin-associated (UBA)/TS-N domain-containing protein
Gorai.005G130000.8	21	1.26833	0.00084657	AT1G04850		ubiquitin-associated (UBA)/TS-N domain-containing protein
Gorai.005G130000.8	28	1.26293	0.000702059	AT1G04850		ubiquitin-associated (UBA)/TS-N domain-containing protein
Gorai.009G020400.1	15	1.28092	0.000779759	AT1G04870	ATPRMT10,PRMT10	protein arginine methyltransferase 10
Gorai.011G158900.1	10	1.21983	0.000617774	AT1G04900		Protein of unknown function (DUF185)
Gorai.011G158900.1	15	1.37133	0.000175018	AT1G04900		Protein of unknown function (DUF185)
Gorai.011G213200.3	10	1.24743	0.000628587	AT1G04940	TIC20	translocon at the inner envelope membrane of chloroplasts 20
Gorai.011G213200.3	15	1.17714	0.000123476	AT1G04940	TIC20	translocon at the inner envelope membrane of chloroplasts 20
Gorai.004G174800.1	10	1.74218	0	AT1G04945		HIT-type Zinc finger family protein
Gorai.004G174800.1	15	1.46677	0	AT1G04945		HIT-type Zinc finger family protein
Gorai.004G174800.1	21	1.2114	0.00050655	AT1G04945		HIT-type Zinc finger family protein
Gorai.001G097400.1	10	1.16022	0.000920387	AT1G04950	ATTAF6,TAF6,TAFII59	TATA BOX ASSOCIATED FACTOR II 59
Gorai.001G097400.2	10	1.13412	0.000963478	AT1G04950	ATTAF6,TAF6,TAFII59	TATA BOX ASSOCIATED FACTOR II 59
Gorai.001G097400.1	15	1.13213	0.000803465	AT1G04950	ATTAF6,TAF6,TAFII59	TATA BOX ASSOCIATED FACTOR II 59
Gorai.001G097400.2	15	1.12187	0.000736049	AT1G04950	ATTAF6,TAF6,TAFII59	TATA BOX ASSOCIATED FACTOR II 59
Gorai.001G097400.1	21	1.16077	0.00072458	AT1G04950	ATTAF6,TAF6,TAFII59	TATA BOX ASSOCIATED FACTOR II 59
Gorai.007G169000.1	10	1.23601	0.00037627	AT1G04960		Protein of unknown function (DUF1664)
Gorai.007G169000.3	21	1.26645	0.000987218	AT1G04960		Protein of unknown function (DUF1664)
Gorai.007G169000.7	21	1.22736	0.000911172	AT1G04960		Protein of unknown function (DUF1664)
Gorai.007G169000.6	21	1.3649	7.19e-05	AT1G04960		Protein of unknown function (DUF1664)
Gorai.007G169100.1	28	1.78022	0.000159847	AT1G04970		lipid-binding serum glycoprotein family protein
Gorai.007G169100.2	28	1.63692	0.00018821	AT1G04970		lipid-binding serum glycoprotein family protein
Gorai.007G169100.4	28	1.74229	0.000319694	AT1G04970		lipid-binding serum glycoprotein family protein
Gorai.007G169100.5	28	1.73435	0	AT1G04970		lipid-binding serum glycoprotein family protein
Gorai.007G169100.6	28	1.94575	0.000486902	AT1G04970		lipid-binding serum glycoprotein family protein
Gorai.001G195100.1	10	1.27626	4.07e-05	AT1G04980	ATPDI10,ATPDIL2-2,PDI10,PDIL2-2	PDI-like 2-2
Gorai.001G195100.2	10	1.20694	0.000111869	AT1G04980	ATPDI10,ATPDIL2-2,PDI10,PDIL2-2	PDI-like 2-2
Gorai.001G195100.3	10	1.21005	0.000111869	AT1G04980	ATPDI10,ATPDIL2-2,PDI10,PDIL2-2	PDI-like 2-2
Gorai.001G195100.4	10	1.26033	4.07e-05	AT1G04980	ATPDI10,ATPDIL2-2,PDI10,PDIL2-2	PDI-like 2-2
Gorai.001G195100.5	10	1.24086	0.000177367	AT1G04980	ATPDI10,ATPDIL2-2,PDI10,PDIL2-2	PDI-like 2-2
Gorai.001G195100.6	10	1.28739	0	AT1G04980	ATPDI10,ATPDIL2-2,PDI10,PDIL2-2	PDI-like 2-2
Gorai.007G169700.1	10	1.53527	0	AT1G04980	ATPDI10,ATPDIL2-2,PDI10,PDIL2-2	PDI-like 2-2
Gorai.007G169700.2	10	1.54995	0	AT1G04980	ATPDI10,ATPDIL2-2,PDI10,PDIL2-2	PDI-like 2-2
Gorai.001G195100.1	15	1.40766	0	AT1G04980	ATPDI10,ATPDIL2-2,PDI10,PDIL2-2	PDI-like 2-2
Gorai.001G195100.2	15	1.38508	0	AT1G04980	ATPDI10,ATPDIL2-2,PDI10,PDIL2-2	PDI-like 2-2
Gorai.001G195100.3	15	1.37755	0	AT1G04980	ATPDI10,ATPDIL2-2,PDI10,PDIL2-2	PDI-like 2-2
Gorai.001G195100.4	15	1.3897	0	AT1G04980	ATPDI10,ATPDIL2-2,PDI10,PDIL2-2	PDI-like 2-2
Gorai.001G195100.5	15	1.33402	4.47e-05	AT1G04980	ATPDI10,ATPDIL2-2,PDI10,PDIL2-2	PDI-like 2-2
Gorai.001G195100.6	15	1.37559	2.42e-05	AT1G04980	ATPDI10,ATPDIL2-2,PDI10,PDIL2-2	PDI-like 2-2
Gorai.007G169700.1	15	1.4865	0	AT1G04980	ATPDI10,ATPDIL2-2,PDI10,PDIL2-2	PDI-like 2-2
Gorai.007G169700.2	15	1.44965	0	AT1G04980	ATPDI10,ATPDIL2-2,PDI10,PDIL2-2	PDI-like 2-2
Gorai.001G195100.1	18	1.39398	0	AT1G04980	ATPDI10,ATPDIL2-2,PDI10,PDIL2-2	PDI-like 2-2
Gorai.001G195100.2	18	1.40553	4.7e-05	AT1G04980	ATPDI10,ATPDIL2-2,PDI10,PDIL2-2	PDI-like 2-2
Gorai.001G195100.3	18	1.33588	4.7e-05	AT1G04980	ATPDI10,ATPDIL2-2,PDI10,PDIL2-2	PDI-like 2-2
Gorai.001G195100.4	18	1.37437	4.7e-05	AT1G04980	ATPDI10,ATPDIL2-2,PDI10,PDIL2-2	PDI-like 2-2
Gorai.001G195100.5	18	1.28086	0.000139745	AT1G04980	ATPDI10,ATPDIL2-2,PDI10,PDIL2-2	PDI-like 2-2
Gorai.001G195100.6	18	1.28495	0.000218636	AT1G04980	ATPDI10,ATPDIL2-2,PDI10,PDIL2-2	PDI-like 2-2
Gorai.007G169700.1	18	1.36431	0	AT1G04980	ATPDI10,ATPDIL2-2,PDI10,PDIL2-2	PDI-like 2-2
Gorai.007G169700.2	18	1.36084	0	AT1G04980	ATPDI10,ATPDIL2-2,PDI10,PDIL2-2	PDI-like 2-2
Gorai.001G195100.1	21	1.48134	0	AT1G04980	ATPDI10,ATPDIL2-2,PDI10,PDIL2-2	PDI-like 2-2
Gorai.001G195100.2	21	1.56505	0	AT1G04980	ATPDI10,ATPDIL2-2,PDI10,PDIL2-2	PDI-like 2-2
Gorai.001G195100.3	21	1.50815	0	AT1G04980	ATPDI10,ATPDIL2-2,PDI10,PDIL2-2	PDI-like 2-2
Gorai.001G195100.4	21	1.42828	0.000228113	AT1G04980	ATPDI10,ATPDIL2-2,PDI10,PDIL2-2	PDI-like 2-2
Gorai.001G195100.5	21	1.47262	0	AT1G04980	ATPDI10,ATPDIL2-2,PDI10,PDIL2-2	PDI-like 2-2
Gorai.001G195100.6	21	1.47169	4.68e-05	AT1G04980	ATPDI10,ATPDIL2-2,PDI10,PDIL2-2	PDI-like 2-2
Gorai.007G169700.1	21	1.66179	0	AT1G04980	ATPDI10,ATPDIL2-2,PDI10,PDIL2-2	PDI-like 2-2
Gorai.007G169700.2	21	1.61122	0	AT1G04980	ATPDI10,ATPDIL2-2,PDI10,PDIL2-2	PDI-like 2-2
Gorai.001G195500.2	10	1.4047	0.000363112	AT1G04985
Gorai.001G195500.3	10	1.25059	0.000708281	AT1G04985
Gorai.001G195500.3	21	1.26029	0.000888414	AT1G04985
Gorai.001G097100.1	10	1.18159	0	AT1G04990		Zinc finger C-x8-C-x5-C-x3-H type family protein
Gorai.001G097100.1	15	1.33209	0	AT1G04990		Zinc finger C-x8-C-x5-C-x3-H type family protein
Gorai.001G195600.1	15	1.17629	0.000489223	AT1G04990		Zinc finger C-x8-C-x5-C-x3-H type family protein
Gorai.001G195600.2	15	1.22394	4.47e-05	AT1G04990		Zinc finger C-x8-C-x5-C-x3-H type family protein
Gorai.001G195600.6	15	1.2208	0.000385478	AT1G04990		Zinc finger C-x8-C-x5-C-x3-H type family protein
Gorai.001G097100.1	18	1.09384	0.000307735	AT1G04990		Zinc finger C-x8-C-x5-C-x3-H type family protein
Gorai.001G195600.1	18	1.24286	0.000139745	AT1G04990		Zinc finger C-x8-C-x5-C-x3-H type family protein
Gorai.001G195600.2	18	1.17275	0.000840087	AT1G04990		Zinc finger C-x8-C-x5-C-x3-H type family protein
Gorai.001G195600.5	18	1.18549	0.000218636	AT1G04990		Zinc finger C-x8-C-x5-C-x3-H type family protein
Gorai.001G097100.1	21	1.27111	0.000267218	AT1G04990		Zinc finger C-x8-C-x5-C-x3-H type family protein
Gorai.001G195600.5	21	1.17425	0.000660811	AT1G04990		Zinc finger C-x8-C-x5-C-x3-H type family protein
Gorai.004G062100.1	15	5.96452	0	AT1G05010	ACO4,EAT1,EFE	ethylene-forming enzyme
Gorai.004G062100.2	15	5.68513	0	AT1G05010	ACO4,EAT1,EFE	ethylene-forming enzyme
Gorai.004G062100.3	15	6.4799	0	AT1G05010	ACO4,EAT1,EFE	ethylene-forming enzyme
Gorai.004G062100.4	15	5.5264	0	AT1G05010	ACO4,EAT1,EFE	ethylene-forming enzyme
Gorai.004G062100.5	15	5.27429	0	AT1G05010	ACO4,EAT1,EFE	ethylene-forming enzyme
Gorai.004G062100.1	18	7.80516	0	AT1G05010	ACO4,EAT1,EFE	ethylene-forming enzyme
Gorai.004G062100.2	18	7.67543	0	AT1G05010	ACO4,EAT1,EFE	ethylene-forming enzyme
Gorai.004G062100.3	18	8.81945	0	AT1G05010	ACO4,EAT1,EFE	ethylene-forming enzyme
Gorai.004G062100.4	18	7.92494	0	AT1G05010	ACO4,EAT1,EFE	ethylene-forming enzyme
Gorai.004G062100.5	18	7.94134	2.43e-05	AT1G05010	ACO4,EAT1,EFE	ethylene-forming enzyme
Gorai.004G062100.1	21	4.62206	0	AT1G05010	ACO4,EAT1,EFE	ethylene-forming enzyme
Gorai.004G062100.2	21	4.40756	0	AT1G05010	ACO4,EAT1,EFE	ethylene-forming enzyme
Gorai.004G062100.3	21	4.79919	0	AT1G05010	ACO4,EAT1,EFE	ethylene-forming enzyme
Gorai.004G062100.4	21	4.55689	0	AT1G05010	ACO4,EAT1,EFE	ethylene-forming enzyme
Gorai.004G062100.5	21	4.58535	0	AT1G05010	ACO4,EAT1,EFE	ethylene-forming enzyme
Gorai.001G196300.1	28	1.64557	0.000708256	AT1G05030		Major facilitator superfamily protein
Gorai.007G171100.1	10	1.34765	0.000628587	AT1G05060
Gorai.001G094500.1	15	1.03256	0.000817123	AT1G05070		Protein of unknown function (DUF1068)
Gorai.001G094500.2	15	1.10831	0.000606046	AT1G05070		Protein of unknown function (DUF1068)
Gorai.001G094500.1	28	1.28042	0.000159847	AT1G05070		Protein of unknown function (DUF1068)
Gorai.001G094500.2	28	1.30954	0.000213543	AT1G05070		Protein of unknown function (DUF1068)
Gorai.002G125100.1	10	1.91379	0	AT1G05150		Calcium-binding tetratricopeptide family protein
Gorai.002G125100.1	15	1.43301	4.47e-05	AT1G05150		Calcium-binding tetratricopeptide family protein
Gorai.002G125100.1	21	1.26541	0.000804573	AT1G05150		Calcium-binding tetratricopeptide family protein
Gorai.010G190900.1	10	1.44809	0.000628587	AT1G05160	ATKAO1,CYP88A3,KAO1	cytochrome P450, family 88, subfamily A, polypeptide 3
Gorai.010G190900.2	10	1.39213	0.000920387	AT1G05160	ATKAO1,CYP88A3,KAO1	cytochrome P450, family 88, subfamily A, polypeptide 3
Gorai.010G190900.2	15	1.31164	0.000941004	AT1G05160	ATKAO1,CYP88A3,KAO1	cytochrome P450, family 88, subfamily A, polypeptide 3
Gorai.009G440200.1	28	1.88666	0	AT1G05170		Galactosyltransferase family protein
Gorai.009G440200.2	28	1.90288	0	AT1G05170		Galactosyltransferase family protein
Gorai.009G440200.3	28	1.8934	0	AT1G05170		Galactosyltransferase family protein
Gorai.009G440200.5	28	1.73422	0	AT1G05170		Galactosyltransferase family protein
Gorai.009G440200.4	28	1.84535	0	AT1G05170		Galactosyltransferase family protein
Gorai.005G149600.1	10	1.3252	0	AT1G05180	AXR1	NAD(P)-binding Rossmann-fold superfamily protein
Gorai.005G149600.2	10	1.31293	0	AT1G05180	AXR1	NAD(P)-binding Rossmann-fold superfamily protein
Gorai.005G149600.1	15	1.47343	2.42e-05	AT1G05180	AXR1	NAD(P)-binding Rossmann-fold superfamily protein
Gorai.005G149600.2	15	1.41358	9.37e-05	AT1G05180	AXR1	NAD(P)-binding Rossmann-fold superfamily protein
Gorai.005G149600.1	18	1.32487	0.000840087	AT1G05180	AXR1	NAD(P)-binding Rossmann-fold superfamily protein
Gorai.005G149600.1	21	1.46543	0.000190331	AT1G05180	AXR1	NAD(P)-binding Rossmann-fold superfamily protein
Gorai.005G149600.2	21	1.46423	0.000279623	AT1G05180	AXR1	NAD(P)-binding Rossmann-fold superfamily protein
Gorai.013G101000.1	10	1.35491	0.000708281	AT1G05190	emb2394	Ribosomal protein L6 family
Gorai.013G101000.1	15	1.319	0.000336602	AT1G05190	emb2394	Ribosomal protein L6 family
Gorai.013G101000.1	21	1.26266	0.0003481	AT1G05190	emb2394	Ribosomal protein L6 family
Gorai.003G051600.1	10	1.26731	0.000628587	AT1G05205
Gorai.003G051600.1	15	1.27685	0	AT1G05205
Gorai.003G051600.1	18	1.23159	0	AT1G05205
Gorai.003G051600.1	21	1.34821	0.000147518	AT1G05205
Gorai.003G051600.1	28	1.28367	0.000979121	AT1G05205
Gorai.013G071000.1	10	1.44871	0	AT1G05270		TraB family protein
Gorai.013G071000.1	15	1.51633	0	AT1G05270		TraB family protein
Gorai.013G071000.1	18	1.33241	4.7e-05	AT1G05270		TraB family protein
Gorai.013G071000.1	21	1.5162	0	AT1G05270		TraB family protein
Gorai.007G173100.1	28	3.96146	0	AT1G05300	ZIP5	zinc transporter 5 precursor
Gorai.008G206300.1	15	1.17457	0.000130985	AT1G05350		NAD(P)-binding Rossmann-fold superfamily protein
Gorai.008G206300.2	15	1.17261	0.00045545	AT1G05350		NAD(P)-binding Rossmann-fold superfamily protein
Gorai.008G206300.3	15	1.12834	0.000427343	AT1G05350		NAD(P)-binding Rossmann-fold superfamily protein
Gorai.008G206300.2	21	1.19358	0.000267218	AT1G05350		NAD(P)-binding Rossmann-fold superfamily protein
Gorai.008G206300.4	21	1.16117	0.000570268	AT1G05350		NAD(P)-binding Rossmann-fold superfamily protein
Gorai.011G169500.2	15	1.27127	0.000489223	AT1G05360
Gorai.002G015200.1	10	2.2426	0	AT1G05460	SDE3	P-loop containing nucleoside triphosphate hydrolases superfamily protein
Gorai.007G286400.1	10	1.25695	0.000628587	AT1G05460	SDE3	P-loop containing nucleoside triphosphate hydrolases superfamily protein
Gorai.007G286400.2	10	1.30941	0.000363112	AT1G05460	SDE3	P-loop containing nucleoside triphosphate hydrolases superfamily protein
Gorai.002G015200.1	15	2.5939	0	AT1G05460	SDE3	P-loop containing nucleoside triphosphate hydrolases superfamily protein
Gorai.002G015200.1	18	2.03815	0.000322059	AT1G05460	SDE3	P-loop containing nucleoside triphosphate hydrolases superfamily protein
Gorai.002G015200.1	21	2.25303	0	AT1G05460	SDE3	P-loop containing nucleoside triphosphate hydrolases superfamily protein
Gorai.002G015200.1	28	2.12769	0	AT1G05460	SDE3	P-loop containing nucleoside triphosphate hydrolases superfamily protein
Gorai.010G060200.1	18	1.61329	0.00041878	AT1G05500	ATSYTE,NTMC2T2.1,NTMC2TYPE2.1,SYT5,SYTE	Calcium-dependent lipid-binding (CaLB domain) family protein
Gorai.010G060200.3	18	1.74659	0.000740009	AT1G05500	ATSYTE,NTMC2T2.1,NTMC2TYPE2.1,SYT5,SYTE	Calcium-dependent lipid-binding (CaLB domain) family protein
Gorai.010G060200.4	18	1.78707	0.000873372	AT1G05500	ATSYTE,NTMC2T2.1,NTMC2TYPE2.1,SYT5,SYTE	Calcium-dependent lipid-binding (CaLB domain) family protein
Gorai.010G060200.1	28	1.54087	0.00020262	AT1G05500	ATSYTE,NTMC2T2.1,NTMC2TYPE2.1,SYT5,SYTE	Calcium-dependent lipid-binding (CaLB domain) family protein
Gorai.010G060200.2	28	1.58747	0	AT1G05500	ATSYTE,NTMC2T2.1,NTMC2TYPE2.1,SYT5,SYTE	Calcium-dependent lipid-binding (CaLB domain) family protein
Gorai.010G060200.3	28	1.53255	0	AT1G05500	ATSYTE,NTMC2T2.1,NTMC2TYPE2.1,SYT5,SYTE	Calcium-dependent lipid-binding (CaLB domain) family protein
Gorai.010G060200.4	28	1.72388	9e-05	AT1G05500	ATSYTE,NTMC2T2.1,NTMC2TYPE2.1,SYT5,SYTE	Calcium-dependent lipid-binding (CaLB domain) family protein
Gorai.010G060200.5	28	1.6058	9e-05	AT1G05500	ATSYTE,NTMC2T2.1,NTMC2TYPE2.1,SYT5,SYTE	Calcium-dependent lipid-binding (CaLB domain) family protein
Gorai.005G128200.1	10	1.29714	0.000111869	AT1G05520		Sec23/Sec24 protein transport family protein
Gorai.005G128200.2	10	1.30384	4.07e-05	AT1G05520		Sec23/Sec24 protein transport family protein
Gorai.005G128200.1	15	1.40933	0	AT1G05520		Sec23/Sec24 protein transport family protein
Gorai.005G128200.2	15	1.40624	2.42e-05	AT1G05520		Sec23/Sec24 protein transport family protein
Gorai.005G128200.3	15	1.52575	8.41e-05	AT1G05520		Sec23/Sec24 protein transport family protein
Gorai.006G225300.1	15	1.14581	0.000175018	AT1G05520		Sec23/Sec24 protein transport family protein
Gorai.006G225300.2	15	1.11792	0.000203171	AT1G05520		Sec23/Sec24 protein transport family protein
Gorai.011G150700.1	15	1.32688	0	AT1G05520		Sec23/Sec24 protein transport family protein
Gorai.005G128200.1	18	1.40176	0.00012985	AT1G05520		Sec23/Sec24 protein transport family protein
Gorai.005G128200.2	18	1.3411	0.000307735	AT1G05520		Sec23/Sec24 protein transport family protein
Gorai.005G128200.3	18	1.32792	0.000307735	AT1G05520		Sec23/Sec24 protein transport family protein
Gorai.006G225300.1	18	1.06637	0.000319059	AT1G05520		Sec23/Sec24 protein transport family protein
Gorai.011G150700.1	18	1.25982	0	AT1G05520		Sec23/Sec24 protein transport family protein
Gorai.005G128200.1	21	1.32694	0	AT1G05520		Sec23/Sec24 protein transport family protein
Gorai.005G128200.2	21	1.24198	0.000267218	AT1G05520		Sec23/Sec24 protein transport family protein
Gorai.005G128200.3	21	1.40488	0	AT1G05520		Sec23/Sec24 protein transport family protein
Gorai.006G225300.1	21	1.12515	0.000888414	AT1G05520		Sec23/Sec24 protein transport family protein
Gorai.011G150700.1	21	1.25802	0	AT1G05520		Sec23/Sec24 protein transport family protein
Gorai.001G226500.1	18	9.5152	0.000119101	AT1G05680	UGT74E2	Uridine diphosphate glycosyltransferase 74E2
Gorai.001G226500.1	21	8.84505	0	AT1G05680	UGT74E2	Uridine diphosphate glycosyltransferase 74E2
Gorai.001G229200.1	10	1.31938	0	AT1G05810	ARA,ARA-1,ATRAB11D,ATRABA5E,RABA5E	RAB GTPase homolog A5E
Gorai.001G229200.2	10	1.29549	0	AT1G05810	ARA,ARA-1,ATRAB11D,ATRABA5E,RABA5E	RAB GTPase homolog A5E
Gorai.005G022300.2	10	1.39169	0.000111869	AT1G05810	ARA,ARA-1,ATRAB11D,ATRABA5E,RABA5E	RAB GTPase homolog A5E
Gorai.005G022300.2	15	1.7163	4.47e-05	AT1G05810	ARA,ARA-1,ATRAB11D,ATRABA5E,RABA5E	RAB GTPase homolog A5E
Gorai.001G229200.1	28	1.85011	0	AT1G05810	ARA,ARA-1,ATRAB11D,ATRABA5E,RABA5E	RAB GTPase homolog A5E
Gorai.001G229200.2	28	1.73929	0.00026638	AT1G05810	ARA,ARA-1,ATRAB11D,ATRABA5E,RABA5E	RAB GTPase homolog A5E
Gorai.011G005100.1	28	1.6588	0	AT1G05850	ATCTL1,CTL1,ELP,ELP1,ERH2,HOT2,POM1	Chitinase family protein
Gorai.005G020400.2	10	1.24931	0.000363112	AT1G05910		cell division cycle protein 48-related / CDC48-related
Gorai.009G351300.1	15	1.23501	0.000878876	AT1G05910		cell division cycle protein 48-related / CDC48-related
Gorai.009G351300.2	15	1.28914	0.00045545	AT1G05910		cell division cycle protein 48-related / CDC48-related
Gorai.006G227200.1	10	2.43061	0	AT1G05950
Gorai.006G227200.2	10	2.54335	0	AT1G05950
Gorai.006G227200.3	10	2.47279	0	AT1G05950
Gorai.006G227200.4	10	2.53262	0	AT1G05950
Gorai.006G227200.5	10	2.5451	0	AT1G05950
Gorai.006G227200.1	15	3.0722	0	AT1G05950
Gorai.006G227200.2	15	2.80956	0	AT1G05950
Gorai.006G227200.3	15	2.73845	0	AT1G05950
Gorai.006G227200.4	15	2.79745	0	AT1G05950
Gorai.006G227200.5	15	2.62535	4.47e-05	AT1G05950
Gorai.006G227200.1	18	2.23208	0.000319059	AT1G05950
Gorai.006G227200.2	18	2.17352	0.000319059	AT1G05950
Gorai.006G227200.3	18	2.28592	0.000307735	AT1G05950
Gorai.006G227200.4	18	2.34745	0.000319059	AT1G05950
Gorai.006G227200.5	18	2.14684	0.000307735	AT1G05950
Gorai.006G227200.1	21	2.42479	4.68e-05	AT1G05950
Gorai.006G227200.2	21	2.48453	4.68e-05	AT1G05950
Gorai.006G227200.3	21	2.34919	4.68e-05	AT1G05950
Gorai.006G227200.4	21	2.49655	0	AT1G05950
Gorai.006G227200.5	21	2.3076	4.68e-05	AT1G05950
Gorai.011G143200.1	10	1.29169	0.00083928	AT1G05960		ARM repeat superfamily protein
Gorai.011G143200.2	10	1.30041	0.000498116	AT1G05960		ARM repeat superfamily protein
Gorai.011G143200.4	10	1.34567	0.000774069	AT1G05960		ARM repeat superfamily protein
Gorai.011G143200.5	10	1.38739	0.000363112	AT1G05960		ARM repeat superfamily protein
Gorai.011G143200.1	15	1.24205	0.000294089	AT1G05960		ARM repeat superfamily protein
Gorai.011G143200.2	15	1.20221	0.000580797	AT1G05960		ARM repeat superfamily protein
Gorai.011G143200.5	15	1.23843	0.000427343	AT1G05960		ARM repeat superfamily protein
Gorai.011G143200.7	15	1.23457	0.00045545	AT1G05960		ARM repeat superfamily protein
Gorai.011G143200.8	15	1.41175	0.000580797	AT1G05960		ARM repeat superfamily protein
Gorai.006G228200.2	28	2.03525	0	AT1G05960		ARM repeat superfamily protein
Gorai.011G143200.9	10	1.21078	0.000512099	AT1G05960		ARM repeat superfamily protein
Gorai.011G140800.1	10	1.18809	0.000920387	AT1G06050		Protein of unknown function (DUF1336)
Gorai.005G015900.1	15	1.62119	6.88e-05	AT1G06070		Basic-leucine zipper (bZIP) transcription factor family protein
Gorai.011G139600.1	10	1.15085	0.00083928	AT1G06130	GLX2-4	glyoxalase 2-4
Gorai.011G139600.4	10	1.16236	0.000678709	AT1G06130	GLX2-4	glyoxalase 2-4
Gorai.011G139600.6	10	1.17331	0.000132008	AT1G06130	GLX2-4	glyoxalase 2-4
Gorai.011G139600.2	10	1.11318	0.00037627	AT1G06130	GLX2-4	glyoxalase 2-4
Gorai.006G229600.1	15	1.2004	0.000175018	AT1G06130	GLX2-4	glyoxalase 2-4
Gorai.006G170800.1	10	1.57378	0.000920387	AT1G06150	EMB1444	basic helix-loop-helix (bHLH) DNA-binding superfamily protein
Gorai.006G170800.2	10	1.57665	0.000774069	AT1G06150	EMB1444	basic helix-loop-helix (bHLH) DNA-binding superfamily protein
Gorai.006G170800.2	15	1.48395	0.000285368	AT1G06150	EMB1444	basic helix-loop-helix (bHLH) DNA-binding superfamily protein
Gorai.004G221100.1	10	1.29805	0	AT1G06190		Rho termination factor
Gorai.007G146600.1	10	3.19936	0	AT1G06190		Rho termination factor
Gorai.007G146600.2	10	3.02357	0	AT1G06190		Rho termination factor
Gorai.004G221100.1	15	1.22975	4.47e-05	AT1G06190		Rho termination factor
Gorai.004G221100.1	21	1.20949	0.000249562	AT1G06190		Rho termination factor
Gorai.007G146600.1	21	2.4249	7.19e-05	AT1G06190		Rho termination factor
Gorai.001G253900.1	10	2.36954	0	AT1G06210		ENTH/VHS/GAT family protein
Gorai.001G253900.2	10	2.09863	0	AT1G06210		ENTH/VHS/GAT family protein
Gorai.001G253900.3	10	2.30994	0	AT1G06210		ENTH/VHS/GAT family protein
Gorai.001G253900.4	10	2.48447	0	AT1G06210		ENTH/VHS/GAT family protein
Gorai.007G146500.1	10	1.79271	0	AT1G06210		ENTH/VHS/GAT family protein
Gorai.007G146500.2	10	1.71215	0.000111992	AT1G06210		ENTH/VHS/GAT family protein
Gorai.001G253900.1	15	1.72467	9.37e-05	AT1G06210		ENTH/VHS/GAT family protein
Gorai.001G253900.2	15	1.50939	4.47e-05	AT1G06210		ENTH/VHS/GAT family protein
Gorai.001G253900.3	15	1.63286	0	AT1G06210		ENTH/VHS/GAT family protein
Gorai.001G253900.4	15	1.65464	4.47e-05	AT1G06210		ENTH/VHS/GAT family protein
Gorai.007G146500.1	15	1.44551	4.47e-05	AT1G06210		ENTH/VHS/GAT family protein
Gorai.007G146500.2	15	1.42408	4.47e-05	AT1G06210		ENTH/VHS/GAT family protein
Gorai.001G253900.1	18	2.03586	0.000302977	AT1G06210		ENTH/VHS/GAT family protein
Gorai.001G253900.2	18	1.66255	0.000218636	AT1G06210		ENTH/VHS/GAT family protein
Gorai.001G253900.3	18	2.03293	0.00035514	AT1G06210		ENTH/VHS/GAT family protein
Gorai.001G253900.4	18	1.93332	0.000307735	AT1G06210		ENTH/VHS/GAT family protein
Gorai.001G253900.1	21	1.89962	0	AT1G06210		ENTH/VHS/GAT family protein
Gorai.001G253900.2	21	1.81552	0.000267218	AT1G06210		ENTH/VHS/GAT family protein
Gorai.001G253900.3	21	1.81263	4.68e-05	AT1G06210		ENTH/VHS/GAT family protein
Gorai.001G253900.4	21	1.73573	0.000172179	AT1G06210		ENTH/VHS/GAT family protein
Gorai.007G146500.1	21	1.23702	0.00084657	AT1G06210		ENTH/VHS/GAT family protein
Gorai.006G112100.1	10	1.34468	0.000678709	AT1G06220	CLO,GFA1,MEE5	Ribosomal protein S5/Elongation factor G/III/V family protein
Gorai.006G112100.2	10	1.34138	0.000363112	AT1G06220	CLO,GFA1,MEE5	Ribosomal protein S5/Elongation factor G/III/V family protein
Gorai.013G194700.1	10	1.99802	0.000111869	AT1G06220	CLO,GFA1,MEE5	Ribosomal protein S5/Elongation factor G/III/V family protein
Gorai.013G257800.1	10	1.93568	0.000111869	AT1G06220	CLO,GFA1,MEE5	Ribosomal protein S5/Elongation factor G/III/V family protein
Gorai.013G257800.2	10	1.8732	0.000111869	AT1G06220	CLO,GFA1,MEE5	Ribosomal protein S5/Elongation factor G/III/V family protein
Gorai.006G112100.1	15	1.42389	0	AT1G06220	CLO,GFA1,MEE5	Ribosomal protein S5/Elongation factor G/III/V family protein
Gorai.006G112100.2	15	1.45648	4.47e-05	AT1G06220	CLO,GFA1,MEE5	Ribosomal protein S5/Elongation factor G/III/V family protein
Gorai.013G194700.1	15	1.67238	9.37e-05	AT1G06220	CLO,GFA1,MEE5	Ribosomal protein S5/Elongation factor G/III/V family protein
Gorai.013G257800.1	15	1.59984	0.000152726	AT1G06220	CLO,GFA1,MEE5	Ribosomal protein S5/Elongation factor G/III/V family protein
Gorai.013G257800.2	15	1.65531	0.000113103	AT1G06220	CLO,GFA1,MEE5	Ribosomal protein S5/Elongation factor G/III/V family protein
Gorai.013G257800.1	21	1.44729	0.000660811	AT1G06220	CLO,GFA1,MEE5	Ribosomal protein S5/Elongation factor G/III/V family protein
Gorai.013G257800.2	21	1.41954	0.000888414	AT1G06220	CLO,GFA1,MEE5	Ribosomal protein S5/Elongation factor G/III/V family protein
Gorai.009G372700.2	15	1.84083	0	AT1G06230	GTE4	global transcription factor group E4
Gorai.009G372700.2	18	2.03747	0	AT1G06230	GTE4	global transcription factor group E4
Gorai.009G372700.2	21	2.09266	0	AT1G06230	GTE4	global transcription factor group E4
Gorai.002G020600.2	10	1.39244	0.000628587	AT1G06290	ACX3,ATACX3	acyl-CoA oxidase 3
Gorai.008G155500.1	28	1.68842	0	AT1G06290	ACX3,ATACX3	acyl-CoA oxidase 3
Gorai.008G155500.2	28	1.73349	0	AT1G06290	ACX3,ATACX3	acyl-CoA oxidase 3
Gorai.013G016200.1	10	1.74455	0	AT1G06340		Plant Tudor-like protein
Gorai.013G016500.1	10	1.4263	0.000111869	AT1G06340		Plant Tudor-like protein
Gorai.013G016200.1	15	1.18418	0.000192931	AT1G06340		Plant Tudor-like protein
Gorai.007G069200.1	15	1.14653	0.000631752	AT1G06470		Nucleotide/sugar transporter family protein
Gorai.007G069200.2	15	1.14078	0.000427343	AT1G06470		Nucleotide/sugar transporter family protein
Gorai.012G040100.1	10	1.34592	0.000321664	AT1G06500
Gorai.002G129000.4	28	1.27097	0.000563041	AT1G06515		Protein of unknown function (DUF3317)
Gorai.008G098200.1	15	1.23133	9.37e-05	AT1G06530		Tropomyosin-related
Gorai.008G098200.2	15	1.27585	9.37e-05	AT1G06530		Tropomyosin-related
Gorai.007G173500.2	10	1.0999	0.000111869	AT1G06550		ATP-dependent caseinolytic (Clp) protease/crotonase family protein
Gorai.007G173500.3	10	1.11794	0.000111869	AT1G06550		ATP-dependent caseinolytic (Clp) protease/crotonase family protein
Gorai.007G173500.4	10	1.10777	0.000463314	AT1G06550		ATP-dependent caseinolytic (Clp) protease/crotonase family protein
Gorai.007G173500.5	10	1.10892	0.000132008	AT1G06550		ATP-dependent caseinolytic (Clp) protease/crotonase family protein
Gorai.007G173500.6	10	1.1369	0.000259699	AT1G06550		ATP-dependent caseinolytic (Clp) protease/crotonase family protein
Gorai.007G173500.1	15	1.33066	4.47e-05	AT1G06550		ATP-dependent caseinolytic (Clp) protease/crotonase family protein
Gorai.007G173500.2	15	1.32869	9.37e-05	AT1G06550		ATP-dependent caseinolytic (Clp) protease/crotonase family protein
Gorai.007G173500.3	15	1.3498	0	AT1G06550		ATP-dependent caseinolytic (Clp) protease/crotonase family protein
Gorai.007G173500.4	15	1.41407	0	AT1G06550		ATP-dependent caseinolytic (Clp) protease/crotonase family protein
Gorai.007G173500.5	15	1.42063	0	AT1G06550		ATP-dependent caseinolytic (Clp) protease/crotonase family protein
Gorai.007G173500.6	15	1.4097	0	AT1G06550		ATP-dependent caseinolytic (Clp) protease/crotonase family protein
Gorai.007G173500.2	21	1.26576	0.000888414	AT1G06550		ATP-dependent caseinolytic (Clp) protease/crotonase family protein
Gorai.007G174900.1	10	1.44722	0.000111869	AT1G06560		NOL1/NOP2/sun family protein
Gorai.007G174900.2	10	1.43354	4.07e-05	AT1G06560		NOL1/NOP2/sun family protein
Gorai.007G174900.1	15	1.42935	0.000152726	AT1G06560		NOL1/NOP2/sun family protein
Gorai.007G174900.2	15	1.36115	0.000294089	AT1G06560		NOL1/NOP2/sun family protein
Gorai.001G092000.1	28	6.74493	0	AT1G06570	HPD,PDS1	phytoene desaturation 1
Gorai.001G092000.2	28	5.97193	0	AT1G06570	HPD,PDS1	phytoene desaturation 1
Gorai.001G092000.3	28	5.93282	0	AT1G06570	HPD,PDS1	phytoene desaturation 1
Gorai.007G175000.1	10	1.73136	0.00024268	AT1G06590
Gorai.007G175000.2	10	1.66737	0	AT1G06590
Gorai.007G175000.4	10	1.82931	0.000177367	AT1G06590
Gorai.007G175000.1	15	1.74576	4.47e-05	AT1G06590
Gorai.007G175000.2	15	1.70162	2.42e-05	AT1G06590
Gorai.007G175000.4	15	1.64552	0.000123476	AT1G06590
Gorai.007G175000.1	21	1.34523	0.000660811	AT1G06590
Gorai.007G175000.2	21	1.48464	9.7e-05	AT1G06590
Gorai.006G071700.1	10	1747.05	0	AT1G06620		2-oxoglutarate (2OG) and Fe(II)-dependent oxygenase superfamily protein
Gorai.006G071700.1	15	451.159	0	AT1G06620		2-oxoglutarate (2OG) and Fe(II)-dependent oxygenase superfamily protein
Gorai.006G071700.1	18	1767.67	0	AT1G06620		2-oxoglutarate (2OG) and Fe(II)-dependent oxygenase superfamily protein
Gorai.006G071700.1	21	767.138	0	AT1G06620		2-oxoglutarate (2OG) and Fe(II)-dependent oxygenase superfamily protein
Gorai.006G071200.1	28	4415.15	0	AT1G06620		2-oxoglutarate (2OG) and Fe(II)-dependent oxygenase superfamily protein
Gorai.006G071700.1	28	11286.7	0	AT1G06620		2-oxoglutarate (2OG) and Fe(II)-dependent oxygenase superfamily protein
Gorai.005G010900.1	10	1.373	0.000111869	AT1G06630		F-box/RNI-like superfamily protein
Gorai.005G010900.1	15	1.35468	9.37e-05	AT1G06630		F-box/RNI-like superfamily protein
Gorai.005G010900.1	21	1.52187	0.000279623	AT1G06630		F-box/RNI-like superfamily protein
Gorai.012G039500.1	15	1.3474	9.37e-05	AT1G06690		NAD(P)-linked oxidoreductase superfamily protein
Gorai.002G153800.1	10	1.2209	0.000678709	AT1G06820	CCR2,CRTISO	carotenoid isomerase
Gorai.002G153800.1	15	1.3314	0.000175018	AT1G06820	CCR2,CRTISO	carotenoid isomerase
Gorai.002G153800.2	15	1.37127	0.000192931	AT1G06820	CCR2,CRTISO	carotenoid isomerase
Gorai.002G153800.1	21	1.4348	0.000249562	AT1G06820	CCR2,CRTISO	carotenoid isomerase
Gorai.002G153800.2	21	1.54812	0.00050655	AT1G06820	CCR2,CRTISO	carotenoid isomerase
Gorai.013G271600.1	10	1.72441	0.00024268	AT1G06840		Leucine-rich repeat protein kinase family protein
Gorai.013G271600.2	10	1.74874	0.000463314	AT1G06840		Leucine-rich repeat protein kinase family protein
Gorai.003G152500.1	10	1.20693	0.000498116	AT1G06900		Insulinase (Peptidase family M16) family protein
Gorai.003G152500.3	10	1.26841	0.000920387	AT1G06900		Insulinase (Peptidase family M16) family protein
Gorai.003G152500.1	15	1.54376	0	AT1G06900		Insulinase (Peptidase family M16) family protein
Gorai.003G152500.2	15	1.56677	0	AT1G06900		Insulinase (Peptidase family M16) family protein
Gorai.003G152500.3	15	1.57488	0	AT1G06900		Insulinase (Peptidase family M16) family protein
Gorai.003G152500.1	18	1.39283	0.00076569	AT1G06900		Insulinase (Peptidase family M16) family protein
Gorai.003G152500.1	21	1.40837	0.000190331	AT1G06900		Insulinase (Peptidase family M16) family protein
Gorai.003G152500.2	21	1.40765	0.000172179	AT1G06900		Insulinase (Peptidase family M16) family protein
Gorai.003G152500.3	21	1.39599	0.00051901	AT1G06900		Insulinase (Peptidase family M16) family protein
Gorai.006G101500.1	10	1.93613	0	AT1G06910	TRFL7	TRF-like 7
Gorai.006G101500.2	10	2.02645	0	AT1G06910	TRFL7	TRF-like 7
Gorai.006G101500.1	15	2.07075	0	AT1G06910	TRFL7	TRF-like 7
Gorai.006G101500.2	15	2.37878	0	AT1G06910	TRFL7	TRF-like 7
Gorai.006G101500.1	18	2.21958	0	AT1G06910	TRFL7	TRF-like 7
Gorai.006G101500.2	18	2.20443	0	AT1G06910	TRFL7	TRF-like 7
Gorai.006G101500.1	21	2.20432	0	AT1G06910	TRFL7	TRF-like 7
Gorai.006G101500.2	21	2.18716	0	AT1G06910	TRFL7	TRF-like 7
Gorai.003G151900.1	10	1.74079	0	AT1G06930
Gorai.003G151500.1	10	1.62377	0	AT1G06950	ATTIC110,TIC110	translocon at the inner envelope membrane of chloroplasts 110
Gorai.003G151500.2	10	1.58904	0.000111869	AT1G06950	ATTIC110,TIC110	translocon at the inner envelope membrane of chloroplasts 110
Gorai.003G151500.3	10	1.60552	0.000111869	AT1G06950	ATTIC110,TIC110	translocon at the inner envelope membrane of chloroplasts 110
Gorai.003G151500.1	15	1.71927	0	AT1G06950	ATTIC110,TIC110	translocon at the inner envelope membrane of chloroplasts 110
Gorai.003G151500.2	15	1.65977	0	AT1G06950	ATTIC110,TIC110	translocon at the inner envelope membrane of chloroplasts 110
Gorai.003G151500.3	15	1.66913	0	AT1G06950	ATTIC110,TIC110	translocon at the inner envelope membrane of chloroplasts 110
Gorai.003G151500.1	18	1.23952	4.7e-05	AT1G06950	ATTIC110,TIC110	translocon at the inner envelope membrane of chloroplasts 110
Gorai.003G151500.2	18	1.21128	0.000150469	AT1G06950	ATTIC110,TIC110	translocon at the inner envelope membrane of chloroplasts 110
Gorai.003G151500.3	18	1.2415	9.26e-05	AT1G06950	ATTIC110,TIC110	translocon at the inner envelope membrane of chloroplasts 110
Gorai.003G151500.1	21	1.41015	0	AT1G06950	ATTIC110,TIC110	translocon at the inner envelope membrane of chloroplasts 110
Gorai.003G151500.2	21	1.42453	0	AT1G06950	ATTIC110,TIC110	translocon at the inner envelope membrane of chloroplasts 110
Gorai.003G151500.3	21	1.37925	0	AT1G06950	ATTIC110,TIC110	translocon at the inner envelope membrane of chloroplasts 110
Gorai.004G234400.1	10	3.96525	0	AT1G06980
Gorai.004G234400.1	18	1.5932	0.000602133	AT1G06980
Gorai.004G234400.1	21	1.20715	0.0003481	AT1G06980
Gorai.004G234400.1	28	7.28396	0	AT1G06980
Gorai.007G154400.1	28	4.59655	0	AT1G06980
Gorai.003G149800.1	28	1.89763	0.000486902	AT1G07020
Gorai.013G077700.3	28	1.20675	0.000296375	AT1G07040
Gorai.013G077700.4	28	1.32816	5.58e-05	AT1G07040
Gorai.011G278900.1	10	1.40457	0.000132008	AT1G07070		Ribosomal protein L35Ae family protein
Gorai.012G074800.2	10	2.08428	0	AT1G07070		Ribosomal protein L35Ae family protein
Gorai.012G074800.3	10	2.20466	0	AT1G07070		Ribosomal protein L35Ae family protein
Gorai.013G020000.1	10	1.28646	0.000774069	AT1G07070		Ribosomal protein L35Ae family protein
Gorai.013G020000.2	10	1.27468	0.000617774	AT1G07070		Ribosomal protein L35Ae family protein
Gorai.011G278900.1	15	1.55473	0	AT1G07070		Ribosomal protein L35Ae family protein
Gorai.012G074800.2	15	2.20418	0	AT1G07070		Ribosomal protein L35Ae family protein
Gorai.012G074800.3	15	2.15749	0	AT1G07070		Ribosomal protein L35Ae family protein
Gorai.013G020000.1	15	1.50222	0	AT1G07070		Ribosomal protein L35Ae family protein
Gorai.013G020000.2	15	1.37611	9.37e-05	AT1G07070		Ribosomal protein L35Ae family protein
Gorai.011G278900.1	18	1.51075	0	AT1G07070		Ribosomal protein L35Ae family protein
Gorai.012G074800.2	18	2.03223	0	AT1G07070		Ribosomal protein L35Ae family protein
Gorai.012G074800.3	18	2.10374	0	AT1G07070		Ribosomal protein L35Ae family protein
Gorai.013G020000.1	18	1.20084	0.000119101	AT1G07070		Ribosomal protein L35Ae family protein
Gorai.011G278900.1	21	1.55699	0	AT1G07070		Ribosomal protein L35Ae family protein
Gorai.012G074800.2	21	2.06857	0	AT1G07070		Ribosomal protein L35Ae family protein
Gorai.012G074800.3	21	2.0382	0	AT1G07070		Ribosomal protein L35Ae family protein
Gorai.011G278900.1	28	1.67174	5.58e-05	AT1G07070		Ribosomal protein L35Ae family protein
Gorai.012G074800.2	28	1.94462	9e-05	AT1G07070		Ribosomal protein L35Ae family protein
Gorai.012G074800.3	28	2.03361	5.58e-05	AT1G07070		Ribosomal protein L35Ae family protein
Gorai.003G149000.1	18	1.07139	0.000319059	AT1G07080		Thioredoxin superfamily protein
Gorai.003G149000.2	18	1.07783	0.000740009	AT1G07080		Thioredoxin superfamily protein
Gorai.003G149000.4	18	1.10843	2.43e-05	AT1G07080		Thioredoxin superfamily protein
Gorai.009G112600.1	10	2.75359	0.000628587	AT1G07090	LSH6	Protein of unknown function (DUF640)
Gorai.003G148800.1	15	3.92907	4.47e-05	AT1G07090	LSH6	Protein of unknown function (DUF640)
Gorai.009G112600.1	15	2.65193	0.00027604	AT1G07090	LSH6	Protein of unknown function (DUF640)
Gorai.009G116700.1	15	1.20668	0.000941004	AT1G07090	LSH6	Protein of unknown function (DUF640)
Gorai.004G233900.1	18	1.56068	0.000319059	AT1G07090	LSH6	Protein of unknown function (DUF640)
Gorai.004G233900.2	18	1.46935	0.00076569	AT1G07090	LSH6	Protein of unknown function (DUF640)
Gorai.003G148800.1	21	2.09506	4.68e-05	AT1G07090	LSH6	Protein of unknown function (DUF640)
Gorai.009G116700.1	28	6.30525	0	AT1G07090	LSH6	Protein of unknown function (DUF640)
Gorai.003G146800.1	10	1.9578	4.07e-05	AT1G07120
Gorai.003G146800.2	10	1.81302	0.000111869	AT1G07120
Gorai.003G146800.3	10	2.11724	0.000111869	AT1G07120
Gorai.003G146800.1	15	1.67976	4.47e-05	AT1G07120
Gorai.003G146800.2	15	1.3979	0.000941004	AT1G07120
Gorai.003G146800.3	15	1.59362	0.000130985	AT1G07120
Gorai.003G146800.3	21	1.78703	0.000660811	AT1G07120
Gorai.001G088200.1	10	1.30423	0.000498116	AT1G07130	ATSTN1,STN1	Nucleic acid-binding, OB-fold-like protein
Gorai.004G232500.4	10	1.1216	0.000628587	AT1G07140	SIRANBP	Pleckstrin homology (PH) domain superfamily protein
Gorai.004G232500.3	15	1.15971	4.47e-05	AT1G07140	SIRANBP	Pleckstrin homology (PH) domain superfamily protein
Gorai.004G232500.4	15	1.15351	4.47e-05	AT1G07140	SIRANBP	Pleckstrin homology (PH) domain superfamily protein
Gorai.004G232500.3	18	1.21698	0	AT1G07140	SIRANBP	Pleckstrin homology (PH) domain superfamily protein
Gorai.004G232500.4	18	1.22458	0	AT1G07140	SIRANBP	Pleckstrin homology (PH) domain superfamily protein
Gorai.004G232500.3	21	1.25641	4.68e-05	AT1G07140	SIRANBP	Pleckstrin homology (PH) domain superfamily protein
Gorai.004G232500.4	21	1.25659	0	AT1G07140	SIRANBP	Pleckstrin homology (PH) domain superfamily protein
Gorai.004G232500.3	28	1.60582	0	AT1G07140	SIRANBP	Pleckstrin homology (PH) domain superfamily protein
Gorai.004G232500.4	28	1.56721	0	AT1G07140	SIRANBP	Pleckstrin homology (PH) domain superfamily protein
Gorai.009G091300.1	10	1.44981	0	AT1G07200		Double Clp-N motif-containing P-loop nucleoside triphosphate hydrolases superfamily protein
Gorai.009G091300.1	15	1.4996	0.000192931	AT1G07200		Double Clp-N motif-containing P-loop nucleoside triphosphate hydrolases superfamily protein
Gorai.013G259900.1	10	1.31024	0.000111869	AT1G07210		Ribosomal protein S18
Gorai.013G259900.2	10	1.25542	0.000431463	AT1G07210		Ribosomal protein S18
Gorai.013G259900.1	15	1.19444	0	AT1G07210		Ribosomal protein S18
Gorai.013G259900.2	15	1.17751	0.000182318	AT1G07210		Ribosomal protein S18
Gorai.013G259900.3	15	1.32064	9.37e-05	AT1G07210		Ribosomal protein S18
Gorai.013G259900.3	21	1.41385	0.000221634	AT1G07210		Ribosomal protein S18
Gorai.013G259900.1	28	1.40714	0.000702059	AT1G07210		Ribosomal protein S18
Gorai.001G116200.1	10	1.37103	0.000111869	AT1G07220		Arabidopsis thaliana protein of unknown function (DUF821)
Gorai.001G116200.1	15	1.31586	0	AT1G07220		Arabidopsis thaliana protein of unknown function (DUF821)
Gorai.003G123700.1	28	1.51048	0.000223722	AT1G07290	GONST2	golgi nucleotide sugar transporter 2
Gorai.003G123700.2	28	1.57563	0.000812222	AT1G07290	GONST2	golgi nucleotide sugar transporter 2
Gorai.003G124100.1	10	27.4899	0	AT1G07300		josephin protein-related
Gorai.003G124100.1	15	2.0037	0.000164008	AT1G07300		josephin protein-related
Gorai.001G115000.1	21	4.53927	0.000279623	AT1G07300		josephin protein-related
Gorai.011G280500.1	10	1.54057	0	AT1G07310		Calcium-dependent lipid-binding (CaLB domain) family protein
Gorai.011G280500.1	15	1.93122	0	AT1G07310		Calcium-dependent lipid-binding (CaLB domain) family protein
Gorai.011G280500.1	18	2.11545	0	AT1G07310		Calcium-dependent lipid-binding (CaLB domain) family protein
Gorai.011G280500.1	21	2.06004	0	AT1G07310		Calcium-dependent lipid-binding (CaLB domain) family protein
Gorai.011G280500.1	28	1.86526	0	AT1G07310		Calcium-dependent lipid-binding (CaLB domain) family protein
Gorai.013G261000.1	15	1.20647	0.00027604	AT1G07350		RNA-binding (RRM/RBD/RNP motifs) family protein
Gorai.003G125000.1	18	1.54172	0.000384522	AT1G07350		RNA-binding (RRM/RBD/RNP motifs) family protein
Gorai.013G261000.1	18	1.90624	0	AT1G07350		RNA-binding (RRM/RBD/RNP motifs) family protein
Gorai.003G031000.1	10	1.26786	0.000617774	AT1G07360		CCCH-type zinc fingerfamily protein with RNA-binding domain
Gorai.003G031000.1	15	1.11931	0.000100977	AT1G07360		CCCH-type zinc fingerfamily protein with RNA-binding domain
Gorai.003G125400.1	28	1.39123	0.00020262	AT1G07380		Neutral/alkaline non-lysosomal ceramidase
Gorai.003G125400.2	28	1.35105	0.00020262	AT1G07380		Neutral/alkaline non-lysosomal ceramidase
Gorai.001G114300.1	10	25.359	4.07e-05	AT1G07400		HSP20-like chaperones superfamily protein
Gorai.003G138100.1	10	1.65124	0.000259699	AT1G07400		HSP20-like chaperones superfamily protein
Gorai.004G006500.1	10	14.1187	0.000566123	AT1G07400		HSP20-like chaperones superfamily protein
Gorai.009G095000.1	10	3.37932	0.000963478	AT1G07400		HSP20-like chaperones superfamily protein
Gorai.009G360700.1	10	21.263	0.000111992	AT1G07400		HSP20-like chaperones superfamily protein
Gorai.001G114300.1	15	4.87668	8.41e-05	AT1G07400		HSP20-like chaperones superfamily protein
Gorai.009G360700.1	15	4.721	9.37e-05	AT1G07400		HSP20-like chaperones superfamily protein
Gorai.001G114300.1	18	44.188	0	AT1G07400		HSP20-like chaperones superfamily protein
Gorai.003G138100.1	18	1.70815	0.000840087	AT1G07400		HSP20-like chaperones superfamily protein
Gorai.004G006500.1	18	9.33353	0.000302977	AT1G07400		HSP20-like chaperones superfamily protein
Gorai.008G150600.1	18	2.25061	0.000443042	AT1G07400		HSP20-like chaperones superfamily protein
Gorai.009G095000.1	18	11.4587	0	AT1G07400		HSP20-like chaperones superfamily protein
Gorai.009G095100.1	18	67.7814	0.00012985	AT1G07400		HSP20-like chaperones superfamily protein
Gorai.009G360700.1	18	36.962	0	AT1G07400		HSP20-like chaperones superfamily protein
Gorai.001G114300.1	21	27.3457	0	AT1G07400		HSP20-like chaperones superfamily protein
Gorai.004G006500.1	21	4.16074	9.7e-05	AT1G07400		HSP20-like chaperones superfamily protein
Gorai.009G095000.1	21	7.30742	0	AT1G07400		HSP20-like chaperones superfamily protein
Gorai.009G095100.1	21	20.2304	4.68e-05	AT1G07400		HSP20-like chaperones superfamily protein
Gorai.009G360700.1	21	14.0317	0	AT1G07400		HSP20-like chaperones superfamily protein
Gorai.001G114300.1	28	10.0405	0	AT1G07400		HSP20-like chaperones superfamily protein
Gorai.009G360700.1	28	18.5816	0	AT1G07400		HSP20-like chaperones superfamily protein
Gorai.004G006300.1	18	1.09389	0.0004824	AT1G07410	ATRAB-A2B,ATRABA2B,RAB-A2B,RABA2b	RAB GTPase homolog A2B
Gorai.004G006300.2	18	1.0504	0.000163012	AT1G07410	ATRAB-A2B,ATRABA2B,RAB-A2B,RABA2b	RAB GTPase homolog A2B
Gorai.004G006300.1	21	1.08465	0.000660811	AT1G07410	ATRAB-A2B,ATRABA2B,RAB-A2B,RABA2b	RAB GTPase homolog A2B
Gorai.013G261900.1	10	1.39146	0.00024268	AT1G07420	ATSMO2,SMO2-1	sterol 4-alpha-methyl-oxidase 2-1
Gorai.013G261900.2	10	1.40498	0.00044766	AT1G07420	ATSMO2,SMO2-1	sterol 4-alpha-methyl-oxidase 2-1
Gorai.013G261900.3	10	1.35195	0.000197144	AT1G07420	ATSMO2,SMO2-1	sterol 4-alpha-methyl-oxidase 2-1
Gorai.013G261900.4	10	1.40608	0.000363112	AT1G07420	ATSMO2,SMO2-1	sterol 4-alpha-methyl-oxidase 2-1
Gorai.013G261900.5	10	1.48696	0.000197144	AT1G07420	ATSMO2,SMO2-1	sterol 4-alpha-methyl-oxidase 2-1
Gorai.013G261900.6	10	1.44588	0.000111869	AT1G07420	ATSMO2,SMO2-1	sterol 4-alpha-methyl-oxidase 2-1
Gorai.013G261900.7	10	1.35432	0.000363112	AT1G07420	ATSMO2,SMO2-1	sterol 4-alpha-methyl-oxidase 2-1
Gorai.003G128800.1	15	1.04711	0.000141352	AT1G07420	ATSMO2,SMO2-1	sterol 4-alpha-methyl-oxidase 2-1
Gorai.003G128800.2	15	1.08808	0.000113103	AT1G07420	ATSMO2,SMO2-1	sterol 4-alpha-methyl-oxidase 2-1
Gorai.013G261900.1	15	1.64243	0	AT1G07420	ATSMO2,SMO2-1	sterol 4-alpha-methyl-oxidase 2-1
Gorai.013G261900.2	15	1.68523	0	AT1G07420	ATSMO2,SMO2-1	sterol 4-alpha-methyl-oxidase 2-1
Gorai.013G261900.3	15	1.62711	0	AT1G07420	ATSMO2,SMO2-1	sterol 4-alpha-methyl-oxidase 2-1
Gorai.013G261900.4	15	1.69588	0	AT1G07420	ATSMO2,SMO2-1	sterol 4-alpha-methyl-oxidase 2-1
Gorai.013G261900.5	15	1.70127	0	AT1G07420	ATSMO2,SMO2-1	sterol 4-alpha-methyl-oxidase 2-1
Gorai.013G261900.6	15	1.63852	0	AT1G07420	ATSMO2,SMO2-1	sterol 4-alpha-methyl-oxidase 2-1
Gorai.013G261900.7	15	1.51908	0	AT1G07420	ATSMO2,SMO2-1	sterol 4-alpha-methyl-oxidase 2-1
Gorai.003G128800.1	18	1.27271	0.000840087	AT1G07420	ATSMO2,SMO2-1	sterol 4-alpha-methyl-oxidase 2-1
Gorai.003G128800.2	18	1.27225	0.000840087	AT1G07420	ATSMO2,SMO2-1	sterol 4-alpha-methyl-oxidase 2-1
Gorai.013G261900.1	18	1.63922	0	AT1G07420	ATSMO2,SMO2-1	sterol 4-alpha-methyl-oxidase 2-1
Gorai.013G261900.2	18	1.58483	4.7e-05	AT1G07420	ATSMO2,SMO2-1	sterol 4-alpha-methyl-oxidase 2-1
Gorai.013G261900.3	18	1.75651	0	AT1G07420	ATSMO2,SMO2-1	sterol 4-alpha-methyl-oxidase 2-1
Gorai.013G261900.4	18	1.65034	4.7e-05	AT1G07420	ATSMO2,SMO2-1	sterol 4-alpha-methyl-oxidase 2-1
Gorai.013G261900.5	18	1.76602	0.000105537	AT1G07420	ATSMO2,SMO2-1	sterol 4-alpha-methyl-oxidase 2-1
Gorai.013G261900.6	18	1.75592	0	AT1G07420	ATSMO2,SMO2-1	sterol 4-alpha-methyl-oxidase 2-1
Gorai.013G261900.7	18	1.65195	0	AT1G07420	ATSMO2,SMO2-1	sterol 4-alpha-methyl-oxidase 2-1
Gorai.003G128800.1	21	1.21239	0	AT1G07420	ATSMO2,SMO2-1	sterol 4-alpha-methyl-oxidase 2-1
Gorai.003G128800.2	21	1.26461	7.19e-05	AT1G07420	ATSMO2,SMO2-1	sterol 4-alpha-methyl-oxidase 2-1
Gorai.013G261900.1	21	1.68694	0	AT1G07420	ATSMO2,SMO2-1	sterol 4-alpha-methyl-oxidase 2-1
Gorai.013G261900.2	21	1.67949	7.19e-05	AT1G07420	ATSMO2,SMO2-1	sterol 4-alpha-methyl-oxidase 2-1
Gorai.013G261900.3	21	1.58916	0	AT1G07420	ATSMO2,SMO2-1	sterol 4-alpha-methyl-oxidase 2-1
Gorai.013G261900.4	21	1.58843	7.19e-05	AT1G07420	ATSMO2,SMO2-1	sterol 4-alpha-methyl-oxidase 2-1
Gorai.013G261900.5	21	1.63056	4.68e-05	AT1G07420	ATSMO2,SMO2-1	sterol 4-alpha-methyl-oxidase 2-1
Gorai.013G261900.6	21	1.75133	0	AT1G07420	ATSMO2,SMO2-1	sterol 4-alpha-methyl-oxidase 2-1
Gorai.013G261900.7	21	1.62512	0	AT1G07420	ATSMO2,SMO2-1	sterol 4-alpha-methyl-oxidase 2-1
Gorai.003G128800.1	28	1.67	0	AT1G07420	ATSMO2,SMO2-1	sterol 4-alpha-methyl-oxidase 2-1
Gorai.003G128800.2	28	1.65968	0	AT1G07420	ATSMO2,SMO2-1	sterol 4-alpha-methyl-oxidase 2-1
Gorai.013G261900.8	10	1.34168	0.000259699	AT1G07420	ATSMO2,SMO2-1	sterol 4-alpha-methyl-oxidase 2-1
Gorai.013G261900.8	15	1.55105	0	AT1G07420	ATSMO2,SMO2-1	sterol 4-alpha-methyl-oxidase 2-1
Gorai.013G261900.8	18	1.62593	0	AT1G07420	ATSMO2,SMO2-1	sterol 4-alpha-methyl-oxidase 2-1
Gorai.013G261900.8	21	1.69832	0	AT1G07420	ATSMO2,SMO2-1	sterol 4-alpha-methyl-oxidase 2-1
Gorai.001G112500.2	10	1.10758	0.000259699	AT1G07470		Transcription factor IIA, alpha/beta subunit
Gorai.001G112500.1	15	1.24155	0	AT1G07470		Transcription factor IIA, alpha/beta subunit
Gorai.001G112500.2	15	1.17355	9.37e-05	AT1G07470		Transcription factor IIA, alpha/beta subunit
Gorai.001G112500.1	18	1.18458	4.7e-05	AT1G07470		Transcription factor IIA, alpha/beta subunit
Gorai.001G112500.2	18	1.17826	9.26e-05	AT1G07470		Transcription factor IIA, alpha/beta subunit
Gorai.001G112500.1	21	1.2418	0	AT1G07470		Transcription factor IIA, alpha/beta subunit
Gorai.001G112500.2	21	1.19628	0.000147518	AT1G07470		Transcription factor IIA, alpha/beta subunit
Gorai.001G112500.1	28	1.14032	0.000223722	AT1G07470		Transcription factor IIA, alpha/beta subunit
Gorai.001G112500.2	28	1.14835	0.00062771	AT1G07470		Transcription factor IIA, alpha/beta subunit
Gorai.009G096500.2	10	1.27065	0.000111992	AT1G07480		Transcription factor IIA, alpha/beta subunit
Gorai.009G096500.1	15	1.41116	0	AT1G07480		Transcription factor IIA, alpha/beta subunit
Gorai.009G096500.2	15	1.34243	6.88e-05	AT1G07480		Transcription factor IIA, alpha/beta subunit
Gorai.009G096500.1	18	1.2529	4.7e-05	AT1G07480		Transcription factor IIA, alpha/beta subunit
Gorai.009G096500.2	18	1.17803	9.26e-05	AT1G07480		Transcription factor IIA, alpha/beta subunit
Gorai.009G096500.1	21	1.39311	4.68e-05	AT1G07480		Transcription factor IIA, alpha/beta subunit
Gorai.009G096500.2	21	1.28596	7.19e-05	AT1G07480		Transcription factor IIA, alpha/beta subunit
Gorai.002G257200.1	10	1.19195	0.000463314	AT1G07510	ftsh10	FTSH protease 10
Gorai.002G257200.1	15	1.29981	4.47e-05	AT1G07510	ftsh10	FTSH protease 10
Gorai.002G257200.2	15	1.40201	2.42e-05	AT1G07510	ftsh10	FTSH protease 10
Gorai.009G097900.1	15	1.23884	0	AT1G07510	ftsh10	FTSH protease 10
Gorai.009G097900.2	15	1.25721	4.47e-05	AT1G07510	ftsh10	FTSH protease 10
Gorai.001G111600.1	15	1.45247	8.41e-05	AT1G07530	ATGRAS2,GRAS2,SCL14	SCARECROW-like 14
Gorai.012G070600.1	10	1.42653	0.000111869	AT1G07570	APK1,APK1A	Protein kinase superfamily protein
Gorai.012G070600.2	10	1.45109	0.000566123	AT1G07570	APK1,APK1A	Protein kinase superfamily protein
Gorai.012G070600.3	10	1.39581	0.00037627	AT1G07570	APK1,APK1A	Protein kinase superfamily protein
Gorai.012G070600.4	10	1.38081	0.000498116	AT1G07570	APK1,APK1A	Protein kinase superfamily protein
Gorai.012G070600.4	18	1.40919	0.00041878	AT1G07570	APK1,APK1A	Protein kinase superfamily protein
Gorai.006G003800.1	10	3.5689	0	AT1G07650		Leucine-rich repeat transmembrane protein kinase
Gorai.006G003800.1	15	3.43646	2.42e-05	AT1G07650		Leucine-rich repeat transmembrane protein kinase
Gorai.006G003800.1	18	1.83335	0.000602133	AT1G07650		Leucine-rich repeat transmembrane protein kinase
Gorai.006G003800.1	21	2.76755	0	AT1G07650		Leucine-rich repeat transmembrane protein kinase
Gorai.010G162900.1	10	90.8132	0	AT1G07650		Leucine-rich repeat transmembrane protein kinase
Gorai.013G265800.1	15	1.40049	0.000113103	AT1G07660		Histone superfamily protein
Gorai.001G107200.1	10	13.4079	0	AT1G07710		Ankyrin repeat family protein
Gorai.001G107200.2	10	14.99	0	AT1G07710		Ankyrin repeat family protein
Gorai.004G003600.1	21	1.64261	0.000660811	AT1G07710		Ankyrin repeat family protein
Gorai.011G246000.1	10	7.85221	0	AT1G07730		Disease resistance-responsive (dirigent-like protein) family protein
Gorai.011G246000.1	15	4.95752	0	AT1G07730		Disease resistance-responsive (dirigent-like protein) family protein
Gorai.011G246000.1	18	5.53624	0	AT1G07730		Disease resistance-responsive (dirigent-like protein) family protein
Gorai.011G246000.1	21	4.49672	0	AT1G07730		Disease resistance-responsive (dirigent-like protein) family protein
Gorai.001G108200.1	10	1.33892	0.000111869	AT1G07770	RPS15A	ribosomal protein S15A
Gorai.001G108200.2	10	1.36245	0.000111869	AT1G07770	RPS15A	ribosomal protein S15A
Gorai.001G108200.3	10	1.3328	0.000363112	AT1G07770	RPS15A	ribosomal protein S15A
Gorai.003G136100.1	10	1.25272	0.000617774	AT1G07770	RPS15A	ribosomal protein S15A
Gorai.003G136100.2	10	1.30824	0.000111869	AT1G07770	RPS15A	ribosomal protein S15A
Gorai.003G136100.4	10	1.46763	4.07e-05	AT1G07770	RPS15A	ribosomal protein S15A
Gorai.003G136100.5	10	1.27234	0.000512099	AT1G07770	RPS15A	ribosomal protein S15A
Gorai.009G101300.2	10	1.50673	0.000111869	AT1G07770	RPS15A	ribosomal protein S15A
Gorai.009G101300.3	10	1.54491	0.000111869	AT1G07770	RPS15A	ribosomal protein S15A
Gorai.009G101300.4	10	1.50689	0.000132008	AT1G07770	RPS15A	ribosomal protein S15A
Gorai.009G101300.5	10	1.55516	0.00083928	AT1G07770	RPS15A	ribosomal protein S15A
Gorai.013G265000.1	10	1.41077	0.000111869	AT1G07770	RPS15A	ribosomal protein S15A
Gorai.N020900.1	10	1.40308	0.000111869	AT1G07770	RPS15A	ribosomal protein S15A
Gorai.001G108200.1	15	1.27365	8.41e-05	AT1G07770	RPS15A	ribosomal protein S15A
Gorai.001G108200.2	15	1.29746	4.47e-05	AT1G07770	RPS15A	ribosomal protein S15A
Gorai.001G108200.3	15	1.25829	4.47e-05	AT1G07770	RPS15A	ribosomal protein S15A
Gorai.003G136100.1	15	1.41306	0	AT1G07770	RPS15A	ribosomal protein S15A
Gorai.003G136100.2	15	1.50937	0	AT1G07770	RPS15A	ribosomal protein S15A
Gorai.003G136100.3	15	1.41096	0	AT1G07770	RPS15A	ribosomal protein S15A
Gorai.003G136100.4	15	1.53425	0	AT1G07770	RPS15A	ribosomal protein S15A
Gorai.003G136100.5	15	1.40288	0	AT1G07770	RPS15A	ribosomal protein S15A
Gorai.003G136100.6	15	1.42035	0	AT1G07770	RPS15A	ribosomal protein S15A
Gorai.003G136100.7	15	1.31172	2.42e-05	AT1G07770	RPS15A	ribosomal protein S15A
Gorai.009G101300.2	15	1.59161	4.47e-05	AT1G07770	RPS15A	ribosomal protein S15A
Gorai.009G101300.3	15	1.6148	8.41e-05	AT1G07770	RPS15A	ribosomal protein S15A
Gorai.009G101300.4	15	1.76572	8.41e-05	AT1G07770	RPS15A	ribosomal protein S15A
Gorai.013G265000.1	15	1.53015	0	AT1G07770	RPS15A	ribosomal protein S15A
Gorai.N020900.1	15	1.24664	2.42e-05	AT1G07770	RPS15A	ribosomal protein S15A
Gorai.003G136100.1	18	1.43654	0.00012985	AT1G07770	RPS15A	ribosomal protein S15A
Gorai.003G136100.2	18	1.50951	0	AT1G07770	RPS15A	ribosomal protein S15A
Gorai.003G136100.3	18	1.3829	0.000139745	AT1G07770	RPS15A	ribosomal protein S15A
Gorai.003G136100.4	18	1.46928	0.00012985	AT1G07770	RPS15A	ribosomal protein S15A
Gorai.003G136100.5	18	1.40876	0.000293039	AT1G07770	RPS15A	ribosomal protein S15A
Gorai.003G136100.6	18	1.42861	0.000119101	AT1G07770	RPS15A	ribosomal protein S15A
Gorai.003G136100.7	18	1.4011	0.000840087	AT1G07770	RPS15A	ribosomal protein S15A
Gorai.013G265000.1	18	1.36887	0	AT1G07770	RPS15A	ribosomal protein S15A
Gorai.001G108200.1	21	1.27749	0.0003481	AT1G07770	RPS15A	ribosomal protein S15A
Gorai.001G108200.2	21	1.29802	4.68e-05	AT1G07770	RPS15A	ribosomal protein S15A
Gorai.001G108200.3	21	1.21986	0.000602	AT1G07770	RPS15A	ribosomal protein S15A
Gorai.003G136100.1	21	1.46959	0	AT1G07770	RPS15A	ribosomal protein S15A
Gorai.003G136100.2	21	1.62318	0	AT1G07770	RPS15A	ribosomal protein S15A
Gorai.003G136100.3	21	1.47367	0	AT1G07770	RPS15A	ribosomal protein S15A
Gorai.003G136100.4	21	1.61177	0	AT1G07770	RPS15A	ribosomal protein S15A
Gorai.003G136100.5	21	1.47956	0	AT1G07770	RPS15A	ribosomal protein S15A
Gorai.003G136100.6	21	1.53331	0	AT1G07770	RPS15A	ribosomal protein S15A
Gorai.003G136100.7	21	1.49882	0	AT1G07770	RPS15A	ribosomal protein S15A
Gorai.009G101300.2	21	1.36858	0.000911172	AT1G07770	RPS15A	ribosomal protein S15A
Gorai.009G101300.3	21	1.59256	0.000602	AT1G07770	RPS15A	ribosomal protein S15A
Gorai.013G265000.1	21	1.51338	0	AT1G07770	RPS15A	ribosomal protein S15A
Gorai.N020900.1	21	1.31173	0.000471764	AT1G07770	RPS15A	ribosomal protein S15A
Gorai.001G108200.1	28	1.6322	0.000213543	AT1G07770	RPS15A	ribosomal protein S15A
Gorai.001G108200.2	28	1.57083	0.00062771	AT1G07770	RPS15A	ribosomal protein S15A
Gorai.001G108200.3	28	1.56695	0	AT1G07770	RPS15A	ribosomal protein S15A
Gorai.003G136100.1	28	2.34614	0	AT1G07770	RPS15A	ribosomal protein S15A
Gorai.003G136100.2	28	2.20313	5.58e-05	AT1G07770	RPS15A	ribosomal protein S15A
Gorai.003G136100.3	28	2.18035	0.000159847	AT1G07770	RPS15A	ribosomal protein S15A
Gorai.003G136100.4	28	2.30003	0	AT1G07770	RPS15A	ribosomal protein S15A
Gorai.003G136100.5	28	2.15769	0.000319694	AT1G07770	RPS15A	ribosomal protein S15A
Gorai.003G136100.6	28	2.01237	5.58e-05	AT1G07770	RPS15A	ribosomal protein S15A
Gorai.003G136100.7	28	2.32512	0.00020262	AT1G07770	RPS15A	ribosomal protein S15A
Gorai.N020900.1	28	1.60009	5.58e-05	AT1G07770	RPS15A	ribosomal protein S15A
Gorai.002G252900.1	15	1.11112	0.000113103	AT1G07810	ACA3,ATECA1,ECA1	ER-type Ca2+-ATPase 1
Gorai.002G252900.2	15	1.12656	0.000141352	AT1G07810	ACA3,ATECA1,ECA1	ER-type Ca2+-ATPase 1
Gorai.008G297400.1	10	1.24702	0.000963478	AT1G07830		ribosomal protein L29 family protein
Gorai.008G297400.1	15	1.31219	0	AT1G07830		ribosomal protein L29 family protein
Gorai.008G297400.1	18	1.19246	0.000163012	AT1G07830		ribosomal protein L29 family protein
Gorai.008G297400.1	21	1.27392	0.000228113	AT1G07830		ribosomal protein L29 family protein
Gorai.009G103800.1	10	1.57237	0.000111869	AT1G07880	ATMPK13	Protein kinase superfamily protein
Gorai.009G103800.2	10	1.56156	0.000111992	AT1G07880	ATMPK13	Protein kinase superfamily protein
Gorai.009G103800.3	10	1.49187	0.000678709	AT1G07880	ATMPK13	Protein kinase superfamily protein
Gorai.004G227100.5	10	1.11261	0.00024268	AT1G07890	APX1,ATAPX01,ATAPX1,CS1,MEE6	ascorbate peroxidase 1
Gorai.004G227200.1	10	2.5855	0	AT1G07890	APX1,ATAPX01,ATAPX1,CS1,MEE6	ascorbate peroxidase 1
Gorai.004G227200.2	10	2.69238	0	AT1G07890	APX1,ATAPX01,ATAPX1,CS1,MEE6	ascorbate peroxidase 1
Gorai.004G227200.3	10	2.54104	0	AT1G07890	APX1,ATAPX01,ATAPX1,CS1,MEE6	ascorbate peroxidase 1
Gorai.009G104500.10	10	1.12939	0.000566123	AT1G07890	APX1,ATAPX01,ATAPX1,CS1,MEE6	ascorbate peroxidase 1
Gorai.009G104500.2	10	1.0839	0.000963478	AT1G07890	APX1,ATAPX01,ATAPX1,CS1,MEE6	ascorbate peroxidase 1
Gorai.009G104500.6	10	1.12103	0.000678709	AT1G07890	APX1,ATAPX01,ATAPX1,CS1,MEE6	ascorbate peroxidase 1
Gorai.004G227100.1	15	1.16051	8.41e-05	AT1G07890	APX1,ATAPX01,ATAPX1,CS1,MEE6	ascorbate peroxidase 1
Gorai.004G227100.2	15	1.18483	9.37e-05	AT1G07890	APX1,ATAPX01,ATAPX1,CS1,MEE6	ascorbate peroxidase 1
Gorai.004G227100.3	15	1.23681	4.47e-05	AT1G07890	APX1,ATAPX01,ATAPX1,CS1,MEE6	ascorbate peroxidase 1
Gorai.004G227100.5	15	1.27277	0	AT1G07890	APX1,ATAPX01,ATAPX1,CS1,MEE6	ascorbate peroxidase 1
Gorai.004G227200.1	15	2.76257	0	AT1G07890	APX1,ATAPX01,ATAPX1,CS1,MEE6	ascorbate peroxidase 1
Gorai.004G227200.2	15	3.2196	0	AT1G07890	APX1,ATAPX01,ATAPX1,CS1,MEE6	ascorbate peroxidase 1
Gorai.004G227200.3	15	3.02	0	AT1G07890	APX1,ATAPX01,ATAPX1,CS1,MEE6	ascorbate peroxidase 1
Gorai.009G104500.1	15	1.30706	0	AT1G07890	APX1,ATAPX01,ATAPX1,CS1,MEE6	ascorbate peroxidase 1
Gorai.009G104500.10	15	1.38278	0	AT1G07890	APX1,ATAPX01,ATAPX1,CS1,MEE6	ascorbate peroxidase 1
Gorai.009G104500.11	15	1.35144	0	AT1G07890	APX1,ATAPX01,ATAPX1,CS1,MEE6	ascorbate peroxidase 1
Gorai.009G104500.2	15	1.35826	0	AT1G07890	APX1,ATAPX01,ATAPX1,CS1,MEE6	ascorbate peroxidase 1
Gorai.009G104500.3	15	1.328	0	AT1G07890	APX1,ATAPX01,ATAPX1,CS1,MEE6	ascorbate peroxidase 1
Gorai.009G104500.4	15	1.24482	0	AT1G07890	APX1,ATAPX01,ATAPX1,CS1,MEE6	ascorbate peroxidase 1
Gorai.009G104500.5	15	1.36919	0	AT1G07890	APX1,ATAPX01,ATAPX1,CS1,MEE6	ascorbate peroxidase 1
Gorai.009G104500.6	15	1.34957	0	AT1G07890	APX1,ATAPX01,ATAPX1,CS1,MEE6	ascorbate peroxidase 1
Gorai.009G104500.7	15	1.32903	0	AT1G07890	APX1,ATAPX01,ATAPX1,CS1,MEE6	ascorbate peroxidase 1
Gorai.009G104500.8	15	1.26041	0	AT1G07890	APX1,ATAPX01,ATAPX1,CS1,MEE6	ascorbate peroxidase 1
Gorai.009G104500.9	15	1.33023	0	AT1G07890	APX1,ATAPX01,ATAPX1,CS1,MEE6	ascorbate peroxidase 1
Gorai.013G266100.1	15	3.94109	4.47e-05	AT1G07890	APX1,ATAPX01,ATAPX1,CS1,MEE6	ascorbate peroxidase 1
Gorai.004G227200.1	18	2.38879	0	AT1G07890	APX1,ATAPX01,ATAPX1,CS1,MEE6	ascorbate peroxidase 1
Gorai.004G227200.2	18	2.79426	0	AT1G07890	APX1,ATAPX01,ATAPX1,CS1,MEE6	ascorbate peroxidase 1
Gorai.004G227200.3	18	2.41841	0	AT1G07890	APX1,ATAPX01,ATAPX1,CS1,MEE6	ascorbate peroxidase 1
Gorai.009G104500.1	18	1.35115	0	AT1G07890	APX1,ATAPX01,ATAPX1,CS1,MEE6	ascorbate peroxidase 1
Gorai.009G104500.10	18	1.37468	0	AT1G07890	APX1,ATAPX01,ATAPX1,CS1,MEE6	ascorbate peroxidase 1
Gorai.009G104500.11	18	1.41283	0	AT1G07890	APX1,ATAPX01,ATAPX1,CS1,MEE6	ascorbate peroxidase 1
Gorai.009G104500.2	18	1.38683	0	AT1G07890	APX1,ATAPX01,ATAPX1,CS1,MEE6	ascorbate peroxidase 1
Gorai.009G104500.3	18	1.3318	4.7e-05	AT1G07890	APX1,ATAPX01,ATAPX1,CS1,MEE6	ascorbate peroxidase 1
Gorai.009G104500.4	18	1.26391	9.26e-05	AT1G07890	APX1,ATAPX01,ATAPX1,CS1,MEE6	ascorbate peroxidase 1
Gorai.009G104500.5	18	1.40013	0	AT1G07890	APX1,ATAPX01,ATAPX1,CS1,MEE6	ascorbate peroxidase 1
Gorai.009G104500.6	18	1.34179	4.7e-05	AT1G07890	APX1,ATAPX01,ATAPX1,CS1,MEE6	ascorbate peroxidase 1
Gorai.009G104500.7	18	1.34598	0	AT1G07890	APX1,ATAPX01,ATAPX1,CS1,MEE6	ascorbate peroxidase 1
Gorai.009G104500.8	18	1.34563	4.7e-05	AT1G07890	APX1,ATAPX01,ATAPX1,CS1,MEE6	ascorbate peroxidase 1
Gorai.009G104500.9	18	1.34105	0	AT1G07890	APX1,ATAPX01,ATAPX1,CS1,MEE6	ascorbate peroxidase 1
Gorai.004G227200.1	21	2.7378	0	AT1G07890	APX1,ATAPX01,ATAPX1,CS1,MEE6	ascorbate peroxidase 1
Gorai.004G227200.2	21	2.8695	0	AT1G07890	APX1,ATAPX01,ATAPX1,CS1,MEE6	ascorbate peroxidase 1
Gorai.004G227200.3	21	2.61486	0	AT1G07890	APX1,ATAPX01,ATAPX1,CS1,MEE6	ascorbate peroxidase 1
Gorai.009G104500.1	21	1.42562	0	AT1G07890	APX1,ATAPX01,ATAPX1,CS1,MEE6	ascorbate peroxidase 1
Gorai.009G104500.10	21	1.42731	0	AT1G07890	APX1,ATAPX01,ATAPX1,CS1,MEE6	ascorbate peroxidase 1
Gorai.009G104500.11	21	1.38811	4.68e-05	AT1G07890	APX1,ATAPX01,ATAPX1,CS1,MEE6	ascorbate peroxidase 1
Gorai.009G104500.2	21	1.41536	4.68e-05	AT1G07890	APX1,ATAPX01,ATAPX1,CS1,MEE6	ascorbate peroxidase 1
Gorai.009G104500.3	21	1.3829	4.68e-05	AT1G07890	APX1,ATAPX01,ATAPX1,CS1,MEE6	ascorbate peroxidase 1
Gorai.009G104500.4	21	1.3153	4.68e-05	AT1G07890	APX1,ATAPX01,ATAPX1,CS1,MEE6	ascorbate peroxidase 1
Gorai.009G104500.5	21	1.4831	0	AT1G07890	APX1,ATAPX01,ATAPX1,CS1,MEE6	ascorbate peroxidase 1
Gorai.009G104500.6	21	1.40293	4.68e-05	AT1G07890	APX1,ATAPX01,ATAPX1,CS1,MEE6	ascorbate peroxidase 1
Gorai.009G104500.7	21	1.40671	0	AT1G07890	APX1,ATAPX01,ATAPX1,CS1,MEE6	ascorbate peroxidase 1
Gorai.009G104500.8	21	1.37513	0	AT1G07890	APX1,ATAPX01,ATAPX1,CS1,MEE6	ascorbate peroxidase 1
Gorai.009G104500.9	21	1.43256	0	AT1G07890	APX1,ATAPX01,ATAPX1,CS1,MEE6	ascorbate peroxidase 1
Gorai.013G266100.1	21	3.26719	7.19e-05	AT1G07890	APX1,ATAPX01,ATAPX1,CS1,MEE6	ascorbate peroxidase 1
Gorai.004G227100.4	10	1.10429	0	AT1G07890	APX1,ATAPX01,ATAPX1,CS1,MEE6	ascorbate peroxidase 1
Gorai.004G227100.4	15	1.26154	0	AT1G07890	APX1,ATAPX01,ATAPX1,CS1,MEE6	ascorbate peroxidase 1
Gorai.010G203800.1	21	1.50281	0.00072458	AT1G07900	LBD1	LOB domain-containing protein 1
Gorai.009G078900.1	15	1.30218	0.000192931	AT1G07910	ATRNL,RNL	RNAligase
Gorai.009G078900.2	15	1.26568	0.000113103	AT1G07910	ATRNL,RNL	RNAligase
Gorai.009G078900.5	15	1.23338	0.000243942	AT1G07910	ATRNL,RNL	RNAligase
Gorai.009G078900.6	15	1.22048	0.000779759	AT1G07910	ATRNL,RNL	RNAligase
Gorai.009G078900.5	18	1.28828	0.000740009	AT1G07910	ATRNL,RNL	RNAligase
Gorai.009G078900.1	21	1.27444	0.000660811	AT1G07910	ATRNL,RNL	RNAligase
Gorai.009G078900.2	21	1.28766	0.000279623	AT1G07910	ATRNL,RNL	RNAligase
Gorai.009G078900.4	21	1.25061	0.000911172	AT1G07910	ATRNL,RNL	RNAligase
Gorai.009G078900.5	21	1.22672	0.000279623	AT1G07910	ATRNL,RNL	RNAligase
Gorai.009G078900.6	21	1.29645	0.000432338	AT1G07910	ATRNL,RNL	RNAligase
Gorai.012G093800.1	10	1.19401	0.000154417	AT1G07920		GTP binding Elongation factor Tu family protein
Gorai.012G093800.1	15	1.47177	0	AT1G07920		GTP binding Elongation factor Tu family protein
Gorai.012G094600.1	15	1.51683	5.27e-05	AT1G07920		GTP binding Elongation factor Tu family protein
Gorai.012G093800.1	28	1.23515	0.000766964	AT1G07920		GTP binding Elongation factor Tu family protein
Gorai.001G130700.1	10	1.33926	0.000111869	AT1G07930		GTP binding Elongation factor Tu family protein
Gorai.001G130700.2	10	1.33825	0.000111869	AT1G07930		GTP binding Elongation factor Tu family protein
Gorai.002G121500.1	10	1.23075	0.000111992	AT1G07930		GTP binding Elongation factor Tu family protein
Gorai.011G241200.1	10	1.46961	0	AT1G07930		GTP binding Elongation factor Tu family protein
Gorai.001G130700.1	15	1.7814	0	AT1G07930		GTP binding Elongation factor Tu family protein
Gorai.001G130700.2	15	1.77089	0	AT1G07930		GTP binding Elongation factor Tu family protein
Gorai.002G121500.1	15	1.76036	0	AT1G07930		GTP binding Elongation factor Tu family protein
Gorai.011G241200.1	15	2.09873	0	AT1G07930		GTP binding Elongation factor Tu family protein
Gorai.001G130700.1	18	1.24857	0.000322059	AT1G07930		GTP binding Elongation factor Tu family protein
Gorai.001G130700.2	18	1.23767	0.000384522	AT1G07930		GTP binding Elongation factor Tu family protein
Gorai.002G121500.1	18	1.41133	0	AT1G07930		GTP binding Elongation factor Tu family protein
Gorai.011G241200.1	18	1.44372	0	AT1G07930		GTP binding Elongation factor Tu family protein
Gorai.001G130700.1	21	1.39021	4.68e-05	AT1G07930		GTP binding Elongation factor Tu family protein
Gorai.001G130700.2	21	1.39058	4.68e-05	AT1G07930		GTP binding Elongation factor Tu family protein
Gorai.002G121500.1	21	1.515	0	AT1G07930		GTP binding Elongation factor Tu family protein
Gorai.011G241200.1	21	1.68506	0	AT1G07930		GTP binding Elongation factor Tu family protein
Gorai.011G241200.1	28	1.22596	0	AT1G07930		GTP binding Elongation factor Tu family protein
Gorai.002G249600.1	10	1.12212	0.000111992	AT1G07940		GTP binding Elongation factor Tu family protein
Gorai.002G249600.2	10	1.11611	0.000111992	AT1G07940		GTP binding Elongation factor Tu family protein
Gorai.002G249600.3	10	1.11555	0.000111869	AT1G07940		GTP binding Elongation factor Tu family protein
Gorai.008G084000.1	10	1.41907	0	AT1G07940		GTP binding Elongation factor Tu family protein
Gorai.008G084000.2	10	1.23699	0	AT1G07940		GTP binding Elongation factor Tu family protein
Gorai.010G204400.1	10	1.63914	0	AT1G07940		GTP binding Elongation factor Tu family protein
Gorai.011G241400.1	10	1.63146	0	AT1G07940		GTP binding Elongation factor Tu family protein
Gorai.002G249600.1	15	1.34485	0	AT1G07940		GTP binding Elongation factor Tu family protein
Gorai.002G249600.2	15	1.35078	0	AT1G07940		GTP binding Elongation factor Tu family protein
Gorai.002G249600.3	15	1.33583	0	AT1G07940		GTP binding Elongation factor Tu family protein
Gorai.008G084000.1	15	1.79611	0	AT1G07940		GTP binding Elongation factor Tu family protein
Gorai.008G084000.2	15	1.53507	0	AT1G07940		GTP binding Elongation factor Tu family protein
Gorai.010G204400.1	15	1.49039	0	AT1G07940		GTP binding Elongation factor Tu family protein
Gorai.011G241400.1	15	2.35426	0	AT1G07940		GTP binding Elongation factor Tu family protein
Gorai.002G249600.1	18	1.14997	0.000468426	AT1G07940		GTP binding Elongation factor Tu family protein
Gorai.002G249600.2	18	1.15847	0.000443042	AT1G07940		GTP binding Elongation factor Tu family protein
Gorai.002G249600.3	18	1.15187	0.000580703	AT1G07940		GTP binding Elongation factor Tu family protein
Gorai.008G084000.1	18	1.2769	0	AT1G07940		GTP binding Elongation factor Tu family protein
Gorai.008G084000.2	18	1.14137	0.000139745	AT1G07940		GTP binding Elongation factor Tu family protein
Gorai.011G241400.1	18	1.63457	0	AT1G07940		GTP binding Elongation factor Tu family protein
Gorai.002G249600.1	21	1.2102	0	AT1G07940		GTP binding Elongation factor Tu family protein
Gorai.002G249600.2	21	1.21443	0	AT1G07940		GTP binding Elongation factor Tu family protein
Gorai.002G249600.3	21	1.19635	0	AT1G07940		GTP binding Elongation factor Tu family protein
Gorai.008G084000.1	21	1.52218	0	AT1G07940		GTP binding Elongation factor Tu family protein
Gorai.008G084000.2	21	1.33161	0.000172179	AT1G07940		GTP binding Elongation factor Tu family protein
Gorai.010G204400.1	21	1.4575	0.000294628	AT1G07940		GTP binding Elongation factor Tu family protein
Gorai.011G241400.1	21	1.87515	0	AT1G07940		GTP binding Elongation factor Tu family protein
Gorai.002G249600.3	28	1.17056	0.000925506	AT1G07940		GTP binding Elongation factor Tu family protein
Gorai.011G241400.1	28	1.28301	0	AT1G07940		GTP binding Elongation factor Tu family protein
Gorai.013G255800.1	10	2.19755	0.000177367	AT1G07970
Gorai.013G255800.2	10	1.81939	0.000111992	AT1G07970
Gorai.013G255800.1	15	1.94365	4.47e-05	AT1G07970
Gorai.001G131300.2	10	1.44584	0.000512099	AT1G07980	NF-YC10	nuclear factor Y, subunit C10
Gorai.001G131300.3	10	1.54519	0.00024268	AT1G07980	NF-YC10	nuclear factor Y, subunit C10
Gorai.001G131300.1	15	1.3757	0.000123476	AT1G07980	NF-YC10	nuclear factor Y, subunit C10
Gorai.001G131300.3	15	1.35775	0.000141352	AT1G07980	NF-YC10	nuclear factor Y, subunit C10
Gorai.013G267000.1	15	1.12194	0.000489223	AT1G07990		SIT4 phosphatase-associated family protein
Gorai.004G230100.1	10	2.41268	0.000111869	AT1G08010	GATA11	GATA transcription factor 11
Gorai.004G230100.1	15	1.3941	0	AT1G08010	GATA11	GATA transcription factor 11
Gorai.004G230100.1	18	1.53189	0	AT1G08010	GATA11	GATA transcription factor 11
Gorai.004G230100.1	21	1.4236	0	AT1G08010	GATA11	GATA transcription factor 11
Gorai.004G230100.1	28	1.89212	0.000223722	AT1G08010	GATA11	GATA transcription factor 11
Gorai.002G246000.1	10	2.74021	0	AT1G08080	ACA7,ATACA7	alpha carbonic anhydrase 7
Gorai.006G135300.1	10	44.2145	0	AT1G08080	ACA7,ATACA7	alpha carbonic anhydrase 7
Gorai.002G246000.1	15	3.64029	0	AT1G08080	ACA7,ATACA7	alpha carbonic anhydrase 7
Gorai.006G135300.1	15	11.3439	0	AT1G08080	ACA7,ATACA7	alpha carbonic anhydrase 7
Gorai.002G246000.1	18	4.31216	0.00012985	AT1G08080	ACA7,ATACA7	alpha carbonic anhydrase 7
Gorai.006G135300.1	18	7.49134	4.7e-05	AT1G08080	ACA7,ATACA7	alpha carbonic anhydrase 7
Gorai.002G246000.1	21	3.92718	0	AT1G08080	ACA7,ATACA7	alpha carbonic anhydrase 7
Gorai.006G135300.1	21	14.0592	0	AT1G08080	ACA7,ATACA7	alpha carbonic anhydrase 7
Gorai.009G110300.1	10	199.723	0	AT1G08090	ACH1,ATNRT2.1,ATNRT2:1,LIN1,NRT2,NRT2.1,NRT2:1,NRT2;1AT	nitrate transporter 2:1
Gorai.006G103500.6	15	1.16413	0.000606046	AT1G08190	ATVAM2,ATVPS41,VAM2,VPS41,ZIP2	vacuolar protein sorting 41
Gorai.013G258800.1	10	81.998	0	AT1G08200	AXS2	UDP-D-apiose/UDP-D-xylose synthase 2
Gorai.009G088500.1	15	1.18441	0.000152726	AT1G08200	AXS2	UDP-D-apiose/UDP-D-xylose synthase 2
Gorai.009G088500.2	15	1.17686	0.000123476	AT1G08200	AXS2	UDP-D-apiose/UDP-D-xylose synthase 2
Gorai.013G258800.1	15	108.436	0	AT1G08200	AXS2	UDP-D-apiose/UDP-D-xylose synthase 2
Gorai.009G088500.1	18	1.32072	4.7e-05	AT1G08200	AXS2	UDP-D-apiose/UDP-D-xylose synthase 2
Gorai.009G088500.2	18	1.32052	4.7e-05	AT1G08200	AXS2	UDP-D-apiose/UDP-D-xylose synthase 2
Gorai.013G258800.1	18	144.643	0	AT1G08200	AXS2	UDP-D-apiose/UDP-D-xylose synthase 2
Gorai.009G088500.1	21	1.22251	0.00051901	AT1G08200	AXS2	UDP-D-apiose/UDP-D-xylose synthase 2
Gorai.013G258800.1	21	148.961	0	AT1G08200	AXS2	UDP-D-apiose/UDP-D-xylose synthase 2
Gorai.001G118900.1	28	1.15948	9e-05	AT1G08200	AXS2	UDP-D-apiose/UDP-D-xylose synthase 2
Gorai.001G118900.3	28	1.09939	0.000979121	AT1G08200	AXS2	UDP-D-apiose/UDP-D-xylose synthase 2
Gorai.009G088500.1	28	1.8533	0.000213543	AT1G08200	AXS2	UDP-D-apiose/UDP-D-xylose synthase 2
Gorai.009G088500.2	28	1.80807	9e-05	AT1G08200	AXS2	UDP-D-apiose/UDP-D-xylose synthase 2
Gorai.013G258800.1	28	288.679	0	AT1G08200	AXS2	UDP-D-apiose/UDP-D-xylose synthase 2
Gorai.001G118400.9	15	1.38709	0.000100977	AT1G08220
Gorai.006G109800.2	10	1.3619	0.000774069	AT1G08250	ADT6	arogenate dehydratase 6
Gorai.006G109800.1	15	2.03981	0.000113103	AT1G08250	ADT6	arogenate dehydratase 6
Gorai.006G109800.2	15	2.14969	4.47e-05	AT1G08250	ADT6	arogenate dehydratase 6
Gorai.006G109800.1	28	2.24942	0	AT1G08250	ADT6	arogenate dehydratase 6
Gorai.006G109800.2	28	2.33504	0	AT1G08250	ADT6	arogenate dehydratase 6
Gorai.001G121600.1	28	1.21787	0.000708256	AT1G08280		Glycosyltransferase family 29 (sialyltransferase) family protein
Gorai.001G121600.2	28	1.22438	0.000708256	AT1G08280		Glycosyltransferase family 29 (sialyltransferase) family protein
Gorai.009G086000.1	10	1.28219	0.000111992	AT1G08350		Endomembrane protein 70 protein family
Gorai.009G086000.2	10	1.34523	0.000111869	AT1G08350		Endomembrane protein 70 protein family
Gorai.009G086000.1	15	1.55149	8.41e-05	AT1G08350		Endomembrane protein 70 protein family
Gorai.009G086000.2	15	1.60658	0	AT1G08350		Endomembrane protein 70 protein family
Gorai.009G086000.1	18	1.51417	0.0004824	AT1G08350		Endomembrane protein 70 protein family
Gorai.009G086000.2	18	1.36068	0.000998922	AT1G08350		Endomembrane protein 70 protein family
Gorai.009G086000.1	21	1.42837	0.000279623	AT1G08350		Endomembrane protein 70 protein family
Gorai.009G086000.2	21	1.41793	7.19e-05	AT1G08350		Endomembrane protein 70 protein family
Gorai.006G112000.1	10	1.43296	4.07e-05	AT1G08360		Ribosomal protein L1p/L10e family
Gorai.006G112000.2	10	1.38833	0.000111869	AT1G08360		Ribosomal protein L1p/L10e family
Gorai.006G112000.3	10	1.41728	4.07e-05	AT1G08360		Ribosomal protein L1p/L10e family
Gorai.006G112000.4	10	1.42632	4.07e-05	AT1G08360		Ribosomal protein L1p/L10e family
Gorai.006G112000.5	10	1.39049	0	AT1G08360		Ribosomal protein L1p/L10e family
Gorai.009G085600.4	10	1.64163	4.07e-05	AT1G08360		Ribosomal protein L1p/L10e family
Gorai.013G258200.1	10	1.17392	0.000628587	AT1G08360		Ribosomal protein L1p/L10e family
Gorai.013G258200.2	10	1.19514	0	AT1G08360		Ribosomal protein L1p/L10e family
Gorai.006G112000.1	15	1.60303	0	AT1G08360		Ribosomal protein L1p/L10e family
Gorai.006G112000.2	15	1.62258	0	AT1G08360		Ribosomal protein L1p/L10e family
Gorai.006G112000.3	15	1.68429	0	AT1G08360		Ribosomal protein L1p/L10e family
Gorai.006G112000.4	15	1.62843	0	AT1G08360		Ribosomal protein L1p/L10e family
Gorai.006G112000.5	15	1.58025	0	AT1G08360		Ribosomal protein L1p/L10e family
Gorai.009G085600.4	15	1.88847	0	AT1G08360		Ribosomal protein L1p/L10e family
Gorai.013G258200.1	15	1.34827	0	AT1G08360		Ribosomal protein L1p/L10e family
Gorai.013G258200.2	15	1.3593	2.42e-05	AT1G08360		Ribosomal protein L1p/L10e family
Gorai.006G112000.1	18	1.33102	0	AT1G08360		Ribosomal protein L1p/L10e family
Gorai.006G112000.2	18	1.35835	4.7e-05	AT1G08360		Ribosomal protein L1p/L10e family
Gorai.006G112000.3	18	1.32281	0	AT1G08360		Ribosomal protein L1p/L10e family
Gorai.006G112000.4	18	1.35573	7.62e-05	AT1G08360		Ribosomal protein L1p/L10e family
Gorai.006G112000.5	18	1.34513	0	AT1G08360		Ribosomal protein L1p/L10e family
Gorai.009G085600.4	18	1.52545	0	AT1G08360		Ribosomal protein L1p/L10e family
Gorai.013G258200.1	18	1.23812	4.7e-05	AT1G08360		Ribosomal protein L1p/L10e family
Gorai.013G258200.2	18	1.26948	4.7e-05	AT1G08360		Ribosomal protein L1p/L10e family
Gorai.006G112000.1	21	1.5335	4.68e-05	AT1G08360		Ribosomal protein L1p/L10e family
Gorai.006G112000.2	21	1.52945	0	AT1G08360		Ribosomal protein L1p/L10e family
Gorai.006G112000.3	21	1.48651	0	AT1G08360		Ribosomal protein L1p/L10e family
Gorai.006G112000.4	21	1.53212	0	AT1G08360		Ribosomal protein L1p/L10e family
Gorai.006G112000.5	21	1.51867	0	AT1G08360		Ribosomal protein L1p/L10e family
Gorai.009G085600.4	21	1.76222	7.19e-05	AT1G08360		Ribosomal protein L1p/L10e family
Gorai.013G258200.1	21	1.39146	0	AT1G08360		Ribosomal protein L1p/L10e family
Gorai.013G258200.2	21	1.40496	4.68e-05	AT1G08360		Ribosomal protein L1p/L10e family
Gorai.013G258200.1	28	1.33607	5.58e-05	AT1G08360		Ribosomal protein L1p/L10e family
Gorai.013G258200.2	28	1.30351	0.00020262	AT1G08360		Ribosomal protein L1p/L10e family
Gorai.004G011200.1	15	1.04835	0.000941004	AT1G08370	ATDCP1,DCP1	decapping 1
Gorai.008G218000.1	10	1.26664	0.000132008	AT1G08400		RINT-1 / TIP-1 family
Gorai.008G218000.1	15	1.39708	0	AT1G08400		RINT-1 / TIP-1 family
Gorai.008G218000.1	18	1.23076	0.000580703	AT1G08400		RINT-1 / TIP-1 family
Gorai.008G218000.1	21	1.41236	0.000121998	AT1G08400		RINT-1 / TIP-1 family
Gorai.006G116700.1	15	1.22338	0	AT1G08410		P-loop containing nucleoside triphosphate hydrolases superfamily protein
Gorai.006G116700.2	15	1.21251	0.000113103	AT1G08410		P-loop containing nucleoside triphosphate hydrolases superfamily protein
Gorai.006G116700.3	15	1.14388	0.000175018	AT1G08410		P-loop containing nucleoside triphosphate hydrolases superfamily protein
Gorai.006G116700.1	18	1.17919	0.000307735	AT1G08410		P-loop containing nucleoside triphosphate hydrolases superfamily protein
Gorai.006G116700.1	21	1.25896	4.68e-05	AT1G08410		P-loop containing nucleoside triphosphate hydrolases superfamily protein
Gorai.006G116700.2	21	1.27314	4.68e-05	AT1G08410		P-loop containing nucleoside triphosphate hydrolases superfamily protein
Gorai.006G116700.3	21	1.20377	0.000172179	AT1G08410		P-loop containing nucleoside triphosphate hydrolases superfamily protein
Gorai.006G116700.1	28	1.26774	0.000159847	AT1G08410		P-loop containing nucleoside triphosphate hydrolases superfamily protein
Gorai.006G116700.2	28	1.22308	0.000399841	AT1G08410		P-loop containing nucleoside triphosphate hydrolases superfamily protein
Gorai.006G116700.3	28	1.27859	0.00020262	AT1G08410		P-loop containing nucleoside triphosphate hydrolases superfamily protein
Gorai.003G088200.1	10	1.35372	0.000920387	AT1G08450	AtCRT3,CRT3,EBS2,PSL1	calreticulin 3
Gorai.013G256700.1	10	1.71564	0.000498116	AT1G08460	ATHDA8,HDA08,HDA8	histone deacetylase 8
Gorai.006G117500.4	15	1.07276	0.000736049	AT1G08470	SSL3	strictosidine synthase-like 3
Gorai.001G003300.1	15	1.32734	4.47e-05	AT1G08510	FATB	fatty acyl-ACP thioesterases B
Gorai.001G003300.2	15	1.39042	0	AT1G08510	FATB	fatty acyl-ACP thioesterases B
Gorai.004G279300.2	15	1.12439	0.000100977	AT1G08510	FATB	fatty acyl-ACP thioesterases B
Gorai.004G279300.3	15	1.10053	0.000878876	AT1G08510	FATB	fatty acyl-ACP thioesterases B
Gorai.001G003300.1	18	1.33558	0	AT1G08510	FATB	fatty acyl-ACP thioesterases B
Gorai.001G003300.2	18	1.37558	4.7e-05	AT1G08510	FATB	fatty acyl-ACP thioesterases B
Gorai.004G279300.2	18	1.07276	7.62e-05	AT1G08510	FATB	fatty acyl-ACP thioesterases B
Gorai.001G003300.1	21	1.58073	4.68e-05	AT1G08510	FATB	fatty acyl-ACP thioesterases B
Gorai.001G003300.2	21	1.59231	0	AT1G08510	FATB	fatty acyl-ACP thioesterases B
Gorai.004G279300.3	21	1.10116	0.000570268	AT1G08510	FATB	fatty acyl-ACP thioesterases B
Gorai.004G279300.3	28	1.16183	0.000669845	AT1G08510	FATB	fatty acyl-ACP thioesterases B
Gorai.004G015600.1	15	1.74058	9.37e-05	AT1G08520	ALB-1V,ALB1,CHLD,PDE166,V157	ALBINA 1
Gorai.004G015600.2	15	1.70312	4.47e-05	AT1G08520	ALB-1V,ALB1,CHLD,PDE166,V157	ALBINA 1
Gorai.007G268600.1	10	1.80374	0	AT1G08530
Gorai.007G268600.1	15	1.99597	0	AT1G08530
Gorai.004G250100.1	18	1.20403	0.000840087	AT1G08530
Gorai.007G268600.1	18	1.41804	0.000468426	AT1G08530
Gorai.007G268600.1	21	1.75071	4.68e-05	AT1G08530
Gorai.013G187800.1	10	1.47364	0.000111869	AT1G08610		Pentatricopeptide repeat (PPR) superfamily protein
Gorai.007G276200.1	15	1.40056	0.000100977	AT1G08620	PKDM7D	Transcription factor jumonji (jmj) family protein / zinc finger (C5HC2 type) family protein
Gorai.007G345400.1	10	1.43652	0	AT1G08640	CJD1	Chloroplast J-like domain 1
Gorai.007G345400.1	15	1.72306	0	AT1G08640	CJD1	Chloroplast J-like domain 1
Gorai.007G345400.1	21	1.46841	0.000279623	AT1G08640	CJD1	Chloroplast J-like domain 1
Gorai.007G346500.1	15	1.22323	0.000366366	AT1G08680	AGD14,ZIGA4	ARF GAP-like zinc finger-containing protein ZIGA4
Gorai.007G251300.1	28	1.74118	9e-05	AT1G08680	AGD14,ZIGA4	ARF GAP-like zinc finger-containing protein ZIGA4
Gorai.007G251300.2	28	1.74904	0.000159847	AT1G08680	AGD14,ZIGA4	ARF GAP-like zinc finger-containing protein ZIGA4
Gorai.007G252500.1	10	1.20134	0.000154417	AT1G08700	PS1	Presenilin-1
Gorai.007G286200.1	15	1.11929	0.000192931	AT1G08720	ATEDR1,EDR1	Protein kinase superfamily protein
Gorai.007G286200.2	15	1.16646	0.000385478	AT1G08720	ATEDR1,EDR1	Protein kinase superfamily protein
Gorai.007G286200.3	15	1.16385	0.000175018	AT1G08720	ATEDR1,EDR1	Protein kinase superfamily protein
Gorai.007G279800.1	10	1.38083	0.000111869	AT1G08750		Peptidase C13 family
Gorai.007G279800.2	10	1.2977	0.000512099	AT1G08750		Peptidase C13 family
Gorai.007G279800.3	10	1.29877	0.000197144	AT1G08750		Peptidase C13 family
Gorai.007G279800.1	15	1.37083	0	AT1G08750		Peptidase C13 family
Gorai.007G279800.2	15	1.3554	0	AT1G08750		Peptidase C13 family
Gorai.007G279800.3	15	1.27304	8.41e-05	AT1G08750		Peptidase C13 family
Gorai.007G279800.1	18	1.3867	0.000119101	AT1G08750		Peptidase C13 family
Gorai.007G279800.2	18	1.46865	4.7e-05	AT1G08750		Peptidase C13 family
Gorai.007G279800.3	18	1.33398	0.000218636	AT1G08750		Peptidase C13 family
Gorai.007G279800.1	21	1.3698	0.000267218	AT1G08750		Peptidase C13 family
Gorai.007G279800.2	21	1.44827	0.000221634	AT1G08750		Peptidase C13 family
Gorai.007G279800.3	21	1.37729	0.000172179	AT1G08750		Peptidase C13 family
Gorai.007G279800.2	28	1.23167	0.000979121	AT1G08750		Peptidase C13 family
Gorai.013G104700.1	15	1.4078	4.47e-05	AT1G08770	PRA1.E	prenylated RAB acceptor 1.E
Gorai.013G104700.1	28	1.82024	0.000708256	AT1G08770	PRA1.E	prenylated RAB acceptor 1.E
Gorai.013G120600.2	15	1.08634	5.27e-05	AT1G08780	AIP3,PFD4	ABI3-interacting protein 3
Gorai.013G120600.1	18	1.16631	0.000258464	AT1G08780	AIP3,PFD4	ABI3-interacting protein 3
Gorai.013G120600.2	18	1.20405	0	AT1G08780	AIP3,PFD4	ABI3-interacting protein 3
Gorai.013G120600.1	21	1.18365	0	AT1G08780	AIP3,PFD4	ABI3-interacting protein 3
Gorai.013G120600.2	21	1.22518	0	AT1G08780	AIP3,PFD4	ABI3-interacting protein 3
Gorai.004G056900.1	10	1.33739	0.000177367	AT1G08800		Protein of unknown function, DUF593
Gorai.004G056900.2	10	1.40451	0.000111992	AT1G08800		Protein of unknown function, DUF593
Gorai.004G056900.3	10	1.38881	0.000132008	AT1G08800		Protein of unknown function, DUF593
Gorai.004G056900.1	15	1.55556	0	AT1G08800		Protein of unknown function, DUF593
Gorai.004G056900.2	15	1.56951	0	AT1G08800		Protein of unknown function, DUF593
Gorai.004G056900.3	15	1.60901	0	AT1G08800		Protein of unknown function, DUF593
Gorai.004G056900.1	18	1.93452	0	AT1G08800		Protein of unknown function, DUF593
Gorai.004G056900.2	18	1.88725	0	AT1G08800		Protein of unknown function, DUF593
Gorai.004G056900.3	18	1.92632	0	AT1G08800		Protein of unknown function, DUF593
Gorai.004G056900.1	21	1.63921	4.68e-05	AT1G08800		Protein of unknown function, DUF593
Gorai.004G056900.2	21	1.67367	0	AT1G08800		Protein of unknown function, DUF593
Gorai.004G056900.3	21	1.6392	4.68e-05	AT1G08800		Protein of unknown function, DUF593
Gorai.004G056900.1	28	2.73954	0	AT1G08800		Protein of unknown function, DUF593
Gorai.004G056900.2	28	2.72234	0	AT1G08800		Protein of unknown function, DUF593
Gorai.004G056900.3	28	2.61545	0	AT1G08800		Protein of unknown function, DUF593
Gorai.007G252700.1	10	2.25788	0.000111869	AT1G08810	AtMYB60,MYB60	myb domain protein 60
Gorai.013G196800.1	10	1.33953	0	AT1G08810	AtMYB60,MYB60	myb domain protein 60
Gorai.007G252700.1	15	11.6311	0	AT1G08810	AtMYB60,MYB60	myb domain protein 60
Gorai.013G196800.1	15	1.7863	0	AT1G08810	AtMYB60,MYB60	myb domain protein 60
Gorai.007G252700.1	21	4.52046	0	AT1G08810	AtMYB60,MYB60	myb domain protein 60
Gorai.013G196800.1	21	2.42755	0.0003481	AT1G08810	AtMYB60,MYB60	myb domain protein 60
Gorai.011G185500.1	15	1.7994	0	AT1G08820	VAP27-2	vamp/synaptobrevin-associated protein 27-2
Gorai.011G185500.2	15	1.8344	0.000113103	AT1G08820	VAP27-2	vamp/synaptobrevin-associated protein 27-2
Gorai.011G185500.3	15	1.62122	9.37e-05	AT1G08820	VAP27-2	vamp/synaptobrevin-associated protein 27-2
Gorai.011G185500.4	15	1.8472	9.37e-05	AT1G08820	VAP27-2	vamp/synaptobrevin-associated protein 27-2
Gorai.011G185500.4	18	1.9064	0.000873372	AT1G08820	VAP27-2	vamp/synaptobrevin-associated protein 27-2
Gorai.011G185500.3	21	1.83013	0.00050655	AT1G08820	VAP27-2	vamp/synaptobrevin-associated protein 27-2
Gorai.011G185500.1	28	1.62697	0.000770636	AT1G08820	VAP27-2	vamp/synaptobrevin-associated protein 27-2
Gorai.011G185500.2	28	1.63369	5.58e-05	AT1G08820	VAP27-2	vamp/synaptobrevin-associated protein 27-2
Gorai.011G185500.3	28	1.53215	0.000159847	AT1G08820	VAP27-2	vamp/synaptobrevin-associated protein 27-2
Gorai.011G185500.4	28	2.07679	0	AT1G08820	VAP27-2	vamp/synaptobrevin-associated protein 27-2
Gorai.004G140300.1	10	2.15135	0.000111869	AT1G08845		Ribosomal L18p/L5e family protein
Gorai.007G296700.1	10	1.39621	0.000259699	AT1G09000	ANP1,MAPKKK1,NP1	NPK1-related protein kinase 1
Gorai.007G296700.2	10	1.48676	0.000259699	AT1G09000	ANP1,MAPKKK1,NP1	NPK1-related protein kinase 1
Gorai.007G296700.1	15	1.416	0.000125666	AT1G09000	ANP1,MAPKKK1,NP1	NPK1-related protein kinase 1
Gorai.007G296700.2	15	1.34322	9.37e-05	AT1G09000	ANP1,MAPKKK1,NP1	NPK1-related protein kinase 1
Gorai.007G296700.1	18	1.31719	0.000319059	AT1G09000	ANP1,MAPKKK1,NP1	NPK1-related protein kinase 1
Gorai.007G296700.2	18	1.28728	0.000307735	AT1G09000	ANP1,MAPKKK1,NP1	NPK1-related protein kinase 1
Gorai.007G296700.1	21	1.30314	0.000221634	AT1G09000	ANP1,MAPKKK1,NP1	NPK1-related protein kinase 1
Gorai.007G296700.2	21	1.31443	0.000987218	AT1G09000	ANP1,MAPKKK1,NP1	NPK1-related protein kinase 1
Gorai.013G124200.1	15	1.39325	0.000517019	AT1G09010		glycoside hydrolase family 2 protein
Gorai.007G298100.1	10	1.19818	0.00083928	AT1G09020	ATSNF4,SNF4	homolog of yeast sucrose nonfermenting 4
Gorai.007G298100.2	10	1.21293	0.00024268	AT1G09020	ATSNF4,SNF4	homolog of yeast sucrose nonfermenting 4
Gorai.007G298100.1	15	1.33823	0	AT1G09020	ATSNF4,SNF4	homolog of yeast sucrose nonfermenting 4
Gorai.007G298100.2	15	1.39435	0	AT1G09020	ATSNF4,SNF4	homolog of yeast sucrose nonfermenting 4
Gorai.007G298100.3	15	1.413	0	AT1G09020	ATSNF4,SNF4	homolog of yeast sucrose nonfermenting 4
Gorai.007G342100.1	15	1.21283	0.00027604	AT1G09020	ATSNF4,SNF4	homolog of yeast sucrose nonfermenting 4
Gorai.007G342100.2	15	1.25787	0.000123476	AT1G09020	ATSNF4,SNF4	homolog of yeast sucrose nonfermenting 4
Gorai.007G342100.2	18	1.27166	0.000740009	AT1G09020	ATSNF4,SNF4	homolog of yeast sucrose nonfermenting 4
Gorai.007G298100.1	21	1.36969	4.68e-05	AT1G09020	ATSNF4,SNF4	homolog of yeast sucrose nonfermenting 4
Gorai.007G298100.2	21	1.36649	0	AT1G09020	ATSNF4,SNF4	homolog of yeast sucrose nonfermenting 4
Gorai.007G298100.3	21	1.34718	0	AT1G09020	ATSNF4,SNF4	homolog of yeast sucrose nonfermenting 4
Gorai.004G240400.2	15	1.20429	0.000803465	AT1G09060		Zinc finger, RING-type;Transcription factor jumonji/aspartyl beta-hydroxylase
Gorai.004G240400.1	15	1.18155	0.000736049	AT1G09060		Zinc finger, RING-type;Transcription factor jumonji/aspartyl beta-hydroxylase
Gorai.006G263800.1	10	2.43774	0	AT1G09070	(AT)SRC2,SRC2	soybean gene regulated by cold-2
Gorai.006G263800.1	15	1.52388	2.42e-05	AT1G09070	(AT)SRC2,SRC2	soybean gene regulated by cold-2
Gorai.006G263800.1	28	1.23155	0.000669845	AT1G09070	(AT)SRC2,SRC2	soybean gene regulated by cold-2
Gorai.007G301600.1	10	1.15915	0.000177367	AT1G09150		pseudouridine synthase and archaeosine transglycosylase (PUA) domain-containing protein
Gorai.007G301600.1	15	1.37728	0	AT1G09150		pseudouridine synthase and archaeosine transglycosylase (PUA) domain-containing protein
Gorai.007G301600.1	18	1.59437	0	AT1G09150		pseudouridine synthase and archaeosine transglycosylase (PUA) domain-containing protein
Gorai.007G301600.1	21	1.56274	0	AT1G09150		pseudouridine synthase and archaeosine transglycosylase (PUA) domain-containing protein
Gorai.007G301600.1	28	1.28973	0.000159847	AT1G09150		pseudouridine synthase and archaeosine transglycosylase (PUA) domain-containing protein
Gorai.007G302500.1	10	109.384	0	AT1G09155	AtPP2-B15,PP2-B15	phloem protein 2-B15
Gorai.007G302500.1	15	26.9855	0	AT1G09155	AtPP2-B15,PP2-B15	phloem protein 2-B15
Gorai.007G302500.2	15	47.9642	0	AT1G09155	AtPP2-B15,PP2-B15	phloem protein 2-B15
Gorai.007G302500.1	18	55.8385	0	AT1G09155	AtPP2-B15,PP2-B15	phloem protein 2-B15
Gorai.007G302500.2	18	55.2104	0	AT1G09155	AtPP2-B15,PP2-B15	phloem protein 2-B15
Gorai.007G302500.1	21	35.5439	0	AT1G09155	AtPP2-B15,PP2-B15	phloem protein 2-B15
Gorai.007G302500.2	21	53.2401	0	AT1G09155	AtPP2-B15,PP2-B15	phloem protein 2-B15
Gorai.007G302500.1	28	8.68277	0.000159847	AT1G09155	AtPP2-B15,PP2-B15	phloem protein 2-B15
Gorai.013G126900.2	28	3.26929	0.000702059	AT1G09155	AtPP2-B15,PP2-B15	phloem protein 2-B15
Gorai.004G237900.2	10	1.2202	0.000498116	AT1G09160		Protein phosphatase 2C family protein
Gorai.004G237900.3	10	1.16739	0.000321664	AT1G09160		Protein phosphatase 2C family protein
Gorai.004G237900.5	10	1.17248	0.000774069	AT1G09160		Protein phosphatase 2C family protein
Gorai.007G303500.1	10	1.26259	0.000111992	AT1G09160		Protein phosphatase 2C family protein
Gorai.007G303500.2	10	1.26893	4.07e-05	AT1G09160		Protein phosphatase 2C family protein
Gorai.007G303500.3	10	1.26442	0	AT1G09160		Protein phosphatase 2C family protein
Gorai.007G303500.4	10	1.24492	0.000111869	AT1G09160		Protein phosphatase 2C family protein
Gorai.004G237900.1	15	1.20487	4.47e-05	AT1G09160		Protein phosphatase 2C family protein
Gorai.004G237900.2	15	1.24659	0	AT1G09160		Protein phosphatase 2C family protein
Gorai.004G237900.3	15	1.24963	0	AT1G09160		Protein phosphatase 2C family protein
Gorai.004G237900.4	15	1.29544	0	AT1G09160		Protein phosphatase 2C family protein
Gorai.004G237900.5	15	1.23093	0	AT1G09160		Protein phosphatase 2C family protein
Gorai.007G303500.1	15	1.14043	0.000243942	AT1G09160		Protein phosphatase 2C family protein
Gorai.007G303500.2	15	1.09129	0.000517019	AT1G09160		Protein phosphatase 2C family protein
Gorai.007G303500.3	15	1.11828	0.000803465	AT1G09160		Protein phosphatase 2C family protein
Gorai.007G303500.4	15	1.15553	0.000203171	AT1G09160		Protein phosphatase 2C family protein
Gorai.004G237900.4	21	1.23787	0.000474918	AT1G09160		Protein phosphatase 2C family protein
Gorai.004G237900.5	21	1.21233	0.000650372	AT1G09160		Protein phosphatase 2C family protein
Gorai.007G305100.1	15	2.39861	4.47e-05	AT1G09190		Tetratricopeptide repeat (TPR)-like superfamily protein
Gorai.007G305100.1	21	3.01065	0.000294628	AT1G09190		Tetratricopeptide repeat (TPR)-like superfamily protein
Gorai.013G128200.1	15	1.21959	4.47e-05	AT1G09195
Gorai.013G128200.2	15	1.38693	0.000113103	AT1G09195
Gorai.013G128200.3	15	1.34504	0.000152726	AT1G09195
Gorai.013G128200.1	21	1.34379	0.000474918	AT1G09195
Gorai.013G128200.2	21	1.38223	0.000660811	AT1G09195
Gorai.013G128200.3	21	1.36451	0.000330491	AT1G09195
Gorai.013G130200.1	10	1.18587	0.000111869	AT1G09250		basic helix-loop-helix (bHLH) DNA-binding superfamily protein
Gorai.013G130200.1	28	1.4822	0	AT1G09250		basic helix-loop-helix (bHLH) DNA-binding superfamily protein
Gorai.004G235800.1	10	1.37085	0	AT1G09270	IMPA-4	importin alpha isoform 4
Gorai.004G235800.1	15	1.52073	0	AT1G09270	IMPA-4	importin alpha isoform 4
Gorai.004G235800.1	18	1.52283	0	AT1G09270	IMPA-4	importin alpha isoform 4
Gorai.004G235800.1	21	1.47876	0	AT1G09270	IMPA-4	importin alpha isoform 4
Gorai.004G235800.1	28	1.2053	0.000223722	AT1G09270	IMPA-4	importin alpha isoform 4
Gorai.005G155100.1	10	1.33938	0.000111869	AT1G09290
Gorai.005G155100.2	10	1.26978	0.000111869	AT1G09290
Gorai.005G155100.3	10	1.31131	0.000111869	AT1G09290
Gorai.005G155100.4	10	1.39476	0.00024268	AT1G09290
Gorai.005G155100.5	10	1.37756	4.07e-05	AT1G09290
Gorai.005G155100.1	15	1.70367	2.42e-05	AT1G09290
Gorai.005G155100.2	15	1.70827	0	AT1G09290
Gorai.005G155100.3	15	1.844	0	AT1G09290
Gorai.005G155100.4	15	1.91659	8.41e-05	AT1G09290
Gorai.005G155100.5	15	1.95823	0	AT1G09290
Gorai.005G155100.1	18	1.33359	0.000580703	AT1G09290
Gorai.005G155100.1	21	1.61135	0.000294628	AT1G09290
Gorai.005G155100.2	21	1.58462	0.000294628	AT1G09290
Gorai.005G155100.3	21	1.53956	0.000602	AT1G09290
Gorai.005G155100.4	21	1.53584	0.000471764	AT1G09290
Gorai.005G155100.5	21	1.53512	0.00051901	AT1G09290
Gorai.004G235700.1	10	2.15854	0	AT1G09310		Protein of unknown function, DUF538
Gorai.004G235700.1	15	2.58338	0	AT1G09310		Protein of unknown function, DUF538
Gorai.004G235700.1	18	4.05178	0.000319059	AT1G09310		Protein of unknown function, DUF538
Gorai.004G235700.1	21	3.30165	0	AT1G09310		Protein of unknown function, DUF538
Gorai.013G208100.2	10	1.46559	0.000617774	AT1G09320		agenet domain-containing protein
Gorai.013G208100.1	15	1.26046	0.000336602	AT1G09320		agenet domain-containing protein
Gorai.013G208100.2	15	1.27768	0.000175018	AT1G09320		agenet domain-containing protein
Gorai.013G208100.3	15	1.38152	0.000175018	AT1G09320		agenet domain-containing protein
Gorai.007G308400.1	10	1.7539	0.00037627	AT1G09420	G6PD4	glucose-6-phosphate dehydrogenase 4
Gorai.007G308400.2	10	1.79928	0.000132008	AT1G09420	G6PD4	glucose-6-phosphate dehydrogenase 4
Gorai.007G308400.1	15	1.20978	0.000779759	AT1G09420	G6PD4	glucose-6-phosphate dehydrogenase 4
Gorai.013G209800.1	10	1.67095	0.000111869	AT1G09520
Gorai.013G209800.1	15	1.65261	4.47e-05	AT1G09520
Gorai.013G209800.1	21	1.64359	0.00084657	AT1G09520
Gorai.007G118200.1	28	3.01565	0	AT1G09540	ATMYB61,MYB61	myb domain protein 61
Gorai.013G203900.1	28	2.08996	0	AT1G09570	FHY2,FRE1,HY8,PHYA	phytochrome A
Gorai.004G000800.1	10	1.18769	0.000177367	AT1G09575		Protein of unknown function (DUF607)
Gorai.004G000800.1	15	1.35552	0.000152726	AT1G09575		Protein of unknown function (DUF607)
Gorai.004G000800.1	18	1.36928	0.000319059	AT1G09575		Protein of unknown function (DUF607)
Gorai.004G000800.1	21	1.484	7.19e-05	AT1G09575		Protein of unknown function (DUF607)
Gorai.009G391900.1	15	1.39713	0.000736049	AT1G09590		Translation protein SH3-like family protein
Gorai.009G391900.1	18	1.27972	0.000651499	AT1G09590		Translation protein SH3-like family protein
Gorai.002G163100.1	15	1.1442	0.000817123	AT1G09600		Protein kinase superfamily protein
Gorai.002G163100.1	21	1.19896	0.000294628	AT1G09600		Protein kinase superfamily protein
Gorai.007G263900.1	15	1.56302	0	AT1G09620		ATP binding;leucine-tRNA ligases;aminoacyl-tRNA ligases;nucleotide binding;ATP binding;aminoacyl-tRNA ligases
Gorai.007G263900.2	15	1.57271	0	AT1G09620		ATP binding;leucine-tRNA ligases;aminoacyl-tRNA ligases;nucleotide binding;ATP binding;aminoacyl-tRNA ligases
Gorai.007G263900.1	18	1.18321	0.000873372	AT1G09620		ATP binding;leucine-tRNA ligases;aminoacyl-tRNA ligases;nucleotide binding;ATP binding;aminoacyl-tRNA ligases
Gorai.007G263900.2	18	1.16627	0.00041878	AT1G09620		ATP binding;leucine-tRNA ligases;aminoacyl-tRNA ligases;nucleotide binding;ATP binding;aminoacyl-tRNA ligases
Gorai.007G263900.1	21	1.24604	7.19e-05	AT1G09620		ATP binding;leucine-tRNA ligases;aminoacyl-tRNA ligases;nucleotide binding;ATP binding;aminoacyl-tRNA ligases
Gorai.007G263900.2	21	1.26935	9.7e-05	AT1G09620		ATP binding;leucine-tRNA ligases;aminoacyl-tRNA ligases;nucleotide binding;ATP binding;aminoacyl-tRNA ligases
Gorai.005G265900.1	10	2.6134	0	AT1G09630	ATRAB-A2A,ATRAB11C,ATRABA2A,RAB-A2A,RAB11c	RAB GTPase 11C
Gorai.005G265900.1	15	1.30005	4.47e-05	AT1G09630	ATRAB-A2A,ATRAB11C,ATRABA2A,RAB-A2A,RAB11c	RAB GTPase 11C
Gorai.008G046300.5	10	1.25141	0	AT1G09640		Translation elongation factor EF1B, gamma chain
Gorai.008G046300.6	10	1.28305	0	AT1G09640		Translation elongation factor EF1B, gamma chain
Gorai.008G046300.5	15	1.21934	0	AT1G09640		Translation elongation factor EF1B, gamma chain
Gorai.008G046300.6	15	1.25921	0	AT1G09640		Translation elongation factor EF1B, gamma chain
Gorai.008G046300.5	18	1.27799	0.000105537	AT1G09640		Translation elongation factor EF1B, gamma chain
Gorai.008G046300.6	18	1.26466	0.00012985	AT1G09640		Translation elongation factor EF1B, gamma chain
Gorai.008G046300.5	21	1.33106	0	AT1G09640		Translation elongation factor EF1B, gamma chain
Gorai.008G046300.6	21	1.30197	0	AT1G09640		Translation elongation factor EF1B, gamma chain
Gorai.008G046300.5	28	1.5445	0	AT1G09640		Translation elongation factor EF1B, gamma chain
Gorai.008G046300.6	28	1.50397	5.58e-05	AT1G09640		Translation elongation factor EF1B, gamma chain
Gorai.012G169800.1	10	1.48266	0	AT1G09660		RNA-binding KH domain-containing protein
Gorai.008G046100.3	15	1.24097	0.000517019	AT1G09660		RNA-binding KH domain-containing protein
Gorai.012G169800.1	15	1.61317	0	AT1G09660		RNA-binding KH domain-containing protein
Gorai.008G046100.1	18	1.26088	0.000329299	AT1G09660		RNA-binding KH domain-containing protein
Gorai.008G046100.3	18	1.38326	0.00041878	AT1G09660		RNA-binding KH domain-containing protein
Gorai.008G046100.4	18	1.32208	0.00076569	AT1G09660		RNA-binding KH domain-containing protein
Gorai.008G046100.6	21	1.3563	0.000916371	AT1G09660		RNA-binding KH domain-containing protein
Gorai.012G169800.1	21	1.44927	0.000294628	AT1G09660		RNA-binding KH domain-containing protein
Gorai.002G231800.1	10	1.41656	0	AT1G09690		Translation protein SH3-like family protein
Gorai.002G231800.1	15	1.47409	0	AT1G09690		Translation protein SH3-like family protein
Gorai.002G231800.1	18	1.30657	4.7e-05	AT1G09690		Translation protein SH3-like family protein
Gorai.002G231800.1	21	1.44443	4.68e-05	AT1G09690		Translation protein SH3-like family protein
Gorai.002G231800.1	28	1.37382	0.00062771	AT1G09690		Translation protein SH3-like family protein
Gorai.006G144200.1	28	1.40497	0.000812222	AT1G09690		Translation protein SH3-like family protein
Gorai.008G058500.1	15	1.4241	8.41e-05	AT1G09700	DRB1,HYL1	dsRNA-binding domain-like superfamily protein
Gorai.008G058500.2	15	1.32266	8.41e-05	AT1G09700	DRB1,HYL1	dsRNA-binding domain-like superfamily protein
Gorai.008G058500.1	18	1.38344	0.00012985	AT1G09700	DRB1,HYL1	dsRNA-binding domain-like superfamily protein
Gorai.008G058500.2	18	1.42026	0.000998922	AT1G09700	DRB1,HYL1	dsRNA-binding domain-like superfamily protein
Gorai.008G058500.1	21	1.40349	0.000279623	AT1G09700	DRB1,HYL1	dsRNA-binding domain-like superfamily protein
Gorai.008G058500.2	21	1.46861	0.000401476	AT1G09700	DRB1,HYL1	dsRNA-binding domain-like superfamily protein
Gorai.008G058500.2	28	1.54569	5.58e-05	AT1G09700	DRB1,HYL1	dsRNA-binding domain-like superfamily protein
Gorai.002G142500.1	15	1.18388	0.000164008	AT1G09730		Cysteine proteinases superfamily protein
Gorai.002G142500.1	21	1.15844	0.000650372	AT1G09730		Cysteine proteinases superfamily protein
Gorai.002G142500.1	28	1.24357	0.000524856	AT1G09730		Cysteine proteinases superfamily protein
Gorai.010G035500.1	10	1.18555	0.000111869	AT1G09740		Adenine nucleotide alpha hydrolases-like superfamily protein
Gorai.010G035500.1	18	1.06579	0.000119101	AT1G09740		Adenine nucleotide alpha hydrolases-like superfamily protein
Gorai.007G212800.1	10	1.7225	0.000111869	AT1G09760	U2A\'	U2 small nuclear ribonucleoprotein A
Gorai.011G122500.1	10	1.41439	0	AT1G09760	U2A\'	U2 small nuclear ribonucleoprotein A
Gorai.011G122500.2	10	1.35959	0	AT1G09760	U2A\'	U2 small nuclear ribonucleoprotein A
Gorai.011G122500.1	15	1.32799	0	AT1G09760	U2A\'	U2 small nuclear ribonucleoprotein A
Gorai.011G122500.2	15	1.28309	0	AT1G09760	U2A\'	U2 small nuclear ribonucleoprotein A
Gorai.011G122500.1	18	1.22255	0.000322059	AT1G09760	U2A\'	U2 small nuclear ribonucleoprotein A
Gorai.011G122500.2	18	1.24318	7.62e-05	AT1G09760	U2A\'	U2 small nuclear ribonucleoprotein A
Gorai.007G212800.1	21	2.10844	0.000172179	AT1G09760	U2A\'	U2 small nuclear ribonucleoprotein A
Gorai.011G122500.1	21	1.29137	0	AT1G09760	U2A\'	U2 small nuclear ribonucleoprotein A
Gorai.011G122500.2	21	1.29871	0	AT1G09760	U2A\'	U2 small nuclear ribonucleoprotein A
Gorai.007G212800.1	28	1.88807	0.000770636	AT1G09760	U2A\'	U2 small nuclear ribonucleoprotein A
Gorai.013G187200.1	15	1.26269	8.41e-05	AT1G09770	ATCDC5,ATMYBCDC5,CDC5	cell division cycle 5
Gorai.005G125000.1	10	1.17777	0	AT1G09780		Phosphoglycerate mutase, 2,3-bisphosphoglycerate-independent
Gorai.005G125000.2	10	1.20958	0.000132008	AT1G09780		Phosphoglycerate mutase, 2,3-bisphosphoglycerate-independent
Gorai.005G125000.3	10	1.24529	0.000111869	AT1G09780		Phosphoglycerate mutase, 2,3-bisphosphoglycerate-independent
Gorai.005G125000.4	10	1.1825	0	AT1G09780		Phosphoglycerate mutase, 2,3-bisphosphoglycerate-independent
Gorai.005G125000.1	15	1.44699	0	AT1G09780		Phosphoglycerate mutase, 2,3-bisphosphoglycerate-independent
Gorai.005G125000.2	15	1.50081	0	AT1G09780		Phosphoglycerate mutase, 2,3-bisphosphoglycerate-independent
Gorai.005G125000.3	15	1.45277	0	AT1G09780		Phosphoglycerate mutase, 2,3-bisphosphoglycerate-independent
Gorai.005G125000.4	15	1.4294	0	AT1G09780		Phosphoglycerate mutase, 2,3-bisphosphoglycerate-independent
Gorai.005G125000.1	18	1.22054	0	AT1G09780		Phosphoglycerate mutase, 2,3-bisphosphoglycerate-independent
Gorai.005G125000.2	18	1.23054	0	AT1G09780		Phosphoglycerate mutase, 2,3-bisphosphoglycerate-independent
Gorai.005G125000.3	18	1.2523	0	AT1G09780		Phosphoglycerate mutase, 2,3-bisphosphoglycerate-independent
Gorai.005G125000.4	18	1.21864	0	AT1G09780		Phosphoglycerate mutase, 2,3-bisphosphoglycerate-independent
Gorai.005G125000.1	21	1.3362	0	AT1G09780		Phosphoglycerate mutase, 2,3-bisphosphoglycerate-independent
Gorai.005G125000.2	21	1.32231	0	AT1G09780		Phosphoglycerate mutase, 2,3-bisphosphoglycerate-independent
Gorai.005G125000.3	21	1.37388	0	AT1G09780		Phosphoglycerate mutase, 2,3-bisphosphoglycerate-independent
Gorai.005G125000.4	21	1.32705	0	AT1G09780		Phosphoglycerate mutase, 2,3-bisphosphoglycerate-independent
Gorai.008G044900.1	10	1.44496	0.000111869	AT1G09795	ATATP-PRT2,ATP-PRT2,HISN1B	ATP phosphoribosyl transferase 2
Gorai.008G044900.2	10	1.47212	4.07e-05	AT1G09795	ATATP-PRT2,ATP-PRT2,HISN1B	ATP phosphoribosyl transferase 2
Gorai.008G044900.3	10	1.45843	4.07e-05	AT1G09795	ATATP-PRT2,ATP-PRT2,HISN1B	ATP phosphoribosyl transferase 2
Gorai.008G044900.4	10	1.52704	0	AT1G09795	ATATP-PRT2,ATP-PRT2,HISN1B	ATP phosphoribosyl transferase 2
Gorai.008G044900.1	15	1.83578	0	AT1G09795	ATATP-PRT2,ATP-PRT2,HISN1B	ATP phosphoribosyl transferase 2
Gorai.008G044900.2	15	1.7671	0	AT1G09795	ATATP-PRT2,ATP-PRT2,HISN1B	ATP phosphoribosyl transferase 2
Gorai.008G044900.3	15	1.96039	0	AT1G09795	ATATP-PRT2,ATP-PRT2,HISN1B	ATP phosphoribosyl transferase 2
Gorai.008G044900.4	15	1.75432	0	AT1G09795	ATATP-PRT2,ATP-PRT2,HISN1B	ATP phosphoribosyl transferase 2
Gorai.008G044900.1	18	1.78323	0	AT1G09795	ATATP-PRT2,ATP-PRT2,HISN1B	ATP phosphoribosyl transferase 2
Gorai.008G044900.2	18	1.84546	0	AT1G09795	ATATP-PRT2,ATP-PRT2,HISN1B	ATP phosphoribosyl transferase 2
Gorai.008G044900.3	18	1.90994	0	AT1G09795	ATATP-PRT2,ATP-PRT2,HISN1B	ATP phosphoribosyl transferase 2
Gorai.008G044900.4	18	1.91086	0	AT1G09795	ATATP-PRT2,ATP-PRT2,HISN1B	ATP phosphoribosyl transferase 2
Gorai.008G044900.1	21	1.85077	0	AT1G09795	ATATP-PRT2,ATP-PRT2,HISN1B	ATP phosphoribosyl transferase 2
Gorai.008G044900.2	21	1.83314	0	AT1G09795	ATATP-PRT2,ATP-PRT2,HISN1B	ATP phosphoribosyl transferase 2
Gorai.008G044900.3	21	1.90747	0	AT1G09795	ATATP-PRT2,ATP-PRT2,HISN1B	ATP phosphoribosyl transferase 2
Gorai.008G044900.4	21	1.84447	0	AT1G09795	ATATP-PRT2,ATP-PRT2,HISN1B	ATP phosphoribosyl transferase 2
Gorai.008G044900.1	28	1.64694	9e-05	AT1G09795	ATATP-PRT2,ATP-PRT2,HISN1B	ATP phosphoribosyl transferase 2
Gorai.008G044900.2	28	1.85228	0	AT1G09795	ATATP-PRT2,ATP-PRT2,HISN1B	ATP phosphoribosyl transferase 2
Gorai.008G044900.3	28	1.80001	0	AT1G09795	ATATP-PRT2,ATP-PRT2,HISN1B	ATP phosphoribosyl transferase 2
Gorai.008G044900.4	28	1.66889	0	AT1G09795	ATATP-PRT2,ATP-PRT2,HISN1B	ATP phosphoribosyl transferase 2
Gorai.005G265300.1	15	1.17827	0.000878876	AT1G09810	ECT11	evolutionarily conserved C-terminal region 11
Gorai.005G265300.2	15	1.18913	0.000182318	AT1G09810	ECT11	evolutionarily conserved C-terminal region 11
Gorai.005G265300.1	21	1.25683	0.00072458	AT1G09810	ECT11	evolutionarily conserved C-terminal region 11
Gorai.005G265300.2	21	1.28488	0.000471764	AT1G09810	ECT11	evolutionarily conserved C-terminal region 11
Gorai.005G265300.1	28	1.71122	0.000159847	AT1G09810	ECT11	evolutionarily conserved C-terminal region 11
Gorai.005G265300.2	28	1.83187	5.58e-05	AT1G09810	ECT11	evolutionarily conserved C-terminal region 11
Gorai.008G045600.1	10	1.35402	0.000111869	AT1G09830		Glycinamide ribonucleotide (GAR) synthetase
Gorai.008G045600.2	10	1.3719	0.000259699	AT1G09830		Glycinamide ribonucleotide (GAR) synthetase
Gorai.008G045600.1	15	1.638	0	AT1G09830		Glycinamide ribonucleotide (GAR) synthetase
Gorai.008G045600.2	15	1.47079	8.41e-05	AT1G09830		Glycinamide ribonucleotide (GAR) synthetase
Gorai.008G045600.3	15	1.76702	0	AT1G09830		Glycinamide ribonucleotide (GAR) synthetase
Gorai.008G045600.2	18	1.32107	0.000329299	AT1G09830		Glycinamide ribonucleotide (GAR) synthetase
Gorai.008G045600.2	21	1.49659	0.000330491	AT1G09830		Glycinamide ribonucleotide (GAR) synthetase
Gorai.008G045600.3	21	1.42021	0.000987218	AT1G09830		Glycinamide ribonucleotide (GAR) synthetase
Gorai.009G197900.1	28	1.69056	0	AT1G09850	XBCP3	xylem bark cysteine peptidase 3
Gorai.009G197900.2	28	1.57671	0.00020262	AT1G09850	XBCP3	xylem bark cysteine peptidase 3
Gorai.009G197900.3	28	1.59608	0.000223722	AT1G09850	XBCP3	xylem bark cysteine peptidase 3
Gorai.010G159600.1	28	1.71868	0	AT1G09850	XBCP3	xylem bark cysteine peptidase 3
Gorai.010G159600.2	28	1.65522	0	AT1G09850	XBCP3	xylem bark cysteine peptidase 3
Gorai.010G159600.3	28	1.7036	0	AT1G09850	XBCP3	xylem bark cysteine peptidase 3
Gorai.010G159600.4	28	1.70173	0	AT1G09850	XBCP3	xylem bark cysteine peptidase 3
Gorai.010G159600.5	28	1.64002	0	AT1G09850	XBCP3	xylem bark cysteine peptidase 3
Gorai.010G159600.6	28	1.66261	0	AT1G09850	XBCP3	xylem bark cysteine peptidase 3
Gorai.010G195300.1	10	1.5175	0	AT1G09870		histidine acid phosphatase family protein
Gorai.010G195300.2	10	1.37547	0	AT1G09870		histidine acid phosphatase family protein
Gorai.010G195300.1	15	1.79293	0	AT1G09870		histidine acid phosphatase family protein
Gorai.010G195300.2	15	1.72748	0	AT1G09870		histidine acid phosphatase family protein
Gorai.010G195300.1	18	1.38228	4.7e-05	AT1G09870		histidine acid phosphatase family protein
Gorai.010G195300.2	18	1.29585	4.7e-05	AT1G09870		histidine acid phosphatase family protein
Gorai.010G195300.1	21	1.56539	0	AT1G09870		histidine acid phosphatase family protein
Gorai.010G195300.2	21	1.52125	0	AT1G09870		histidine acid phosphatase family protein
Gorai.010G195300.1	28	1.25626	0.000766964	AT1G09870		histidine acid phosphatase family protein
Gorai.009G225900.3	28	2.07634	5.58e-05	AT1G09940	HEMA2	Glutamyl-tRNA reductase family protein
Gorai.009G225500.1	15	1.37618	0.000113103	AT1G09960	ATSUC4,ATSUT4,SUC4,SUT4	sucrose transporter 4
Gorai.009G225500.2	15	1.65368	8.41e-05	AT1G09960	ATSUC4,ATSUT4,SUC4,SUT4	sucrose transporter 4
Gorai.009G225500.1	28	1.65877	0.000669845	AT1G09960	ATSUC4,ATSUT4,SUC4,SUT4	sucrose transporter 4
Gorai.002G211900.1	18	3.31496	0.000119101	AT1G09970	LRR XI-23,RLK7	Leucine-rich receptor-like protein kinase family protein
Gorai.002G211900.2	18	3.29059	0.000139745	AT1G09970	LRR XI-23,RLK7	Leucine-rich receptor-like protein kinase family protein
Gorai.002G211900.1	21	2.60124	0.000121998	AT1G09970	LRR XI-23,RLK7	Leucine-rich receptor-like protein kinase family protein
Gorai.009G223900.1	10	1.29888	0.000363112	AT1G10030	ERG28	homolog of yeast ergosterol28
Gorai.010G029400.1	10	1.24774	0.00083928	AT1G10030	ERG28	homolog of yeast ergosterol28
Gorai.009G223900.1	15	1.55616	0	AT1G10030	ERG28	homolog of yeast ergosterol28
Gorai.010G029400.1	15	1.29966	0.000141352	AT1G10030	ERG28	homolog of yeast ergosterol28
Gorai.010G029400.2	15	1.285	0.000285368	AT1G10030	ERG28	homolog of yeast ergosterol28
Gorai.010G029400.3	15	1.34009	9.37e-05	AT1G10030	ERG28	homolog of yeast ergosterol28
Gorai.009G223900.1	18	1.53028	0	AT1G10030	ERG28	homolog of yeast ergosterol28
Gorai.010G029400.1	18	1.26239	0.00012985	AT1G10030	ERG28	homolog of yeast ergosterol28
Gorai.010G029400.2	18	1.31124	0.000163012	AT1G10030	ERG28	homolog of yeast ergosterol28
Gorai.010G029400.3	18	1.48087	9.26e-05	AT1G10030	ERG28	homolog of yeast ergosterol28
Gorai.009G223900.1	21	1.39683	0.000417108	AT1G10030	ERG28	homolog of yeast ergosterol28
Gorai.010G029400.1	21	1.35897	0.000249562	AT1G10030	ERG28	homolog of yeast ergosterol28
Gorai.010G029400.2	21	1.3035	9.7e-05	AT1G10030	ERG28	homolog of yeast ergosterol28
Gorai.007G235300.1	10	1.28395	0.000617774	AT1G10130	ATECA3,ECA3	endoplasmic reticulum-type calcium-transporting ATPase 3
Gorai.007G235300.2	10	1.27271	0.000678709	AT1G10130	ATECA3,ECA3	endoplasmic reticulum-type calcium-transporting ATPase 3
Gorai.007G235300.3	10	1.33599	0.000708281	AT1G10130	ATECA3,ECA3	endoplasmic reticulum-type calcium-transporting ATPase 3
Gorai.007G235300.4	10	1.29099	0.000111869	AT1G10130	ATECA3,ECA3	endoplasmic reticulum-type calcium-transporting ATPase 3
Gorai.009G220900.7	10	1.3288	0.000111869	AT1G10130	ATECA3,ECA3	endoplasmic reticulum-type calcium-transporting ATPase 3
Gorai.009G220900.1	15	1.69987	0	AT1G10130	ATECA3,ECA3	endoplasmic reticulum-type calcium-transporting ATPase 3
Gorai.009G220900.2	15	1.68564	0	AT1G10130	ATECA3,ECA3	endoplasmic reticulum-type calcium-transporting ATPase 3
Gorai.009G220900.3	15	1.65498	0	AT1G10130	ATECA3,ECA3	endoplasmic reticulum-type calcium-transporting ATPase 3
Gorai.009G220900.4	15	1.72059	0	AT1G10130	ATECA3,ECA3	endoplasmic reticulum-type calcium-transporting ATPase 3
Gorai.009G220900.5	15	1.70173	0	AT1G10130	ATECA3,ECA3	endoplasmic reticulum-type calcium-transporting ATPase 3
Gorai.009G220900.6	15	1.59778	0	AT1G10130	ATECA3,ECA3	endoplasmic reticulum-type calcium-transporting ATPase 3
Gorai.009G220900.7	15	1.75941	0	AT1G10130	ATECA3,ECA3	endoplasmic reticulum-type calcium-transporting ATPase 3
Gorai.009G220900.8	15	1.73612	0	AT1G10130	ATECA3,ECA3	endoplasmic reticulum-type calcium-transporting ATPase 3
Gorai.009G220900.9	15	1.56733	0	AT1G10130	ATECA3,ECA3	endoplasmic reticulum-type calcium-transporting ATPase 3
Gorai.009G220900.1	18	1.61526	0	AT1G10130	ATECA3,ECA3	endoplasmic reticulum-type calcium-transporting ATPase 3
Gorai.009G220900.2	18	1.59674	0	AT1G10130	ATECA3,ECA3	endoplasmic reticulum-type calcium-transporting ATPase 3
Gorai.009G220900.3	18	1.58817	0	AT1G10130	ATECA3,ECA3	endoplasmic reticulum-type calcium-transporting ATPase 3
Gorai.009G220900.4	18	1.62885	4.7e-05	AT1G10130	ATECA3,ECA3	endoplasmic reticulum-type calcium-transporting ATPase 3
Gorai.009G220900.5	18	1.67798	0	AT1G10130	ATECA3,ECA3	endoplasmic reticulum-type calcium-transporting ATPase 3
Gorai.009G220900.6	18	1.59341	0.000119101	AT1G10130	ATECA3,ECA3	endoplasmic reticulum-type calcium-transporting ATPase 3
Gorai.009G220900.7	18	1.63262	4.7e-05	AT1G10130	ATECA3,ECA3	endoplasmic reticulum-type calcium-transporting ATPase 3
Gorai.009G220900.8	18	1.66741	0	AT1G10130	ATECA3,ECA3	endoplasmic reticulum-type calcium-transporting ATPase 3
Gorai.009G220900.9	18	1.55594	0.000218636	AT1G10130	ATECA3,ECA3	endoplasmic reticulum-type calcium-transporting ATPase 3
Gorai.009G220900.1	21	1.71658	0	AT1G10130	ATECA3,ECA3	endoplasmic reticulum-type calcium-transporting ATPase 3
Gorai.009G220900.2	21	1.70558	0	AT1G10130	ATECA3,ECA3	endoplasmic reticulum-type calcium-transporting ATPase 3
Gorai.009G220900.3	21	1.64965	0	AT1G10130	ATECA3,ECA3	endoplasmic reticulum-type calcium-transporting ATPase 3
Gorai.009G220900.4	21	1.73188	0	AT1G10130	ATECA3,ECA3	endoplasmic reticulum-type calcium-transporting ATPase 3
Gorai.009G220900.5	21	1.69145	0	AT1G10130	ATECA3,ECA3	endoplasmic reticulum-type calcium-transporting ATPase 3
Gorai.009G220900.6	21	1.78542	0	AT1G10130	ATECA3,ECA3	endoplasmic reticulum-type calcium-transporting ATPase 3
Gorai.009G220900.7	21	1.71837	0	AT1G10130	ATECA3,ECA3	endoplasmic reticulum-type calcium-transporting ATPase 3
Gorai.009G220900.8	21	1.67825	0	AT1G10130	ATECA3,ECA3	endoplasmic reticulum-type calcium-transporting ATPase 3
Gorai.009G220900.9	21	1.65867	0	AT1G10130	ATECA3,ECA3	endoplasmic reticulum-type calcium-transporting ATPase 3
Gorai.007G225900.1	10	1.17107	0.000111869	AT1G10150		Carbohydrate-binding protein
Gorai.007G225900.1	15	1.30404	0.00045545	AT1G10150		Carbohydrate-binding protein
Gorai.008G297600.1	10	1.34155	0.000111992	AT1G10200	WLIM1	GATA type zinc finger transcription factor family protein
Gorai.008G297600.1	15	1.21768	0.000182318	AT1G10200	WLIM1	GATA type zinc finger transcription factor family protein
Gorai.008G297600.1	18	1.24534	0.00041878	AT1G10200	WLIM1	GATA type zinc finger transcription factor family protein
Gorai.005G109500.1	15	1.19627	0.000113103	AT1G10210	ATMPK1,MPK1	mitogen-activated protein kinase 1
Gorai.005G109500.1	18	1.38224	0	AT1G10210	ATMPK1,MPK1	mitogen-activated protein kinase 1
Gorai.005G109500.1	21	1.22858	0.000190331	AT1G10210	ATMPK1,MPK1	mitogen-activated protein kinase 1
Gorai.009G199400.1	28	1.50992	0.000159847	AT1G10210	ATMPK1,MPK1	mitogen-activated protein kinase 1
Gorai.009G199400.2	28	1.44149	0.000621454	AT1G10210	ATMPK1,MPK1	mitogen-activated protein kinase 1
Gorai.012G012400.1	10	1.55261	0	AT1G10270	GRP23	glutamine-rich protein 23
Gorai.012G012400.1	15	1.65924	0	AT1G10270	GRP23	glutamine-rich protein 23
Gorai.012G012400.1	21	1.38024	4.68e-05	AT1G10270	GRP23	glutamine-rich protein 23
Gorai.004G267500.3	15	1.40408	0	AT1G10290	ADL6,DRP2A	dynamin-like protein 6
Gorai.004G267500.4	15	1.32974	0	AT1G10290	ADL6,DRP2A	dynamin-like protein 6
Gorai.004G267500.3	18	1.11269	0.00035514	AT1G10290	ADL6,DRP2A	dynamin-like protein 6
Gorai.004G267500.3	21	1.23072	9.7e-05	AT1G10290	ADL6,DRP2A	dynamin-like protein 6
Gorai.004G267500.4	21	1.18859	4.68e-05	AT1G10290	ADL6,DRP2A	dynamin-like protein 6
Gorai.011G003700.1	10	1.44989	0.000363112	AT1G10310		NAD(P)-binding Rossmann-fold superfamily protein
Gorai.011G003700.2	10	1.51866	0.00037627	AT1G10310		NAD(P)-binding Rossmann-fold superfamily protein
Gorai.011G003700.3	10	1.69499	0	AT1G10310		NAD(P)-binding Rossmann-fold superfamily protein
Gorai.011G003700.1	18	1.57613	4.7e-05	AT1G10310		NAD(P)-binding Rossmann-fold superfamily protein
Gorai.011G003700.2	18	1.46375	0.000527114	AT1G10310		NAD(P)-binding Rossmann-fold superfamily protein
Gorai.011G003700.3	18	1.46855	7.62e-05	AT1G10310		NAD(P)-binding Rossmann-fold superfamily protein
Gorai.011G003700.1	21	1.61035	0.000471764	AT1G10310		NAD(P)-binding Rossmann-fold superfamily protein
Gorai.011G003700.2	21	1.8258	0.00051901	AT1G10310		NAD(P)-binding Rossmann-fold superfamily protein
Gorai.011G003700.3	21	1.60646	0.000911172	AT1G10310		NAD(P)-binding Rossmann-fold superfamily protein
Gorai.005G189600.1	18	1.31205	0.000740009	AT1G10350		DNAJ heat shock family protein
Gorai.005G189600.1	28	1.2339	0.00020262	AT1G10350		DNAJ heat shock family protein
Gorai.007G245500.2	10	1.18692	0.00024268	AT1G10370	ATGSTU17,ERD9,GST30,GST30B	Glutathione S-transferase family protein
Gorai.007G245500.1	15	1.62487	9.37e-05	AT1G10370	ATGSTU17,ERD9,GST30,GST30B	Glutathione S-transferase family protein
Gorai.007G245500.2	15	1.60513	0.000100977	AT1G10370	ATGSTU17,ERD9,GST30,GST30B	Glutathione S-transferase family protein
Gorai.007G245500.1	18	1.9098	0	AT1G10370	ATGSTU17,ERD9,GST30,GST30B	Glutathione S-transferase family protein
Gorai.007G245500.2	18	1.92466	0	AT1G10370	ATGSTU17,ERD9,GST30,GST30B	Glutathione S-transferase family protein
Gorai.007G245500.1	21	1.78771	0.000228113	AT1G10370	ATGSTU17,ERD9,GST30,GST30B	Glutathione S-transferase family protein
Gorai.007G245500.2	21	1.77271	0.000249562	AT1G10370	ATGSTU17,ERD9,GST30,GST30B	Glutathione S-transferase family protein
Gorai.007G148700.1	10	2.96704	0	AT1G10385		Vps51/Vps67 family (components of vesicular transport) protein
Gorai.007G148700.2	10	3.00919	0	AT1G10385		Vps51/Vps67 family (components of vesicular transport) protein
Gorai.007G148700.1	15	4.19453	0	AT1G10385		Vps51/Vps67 family (components of vesicular transport) protein
Gorai.007G148700.2	15	4.19352	0	AT1G10385		Vps51/Vps67 family (components of vesicular transport) protein
Gorai.005G188900.1	18	3.12208	4.7e-05	AT1G10385		Vps51/Vps67 family (components of vesicular transport) protein
Gorai.007G148700.1	18	2.35415	0	AT1G10385		Vps51/Vps67 family (components of vesicular transport) protein
Gorai.007G148700.2	18	2.34251	0	AT1G10385		Vps51/Vps67 family (components of vesicular transport) protein
Gorai.007G148700.1	21	3.04366	0	AT1G10385		Vps51/Vps67 family (components of vesicular transport) protein
Gorai.007G148700.2	21	3.12712	0	AT1G10385		Vps51/Vps67 family (components of vesicular transport) protein
Gorai.005G188900.1	28	4.62949	0	AT1G10385		Vps51/Vps67 family (components of vesicular transport) protein
Gorai.005G188900.2	28	3.81895	0	AT1G10385		Vps51/Vps67 family (components of vesicular transport) protein
Gorai.007G148700.1	28	2.83924	0	AT1G10385		Vps51/Vps67 family (components of vesicular transport) protein
Gorai.007G148700.2	28	2.86926	0	AT1G10385		Vps51/Vps67 family (components of vesicular transport) protein
Gorai.007G018500.5	15	1.30792	0.000175018	AT1G10390		Nucleoporin autopeptidase
Gorai.007G034300.3	10	1.07207	0.000774069	AT1G10430	PP2A-2	protein phosphatase 2A-2
Gorai.012G120200.1	10	1.35056	0	AT1G10430	PP2A-2	protein phosphatase 2A-2
Gorai.007G034300.1	15	1.14634	0.000392824	AT1G10430	PP2A-2	protein phosphatase 2A-2
Gorai.007G034300.2	15	1.1779	8.41e-05	AT1G10430	PP2A-2	protein phosphatase 2A-2
Gorai.007G034300.3	15	1.18529	2.42e-05	AT1G10430	PP2A-2	protein phosphatase 2A-2
Gorai.008G189700.2	15	1.13619	9.37e-05	AT1G10430	PP2A-2	protein phosphatase 2A-2
Gorai.012G120200.1	15	1.31184	0.000817123	AT1G10430	PP2A-2	protein phosphatase 2A-2
Gorai.007G034300.1	21	1.13664	0.000474918	AT1G10430	PP2A-2	protein phosphatase 2A-2
Gorai.007G034300.2	21	1.17634	0.000172179	AT1G10430	PP2A-2	protein phosphatase 2A-2
Gorai.008G101500.1	10	1.9564	0	AT1G10490		Domain of unknown function (DUF1726) ;Putative ATPase (DUF699)
Gorai.008G101500.2	10	2.01292	0	AT1G10490		Domain of unknown function (DUF1726) ;Putative ATPase (DUF699)
Gorai.008G101500.3	10	2.01895	0	AT1G10490		Domain of unknown function (DUF1726) ;Putative ATPase (DUF699)
Gorai.008G101500.4	10	2.00424	0	AT1G10490		Domain of unknown function (DUF1726) ;Putative ATPase (DUF699)
Gorai.008G101500.1	15	2.24231	0	AT1G10490		Domain of unknown function (DUF1726) ;Putative ATPase (DUF699)
Gorai.008G101500.2	15	2.28089	0	AT1G10490		Domain of unknown function (DUF1726) ;Putative ATPase (DUF699)
Gorai.008G101500.3	15	2.4303	0	AT1G10490		Domain of unknown function (DUF1726) ;Putative ATPase (DUF699)
Gorai.008G101500.4	15	2.37849	0	AT1G10490		Domain of unknown function (DUF1726) ;Putative ATPase (DUF699)
Gorai.008G101500.1	18	1.53837	4.7e-05	AT1G10490		Domain of unknown function (DUF1726) ;Putative ATPase (DUF699)
Gorai.008G101500.2	18	1.55345	0	AT1G10490		Domain of unknown function (DUF1726) ;Putative ATPase (DUF699)
Gorai.008G101500.3	18	1.49684	9.26e-05	AT1G10490		Domain of unknown function (DUF1726) ;Putative ATPase (DUF699)
Gorai.008G101500.4	18	1.47352	0.000139745	AT1G10490		Domain of unknown function (DUF1726) ;Putative ATPase (DUF699)
Gorai.008G101500.1	21	1.75196	0	AT1G10490		Domain of unknown function (DUF1726) ;Putative ATPase (DUF699)
Gorai.008G101500.2	21	1.82716	4.68e-05	AT1G10490		Domain of unknown function (DUF1726) ;Putative ATPase (DUF699)
Gorai.008G101500.3	21	1.91628	0	AT1G10490		Domain of unknown function (DUF1726) ;Putative ATPase (DUF699)
Gorai.008G101500.4	21	1.94321	4.68e-05	AT1G10490		Domain of unknown function (DUF1726) ;Putative ATPase (DUF699)
Gorai.009G002100.1	15	1.31539	0.000580797	AT1G10580		Transducin/WD40 repeat-like superfamily protein
Gorai.009G002100.3	15	1.39062	9.37e-05	AT1G10580		Transducin/WD40 repeat-like superfamily protein
Gorai.008G137100.2	10	1.15026	0.000154417	AT1G10630	ARFA1F,ATARFA1F	ADP-ribosylation factor A1F
Gorai.008G137100.3	10	1.16741	0.00044766	AT1G10630	ARFA1F,ATARFA1F	ADP-ribosylation factor A1F
Gorai.001G263300.2	15	1.20079	0.000175018	AT1G10630	ARFA1F,ATARFA1F	ADP-ribosylation factor A1F
Gorai.008G137100.1	15	1.18718	4.47e-05	AT1G10630	ARFA1F,ATARFA1F	ADP-ribosylation factor A1F
Gorai.008G137100.2	15	1.13323	0.000100977	AT1G10630	ARFA1F,ATARFA1F	ADP-ribosylation factor A1F
Gorai.008G137100.3	15	1.18784	4.47e-05	AT1G10630	ARFA1F,ATARFA1F	ADP-ribosylation factor A1F
Gorai.013G208600.1	15	1.28677	8.41e-05	AT1G10630	ARFA1F,ATARFA1F	ADP-ribosylation factor A1F
Gorai.013G208600.2	15	1.21107	0	AT1G10630	ARFA1F,ATARFA1F	ADP-ribosylation factor A1F
Gorai.013G208600.3	15	1.17063	0.000152726	AT1G10630	ARFA1F,ATARFA1F	ADP-ribosylation factor A1F
Gorai.013G208600.4	15	1.24038	4.47e-05	AT1G10630	ARFA1F,ATARFA1F	ADP-ribosylation factor A1F
Gorai.013G208600.5	15	1.20138	0	AT1G10630	ARFA1F,ATARFA1F	ADP-ribosylation factor A1F
Gorai.013G208600.7	15	1.1537	0.000125666	AT1G10630	ARFA1F,ATARFA1F	ADP-ribosylation factor A1F
Gorai.013G208600.8	15	1.17739	0.000123476	AT1G10630	ARFA1F,ATARFA1F	ADP-ribosylation factor A1F
Gorai.013G208600.9	15	1.26843	0.000182318	AT1G10630	ARFA1F,ATARFA1F	ADP-ribosylation factor A1F
Gorai.002G185200.2	18	1.06782	4.7e-05	AT1G10630	ARFA1F,ATARFA1F	ADP-ribosylation factor A1F
Gorai.002G185200.3	18	1.05592	0.000602133	AT1G10630	ARFA1F,ATARFA1F	ADP-ribosylation factor A1F
Gorai.002G185200.4	18	1.05138	0.000336376	AT1G10630	ARFA1F,ATARFA1F	ADP-ribosylation factor A1F
Gorai.002G185200.6	18	1.06154	0.000443042	AT1G10630	ARFA1F,ATARFA1F	ADP-ribosylation factor A1F
Gorai.008G137100.1	18	1.40495	0	AT1G10630	ARFA1F,ATARFA1F	ADP-ribosylation factor A1F
Gorai.008G137100.2	18	1.38968	0	AT1G10630	ARFA1F,ATARFA1F	ADP-ribosylation factor A1F
Gorai.008G137100.3	18	1.42532	0	AT1G10630	ARFA1F,ATARFA1F	ADP-ribosylation factor A1F
Gorai.013G208600.1	18	1.21653	0.000163012	AT1G10630	ARFA1F,ATARFA1F	ADP-ribosylation factor A1F
Gorai.013G208600.2	18	1.31541	0	AT1G10630	ARFA1F,ATARFA1F	ADP-ribosylation factor A1F
Gorai.013G208600.3	18	1.26769	0.00012985	AT1G10630	ARFA1F,ATARFA1F	ADP-ribosylation factor A1F
Gorai.013G208600.4	18	1.22456	4.7e-05	AT1G10630	ARFA1F,ATARFA1F	ADP-ribosylation factor A1F
Gorai.013G208600.5	18	1.2141	0.000163012	AT1G10630	ARFA1F,ATARFA1F	ADP-ribosylation factor A1F
Gorai.013G208600.6	18	1.15511	0.000322059	AT1G10630	ARFA1F,ATARFA1F	ADP-ribosylation factor A1F
Gorai.013G208600.7	18	1.20378	0.000336376	AT1G10630	ARFA1F,ATARFA1F	ADP-ribosylation factor A1F
Gorai.013G208600.8	18	1.24882	0	AT1G10630	ARFA1F,ATARFA1F	ADP-ribosylation factor A1F
Gorai.013G208600.9	18	1.16906	0.000293039	AT1G10630	ARFA1F,ATARFA1F	ADP-ribosylation factor A1F
Gorai.008G137100.1	21	1.32599	0	AT1G10630	ARFA1F,ATARFA1F	ADP-ribosylation factor A1F
Gorai.008G137100.2	21	1.31721	4.68e-05	AT1G10630	ARFA1F,ATARFA1F	ADP-ribosylation factor A1F
Gorai.008G137100.3	21	1.34975	0	AT1G10630	ARFA1F,ATARFA1F	ADP-ribosylation factor A1F
Gorai.013G208600.2	21	1.16158	0.000279623	AT1G10630	ARFA1F,ATARFA1F	ADP-ribosylation factor A1F
Gorai.013G208600.3	21	1.18212	0.000432338	AT1G10630	ARFA1F,ATARFA1F	ADP-ribosylation factor A1F
Gorai.013G208600.4	21	1.16837	4.68e-05	AT1G10630	ARFA1F,ATARFA1F	ADP-ribosylation factor A1F
Gorai.013G208600.5	21	1.19956	0	AT1G10630	ARFA1F,ATARFA1F	ADP-ribosylation factor A1F
Gorai.013G208600.7	21	1.12545	0.000650372	AT1G10630	ARFA1F,ATARFA1F	ADP-ribosylation factor A1F
Gorai.013G208600.8	21	1.21183	0.000916371	AT1G10630	ARFA1F,ATARFA1F	ADP-ribosylation factor A1F
Gorai.013G208600.9	21	1.21549	4.68e-05	AT1G10630	ARFA1F,ATARFA1F	ADP-ribosylation factor A1F
Gorai.002G185200.3	28	1.18478	0.000319694	AT1G10630	ARFA1F,ATARFA1F	ADP-ribosylation factor A1F
Gorai.004G049700.1	28	1.21649	9e-05	AT1G10630	ARFA1F,ATARFA1F	ADP-ribosylation factor A1F
Gorai.008G137100.1	28	1.71894	0	AT1G10630	ARFA1F,ATARFA1F	ADP-ribosylation factor A1F
Gorai.008G137100.2	28	1.70874	0	AT1G10630	ARFA1F,ATARFA1F	ADP-ribosylation factor A1F
Gorai.008G137100.3	28	1.71134	0	AT1G10630	ARFA1F,ATARFA1F	ADP-ribosylation factor A1F
Gorai.013G208600.1	28	1.92035	9e-05	AT1G10630	ARFA1F,ATARFA1F	ADP-ribosylation factor A1F
Gorai.013G208600.2	28	1.78242	0.00026638	AT1G10630	ARFA1F,ATARFA1F	ADP-ribosylation factor A1F
Gorai.013G208600.3	28	1.89022	0	AT1G10630	ARFA1F,ATARFA1F	ADP-ribosylation factor A1F
Gorai.013G208600.4	28	1.75807	0	AT1G10630	ARFA1F,ATARFA1F	ADP-ribosylation factor A1F
Gorai.013G208600.5	28	1.64158	0.000223722	AT1G10630	ARFA1F,ATARFA1F	ADP-ribosylation factor A1F
Gorai.013G208600.6	28	1.64133	0	AT1G10630	ARFA1F,ATARFA1F	ADP-ribosylation factor A1F
Gorai.013G208600.7	28	1.74763	0	AT1G10630	ARFA1F,ATARFA1F	ADP-ribosylation factor A1F
Gorai.013G208600.8	28	1.86626	0.00020262	AT1G10630	ARFA1F,ATARFA1F	ADP-ribosylation factor A1F
Gorai.013G208600.9	28	1.89011	0	AT1G10630	ARFA1F,ATARFA1F	ADP-ribosylation factor A1F
Gorai.012G063200.1	18	1.20636	0.000580703	AT1G10657		Plant protein 1589 of unknown function
Gorai.004G146600.4	10	1.36758	0	AT1G10660
Gorai.008G159900.1	10	1.4205	0	AT1G10670	ACLA-1	ATP-citrate lyase A-1
Gorai.008G159900.2	10	1.39832	0	AT1G10670	ACLA-1	ATP-citrate lyase A-1
Gorai.008G159900.3	10	1.42623	0.000111869	AT1G10670	ACLA-1	ATP-citrate lyase A-1
Gorai.008G159900.1	15	1.50474	9.37e-05	AT1G10670	ACLA-1	ATP-citrate lyase A-1
Gorai.008G159900.2	15	1.53886	2.42e-05	AT1G10670	ACLA-1	ATP-citrate lyase A-1
Gorai.008G159900.3	15	1.50601	4.47e-05	AT1G10670	ACLA-1	ATP-citrate lyase A-1
Gorai.008G159900.1	21	1.25752	0.00051901	AT1G10670	ACLA-1	ATP-citrate lyase A-1
Gorai.008G159900.2	21	1.20442	0.000804573	AT1G10670	ACLA-1	ATP-citrate lyase A-1
Gorai.008G159900.3	21	1.23846	0.000190331	AT1G10670	ACLA-1	ATP-citrate lyase A-1
Gorai.012G172700.1	10	2.27258	0	AT1G10700	PRS3	phosphoribosyl pyrophosphate (PRPP) synthase 3
Gorai.012G172700.2	10	2.16463	0	AT1G10700	PRS3	phosphoribosyl pyrophosphate (PRPP) synthase 3
Gorai.012G172700.3	10	1.6443	0	AT1G10700	PRS3	phosphoribosyl pyrophosphate (PRPP) synthase 3
Gorai.012G172700.4	10	2.14259	0	AT1G10700	PRS3	phosphoribosyl pyrophosphate (PRPP) synthase 3
Gorai.012G172700.5	10	2.49295	0	AT1G10700	PRS3	phosphoribosyl pyrophosphate (PRPP) synthase 3
Gorai.012G172800.1	10	1.58354	0	AT1G10700	PRS3	phosphoribosyl pyrophosphate (PRPP) synthase 3
Gorai.012G172700.1	15	2.56531	0	AT1G10700	PRS3	phosphoribosyl pyrophosphate (PRPP) synthase 3
Gorai.012G172700.2	15	2.46946	0	AT1G10700	PRS3	phosphoribosyl pyrophosphate (PRPP) synthase 3
Gorai.012G172700.3	15	1.95073	4.47e-05	AT1G10700	PRS3	phosphoribosyl pyrophosphate (PRPP) synthase 3
Gorai.012G172700.4	15	2.54374	0	AT1G10700	PRS3	phosphoribosyl pyrophosphate (PRPP) synthase 3
Gorai.012G172700.5	15	2.8518	0	AT1G10700	PRS3	phosphoribosyl pyrophosphate (PRPP) synthase 3
Gorai.012G172800.1	15	1.64728	4.47e-05	AT1G10700	PRS3	phosphoribosyl pyrophosphate (PRPP) synthase 3
Gorai.012G172700.1	18	1.81392	4.7e-05	AT1G10700	PRS3	phosphoribosyl pyrophosphate (PRPP) synthase 3
Gorai.012G172700.2	18	1.82276	0.000139745	AT1G10700	PRS3	phosphoribosyl pyrophosphate (PRPP) synthase 3
Gorai.012G172700.3	18	1.71173	0.000302977	AT1G10700	PRS3	phosphoribosyl pyrophosphate (PRPP) synthase 3
Gorai.012G172700.4	18	1.80966	4.7e-05	AT1G10700	PRS3	phosphoribosyl pyrophosphate (PRPP) synthase 3
Gorai.012G172700.5	18	1.89458	0.000302977	AT1G10700	PRS3	phosphoribosyl pyrophosphate (PRPP) synthase 3
Gorai.012G172800.1	18	1.44119	4.7e-05	AT1G10700	PRS3	phosphoribosyl pyrophosphate (PRPP) synthase 3
Gorai.012G172700.1	21	2.30065	0	AT1G10700	PRS3	phosphoribosyl pyrophosphate (PRPP) synthase 3
Gorai.012G172700.2	21	2.0718	0	AT1G10700	PRS3	phosphoribosyl pyrophosphate (PRPP) synthase 3
Gorai.012G172700.3	21	1.82273	0	AT1G10700	PRS3	phosphoribosyl pyrophosphate (PRPP) synthase 3
Gorai.012G172700.4	21	2.21169	0	AT1G10700	PRS3	phosphoribosyl pyrophosphate (PRPP) synthase 3
Gorai.012G172700.5	21	2.27422	4.68e-05	AT1G10700	PRS3	phosphoribosyl pyrophosphate (PRPP) synthase 3
Gorai.012G172800.1	21	1.60206	4.68e-05	AT1G10700	PRS3	phosphoribosyl pyrophosphate (PRPP) synthase 3
Gorai.012G172700.1	28	2.81416	9e-05	AT1G10700	PRS3	phosphoribosyl pyrophosphate (PRPP) synthase 3
Gorai.012G172700.5	28	2.72973	5.58e-05	AT1G10700	PRS3	phosphoribosyl pyrophosphate (PRPP) synthase 3
Gorai.005G179800.1	15	1.823	0.000130985	AT1G10710	PHS1	poor homologous synapsis 1
Gorai.005G179800.1	18	2.35585	4.7e-05	AT1G10710	PHS1	poor homologous synapsis 1
Gorai.005G179800.1	21	2.06916	0.000190331	AT1G10710	PHS1	poor homologous synapsis 1
Gorai.009G335900.3	15	1.18446	0.000517019	AT1G10740		alpha/beta-Hydrolases superfamily protein
Gorai.009G335900.1	18	1.54285	0.000105537	AT1G10740		alpha/beta-Hydrolases superfamily protein
Gorai.009G335900.2	18	1.46641	0.000307735	AT1G10740		alpha/beta-Hydrolases superfamily protein
Gorai.009G335900.3	18	1.52927	0.00012985	AT1G10740		alpha/beta-Hydrolases superfamily protein
Gorai.009G335900.4	18	1.50005	0.000443042	AT1G10740		alpha/beta-Hydrolases superfamily protein
Gorai.009G335900.5	18	1.60674	0.000651499	AT1G10740		alpha/beta-Hydrolases superfamily protein
Gorai.009G335900.6	18	1.49458	0.000307735	AT1G10740		alpha/beta-Hydrolases superfamily protein
Gorai.009G335900.7	18	1.53891	0.00012985	AT1G10740		alpha/beta-Hydrolases superfamily protein
Gorai.012G160900.1	15	1.8322	0	AT1G10790
Gorai.012G160900.2	15	1.93137	4.47e-05	AT1G10790
Gorai.005G260900.2	18	1.21414	0.000139745	AT1G10790
Gorai.012G160900.1	18	1.68139	0.00041878	AT1G10790
Gorai.012G160900.2	18	1.68157	0.000602133	AT1G10790
Gorai.012G160900.1	21	1.6376	0.000417108	AT1G10790
Gorai.012G160900.2	21	1.8013	0.000121998	AT1G10790
Gorai.005G260900.1	28	1.18197	0.000727767	AT1G10790
Gorai.006G227100.1	10	1.12826	0.000463314	AT1G10840	TIF3H1	translation initiation factor 3 subunit H1
Gorai.006G227100.2	10	1.14199	4.07e-05	AT1G10840	TIF3H1	translation initiation factor 3 subunit H1
Gorai.009G351400.1	10	1.22248	0.000111869	AT1G10840	TIF3H1	translation initiation factor 3 subunit H1
Gorai.006G227100.1	15	1.13921	4.47e-05	AT1G10840	TIF3H1	translation initiation factor 3 subunit H1
Gorai.006G227100.2	15	1.13598	4.47e-05	AT1G10840	TIF3H1	translation initiation factor 3 subunit H1
Gorai.009G351400.1	15	1.35947	0	AT1G10840	TIF3H1	translation initiation factor 3 subunit H1
Gorai.006G227100.1	18	1.12138	0.000302977	AT1G10840	TIF3H1	translation initiation factor 3 subunit H1
Gorai.006G227100.2	18	1.1157	0.000150469	AT1G10840	TIF3H1	translation initiation factor 3 subunit H1
Gorai.006G227100.1	21	1.2225	4.68e-05	AT1G10840	TIF3H1	translation initiation factor 3 subunit H1
Gorai.006G227100.2	21	1.14694	0.000474918	AT1G10840	TIF3H1	translation initiation factor 3 subunit H1
Gorai.009G351400.1	21	1.19866	0.000570268	AT1G10840	TIF3H1	translation initiation factor 3 subunit H1
Gorai.008G171200.1	10	1.5753	0.000111869	AT1G10850		Leucine-rich repeat protein kinase family protein
Gorai.012G184100.1	10	1.74936	0	AT1G10850		Leucine-rich repeat protein kinase family protein
Gorai.012G184100.2	10	1.72818	0	AT1G10850		Leucine-rich repeat protein kinase family protein
Gorai.012G184100.3	10	1.79355	0	AT1G10850		Leucine-rich repeat protein kinase family protein
Gorai.012G184100.4	10	1.54899	0	AT1G10850		Leucine-rich repeat protein kinase family protein
Gorai.012G184100.1	15	2.5932	0	AT1G10850		Leucine-rich repeat protein kinase family protein
Gorai.012G184100.2	15	2.67892	0	AT1G10850		Leucine-rich repeat protein kinase family protein
Gorai.012G184100.3	15	2.56714	0	AT1G10850		Leucine-rich repeat protein kinase family protein
Gorai.012G184100.4	15	2.59294	0	AT1G10850		Leucine-rich repeat protein kinase family protein
Gorai.012G184100.1	18	3.09577	0.000268935	AT1G10850		Leucine-rich repeat protein kinase family protein
Gorai.012G184100.2	18	3.12709	0.000319059	AT1G10850		Leucine-rich repeat protein kinase family protein
Gorai.012G184100.3	18	2.90127	0.000384522	AT1G10850		Leucine-rich repeat protein kinase family protein
Gorai.012G184100.4	18	2.82136	0.000873372	AT1G10850		Leucine-rich repeat protein kinase family protein
Gorai.012G184100.1	21	2.48928	9.7e-05	AT1G10850		Leucine-rich repeat protein kinase family protein
Gorai.012G184100.2	21	2.71119	7.19e-05	AT1G10850		Leucine-rich repeat protein kinase family protein
Gorai.012G184100.3	21	2.75074	0.000190331	AT1G10850		Leucine-rich repeat protein kinase family protein
Gorai.012G184100.4	21	2.62967	0.000249562	AT1G10850		Leucine-rich repeat protein kinase family protein
Gorai.004G260900.1	10	1.54639	0.000111992	AT1G10865
Gorai.004G260900.1	15	1.4458	0.000152726	AT1G10865
Gorai.004G260900.1	18	1.80191	0.000307735	AT1G10865
Gorai.004G260900.1	21	1.79666	0.000267218	AT1G10865
Gorai.008G171000.1	15	1.15202	0.000554325	AT1G10870	AGD4	ARF-GAP domain 4
Gorai.008G171000.2	15	1.14881	0.000554325	AT1G10870	AGD4	ARF-GAP domain 4
Gorai.013G028700.1	15	1.39583	9.37e-05	AT1G10870	AGD4	ARF-GAP domain 4
Gorai.013G028700.1	18	1.21852	0.000998922	AT1G10870	AGD4	ARF-GAP domain 4
Gorai.013G028700.1	21	1.35113	0.000147518	AT1G10870	AGD4	ARF-GAP domain 4
Gorai.008G027800.4	10	1.12563	0.000512099	AT1G10940	ASK1,SNRK2-4,SNRK2.4,SRK2A	Protein kinase superfamily protein
Gorai.008G027800.4	15	1.3001	4.47e-05	AT1G10940	ASK1,SNRK2-4,SNRK2.4,SRK2A	Protein kinase superfamily protein
Gorai.008G027800.5	15	1.32083	0	AT1G10940	ASK1,SNRK2-4,SNRK2.4,SRK2A	Protein kinase superfamily protein
Gorai.008G027800.5	21	1.20877	0.000279623	AT1G10940	ASK1,SNRK2-4,SNRK2.4,SRK2A	Protein kinase superfamily protein
Gorai.008G027700.1	15	1.36282	0	AT1G10950	AtTMN1,TMN1	transmembrane nine 1
Gorai.008G027700.2	15	1.43351	0	AT1G10950	AtTMN1,TMN1	transmembrane nine 1
Gorai.008G027700.3	15	1.37136	0	AT1G10950	AtTMN1,TMN1	transmembrane nine 1
Gorai.008G027700.4	15	1.33732	0	AT1G10950	AtTMN1,TMN1	transmembrane nine 1
Gorai.012G151500.1	15	1.09651	0	AT1G10950	AtTMN1,TMN1	transmembrane nine 1
Gorai.012G151500.2	15	1.1252	0.000130985	AT1G10950	AtTMN1,TMN1	transmembrane nine 1
Gorai.008G027700.1	18	1.25486	0	AT1G10950	AtTMN1,TMN1	transmembrane nine 1
Gorai.008G027700.2	18	1.22305	0	AT1G10950	AtTMN1,TMN1	transmembrane nine 1
Gorai.008G027700.3	18	1.23594	4.7e-05	AT1G10950	AtTMN1,TMN1	transmembrane nine 1
Gorai.008G027700.4	18	1.28792	0	AT1G10950	AtTMN1,TMN1	transmembrane nine 1
Gorai.008G027700.1	21	1.23933	0.000147518	AT1G10950	AtTMN1,TMN1	transmembrane nine 1
Gorai.008G027700.2	21	1.25863	9.7e-05	AT1G10950	AtTMN1,TMN1	transmembrane nine 1
Gorai.008G027700.3	21	1.25882	0	AT1G10950	AtTMN1,TMN1	transmembrane nine 1
Gorai.008G027700.4	21	1.26899	0.000221634	AT1G10950	AtTMN1,TMN1	transmembrane nine 1
Gorai.008G027700.1	28	1.18548	0.000871709	AT1G10950	AtTMN1,TMN1	transmembrane nine 1
Gorai.008G027700.4	28	1.14097	0.00062771	AT1G10950	AtTMN1,TMN1	transmembrane nine 1
Gorai.009G044800.1	28	1.9605	0.000727767	AT1G10970	ATZIP4,ZIP4	zinc transporter 4 precursor
Gorai.005G241700.1	28	5.22782	0	AT1G11000	ATMLO4,MLO4	Seven transmembrane MLO family protein
Gorai.009G020600.1	15	1.28121	0.000243942	AT1G11020		RING/FYVE/PHD zinc finger superfamily protein
Gorai.009G020600.1	18	1.55733	0.000468426	AT1G11020		RING/FYVE/PHD zinc finger superfamily protein
Gorai.009G020600.1	28	2.02012	5.58e-05	AT1G11020		RING/FYVE/PHD zinc finger superfamily protein
Gorai.009G247400.1	10	3.76317	0	AT1G11040		HSP40/DnaJ peptide-binding protein
Gorai.009G247400.1	15	3.59159	0	AT1G11040		HSP40/DnaJ peptide-binding protein
Gorai.009G247400.1	18	2.92868	0	AT1G11040		HSP40/DnaJ peptide-binding protein
Gorai.009G247400.1	21	3.21929	0	AT1G11040		HSP40/DnaJ peptide-binding protein
Gorai.009G247400.1	28	1.58706	0.00020262	AT1G11040		HSP40/DnaJ peptide-binding protein
Gorai.010G255000.1	15	1.15029	8.41e-05	AT1G11060		WAPL (Wings apart-like protein regulation of heterochromatin) protein
Gorai.010G151200.1	10	1.41675	0	AT1G11090		alpha/beta-Hydrolases superfamily protein
Gorai.009G171400.3	21	1.29399	0.00072458	AT1G11120
Gorai.009G171500.1	15	1.48403	0.000517019	AT1G11125
[truncated: 41,402 more rows]
