# Supplementary material for: Metabolomic and transcriptomic insights into how cotton fiber transitions to secondary wall synthesis, represses lignification, and prolongs elongation
Source: BMC Genomics. 2015 Jun 27;16(1):477. doi: 10.1186/s12864-015-1708-9 (PMC4482290; doi:10.1186/s12864-015-1708-9)
Supplement: Additional file 13: — Gh differentially expressed genes across genotypes. Transcripts more highly expressed in Gh fiber compared to Gb fiber at 10, 15, 18, 21, and 28 DPA. [file 12864_2015_1708_MOESM13_ESM.xlsx]

## Sheet: GH vs GB GHup DE
Reference_ID	Time up	Fold Change	q-value	Homologous Arabidopsis Locus	Arabidopsis Gene Name	Annotation
Gorai.007G114200.1	10	2.65916	0	AT1G01030	NGA3	AP2/B3-like transcriptional factor family protein
Gorai.007G114200.1	15	3.43461	0	AT1G01030	NGA3	AP2/B3-like transcriptional factor family protein
Gorai.007G114200.1	18	2.73112	0	AT1G01030	NGA3	AP2/B3-like transcriptional factor family protein
Gorai.007G114200.1	21	2.51484	0	AT1G01030	NGA3	AP2/B3-like transcriptional factor family protein
Gorai.007G114200.1	28	2.29403	0	AT1G01030	NGA3	AP2/B3-like transcriptional factor family protein
Gorai.008G066900.1	10	1.42297	0	AT1G01050	AtPPa1,PPa1	pyrophosphorylase 1
Gorai.008G066900.2	10	1.55698	0	AT1G01050	AtPPa1,PPa1	pyrophosphorylase 1
Gorai.008G066900.3	10	1.45957	0	AT1G01050	AtPPa1,PPa1	pyrophosphorylase 1
Gorai.008G066900.4	10	1.45719	0	AT1G01050	AtPPa1,PPa1	pyrophosphorylase 1
Gorai.008G066900.7	10	1.47422	0	AT1G01050	AtPPa1,PPa1	pyrophosphorylase 1
Gorai.008G066900.6	10	1.42972	8.52e-05	AT1G01050	AtPPa1,PPa1	pyrophosphorylase 1
Gorai.008G066900.1	15	1.43973	0	AT1G01050	AtPPa1,PPa1	pyrophosphorylase 1
Gorai.008G066900.2	15	1.50464	6.81e-05	AT1G01050	AtPPa1,PPa1	pyrophosphorylase 1
Gorai.008G066900.3	15	1.49961	0	AT1G01050	AtPPa1,PPa1	pyrophosphorylase 1
Gorai.008G066900.4	15	1.39391	0	AT1G01050	AtPPa1,PPa1	pyrophosphorylase 1
Gorai.008G066900.6	15	1.55179	3.55e-05	AT1G01050	AtPPa1,PPa1	pyrophosphorylase 1
Gorai.008G066900.7	15	1.5023	2.26e-05	AT1G01050	AtPPa1,PPa1	pyrophosphorylase 1
Gorai.001G150500.1	18	1.4828	0.000998922	AT1G01050	AtPPa1,PPa1	pyrophosphorylase 1
Gorai.001G150500.2	18	1.48383	0.00035514	AT1G01050	AtPPa1,PPa1	pyrophosphorylase 1
Gorai.001G150500.3	18	1.49553	0.000602133	AT1G01050	AtPPa1,PPa1	pyrophosphorylase 1
Gorai.001G150500.4	18	1.5196	0.000293039	AT1G01050	AtPPa1,PPa1	pyrophosphorylase 1
Gorai.001G150500.5	18	1.4001	0.00035514	AT1G01050	AtPPa1,PPa1	pyrophosphorylase 1
Gorai.008G066900.1	18	1.20791	0.000126036	AT1G01050	AtPPa1,PPa1	pyrophosphorylase 1
Gorai.008G066900.2	18	1.31237	0	AT1G01050	AtPPa1,PPa1	pyrophosphorylase 1
Gorai.008G066900.3	18	1.21651	0.000298147	AT1G01050	AtPPa1,PPa1	pyrophosphorylase 1
Gorai.008G066900.4	18	1.23722	3.95e-05	AT1G01050	AtPPa1,PPa1	pyrophosphorylase 1
Gorai.008G066900.7	18	1.18533	0.000329299	AT1G01050	AtPPa1,PPa1	pyrophosphorylase 1
Gorai.008G066900.1	21	1.35713	0	AT1G01050	AtPPa1,PPa1	pyrophosphorylase 1
Gorai.008G066900.2	21	1.34095	0.000275616	AT1G01050	AtPPa1,PPa1	pyrophosphorylase 1
Gorai.008G066900.3	21	1.27293	0	AT1G01050	AtPPa1,PPa1	pyrophosphorylase 1
Gorai.008G066900.4	21	1.24825	0.000456871	AT1G01050	AtPPa1,PPa1	pyrophosphorylase 1
Gorai.008G131800.1	10	1.58263	0.000107162	AT1G01060	LHY,LHY1	Homeodomain-like superfamily protein
Gorai.007G113900.3	28	1.46204	0.000925506	AT1G01060	LHY,LHY1	Homeodomain-like superfamily protein
Gorai.008G131800.3	10	1.64824	8.52e-05	AT1G01060	LHY,LHY1	Homeodomain-like superfamily protein
Gorai.008G131800.4	10	1.68735	8.52e-05	AT1G01060	LHY,LHY1	Homeodomain-like superfamily protein
Gorai.008G131800.6	10	1.59794	8.52e-05	AT1G01060	LHY,LHY1	Homeodomain-like superfamily protein
Gorai.008G131800.5	10	1.47411	0.000107162	AT1G01060	LHY,LHY1	Homeodomain-like superfamily protein
Gorai.008G131800.2	10	1.51337	0.000174945	AT1G01060	LHY,LHY1	Homeodomain-like superfamily protein
Gorai.008G132000.2	18	1.26771	0.0004824	AT1G01060	LHY,LHY1	Homeodomain-like superfamily protein
Gorai.008G130900.1	10	1.41771	8.52e-05	AT1G01090	PDH-E1 ALPHA	pyruvate dehydrogenase E1 alpha
Gorai.008G208500.1	10	1.19478	0.000617774	AT1G01090	PDH-E1 ALPHA	pyruvate dehydrogenase E1 alpha
Gorai.007G112900.1	28	1.16489	0.000812222	AT1G01090	PDH-E1 ALPHA	pyruvate dehydrogenase E1 alpha
Gorai.007G112900.2	28	1.12701	0.000208839	AT1G01090	PDH-E1 ALPHA	pyruvate dehydrogenase E1 alpha
Gorai.008G208600.1	10	2.16694	0	AT1G01110	IQD18	IQ-domain 18
Gorai.008G208600.1	18	1.74148	0.000298147	AT1G01110	IQD18	IQ-domain 18
Gorai.008G129800.1	10	1.28347	0	AT1G01120	KCS1	3-ketoacyl-CoA synthase 1
Gorai.008G129800.1	15	1.45815	0.000606046	AT1G01120	KCS1	3-ketoacyl-CoA synthase 1
Gorai.008G129800.1	18	1.3307	0.000527114	AT1G01120	KCS1	3-ketoacyl-CoA synthase 1
Gorai.002G230600.1	10	1.35815	8.52e-05	AT1G01170		Protein of unknown function (DUF1138)
Gorai.002G230600.2	10	1.41741	0.000358636	AT1G01170		Protein of unknown function (DUF1138)
Gorai.002G230600.3	10	1.39749	0.000678709	AT1G01170		Protein of unknown function (DUF1138)
Gorai.002G230600.3	15	1.18647	0.00020099	AT1G01170		Protein of unknown function (DUF1138)
Gorai.001G152600.1	15	12.0469	0	AT1G01200	ATRAB-A3,ATRABA3,RABA3	RAB GTPase homolog A3
Gorai.001G152600.2	15	14.9489	0	AT1G01200	ATRAB-A3,ATRABA3,RABA3	RAB GTPase homolog A3
Gorai.001G152600.1	21	12.2184	0	AT1G01200	ATRAB-A3,ATRABA3,RABA3	RAB GTPase homolog A3
Gorai.001G152600.2	21	9.6578	0	AT1G01200	ATRAB-A3,ATRABA3,RABA3	RAB GTPase homolog A3
Gorai.004G150500.1	10	1.25901	0.000963478	AT1G01225		NC domain-containing protein-related
Gorai.004G150500.1	18	1.39773	0.0004824	AT1G01225		NC domain-containing protein-related
Gorai.001G153200.1	10	1.46704	0	AT1G01230		ORMDL family protein
Gorai.001G153200.2	10	1.36963	8.52e-05	AT1G01230		ORMDL family protein
Gorai.001G153200.1	15	1.41207	3.55e-05	AT1G01230		ORMDL family protein
Gorai.001G153200.2	15	1.3883	0	AT1G01230		ORMDL family protein
Gorai.008G126900.1	15	1.92637	8.74e-05	AT1G01230		ORMDL family protein
Gorai.008G126900.2	15	2.06717	0	AT1G01230		ORMDL family protein
Gorai.001G153200.1	18	1.2899	0	AT1G01230		ORMDL family protein
Gorai.001G153200.2	18	1.28212	0.000298147	AT1G01230		ORMDL family protein
Gorai.008G126900.1	18	1.40322	0	AT1G01230		ORMDL family protein
Gorai.008G126900.2	18	1.49431	0	AT1G01230		ORMDL family protein
Gorai.001G153200.1	21	1.28451	0.000650372	AT1G01230		ORMDL family protein
Gorai.001G153200.2	21	1.26377	3.65e-05	AT1G01230		ORMDL family protein
Gorai.008G126900.1	21	1.69922	0.000187235	AT1G01230		ORMDL family protein
Gorai.008G126900.2	21	1.68765	6.57e-05	AT1G01230		ORMDL family protein
Gorai.001G153200.1	28	1.78625	0	AT1G01230		ORMDL family protein
Gorai.001G153200.2	28	1.78431	0	AT1G01230		ORMDL family protein
Gorai.008G126900.1	28	1.49059	0.000208839	AT1G01230		ORMDL family protein
Gorai.008G126900.2	28	1.44795	4.55e-05	AT1G01230		ORMDL family protein
Gorai.007G109400.1	10	1.31513	0.000174945	AT1G01250		Integrase-type DNA-binding superfamily protein
Gorai.008G172400.1	15	2.07529	0	AT1G01380	ETC1	Homeodomain-like superfamily protein
Gorai.008G172400.2	15	1.70966	0	AT1G01380	ETC1	Homeodomain-like superfamily protein
Gorai.008G172400.1	18	1.56005	0	AT1G01380	ETC1	Homeodomain-like superfamily protein
Gorai.008G172400.2	18	1.27763	0	AT1G01380	ETC1	Homeodomain-like superfamily protein
Gorai.008G172400.1	21	1.7923	0	AT1G01380	ETC1	Homeodomain-like superfamily protein
Gorai.008G172400.2	21	1.45726	0.000165328	AT1G01380	ETC1	Homeodomain-like superfamily protein
Gorai.004G153600.1	10	10.9671	0	AT1G01460	ATPIPK11,PIPK11	Phosphatidylinositol-4-phosphate 5-kinase, core
Gorai.004G153600.1	15	7.51243	0	AT1G01460	ATPIPK11,PIPK11	Phosphatidylinositol-4-phosphate 5-kinase, core
Gorai.004G153600.1	21	6.01386	0	AT1G01460	ATPIPK11,PIPK11	Phosphatidylinositol-4-phosphate 5-kinase, core
Gorai.007G103700.1	10	1.64996	8.52e-05	AT1G01470	LEA14,LSR3	Late embryogenesis abundant protein
Gorai.001G157400.1	15	3.2507	3.55e-05	AT1G01470	LEA14,LSR3	Late embryogenesis abundant protein
Gorai.001G157400.1	18	2.18931	0.000126036	AT1G01470	LEA14,LSR3	Late embryogenesis abundant protein
Gorai.001G157400.1	21	4.03759	0	AT1G01470	LEA14,LSR3	Late embryogenesis abundant protein
Gorai.004G160000.1	10	1.33118	0.00044766	AT1G01490		Heavy metal transport/detoxification superfamily protein
Gorai.004G159900.1	15	1.2579	3.55e-05	AT1G01500		Erythronate-4-phosphate dehydrogenase family protein
Gorai.004G159900.2	15	1.2526	3.55e-05	AT1G01500		Erythronate-4-phosphate dehydrogenase family protein
Gorai.004G159900.2	21	1.15547	0.000456871	AT1G01500		Erythronate-4-phosphate dehydrogenase family protein
Gorai.007G103100.1	28	1.3634	0	AT1G01500		Erythronate-4-phosphate dehydrogenase family protein
Gorai.008G119900.4	10	1.29625	0.000197144	AT1G01540		Protein kinase superfamily protein
Gorai.008G119900.4	15	1.23388	0.000152726	AT1G01540		Protein kinase superfamily protein
Gorai.007G102400.1	28	1.68256	8.18e-05	AT1G01540		Protein kinase superfamily protein
Gorai.007G102400.2	28	1.52099	0.000766964	AT1G01540		Protein kinase superfamily protein
Gorai.008G119900.4	28	1.77877	0.000721379	AT1G01540		Protein kinase superfamily protein
Gorai.004G169100.1	10	2.58137	8.52e-05	AT1G01550	BPS1	Protein of unknown function (DUF793)
Gorai.004G159500.2	10	1.18428	0.0003715	AT1G01550	BPS1	Protein of unknown function (DUF793)
Gorai.004G169100.1	15	3.38113	0	AT1G01550	BPS1	Protein of unknown function (DUF793)
Gorai.004G169100.1	28	2.03489	0	AT1G01550	BPS1	Protein of unknown function (DUF793)
Gorai.001G053800.1	10	2.60466	0	AT1G01630		Sec14p-like phosphatidylinositol transfer family protein
Gorai.001G053800.2	10	2.46997	0	AT1G01630		Sec14p-like phosphatidylinositol transfer family protein
Gorai.001G053800.3	10	2.73621	0	AT1G01630		Sec14p-like phosphatidylinositol transfer family protein
Gorai.001G053800.4	10	2.71656	0	AT1G01630		Sec14p-like phosphatidylinositol transfer family protein
Gorai.001G053800.5	10	2.58117	0	AT1G01630		Sec14p-like phosphatidylinositol transfer family protein
Gorai.002G021200.7	10	1.68632	0.000107162	AT1G01630		Sec14p-like phosphatidylinositol transfer family protein
Gorai.001G053800.1	15	2.03128	0	AT1G01630		Sec14p-like phosphatidylinositol transfer family protein
Gorai.001G053800.2	15	1.97889	0	AT1G01630		Sec14p-like phosphatidylinositol transfer family protein
Gorai.001G053800.3	15	2.15543	0	AT1G01630		Sec14p-like phosphatidylinositol transfer family protein
Gorai.001G053800.4	15	2.28408	0	AT1G01630		Sec14p-like phosphatidylinositol transfer family protein
Gorai.001G053800.5	15	2.08256	0	AT1G01630		Sec14p-like phosphatidylinositol transfer family protein
Gorai.003G117000.1	15	1.39817	0.000817123	AT1G01630		Sec14p-like phosphatidylinositol transfer family protein
Gorai.003G117000.2	15	1.35082	0.000234264	AT1G01630		Sec14p-like phosphatidylinositol transfer family protein
Gorai.001G053800.1	18	1.76379	0	AT1G01630		Sec14p-like phosphatidylinositol transfer family protein
Gorai.001G053800.2	18	1.86858	0	AT1G01630		Sec14p-like phosphatidylinositol transfer family protein
Gorai.001G053800.3	18	1.8916	0	AT1G01630		Sec14p-like phosphatidylinositol transfer family protein
Gorai.001G053800.4	18	1.92984	0	AT1G01630		Sec14p-like phosphatidylinositol transfer family protein
Gorai.001G053800.5	18	1.81536	0	AT1G01630		Sec14p-like phosphatidylinositol transfer family protein
Gorai.003G117000.2	18	1.24897	0	AT1G01630		Sec14p-like phosphatidylinositol transfer family protein
Gorai.003G117000.3	18	1.30039	3.95e-05	AT1G01630		Sec14p-like phosphatidylinositol transfer family protein
Gorai.003G117000.4	18	1.33022	0.000126036	AT1G01630		Sec14p-like phosphatidylinositol transfer family protein
Gorai.003G117000.5	18	1.27316	0	AT1G01630		Sec14p-like phosphatidylinositol transfer family protein
Gorai.001G053800.1	21	1.64683	0	AT1G01630		Sec14p-like phosphatidylinositol transfer family protein
Gorai.001G053800.2	21	1.60073	3.65e-05	AT1G01630		Sec14p-like phosphatidylinositol transfer family protein
Gorai.001G053800.3	21	1.78053	0	AT1G01630		Sec14p-like phosphatidylinositol transfer family protein
Gorai.001G053800.4	21	1.87908	0	AT1G01630		Sec14p-like phosphatidylinositol transfer family protein
Gorai.001G053800.5	21	1.59697	0	AT1G01630		Sec14p-like phosphatidylinositol transfer family protein
Gorai.003G117000.1	21	1.57454	0.00050655	AT1G01630		Sec14p-like phosphatidylinositol transfer family protein
Gorai.001G169100.2	10	1.24696	8.52e-05	AT1G01650	ATSPPL4,SPPL4	SIGNAL PEPTIDE PEPTIDASE-LIKE 4
Gorai.001G169100.1	10	1.23928	0.000107162	AT1G01650	ATSPPL4,SPPL4	SIGNAL PEPTIDE PEPTIDASE-LIKE 4
Gorai.001G169100.1	15	1.24695	0.00020099	AT1G01650	ATSPPL4,SPPL4	SIGNAL PEPTIDE PEPTIDASE-LIKE 4
Gorai.001G169100.2	15	1.31506	0.00027604	AT1G01650	ATSPPL4,SPPL4	SIGNAL PEPTIDE PEPTIDASE-LIKE 4
Gorai.001G169100.2	18	1.22187	0.000412426	AT1G01650	ATSPPL4,SPPL4	SIGNAL PEPTIDE PEPTIDASE-LIKE 4
Gorai.001G169100.1	21	1.32627	0.000275616	AT1G01650	ATSPPL4,SPPL4	SIGNAL PEPTIDE PEPTIDASE-LIKE 4
Gorai.001G169100.2	21	1.42342	3.65e-05	AT1G01650	ATSPPL4,SPPL4	SIGNAL PEPTIDE PEPTIDASE-LIKE 4
Gorai.001G171900.3	15	1.2146	0.000941004	AT1G01820	PEX11C	peroxin 11c
Gorai.007G095300.2	15	1.07404	0.000294089	AT1G01820	PEX11C	peroxin 11c
Gorai.007G095300.1	18	1.15223	0.000150469	AT1G01820	PEX11C	peroxin 11c
Gorai.007G095300.2	18	1.14273	0.000314702	AT1G01820	PEX11C	peroxin 11c
Gorai.007G095300.3	28	1.36275	0	AT1G01820	PEX11C	peroxin 11c
Gorai.004G155900.2	10	1.25734	0	AT1G01910		P-loop containing nucleoside triphosphate hydrolases superfamily protein
Gorai.004G155900.1	10	1.25661	3.84e-05	AT1G01910		P-loop containing nucleoside triphosphate hydrolases superfamily protein
Gorai.001G172700.1	10	1.28187	0.000963478	AT1G01910		P-loop containing nucleoside triphosphate hydrolases superfamily protein
Gorai.004G155900.2	18	1.11775	0.000740009	AT1G01910		P-loop containing nucleoside triphosphate hydrolases superfamily protein
Gorai.001G172700.1	28	1.89154	0	AT1G01910		P-loop containing nucleoside triphosphate hydrolases superfamily protein
Gorai.005G103100.1	10	6.87576	0	AT1G01950	ARK2	armadillo repeat kinesin 2
Gorai.002G186700.1	15	1.56219	0.000900235	AT1G01950	ARK2	armadillo repeat kinesin 2
Gorai.005G103100.1	15	8.14423	0	AT1G01950	ARK2	armadillo repeat kinesin 2
Gorai.005G103100.1	18	9.14967	0	AT1G01950	ARK2	armadillo repeat kinesin 2
Gorai.005G103100.1	21	7.77942	0	AT1G01950	ARK2	armadillo repeat kinesin 2
Gorai.004G162700.1	10	1.5896	0	AT1G02000	GAE2	UDP-D-glucuronate 4-epimerase 2
Gorai.004G162700.1	15	1.76962	0	AT1G02000	GAE2	UDP-D-glucuronate 4-epimerase 2
Gorai.004G162700.1	18	1.802	0	AT1G02000	GAE2	UDP-D-glucuronate 4-epimerase 2
Gorai.004G162700.1	21	1.65358	0.000165328	AT1G02000	GAE2	UDP-D-glucuronate 4-epimerase 2
Gorai.004G162700.1	28	1.59254	0.000426353	AT1G02000	GAE2	UDP-D-glucuronate 4-epimerase 2
Gorai.008G235100.1	28	5.02616	0	AT1G02030		C2H2-like zinc finger protein
Gorai.004G039100.1	10	1.34685	8.52e-05	AT1G02090	ATCSN7,COP15,CSN7,FUS5	Proteasome component (PCI) domain protein
Gorai.008G108700.2	10	1.32936	0.000197144	AT1G02090	ATCSN7,COP15,CSN7,FUS5	Proteasome component (PCI) domain protein
Gorai.008G108700.1	15	1.4297	0.000192931	AT1G02090	ATCSN7,COP15,CSN7,FUS5	Proteasome component (PCI) domain protein
Gorai.008G108700.2	15	1.51265	0	AT1G02090	ATCSN7,COP15,CSN7,FUS5	Proteasome component (PCI) domain protein
Gorai.008G108700.5	15	1.49692	0.000164008	AT1G02090	ATCSN7,COP15,CSN7,FUS5	Proteasome component (PCI) domain protein
Gorai.008G108700.1	18	1.66316	0	AT1G02090	ATCSN7,COP15,CSN7,FUS5	Proteasome component (PCI) domain protein
Gorai.008G108700.2	18	1.55939	0	AT1G02090	ATCSN7,COP15,CSN7,FUS5	Proteasome component (PCI) domain protein
Gorai.008G108700.5	18	1.59312	0.000137535	AT1G02090	ATCSN7,COP15,CSN7,FUS5	Proteasome component (PCI) domain protein
Gorai.008G108700.1	21	1.62708	0	AT1G02090	ATCSN7,COP15,CSN7,FUS5	Proteasome component (PCI) domain protein
Gorai.008G108700.2	21	1.62632	0	AT1G02090	ATCSN7,COP15,CSN7,FUS5	Proteasome component (PCI) domain protein
Gorai.008G108700.5	21	1.78456	3.65e-05	AT1G02090	ATCSN7,COP15,CSN7,FUS5	Proteasome component (PCI) domain protein
Gorai.008G108700.3	15	1.57146	8.74e-05	AT1G02090	ATCSN7,COP15,CSN7,FUS5	Proteasome component (PCI) domain protein
Gorai.008G108700.3	18	1.67911	0	AT1G02090	ATCSN7,COP15,CSN7,FUS5	Proteasome component (PCI) domain protein
Gorai.008G108700.3	21	1.75882	0	AT1G02090	ATCSN7,COP15,CSN7,FUS5	Proteasome component (PCI) domain protein
Gorai.008G108700.3	28	1.5078	0	AT1G02090	ATCSN7,COP15,CSN7,FUS5	Proteasome component (PCI) domain protein
Gorai.004G039100.3	10	1.34358	8.52e-05	AT1G02090	ATCSN7,COP15,CSN7,FUS5	Proteasome component (PCI) domain protein
Gorai.008G108700.4	15	1.62523	3.55e-05	AT1G02090	ATCSN7,COP15,CSN7,FUS5	Proteasome component (PCI) domain protein
Gorai.008G108700.4	18	1.59754	0.000104032	AT1G02090	ATCSN7,COP15,CSN7,FUS5	Proteasome component (PCI) domain protein
Gorai.008G108700.4	21	1.59608	3.65e-05	AT1G02090	ATCSN7,COP15,CSN7,FUS5	Proteasome component (PCI) domain protein
Gorai.004G039000.2	10	1.41152	0	AT1G02100		Leucine carboxyl methyltransferase
Gorai.004G039000.1	10	1.36111	0.000107162	AT1G02100		Leucine carboxyl methyltransferase
Gorai.004G039000.5	10	1.40106	0.00025605	AT1G02100		Leucine carboxyl methyltransferase
Gorai.004G039000.4	10	1.35169	0.00044766	AT1G02100		Leucine carboxyl methyltransferase
Gorai.004G039000.1	15	1.4727	3.55e-05	AT1G02100		Leucine carboxyl methyltransferase
Gorai.004G039000.2	15	1.55913	0	AT1G02100		Leucine carboxyl methyltransferase
Gorai.004G039000.4	15	1.51587	8.74e-05	AT1G02100		Leucine carboxyl methyltransferase
Gorai.004G039000.5	15	1.69308	0	AT1G02100		Leucine carboxyl methyltransferase
Gorai.004G039000.1	18	1.59255	3.95e-05	AT1G02100		Leucine carboxyl methyltransferase
Gorai.004G039000.2	18	1.76347	3.95e-05	AT1G02100		Leucine carboxyl methyltransferase
Gorai.004G039000.4	18	1.74067	3.95e-05	AT1G02100		Leucine carboxyl methyltransferase
Gorai.004G039000.5	18	1.79468	0	AT1G02100		Leucine carboxyl methyltransferase
Gorai.004G039000.1	21	1.51986	0	AT1G02100		Leucine carboxyl methyltransferase
Gorai.004G039000.2	21	1.58382	0	AT1G02100		Leucine carboxyl methyltransferase
Gorai.004G039000.4	21	1.68757	0.000260175	AT1G02100		Leucine carboxyl methyltransferase
Gorai.004G039000.5	21	1.68146	3.65e-05	AT1G02100		Leucine carboxyl methyltransferase
Gorai.004G039000.1	28	1.58337	0.000648306	AT1G02100		Leucine carboxyl methyltransferase
Gorai.004G039000.2	28	1.42631	0.000313676	AT1G02100		Leucine carboxyl methyltransferase
Gorai.004G039000.4	28	1.64895	0.000313676	AT1G02100		Leucine carboxyl methyltransferase
Gorai.004G039000.5	28	1.46956	0.000702059	AT1G02100		Leucine carboxyl methyltransferase
Gorai.004G039000.3	10	1.37834	0.000431463	AT1G02100		Leucine carboxyl methyltransferase
Gorai.004G039000.3	15	1.48398	0.00020099	AT1G02100		Leucine carboxyl methyltransferase
Gorai.004G039000.3	18	1.78601	0	AT1G02100		Leucine carboxyl methyltransferase
Gorai.004G039000.3	21	1.66138	3.65e-05	AT1G02100		Leucine carboxyl methyltransferase
Gorai.004G039000.3	28	1.55661	8.18e-05	AT1G02100		Leucine carboxyl methyltransferase
Gorai.007G029600.2	10	1.5545	0	AT1G02130	ARA-5,ARA5,ATRAB1B,ATRABD2A,RA-5,RABD2A	RAS 5
Gorai.007G029600.4	10	1.44406	0	AT1G02130	ARA-5,ARA5,ATRAB1B,ATRABD2A,RA-5,RABD2A	RAS 5
Gorai.007G085600.4	10	1.21381	0.000239369	AT1G02130	ARA-5,ARA5,ATRAB1B,ATRABD2A,RA-5,RABD2A	RAS 5
Gorai.007G085600.1	10	1.17428	0.000512099	AT1G02130	ARA-5,ARA5,ATRAB1B,ATRABD2A,RA-5,RABD2A	RAS 5
Gorai.004G070000.1	15	1.22757	0.000285368	AT1G02130	ARA-5,ARA5,ATRAB1B,ATRABD2A,RA-5,RABD2A	RAS 5
Gorai.004G070000.2	15	1.32228	0	AT1G02130	ARA-5,ARA5,ATRAB1B,ATRABD2A,RA-5,RABD2A	RAS 5
Gorai.004G070000.3	15	1.25977	0.000234264	AT1G02130	ARA-5,ARA5,ATRAB1B,ATRABD2A,RA-5,RABD2A	RAS 5
Gorai.004G070000.4	15	1.2381	3.55e-05	AT1G02130	ARA-5,ARA5,ATRAB1B,ATRABD2A,RA-5,RABD2A	RAS 5
Gorai.007G029600.2	15	1.42756	0	AT1G02130	ARA-5,ARA5,ATRAB1B,ATRABD2A,RA-5,RABD2A	RAS 5
Gorai.007G029600.4	15	1.46282	0	AT1G02130	ARA-5,ARA5,ATRAB1B,ATRABD2A,RA-5,RABD2A	RAS 5
Gorai.007G085600.5	15	1.18835	0.000736049	AT1G02130	ARA-5,ARA5,ATRAB1B,ATRABD2A,RA-5,RABD2A	RAS 5
Gorai.004G070000.1	18	1.13323	0.000468426	AT1G02130	ARA-5,ARA5,ATRAB1B,ATRABD2A,RA-5,RABD2A	RAS 5
Gorai.004G070000.2	18	1.15177	0.000740009	AT1G02130	ARA-5,ARA5,ATRAB1B,ATRABD2A,RA-5,RABD2A	RAS 5
Gorai.007G029600.2	18	1.36521	0	AT1G02130	ARA-5,ARA5,ATRAB1B,ATRABD2A,RA-5,RABD2A	RAS 5
Gorai.007G029600.4	18	1.36053	0	AT1G02130	ARA-5,ARA5,ATRAB1B,ATRABD2A,RA-5,RABD2A	RAS 5
Gorai.007G029600.2	21	1.39527	6.57e-05	AT1G02130	ARA-5,ARA5,ATRAB1B,ATRABD2A,RA-5,RABD2A	RAS 5
Gorai.007G029600.4	21	1.37834	0	AT1G02130	ARA-5,ARA5,ATRAB1B,ATRABD2A,RA-5,RABD2A	RAS 5
Gorai.007G085400.1	15	1.22233	0	AT1G02140	HAP1,MAGO,MEE63	mago nashi family protein
Gorai.007G085400.2	15	1.22355	0	AT1G02140	HAP1,MAGO,MEE63	mago nashi family protein
Gorai.007G085400.3	15	1.20351	0	AT1G02140	HAP1,MAGO,MEE63	mago nashi family protein
Gorai.004G069800.1	18	1.33296	0	AT1G02140	HAP1,MAGO,MEE63	mago nashi family protein
Gorai.004G069800.2	18	1.26023	0.000298147	AT1G02140	HAP1,MAGO,MEE63	mago nashi family protein
Gorai.004G069800.3	18	1.66902	3.95e-05	AT1G02140	HAP1,MAGO,MEE63	mago nashi family protein
Gorai.007G085400.1	18	1.09773	0.000314702	AT1G02140	HAP1,MAGO,MEE63	mago nashi family protein
Gorai.007G085400.2	18	1.08536	0.000416205	AT1G02140	HAP1,MAGO,MEE63	mago nashi family protein
Gorai.007G085400.3	18	1.08969	0.000651499	AT1G02140	HAP1,MAGO,MEE63	mago nashi family protein
Gorai.004G069800.2	21	1.1642	0	AT1G02140	HAP1,MAGO,MEE63	mago nashi family protein
Gorai.004G069800.3	21	1.38979	0.000401476	AT1G02140	HAP1,MAGO,MEE63	mago nashi family protein
Gorai.007G085400.1	21	1.15668	0.000145381	AT1G02140	HAP1,MAGO,MEE63	mago nashi family protein
Gorai.007G085400.2	21	1.13452	0.000246306	AT1G02140	HAP1,MAGO,MEE63	mago nashi family protein
Gorai.007G085400.3	21	1.1523	0.000187235	AT1G02140	HAP1,MAGO,MEE63	mago nashi family protein
Gorai.004G069800.1	28	1.42416	0.000871709	AT1G02140	HAP1,MAGO,MEE63	mago nashi family protein
Gorai.004G069800.3	28	1.84661	0.000152088	AT1G02140	HAP1,MAGO,MEE63	mago nashi family protein
Gorai.008G110500.1	15	1.28065	0	AT1G02160		Cox19 family protein (CHCH motif)
Gorai.004G167600.2	10	1.22774	8.52e-05	AT1G02170	AMC1,ATMC1,ATMCPB1,LOL3,MCP1B	metacaspase 1
Gorai.004G167600.1	15	1.43208	3.55e-05	AT1G02170	AMC1,ATMC1,ATMCPB1,LOL3,MCP1B	metacaspase 1
Gorai.004G167600.2	15	1.3901	0.000120103	AT1G02170	AMC1,ATMC1,ATMCPB1,LOL3,MCP1B	metacaspase 1
Gorai.004G167600.3	15	1.35532	0	AT1G02170	AMC1,ATMC1,ATMCPB1,LOL3,MCP1B	metacaspase 1
Gorai.005G221400.1	18	9.97191	0	AT1G02170	AMC1,ATMC1,ATMCPB1,LOL3,MCP1B	metacaspase 1
Gorai.004G167600.2	21	1.29537	0.000660811	AT1G02170	AMC1,ATMC1,ATMCPB1,LOL3,MCP1B	metacaspase 1
Gorai.010G191300.1	10	18.612	0	AT1G02205	CER1	Fatty acid hydroxylase superfamily
Gorai.007G055400.2	10	1.29063	3.84e-05	AT1G02305		Cysteine proteinases superfamily protein
Gorai.007G055400.1	10	1.32101	0.000174945	AT1G02305		Cysteine proteinases superfamily protein
Gorai.007G055400.1	15	1.45651	3.55e-05	AT1G02305		Cysteine proteinases superfamily protein
Gorai.007G055400.2	15	1.41531	0	AT1G02305		Cysteine proteinases superfamily protein
Gorai.007G055400.1	21	1.21225	0.000804573	AT1G02305		Cysteine proteinases superfamily protein
Gorai.007G055400.2	21	1.19715	0.000602	AT1G02305		Cysteine proteinases superfamily protein
Gorai.007G119100.1	18	2.57662	0	AT1G02310	MAN1	Glycosyl hydrolase superfamily protein
Gorai.007G119100.2	18	2.4788	0	AT1G02310	MAN1	Glycosyl hydrolase superfamily protein
Gorai.007G119100.3	18	2.56433	0	AT1G02310	MAN1	Glycosyl hydrolase superfamily protein
Gorai.001G122400.1	15	1.42034	0.000554325	AT1G02410		cytochrome c oxidase assembly protein CtaG / Cox11 family
Gorai.001G122400.1	18	1.28905	0.000651499	AT1G02410		cytochrome c oxidase assembly protein CtaG / Cox11 family
Gorai.001G122400.2	18	1.43465	0.000602133	AT1G02410		cytochrome c oxidase assembly protein CtaG / Cox11 family
Gorai.001G122400.3	18	1.4101	0.000298147	AT1G02410		cytochrome c oxidase assembly protein CtaG / Cox11 family
Gorai.001G122400.2	21	1.55257	0.000911172	AT1G02410		cytochrome c oxidase assembly protein CtaG / Cox11 family
Gorai.001G122400.1	28	1.45654	4.55e-05	AT1G02410		cytochrome c oxidase assembly protein CtaG / Cox11 family
Gorai.001G146300.1	10	1.45193	0.000963478	AT1G02475		Polyketide cyclase/dehydrase and lipid transport superfamily protein
Gorai.001G146300.1	15	2.22291	6.81e-05	AT1G02475		Polyketide cyclase/dehydrase and lipid transport superfamily protein
Gorai.001G146300.2	15	2.46366	8.74e-05	AT1G02475		Polyketide cyclase/dehydrase and lipid transport superfamily protein
Gorai.007G119900.1	15	1.28081	0.000554325	AT1G02475		Polyketide cyclase/dehydrase and lipid transport superfamily protein
Gorai.001G146300.1	18	1.79214	0	AT1G02475		Polyketide cyclase/dehydrase and lipid transport superfamily protein
Gorai.001G146300.2	18	1.79407	0.000298147	AT1G02475		Polyketide cyclase/dehydrase and lipid transport superfamily protein
Gorai.001G146300.1	21	2.06376	0.000165328	AT1G02475		Polyketide cyclase/dehydrase and lipid transport superfamily protein
Gorai.001G146300.2	21	2.25375	0.000342631	AT1G02475		Polyketide cyclase/dehydrase and lipid transport superfamily protein
Gorai.004G146800.1	10	1.64447	0	AT1G02500	AtSAM1,MAT1,SAM-1,SAM1	S-adenosylmethionine synthetase 1
Gorai.004G146800.2	10	1.59326	0	AT1G02500	AtSAM1,MAT1,SAM-1,SAM1	S-adenosylmethionine synthetase 1
Gorai.004G146800.3	10	1.58835	0	AT1G02500	AtSAM1,MAT1,SAM-1,SAM1	S-adenosylmethionine synthetase 1
Gorai.004G146800.4	10	1.67305	0	AT1G02500	AtSAM1,MAT1,SAM-1,SAM1	S-adenosylmethionine synthetase 1
Gorai.004G146800.5	10	1.62945	0	AT1G02500	AtSAM1,MAT1,SAM-1,SAM1	S-adenosylmethionine synthetase 1
Gorai.004G146800.5	15	1.16753	0.000631752	AT1G02500	AtSAM1,MAT1,SAM-1,SAM1	S-adenosylmethionine synthetase 1
Gorai.004G146800.1	18	1.9897	0	AT1G02500	AtSAM1,MAT1,SAM-1,SAM1	S-adenosylmethionine synthetase 1
Gorai.004G146800.2	18	1.93941	0	AT1G02500	AtSAM1,MAT1,SAM-1,SAM1	S-adenosylmethionine synthetase 1
Gorai.004G146800.3	18	1.91932	0	AT1G02500	AtSAM1,MAT1,SAM-1,SAM1	S-adenosylmethionine synthetase 1
Gorai.004G146800.4	18	1.92253	0	AT1G02500	AtSAM1,MAT1,SAM-1,SAM1	S-adenosylmethionine synthetase 1
Gorai.004G146800.5	18	1.87382	0	AT1G02500	AtSAM1,MAT1,SAM-1,SAM1	S-adenosylmethionine synthetase 1
Gorai.004G146800.1	21	1.29062	0.000911172	AT1G02500	AtSAM1,MAT1,SAM-1,SAM1	S-adenosylmethionine synthetase 1
Gorai.004G146800.2	21	1.26463	0.000474918	AT1G02500	AtSAM1,MAT1,SAM-1,SAM1	S-adenosylmethionine synthetase 1
Gorai.004G146800.3	21	1.26349	0.000342631	AT1G02500	AtSAM1,MAT1,SAM-1,SAM1	S-adenosylmethionine synthetase 1
Gorai.004G146800.5	21	1.31247	0.000650372	AT1G02500	AtSAM1,MAT1,SAM-1,SAM1	S-adenosylmethionine synthetase 1
Gorai.004G146800.1	28	6.5219	0	AT1G02500	AtSAM1,MAT1,SAM-1,SAM1	S-adenosylmethionine synthetase 1
Gorai.004G146800.2	28	6.51068	0	AT1G02500	AtSAM1,MAT1,SAM-1,SAM1	S-adenosylmethionine synthetase 1
Gorai.004G146800.3	28	6.75849	0	AT1G02500	AtSAM1,MAT1,SAM-1,SAM1	S-adenosylmethionine synthetase 1
Gorai.004G146800.4	28	6.50416	0	AT1G02500	AtSAM1,MAT1,SAM-1,SAM1	S-adenosylmethionine synthetase 1
Gorai.004G146800.5	28	6.86939	0	AT1G02500	AtSAM1,MAT1,SAM-1,SAM1	S-adenosylmethionine synthetase 1
Gorai.004G147200.1	28	3.06793	0	AT1G02520	PGP11	P-glycoprotein 11
Gorai.004G144600.1	10	9.27027	0	AT1G02550		Plant invertase/pectin methylesterase inhibitor superfamily protein
Gorai.004G144600.1	15	5.13126	0	AT1G02550		Plant invertase/pectin methylesterase inhibitor superfamily protein
Gorai.004G144600.1	18	5.05719	7.5e-05	AT1G02550		Plant invertase/pectin methylesterase inhibitor superfamily protein
Gorai.004G144600.1	21	3.96226	9.26e-05	AT1G02550		Plant invertase/pectin methylesterase inhibitor superfamily protein
Gorai.001G143600.1	15	21.938	0	AT1G02640	ATBXL2,BXL2	beta-xylosidase 2
Gorai.001G143600.1	18	1.99546	0	AT1G02640	ATBXL2,BXL2	beta-xylosidase 2
Gorai.001G143600.1	21	6.54031	0	AT1G02640	ATBXL2,BXL2	beta-xylosidase 2
Gorai.001G143600.1	28	12.8896	0	AT1G02640	ATBXL2,BXL2	beta-xylosidase 2
Gorai.011G094200.1	10	2.37861	0	AT1G02680	TAF13	TBP-associated factor 13
Gorai.011G094200.1	15	2.47041	0	AT1G02680	TAF13	TBP-associated factor 13
Gorai.011G094200.1	18	2.29642	0	AT1G02680	TAF13	TBP-associated factor 13
Gorai.011G094200.1	21	2.31833	0	AT1G02680	TAF13	TBP-associated factor 13
Gorai.011G094200.1	28	2.39821	0	AT1G02680	TAF13	TBP-associated factor 13
Gorai.008G142300.1	28	8.89444	4.55e-05	AT1G02700
Gorai.007G301100.1	10	3.55113	0	AT1G02816		Protein of unknown function, DUF538
Gorai.007G301100.1	15	1.8877	7.89e-05	AT1G02816		Protein of unknown function, DUF538
Gorai.004G091000.1	18	1.534	0	AT1G02816		Protein of unknown function, DUF538
Gorai.007G301100.1	18	1.88363	0	AT1G02816		Protein of unknown function, DUF538
Gorai.007G301100.1	21	1.92448	0.000330491	AT1G02816		Protein of unknown function, DUF538
Gorai.004G091000.1	28	1.92609	0.000208839	AT1G02816		Protein of unknown function, DUF538
Gorai.007G128300.3	15	1.29005	2.26e-05	AT1G02840	ATSRP34,SR1,SRP34	RNA-binding (RRM/RBD/RNP motifs) family protein
Gorai.007G128300.3	18	1.32127	0.000873372	AT1G02840	ATSRP34,SR1,SRP34	RNA-binding (RRM/RBD/RNP motifs) family protein
Gorai.007G128300.1	15	1.27024	0	AT1G02840	ATSRP34,SR1,SRP34	RNA-binding (RRM/RBD/RNP motifs) family protein
Gorai.007G128300.2	15	1.24788	3.55e-05	AT1G02840	ATSRP34,SR1,SRP34	RNA-binding (RRM/RBD/RNP motifs) family protein
Gorai.007G128300.1	18	1.27601	0.00035514	AT1G02840	ATSRP34,SR1,SRP34	RNA-binding (RRM/RBD/RNP motifs) family protein
Gorai.007G128300.2	18	1.40195	3.95e-05	AT1G02840	ATSRP34,SR1,SRP34	RNA-binding (RRM/RBD/RNP motifs) family protein
Gorai.007G128300.1	21	1.32427	0	AT1G02840	ATSRP34,SR1,SRP34	RNA-binding (RRM/RBD/RNP motifs) family protein
Gorai.007G128300.2	21	1.35811	0.000187235	AT1G02840	ATSRP34,SR1,SRP34	RNA-binding (RRM/RBD/RNP motifs) family protein
Gorai.007G128300.2	28	1.21313	0.000766964	AT1G02840	ATSRP34,SR1,SRP34	RNA-binding (RRM/RBD/RNP motifs) family protein
Gorai.007G128700.1	10	1.55436	8.52e-05	AT1G02890		AAA-type ATPase family protein
Gorai.007G128700.1	15	1.78466	3.55e-05	AT1G02890		AAA-type ATPase family protein
Gorai.007G128700.1	18	1.45148	0.000150469	AT1G02890		AAA-type ATPase family protein
Gorai.007G128700.1	21	1.60013	0	AT1G02890		AAA-type ATPase family protein
Gorai.007G128700.1	28	1.46306	4.55e-05	AT1G02890		AAA-type ATPase family protein
Gorai.012G127200.1	28	2972.73	0	AT1G02900	ATRALF1,RALF1,RALFL1	rapid alkalinization factor 1
Gorai.008G010200.1	10	1.72743	0	AT1G02930	ATGST1,ATGSTF3,ATGSTF6,ERD11,GST1,GSTF6	glutathione S-transferase 6
Gorai.007G129700.2	10	1.46199	8.52e-05	AT1G02970	ATWEE1,WEE1	WEE1 kinase homolog
Gorai.007G129700.3	10	1.524	0.000566123	AT1G02970	ATWEE1,WEE1	WEE1 kinase homolog
Gorai.007G129700.1	15	1.85382	2.26e-05	AT1G02970	ATWEE1,WEE1	WEE1 kinase homolog
Gorai.007G129700.2	15	1.88617	3.55e-05	AT1G02970	ATWEE1,WEE1	WEE1 kinase homolog
Gorai.007G129700.3	15	1.70371	0	AT1G02970	ATWEE1,WEE1	WEE1 kinase homolog
Gorai.007G129700.1	18	2.70799	0	AT1G02970	ATWEE1,WEE1	WEE1 kinase homolog
Gorai.007G129700.2	18	2.54019	0	AT1G02970	ATWEE1,WEE1	WEE1 kinase homolog
Gorai.007G129700.3	18	2.63557	0	AT1G02970	ATWEE1,WEE1	WEE1 kinase homolog
Gorai.007G129700.1	21	2.08358	0.000275616	AT1G02970	ATWEE1,WEE1	WEE1 kinase homolog
Gorai.007G129700.2	21	1.95082	0.000165328	AT1G02970	ATWEE1,WEE1	WEE1 kinase homolog
Gorai.007G129700.3	21	1.88789	0.000260175	AT1G02970	ATWEE1,WEE1	WEE1 kinase homolog
Gorai.007G129700.1	28	2.28685	0	AT1G02970	ATWEE1,WEE1	WEE1 kinase homolog
Gorai.007G129700.2	28	2.03572	0	AT1G02970	ATWEE1,WEE1	WEE1 kinase homolog
Gorai.007G129700.3	28	2.14507	0	AT1G02970	ATWEE1,WEE1	WEE1 kinase homolog
Gorai.007G140000.1	15	1.20753	0.000129681	AT1G03060	SPI	Beige/BEACH domain ;WD domain, G-beta repeat protein
Gorai.007G140000.2	15	1.193	0.00020099	AT1G03060	SPI	Beige/BEACH domain ;WD domain, G-beta repeat protein
Gorai.007G140000.1	18	1.31885	8.94e-05	AT1G03060	SPI	Beige/BEACH domain ;WD domain, G-beta repeat protein
Gorai.007G140000.2	18	1.36373	0.000163012	AT1G03060	SPI	Beige/BEACH domain ;WD domain, G-beta repeat protein
Gorai.007G140000.3	18	1.40072	0.000163012	AT1G03060	SPI	Beige/BEACH domain ;WD domain, G-beta repeat protein
Gorai.007G140000.1	21	1.24383	0	AT1G03060	SPI	Beige/BEACH domain ;WD domain, G-beta repeat protein
Gorai.007G140000.2	21	1.24706	0	AT1G03060	SPI	Beige/BEACH domain ;WD domain, G-beta repeat protein
Gorai.007G140000.3	21	1.29782	9.26e-05	AT1G03060	SPI	Beige/BEACH domain ;WD domain, G-beta repeat protein
Gorai.004G217400.1	28	1.16714	0.000185969	AT1G03070		Bax inhibitor-1 family protein
Gorai.004G217300.1	15	1.18041	5.21e-05	AT1G03080		kinase interacting (KIP1-like) family protein
Gorai.007G139300.4	18	1.20558	0.000602133	AT1G03080		kinase interacting (KIP1-like) family protein
Gorai.004G217300.1	28	2.83729	8.18e-05	AT1G03080		kinase interacting (KIP1-like) family protein
Gorai.005G042000.1	10	8.29077	0	AT1G03130	PSAD-2	photosystem I subunit D-2
Gorai.004G079200.1	10	1.24358	0.000963478	AT1G03130	PSAD-2	photosystem I subunit D-2
Gorai.005G042000.1	15	3.74916	0.000110955	AT1G03130	PSAD-2	photosystem I subunit D-2
Gorai.005G042000.1	18	2.26707	0	AT1G03130	PSAD-2	photosystem I subunit D-2
Gorai.005G042000.1	21	2.72496	0.000119874	AT1G03130	PSAD-2	photosystem I subunit D-2
Gorai.005G042000.1	28	1.98365	0.000399841	AT1G03130	PSAD-2	photosystem I subunit D-2
Gorai.008G004100.1	28	2.40088	0.000871709	AT1G03130	PSAD-2	photosystem I subunit D-2
Gorai.004G079300.2	10	1.97686	7.56e-05	AT1G03140		splicing factor Prp18 family protein
Gorai.004G079300.1	10	1.86151	8.52e-05	AT1G03140		splicing factor Prp18 family protein
Gorai.004G079300.1	15	2.34457	0	AT1G03140		splicing factor Prp18 family protein
Gorai.004G079300.2	15	2.13454	7.89e-05	AT1G03140		splicing factor Prp18 family protein
Gorai.011G187700.1	15	2.13927	0.000120103	AT1G03140		splicing factor Prp18 family protein
Gorai.004G079300.1	18	2.17371	0	AT1G03140		splicing factor Prp18 family protein
Gorai.004G079300.2	18	2.22754	0	AT1G03140		splicing factor Prp18 family protein
Gorai.004G079300.1	21	1.96762	0.000187235	AT1G03140		splicing factor Prp18 family protein
Gorai.004G079300.2	21	2.16175	3.65e-05	AT1G03140		splicing factor Prp18 family protein
Gorai.004G079300.1	28	3.59634	0.000218604	AT1G03140		splicing factor Prp18 family protein
Gorai.004G079300.2	28	3.08085	4.55e-05	AT1G03140		splicing factor Prp18 family protein
Gorai.004G215700.1	10	1.63677	0	AT1G03220		Eukaryotic aspartyl protease family protein
Gorai.004G242400.1	10	286.711	8.52e-05	AT1G03220		Eukaryotic aspartyl protease family protein
Gorai.004G242400.1	15	3193.4	0	AT1G03220		Eukaryotic aspartyl protease family protein
Gorai.004G055400.1	18	1.66179	0.000268935	AT1G03270		CBS domain-containing protein with a domain of unknown function (DUF21)
Gorai.004G055400.1	21	1.37557	0.00051901	AT1G03270		CBS domain-containing protein with a domain of unknown function (DUF21)
Gorai.008G006000.1	15	1.23861	0.000110955	AT1G03350		BSD domain-containing protein
Gorai.008G006000.1	28	1.13164	0.000871709	AT1G03350		BSD domain-containing protein
Gorai.008G006700.1	28	1.43123	0.000290699	AT1G03380	ATATG18G,ATG18G	homolog of yeast autophagy 18 (ATG18) G
Gorai.008G006700.2	28	1.47832	0.000208839	AT1G03380	ATATG18G,ATG18G	homolog of yeast autophagy 18 (ATG18) G
Gorai.008G006700.3	28	1.42348	8.18e-05	AT1G03380	ATATG18G,ATG18G	homolog of yeast autophagy 18 (ATG18) G
Gorai.005G155500.1	15	1.28107	0.000141352	AT1G03400		2-oxoglutarate (2OG) and Fe(II)-dependent oxygenase superfamily protein
Gorai.005G155500.2	15	1.24551	0.000182318	AT1G03400		2-oxoglutarate (2OG) and Fe(II)-dependent oxygenase superfamily protein
Gorai.006G156600.1	28	2.79019	0	AT1G03430	AHP5	histidine-containing phosphotransfer factor 5
Gorai.004G084400.1	10	1.88247	0	AT1G03440		Leucine-rich repeat (LRR) family protein
Gorai.004G084400.1	15	4.42575	0	AT1G03440		Leucine-rich repeat (LRR) family protein
Gorai.004G084400.1	18	7.49544	0	AT1G03440		Leucine-rich repeat (LRR) family protein
Gorai.004G084400.1	21	6.23955	0	AT1G03440		Leucine-rich repeat (LRR) family protein
Gorai.004G085700.2	15	1.42564	0.000606046	AT1G03470		Kinase interacting (KIP1-like) family protein
Gorai.007G172100.1	10	1.97504	0	AT1G03475	ATCPO-I,HEMF1,LIN2	Coproporphyrinogen III oxidase
Gorai.007G172100.2	10	1.94031	0	AT1G03475	ATCPO-I,HEMF1,LIN2	Coproporphyrinogen III oxidase
Gorai.007G172100.4	10	1.70377	8.52e-05	AT1G03475	ATCPO-I,HEMF1,LIN2	Coproporphyrinogen III oxidase
Gorai.007G172100.3	10	1.853	0.000197144	AT1G03475	ATCPO-I,HEMF1,LIN2	Coproporphyrinogen III oxidase
Gorai.007G172100.1	15	2.17022	0	AT1G03475	ATCPO-I,HEMF1,LIN2	Coproporphyrinogen III oxidase
Gorai.007G172100.2	15	2.32088	0	AT1G03475	ATCPO-I,HEMF1,LIN2	Coproporphyrinogen III oxidase
Gorai.007G172100.3	15	2.30961	0	AT1G03475	ATCPO-I,HEMF1,LIN2	Coproporphyrinogen III oxidase
Gorai.007G172100.4	15	2.24749	0	AT1G03475	ATCPO-I,HEMF1,LIN2	Coproporphyrinogen III oxidase
Gorai.004G062500.1	18	1.18763	3.95e-05	AT1G03475	ATCPO-I,HEMF1,LIN2	Coproporphyrinogen III oxidase
Gorai.007G172100.1	18	1.82958	0	AT1G03475	ATCPO-I,HEMF1,LIN2	Coproporphyrinogen III oxidase
Gorai.007G172100.2	18	1.6801	0	AT1G03475	ATCPO-I,HEMF1,LIN2	Coproporphyrinogen III oxidase
Gorai.007G172100.3	18	1.73024	8.94e-05	AT1G03475	ATCPO-I,HEMF1,LIN2	Coproporphyrinogen III oxidase
Gorai.007G172100.4	18	1.66103	3.95e-05	AT1G03475	ATCPO-I,HEMF1,LIN2	Coproporphyrinogen III oxidase
Gorai.007G172100.1	21	2.2554	0	AT1G03475	ATCPO-I,HEMF1,LIN2	Coproporphyrinogen III oxidase
Gorai.007G172100.2	21	2.21616	0	AT1G03475	ATCPO-I,HEMF1,LIN2	Coproporphyrinogen III oxidase
Gorai.007G172100.3	21	2.31854	0.000165328	AT1G03475	ATCPO-I,HEMF1,LIN2	Coproporphyrinogen III oxidase
Gorai.007G172100.4	21	2.19068	0	AT1G03475	ATCPO-I,HEMF1,LIN2	Coproporphyrinogen III oxidase
Gorai.004G062500.1	28	1.57506	0	AT1G03475	ATCPO-I,HEMF1,LIN2	Coproporphyrinogen III oxidase
Gorai.007G172100.2	28	5.20561	0	AT1G03475	ATCPO-I,HEMF1,LIN2	Coproporphyrinogen III oxidase
Gorai.007G172100.4	28	5.34153	0.000185969	AT1G03475	ATCPO-I,HEMF1,LIN2	Coproporphyrinogen III oxidase
Gorai.008G152300.1	10	1.19675	0.000512099	AT1G03520		Core-2/I-branching beta-1,6-N-acetylglucosaminyltransferase family protein
Gorai.002G017200.1	15	1.43222	0	AT1G03520		Core-2/I-branching beta-1,6-N-acetylglucosaminyltransferase family protein
Gorai.008G152300.1	15	1.52253	7.89e-05	AT1G03520		Core-2/I-branching beta-1,6-N-acetylglucosaminyltransferase family protein
Gorai.002G017200.1	18	1.22364	0.00035514	AT1G03520		Core-2/I-branching beta-1,6-N-acetylglucosaminyltransferase family protein
Gorai.002G017200.1	21	1.21538	0.000602	AT1G03520		Core-2/I-branching beta-1,6-N-acetylglucosaminyltransferase family protein
Gorai.002G017200.1	28	1.78388	0	AT1G03520		Core-2/I-branching beta-1,6-N-acetylglucosaminyltransferase family protein
Gorai.008G152300.1	28	1.39321	0	AT1G03520		Core-2/I-branching beta-1,6-N-acetylglucosaminyltransferase family protein
Gorai.005G201900.1	10	1.59792	0.000107162	AT1G03687		DTW domain-containing protein
Gorai.005G201900.4	10	1.77043	0.000498116	AT1G03687		DTW domain-containing protein
Gorai.005G201900.1	15	1.30751	0.000817123	AT1G03687		DTW domain-containing protein
Gorai.008G155400.1	15	1.39514	0.000129681	AT1G03870	FLA9	FASCICLIN-like arabinoogalactan 9
Gorai.008G155400.1	21	1.28061	0.000432338	AT1G03870	FLA9	FASCICLIN-like arabinoogalactan 9
Gorai.001G254400.2	10	1.21279	8.52e-05	AT1G03900	ATNAP4,NAP4	non-intrinsic ABC protein 4
Gorai.001G254400.1	10	1.18087	0.000239369	AT1G03900	ATNAP4,NAP4	non-intrinsic ABC protein 4
Gorai.001G254400.1	15	1.11541	0.000606046	AT1G03900	ATNAP4,NAP4	non-intrinsic ABC protein 4
Gorai.001G254400.2	15	1.10239	0.000517019	AT1G03900	ATNAP4,NAP4	non-intrinsic ABC protein 4
Gorai.001G254400.1	28	1.21863	0.000198211	AT1G03900	ATNAP4,NAP4	non-intrinsic ABC protein 4
Gorai.001G254400.2	28	1.2084	8.18e-05	AT1G03900	ATNAP4,NAP4	non-intrinsic ABC protein 4
Gorai.010G059400.2	15	14.6142	0	AT1G03940		HXXXD-type acyl-transferase family protein
Gorai.010G059400.1	18	17.5264	0	AT1G03940		HXXXD-type acyl-transferase family protein
Gorai.010G059400.2	18	14.7957	0	AT1G03940		HXXXD-type acyl-transferase family protein
Gorai.010G059400.1	21	14.231	3.65e-05	AT1G03940		HXXXD-type acyl-transferase family protein
Gorai.010G059400.2	21	14.0772	0	AT1G03940		HXXXD-type acyl-transferase family protein
Gorai.010G059400.1	28	19.3632	0	AT1G03940		HXXXD-type acyl-transferase family protein
Gorai.010G059400.2	28	25.8188	0	AT1G03940		HXXXD-type acyl-transferase family protein
Gorai.001G179400.2	21	1.0933	0.000911172	AT1G03950	VPS2.3	vacuolar protein sorting-associated protein 2.3
Gorai.001G179400.2	28	1.17631	0.00062771	AT1G03950	VPS2.3	vacuolar protein sorting-associated protein 2.3
Gorai.004G057300.2	15	1.23637	0.00027604	AT1G04010	ATPSAT1,PSAT1	phospholipid sterol acyl transferase 1
Gorai.004G057300.1	18	1.35106	0.000384522	AT1G04010	ATPSAT1,PSAT1	phospholipid sterol acyl transferase 1
Gorai.004G057300.2	18	1.30017	0.000443042	AT1G04010	ATPSAT1,PSAT1	phospholipid sterol acyl transferase 1
Gorai.004G057300.2	21	1.33334	0.000145381	AT1G04010	ATPSAT1,PSAT1	phospholipid sterol acyl transferase 1
Gorai.007G148800.1	15	1.40563	8.74e-05	AT1G04030
Gorai.007G148800.2	15	1.41504	0.000234264	AT1G04030
Gorai.001G180400.2	10	1.31216	0.00044766	AT1G04040		HAD superfamily, subfamily IIIB acid phosphatase
Gorai.001G180400.1	10	1.37945	0.000678709	AT1G04040		HAD superfamily, subfamily IIIB acid phosphatase
Gorai.004G057500.1	10	1.259	8.52e-05	AT1G04090		Plant protein of unknown function (DUF946)
Gorai.007G149900.1	15	1.29671	8.74e-05	AT1G04090		Plant protein of unknown function (DUF946)
Gorai.004G057500.1	28	1.83732	0	AT1G04090		Plant protein of unknown function (DUF946)
Gorai.001G182200.1	21	1.21153	0.000474918	AT1G04110	SDD1	Subtilase family protein
Gorai.001G182400.1	28	2.286	0	AT1G04120	ABCC5,ATABCC5,ATMRP5,MRP5	multidrug resistance-associated protein 5
Gorai.001G182400.2	28	2.28944	0	AT1G04120	ABCC5,ATABCC5,ATMRP5,MRP5	multidrug resistance-associated protein 5
Gorai.001G182400.3	28	2.40765	0	AT1G04120	ABCC5,ATABCC5,ATMRP5,MRP5	multidrug resistance-associated protein 5
Gorai.001G182400.4	28	2.36146	4.55e-05	AT1G04120	ABCC5,ATABCC5,ATMRP5,MRP5	multidrug resistance-associated protein 5
Gorai.007G150600.1	15	1.21947	7.89e-05	AT1G04130		Tetratricopeptide repeat (TPR)-like superfamily protein
Gorai.011G165200.1	10	1.53996	0	AT1G04220	KCS2	3-ketoacyl-CoA synthase 2
Gorai.006G069800.1	10	1.10336	0.000628587	AT1G04220	KCS2	3-ketoacyl-CoA synthase 2
Gorai.006G245000.1	15	1.18027	0.000736049	AT1G04220	KCS2	3-ketoacyl-CoA synthase 2
Gorai.011G165200.1	15	1.13161	0.00020099	AT1G04220	KCS2	3-ketoacyl-CoA synthase 2
Gorai.011G165200.1	28	1.61346	0.000152088	AT1G04220	KCS2	3-ketoacyl-CoA synthase 2
Gorai.003G091900.1	10	1.88618	0.000174945	AT1G04230		Protein of unknown function (DUF2361)
Gorai.003G091900.1	15	1.83103	0	AT1G04230		Protein of unknown function (DUF2361)
Gorai.007G212000.1	15	1.27425	0.000517019	AT1G04230		Protein of unknown function (DUF2361)
Gorai.007G212000.2	15	1.40985	0.000385478	AT1G04230		Protein of unknown function (DUF2361)
Gorai.003G091900.1	18	1.81848	0	AT1G04230		Protein of unknown function (DUF2361)
Gorai.007G212000.1	18	1.24301	0.000298147	AT1G04230		Protein of unknown function (DUF2361)
Gorai.003G091900.1	21	2.02632	0	AT1G04230		Protein of unknown function (DUF2361)
Gorai.009G132200.2	18	3.05235	7.5e-05	AT1G04250	AXR3,IAA17	AUX/IAA transcriptional regulator family protein
Gorai.009G132200.3	18	3.35555	8.94e-05	AT1G04250	AXR3,IAA17	AUX/IAA transcriptional regulator family protein
Gorai.006G246200.1	18	1.1121	0.000329299	AT1G04260	MPI7,MPIP7,PRA1.D	CAMV movement protein interacting protein 7
Gorai.011G172200.1	10	1.4722	8.52e-05	AT1G04340		HR-like lesion-inducing protein-related
Gorai.011G172200.1	15	1.28028	0	AT1G04340		HR-like lesion-inducing protein-related
Gorai.006G253700.1	15	1.30896	0.000736049	AT1G04400	AT-PHH1,ATCRY2,CRY2,FHA,PHH1	cryptochrome 2
Gorai.006G253700.3	15	1.25728	0.000900235	AT1G04400	AT-PHH1,ATCRY2,CRY2,FHA,PHH1	cryptochrome 2
Gorai.006G253700.4	15	1.32065	0.000580797	AT1G04400	AT-PHH1,ATCRY2,CRY2,FHA,PHH1	cryptochrome 2
Gorai.006G253700.2	18	1.3355	0.000416205	AT1G04400	AT-PHH1,ATCRY2,CRY2,FHA,PHH1	cryptochrome 2
Gorai.006G253700.3	18	1.29835	0.000412426	AT1G04400	AT-PHH1,ATCRY2,CRY2,FHA,PHH1	cryptochrome 2
Gorai.006G253700.4	18	1.37317	0.000651499	AT1G04400	AT-PHH1,ATCRY2,CRY2,FHA,PHH1	cryptochrome 2
Gorai.006G253700.5	18	1.3567	0.000468426	AT1G04400	AT-PHH1,ATCRY2,CRY2,FHA,PHH1	cryptochrome 2
Gorai.006G253700.1	21	1.41125	0.00050655	AT1G04400	AT-PHH1,ATCRY2,CRY2,FHA,PHH1	cryptochrome 2
Gorai.006G253700.2	21	1.34149	0.000911172	AT1G04400	AT-PHH1,ATCRY2,CRY2,FHA,PHH1	cryptochrome 2
Gorai.006G253700.3	21	1.44765	0.000804573	AT1G04400	AT-PHH1,ATCRY2,CRY2,FHA,PHH1	cryptochrome 2
Gorai.006G253700.4	21	1.41895	0.000260175	AT1G04400	AT-PHH1,ATCRY2,CRY2,FHA,PHH1	cryptochrome 2
Gorai.006G253700.2	28	1.43552	4.55e-05	AT1G04400	AT-PHH1,ATCRY2,CRY2,FHA,PHH1	cryptochrome 2
Gorai.006G253700.4	28	1.42423	0.000979121	AT1G04400	AT-PHH1,ATCRY2,CRY2,FHA,PHH1	cryptochrome 2
Gorai.005G050200.4	28	1.17894	0.000313676	AT1G04410		Lactate/malate dehydrogenase family protein
Gorai.011G175000.1	10	1.14087	8.52e-05	AT1G04430		S-adenosyl-L-methionine-dependent methyltransferases superfamily protein
Gorai.006G254400.1	10	169.691	0	AT1G04560		AWPM-19-like family protein
Gorai.006G254400.1	15	35.2836	0.000631752	AT1G04560		AWPM-19-like family protein
Gorai.006G219800.2	10	1.79393	0	AT1G04680		Pectin lyase-like superfamily protein
Gorai.011G161900.1	10	6.53413	0	AT1G04680		Pectin lyase-like superfamily protein
Gorai.011G161900.1	15	5.92952	0.000120103	AT1G04680		Pectin lyase-like superfamily protein
Gorai.006G055700.5	10	1.12509	0	AT1G04690	KAB1,KV-BETA1	potassium channel beta subunit 1
Gorai.006G055700.2	10	1.0887	0.00025605	AT1G04690	KAB1,KV-BETA1	potassium channel beta subunit 1
Gorai.006G055700.3	10	1.10126	0.00025605	AT1G04690	KAB1,KV-BETA1	potassium channel beta subunit 1
Gorai.006G056000.1	10	1.53527	0	AT1G04760	ATVAMP726,VAMP726	vesicle-associated membrane protein 726
Gorai.006G056000.2	10	1.50747	0	AT1G04760	ATVAMP726,VAMP726	vesicle-associated membrane protein 726
Gorai.011G160700.1	10	1.87687	0	AT1G04760	ATVAMP726,VAMP726	vesicle-associated membrane protein 726
Gorai.011G160700.2	10	2.0663	0	AT1G04760	ATVAMP726,VAMP726	vesicle-associated membrane protein 726
Gorai.011G160700.3	10	2.03328	0	AT1G04760	ATVAMP726,VAMP726	vesicle-associated membrane protein 726
Gorai.006G056000.3	10	1.33429	8.52e-05	AT1G04760	ATVAMP726,VAMP726	vesicle-associated membrane protein 726
Gorai.011G049200.1	10	1.23982	0.000358636	AT1G04760	ATVAMP726,VAMP726	vesicle-associated membrane protein 726
Gorai.001G186000.1	15	11.1036	0	AT1G04760	ATVAMP726,VAMP726	vesicle-associated membrane protein 726
Gorai.006G056000.1	15	1.31557	3.55e-05	AT1G04760	ATVAMP726,VAMP726	vesicle-associated membrane protein 726
Gorai.006G056000.2	15	1.41507	0.000234264	AT1G04760	ATVAMP726,VAMP726	vesicle-associated membrane protein 726
Gorai.006G056000.3	15	1.24613	0.000171607	AT1G04760	ATVAMP726,VAMP726	vesicle-associated membrane protein 726
Gorai.007G153200.1	15	1.34695	0.000900235	AT1G04760	ATVAMP726,VAMP726	vesicle-associated membrane protein 726
Gorai.007G153200.2	15	1.35477	3.55e-05	AT1G04760	ATVAMP726,VAMP726	vesicle-associated membrane protein 726
Gorai.009G150900.1	15	1.85073	3.55e-05	AT1G04760	ATVAMP726,VAMP726	vesicle-associated membrane protein 726
Gorai.009G150900.2	15	1.84583	2.26e-05	AT1G04760	ATVAMP726,VAMP726	vesicle-associated membrane protein 726
Gorai.009G150900.3	15	1.84069	0	AT1G04760	ATVAMP726,VAMP726	vesicle-associated membrane protein 726
Gorai.009G150900.5	15	1.93164	3.55e-05	AT1G04760	ATVAMP726,VAMP726	vesicle-associated membrane protein 726
Gorai.011G160700.1	15	1.49156	0	AT1G04760	ATVAMP726,VAMP726	vesicle-associated membrane protein 726
Gorai.011G160700.2	15	1.61522	0	AT1G04760	ATVAMP726,VAMP726	vesicle-associated membrane protein 726
Gorai.011G160700.3	15	1.56695	0	AT1G04760	ATVAMP726,VAMP726	vesicle-associated membrane protein 726
Gorai.001G186000.1	18	5.20275	0	AT1G04760	ATVAMP726,VAMP726	vesicle-associated membrane protein 726
Gorai.006G056000.2	18	1.15723	0.000740009	AT1G04760	ATVAMP726,VAMP726	vesicle-associated membrane protein 726
Gorai.009G150900.1	18	1.5532	0.000137535	AT1G04760	ATVAMP726,VAMP726	vesicle-associated membrane protein 726
Gorai.009G150900.2	18	1.50052	0.000137535	AT1G04760	ATVAMP726,VAMP726	vesicle-associated membrane protein 726
Gorai.009G150900.3	18	1.51583	0.000126036	AT1G04760	ATVAMP726,VAMP726	vesicle-associated membrane protein 726
Gorai.009G150900.5	18	1.46758	0.000336376	AT1G04760	ATVAMP726,VAMP726	vesicle-associated membrane protein 726
Gorai.011G160700.1	18	1.31432	0.000218636	AT1G04760	ATVAMP726,VAMP726	vesicle-associated membrane protein 726
Gorai.011G160700.3	18	1.26854	0.000258464	AT1G04760	ATVAMP726,VAMP726	vesicle-associated membrane protein 726
Gorai.001G186000.1	21	5.25554	0	AT1G04760	ATVAMP726,VAMP726	vesicle-associated membrane protein 726
Gorai.006G056000.2	21	1.45303	0.000804573	AT1G04760	ATVAMP726,VAMP726	vesicle-associated membrane protein 726
Gorai.011G160700.1	21	1.38786	0.000246306	AT1G04760	ATVAMP726,VAMP726	vesicle-associated membrane protein 726
Gorai.011G160700.2	21	1.44408	3.65e-05	AT1G04760	ATVAMP726,VAMP726	vesicle-associated membrane protein 726
Gorai.011G160700.3	21	1.54026	3.65e-05	AT1G04760	ATVAMP726,VAMP726	vesicle-associated membrane protein 726
Gorai.001G186000.1	28	5.08318	0	AT1G04760	ATVAMP726,VAMP726	vesicle-associated membrane protein 726
Gorai.009G150900.1	28	1.43294	4.55e-05	AT1G04760	ATVAMP726,VAMP726	vesicle-associated membrane protein 726
Gorai.009G150900.2	28	1.49776	0	AT1G04760	ATVAMP726,VAMP726	vesicle-associated membrane protein 726
Gorai.009G150900.3	28	1.47975	8.18e-05	AT1G04760	ATVAMP726,VAMP726	vesicle-associated membrane protein 726
Gorai.009G150900.5	28	1.4859	0	AT1G04760	ATVAMP726,VAMP726	vesicle-associated membrane protein 726
Gorai.011G161000.1	15	1.2225	0.000817123	AT1G04780		Ankyrin repeat family protein
Gorai.011G161000.1	18	2.04776	0.000384522	AT1G04780		Ankyrin repeat family protein
Gorai.005G031100.4	10	1.20016	0.00013038	AT1G04910		O-fucosyltransferase family protein
Gorai.005G031100.2	10	1.17859	0.000174945	AT1G04910		O-fucosyltransferase family protein
Gorai.005G031100.1	10	1.16878	0.000498116	AT1G04910		O-fucosyltransferase family protein
Gorai.005G031100.2	18	1.14217	0.000840087	AT1G04910		O-fucosyltransferase family protein
Gorai.005G031100.3	18	1.18828	0.000314702	AT1G04910		O-fucosyltransferase family protein
Gorai.005G031100.4	18	1.1555	0.000840087	AT1G04910		O-fucosyltransferase family protein
Gorai.005G031100.1	21	1.13563	0.000401476	AT1G04910		O-fucosyltransferase family protein
Gorai.005G031100.3	21	1.17269	0.000165328	AT1G04910		O-fucosyltransferase family protein
Gorai.005G031100.4	21	1.15	0.000987218	AT1G04910		O-fucosyltransferase family protein
Gorai.005G031100.1	28	1.33093	0.000669845	AT1G04910		O-fucosyltransferase family protein
Gorai.005G031100.2	28	1.28536	0.00062771	AT1G04910		O-fucosyltransferase family protein
Gorai.005G031100.4	28	1.22366	0.000426353	AT1G04910		O-fucosyltransferase family protein
Gorai.010G007900.1	18	1.33828	0.000740009	AT1G04940	TIC20	translocon at the inner envelope membrane of chloroplasts 20
Gorai.007G169700.1	28	1.30822	4.55e-05	AT1G04980	ATPDI10,ATPDIL2-2,PDI10,PDIL2-2	PDI-like 2-2
Gorai.007G169700.2	28	1.31062	4.55e-05	AT1G04980	ATPDI10,ATPDIL2-2,PDI10,PDIL2-2	PDI-like 2-2
Gorai.001G096900.1	10	1.67561	0	AT1G04990		Zinc finger C-x8-C-x5-C-x3-H type family protein
Gorai.001G096900.3	10	1.63572	0	AT1G04990		Zinc finger C-x8-C-x5-C-x3-H type family protein
Gorai.001G096900.4	10	1.58109	8.52e-05	AT1G04990		Zinc finger C-x8-C-x5-C-x3-H type family protein
Gorai.001G096900.2	10	1.59951	0.000321664	AT1G04990		Zinc finger C-x8-C-x5-C-x3-H type family protein
Gorai.001G096900.1	15	1.47446	0.000110955	AT1G04990		Zinc finger C-x8-C-x5-C-x3-H type family protein
Gorai.001G096900.2	15	1.63538	3.55e-05	AT1G04990		Zinc finger C-x8-C-x5-C-x3-H type family protein
Gorai.001G096900.3	15	1.50454	0.000110955	AT1G04990		Zinc finger C-x8-C-x5-C-x3-H type family protein
Gorai.001G096900.4	15	1.6038	3.55e-05	AT1G04990		Zinc finger C-x8-C-x5-C-x3-H type family protein
Gorai.001G096900.1	18	1.39403	0.000580703	AT1G04990		Zinc finger C-x8-C-x5-C-x3-H type family protein
Gorai.001G096900.2	18	1.35121	0.000602133	AT1G04990		Zinc finger C-x8-C-x5-C-x3-H type family protein
Gorai.001G096900.3	18	1.40639	0.000314702	AT1G04990		Zinc finger C-x8-C-x5-C-x3-H type family protein
Gorai.001G096900.4	18	1.36579	0.000298147	AT1G04990		Zinc finger C-x8-C-x5-C-x3-H type family protein
Gorai.001G096900.3	21	1.43929	0.000987218	AT1G04990		Zinc finger C-x8-C-x5-C-x3-H type family protein
Gorai.001G096900.4	21	1.51558	0.000602	AT1G04990		Zinc finger C-x8-C-x5-C-x3-H type family protein
Gorai.001G096900.1	28	1.48937	0.000770636	AT1G04990		Zinc finger C-x8-C-x5-C-x3-H type family protein
Gorai.001G096900.3	28	1.58233	4.55e-05	AT1G04990		Zinc finger C-x8-C-x5-C-x3-H type family protein
Gorai.001G096900.4	28	1.57142	0.000218604	AT1G04990		Zinc finger C-x8-C-x5-C-x3-H type family protein
Gorai.001G097100.1	28	1.22024	0.000290699	AT1G04990		Zinc finger C-x8-C-x5-C-x3-H type family protein
Gorai.001G195900.7	15	5.35705	7.89e-05	AT1G05000		Phosphotyrosine protein phosphatases superfamily protein
Gorai.001G217500.1	15	35.3191	3.55e-05	AT1G05000		Phosphotyrosine protein phosphatases superfamily protein
Gorai.001G217500.2	15	29.901	3.55e-05	AT1G05000		Phosphotyrosine protein phosphatases superfamily protein
Gorai.001G217500.1	18	2.37743	0.000329299	AT1G05000		Phosphotyrosine protein phosphatases superfamily protein
Gorai.001G217500.2	18	2.36982	0.00035514	AT1G05000		Phosphotyrosine protein phosphatases superfamily protein
Gorai.001G217500.1	21	7.54901	0.000246306	AT1G05000		Phosphotyrosine protein phosphatases superfamily protein
Gorai.001G217500.2	21	6.22542	0.000187235	AT1G05000		Phosphotyrosine protein phosphatases superfamily protein
Gorai.011G011300.1	28	3.92951	0	AT1G05000		Phosphotyrosine protein phosphatases superfamily protein
Gorai.010G185200.2	10	1.79352	0.000239369	AT1G05000		Phosphotyrosine protein phosphatases superfamily protein
Gorai.001G096200.1	10	5.82478	0	AT1G05010	ACO4,EAT1,EFE	ethylene-forming enzyme
Gorai.001G096300.1	10	3.59905	0	AT1G05010	ACO4,EAT1,EFE	ethylene-forming enzyme
Gorai.001G096400.1	10	3.62523	0	AT1G05010	ACO4,EAT1,EFE	ethylene-forming enzyme
Gorai.006G120700.4	10	1.38677	0.000239369	AT1G05055	ATGTF2H2,GTF2H2	general transcription factor II H2
Gorai.006G120700.5	10	1.28451	0.000512099	AT1G05055	ATGTF2H2,GTF2H2	general transcription factor II H2
Gorai.007G171700.1	10	1.23175	0.000617774	AT1G05070		Protein of unknown function (DUF1068)
Gorai.007G171700.1	15	1.17279	0.000120103	AT1G05070		Protein of unknown function (DUF1068)
Gorai.005G137100.3	21	1.11895	0.000432338	AT1G05120		Helicase protein with RING/U-box domain
Gorai.005G137100.5	21	1.12643	0.000987218	AT1G05120		Helicase protein with RING/U-box domain
Gorai.005G137100.2	28	1.33616	0.000313676	AT1G05120		Helicase protein with RING/U-box domain
Gorai.005G137100.3	28	1.27609	0.000871709	AT1G05120		Helicase protein with RING/U-box domain
Gorai.005G137100.4	28	1.41077	0	AT1G05120		Helicase protein with RING/U-box domain
Gorai.005G137100.6	28	1.34531	4.55e-05	AT1G05120		Helicase protein with RING/U-box domain
Gorai.005G137100.7	28	1.37681	4.55e-05	AT1G05120		Helicase protein with RING/U-box domain
Gorai.009G196800.1	15	1.23495	0	AT1G05150		Calcium-binding tetratricopeptide family protein
Gorai.009G196800.1	21	1.19627	0.000888414	AT1G05150		Calcium-binding tetratricopeptide family protein
Gorai.009G440200.1	10	1.57779	0	AT1G05170		Galactosyltransferase family protein
Gorai.009G440200.2	10	1.65921	0	AT1G05170		Galactosyltransferase family protein
Gorai.009G440200.3	10	1.74261	0	AT1G05170		Galactosyltransferase family protein
Gorai.009G440200.5	10	1.45514	0	AT1G05170		Galactosyltransferase family protein
Gorai.013G101400.3	15	2.14155	0.000489223	AT1G05170		Galactosyltransferase family protein
Gorai.013G101400.3	21	2.06693	0.000432338	AT1G05170		Galactosyltransferase family protein
Gorai.009G440200.4	10	1.37789	8.52e-05	AT1G05170		Galactosyltransferase family protein
Gorai.013G101400.1	15	2.25224	0.000171607	AT1G05170		Galactosyltransferase family protein
Gorai.013G101400.2	15	2.29608	0.00020099	AT1G05170		Galactosyltransferase family protein
Gorai.013G101400.4	15	2.25809	0.000171607	AT1G05170		Galactosyltransferase family protein
Gorai.013G101400.1	18	1.28636	0.000314702	AT1G05170		Galactosyltransferase family protein
Gorai.013G101400.2	18	1.32672	0.000298147	AT1G05170		Galactosyltransferase family protein
Gorai.013G101400.1	21	2.13963	0.000187235	AT1G05170		Galactosyltransferase family protein
Gorai.013G101400.2	21	2.38506	3.65e-05	AT1G05170		Galactosyltransferase family protein
Gorai.013G101400.4	21	2.23773	0.000290443	AT1G05170		Galactosyltransferase family protein
Gorai.009G178900.2	28	2.22535	0	AT1G05170		Galactosyltransferase family protein
Gorai.009G178900.3	28	2.06773	0	AT1G05170		Galactosyltransferase family protein
Gorai.009G178900.4	28	2.1139	4.55e-05	AT1G05170		Galactosyltransferase family protein
Gorai.009G178900.5	28	2.0181	0	AT1G05170		Galactosyltransferase family protein
Gorai.009G178900.6	28	2.17201	0	AT1G05170		Galactosyltransferase family protein
Gorai.013G100600.1	28	3.34406	0	AT1G05200	ATGLR3.4,GLR3.4,GLUR3	glutamate receptor 3.4
Gorai.013G100600.2	28	3.53089	0	AT1G05200	ATGLR3.4,GLR3.4,GLUR3	glutamate receptor 3.4
Gorai.013G100600.3	28	3.11463	0	AT1G05200	ATGLR3.4,GLR3.4,GLUR3	glutamate receptor 3.4
Gorai.013G100600.5	28	3.61408	0	AT1G05200	ATGLR3.4,GLR3.4,GLUR3	glutamate receptor 3.4
Gorai.005G150600.1	15	3.27208	0.000554325	AT1G05260	RCI3,RCI3A	Peroxidase superfamily protein
Gorai.005G150600.2	15	3.9433	0.00020099	AT1G05260	RCI3,RCI3A	Peroxidase superfamily protein
Gorai.005G150600.1	18	8.8204	0	AT1G05260	RCI3,RCI3A	Peroxidase superfamily protein
Gorai.005G150600.2	18	8.90628	0	AT1G05260	RCI3,RCI3A	Peroxidase superfamily protein
Gorai.005G150600.1	21	8.76053	0.000290443	AT1G05260	RCI3,RCI3A	Peroxidase superfamily protein
Gorai.005G150600.2	21	8.68721	0.000401476	AT1G05260	RCI3,RCI3A	Peroxidase superfamily protein
Gorai.011G195700.1	18	3.67826	0	AT1G05385	LPA19,Psb27-H1	photosystem II 11 kDa protein-related
Gorai.011G195700.3	18	3.41517	0	AT1G05385	LPA19,Psb27-H1	photosystem II 11 kDa protein-related
Gorai.011G195700.3	21	3.2567	6.57e-05	AT1G05385	LPA19,Psb27-H1	photosystem II 11 kDa protein-related
Gorai.006G239700.1	10	4.66986	0	AT1G05420	ATOFP12,OFP12	ovate family protein 12
Gorai.004G078700.1	10	2.26241	8.52e-05	AT1G05420	ATOFP12,OFP12	ovate family protein 12
Gorai.006G240800.1	18	1.65524	0.0004824	AT1G05460	SDE3	P-loop containing nucleoside triphosphate hydrolases superfamily protein
Gorai.006G240800.2	18	1.61777	0.000740009	AT1G05460	SDE3	P-loop containing nucleoside triphosphate hydrolases superfamily protein
Gorai.006G240800.1	28	2.56399	4.55e-05	AT1G05460	SDE3	P-loop containing nucleoside triphosphate hydrolases superfamily protein
Gorai.006G240800.2	28	3.24175	8.18e-05	AT1G05460	SDE3	P-loop containing nucleoside triphosphate hydrolases superfamily protein
Gorai.009G267400.1	28	8.27584	0	AT1G05490	chr31	chromatin remodeling 31
Gorai.004G108100.1	10	1.64581	7.56e-05	AT1G05500	ATSYTE,NTMC2T2.1,NTMC2TYPE2.1,SYT5,SYTE	Calcium-dependent lipid-binding (CaLB domain) family protein
Gorai.004G108100.1	15	1.45432	0	AT1G05500	ATSYTE,NTMC2T2.1,NTMC2TYPE2.1,SYT5,SYTE	Calcium-dependent lipid-binding (CaLB domain) family protein
Gorai.004G108100.1	18	1.6499	0	AT1G05500	ATSYTE,NTMC2T2.1,NTMC2TYPE2.1,SYT5,SYTE	Calcium-dependent lipid-binding (CaLB domain) family protein
Gorai.004G108100.1	21	1.57334	0	AT1G05500	ATSYTE,NTMC2T2.1,NTMC2TYPE2.1,SYT5,SYTE	Calcium-dependent lipid-binding (CaLB domain) family protein
Gorai.004G108100.1	28	2.14937	0	AT1G05500	ATSYTE,NTMC2T2.1,NTMC2TYPE2.1,SYT5,SYTE	Calcium-dependent lipid-binding (CaLB domain) family protein
Gorai.005G022700.1	10	1.44852	0	AT1G05520		Sec23/Sec24 protein transport family protein
Gorai.005G022700.1	15	1.12528	7.89e-05	AT1G05520		Sec23/Sec24 protein transport family protein
Gorai.007G264000.1	15	1.80248	8.74e-05	AT1G05590	ATHEX3,HEXO2	beta-hexosaminidase 2
Gorai.007G264000.1	18	1.50899	0.000873372	AT1G05590	ATHEX3,HEXO2	beta-hexosaminidase 2
Gorai.012G120100.1	10	1.37328	0	AT1G05620	URH2	uridine-ribohydrolase 2
Gorai.012G120100.2	10	1.34542	8.52e-05	AT1G05620	URH2	uridine-ribohydrolase 2
Gorai.012G120100.4	10	1.38275	0.000107162	AT1G05620	URH2	uridine-ribohydrolase 2
Gorai.012G120100.3	10	1.33864	0.00013038	AT1G05620	URH2	uridine-ribohydrolase 2
Gorai.012G120100.7	10	1.44729	0.00013038	AT1G05620	URH2	uridine-ribohydrolase 2
Gorai.012G120100.5	10	1.24257	0.000628587	AT1G05620	URH2	uridine-ribohydrolase 2
Gorai.012G120100.1	15	1.33532	2.26e-05	AT1G05620	URH2	uridine-ribohydrolase 2
Gorai.012G120100.2	15	1.26864	3.55e-05	AT1G05620	URH2	uridine-ribohydrolase 2
Gorai.012G120100.3	15	1.29016	0.000171607	AT1G05620	URH2	uridine-ribohydrolase 2
Gorai.012G120100.4	15	1.24654	0.000606046	AT1G05620	URH2	uridine-ribohydrolase 2
Gorai.012G120100.5	15	1.21806	0.000171607	AT1G05620	URH2	uridine-ribohydrolase 2
Gorai.012G120100.6	15	1.32815	0.000171607	AT1G05620	URH2	uridine-ribohydrolase 2
Gorai.012G120100.7	15	1.37691	0.000171607	AT1G05620	URH2	uridine-ribohydrolase 2
Gorai.012G120100.1	18	1.24826	8.94e-05	AT1G05620	URH2	uridine-ribohydrolase 2
Gorai.012G120100.4	18	1.25567	0.000412426	AT1G05620	URH2	uridine-ribohydrolase 2
Gorai.012G120100.1	21	1.2898	0.000330491	AT1G05620	URH2	uridine-ribohydrolase 2
Gorai.012G120100.2	21	1.2734	0.000650372	AT1G05620	URH2	uridine-ribohydrolase 2
Gorai.012G120100.6	21	1.24534	0.000911172	AT1G05620	URH2	uridine-ribohydrolase 2
Gorai.009G351800.1	10	1.60191	0.000174945	AT1G05720		selenoprotein family protein
Gorai.009G351800.1	15	1.56736	0	AT1G05720		selenoprotein family protein
Gorai.009G351800.1	18	1.24362	0	AT1G05720		selenoprotein family protein
Gorai.009G351800.1	21	1.33495	0	AT1G05720		selenoprotein family protein
Gorai.011G144500.1	10	4.26792	0	AT1G05810	ARA,ARA-1,ATRAB11D,ATRABA5E,RABA5E	RAB GTPase homolog A5E
Gorai.005G017600.1	15	1.42463	0	AT1G05810	ARA,ARA-1,ATRAB11D,ATRABA5E,RABA5E	RAB GTPase homolog A5E
Gorai.011G144500.1	15	4.40022	0	AT1G05810	ARA,ARA-1,ATRAB11D,ATRABA5E,RABA5E	RAB GTPase homolog A5E
Gorai.005G017600.1	18	1.7198	0	AT1G05810	ARA,ARA-1,ATRAB11D,ATRABA5E,RABA5E	RAB GTPase homolog A5E
Gorai.011G144500.1	18	3.86269	0	AT1G05810	ARA,ARA-1,ATRAB11D,ATRABA5E,RABA5E	RAB GTPase homolog A5E
Gorai.005G017600.1	21	1.52453	0.000145381	AT1G05810	ARA,ARA-1,ATRAB11D,ATRABA5E,RABA5E	RAB GTPase homolog A5E
Gorai.011G144500.1	21	4.08283	0	AT1G05810	ARA,ARA-1,ATRAB11D,ATRABA5E,RABA5E	RAB GTPase homolog A5E
Gorai.005G017600.1	28	1.96301	0	AT1G05810	ARA,ARA-1,ATRAB11D,ATRABA5E,RABA5E	RAB GTPase homolog A5E
Gorai.011G144500.1	28	1.74987	0	AT1G05810	ARA,ARA-1,ATRAB11D,ATRABA5E,RABA5E	RAB GTPase homolog A5E
Gorai.011G005100.1	10	1.20351	0	AT1G05850	ATCTL1,CTL1,ELP,ELP1,ERH2,HOT2,POM1	Chitinase family protein
Gorai.004G165500.1	28	1.80707	0	AT1G05940	CAT9	cationic amino acid transporter 9
Gorai.004G165500.2	28	1.80183	0	AT1G05940	CAT9	cationic amino acid transporter 9
Gorai.004G165500.3	28	1.77058	0	AT1G05940	CAT9	cationic amino acid transporter 9
Gorai.004G165500.4	28	1.87655	0	AT1G05940	CAT9	cationic amino acid transporter 9
Gorai.006G228200.1	10	1.5345	8.52e-05	AT1G05960		ARM repeat superfamily protein
Gorai.006G228200.2	10	1.54745	8.52e-05	AT1G05960		ARM repeat superfamily protein
Gorai.006G228200.1	15	1.40582	0.000234264	AT1G05960		ARM repeat superfamily protein
Gorai.006G228200.2	15	1.52087	0.000817123	AT1G05960		ARM repeat superfamily protein
Gorai.012G027000.1	10	1.59993	0.00025605	AT1G06010
Gorai.006G229300.1	15	1.59202	0	AT1G06040	STO	B-box zinc finger family protein
Gorai.006G229300.2	15	1.64099	3.55e-05	AT1G06040	STO	B-box zinc finger family protein
Gorai.006G229300.1	18	1.69603	0	AT1G06040	STO	B-box zinc finger family protein
Gorai.006G229300.2	18	1.67538	0	AT1G06040	STO	B-box zinc finger family protein
Gorai.002G126000.1	15	1.33	0	AT1G06060		LisH and RanBPM domains containing protein
Gorai.002G126000.2	15	1.35789	3.55e-05	AT1G06060		LisH and RanBPM domains containing protein
Gorai.006G229500.2	10	1.76682	0	AT1G06070		Basic-leucine zipper (bZIP) transcription factor family protein
Gorai.006G229500.3	10	1.46151	0.000566123	AT1G06070		Basic-leucine zipper (bZIP) transcription factor family protein
Gorai.006G229500.4	10	1.34294	0.000774069	AT1G06070		Basic-leucine zipper (bZIP) transcription factor family protein
Gorai.011G140400.1	10	1.26387	0.00083928	AT1G06070		Basic-leucine zipper (bZIP) transcription factor family protein
Gorai.005G015500.2	10	1.13628	0.000174945	AT1G06130	GLX2-4	glyoxalase 2-4
Gorai.011G139600.4	15	1.18613	0.00020099	AT1G06130	GLX2-4	glyoxalase 2-4
Gorai.011G139600.5	15	1.20965	0.000900235	AT1G06130	GLX2-4	glyoxalase 2-4
Gorai.011G139600.6	15	1.20256	2.26e-05	AT1G06130	GLX2-4	glyoxalase 2-4
Gorai.011G139600.5	18	1.14703	0.000150469	AT1G06130	GLX2-4	glyoxalase 2-4
Gorai.011G139600.5	21	1.16471	0.000218548	AT1G06130	GLX2-4	glyoxalase 2-4
Gorai.005G015500.1	10	1.17211	0.000678709	AT1G06130	GLX2-4	glyoxalase 2-4
Gorai.011G139600.2	15	1.15834	0.000779759	AT1G06130	GLX2-4	glyoxalase 2-4
Gorai.011G139600.3	15	1.19731	3.55e-05	AT1G06130	GLX2-4	glyoxalase 2-4
Gorai.011G139600.3	18	1.15806	0.000873372	AT1G06130	GLX2-4	glyoxalase 2-4
Gorai.011G139600.3	28	1.30609	0.000648306	AT1G06130	GLX2-4	glyoxalase 2-4
Gorai.002G020600.1	15	2.62452	0	AT1G06290	ACX3,ATACX3	acyl-CoA oxidase 3
Gorai.002G020600.2	15	2.64533	0	AT1G06290	ACX3,ATACX3	acyl-CoA oxidase 3
Gorai.002G020600.3	15	2.33633	0	AT1G06290	ACX3,ATACX3	acyl-CoA oxidase 3
Gorai.002G020600.1	18	2.57752	0	AT1G06290	ACX3,ATACX3	acyl-CoA oxidase 3
Gorai.002G020600.2	18	2.59627	0	AT1G06290	ACX3,ATACX3	acyl-CoA oxidase 3
Gorai.002G020600.3	18	2.53455	0	AT1G06290	ACX3,ATACX3	acyl-CoA oxidase 3
Gorai.002G020600.1	21	3.575	0	AT1G06290	ACX3,ATACX3	acyl-CoA oxidase 3
Gorai.002G020600.2	21	3.52244	0	AT1G06290	ACX3,ATACX3	acyl-CoA oxidase 3
Gorai.002G020600.3	21	3.38867	0	AT1G06290	ACX3,ATACX3	acyl-CoA oxidase 3
Gorai.002G020600.1	28	3.02996	0	AT1G06290	ACX3,ATACX3	acyl-CoA oxidase 3
Gorai.002G020600.2	28	3.17262	0	AT1G06290	ACX3,ATACX3	acyl-CoA oxidase 3
Gorai.002G020600.3	28	3.12104	0	AT1G06290	ACX3,ATACX3	acyl-CoA oxidase 3
Gorai.013G016500.1	15	1.30121	0.000171607	AT1G06340		Plant Tudor-like protein
Gorai.011G037000.1	15	1.42778	3.55e-05	AT1G06410	ATTPS7,ATTPSA,TPS7	trehalose-phosphatase/synthase 7
Gorai.011G037000.2	15	1.43495	3.55e-05	AT1G06410	ATTPS7,ATTPSA,TPS7	trehalose-phosphatase/synthase 7
Gorai.011G037000.1	21	1.31054	0.000260175	AT1G06410	ATTPS7,ATTPSA,TPS7	trehalose-phosphatase/synthase 7
Gorai.011G037000.2	21	1.32887	0.000165328	AT1G06410	ATTPS7,ATTPSA,TPS7	trehalose-phosphatase/synthase 7
Gorai.009G160400.1	28	1.49911	0.000447101	AT1G06410	ATTPS7,ATTPSA,TPS7	trehalose-phosphatase/synthase 7
Gorai.007G069200.1	28	1.29678	0.000208839	AT1G06470		Nucleotide/sugar transporter family protein
Gorai.007G069200.2	28	1.30828	0.000313676	AT1G06470		Nucleotide/sugar transporter family protein
Gorai.012G044300.1	28	1.34589	0.000925506	AT1G06470		Nucleotide/sugar transporter family protein
Gorai.012G044300.4	28	1.37769	0.000614848	AT1G06470		Nucleotide/sugar transporter family protein
Gorai.009G156500.1	10	2.23058	8.52e-05	AT1G06475
Gorai.007G174300.1	15	2.04397	0	AT1G06475
Gorai.007G174300.1	18	1.28979	0.00035514	AT1G06475
Gorai.007G174300.1	21	1.4447	9.26e-05	AT1G06475
Gorai.007G174300.1	28	2.19027	0.000871709	AT1G06475
Gorai.005G107100.3	10	1.34095	0.000628587	AT1G06515		Protein of unknown function (DUF3317)
Gorai.002G129000.3	15	1.23342	0.000171607	AT1G06515		Protein of unknown function (DUF3317)
Gorai.005G107100.3	15	1.55345	0	AT1G06515		Protein of unknown function (DUF3317)
Gorai.005G107100.3	18	1.3906	0	AT1G06515		Protein of unknown function (DUF3317)
Gorai.005G107100.3	21	1.38927	0.000401476	AT1G06515		Protein of unknown function (DUF3317)
Gorai.005G107100.3	28	1.56384	4.55e-05	AT1G06515		Protein of unknown function (DUF3317)
Gorai.001G092000.2	15	1.36023	0.000878876	AT1G06570	HPD,PDS1	phytoene desaturation 1
Gorai.001G092000.3	15	1.25573	0.000120103	AT1G06570	HPD,PDS1	phytoene desaturation 1
Gorai.001G092000.1	18	1.99193	0.000314702	AT1G06570	HPD,PDS1	phytoene desaturation 1
Gorai.001G092000.2	18	2.00751	0.000468426	AT1G06570	HPD,PDS1	phytoene desaturation 1
Gorai.001G092000.3	18	2.21502	0.000298147	AT1G06570	HPD,PDS1	phytoene desaturation 1
Gorai.001G092000.1	21	2.23158	0.000471764	AT1G06570	HPD,PDS1	phytoene desaturation 1
Gorai.001G092000.2	21	2.08157	0	AT1G06570	HPD,PDS1	phytoene desaturation 1
Gorai.001G092000.3	21	2.24308	0.000246306	AT1G06570	HPD,PDS1	phytoene desaturation 1
Gorai.006G249500.1	10	4.8527	0	AT1G06620		2-oxoglutarate (2OG) and Fe(II)-dependent oxygenase superfamily protein
Gorai.005G048800.1	15	2.2257	3.55e-05	AT1G06620		2-oxoglutarate (2OG) and Fe(II)-dependent oxygenase superfamily protein
Gorai.006G249400.1	15	1.70349	0.000285368	AT1G06620		2-oxoglutarate (2OG) and Fe(II)-dependent oxygenase superfamily protein
Gorai.006G249500.1	15	4.35578	0	AT1G06620		2-oxoglutarate (2OG) and Fe(II)-dependent oxygenase superfamily protein
Gorai.005G048800.1	18	2.81323	0.000115533	AT1G06620		2-oxoglutarate (2OG) and Fe(II)-dependent oxygenase superfamily protein
Gorai.006G249400.1	18	3.56737	0	AT1G06620		2-oxoglutarate (2OG) and Fe(II)-dependent oxygenase superfamily protein
Gorai.006G249500.1	18	8.46454	0	AT1G06620		2-oxoglutarate (2OG) and Fe(II)-dependent oxygenase superfamily protein
Gorai.005G048800.1	21	2.28007	0	AT1G06620		2-oxoglutarate (2OG) and Fe(II)-dependent oxygenase superfamily protein
Gorai.006G249400.1	21	2.60133	6.57e-05	AT1G06620		2-oxoglutarate (2OG) and Fe(II)-dependent oxygenase superfamily protein
Gorai.006G249500.1	21	5.03168	6.57e-05	AT1G06620		2-oxoglutarate (2OG) and Fe(II)-dependent oxygenase superfamily protein
Gorai.005G048800.1	28	3.79814	0	AT1G06620		2-oxoglutarate (2OG) and Fe(II)-dependent oxygenase superfamily protein
Gorai.006G249500.1	28	58.3743	0	AT1G06620		2-oxoglutarate (2OG) and Fe(II)-dependent oxygenase superfamily protein
Gorai.005G048800.2	21	2.19358	0.000246306	AT1G06640		2-oxoglutarate (2OG) and Fe(II)-dependent oxygenase superfamily protein
Gorai.007G143300.1	10	1.19805	0.000107162	AT1G06730		pfkB-like carbohydrate kinase family protein
Gorai.004G074000.1	18	1.62659	0	AT1G06730		pfkB-like carbohydrate kinase family protein
Gorai.004G074000.1	21	1.21101	0.000330491	AT1G06730		pfkB-like carbohydrate kinase family protein
Gorai.004G074000.1	28	2.46728	0	AT1G06730		pfkB-like carbohydrate kinase family protein
Gorai.013G104300.1	28	87.8211	0	AT1G06750		P-loop containing nucleoside triphosphate hydrolases superfamily protein
Gorai.004G219100.1	10	1.29794	0.000174945	AT1G06780	GAUT6	galacturonosyltransferase 6
Gorai.007G142400.1	15	1.28915	3.55e-05	AT1G06780	GAUT6	galacturonosyltransferase 6
Gorai.001G243400.1	18	1.38042	3.95e-05	AT1G06780	GAUT6	galacturonosyltransferase 6
Gorai.007G142400.1	18	1.40256	0	AT1G06780	GAUT6	galacturonosyltransferase 6
Gorai.007G142400.1	21	1.44551	0	AT1G06780	GAUT6	galacturonosyltransferase 6
Gorai.001G243400.1	28	2.12815	0	AT1G06780	GAUT6	galacturonosyltransferase 6
Gorai.007G142100.1	28	2.13864	0	AT1G06800	PLA-I{gamma}1	alpha/beta-Hydrolases superfamily protein
Gorai.013G271600.1	18	1.28778	0.000137535	AT1G06840		Leucine-rich repeat protein kinase family protein
Gorai.013G271600.2	18	1.31536	0.000126036	AT1G06840		Leucine-rich repeat protein kinase family protein
Gorai.013G271600.2	21	1.33806	0.000275616	AT1G06840		Leucine-rich repeat protein kinase family protein
Gorai.013G271600.1	28	2.63025	0	AT1G06840		Leucine-rich repeat protein kinase family protein
Gorai.013G271600.2	28	2.596	0	AT1G06840		Leucine-rich repeat protein kinase family protein
Gorai.010G016100.1	21	1.18081	0.00050655	AT1G06870		Peptidase S24/S26A/S26B/S26C family protein
Gorai.004G235000.3	10	1.62979	0	AT1G06890		nodulin MtN21 /EamA-like transporter family protein
Gorai.004G000900.2	10	1.19534	8.52e-05	AT1G06890		nodulin MtN21 /EamA-like transporter family protein
Gorai.004G000900.3	10	1.19116	8.52e-05	AT1G06890		nodulin MtN21 /EamA-like transporter family protein
Gorai.004G235000.1	10	1.54846	0.000107162	AT1G06890		nodulin MtN21 /EamA-like transporter family protein
Gorai.004G000900.1	10	1.1795	0.00025605	AT1G06890		nodulin MtN21 /EamA-like transporter family protein
Gorai.004G235000.2	10	1.52934	0.0003715	AT1G06890		nodulin MtN21 /EamA-like transporter family protein
Gorai.004G000900.1	15	1.14885	0	AT1G06890		nodulin MtN21 /EamA-like transporter family protein
Gorai.004G000900.2	15	1.16624	0.000285368	AT1G06890		nodulin MtN21 /EamA-like transporter family protein
Gorai.004G000900.3	15	1.09939	0.000779759	AT1G06890		nodulin MtN21 /EamA-like transporter family protein
Gorai.004G235000.1	15	1.47684	0.000171607	AT1G06890		nodulin MtN21 /EamA-like transporter family protein
Gorai.004G235000.2	15	1.47959	0.000366366	AT1G06890		nodulin MtN21 /EamA-like transporter family protein
Gorai.006G004900.4	10	3.43013	0.000617774	AT1G06900		Insulinase (Peptidase family M16) family protein
Gorai.006G004900.4	18	4.24516	3.95e-05	AT1G06900		Insulinase (Peptidase family M16) family protein
Gorai.006G004900.4	21	4.478	6.57e-05	AT1G06900		Insulinase (Peptidase family M16) family protein
Gorai.003G108700.1	15	263.422	0.000120103	AT1G06990		GDSL-like Lipase/Acylhydrolase superfamily protein
Gorai.003G108700.2	15	120.333	0.000141352	AT1G06990		GDSL-like Lipase/Acylhydrolase superfamily protein
Gorai.003G108700.3	15	178.671	0.000120103	AT1G06990		GDSL-like Lipase/Acylhydrolase superfamily protein
Gorai.003G108700.1	18	4.73616	0	AT1G06990		GDSL-like Lipase/Acylhydrolase superfamily protein
Gorai.003G108700.2	18	4.64202	0	AT1G06990		GDSL-like Lipase/Acylhydrolase superfamily protein
Gorai.003G108700.3	18	4.47066	0	AT1G06990		GDSL-like Lipase/Acylhydrolase superfamily protein
Gorai.003G108700.1	21	20.1074	0.00051901	AT1G06990		GDSL-like Lipase/Acylhydrolase superfamily protein
Gorai.003G108700.2	21	22.5171	0.000570268	AT1G06990		GDSL-like Lipase/Acylhydrolase superfamily protein
Gorai.003G108700.3	21	21.4666	0.000804573	AT1G06990		GDSL-like Lipase/Acylhydrolase superfamily protein
Gorai.003G108700.1	28	3.45574	0	AT1G06990		GDSL-like Lipase/Acylhydrolase superfamily protein
Gorai.003G108700.2	28	3.39125	0	AT1G06990		GDSL-like Lipase/Acylhydrolase superfamily protein
Gorai.003G108700.3	28	3.37238	0	AT1G06990		GDSL-like Lipase/Acylhydrolase superfamily protein
Gorai.003G149800.1	15	1.14599	0.000285368	AT1G07020
Gorai.003G149700.1	10	1.67361	3.84e-05	AT1G07030		Mitochondrial substrate carrier family protein
Gorai.003G149700.1	15	1.86191	0	AT1G07030		Mitochondrial substrate carrier family protein
Gorai.013G077700.1	15	1.36832	7.89e-05	AT1G07040
Gorai.013G077700.2	15	1.3571	0.000336602	AT1G07040
Gorai.013G077700.3	15	1.56605	3.55e-05	AT1G07040
Gorai.012G118100.1	10	3.85859	0	AT1G07080		Thioredoxin superfamily protein
Gorai.012G118100.3	10	3.54422	0	AT1G07080		Thioredoxin superfamily protein
Gorai.012G118100.1	15	2.16683	0	AT1G07080		Thioredoxin superfamily protein
Gorai.012G118100.3	15	1.84768	0.00020099	AT1G07080		Thioredoxin superfamily protein
Gorai.003G146900.1	15	2.31531	0	AT1G07110	ATF2KP,F2KP,FKFBP	fructose-2,6-bisphosphatase
Gorai.003G146900.1	21	2.15085	6.57e-05	AT1G07110	ATF2KP,F2KP,FKFBP	fructose-2,6-bisphosphatase
Gorai.003G146900.2	21	1.92906	0	AT1G07110	ATF2KP,F2KP,FKFBP	fructose-2,6-bisphosphatase
Gorai.013G269700.5	10	1.38336	0	AT1G07140	SIRANBP	Pleckstrin homology (PH) domain superfamily protein
Gorai.013G269700.5	15	1.25347	0	AT1G07140	SIRANBP	Pleckstrin homology (PH) domain superfamily protein
Gorai.013G269700.5	18	1.12259	0.000527114	AT1G07140	SIRANBP	Pleckstrin homology (PH) domain superfamily protein
Gorai.013G269700.5	21	1.15396	0	AT1G07140	SIRANBP	Pleckstrin homology (PH) domain superfamily protein
Gorai.009G322600.1	10	1.25567	0.000321664	AT1G07200		Double Clp-N motif-containing P-loop nucleoside triphosphate hydrolases superfamily protein
Gorai.009G322600.1	18	2.02569	0.000416205	AT1G07200		Double Clp-N motif-containing P-loop nucleoside triphosphate hydrolases superfamily protein
Gorai.013G091400.1	10	4.4888	0	AT1G07250	UGT71C4	UDP-glucosyl transferase 71C4
Gorai.013G091400.2	10	5.38069	0	AT1G07250	UGT71C4	UDP-glucosyl transferase 71C4
Gorai.013G091400.3	10	4.22906	0	AT1G07250	UGT71C4	UDP-glucosyl transferase 71C4
Gorai.013G091400.4	10	4.98556	0	AT1G07250	UGT71C4	UDP-glucosyl transferase 71C4
Gorai.009G071600.1	10	2.13962	8.52e-05	AT1G07250	UGT71C4	UDP-glucosyl transferase 71C4
Gorai.013G091400.1	15	4.21901	0	AT1G07250	UGT71C4	UDP-glucosyl transferase 71C4
Gorai.013G091400.2	15	4.94055	0	AT1G07250	UGT71C4	UDP-glucosyl transferase 71C4
Gorai.013G091400.3	15	3.83159	0	AT1G07250	UGT71C4	UDP-glucosyl transferase 71C4
Gorai.013G091400.4	15	4.68985	0	AT1G07250	UGT71C4	UDP-glucosyl transferase 71C4
Gorai.013G091400.1	18	5.3197	0	AT1G07250	UGT71C4	UDP-glucosyl transferase 71C4
Gorai.013G091400.2	18	5.97756	0	AT1G07250	UGT71C4	UDP-glucosyl transferase 71C4
Gorai.013G091400.3	18	5.2421	0	AT1G07250	UGT71C4	UDP-glucosyl transferase 71C4
Gorai.013G091400.4	18	5.60809	0	AT1G07250	UGT71C4	UDP-glucosyl transferase 71C4
Gorai.013G091400.1	21	3.8385	0	AT1G07250	UGT71C4	UDP-glucosyl transferase 71C4
Gorai.013G091400.2	21	4.28242	0	AT1G07250	UGT71C4	UDP-glucosyl transferase 71C4
Gorai.013G091400.3	21	3.58922	0	AT1G07250	UGT71C4	UDP-glucosyl transferase 71C4
Gorai.013G091400.4	21	4.18929	0	AT1G07250	UGT71C4	UDP-glucosyl transferase 71C4
Gorai.013G091400.1	28	3.41353	0	AT1G07250	UGT71C4	UDP-glucosyl transferase 71C4
Gorai.013G091400.2	28	4.04751	0	AT1G07250	UGT71C4	UDP-glucosyl transferase 71C4
Gorai.013G091400.3	28	3.06307	0	AT1G07250	UGT71C4	UDP-glucosyl transferase 71C4
Gorai.013G091400.4	28	3.62185	0	AT1G07250	UGT71C4	UDP-glucosyl transferase 71C4
Gorai.013G019500.1	10	1.13482	0.000431463	AT1G07310		Calcium-dependent lipid-binding (CaLB domain) family protein
Gorai.004G006900.1	15	1.61438	7.89e-05	AT1G07320	RPL4	ribosomal protein L4
Gorai.004G006900.1	18	2.08893	0.00035514	AT1G07320	RPL4	ribosomal protein L4
Gorai.004G006900.1	21	1.92693	0	AT1G07320	RPL4	ribosomal protein L4
Gorai.009G094400.1	10	2.18569	0	AT1G07380		Neutral/alkaline non-lysosomal ceramidase
Gorai.009G094400.2	10	2.37596	0	AT1G07380		Neutral/alkaline non-lysosomal ceramidase
Gorai.009G094400.3	10	2.33338	0	AT1G07380		Neutral/alkaline non-lysosomal ceramidase
Gorai.009G094400.4	10	2.34291	0	AT1G07380		Neutral/alkaline non-lysosomal ceramidase
Gorai.009G094400.1	15	1.32989	7.89e-05	AT1G07380		Neutral/alkaline non-lysosomal ceramidase
Gorai.009G094400.2	15	1.349	3.55e-05	AT1G07380		Neutral/alkaline non-lysosomal ceramidase
Gorai.009G094400.3	15	1.39165	7.89e-05	AT1G07380		Neutral/alkaline non-lysosomal ceramidase
Gorai.009G094400.4	15	1.33274	0.000129681	AT1G07380		Neutral/alkaline non-lysosomal ceramidase
Gorai.009G094400.2	18	1.35543	0.000840087	AT1G07380		Neutral/alkaline non-lysosomal ceramidase
Gorai.009G094400.1	21	1.36223	0.000342631	AT1G07380		Neutral/alkaline non-lysosomal ceramidase
Gorai.009G095700.2	10	1.29322	0.000358636	AT1G07410	ATRAB-A2B,ATRABA2B,RAB-A2B,RABA2b	RAB GTPase homolog A2B
Gorai.009G095700.3	10	1.30268	0.000463314	AT1G07410	ATRAB-A2B,ATRABA2B,RAB-A2B,RABA2b	RAB GTPase homolog A2B
Gorai.009G095700.1	10	1.2631	0.000566123	AT1G07410	ATRAB-A2B,ATRABA2B,RAB-A2B,RABA2b	RAB GTPase homolog A2B
Gorai.009G095700.4	10	1.30572	0.000566123	AT1G07410	ATRAB-A2B,ATRABA2B,RAB-A2B,RABA2b	RAB GTPase homolog A2B
Gorai.004G006300.2	15	1.11495	0.00045545	AT1G07410	ATRAB-A2B,ATRABA2B,RAB-A2B,RABA2b	RAB GTPase homolog A2B
Gorai.009G095700.1	15	1.61705	0	AT1G07410	ATRAB-A2B,ATRABA2B,RAB-A2B,RABA2b	RAB GTPase homolog A2B
Gorai.009G095700.2	15	1.5919	0	AT1G07410	ATRAB-A2B,ATRABA2B,RAB-A2B,RABA2b	RAB GTPase homolog A2B
Gorai.009G095700.3	15	1.5834	0	AT1G07410	ATRAB-A2B,ATRABA2B,RAB-A2B,RABA2b	RAB GTPase homolog A2B
Gorai.009G095700.4	15	1.62819	0	AT1G07410	ATRAB-A2B,ATRABA2B,RAB-A2B,RABA2b	RAB GTPase homolog A2B
Gorai.009G095700.1	18	1.44719	0	AT1G07410	ATRAB-A2B,ATRABA2B,RAB-A2B,RABA2b	RAB GTPase homolog A2B
Gorai.009G095700.2	18	1.42728	0	AT1G07410	ATRAB-A2B,ATRABA2B,RAB-A2B,RABA2b	RAB GTPase homolog A2B
Gorai.009G095700.3	18	1.45238	0	AT1G07410	ATRAB-A2B,ATRABA2B,RAB-A2B,RABA2b	RAB GTPase homolog A2B
Gorai.009G095700.4	18	1.45365	0	AT1G07410	ATRAB-A2B,ATRABA2B,RAB-A2B,RABA2b	RAB GTPase homolog A2B
Gorai.009G095700.1	21	1.48536	0	AT1G07410	ATRAB-A2B,ATRABA2B,RAB-A2B,RABA2b	RAB GTPase homolog A2B
Gorai.009G095700.2	21	1.43945	0	AT1G07410	ATRAB-A2B,ATRABA2B,RAB-A2B,RABA2b	RAB GTPase homolog A2B
Gorai.009G095700.3	21	1.44141	0	AT1G07410	ATRAB-A2B,ATRABA2B,RAB-A2B,RABA2b	RAB GTPase homolog A2B
Gorai.009G095700.4	21	1.45087	0	AT1G07410	ATRAB-A2B,ATRABA2B,RAB-A2B,RABA2b	RAB GTPase homolog A2B
Gorai.004G006300.1	28	1.70031	0.000447101	AT1G07410	ATRAB-A2B,ATRABA2B,RAB-A2B,RABA2b	RAB GTPase homolog A2B
Gorai.003G128800.1	10	1.14524	0.000920387	AT1G07420	ATSMO2,SMO2-1	sterol 4-alpha-methyl-oxidase 2-1
Gorai.003G128900.1	28	2.00897	8.18e-05	AT1G07430	HAI2	highly ABA-induced PP2C gene 2
Gorai.011G261900.1	21	2.14285	0.000342631	AT1G07570	APK1,APK1A	Protein kinase superfamily protein
Gorai.001G108700.1	15	1.37068	3.55e-05	AT1G07645	ATDSI-1VOC,DSI-1VOC	dessication-induced 1VOC superfamily protein
Gorai.013G265800.1	28	1.71907	0.000198211	AT1G07660		Histone superfamily protein
Gorai.009G211800.1	28	2.00771	0.000770636	AT1G07700		Thioredoxin superfamily protein
Gorai.009G211800.2	28	1.87379	8.18e-05	AT1G07700		Thioredoxin superfamily protein
Gorai.011G230200.3	15	1.10459	0.000803465	AT1G07770	RPS15A	ribosomal protein S15A
Gorai.011G230200.4	15	1.18127	0.00020099	AT1G07770	RPS15A	ribosomal protein S15A
Gorai.009G228600.1	10	1.31649	0	AT1G07840		Sas10/Utp3/C1D family
Gorai.009G228600.1	15	1.2262	0.000243942	AT1G07840		Sas10/Utp3/C1D family
Gorai.009G228600.1	18	1.29175	0.000322059	AT1G07840		Sas10/Utp3/C1D family
Gorai.009G228600.1	21	1.31437	0.000417108	AT1G07840		Sas10/Utp3/C1D family
Gorai.009G103800.2	18	1.22416	0.000651499	AT1G07880	ATMPK13	Protein kinase superfamily protein
Gorai.005G075400.1	10	1.51716	0	AT1G07950	MED22B	Surfeit locus protein 5 subunit 22 of Mediator complex
Gorai.005G075400.1	15	1.77992	0	AT1G07950	MED22B	Surfeit locus protein 5 subunit 22 of Mediator complex
Gorai.005G075400.1	18	2.12316	2.39e-05	AT1G07950	MED22B	Surfeit locus protein 5 subunit 22 of Mediator complex
Gorai.005G075400.1	21	1.94207	3.65e-05	AT1G07950	MED22B	Surfeit locus protein 5 subunit 22 of Mediator complex
Gorai.005G075400.1	28	1.93622	0.000766964	AT1G07950	MED22B	Surfeit locus protein 5 subunit 22 of Mediator complex
Gorai.004G229800.3	18	1.22339	0.000873372	AT1G07990		SIT4 phosphatase-associated family protein
Gorai.009G107900.1	10	1.51269	0	AT1G08000	GATA10	GATA transcription factor 10
Gorai.003G142600.1	10	1.61048	0	AT1G08010	GATA11	GATA transcription factor 11
Gorai.003G142600.2	10	1.72283	0	AT1G08010	GATA11	GATA transcription factor 11
Gorai.009G107900.4	10	1.35474	3.84e-05	AT1G08010	GATA11	GATA transcription factor 11
Gorai.009G107900.2	10	1.36268	8.52e-05	AT1G08010	GATA11	GATA transcription factor 11
Gorai.003G142600.1	15	1.64325	0	AT1G08010	GATA11	GATA transcription factor 11
Gorai.003G142600.2	15	1.63405	0	AT1G08010	GATA11	GATA transcription factor 11
Gorai.003G142700.1	10	1.42544	0	AT1G08030	TPST	tyrosylprotein sulfotransferase
Gorai.003G142700.2	10	1.39245	0	AT1G08030	TPST	tyrosylprotein sulfotransferase
Gorai.003G142700.3	10	1.36046	0.00083928	AT1G08030	TPST	tyrosylprotein sulfotransferase
Gorai.013G269200.2	10	1.17021	0.000321664	AT1G08110		lactoylglutathione lyase family protein / glyoxalase I family protein
Gorai.013G269200.2	15	1.17234	0.000141352	AT1G08110		lactoylglutathione lyase family protein / glyoxalase I family protein
Gorai.013G269200.2	18	1.22841	0.000137535	AT1G08110		lactoylglutathione lyase family protein / glyoxalase I family protein
Gorai.013G269200.3	10	1.18525	3.84e-05	AT1G08110		lactoylglutathione lyase family protein / glyoxalase I family protein
Gorai.013G269200.4	10	1.15525	8.52e-05	AT1G08110		lactoylglutathione lyase family protein / glyoxalase I family protein
Gorai.013G269200.1	10	1.25209	0.000174945	AT1G08110		lactoylglutathione lyase family protein / glyoxalase I family protein
Gorai.013G269200.1	15	1.27249	3.55e-05	AT1G08110		lactoylglutathione lyase family protein / glyoxalase I family protein
Gorai.013G269200.3	15	1.23235	8.74e-05	AT1G08110		lactoylglutathione lyase family protein / glyoxalase I family protein
Gorai.013G269200.4	15	1.20293	0.00020099	AT1G08110		lactoylglutathione lyase family protein / glyoxalase I family protein
Gorai.013G269200.1	18	1.30888	3.95e-05	AT1G08110		lactoylglutathione lyase family protein / glyoxalase I family protein
Gorai.013G269200.3	18	1.32742	0.000322059	AT1G08110		lactoylglutathione lyase family protein / glyoxalase I family protein
Gorai.013G269200.4	18	1.2604	0.000137535	AT1G08110		lactoylglutathione lyase family protein / glyoxalase I family protein
Gorai.013G269200.1	21	1.23554	0.000145381	AT1G08110		lactoylglutathione lyase family protein / glyoxalase I family protein
Gorai.013G269200.3	21	1.33241	0.000165328	AT1G08110		lactoylglutathione lyase family protein / glyoxalase I family protein
Gorai.013G269200.3	28	1.2483	0.000185969	AT1G08110		lactoylglutathione lyase family protein / glyoxalase I family protein
Gorai.006G103500.4	10	1.1701	0.000107162	AT1G08190	ATVAM2,ATVPS41,VAM2,VPS41,ZIP2	vacuolar protein sorting 41
Gorai.006G103500.1	10	1.19455	0.000708281	AT1G08190	ATVAM2,ATVPS41,VAM2,VPS41,ZIP2	vacuolar protein sorting 41
Gorai.006G103500.3	10	1.15654	0.00083928	AT1G08190	ATVAM2,ATVPS41,VAM2,VPS41,ZIP2	vacuolar protein sorting 41
Gorai.001G118900.3	10	1.30987	0	AT1G08200	AXS2	UDP-D-apiose/UDP-D-xylose synthase 2
Gorai.006G108100.1	10	1.21708	0	AT1G08200	AXS2	UDP-D-apiose/UDP-D-xylose synthase 2
Gorai.006G108100.3	10	1.21877	0	AT1G08200	AXS2	UDP-D-apiose/UDP-D-xylose synthase 2
Gorai.001G118900.2	10	1.32728	7.56e-05	AT1G08200	AXS2	UDP-D-apiose/UDP-D-xylose synthase 2
Gorai.001G118900.1	10	1.31423	8.52e-05	AT1G08200	AXS2	UDP-D-apiose/UDP-D-xylose synthase 2
Gorai.006G108100.2	10	1.19907	0.00013038	AT1G08200	AXS2	UDP-D-apiose/UDP-D-xylose synthase 2
Gorai.001G118900.1	15	1.42923	0	AT1G08200	AXS2	UDP-D-apiose/UDP-D-xylose synthase 2
Gorai.001G118900.2	15	1.41144	3.55e-05	AT1G08200	AXS2	UDP-D-apiose/UDP-D-xylose synthase 2
Gorai.001G118900.3	15	1.49941	2.26e-05	AT1G08200	AXS2	UDP-D-apiose/UDP-D-xylose synthase 2
Gorai.001G118900.1	18	1.76861	0	AT1G08200	AXS2	UDP-D-apiose/UDP-D-xylose synthase 2
Gorai.001G118900.2	18	1.72822	0	AT1G08200	AXS2	UDP-D-apiose/UDP-D-xylose synthase 2
Gorai.001G118900.3	18	1.74631	0	AT1G08200	AXS2	UDP-D-apiose/UDP-D-xylose synthase 2
Gorai.006G108100.1	18	1.37539	0.000412426	AT1G08200	AXS2	UDP-D-apiose/UDP-D-xylose synthase 2
Gorai.006G108100.2	18	1.42338	0.000298147	AT1G08200	AXS2	UDP-D-apiose/UDP-D-xylose synthase 2
Gorai.006G108100.3	18	1.40035	0.000298147	AT1G08200	AXS2	UDP-D-apiose/UDP-D-xylose synthase 2
Gorai.001G118900.1	21	1.74624	0	AT1G08200	AXS2	UDP-D-apiose/UDP-D-xylose synthase 2
Gorai.001G118900.2	21	1.73485	0	AT1G08200	AXS2	UDP-D-apiose/UDP-D-xylose synthase 2
Gorai.001G118900.3	21	1.71967	0	AT1G08200	AXS2	UDP-D-apiose/UDP-D-xylose synthase 2
Gorai.006G108100.1	21	1.19368	0.000916371	AT1G08200	AXS2	UDP-D-apiose/UDP-D-xylose synthase 2
Gorai.006G108100.3	21	1.2128	0.000987218	AT1G08200	AXS2	UDP-D-apiose/UDP-D-xylose synthase 2
Gorai.006G108100.1	28	2.24295	0	AT1G08200	AXS2	UDP-D-apiose/UDP-D-xylose synthase 2
Gorai.006G108100.2	28	2.36707	0	AT1G08200	AXS2	UDP-D-apiose/UDP-D-xylose synthase 2
Gorai.006G108100.3	28	2.21372	0	AT1G08200	AXS2	UDP-D-apiose/UDP-D-xylose synthase 2
Gorai.004G008200.1	10	2.34758	0	AT1G08250	ADT6	arogenate dehydratase 6
Gorai.005G156700.1	10	2.97334	8.52e-05	AT1G08260	ABO4,EMB142,EMB2284,EMB529,ESD7,POL2A,TIL1	DNA polymerase epsilon catalytic subunit
Gorai.009G086400.1	10	1.84477	3.84e-05	AT1G08280		Glycosyltransferase family 29 (sialyltransferase) family protein
Gorai.001G121600.1	15	1.19236	0.000606046	AT1G08280		Glycosyltransferase family 29 (sialyltransferase) family protein
Gorai.001G121600.2	15	1.25857	0.000294089	AT1G08280		Glycosyltransferase family 29 (sialyltransferase) family protein
Gorai.009G086400.1	15	2.35973	0	AT1G08280		Glycosyltransferase family 29 (sialyltransferase) family protein
Gorai.009G086400.1	18	2.47713	0	AT1G08280		Glycosyltransferase family 29 (sialyltransferase) family protein
Gorai.009G086400.1	21	2.66636	0	AT1G08280		Glycosyltransferase family 29 (sialyltransferase) family protein
Gorai.009G086400.1	28	3.1061	0	AT1G08280		Glycosyltransferase family 29 (sialyltransferase) family protein
Gorai.009G298000.1	10	1.70277	0	AT1G08315		ARM repeat superfamily protein
Gorai.009G298000.1	15	2.28775	0	AT1G08315		ARM repeat superfamily protein
Gorai.009G298000.1	18	2.58286	0	AT1G08315		ARM repeat superfamily protein
Gorai.009G298000.1	21	2.3795	3.65e-05	AT1G08315		ARM repeat superfamily protein
Gorai.009G298000.1	28	1.56945	4.55e-05	AT1G08315		ARM repeat superfamily protein
Gorai.009G085800.1	10	1.65147	0	AT1G08360		Ribosomal protein L1p/L10e family
Gorai.009G085800.2	10	1.42906	7.56e-05	AT1G08360		Ribosomal protein L1p/L10e family
Gorai.009G085800.1	15	1.70927	0	AT1G08360		Ribosomal protein L1p/L10e family
Gorai.009G085800.2	15	1.38297	0	AT1G08360		Ribosomal protein L1p/L10e family
Gorai.009G085800.1	18	2.02028	0	AT1G08360		Ribosomal protein L1p/L10e family
Gorai.009G085800.2	18	1.79792	0	AT1G08360		Ribosomal protein L1p/L10e family
Gorai.009G085800.1	21	1.76758	0	AT1G08360		Ribosomal protein L1p/L10e family
Gorai.009G085800.2	21	1.57876	0	AT1G08360		Ribosomal protein L1p/L10e family
Gorai.009G085800.1	28	1.88228	0	AT1G08360		Ribosomal protein L1p/L10e family
Gorai.009G085800.2	28	1.7328	0	AT1G08360		Ribosomal protein L1p/L10e family
Gorai.006G152800.2	10	1.17326	0.000107162	AT1G08370	ATDCP1,DCP1	decapping 1
Gorai.007G367700.1	18	1.15131	0.000336376	AT1G08370	ATDCP1,DCP1	decapping 1
Gorai.007G367700.1	21	1.16155	0.00050655	AT1G08370	ATDCP1,DCP1	decapping 1
Gorai.006G152800.1	28	1.13699	0.000925506	AT1G08370	ATDCP1,DCP1	decapping 1
Gorai.001G123200.1	15	13.1768	0	AT1G08380	PSAO	photosystem I subunit O
Gorai.001G123200.2	15	11.5045	0	AT1G08380	PSAO	photosystem I subunit O
Gorai.001G123200.1	21	4.51424	0.000290443	AT1G08380	PSAO	photosystem I subunit O
Gorai.006G116700.3	10	1.13742	0.000678709	AT1G08410		P-loop containing nucleoside triphosphate hydrolases superfamily protein
Gorai.005G015400.1	10	1.17963	0.000512099	AT1G08450	AtCRT3,CRT3,EBS2,PSL1	calreticulin 3
Gorai.005G015400.1	28	1.37329	0.000399841	AT1G08450	AtCRT3,CRT3,EBS2,PSL1	calreticulin 3
Gorai.005G015400.2	28	1.30643	0	AT1G08450	AtCRT3,CRT3,EBS2,PSL1	calreticulin 3
Gorai.001G126900.1	10	2.04658	0	AT1G08470	SSL3	strictosidine synthase-like 3
Gorai.001G126900.2	10	1.85526	8.52e-05	AT1G08470	SSL3	strictosidine synthase-like 3
Gorai.004G011900.1	10	1.51856	0	AT1G08480
Gorai.004G011900.2	10	1.45056	0	AT1G08480
Gorai.004G011900.1	15	1.3038	3.55e-05	AT1G08480
Gorai.004G011900.2	15	1.25037	0	AT1G08480
Gorai.004G011900.1	18	1.2215	0	AT1G08480
Gorai.004G011900.2	18	1.23196	0	AT1G08480
Gorai.004G011900.1	21	1.24702	3.65e-05	AT1G08480
Gorai.004G011900.2	21	1.22099	0	AT1G08480
Gorai.004G011900.2	28	1.20635	0.000979121	AT1G08480
Gorai.013G254300.1	15	1.5294	0.000631752	AT1G08490	ATCPNIFS,ATNFS2,ATSUFS,CPNIFS,SUFS	chloroplastic NIFS-like cysteine desulfurase
Gorai.013G254300.2	15	1.43537	0.000120103	AT1G08490	ATCPNIFS,ATNFS2,ATSUFS,CPNIFS,SUFS	chloroplastic NIFS-like cysteine desulfurase
Gorai.013G254300.1	18	1.87607	0	AT1G08490	ATCPNIFS,ATNFS2,ATSUFS,CPNIFS,SUFS	chloroplastic NIFS-like cysteine desulfurase
Gorai.013G254300.2	18	1.68325	3.95e-05	AT1G08490	ATCPNIFS,ATNFS2,ATSUFS,CPNIFS,SUFS	chloroplastic NIFS-like cysteine desulfurase
Gorai.013G254300.3	18	1.73518	3.95e-05	AT1G08490	ATCPNIFS,ATNFS2,ATSUFS,CPNIFS,SUFS	chloroplastic NIFS-like cysteine desulfurase
Gorai.013G254300.4	18	1.72676	3.95e-05	AT1G08490	ATCPNIFS,ATNFS2,ATSUFS,CPNIFS,SUFS	chloroplastic NIFS-like cysteine desulfurase
Gorai.013G254300.1	21	1.57204	0.000471764	AT1G08490	ATCPNIFS,ATNFS2,ATSUFS,CPNIFS,SUFS	chloroplastic NIFS-like cysteine desulfurase
Gorai.013G254300.2	21	1.66426	0.000570268	AT1G08490	ATCPNIFS,ATNFS2,ATSUFS,CPNIFS,SUFS	chloroplastic NIFS-like cysteine desulfurase
Gorai.013G254300.3	21	1.66103	6.57e-05	AT1G08490	ATCPNIFS,ATNFS2,ATSUFS,CPNIFS,SUFS	chloroplastic NIFS-like cysteine desulfurase
Gorai.013G254300.4	21	1.59349	6.57e-05	AT1G08490	ATCPNIFS,ATNFS2,ATSUFS,CPNIFS,SUFS	chloroplastic NIFS-like cysteine desulfurase
Gorai.013G254300.1	28	1.73559	0	AT1G08490	ATCPNIFS,ATNFS2,ATSUFS,CPNIFS,SUFS	chloroplastic NIFS-like cysteine desulfurase
Gorai.013G254300.3	28	1.69926	0.000208839	AT1G08490	ATCPNIFS,ATNFS2,ATSUFS,CPNIFS,SUFS	chloroplastic NIFS-like cysteine desulfurase
Gorai.004G279300.1	10	1.17771	0	AT1G08510	FATB	fatty acyl-ACP thioesterases B
Gorai.010G068500.1	10	1.61822	0	AT1G08510	FATB	fatty acyl-ACP thioesterases B
Gorai.010G068500.2	10	1.53865	0	AT1G08510	FATB	fatty acyl-ACP thioesterases B
Gorai.010G068500.3	10	1.54048	0	AT1G08510	FATB	fatty acyl-ACP thioesterases B
Gorai.010G068500.5	10	1.50543	0	AT1G08510	FATB	fatty acyl-ACP thioesterases B
Gorai.010G068500.6	10	1.57627	0	AT1G08510	FATB	fatty acyl-ACP thioesterases B
Gorai.010G068500.4	10	1.48294	8.52e-05	AT1G08510	FATB	fatty acyl-ACP thioesterases B
Gorai.013G231200.2	10	1.27448	0.000774069	AT1G08510	FATB	fatty acyl-ACP thioesterases B
Gorai.004G279300.1	15	1.13041	0.000129681	AT1G08510	FATB	fatty acyl-ACP thioesterases B
Gorai.009G132400.1	15	766.794	8.74e-05	AT1G08510	FATB	fatty acyl-ACP thioesterases B
Gorai.010G068500.1	15	1.61074	0	AT1G08510	FATB	fatty acyl-ACP thioesterases B
Gorai.010G068500.2	15	1.6115	3.55e-05	AT1G08510	FATB	fatty acyl-ACP thioesterases B
Gorai.010G068500.3	15	1.58421	0	AT1G08510	FATB	fatty acyl-ACP thioesterases B
Gorai.010G068500.4	15	1.53303	3.55e-05	AT1G08510	FATB	fatty acyl-ACP thioesterases B
Gorai.010G068500.5	15	1.54823	8.74e-05	AT1G08510	FATB	fatty acyl-ACP thioesterases B
Gorai.010G068500.6	15	1.51272	0	AT1G08510	FATB	fatty acyl-ACP thioesterases B
Gorai.004G279300.1	18	1.151	0.000218636	AT1G08510	FATB	fatty acyl-ACP thioesterases B
Gorai.009G132400.1	18	361.442	0	AT1G08510	FATB	fatty acyl-ACP thioesterases B
Gorai.010G068500.1	18	1.39965	0	AT1G08510	FATB	fatty acyl-ACP thioesterases B
Gorai.010G068500.2	18	1.34397	0	AT1G08510	FATB	fatty acyl-ACP thioesterases B
Gorai.010G068500.3	18	1.31399	0	AT1G08510	FATB	fatty acyl-ACP thioesterases B
Gorai.010G068500.4	18	1.38063	0	AT1G08510	FATB	fatty acyl-ACP thioesterases B
Gorai.010G068500.5	18	1.37086	2.39e-05	AT1G08510	FATB	fatty acyl-ACP thioesterases B
Gorai.010G068500.6	18	1.35365	0	AT1G08510	FATB	fatty acyl-ACP thioesterases B
Gorai.004G279300.1	21	1.12548	0.000342631	AT1G08510	FATB	fatty acyl-ACP thioesterases B
Gorai.009G132400.1	21	288.086	0	AT1G08510	FATB	fatty acyl-ACP thioesterases B
Gorai.010G068500.1	21	1.37906	9.26e-05	AT1G08510	FATB	fatty acyl-ACP thioesterases B
Gorai.010G068500.2	21	1.38856	0.000145381	AT1G08510	FATB	fatty acyl-ACP thioesterases B
Gorai.010G068500.3	21	1.36296	0.000260175	AT1G08510	FATB	fatty acyl-ACP thioesterases B
Gorai.010G068500.4	21	1.37511	9.26e-05	AT1G08510	FATB	fatty acyl-ACP thioesterases B
Gorai.010G068500.5	21	1.34208	0.000260175	AT1G08510	FATB	fatty acyl-ACP thioesterases B
Gorai.010G068500.6	21	1.29153	0.000650372	AT1G08510	FATB	fatty acyl-ACP thioesterases B
Gorai.001G003300.1	28	1.71587	0	AT1G08510	FATB	fatty acyl-ACP thioesterases B
Gorai.001G003300.2	28	1.76155	0	AT1G08510	FATB	fatty acyl-ACP thioesterases B
Gorai.013G117900.3	10	1.34782	3.84e-05	AT1G08570	ACHT4	atypical CYS HIS rich thioredoxin 4
Gorai.013G117900.5	10	1.41528	3.84e-05	AT1G08570	ACHT4	atypical CYS HIS rich thioredoxin 4
Gorai.013G117900.6	10	1.48211	8.52e-05	AT1G08570	ACHT4	atypical CYS HIS rich thioredoxin 4
Gorai.013G117900.1	10	1.39634	0.000239369	AT1G08570	ACHT4	atypical CYS HIS rich thioredoxin 4
Gorai.013G117900.2	10	1.38793	0.0003715	AT1G08570	ACHT4	atypical CYS HIS rich thioredoxin 4
Gorai.013G117900.4	10	1.30509	0.000512099	AT1G08570	ACHT4	atypical CYS HIS rich thioredoxin 4
Gorai.013G117900.1	15	1.50109	0.00020099	AT1G08570	ACHT4	atypical CYS HIS rich thioredoxin 4
Gorai.013G117900.2	15	1.53073	0.000243942	AT1G08570	ACHT4	atypical CYS HIS rich thioredoxin 4
Gorai.013G117900.3	15	1.51805	0.000164008	AT1G08570	ACHT4	atypical CYS HIS rich thioredoxin 4
Gorai.013G117900.4	15	1.46889	0.000110955	AT1G08570	ACHT4	atypical CYS HIS rich thioredoxin 4
Gorai.013G117900.5	15	1.41584	0.000517019	AT1G08570	ACHT4	atypical CYS HIS rich thioredoxin 4
Gorai.013G117900.6	15	1.5457	2.26e-05	AT1G08570	ACHT4	atypical CYS HIS rich thioredoxin 4
Gorai.013G117900.1	18	1.50842	0.000268935	AT1G08570	ACHT4	atypical CYS HIS rich thioredoxin 4
Gorai.013G117900.2	18	1.53537	0.000314702	AT1G08570	ACHT4	atypical CYS HIS rich thioredoxin 4
Gorai.013G117900.3	18	1.43392	0.000218636	AT1G08570	ACHT4	atypical CYS HIS rich thioredoxin 4
Gorai.013G117900.4	18	1.52926	0.00035514	AT1G08570	ACHT4	atypical CYS HIS rich thioredoxin 4
Gorai.013G117900.5	18	1.55648	0.000336376	AT1G08570	ACHT4	atypical CYS HIS rich thioredoxin 4
Gorai.013G117900.6	18	1.64458	0	AT1G08570	ACHT4	atypical CYS HIS rich thioredoxin 4
Gorai.013G117900.1	21	1.68285	3.65e-05	AT1G08570	ACHT4	atypical CYS HIS rich thioredoxin 4
Gorai.013G117900.2	21	1.68503	0	AT1G08570	ACHT4	atypical CYS HIS rich thioredoxin 4
Gorai.013G117900.3	21	1.76655	3.65e-05	AT1G08570	ACHT4	atypical CYS HIS rich thioredoxin 4
Gorai.013G117900.4	21	1.67406	9.26e-05	AT1G08570	ACHT4	atypical CYS HIS rich thioredoxin 4
Gorai.013G117900.5	21	1.70518	0.000119874	AT1G08570	ACHT4	atypical CYS HIS rich thioredoxin 4
Gorai.013G117900.6	21	1.65419	0	AT1G08570	ACHT4	atypical CYS HIS rich thioredoxin 4
Gorai.006G118700.2	18	1.43294	0.000314702	AT1G08580
Gorai.006G118700.1	21	1.60559	0.000260175	AT1G08580
Gorai.013G187800.1	28	1.40919	0.000812222	AT1G08610		Pentatricopeptide repeat (PPR) superfamily protein
Gorai.007G276600.1	10	1.31596	8.52e-05	AT1G08650	ATPPCK1,PPCK1	phosphoenolpyruvate carboxylase kinase 1
Gorai.007G276600.1	15	1.71372	0	AT1G08650	ATPPCK1,PPCK1	phosphoenolpyruvate carboxylase kinase 1
Gorai.007G276600.1	18	1.82285	0.000298147	AT1G08650	ATPPCK1,PPCK1	phosphoenolpyruvate carboxylase kinase 1
Gorai.007G276600.1	21	1.68475	6.57e-05	AT1G08650	ATPPCK1,PPCK1	phosphoenolpyruvate carboxylase kinase 1
Gorai.007G252500.1	28	1.19011	0.000341383	AT1G08700	PS1	Presenilin-1
Gorai.004G245400.1	15	1.33184	0	AT1G08720	ATEDR1,EDR1	Protein kinase superfamily protein
Gorai.004G245400.2	15	1.30847	5.21e-05	AT1G08720	ATEDR1,EDR1	Protein kinase superfamily protein
Gorai.011G139700.1	10	1.30856	0.00083928	AT1G08760		Plant protein of unknown function (DUF936)
Gorai.007G279100.1	15	1.81609	0.000385478	AT1G08800		Protein of unknown function, DUF593
Gorai.007G279100.2	15	1.77124	0.000294089	AT1G08800		Protein of unknown function, DUF593
Gorai.007G279100.3	15	1.75821	0.000141352	AT1G08800		Protein of unknown function, DUF593
Gorai.007G279100.4	15	1.71361	0.000164008	AT1G08800		Protein of unknown function, DUF593
Gorai.007G264400.1	15	1.33908	8.74e-05	AT1G08820	VAP27-2	vamp/synaptobrevin-associated protein 27-2
Gorai.007G264400.2	15	1.36415	7.89e-05	AT1G08820	VAP27-2	vamp/synaptobrevin-associated protein 27-2
Gorai.007G264400.3	15	1.36206	0.000631752	AT1G08820	VAP27-2	vamp/synaptobrevin-associated protein 27-2
Gorai.007G264400.4	15	1.38419	3.55e-05	AT1G08820	VAP27-2	vamp/synaptobrevin-associated protein 27-2
Gorai.007G264400.5	15	1.25284	2.26e-05	AT1G08820	VAP27-2	vamp/synaptobrevin-associated protein 27-2
Gorai.007G264400.6	15	1.39984	3.55e-05	AT1G08820	VAP27-2	vamp/synaptobrevin-associated protein 27-2
Gorai.007G264400.7	15	1.4561	0.000171607	AT1G08820	VAP27-2	vamp/synaptobrevin-associated protein 27-2
Gorai.007G264400.8	15	1.42985	7.89e-05	AT1G08820	VAP27-2	vamp/synaptobrevin-associated protein 27-2
Gorai.007G264400.9	15	1.4458	0.000171607	AT1G08820	VAP27-2	vamp/synaptobrevin-associated protein 27-2
Gorai.007G264400.1	18	1.41129	0.000527114	AT1G08820	VAP27-2	vamp/synaptobrevin-associated protein 27-2
Gorai.007G264400.2	18	1.3233	0.000527114	AT1G08820	VAP27-2	vamp/synaptobrevin-associated protein 27-2
Gorai.007G264400.3	18	1.30842	0.000873372	AT1G08820	VAP27-2	vamp/synaptobrevin-associated protein 27-2
Gorai.007G264400.4	18	1.39024	0.000412426	AT1G08820	VAP27-2	vamp/synaptobrevin-associated protein 27-2
Gorai.007G264400.5	18	1.53057	0.000150469	AT1G08820	VAP27-2	vamp/synaptobrevin-associated protein 27-2
Gorai.007G264400.7	18	1.39024	0.000580703	AT1G08820	VAP27-2	vamp/synaptobrevin-associated protein 27-2
Gorai.007G264400.8	18	1.35878	0.000873372	AT1G08820	VAP27-2	vamp/synaptobrevin-associated protein 27-2
Gorai.007G264400.9	18	1.44996	0.000322059	AT1G08820	VAP27-2	vamp/synaptobrevin-associated protein 27-2
Gorai.007G264400.1	21	1.4415	0.000888414	AT1G08820	VAP27-2	vamp/synaptobrevin-associated protein 27-2
Gorai.007G264400.2	21	1.34675	0.00072458	AT1G08820	VAP27-2	vamp/synaptobrevin-associated protein 27-2
Gorai.007G264400.4	21	1.46786	0.000456871	AT1G08820	VAP27-2	vamp/synaptobrevin-associated protein 27-2
Gorai.007G264400.6	21	1.39566	0.000804573	AT1G08820	VAP27-2	vamp/synaptobrevin-associated protein 27-2
Gorai.007G264400.7	21	1.44846	0.000342631	AT1G08820	VAP27-2	vamp/synaptobrevin-associated protein 27-2
Gorai.007G264400.8	21	1.47495	0.000290443	AT1G08820	VAP27-2	vamp/synaptobrevin-associated protein 27-2
Gorai.007G264400.9	21	1.5386	0.000260175	AT1G08820	VAP27-2	vamp/synaptobrevin-associated protein 27-2
Gorai.007G264400.1	28	1.34763	0.000766964	AT1G08820	VAP27-2	vamp/synaptobrevin-associated protein 27-2
Gorai.007G264400.3	28	1.23147	0.000766964	AT1G08820	VAP27-2	vamp/synaptobrevin-associated protein 27-2
Gorai.007G264400.4	28	1.31766	0.000708256	AT1G08820	VAP27-2	vamp/synaptobrevin-associated protein 27-2
Gorai.007G264400.5	28	1.25688	0.000290699	AT1G08820	VAP27-2	vamp/synaptobrevin-associated protein 27-2
Gorai.013G116800.2	10	1.58808	0	AT1G08830	CSD1	copper/zinc superoxide dismutase 1
Gorai.013G116800.3	10	1.59162	0	AT1G08830	CSD1	copper/zinc superoxide dismutase 1
Gorai.013G116800.1	10	1.55963	8.52e-05	AT1G08830	CSD1	copper/zinc superoxide dismutase 1
Gorai.013G116800.4	10	1.59259	8.52e-05	AT1G08830	CSD1	copper/zinc superoxide dismutase 1
Gorai.013G116800.5	10	1.59042	8.52e-05	AT1G08830	CSD1	copper/zinc superoxide dismutase 1
Gorai.013G116800.6	10	1.57606	8.52e-05	AT1G08830	CSD1	copper/zinc superoxide dismutase 1
Gorai.013G192900.4	10	1.4278	0.000617774	AT1G08830	CSD1	copper/zinc superoxide dismutase 1
Gorai.013G116800.1	15	1.41334	7.89e-05	AT1G08830	CSD1	copper/zinc superoxide dismutase 1
Gorai.013G116800.2	15	1.49812	8.74e-05	AT1G08830	CSD1	copper/zinc superoxide dismutase 1
Gorai.013G116800.3	15	1.42626	3.55e-05	AT1G08830	CSD1	copper/zinc superoxide dismutase 1
Gorai.013G116800.4	15	1.48655	3.55e-05	AT1G08830	CSD1	copper/zinc superoxide dismutase 1
Gorai.013G116800.5	15	1.47935	3.55e-05	AT1G08830	CSD1	copper/zinc superoxide dismutase 1
Gorai.013G116800.6	15	1.43711	8.74e-05	AT1G08830	CSD1	copper/zinc superoxide dismutase 1
Gorai.013G116800.1	18	1.5844	0	AT1G08830	CSD1	copper/zinc superoxide dismutase 1
Gorai.013G116800.2	18	1.70518	0	AT1G08830	CSD1	copper/zinc superoxide dismutase 1
Gorai.013G116800.3	18	1.66174	0	AT1G08830	CSD1	copper/zinc superoxide dismutase 1
Gorai.013G116800.4	18	1.57877	0	AT1G08830	CSD1	copper/zinc superoxide dismutase 1
Gorai.013G116800.5	18	1.64108	0	AT1G08830	CSD1	copper/zinc superoxide dismutase 1
Gorai.013G116800.6	18	1.64331	0	AT1G08830	CSD1	copper/zinc superoxide dismutase 1
Gorai.013G192900.1	18	1.85076	3.95e-05	AT1G08830	CSD1	copper/zinc superoxide dismutase 1
Gorai.013G192900.2	18	1.83607	0	AT1G08830	CSD1	copper/zinc superoxide dismutase 1
Gorai.013G192900.3	18	1.85145	0	AT1G08830	CSD1	copper/zinc superoxide dismutase 1
Gorai.013G192900.4	18	1.88898	0	AT1G08830	CSD1	copper/zinc superoxide dismutase 1
Gorai.013G192900.5	18	1.82232	0	AT1G08830	CSD1	copper/zinc superoxide dismutase 1
Gorai.013G192900.6	18	1.80514	3.95e-05	AT1G08830	CSD1	copper/zinc superoxide dismutase 1
Gorai.013G192900.7	18	1.80148	0	AT1G08830	CSD1	copper/zinc superoxide dismutase 1
Gorai.013G192900.8	18	1.78301	2.39e-05	AT1G08830	CSD1	copper/zinc superoxide dismutase 1
Gorai.013G192900.9	18	1.81945	2.39e-05	AT1G08830	CSD1	copper/zinc superoxide dismutase 1
Gorai.013G116800.1	21	1.53874	0	AT1G08830	CSD1	copper/zinc superoxide dismutase 1
Gorai.013G116800.2	21	1.73485	0	AT1G08830	CSD1	copper/zinc superoxide dismutase 1
Gorai.013G116800.3	21	1.63529	0	AT1G08830	CSD1	copper/zinc superoxide dismutase 1
Gorai.013G116800.4	21	1.65124	0	AT1G08830	CSD1	copper/zinc superoxide dismutase 1
Gorai.013G116800.5	21	1.63187	0	AT1G08830	CSD1	copper/zinc superoxide dismutase 1
Gorai.013G116800.6	21	1.71313	0	AT1G08830	CSD1	copper/zinc superoxide dismutase 1
Gorai.013G192900.1	21	2.10256	0	AT1G08830	CSD1	copper/zinc superoxide dismutase 1
Gorai.013G192900.2	21	2.02987	0	AT1G08830	CSD1	copper/zinc superoxide dismutase 1
Gorai.013G192900.3	21	2.0767	0	AT1G08830	CSD1	copper/zinc superoxide dismutase 1
Gorai.013G192900.4	21	2.09238	0	AT1G08830	CSD1	copper/zinc superoxide dismutase 1
Gorai.013G192900.5	21	2.03766	0	AT1G08830	CSD1	copper/zinc superoxide dismutase 1
Gorai.013G192900.6	21	1.96283	0	AT1G08830	CSD1	copper/zinc superoxide dismutase 1
Gorai.013G192900.7	21	1.99061	0	AT1G08830	CSD1	copper/zinc superoxide dismutase 1
Gorai.013G192900.8	21	2.02961	0	AT1G08830	CSD1	copper/zinc superoxide dismutase 1
Gorai.013G192900.9	21	2.05755	0	AT1G08830	CSD1	copper/zinc superoxide dismutase 1
Gorai.013G116800.1	28	1.34064	0.000208839	AT1G08830	CSD1	copper/zinc superoxide dismutase 1
Gorai.013G116800.2	28	1.51309	0	AT1G08830	CSD1	copper/zinc superoxide dismutase 1
Gorai.013G116800.3	28	1.43704	8.18e-05	AT1G08830	CSD1	copper/zinc superoxide dismutase 1
Gorai.013G116800.4	28	1.47494	4.55e-05	AT1G08830	CSD1	copper/zinc superoxide dismutase 1
Gorai.013G116800.5	28	1.42356	0.000614848	AT1G08830	CSD1	copper/zinc superoxide dismutase 1
Gorai.013G116800.6	28	1.42049	0.000152088	AT1G08830	CSD1	copper/zinc superoxide dismutase 1
Gorai.013G192900.1	28	2.04527	0	AT1G08830	CSD1	copper/zinc superoxide dismutase 1
Gorai.013G192900.2	28	2.05308	0.000208839	AT1G08830	CSD1	copper/zinc superoxide dismutase 1
Gorai.013G192900.3	28	2.01781	0	AT1G08830	CSD1	copper/zinc superoxide dismutase 1
Gorai.013G192900.4	28	1.86372	4.55e-05	AT1G08830	CSD1	copper/zinc superoxide dismutase 1
Gorai.013G192900.5	28	1.96679	0	AT1G08830	CSD1	copper/zinc superoxide dismutase 1
Gorai.013G192900.6	28	1.85066	0	AT1G08830	CSD1	copper/zinc superoxide dismutase 1
Gorai.013G192900.7	28	1.82835	4.55e-05	AT1G08830	CSD1	copper/zinc superoxide dismutase 1
Gorai.013G192900.8	28	1.99216	0	AT1G08830	CSD1	copper/zinc superoxide dismutase 1
Gorai.013G192900.9	28	1.82623	8.18e-05	AT1G08830	CSD1	copper/zinc superoxide dismutase 1
Gorai.013G116100.1	10	1.3641	0	AT1G08845		Ribosomal L18p/L5e family protein
Gorai.012G097700.1	10	4.17934	3.84e-05	AT1G08845		Ribosomal L18p/L5e family protein
Gorai.013G116100.2	10	1.47535	0.000431463	AT1G08845		Ribosomal L18p/L5e family protein
Gorai.012G097700.1	15	4.01064	0	AT1G08845		Ribosomal L18p/L5e family protein
Gorai.013G116100.2	15	1.20725	8.74e-05	AT1G08845		Ribosomal L18p/L5e family protein
Gorai.012G097700.1	18	4.05591	8.94e-05	AT1G08845		Ribosomal L18p/L5e family protein
Gorai.012G097700.1	21	4.16092	0.000342631	AT1G08845		Ribosomal L18p/L5e family protein
Gorai.013G116100.2	21	1.13645	0.000401476	AT1G08845		Ribosomal L18p/L5e family protein
Gorai.012G097700.1	28	4.05185	4.55e-05	AT1G08845		Ribosomal L18p/L5e family protein
Gorai.013G116100.1	28	1.56132	0	AT1G08845		Ribosomal L18p/L5e family protein
Gorai.013G116100.2	28	1.84395	0	AT1G08845		Ribosomal L18p/L5e family protein
Gorai.005G040900.1	15	1.23939	3.55e-05	AT1G08970	HAP5C,NF-YC9	nuclear factor Y, subunit C9
Gorai.005G040900.1	21	1.13375	0.000145381	AT1G08970	HAP5C,NF-YC9	nuclear factor Y, subunit C9
Gorai.007G297200.4	10	1.3588	0	AT1G09010		glycoside hydrolase family 2 protein
Gorai.007G297200.1	10	1.29779	0.00025605	AT1G09010		glycoside hydrolase family 2 protein
Gorai.013G124100.1	10	1.26562	0.0003715	AT1G09010		glycoside hydrolase family 2 protein
Gorai.007G297200.3	10	1.33356	0.000463314	AT1G09010		glycoside hydrolase family 2 protein
Gorai.007G297200.1	15	1.34661	3.55e-05	AT1G09010		glycoside hydrolase family 2 protein
Gorai.007G297200.3	15	1.29589	0.00027604	AT1G09010		glycoside hydrolase family 2 protein
Gorai.007G297200.4	15	1.38118	3.55e-05	AT1G09010		glycoside hydrolase family 2 protein
Gorai.007G297200.1	18	1.38807	0.000104032	AT1G09010		glycoside hydrolase family 2 protein
Gorai.007G297200.3	18	1.30638	0.000298147	AT1G09010		glycoside hydrolase family 2 protein
Gorai.007G297200.4	18	1.32179	0.000268935	AT1G09010		glycoside hydrolase family 2 protein
Gorai.007G297200.1	21	1.33343	0.000187235	AT1G09010		glycoside hydrolase family 2 protein
Gorai.007G297200.2	21	1.33891	0.000804573	AT1G09010		glycoside hydrolase family 2 protein
Gorai.007G297200.3	21	1.36965	0.000474918	AT1G09010		glycoside hydrolase family 2 protein
Gorai.007G297200.4	21	1.31317	0.000456871	AT1G09010		glycoside hydrolase family 2 protein
Gorai.007G298100.2	28	1.2403	0.000290699	AT1G09020	ATSNF4,SNF4	homolog of yeast sucrose nonfermenting 4
Gorai.004G240300.1	10	1.33207	0.00025605	AT1G09040
Gorai.007G298900.1	28	2.78629	0	AT1G09070	(AT)SRC2,SRC2	soybean gene regulated by cold-2
Gorai.007G341900.1	28	1076.24	0	AT1G09070	(AT)SRC2,SRC2	soybean gene regulated by cold-2
Gorai.013G126300.1	15	2.09976	8.74e-05	AT1G09140	ATSRP30,ATSRP30.1,ATSRP30.2	SERINE-ARGININE PROTEIN 30
Gorai.013G205700.1	15	1.26427	8.74e-05	AT1G09140	ATSRP30,ATSRP30.1,ATSRP30.2	SERINE-ARGININE PROTEIN 30
Gorai.013G126300.1	18	1.89023	0.000115533	AT1G09140	ATSRP30,ATSRP30.1,ATSRP30.2	SERINE-ARGININE PROTEIN 30
Gorai.013G126300.1	21	2.225	0	AT1G09140	ATSRP30,ATSRP30.1,ATSRP30.2	SERINE-ARGININE PROTEIN 30
Gorai.007G302400.1	10	1.47926	0.000197144	AT1G09155	AtPP2-B15,PP2-B15	phloem protein 2-B15
Gorai.007G307500.1	10	3.18186	0	AT1G09250		basic helix-loop-helix (bHLH) DNA-binding superfamily protein
Gorai.013G207900.1	10	1.68741	8.52e-05	AT1G09250		basic helix-loop-helix (bHLH) DNA-binding superfamily protein
Gorai.007G307500.1	15	2.12404	7.89e-05	AT1G09250		basic helix-loop-helix (bHLH) DNA-binding superfamily protein
Gorai.007G307500.1	18	4.17594	0.000384522	AT1G09250		basic helix-loop-helix (bHLH) DNA-binding superfamily protein
Gorai.013G130200.1	18	1.38393	0	AT1G09250		basic helix-loop-helix (bHLH) DNA-binding superfamily protein
Gorai.013G130400.2	10	1.35876	0.000358636	AT1G09300		Metallopeptidase M24 family protein
Gorai.013G130400.3	10	1.33107	0.0003715	AT1G09300		Metallopeptidase M24 family protein
Gorai.013G208000.1	15	1.44169	0	AT1G09310		Protein of unknown function, DUF538
Gorai.013G208000.1	18	1.277	0	AT1G09310		Protein of unknown function, DUF538
Gorai.013G208000.1	21	1.31592	0.000165328	AT1G09310		Protein of unknown function, DUF538
Gorai.007G308200.1	15	1.23774	6.81e-05	AT1G09330
Gorai.007G308200.2	15	1.25863	2.26e-05	AT1G09330
Gorai.007G308200.1	18	1.14718	0.000218636	AT1G09330
Gorai.007G308200.2	18	1.18597	3.95e-05	AT1G09330
Gorai.007G308200.1	21	1.14246	0.000456871	AT1G09330
Gorai.007G308200.2	21	1.13442	3.65e-05	AT1G09330
Gorai.007G308200.1	28	1.44304	0	AT1G09330
Gorai.007G308200.2	28	1.49455	0	AT1G09330
Gorai.007G308700.1	10	1.44	0	AT1G09430	ACLA-3	ATP-citrate lyase A-3
Gorai.007G308700.2	10	1.36666	0	AT1G09430	ACLA-3	ATP-citrate lyase A-3
Gorai.007G308700.4	10	1.43282	0	AT1G09430	ACLA-3	ATP-citrate lyase A-3
Gorai.007G308700.5	10	1.44068	0	AT1G09430	ACLA-3	ATP-citrate lyase A-3
Gorai.007G308700.3	10	1.36633	8.52e-05	AT1G09430	ACLA-3	ATP-citrate lyase A-3
Gorai.007G308700.1	15	1.16562	0.000779759	AT1G09430	ACLA-3	ATP-citrate lyase A-3
Gorai.007G308700.2	15	1.19876	0.000336602	AT1G09430	ACLA-3	ATP-citrate lyase A-3
Gorai.007G308700.3	15	1.1913	0.000125666	AT1G09430	ACLA-3	ATP-citrate lyase A-3
Gorai.007G308700.4	15	1.16598	0.000192931	AT1G09430	ACLA-3	ATP-citrate lyase A-3
Gorai.007G308700.1	18	1.3803	0	AT1G09430	ACLA-3	ATP-citrate lyase A-3
Gorai.007G308700.2	18	1.39354	0	AT1G09430	ACLA-3	ATP-citrate lyase A-3
Gorai.007G308700.3	18	1.35963	3.95e-05	AT1G09430	ACLA-3	ATP-citrate lyase A-3
Gorai.007G308700.4	18	1.35833	0	AT1G09430	ACLA-3	ATP-citrate lyase A-3
Gorai.007G308700.5	18	1.37051	0	AT1G09430	ACLA-3	ATP-citrate lyase A-3
Gorai.007G308700.1	21	1.32486	0	AT1G09430	ACLA-3	ATP-citrate lyase A-3
Gorai.007G308700.2	21	1.32077	0	AT1G09430	ACLA-3	ATP-citrate lyase A-3
Gorai.007G308700.3	21	1.28404	0	AT1G09430	ACLA-3	ATP-citrate lyase A-3
Gorai.007G308700.4	21	1.26289	0	AT1G09430	ACLA-3	ATP-citrate lyase A-3
Gorai.007G308700.5	21	1.27665	0	AT1G09430	ACLA-3	ATP-citrate lyase A-3
Gorai.007G308700.1	28	1.80395	0	AT1G09430	ACLA-3	ATP-citrate lyase A-3
Gorai.007G308700.2	28	1.759	0	AT1G09430	ACLA-3	ATP-citrate lyase A-3
Gorai.007G308700.3	28	1.84865	0	AT1G09430	ACLA-3	ATP-citrate lyase A-3
Gorai.007G308700.4	28	1.85173	0	AT1G09430	ACLA-3	ATP-citrate lyase A-3
Gorai.007G308700.5	28	1.85581	0	AT1G09430	ACLA-3	ATP-citrate lyase A-3
Gorai.001G148300.1	15	3.52812	0	AT1G09530	PAP3,PIF3,POC1	phytochrome interacting factor 3
Gorai.001G148300.2	15	3.62223	0	AT1G09530	PAP3,PIF3,POC1	phytochrome interacting factor 3
Gorai.001G148300.3	15	3.37022	0	AT1G09530	PAP3,PIF3,POC1	phytochrome interacting factor 3
Gorai.001G148300.4	15	3.23409	0	AT1G09530	PAP3,PIF3,POC1	phytochrome interacting factor 3
Gorai.007G309400.1	15	1.62066	0.000171607	AT1G09530	PAP3,PIF3,POC1	phytochrome interacting factor 3
Gorai.007G309400.1	18	1.74197	0.000329299	AT1G09530	PAP3,PIF3,POC1	phytochrome interacting factor 3
Gorai.001G148300.1	21	2.90601	3.65e-05	AT1G09530	PAP3,PIF3,POC1	phytochrome interacting factor 3
Gorai.001G148300.2	21	2.70166	6.57e-05	AT1G09530	PAP3,PIF3,POC1	phytochrome interacting factor 3
Gorai.001G148300.3	21	2.7214	3.65e-05	AT1G09530	PAP3,PIF3,POC1	phytochrome interacting factor 3
Gorai.001G148300.4	21	2.70504	0	AT1G09530	PAP3,PIF3,POC1	phytochrome interacting factor 3
Gorai.007G309400.1	21	1.57005	0.000165328	AT1G09530	PAP3,PIF3,POC1	phytochrome interacting factor 3
Gorai.001G148500.1	15	2.38999	0.000736049	AT1G09540	ATMYB61,MYB61	myb domain protein 61
Gorai.007G118200.1	15	1.62897	0.000554325	AT1G09540	ATMYB61,MYB61	myb domain protein 61
Gorai.004G147600.1	18	2.01774	0.000580703	AT1G09540	ATMYB61,MYB61	myb domain protein 61
Gorai.013G241000.1	10	1.69026	0.000431463	AT1G09570	FHY2,FRE1,HY8,PHYA	phytochrome A
Gorai.013G241000.1	15	2.05529	5.21e-05	AT1G09570	FHY2,FRE1,HY8,PHYA	phytochrome A
Gorai.013G241000.1	18	1.91019	0	AT1G09570	FHY2,FRE1,HY8,PHYA	phytochrome A
Gorai.013G241000.1	21	1.84024	0.000911172	AT1G09570	FHY2,FRE1,HY8,PHYA	phytochrome A
Gorai.013G241000.1	28	2.13835	0.000447101	AT1G09570	FHY2,FRE1,HY8,PHYA	phytochrome A
Gorai.012G161000.1	18	1.10827	3.95e-05	AT1G09580		emp24/gp25L/p24 family/GOLD family protein
Gorai.012G161000.2	18	1.06747	0.000840087	AT1G09580		emp24/gp25L/p24 family/GOLD family protein
Gorai.002G163200.1	18	2.38936	0.000998922	AT1G09610		Protein of unknown function (DUF579)
Gorai.002G163200.1	28	2.81821	0	AT1G09610		Protein of unknown function (DUF579)
Gorai.008G046400.1	10	1.09874	0.000512099	AT1G09630	ATRAB-A2A,ATRAB11C,ATRABA2A,RAB-A2A,RAB11c	RAB GTPase 11C
Gorai.008G046400.1	15	1.22724	3.55e-05	AT1G09630	ATRAB-A2A,ATRAB11C,ATRABA2A,RAB-A2A,RAB11c	RAB GTPase 11C
Gorai.008G046400.1	18	1.14979	8.94e-05	AT1G09630	ATRAB-A2A,ATRAB11C,ATRABA2A,RAB-A2A,RAB11c	RAB GTPase 11C
Gorai.008G046400.1	21	1.18563	0	AT1G09630	ATRAB-A2A,ATRAB11C,ATRABA2A,RAB-A2A,RAB11c	RAB GTPase 11C
Gorai.005G265900.1	28	1.87429	0	AT1G09630	ATRAB-A2A,ATRAB11C,ATRABA2A,RAB-A2A,RAB11c	RAB GTPase 11C
Gorai.012G169900.1	15	1.4992	3.55e-05	AT1G09645
Gorai.012G169900.1	18	1.36604	0.000115533	AT1G09645
Gorai.012G169900.1	21	1.47463	0.000119874	AT1G09645
Gorai.008G058500.8	10	1.44958	7.56e-05	AT1G09700	DRB1,HYL1	dsRNA-binding domain-like superfamily protein
Gorai.009G229100.2	18	1.274	0.000412426	AT1G09700	DRB1,HYL1	dsRNA-binding domain-like superfamily protein
Gorai.002G139000.1	18	1.3021	0.000998922	AT1G09710		Homeodomain-like superfamily protein
Gorai.005G096500.1	21	2.38489	0.000342631	AT1G09750		Eukaryotic aspartyl protease family protein
Gorai.012G166700.1	15	1.38709	0.000803465	AT1G09794		Cox19 family protein (CHCH motif)
Gorai.012G166700.1	18	1.68933	0.000412426	AT1G09794		Cox19 family protein (CHCH motif)
Gorai.012G166700.1	21	1.54359	6.57e-05	AT1G09794		Cox19 family protein (CHCH motif)
Gorai.007G246800.1	15	1.47347	0.000120103	AT1G09815	POLD4	polymerase delta 4
Gorai.007G246800.1	18	1.41864	0.000384522	AT1G09815	POLD4	polymerase delta 4
Gorai.007G246800.1	21	1.55593	0	AT1G09815	POLD4	polymerase delta 4
Gorai.013G185000.2	28	2.28915	0.000614848	AT1G09815	POLD4	polymerase delta 4
Gorai.008G045800.2	10	1.19063	0	AT1G09840	ATSK41,SK41	shaggy-like protein kinase 41
Gorai.008G045800.4	10	1.15575	0	AT1G09840	ATSK41,SK41	shaggy-like protein kinase 41
Gorai.008G045800.6	10	1.19857	0	AT1G09840	ATSK41,SK41	shaggy-like protein kinase 41
Gorai.008G045800.1	10	1.14587	0.000107162	AT1G09840	ATSK41,SK41	shaggy-like protein kinase 41
Gorai.008G045800.5	10	1.17181	0.000107162	AT1G09840	ATSK41,SK41	shaggy-like protein kinase 41
Gorai.008G045800.3	10	1.17856	0.000197144	AT1G09840	ATSK41,SK41	shaggy-like protein kinase 41
Gorai.008G045800.1	15	1.45722	0.000110955	AT1G09840	ATSK41,SK41	shaggy-like protein kinase 41
Gorai.008G045800.2	15	1.40401	7.89e-05	AT1G09840	ATSK41,SK41	shaggy-like protein kinase 41
Gorai.008G045800.3	15	1.46248	3.55e-05	AT1G09840	ATSK41,SK41	shaggy-like protein kinase 41
Gorai.008G045800.4	15	1.43039	0	AT1G09840	ATSK41,SK41	shaggy-like protein kinase 41
Gorai.008G045800.5	15	1.4469	7.89e-05	AT1G09840	ATSK41,SK41	shaggy-like protein kinase 41
Gorai.008G045800.6	15	1.48637	3.55e-05	AT1G09840	ATSK41,SK41	shaggy-like protein kinase 41
Gorai.008G045800.1	28	1.26729	0	AT1G09840	ATSK41,SK41	shaggy-like protein kinase 41
Gorai.008G045800.2	28	1.24334	4.55e-05	AT1G09840	ATSK41,SK41	shaggy-like protein kinase 41
Gorai.008G045800.3	28	1.22665	8.18e-05	AT1G09840	ATSK41,SK41	shaggy-like protein kinase 41
Gorai.008G045800.4	28	1.24399	4.55e-05	AT1G09840	ATSK41,SK41	shaggy-like protein kinase 41
Gorai.008G045800.5	28	1.23862	0.000198211	AT1G09840	ATSK41,SK41	shaggy-like protein kinase 41
Gorai.008G045800.6	28	1.23057	4.55e-05	AT1G09840	ATSK41,SK41	shaggy-like protein kinase 41
Gorai.010G159600.1	10	1.26522	0	AT1G09850	XBCP3	xylem bark cysteine peptidase 3
Gorai.010G159600.2	10	1.28986	0	AT1G09850	XBCP3	xylem bark cysteine peptidase 3
Gorai.010G159600.3	10	1.28257	0	AT1G09850	XBCP3	xylem bark cysteine peptidase 3
Gorai.010G159600.4	10	1.3005	0	AT1G09850	XBCP3	xylem bark cysteine peptidase 3
Gorai.010G159600.5	10	1.26601	0	AT1G09850	XBCP3	xylem bark cysteine peptidase 3
Gorai.010G159600.6	10	1.30959	0	AT1G09850	XBCP3	xylem bark cysteine peptidase 3
Gorai.010G159600.1	15	1.22041	0	AT1G09850	XBCP3	xylem bark cysteine peptidase 3
Gorai.010G159600.2	15	1.21732	0	AT1G09850	XBCP3	xylem bark cysteine peptidase 3
Gorai.010G159600.3	15	1.22337	0	AT1G09850	XBCP3	xylem bark cysteine peptidase 3
Gorai.010G159600.4	15	1.21982	0	AT1G09850	XBCP3	xylem bark cysteine peptidase 3
Gorai.010G159600.5	15	1.21247	0	AT1G09850	XBCP3	xylem bark cysteine peptidase 3
Gorai.010G159600.6	15	1.21665	0	AT1G09850	XBCP3	xylem bark cysteine peptidase 3
Gorai.002G138200.1	10	2.47531	8.52e-05	AT1G09890		Rhamnogalacturonate lyase family protein
Gorai.002G138200.1	18	2.6518	0.000298147	AT1G09890		Rhamnogalacturonate lyase family protein
Gorai.002G138200.2	18	2.39432	0.000298147	AT1G09890		Rhamnogalacturonate lyase family protein
Gorai.002G138200.3	18	2.45914	0.000329299	AT1G09890		Rhamnogalacturonate lyase family protein
Gorai.002G138200.4	18	2.88973	8.94e-05	AT1G09890		Rhamnogalacturonate lyase family protein
Gorai.002G138200.5	18	2.7288	0.000384522	AT1G09890		Rhamnogalacturonate lyase family protein
Gorai.002G138200.1	21	1.60023	0.000474918	AT1G09890		Rhamnogalacturonate lyase family protein
Gorai.002G138200.5	21	1.62289	0.000275616	AT1G09890		Rhamnogalacturonate lyase family protein
Gorai.009G227700.2	10	1.54939	0	AT1G09910		Rhamnogalacturonate lyase family protein
Gorai.009G227700.1	10	1.5343	8.52e-05	AT1G09910		Rhamnogalacturonate lyase family protein
Gorai.009G227700.1	15	1.53525	0	AT1G09910		Rhamnogalacturonate lyase family protein
Gorai.009G227700.2	15	1.57022	0	AT1G09910		Rhamnogalacturonate lyase family protein
Gorai.009G227700.1	18	1.72298	0	AT1G09910		Rhamnogalacturonate lyase family protein
Gorai.009G227700.2	18	1.64325	3.95e-05	AT1G09910		Rhamnogalacturonate lyase family protein
Gorai.009G227700.1	21	1.51248	0.000246306	AT1G09910		Rhamnogalacturonate lyase family protein
Gorai.009G227700.2	21	1.59863	0.000260175	AT1G09910		Rhamnogalacturonate lyase family protein
Gorai.009G227700.1	28	2.02862	0	AT1G09910		Rhamnogalacturonate lyase family protein
Gorai.009G227700.2	28	2.15224	0	AT1G09910		Rhamnogalacturonate lyase family protein
Gorai.010G030700.1	10	1.57422	8.52e-05	AT1G09960	ATSUC4,ATSUT4,SUC4,SUT4	sucrose transporter 4
Gorai.010G030700.2	10	1.52606	8.52e-05	AT1G09960	ATSUC4,ATSUT4,SUC4,SUT4	sucrose transporter 4
Gorai.010G030700.3	10	1.50323	8.52e-05	AT1G09960	ATSUC4,ATSUT4,SUC4,SUT4	sucrose transporter 4
Gorai.010G030700.1	15	1.92959	2.26e-05	AT1G09960	ATSUC4,ATSUT4,SUC4,SUT4	sucrose transporter 4
Gorai.010G030700.2	15	1.87994	3.55e-05	AT1G09960	ATSUC4,ATSUT4,SUC4,SUT4	sucrose transporter 4
Gorai.010G030700.3	15	2.1149	0	AT1G09960	ATSUC4,ATSUT4,SUC4,SUT4	sucrose transporter 4
Gorai.010G030700.1	18	1.54238	0	AT1G09960	ATSUC4,ATSUT4,SUC4,SUT4	sucrose transporter 4
Gorai.010G030700.2	18	1.52679	0	AT1G09960	ATSUC4,ATSUT4,SUC4,SUT4	sucrose transporter 4
Gorai.010G030700.3	18	1.63816	0	AT1G09960	ATSUC4,ATSUT4,SUC4,SUT4	sucrose transporter 4
Gorai.010G030700.1	21	1.62404	3.65e-05	AT1G09960	ATSUC4,ATSUT4,SUC4,SUT4	sucrose transporter 4
Gorai.010G030700.2	21	1.61335	0	AT1G09960	ATSUC4,ATSUT4,SUC4,SUT4	sucrose transporter 4
Gorai.010G030700.3	21	1.7201	0	AT1G09960	ATSUC4,ATSUT4,SUC4,SUT4	sucrose transporter 4
Gorai.010G030700.1	28	1.40801	4.55e-05	AT1G09960	ATSUC4,ATSUT4,SUC4,SUT4	sucrose transporter 4
Gorai.010G030700.2	28	1.37587	4.55e-05	AT1G09960	ATSUC4,ATSUT4,SUC4,SUT4	sucrose transporter 4
Gorai.010G030700.3	28	1.45559	0	AT1G09960	ATSUC4,ATSUT4,SUC4,SUT4	sucrose transporter 4
Gorai.009G225300.1	15	1.47648	0.000129681	AT1G09970	LRR XI-23,RLK7	Leucine-rich receptor-like protein kinase family protein
Gorai.009G225300.1	18	1.69789	0.000412426	AT1G09970	LRR XI-23,RLK7	Leucine-rich receptor-like protein kinase family protein
Gorai.009G225300.1	21	1.89679	0	AT1G09970	LRR XI-23,RLK7	Leucine-rich receptor-like protein kinase family protein
Gorai.002G137500.1	10	1.87051	0	AT1G09980		Putative serine esterase family protein
Gorai.002G137500.1	15	1.73462	0	AT1G09980		Putative serine esterase family protein
Gorai.002G137500.1	18	1.48843	0.000293039	AT1G09980		Putative serine esterase family protein
Gorai.002G137500.1	21	1.57637	0	AT1G09980		Putative serine esterase family protein
Gorai.007G294400.1	10	6.99466	0	AT1G10000		Ribonuclease H-like superfamily protein
Gorai.009G224000.1	10	1.88534	0.000463314	AT1G10020		Protein of unknown function (DUF1005)
Gorai.009G224000.1	15	1.80683	0.000152726	AT1G10020		Protein of unknown function (DUF1005)
Gorai.010G029500.1	15	1.2515	0.000427343	AT1G10020		Protein of unknown function (DUF1005)
Gorai.009G224000.1	18	1.35872	0.000412426	AT1G10020		Protein of unknown function (DUF1005)
Gorai.009G224000.1	21	1.70772	0.000471764	AT1G10020		Protein of unknown function (DUF1005)
Gorai.009G224000.2	21	1.72382	0.000228113	AT1G10020		Protein of unknown function (DUF1005)
Gorai.010G029500.1	28	1.23874	0.000871709	AT1G10020		Protein of unknown function (DUF1005)
Gorai.002G212000.1	10	3.03189	0	AT1G10070	ATBCAT-2,BCAT-2	branched-chain amino acid transaminase 2
Gorai.002G212000.2	10	2.90935	8.52e-05	AT1G10070	ATBCAT-2,BCAT-2	branched-chain amino acid transaminase 2
Gorai.002G212000.1	18	5.73811	3.95e-05	AT1G10070	ATBCAT-2,BCAT-2	branched-chain amino acid transaminase 2
Gorai.002G212000.2	18	6.96942	0	AT1G10070	ATBCAT-2,BCAT-2	branched-chain amino acid transaminase 2
Gorai.002G212000.1	28	2.39128	8.18e-05	AT1G10070	ATBCAT-2,BCAT-2	branched-chain amino acid transaminase 2
Gorai.002G212000.2	28	2.50492	0	AT1G10070	ATBCAT-2,BCAT-2	branched-chain amino acid transaminase 2
Gorai.004G249200.2	15	1.42712	0.000736049	AT1G10095		Protein prenylyltransferase superfamily protein
Gorai.004G249200.1	18	1.35767	0.000412426	AT1G10095		Protein prenylyltransferase superfamily protein
Gorai.004G249200.2	18	1.42559	0.000580703	AT1G10095		Protein prenylyltransferase superfamily protein
Gorai.007G235300.1	28	1.28977	0.000770636	AT1G10130	ATECA3,ECA3	endoplasmic reticulum-type calcium-transporting ATPase 3
Gorai.007G235300.3	28	1.3505	0.000426353	AT1G10130	ATECA3,ECA3	endoplasmic reticulum-type calcium-transporting ATPase 3
Gorai.007G235300.4	28	1.26683	0.000313676	AT1G10130	ATECA3,ECA3	endoplasmic reticulum-type calcium-transporting ATPase 3
Gorai.009G277300.1	15	1.54814	3.55e-05	AT1G10140		Uncharacterised conserved protein UCP031279
Gorai.007G225900.1	28	2.01556	0.000721379	AT1G10150		Carbohydrate-binding protein
Gorai.010G026600.1	28	1.66869	0	AT1G10150		Carbohydrate-binding protein
Gorai.010G168900.1	10	1.67159	0	AT1G10180
Gorai.010G168900.2	10	1.61384	0	AT1G10180
Gorai.010G168900.1	15	1.54666	0	AT1G10180
Gorai.010G168900.2	15	1.53454	0	AT1G10180
Gorai.010G168900.1	18	1.89011	0	AT1G10180
Gorai.010G168900.2	18	1.85165	3.95e-05	AT1G10180
Gorai.010G168900.1	21	1.83478	0	AT1G10180
Gorai.010G168900.2	21	1.84424	0	AT1G10180
Gorai.010G168900.1	28	1.66872	0.000152088	AT1G10180
Gorai.010G168900.2	28	1.61465	0.000198211	AT1G10180
Gorai.005G230900.1	10	9.88091	0	AT1G10200	WLIM1	GATA type zinc finger transcription factor family protein
Gorai.005G230900.2	10	7.30084	0	AT1G10200	WLIM1	GATA type zinc finger transcription factor family protein
Gorai.010G026100.1	10	4.20602	0	AT1G10200	WLIM1	GATA type zinc finger transcription factor family protein
Gorai.010G026100.2	10	3.71929	0	AT1G10200	WLIM1	GATA type zinc finger transcription factor family protein
Gorai.010G026100.3	10	4.16471	0	AT1G10200	WLIM1	GATA type zinc finger transcription factor family protein
Gorai.010G026100.4	10	4.11076	0	AT1G10200	WLIM1	GATA type zinc finger transcription factor family protein
Gorai.010G026100.5	10	4.17324	0	AT1G10200	WLIM1	GATA type zinc finger transcription factor family protein
Gorai.005G230900.1	15	4.89784	0	AT1G10200	WLIM1	GATA type zinc finger transcription factor family protein
Gorai.005G230900.2	15	4.75875	0	AT1G10200	WLIM1	GATA type zinc finger transcription factor family protein
Gorai.010G026100.1	15	2.71402	0	AT1G10200	WLIM1	GATA type zinc finger transcription factor family protein
Gorai.010G026100.2	15	2.3645	0	AT1G10200	WLIM1	GATA type zinc finger transcription factor family protein
Gorai.010G026100.3	15	2.5708	7.89e-05	AT1G10200	WLIM1	GATA type zinc finger transcription factor family protein
Gorai.010G026100.4	15	2.46712	8.74e-05	AT1G10200	WLIM1	GATA type zinc finger transcription factor family protein
Gorai.010G026100.5	15	2.53423	3.55e-05	AT1G10200	WLIM1	GATA type zinc finger transcription factor family protein
Gorai.012G147400.1	15	11.9317	3.55e-05	AT1G10200	WLIM1	GATA type zinc finger transcription factor family protein
Gorai.005G230900.1	18	1.89557	0	AT1G10200	WLIM1	GATA type zinc finger transcription factor family protein
Gorai.005G230900.2	18	1.79181	7.5e-05	AT1G10200	WLIM1	GATA type zinc finger transcription factor family protein
Gorai.005G230900.1	21	2.77457	0	AT1G10200	WLIM1	GATA type zinc finger transcription factor family protein
Gorai.005G230900.2	21	2.65545	0	AT1G10200	WLIM1	GATA type zinc finger transcription factor family protein
Gorai.010G026100.1	21	2.32614	0	AT1G10200	WLIM1	GATA type zinc finger transcription factor family protein
Gorai.010G026100.2	21	2.29276	0	AT1G10200	WLIM1	GATA type zinc finger transcription factor family protein
Gorai.010G026100.3	21	2.62734	0	AT1G10200	WLIM1	GATA type zinc finger transcription factor family protein
Gorai.010G026100.4	21	2.43625	0	AT1G10200	WLIM1	GATA type zinc finger transcription factor family protein
Gorai.010G026100.5	21	2.26887	0	AT1G10200	WLIM1	GATA type zinc finger transcription factor family protein
Gorai.012G147400.1	21	2.63255	0.000916371	AT1G10200	WLIM1	GATA type zinc finger transcription factor family protein
Gorai.005G230900.1	28	11.8925	0	AT1G10200	WLIM1	GATA type zinc finger transcription factor family protein
Gorai.005G230900.2	28	8.80493	0	AT1G10200	WLIM1	GATA type zinc finger transcription factor family protein
Gorai.012G147400.1	28	1.71885	8.18e-05	AT1G10200	WLIM1	GATA type zinc finger transcription factor family protein
Gorai.009G199400.1	15	1.55711	0.000129681	AT1G10210	ATMPK1,MPK1	mitogen-activated protein kinase 1
Gorai.009G199400.2	15	1.49476	0.000385478	AT1G10210	ATMPK1,MPK1	mitogen-activated protein kinase 1
Gorai.011G195800.1	28	1.49659	0.00026638	AT1G10240	FRS11	FAR1-related sequence 11
Gorai.010G117600.1	10	2.03915	0	AT1G10310		NAD(P)-binding Rossmann-fold superfamily protein
Gorai.010G129200.1	10	79.3662	0	AT1G10310		NAD(P)-binding Rossmann-fold superfamily protein
Gorai.010G117600.1	15	1.97682	0	AT1G10310		NAD(P)-binding Rossmann-fold superfamily protein
Gorai.010G129200.1	15	269.79	0	AT1G10310		NAD(P)-binding Rossmann-fold superfamily protein
Gorai.010G117600.1	18	1.79566	0	AT1G10310		NAD(P)-binding Rossmann-fold superfamily protein
Gorai.010G129200.1	18	109.675	0	AT1G10310		NAD(P)-binding Rossmann-fold superfamily protein
Gorai.010G117600.1	21	1.7822	9.26e-05	AT1G10310		NAD(P)-binding Rossmann-fold superfamily protein
Gorai.010G129200.1	21	90.1276	0	AT1G10310		NAD(P)-binding Rossmann-fold superfamily protein
Gorai.005G120000.1	18	1.66891	0.000298147	AT1G10320		Zinc finger C-x8-C-x5-C-x3-H type family protein
Gorai.005G120100.1	18	1.41885	0.000651499	AT1G10320		Zinc finger C-x8-C-x5-C-x3-H type family protein
Gorai.003G142100.1	18	1.9489	0.000314702	AT1G10330		Tetratricopeptide repeat (TPR)-like superfamily protein
Gorai.003G142100.1	21	1.64808	0.000602	AT1G10330		Tetratricopeptide repeat (TPR)-like superfamily protein
Gorai.005G189600.1	10	1.53561	0	AT1G10350		DNAJ heat shock family protein
Gorai.005G189600.1	15	1.71555	0	AT1G10350		DNAJ heat shock family protein
Gorai.012G121400.1	18	1.59537	0	AT1G10360	ATGSTU18,GST29,GSTU18	glutathione S-transferase TAU 18
Gorai.012G121400.1	28	1.59211	0	AT1G10360	ATGSTU18,GST29,GSTU18	glutathione S-transferase TAU 18
Gorai.012G121000.1	18	2.19916	0.000268935	AT1G10370	ATGSTU17,ERD9,GST30,GST30B	Glutathione S-transferase family protein
Gorai.004G127800.4	10	1.77257	0	AT1G10390		Nucleoporin autopeptidase
Gorai.004G127800.1	10	1.87991	3.84e-05	AT1G10390		Nucleoporin autopeptidase
Gorai.004G127800.2	10	1.8479	3.84e-05	AT1G10390		Nucleoporin autopeptidase
Gorai.004G127800.3	10	1.84749	8.52e-05	AT1G10390		Nucleoporin autopeptidase
Gorai.004G127800.1	15	3.03479	0	AT1G10390		Nucleoporin autopeptidase
Gorai.004G127800.2	15	2.87855	0	AT1G10390		Nucleoporin autopeptidase
Gorai.004G127800.3	15	2.80771	0	AT1G10390		Nucleoporin autopeptidase
Gorai.004G127800.4	15	2.92242	0	AT1G10390		Nucleoporin autopeptidase
Gorai.004G127800.5	15	2.28383	2.26e-05	AT1G10390		Nucleoporin autopeptidase
Gorai.008G261900.1	15	1.26077	0.000817123	AT1G10390		Nucleoporin autopeptidase
Gorai.004G127800.1	18	2.53927	0	AT1G10390		Nucleoporin autopeptidase
Gorai.004G127800.2	18	2.56766	0	AT1G10390		Nucleoporin autopeptidase
Gorai.004G127800.3	18	2.48423	0	AT1G10390		Nucleoporin autopeptidase
Gorai.004G127800.4	18	2.60435	0	AT1G10390		Nucleoporin autopeptidase
Gorai.004G127800.5	18	2.79205	0	AT1G10390		Nucleoporin autopeptidase
Gorai.008G261900.1	18	1.37545	0.000840087	AT1G10390		Nucleoporin autopeptidase
Gorai.004G127800.1	21	2.97751	0	AT1G10390		Nucleoporin autopeptidase
Gorai.004G127800.2	21	2.82486	0	AT1G10390		Nucleoporin autopeptidase
Gorai.004G127800.3	21	2.89491	0	AT1G10390		Nucleoporin autopeptidase
Gorai.004G127800.4	21	2.90117	0	AT1G10390		Nucleoporin autopeptidase
Gorai.004G127800.5	21	2.84734	0	AT1G10390		Nucleoporin autopeptidase
Gorai.004G127800.1	28	1.96011	0.00026638	AT1G10390		Nucleoporin autopeptidase
Gorai.004G127800.2	28	1.86723	0.000290699	AT1G10390		Nucleoporin autopeptidase
Gorai.004G127800.3	28	1.98268	0.00062771	AT1G10390		Nucleoporin autopeptidase
Gorai.004G127800.4	28	1.97979	0.000524856	AT1G10390		Nucleoporin autopeptidase
Gorai.005G187500.1	18	2.52506	0.00076569	AT1G10460	GLP7	germin-like protein 7
Gorai.005G187500.1	28	1.31662	0.000979121	AT1G10460	GLP7	germin-like protein 7
Gorai.012G123500.1	10	1.15098	0.000566123	AT1G10470	ARR4,ATRR1,IBC7,MEE7	response regulator 4
Gorai.012G123500.2	10	1.25675	0.000920387	AT1G10470	ARR4,ATRR1,IBC7,MEE7	response regulator 4
Gorai.004G146100.2	10	1.32212	0	AT1G10630	ARFA1F,ATARFA1F	ADP-ribosylation factor A1F
Gorai.013G131000.1	10	1.51753	0	AT1G10630	ARFA1F,ATARFA1F	ADP-ribosylation factor A1F
Gorai.013G131000.2	10	1.43634	0	AT1G10630	ARFA1F,ATARFA1F	ADP-ribosylation factor A1F
Gorai.013G131000.3	10	1.58495	0	AT1G10630	ARFA1F,ATARFA1F	ADP-ribosylation factor A1F
Gorai.004G146100.3	10	1.30931	3.84e-05	AT1G10630	ARFA1F,ATARFA1F	ADP-ribosylation factor A1F
Gorai.005G181600.1	10	1.16838	3.84e-05	AT1G10630	ARFA1F,ATARFA1F	ADP-ribosylation factor A1F
Gorai.004G049700.1	10	1.20864	0.000463314	AT1G10630	ARFA1F,ATARFA1F	ADP-ribosylation factor A1F
Gorai.007G120600.2	10	1.12969	0.000498116	AT1G10630	ARFA1F,ATARFA1F	ADP-ribosylation factor A1F
Gorai.007G120600.1	10	1.182	0.000920387	AT1G10630	ARFA1F,ATARFA1F	ADP-ribosylation factor A1F
Gorai.002G185200.2	15	1.09157	7.89e-05	AT1G10630	ARFA1F,ATARFA1F	ADP-ribosylation factor A1F
Gorai.002G185200.3	15	1.08563	5.21e-05	AT1G10630	ARFA1F,ATARFA1F	ADP-ribosylation factor A1F
Gorai.002G185200.4	15	1.14244	0	AT1G10630	ARFA1F,ATARFA1F	ADP-ribosylation factor A1F
Gorai.002G185200.6	15	1.08064	0	AT1G10630	ARFA1F,ATARFA1F	ADP-ribosylation factor A1F
Gorai.004G049700.1	15	1.39654	0	AT1G10630	ARFA1F,ATARFA1F	ADP-ribosylation factor A1F
Gorai.004G146100.2	15	1.29372	0	AT1G10630	ARFA1F,ATARFA1F	ADP-ribosylation factor A1F
Gorai.004G146100.3	15	1.27755	0	AT1G10630	ARFA1F,ATARFA1F	ADP-ribosylation factor A1F
Gorai.005G181600.1	15	1.16128	8.74e-05	AT1G10630	ARFA1F,ATARFA1F	ADP-ribosylation factor A1F
Gorai.012G062700.1	15	1.15928	0.000366366	AT1G10630	ARFA1F,ATARFA1F	ADP-ribosylation factor A1F
Gorai.012G062700.2	15	1.13059	0.000129681	AT1G10630	ARFA1F,ATARFA1F	ADP-ribosylation factor A1F
Gorai.012G062700.3	15	1.1167	0.000554325	AT1G10630	ARFA1F,ATARFA1F	ADP-ribosylation factor A1F
Gorai.013G131000.1	15	1.3229	6.81e-05	AT1G10630	ARFA1F,ATARFA1F	ADP-ribosylation factor A1F
Gorai.013G131000.2	15	1.30799	0	AT1G10630	ARFA1F,ATARFA1F	ADP-ribosylation factor A1F
Gorai.013G131000.3	15	1.37243	0	AT1G10630	ARFA1F,ATARFA1F	ADP-ribosylation factor A1F
Gorai.004G049700.1	18	1.19262	0	AT1G10630	ARFA1F,ATARFA1F	ADP-ribosylation factor A1F
Gorai.004G146100.2	18	1.19017	0	AT1G10630	ARFA1F,ATARFA1F	ADP-ribosylation factor A1F
Gorai.004G146100.3	18	1.17675	0	AT1G10630	ARFA1F,ATARFA1F	ADP-ribosylation factor A1F
Gorai.012G062700.1	18	1.16251	0	AT1G10630	ARFA1F,ATARFA1F	ADP-ribosylation factor A1F
Gorai.012G062700.2	18	1.17673	0.000104032	AT1G10630	ARFA1F,ATARFA1F	ADP-ribosylation factor A1F
Gorai.012G062700.3	18	1.14437	0.000150469	AT1G10630	ARFA1F,ATARFA1F	ADP-ribosylation factor A1F
Gorai.013G131000.1	18	1.31796	0	AT1G10630	ARFA1F,ATARFA1F	ADP-ribosylation factor A1F
Gorai.013G131000.2	18	1.27452	0	AT1G10630	ARFA1F,ATARFA1F	ADP-ribosylation factor A1F
Gorai.013G131000.3	18	1.32972	0	AT1G10630	ARFA1F,ATARFA1F	ADP-ribosylation factor A1F
Gorai.004G049700.1	21	1.23775	0.000401476	AT1G10630	ARFA1F,ATARFA1F	ADP-ribosylation factor A1F
Gorai.004G146100.2	21	1.22546	0.000145381	AT1G10630	ARFA1F,ATARFA1F	ADP-ribosylation factor A1F
Gorai.004G146100.3	21	1.19941	0.000187235	AT1G10630	ARFA1F,ATARFA1F	ADP-ribosylation factor A1F
Gorai.005G181600.1	21	1.11713	0.000187235	AT1G10630	ARFA1F,ATARFA1F	ADP-ribosylation factor A1F
Gorai.013G131000.1	21	1.26493	0	AT1G10630	ARFA1F,ATARFA1F	ADP-ribosylation factor A1F
Gorai.013G131000.2	21	1.22341	3.65e-05	AT1G10630	ARFA1F,ATARFA1F	ADP-ribosylation factor A1F
Gorai.013G131000.3	21	1.3297	0	AT1G10630	ARFA1F,ATARFA1F	ADP-ribosylation factor A1F
Gorai.008G159600.2	10	1.59719	0	AT1G10650		SBP (S-ribonuclease binding protein) family protein
Gorai.008G159600.3	10	1.64645	0	AT1G10650		SBP (S-ribonuclease binding protein) family protein
Gorai.008G159600.1	10	1.38806	0.000431463	AT1G10650		SBP (S-ribonuclease binding protein) family protein
Gorai.008G159600.1	15	1.50632	5.21e-05	AT1G10650		SBP (S-ribonuclease binding protein) family protein
Gorai.008G159600.2	15	1.7832	0	AT1G10650		SBP (S-ribonuclease binding protein) family protein
Gorai.008G159600.3	15	1.73973	0	AT1G10650		SBP (S-ribonuclease binding protein) family protein
Gorai.008G159600.2	18	1.29249	0.000163012	AT1G10650		SBP (S-ribonuclease binding protein) family protein
Gorai.008G159600.3	18	1.30755	0.000298147	AT1G10650		SBP (S-ribonuclease binding protein) family protein
Gorai.008G159600.1	21	1.32869	0.000804573	AT1G10650		SBP (S-ribonuclease binding protein) family protein
Gorai.008G159600.2	21	1.46301	0.000342631	AT1G10650		SBP (S-ribonuclease binding protein) family protein
Gorai.008G159600.3	21	1.49049	0.00050655	AT1G10650		SBP (S-ribonuclease binding protein) family protein
Gorai.012G063200.1	10	2.04052	0	AT1G10657		Plant protein 1589 of unknown function
Gorai.012G063200.3	10	2.18362	3.84e-05	AT1G10657		Plant protein 1589 of unknown function
Gorai.012G063200.1	15	2.27231	0	AT1G10657		Plant protein 1589 of unknown function
Gorai.012G063200.3	15	2.31439	0	AT1G10657		Plant protein 1589 of unknown function
Gorai.012G063200.1	28	2.2194	0	AT1G10657		Plant protein 1589 of unknown function
Gorai.012G063200.3	28	2.60089	4.55e-05	AT1G10657		Plant protein 1589 of unknown function
Gorai.012G063200.2	15	2.45684	0	AT1G10657		Plant protein 1589 of unknown function
Gorai.012G063200.2	21	1.33118	0.000260175	AT1G10657		Plant protein 1589 of unknown function
Gorai.012G063200.2	28	2.23314	0.000426353	AT1G10657		Plant protein 1589 of unknown function
Gorai.008G159900.1	28	1.26732	0.000208839	AT1G10670	ACLA-1	ATP-citrate lyase A-1
Gorai.008G159900.3	28	1.26274	0.000486902	AT1G10670	ACLA-1	ATP-citrate lyase A-1
Gorai.010G026500.1	10	1.45071	0.000774069	AT1G10720		BSD domain-containing protein
Gorai.010G026500.2	15	1.4702	8.74e-05	AT1G10720		BSD domain-containing protein
Gorai.009G221400.1	18	1.1573	0.000322059	AT1G10720		BSD domain-containing protein
Gorai.009G221400.1	28	1.50579	8.18e-05	AT1G10720		BSD domain-containing protein
Gorai.009G335900.3	10	1.33228	0.000107162	AT1G10740		alpha/beta-Hydrolases superfamily protein
Gorai.009G335900.7	10	1.3375	0.00025605	AT1G10740		alpha/beta-Hydrolases superfamily protein
Gorai.009G335900.6	10	1.29392	0.000678709	AT1G10740		alpha/beta-Hydrolases superfamily protein
Gorai.009G335900.1	10	1.31798	0.000774069	AT1G10740		alpha/beta-Hydrolases superfamily protein
Gorai.009G335900.4	10	1.26569	0.000920387	AT1G10740		alpha/beta-Hydrolases superfamily protein
Gorai.009G335900.2	10	1.24685	0.000963478	AT1G10740		alpha/beta-Hydrolases superfamily protein
Gorai.002G186200.1	21	1.28167	0.000456871	AT1G10760	GWD,GWD1,SEX1,SOP,SOP1	Pyruvate phosphate dikinase, PEP/pyruvate binding domain
Gorai.002G186200.2	21	1.24615	0.000246306	AT1G10760	GWD,GWD1,SEX1,SOP,SOP1	Pyruvate phosphate dikinase, PEP/pyruvate binding domain
Gorai.005G260900.2	10	1.28178	0	AT1G10790
Gorai.005G260900.1	10	1.26978	8.52e-05	AT1G10790
Gorai.008G042000.1	10	1.343	0.000617774	AT1G10790
Gorai.008G042000.3	10	1.41414	0.00083928	AT1G10790
Gorai.008G042000.1	15	1.32723	0.000171607	AT1G10790
Gorai.008G042000.3	15	1.30176	0.000941004	AT1G10790
Gorai.008G042000.1	18	1.25794	0.000740009	AT1G10790
Gorai.008G042000.5	18	1.31729	0.000840087	AT1G10790
Gorai.008G042000.1	21	1.41411	0.000804573	AT1G10790
Gorai.012G160900.1	28	1.16028	0.000812222	AT1G10790
Gorai.008G042400.2	10	1.58626	0.000512099	AT1G10890
Gorai.008G042400.1	15	1.91954	0.000110955	AT1G10890
Gorai.008G042400.2	15	2.0137	3.55e-05	AT1G10890
Gorai.008G042400.3	15	1.88091	0	AT1G10890
Gorai.008G042400.1	18	1.71515	3.95e-05	AT1G10890
Gorai.008G042400.2	18	1.89378	0	AT1G10890
Gorai.008G042400.3	18	1.68245	0.000298147	AT1G10890
Gorai.008G042400.1	21	1.93379	3.65e-05	AT1G10890
Gorai.008G042400.2	21	2.3497	0	AT1G10890
Gorai.008G042400.3	21	2.00038	0.000987218	AT1G10890
Gorai.011G121900.1	10	1.34126	0	AT1G10940	ASK1,SNRK2-4,SNRK2.4,SRK2A	Protein kinase superfamily protein
Gorai.011G121900.2	10	1.33505	0	AT1G10940	ASK1,SNRK2-4,SNRK2.4,SRK2A	Protein kinase superfamily protein
Gorai.011G121900.1	15	1.23161	0.000392824	AT1G10940	ASK1,SNRK2-4,SNRK2.4,SRK2A	Protein kinase superfamily protein
Gorai.002G006200.1	10	1.40186	0	AT1G10950	AtTMN1,TMN1	transmembrane nine 1
Gorai.012G151500.1	10	1.08596	0.000174945	AT1G10950	AtTMN1,TMN1	transmembrane nine 1
Gorai.012G151500.1	28	1.19013	0.000290699	AT1G10950	AtTMN1,TMN1	transmembrane nine 1
Gorai.013G038900.1	28	1.21914	0.000208839	AT1G10950	AtTMN1,TMN1	transmembrane nine 1
Gorai.013G038900.3	28	1.2177	0.000218604	AT1G10950	AtTMN1,TMN1	transmembrane nine 1
Gorai.010G100600.1	10	3.80046	0	AT1G10970	ATZIP4,ZIP4	zinc transporter 4 precursor
Gorai.010G100600.1	15	2.4139	0.000631752	AT1G10970	ATZIP4,ZIP4	zinc transporter 4 precursor
Gorai.010G100600.1	18	3.62766	0	AT1G10970	ATZIP4,ZIP4	zinc transporter 4 precursor
Gorai.010G100600.1	21	2.67901	3.65e-05	AT1G10970	ATZIP4,ZIP4	zinc transporter 4 precursor
Gorai.007G193200.1	10	3.52394	0	AT1G11000	ATMLO4,MLO4	Seven transmembrane MLO family protein
Gorai.007G193200.2	10	2.98398	0	AT1G11000	ATMLO4,MLO4	Seven transmembrane MLO family protein
Gorai.007G193200.3	10	3.09401	0	AT1G11000	ATMLO4,MLO4	Seven transmembrane MLO family protein
Gorai.010G151200.1	15	1.65798	7.89e-05	AT1G11090		alpha/beta-Hydrolases superfamily protein
Gorai.010G151200.1	18	2.48602	0	AT1G11090		alpha/beta-Hydrolases superfamily protein
Gorai.010G151200.1	21	1.88547	0.000246306	AT1G11090		alpha/beta-Hydrolases superfamily protein
Gorai.010G150800.1	10	1.33239	8.52e-05	AT1G11125
Gorai.010G150800.1	18	1.46862	0.000104032	AT1G11125
Gorai.009G026400.1	18	2.55109	0.000218636	AT1G11320
Gorai.007G318200.2	10	2.03812	0	AT1G11360		Adenine nucleotide alpha hydrolases-like superfamily protein
Gorai.009G430200.3	10	1.31095	8.52e-05	AT1G11360		Adenine nucleotide alpha hydrolases-like superfamily protein
Gorai.013G165600.1	10	1.09213	0.000107162	AT1G11360		Adenine nucleotide alpha hydrolases-like superfamily protein
Gorai.009G430200.1	15	1.28773	0.00020099	AT1G11360		Adenine nucleotide alpha hydrolases-like superfamily protein
Gorai.009G430200.3	15	1.46251	2.26e-05	AT1G11360		Adenine nucleotide alpha hydrolases-like superfamily protein
Gorai.009G430200.3	18	1.28641	0	AT1G11360		Adenine nucleotide alpha hydrolases-like superfamily protein
Gorai.007G318200.1	21	1.50431	0.000570268	AT1G11360		Adenine nucleotide alpha hydrolases-like superfamily protein
Gorai.009G430200.3	21	1.2645	0.00051901	AT1G11360		Adenine nucleotide alpha hydrolases-like superfamily protein
Gorai.009G174900.1	10	2.15691	0	AT1G11380		PLAC8 family protein
Gorai.009G174900.2	10	1.86303	8.52e-05	AT1G11380		PLAC8 family protein
Gorai.009G174900.3	10	1.7846	0.000358636	AT1G11380		PLAC8 family protein
Gorai.010G177300.2	10	1.25409	8.52e-05	AT1G11545	XTH8	xyloglucan endotransglucosylase/hydrolase 8
Gorai.010G177300.1	10	1.33358	0.00044766	AT1G11545	XTH8	xyloglucan endotransglucosylase/hydrolase 8
Gorai.010G177300.1	18	1.49501	0.000840087	AT1G11545	XTH8	xyloglucan endotransglucosylase/hydrolase 8
Gorai.009G176600.1	28	1.46472	4.55e-05	AT1G11570	NTL	NTF2-like
Gorai.010G178900.1	10	1.26236	0.000107162	AT1G11600	CYP77B1	cytochrome P450, family 77, subfamily B, polypeptide 1
Gorai.009G178000.1	10	1.84129	0	AT1G11655
Gorai.008G155900.3	10	1.14591	0	AT1G11680	CYP51,CYP51A2,CYP51G1,EMB1738	CYTOCHROME P450 51G1
Gorai.008G155900.2	10	1.14281	8.52e-05	AT1G11680	CYP51,CYP51A2,CYP51G1,EMB1738	CYTOCHROME P450 51G1
Gorai.008G155900.1	10	1.13743	0.00013038	AT1G11680	CYP51,CYP51A2,CYP51G1,EMB1738	CYTOCHROME P450 51G1
Gorai.008G155900.1	28	1.19379	0	AT1G11680	CYP51,CYP51A2,CYP51G1,EMB1738	CYTOCHROME P450 51G1
Gorai.008G155900.2	28	1.18179	8.18e-05	AT1G11680	CYP51,CYP51A2,CYP51G1,EMB1738	CYTOCHROME P450 51G1
Gorai.008G155900.3	28	1.19929	4.55e-05	AT1G11680	CYP51,CYP51A2,CYP51G1,EMB1738	CYTOCHROME P450 51G1
Gorai.009G178300.1	18	2.00059	0.000137535	AT1G11700		Protein of unknown function, DUF584
Gorai.009G178300.2	18	1.97656	0.000104032	AT1G11700		Protein of unknown function, DUF584
Gorai.009G178300.2	21	1.60444	0.000218548	AT1G11700		Protein of unknown function, DUF584
Gorai.009G179200.1	15	1.15867	0.000779759	AT1G11740		ankyrin repeat family protein
Gorai.005G228000.1	10	1.3672	0.00025605	AT1G11750	CLPP6,NCLPP1,NCLPP6	CLP protease proteolytic subunit 6
Gorai.005G228000.1	15	1.40121	8.74e-05	AT1G11750	CLPP6,NCLPP1,NCLPP6	CLP protease proteolytic subunit 6
Gorai.005G228000.2	15	1.48022	0.000285368	AT1G11750	CLPP6,NCLPP1,NCLPP6	CLP protease proteolytic subunit 6
Gorai.005G228000.1	18	1.65474	8.94e-05	AT1G11750	CLPP6,NCLPP1,NCLPP6	CLP protease proteolytic subunit 6
Gorai.005G228000.2	18	1.63877	0.000840087	AT1G11750	CLPP6,NCLPP1,NCLPP6	CLP protease proteolytic subunit 6
Gorai.005G228000.1	21	1.44544	3.65e-05	AT1G11750	CLPP6,NCLPP1,NCLPP6	CLP protease proteolytic subunit 6
Gorai.005G228000.1	28	1.68895	0.000152088	AT1G11750	CLPP6,NCLPP1,NCLPP6	CLP protease proteolytic subunit 6
Gorai.005G228000.2	28	1.92773	8.18e-05	AT1G11750	CLPP6,NCLPP1,NCLPP6	CLP protease proteolytic subunit 6
Gorai.013G052900.1	10	1.23302	0.000498116	AT1G11755	LEW1	Undecaprenyl pyrophosphate synthetase family protein
Gorai.008G018600.1	15	2.46698	3.55e-05	AT1G11755	LEW1	Undecaprenyl pyrophosphate synthetase family protein
Gorai.008G018600.2	15	2.98534	3.55e-05	AT1G11755	LEW1	Undecaprenyl pyrophosphate synthetase family protein
Gorai.008G018600.3	15	2.7385	3.55e-05	AT1G11755	LEW1	Undecaprenyl pyrophosphate synthetase family protein
Gorai.008G018600.4	15	2.97151	3.55e-05	AT1G11755	LEW1	Undecaprenyl pyrophosphate synthetase family protein
Gorai.008G018600.5	15	4.1689	0	AT1G11755	LEW1	Undecaprenyl pyrophosphate synthetase family protein
Gorai.008G018600.6	15	3.07337	0	AT1G11755	LEW1	Undecaprenyl pyrophosphate synthetase family protein
Gorai.008G018600.1	18	3.20671	3.95e-05	AT1G11755	LEW1	Undecaprenyl pyrophosphate synthetase family protein
Gorai.008G018600.2	18	3.33222	2.39e-05	AT1G11755	LEW1	Undecaprenyl pyrophosphate synthetase family protein
Gorai.008G018600.3	18	3.10107	0	AT1G11755	LEW1	Undecaprenyl pyrophosphate synthetase family protein
Gorai.008G018600.4	18	3.68422	3.95e-05	AT1G11755	LEW1	Undecaprenyl pyrophosphate synthetase family protein
Gorai.008G018600.5	18	4.05597	0	AT1G11755	LEW1	Undecaprenyl pyrophosphate synthetase family protein
Gorai.008G018600.6	18	3.81602	0	AT1G11755	LEW1	Undecaprenyl pyrophosphate synthetase family protein
Gorai.008G018600.1	21	3.0933	0	AT1G11755	LEW1	Undecaprenyl pyrophosphate synthetase family protein
Gorai.008G018600.2	21	3.25232	0	AT1G11755	LEW1	Undecaprenyl pyrophosphate synthetase family protein
Gorai.008G018600.3	21	2.84826	0	AT1G11755	LEW1	Undecaprenyl pyrophosphate synthetase family protein
Gorai.008G018600.4	21	3.21315	0	AT1G11755	LEW1	Undecaprenyl pyrophosphate synthetase family protein
Gorai.008G018600.5	21	4.2135	3.65e-05	AT1G11755	LEW1	Undecaprenyl pyrophosphate synthetase family protein
Gorai.008G018600.6	21	3.5106	0.000660811	AT1G11755	LEW1	Undecaprenyl pyrophosphate synthetase family protein
Gorai.013G052900.2	21	1.16641	0.000342631	AT1G11755	LEW1	Undecaprenyl pyrophosphate synthetase family protein
Gorai.013G052900.7	21	1.24559	0.000342631	AT1G11755	LEW1	Undecaprenyl pyrophosphate synthetase family protein
Gorai.008G018800.1	18	1.33586	0.000336376	AT1G11760	MED32
Gorai.010G180800.2	10	1.22865	0	AT1G11840	ATGLX1,GLX1	glyoxalase I homolog
Gorai.010G180800.2	15	1.13132	0.000129681	AT1G11840	ATGLX1,GLX1	glyoxalase I homolog
Gorai.010G180800.2	28	1.94777	0	AT1G11840	ATGLX1,GLX1	glyoxalase I homolog
Gorai.010G180800.1	10	1.29264	0	AT1G11840	ATGLX1,GLX1	glyoxalase I homolog
Gorai.010G180800.1	15	1.17541	3.55e-05	AT1G11840	ATGLX1,GLX1	glyoxalase I homolog
Gorai.010G180800.1	28	1.95761	0	AT1G11840	ATGLX1,GLX1	glyoxalase I homolog
Gorai.009G179900.7	10	2.52661	0	AT1G11860		Glycine cleavage T-protein family
Gorai.010G181500.1	10	1.12184	3.84e-05	AT1G11860		Glycine cleavage T-protein family
Gorai.009G179900.6	15	3.65894	3.55e-05	AT1G11860		Glycine cleavage T-protein family
Gorai.009G179900.7	15	3.95647	2.26e-05	AT1G11860		Glycine cleavage T-protein family
Gorai.009G179900.6	18	3.40238	0	AT1G11860		Glycine cleavage T-protein family
Gorai.009G179900.7	18	2.99469	0	AT1G11860		Glycine cleavage T-protein family
Gorai.011G062500.1	10	1.27243	0.000512099	AT1G11890	ATSEC22,SEC22	Synaptobrevin family protein
Gorai.010G182000.1	10	1.99732	0	AT1G11905		B-cell receptor-associated protein 31-like
Gorai.010G182000.1	15	1.74153	0	AT1G11905		B-cell receptor-associated protein 31-like
Gorai.010G251300.1	15	1.22764	8.74e-05	AT1G11905		B-cell receptor-associated protein 31-like
Gorai.010G182000.1	18	1.39433	0	AT1G11905		B-cell receptor-associated protein 31-like
Gorai.010G251300.1	18	1.19822	0.000115533	AT1G11905		B-cell receptor-associated protein 31-like
Gorai.010G182000.1	21	1.47792	0	AT1G11905		B-cell receptor-associated protein 31-like
Gorai.010G251300.1	21	1.18169	6.57e-05	AT1G11905		B-cell receptor-associated protein 31-like
Gorai.010G182000.1	28	1.65695	0	AT1G11905		B-cell receptor-associated protein 31-like
Gorai.002G091100.8	10	1.73979	0	AT1G11910	APA1,ATAPA1	aspartic proteinase A1
Gorai.002G091100.9	10	1.86674	0	AT1G11910	APA1,ATAPA1	aspartic proteinase A1
Gorai.010G182400.5	10	1.12678	3.84e-05	AT1G11910	APA1,ATAPA1	aspartic proteinase A1
Gorai.004G031800.2	10	1.15252	8.52e-05	AT1G11910	APA1,ATAPA1	aspartic proteinase A1
Gorai.010G182400.3	10	1.11509	8.52e-05	AT1G11910	APA1,ATAPA1	aspartic proteinase A1
Gorai.010G182400.4	10	1.13209	8.52e-05	AT1G11910	APA1,ATAPA1	aspartic proteinase A1
Gorai.010G182400.2	10	1.11211	0.000174945	AT1G11910	APA1,ATAPA1	aspartic proteinase A1
Gorai.004G031800.1	10	1.10809	0.00025605	AT1G11910	APA1,ATAPA1	aspartic proteinase A1
Gorai.004G031800.3	10	1.12404	0.000628587	AT1G11910	APA1,ATAPA1	aspartic proteinase A1
Gorai.004G031800.1	15	1.36429	0	AT1G11910	APA1,ATAPA1	aspartic proteinase A1
Gorai.004G031800.2	15	1.39468	0	AT1G11910	APA1,ATAPA1	aspartic proteinase A1
Gorai.004G031800.3	15	1.37047	0	AT1G11910	APA1,ATAPA1	aspartic proteinase A1
Gorai.010G182400.1	15	1.08871	3.55e-05	AT1G11910	APA1,ATAPA1	aspartic proteinase A1
Gorai.010G182400.2	15	1.14414	0	AT1G11910	APA1,ATAPA1	aspartic proteinase A1
Gorai.010G182400.3	15	1.11129	3.55e-05	AT1G11910	APA1,ATAPA1	aspartic proteinase A1
Gorai.010G182400.4	15	1.13398	0	AT1G11910	APA1,ATAPA1	aspartic proteinase A1
Gorai.010G182400.5	15	1.13227	0	AT1G11910	APA1,ATAPA1	aspartic proteinase A1
Gorai.010G182400.6	15	1.1161	0	AT1G11910	APA1,ATAPA1	aspartic proteinase A1
Gorai.010G182400.7	15	1.10781	7.89e-05	AT1G11910	APA1,ATAPA1	aspartic proteinase A1
Gorai.010G182400.8	15	1.11861	8.74e-05	AT1G11910	APA1,ATAPA1	aspartic proteinase A1
Gorai.002G091100.8	18	1.81682	8.94e-05	AT1G11910	APA1,ATAPA1	aspartic proteinase A1
Gorai.002G091100.9	18	1.86238	8.94e-05	AT1G11910	APA1,ATAPA1	aspartic proteinase A1
Gorai.004G031800.1	18	1.31501	0	AT1G11910	APA1,ATAPA1	aspartic proteinase A1
Gorai.004G031800.2	18	1.34343	0	AT1G11910	APA1,ATAPA1	aspartic proteinase A1
Gorai.004G031800.3	18	1.36042	0	AT1G11910	APA1,ATAPA1	aspartic proteinase A1
Gorai.010G182400.1	18	1.098	0.000298147	AT1G11910	APA1,ATAPA1	aspartic proteinase A1
Gorai.010G182400.2	18	1.13654	5.83e-05	AT1G11910	APA1,ATAPA1	aspartic proteinase A1
Gorai.010G182400.3	18	1.1343	0	AT1G11910	APA1,ATAPA1	aspartic proteinase A1
Gorai.010G182400.4	18	1.13362	0.000150469	AT1G11910	APA1,ATAPA1	aspartic proteinase A1
Gorai.010G182400.5	18	1.1397	3.95e-05	AT1G11910	APA1,ATAPA1	aspartic proteinase A1
Gorai.010G182400.6	18	1.1446	0.000104032	AT1G11910	APA1,ATAPA1	aspartic proteinase A1
Gorai.010G182400.7	18	1.15742	0	AT1G11910	APA1,ATAPA1	aspartic proteinase A1
Gorai.010G182400.8	18	1.16116	0.000137535	AT1G11910	APA1,ATAPA1	aspartic proteinase A1
Gorai.011G012800.1	18	1.08476	5.83e-05	AT1G11910	APA1,ATAPA1	aspartic proteinase A1
Gorai.011G012800.2	18	1.08382	0	AT1G11910	APA1,ATAPA1	aspartic proteinase A1
Gorai.004G031800.1	21	1.34655	3.65e-05	AT1G11910	APA1,ATAPA1	aspartic proteinase A1
Gorai.004G031800.2	21	1.36355	3.65e-05	AT1G11910	APA1,ATAPA1	aspartic proteinase A1
Gorai.004G031800.3	21	1.36231	3.65e-05	AT1G11910	APA1,ATAPA1	aspartic proteinase A1
Gorai.004G031800.1	28	1.12297	0.000621454	AT1G11910	APA1,ATAPA1	aspartic proteinase A1
Gorai.004G031800.2	28	1.13729	0.000447101	AT1G11910	APA1,ATAPA1	aspartic proteinase A1
Gorai.004G031800.3	28	1.1486	0.000447101	AT1G11910	APA1,ATAPA1	aspartic proteinase A1
Gorai.010G182400.2	28	1.15254	4.55e-05	AT1G11910	APA1,ATAPA1	aspartic proteinase A1
Gorai.010G182400.3	28	1.14303	0.000770636	AT1G11910	APA1,ATAPA1	aspartic proteinase A1
Gorai.010G182400.4	28	1.13868	0	AT1G11910	APA1,ATAPA1	aspartic proteinase A1
Gorai.010G182400.5	28	1.15211	0.000121349	AT1G11910	APA1,ATAPA1	aspartic proteinase A1
Gorai.010G182400.6	28	1.17666	0.000621454	AT1G11910	APA1,ATAPA1	aspartic proteinase A1
Gorai.010G182400.7	28	1.15109	0.000702059	AT1G11910	APA1,ATAPA1	aspartic proteinase A1
Gorai.010G182400.8	28	1.20599	0.000708256	AT1G11910	APA1,ATAPA1	aspartic proteinase A1
Gorai.009G181900.1	28	1.75556	0	AT1G12020
Gorai.004G199600.1	10	3.02458	0	AT1G12110	ATNRT1,B-1,CHL1,CHL1-1,NRT1,NRT1.1	nitrate transporter 1.1
Gorai.004G199600.2	10	2.93584	0	AT1G12110	ATNRT1,B-1,CHL1,CHL1-1,NRT1,NRT1.1	nitrate transporter 1.1
Gorai.004G199600.3	10	2.60882	0	AT1G12110	ATNRT1,B-1,CHL1,CHL1-1,NRT1,NRT1.1	nitrate transporter 1.1
Gorai.004G199600.4	10	2.50487	0	AT1G12110	ATNRT1,B-1,CHL1,CHL1-1,NRT1,NRT1.1	nitrate transporter 1.1
Gorai.004G199600.5	10	2.58495	0	AT1G12110	ATNRT1,B-1,CHL1,CHL1-1,NRT1,NRT1.1	nitrate transporter 1.1
Gorai.004G199600.6	10	2.6834	0	AT1G12110	ATNRT1,B-1,CHL1,CHL1-1,NRT1,NRT1.1	nitrate transporter 1.1
Gorai.007G089300.1	10	2.04712	0	AT1G12140	FMO GS-OX5	flavin-monooxygenase glucosinolate S-oxygenase 5
Gorai.007G089300.1	15	2.40379	3.55e-05	AT1G12140	FMO GS-OX5	flavin-monooxygenase glucosinolate S-oxygenase 5
Gorai.007G089300.1	18	2.51788	0	AT1G12140	FMO GS-OX5	flavin-monooxygenase glucosinolate S-oxygenase 5
Gorai.007G089300.1	21	2.14498	0.000165328	AT1G12140	FMO GS-OX5	flavin-monooxygenase glucosinolate S-oxygenase 5
Gorai.008G216800.6	10	1.21496	3.84e-05	AT1G12240	ATBETAFRUCT4,VAC-INV	Glycosyl hydrolases family 32 protein
Gorai.008G216800.3	10	1.19417	0.000107162	AT1G12240	ATBETAFRUCT4,VAC-INV	Glycosyl hydrolases family 32 protein
Gorai.008G216800.5	10	1.19275	0.000107162	AT1G12240	ATBETAFRUCT4,VAC-INV	Glycosyl hydrolases family 32 protein
Gorai.008G216800.1	10	1.17943	0.00013038	AT1G12240	ATBETAFRUCT4,VAC-INV	Glycosyl hydrolases family 32 protein
Gorai.008G216800.2	10	1.19735	0.000197144	AT1G12240	ATBETAFRUCT4,VAC-INV	Glycosyl hydrolases family 32 protein
Gorai.008G216800.4	10	1.1808	0.000920387	AT1G12240	ATBETAFRUCT4,VAC-INV	Glycosyl hydrolases family 32 protein
Gorai.010G224500.1	10	1.59309	0	AT1G12280		LRR and NB-ARC domains-containing disease resistance protein
Gorai.010G224500.1	15	1.32683	0.000125666	AT1G12280		LRR and NB-ARC domains-containing disease resistance protein
Gorai.010G224500.1	18	1.68472	0	AT1G12280		LRR and NB-ARC domains-containing disease resistance protein
Gorai.010G224500.1	21	1.57861	0.000165328	AT1G12280		LRR and NB-ARC domains-containing disease resistance protein
Gorai.010G224500.1	28	1.84446	8.18e-05	AT1G12280		LRR and NB-ARC domains-containing disease resistance protein
Gorai.008G239400.1	10	1.21406	0	AT1G12310		Calcium-binding EF-hand family protein
Gorai.008G239800.1	10	2.3084	0	AT1G12330
Gorai.008G239800.2	10	2.36648	0	AT1G12330
Gorai.008G239800.1	15	2.04224	0	AT1G12330
Gorai.008G239800.2	15	2.05539	0	AT1G12330
Gorai.004G202800.1	18	2.2926	0.000651499	AT1G12330
Gorai.008G239800.1	18	1.3926	0.000150469	AT1G12330
Gorai.008G239800.2	18	1.42086	3.95e-05	AT1G12330
Gorai.008G239800.1	21	1.71525	0	AT1G12330
Gorai.008G239800.2	21	1.73203	0	AT1G12330
Gorai.002G220000.1	10	1.56676	3.84e-05	AT1G12350	ATCOAB,COAB	4-phospho-panto-thenoylcysteine synthetase
Gorai.002G220000.2	10	1.60031	8.52e-05	AT1G12350	ATCOAB,COAB	4-phospho-panto-thenoylcysteine synthetase
Gorai.002G220000.3	10	1.52784	8.52e-05	AT1G12350	ATCOAB,COAB	4-phospho-panto-thenoylcysteine synthetase
Gorai.002G220000.4	10	1.50101	0.000174945	AT1G12350	ATCOAB,COAB	4-phospho-panto-thenoylcysteine synthetase
Gorai.004G203000.2	10	1.64039	3.84e-05	AT1G12360	KEU	Sec1/munc18-like (SM) proteins superfamily
Gorai.004G203000.1	10	1.36978	0.000498116	AT1G12360	KEU	Sec1/munc18-like (SM) proteins superfamily
Gorai.004G203000.2	15	1.53937	7.89e-05	AT1G12360	KEU	Sec1/munc18-like (SM) proteins superfamily
Gorai.004G203000.3	15	1.56643	0.000120103	AT1G12360	KEU	Sec1/munc18-like (SM) proteins superfamily
Gorai.004G203000.1	18	1.24199	0.000998922	AT1G12360	KEU	Sec1/munc18-like (SM) proteins superfamily
Gorai.004G203000.1	21	1.32959	3.65e-05	AT1G12360	KEU	Sec1/munc18-like (SM) proteins superfamily
Gorai.004G203000.2	21	1.46972	6.57e-05	AT1G12360	KEU	Sec1/munc18-like (SM) proteins superfamily
Gorai.004G203000.1	28	1.95625	0	AT1G12360	KEU	Sec1/munc18-like (SM) proteins superfamily
Gorai.004G203000.2	28	1.89102	8.18e-05	AT1G12360	KEU	Sec1/munc18-like (SM) proteins superfamily
Gorai.004G203000.3	28	1.79089	8.18e-05	AT1G12360	KEU	Sec1/munc18-like (SM) proteins superfamily
Gorai.004G203400.1	10	1.35498	0.00044766	AT1G12390		Cornichon family protein
Gorai.008G240400.1	10	1.17432	0.000566123	AT1G12390		Cornichon family protein
Gorai.004G203400.1	15	1.4976	3.55e-05	AT1G12390		Cornichon family protein
Gorai.004G203400.2	15	1.54905	0	AT1G12390		Cornichon family protein
Gorai.008G240400.1	15	1.25967	0.000129681	AT1G12390		Cornichon family protein
Gorai.004G203400.1	18	1.52718	0.000115533	AT1G12390		Cornichon family protein
Gorai.004G203400.2	18	1.36509	0.000298147	AT1G12390		Cornichon family protein
Gorai.004G203400.1	21	1.5257	0.000260175	AT1G12390		Cornichon family protein
Gorai.004G203400.2	21	1.4104	0.000165328	AT1G12390		Cornichon family protein
Gorai.008G240400.1	21	1.22358	0.000165328	AT1G12390		Cornichon family protein
Gorai.008G240500.1	15	1.23875	0	AT1G12400		Nucleotide excision repair, TFIIH, subunit TTDA
Gorai.008G240500.2	15	1.2026	0	AT1G12400		Nucleotide excision repair, TFIIH, subunit TTDA
Gorai.004G203900.1	10	3.54286	0	AT1G12420	ACR8	ACT domain repeat 8
Gorai.006G211600.1	10	1.23233	0.000920387	AT1G12420	ACR8	ACT domain repeat 8
Gorai.003G167200.1	15	2.8139	0	AT1G12420	ACR8	ACT domain repeat 8
Gorai.003G167200.2	15	2.80611	0	AT1G12420	ACR8	ACT domain repeat 8
Gorai.003G167200.3	15	2.82032	0	AT1G12420	ACR8	ACT domain repeat 8
Gorai.003G167200.1	18	1.81249	0	AT1G12420	ACR8	ACT domain repeat 8
Gorai.003G167200.2	18	1.7877	0	AT1G12420	ACR8	ACT domain repeat 8
Gorai.003G167200.3	18	1.82686	0	AT1G12420	ACR8	ACT domain repeat 8
Gorai.003G167200.1	21	2.13731	0	AT1G12420	ACR8	ACT domain repeat 8
Gorai.003G167200.2	21	2.11089	0	AT1G12420	ACR8	ACT domain repeat 8
Gorai.003G167200.3	21	2.08961	0	AT1G12420	ACR8	ACT domain repeat 8
Gorai.003G167200.1	28	1.76722	0	AT1G12420	ACR8	ACT domain repeat 8
Gorai.003G167200.2	28	1.85076	0	AT1G12420	ACR8	ACT domain repeat 8
Gorai.003G167200.3	28	1.81648	0	AT1G12420	ACR8	ACT domain repeat 8
Gorai.006G211400.1	10	2.08467	0	AT1G12430	ARK3,PAK	armadillo repeat kinesin 3
Gorai.008G240800.2	10	3.19349	0	AT1G12430	ARK3,PAK	armadillo repeat kinesin 3
Gorai.008G240800.3	10	2.98036	0	AT1G12430	ARK3,PAK	armadillo repeat kinesin 3
Gorai.008G240800.4	10	2.96585	0	AT1G12430	ARK3,PAK	armadillo repeat kinesin 3
Gorai.006G211400.2	10	1.94944	8.52e-05	AT1G12430	ARK3,PAK	armadillo repeat kinesin 3
Gorai.008G240800.1	10	2.99581	8.52e-05	AT1G12430	ARK3,PAK	armadillo repeat kinesin 3
Gorai.008G240800.1	15	2.79724	0	AT1G12430	ARK3,PAK	armadillo repeat kinesin 3
Gorai.008G240800.2	15	2.70952	3.55e-05	AT1G12430	ARK3,PAK	armadillo repeat kinesin 3
Gorai.008G240800.3	15	2.85345	0	AT1G12430	ARK3,PAK	armadillo repeat kinesin 3
Gorai.008G240800.4	15	2.76393	3.55e-05	AT1G12430	ARK3,PAK	armadillo repeat kinesin 3
Gorai.008G240800.1	18	2.25652	3.95e-05	AT1G12430	ARK3,PAK	armadillo repeat kinesin 3
Gorai.008G240800.2	18	2.23119	3.95e-05	AT1G12430	ARK3,PAK	armadillo repeat kinesin 3
Gorai.008G240800.3	18	2.20111	3.95e-05	AT1G12430	ARK3,PAK	armadillo repeat kinesin 3
Gorai.008G240800.4	18	2.11733	0.000150469	AT1G12430	ARK3,PAK	armadillo repeat kinesin 3
Gorai.008G240800.1	21	2.44586	0.000187235	AT1G12430	ARK3,PAK	armadillo repeat kinesin 3
Gorai.008G240800.2	21	2.33144	0.000145381	AT1G12430	ARK3,PAK	armadillo repeat kinesin 3
Gorai.008G240800.3	21	2.47355	0.000187235	AT1G12430	ARK3,PAK	armadillo repeat kinesin 3
Gorai.008G240800.4	21	2.257	0.000330491	AT1G12430	ARK3,PAK	armadillo repeat kinesin 3
Gorai.008G240800.1	28	4.22853	0	AT1G12430	ARK3,PAK	armadillo repeat kinesin 3
Gorai.008G240800.2	28	4.42109	0	AT1G12430	ARK3,PAK	armadillo repeat kinesin 3
Gorai.008G240800.3	28	4.37482	0	AT1G12430	ARK3,PAK	armadillo repeat kinesin 3
Gorai.008G240800.4	28	4.30971	0	AT1G12430	ARK3,PAK	armadillo repeat kinesin 3
Gorai.003G167800.1	15	1.19035	0.000234264	AT1G12440		A20/AN1-like zinc finger family protein
Gorai.003G164800.1	28	1.22925	0.000447101	AT1G12450		SNARE associated Golgi protein family
Gorai.004G204000.1	28	1.58225	0.000614848	AT1G12450		SNARE associated Golgi protein family
Gorai.004G204000.3	28	1.60042	0.000770636	AT1G12450		SNARE associated Golgi protein family
Gorai.004G204000.4	28	1.67063	0.000447101	AT1G12450		SNARE associated Golgi protein family
Gorai.004G204500.1	10	1.69785	0	AT1G12500		Nucleotide-sugar transporter family protein
Gorai.008G241700.1	10	1.17911	0.00013038	AT1G12500		Nucleotide-sugar transporter family protein
Gorai.008G241700.2	10	1.18611	0.000174945	AT1G12500		Nucleotide-sugar transporter family protein
Gorai.004G204500.1	15	1.81793	0	AT1G12500		Nucleotide-sugar transporter family protein
Gorai.004G204500.1	18	1.4949	8.94e-05	AT1G12500		Nucleotide-sugar transporter family protein
Gorai.004G204500.1	21	1.74911	3.65e-05	AT1G12500		Nucleotide-sugar transporter family protein
Gorai.004G204500.1	28	1.36495	0	AT1G12500		Nucleotide-sugar transporter family protein
Gorai.011G180200.1	10	2.58711	0	AT1G12530
Gorai.011G180200.1	15	2.02027	8.74e-05	AT1G12530
Gorai.011G180200.1	18	1.71452	0	AT1G12530
Gorai.011G180200.1	21	1.90376	0	AT1G12530
Gorai.003G164400.1	10	1.43344	0	AT1G12550		D-isomer specific 2-hydroxyacid dehydrogenase family protein
Gorai.003G164400.1	15	1.3138	0	AT1G12550		D-isomer specific 2-hydroxyacid dehydrogenase family protein
Gorai.003G164400.1	18	1.18514	3.95e-05	AT1G12550		D-isomer specific 2-hydroxyacid dehydrogenase family protein
Gorai.003G164400.1	21	1.23805	0.000888414	AT1G12550		D-isomer specific 2-hydroxyacid dehydrogenase family protein
Gorai.004G207200.1	28	1.51373	0.000563041	AT1G12570		Glucose-methanol-choline (GMC) oxidoreductase family protein
Gorai.004G207200.4	28	1.40135	0.000524856	AT1G12570		Glucose-methanol-choline (GMC) oxidoreductase family protein
Gorai.004G207200.6	28	1.38794	0.000979121	AT1G12570		Glucose-methanol-choline (GMC) oxidoreductase family protein
Gorai.004G207200.8	28	1.41677	0.000770636	AT1G12570		Glucose-methanol-choline (GMC) oxidoreductase family protein
Gorai.010G246400.1	10	1.16575	0.000239369	AT1G12640		MBOAT (membrane bound O-acyl transferase) family protein
Gorai.005G120200.2	10	1.13245	0.000463314	AT1G12640		MBOAT (membrane bound O-acyl transferase) family protein
Gorai.005G120200.1	15	1.31593	0	AT1G12640		MBOAT (membrane bound O-acyl transferase) family protein
Gorai.005G120200.2	15	1.32585	0	AT1G12640		MBOAT (membrane bound O-acyl transferase) family protein
Gorai.005G120200.1	18	1.16428	0.000412426	AT1G12640		MBOAT (membrane bound O-acyl transferase) family protein
Gorai.005G120200.2	18	1.15319	0.0004824	AT1G12640		MBOAT (membrane bound O-acyl transferase) family protein
Gorai.005G120200.1	21	1.19076	0.000119874	AT1G12640		MBOAT (membrane bound O-acyl transferase) family protein
Gorai.005G120200.2	21	1.20489	0	AT1G12640		MBOAT (membrane bound O-acyl transferase) family protein
Gorai.007G022300.1	10	4.89146	0	AT1G12650
Gorai.007G022300.2	10	5.22055	0	AT1G12650
Gorai.007G022300.3	10	5.05649	0	AT1G12650
Gorai.007G022300.4	10	4.9259	0	AT1G12650
Gorai.007G022300.1	15	8.23319	0	AT1G12650
Gorai.007G022300.2	15	7.47418	0	AT1G12650
Gorai.007G022300.3	15	7.47192	0	AT1G12650
Gorai.007G022300.4	15	7.08329	0	AT1G12650
Gorai.007G022300.1	18	6.32897	0	AT1G12650
Gorai.007G022300.2	18	6.02021	0	AT1G12650
Gorai.007G022300.3	18	6.28857	0	AT1G12650
Gorai.007G022300.4	18	6.10159	0	AT1G12650
Gorai.007G022300.1	21	6.3039	0	AT1G12650
Gorai.007G022300.2	21	7.19045	0	AT1G12650
Gorai.007G022300.3	21	5.91784	0	AT1G12650
Gorai.007G022300.4	21	6.19618	0	AT1G12650
Gorai.007G022300.1	28	3.10182	0	AT1G12650
Gorai.011G145000.1	18	1.30254	0.000873372	AT1G12700		ATP binding;nucleic acid binding;helicases
Gorai.011G145000.1	28	1.56225	0.000669845	AT1G12700		ATP binding;nucleic acid binding;helicases
Gorai.011G146600.1	28	2.87702	0	AT1G12700		ATP binding;nucleic acid binding;helicases
Gorai.004G208300.1	15	1.47298	0.000736049	AT1G12710	AtPP2-A12,PP2-A12	phloem protein 2-A12
Gorai.004G208300.1	18	1.41027	0.000998922	AT1G12710	AtPP2-A12,PP2-A12	phloem protein 2-A12
Gorai.002G062200.1	15	8.69216	0	AT1G12740	CYP87A2	cytochrome P450, family 87, subfamily A, polypeptide 2
Gorai.002G062200.1	18	6.65181	0	AT1G12740	CYP87A2	cytochrome P450, family 87, subfamily A, polypeptide 2
Gorai.002G062200.1	21	7.3089	0	AT1G12740	CYP87A2	cytochrome P450, family 87, subfamily A, polypeptide 2
Gorai.002G062200.1	28	20.349	0	AT1G12740	CYP87A2	cytochrome P450, family 87, subfamily A, polypeptide 2
Gorai.008G244600.2	10	3.34185	3.84e-05	AT1G12780	ATUGE1,UGE1	UDP-D-glucose/UDP-D-galactose 4-epimerase 1
Gorai.008G244600.1	10	2.26339	8.52e-05	AT1G12780	ATUGE1,UGE1	UDP-D-glucose/UDP-D-galactose 4-epimerase 1
Gorai.008G244600.1	15	2.86311	0	AT1G12780	ATUGE1,UGE1	UDP-D-glucose/UDP-D-galactose 4-epimerase 1
Gorai.008G244600.2	15	4.5029	0	AT1G12780	ATUGE1,UGE1	UDP-D-glucose/UDP-D-galactose 4-epimerase 1
Gorai.008G244600.1	18	2.5954	0	AT1G12780	ATUGE1,UGE1	UDP-D-glucose/UDP-D-galactose 4-epimerase 1
Gorai.008G244600.2	18	4.46348	0	AT1G12780	ATUGE1,UGE1	UDP-D-glucose/UDP-D-galactose 4-epimerase 1
Gorai.008G244600.1	21	3.14194	0	AT1G12780	ATUGE1,UGE1	UDP-D-glucose/UDP-D-galactose 4-epimerase 1
Gorai.008G244600.2	21	4.43609	0	AT1G12780	ATUGE1,UGE1	UDP-D-glucose/UDP-D-galactose 4-epimerase 1
Gorai.007G072400.2	18	1.36732	0.000412426	AT1G12820	AFB3	auxin signaling F-box 3
Gorai.012G082900.7	10	1.23217	0	AT1G12840	ATVHA-C,DET3	vacuolar ATP synthase subunit C (VATC) / V-ATPase C subunit / vacuolar proton pump C subunit (DET3)
Gorai.007G072500.3	10	1.27997	8.52e-05	AT1G12840	ATVHA-C,DET3	vacuolar ATP synthase subunit C (VATC) / V-ATPase C subunit / vacuolar proton pump C subunit (DET3)
Gorai.007G072500.5	10	1.23125	8.52e-05	AT1G12840	ATVHA-C,DET3	vacuolar ATP synthase subunit C (VATC) / V-ATPase C subunit / vacuolar proton pump C subunit (DET3)
Gorai.007G072500.2	10	1.20077	0.000107162	AT1G12840	ATVHA-C,DET3	vacuolar ATP synthase subunit C (VATC) / V-ATPase C subunit / vacuolar proton pump C subunit (DET3)
Gorai.012G082900.7	28	1.21187	0.000290699	AT1G12840	ATVHA-C,DET3	vacuolar ATP synthase subunit C (VATC) / V-ATPase C subunit / vacuolar proton pump C subunit (DET3)
Gorai.006G058000.1	10	10.2419	0	AT1G12860	ICE2,SCRM2	basic helix-loop-helix (bHLH) DNA-binding superfamily protein
Gorai.006G058000.2	10	16.1846	0	AT1G12860	ICE2,SCRM2	basic helix-loop-helix (bHLH) DNA-binding superfamily protein
Gorai.008G083100.1	10	10.3119	0	AT1G12860	ICE2,SCRM2	basic helix-loop-helix (bHLH) DNA-binding superfamily protein
Gorai.008G083100.2	10	17.9597	0	AT1G12860	ICE2,SCRM2	basic helix-loop-helix (bHLH) DNA-binding superfamily protein
Gorai.006G058000.1	15	9.51028	0	AT1G12860	ICE2,SCRM2	basic helix-loop-helix (bHLH) DNA-binding superfamily protein
Gorai.006G058000.2	15	15.3522	0	AT1G12860	ICE2,SCRM2	basic helix-loop-helix (bHLH) DNA-binding superfamily protein
Gorai.008G083100.1	15	11.0647	0	AT1G12860	ICE2,SCRM2	basic helix-loop-helix (bHLH) DNA-binding superfamily protein
Gorai.008G083100.2	15	16.5664	0	AT1G12860	ICE2,SCRM2	basic helix-loop-helix (bHLH) DNA-binding superfamily protein
Gorai.006G058000.1	18	9.95716	0	AT1G12860	ICE2,SCRM2	basic helix-loop-helix (bHLH) DNA-binding superfamily protein
Gorai.006G058000.2	18	16.1692	0	AT1G12860	ICE2,SCRM2	basic helix-loop-helix (bHLH) DNA-binding superfamily protein
Gorai.008G083100.1	18	10.3214	0	AT1G12860	ICE2,SCRM2	basic helix-loop-helix (bHLH) DNA-binding superfamily protein
Gorai.008G083100.2	18	20.1885	0	AT1G12860	ICE2,SCRM2	basic helix-loop-helix (bHLH) DNA-binding superfamily protein
Gorai.006G058000.1	21	6.23734	0	AT1G12860	ICE2,SCRM2	basic helix-loop-helix (bHLH) DNA-binding superfamily protein
Gorai.006G058000.2	21	11.2768	0	AT1G12860	ICE2,SCRM2	basic helix-loop-helix (bHLH) DNA-binding superfamily protein
Gorai.008G083100.1	21	9.51825	0	AT1G12860	ICE2,SCRM2	basic helix-loop-helix (bHLH) DNA-binding superfamily protein
Gorai.008G083100.2	21	12.7747	0	AT1G12860	ICE2,SCRM2	basic helix-loop-helix (bHLH) DNA-binding superfamily protein
Gorai.006G058000.1	28	6.79141	0	AT1G12860	ICE2,SCRM2	basic helix-loop-helix (bHLH) DNA-binding superfamily protein
Gorai.006G058000.2	28	11.3811	0	AT1G12860	ICE2,SCRM2	basic helix-loop-helix (bHLH) DNA-binding superfamily protein
Gorai.008G083100.1	28	8.44656	0	AT1G12860	ICE2,SCRM2	basic helix-loop-helix (bHLH) DNA-binding superfamily protein
Gorai.008G083100.2	28	14.2945	0	AT1G12860	ICE2,SCRM2	basic helix-loop-helix (bHLH) DNA-binding superfamily protein
Gorai.009G399800.1	10	1.41276	0	AT1G12910	ATAN11,LWD1	Transducin/WD40 repeat-like superfamily protein
Gorai.009G399800.2	10	1.42816	0	AT1G12910	ATAN11,LWD1	Transducin/WD40 repeat-like superfamily protein
Gorai.005G129400.1	15	1.61152	7.89e-05	AT1G12910	ATAN11,LWD1	Transducin/WD40 repeat-like superfamily protein
Gorai.009G399800.1	15	1.85189	0.000171607	AT1G12910	ATAN11,LWD1	Transducin/WD40 repeat-like superfamily protein
Gorai.009G399800.2	15	1.85533	0.00045545	AT1G12910	ATAN11,LWD1	Transducin/WD40 repeat-like superfamily protein
Gorai.005G129400.1	18	1.51165	0.000126036	AT1G12910	ATAN11,LWD1	Transducin/WD40 repeat-like superfamily protein
Gorai.009G399800.1	18	3.4666	0.000314702	AT1G12910	ATAN11,LWD1	Transducin/WD40 repeat-like superfamily protein
Gorai.009G399800.2	18	3.82058	0.000412426	AT1G12910	ATAN11,LWD1	Transducin/WD40 repeat-like superfamily protein
Gorai.005G129400.1	21	1.55907	0.000330491	AT1G12910	ATAN11,LWD1	Transducin/WD40 repeat-like superfamily protein
Gorai.005G178200.2	10	1.31069	8.52e-05	AT1G12970	PIRL3	plant intracellular ras group-related LRR 3
Gorai.005G178200.1	10	1.28609	0.000321664	AT1G12970	PIRL3	plant intracellular ras group-related LRR 3
Gorai.005G178200.1	15	1.3106	8.74e-05	AT1G12970	PIRL3	plant intracellular ras group-related LRR 3
Gorai.005G178200.2	15	1.32407	7.89e-05	AT1G12970	PIRL3	plant intracellular ras group-related LRR 3
Gorai.005G178200.1	18	1.37084	0.000740009	AT1G12970	PIRL3	plant intracellular ras group-related LRR 3
Gorai.005G178200.2	18	1.44306	0.000268935	AT1G12970	PIRL3	plant intracellular ras group-related LRR 3
Gorai.005G178200.1	28	1.51209	0.000152088	AT1G12970	PIRL3	plant intracellular ras group-related LRR 3
Gorai.005G178200.2	28	1.49395	0	AT1G12970	PIRL3	plant intracellular ras group-related LRR 3
Gorai.008G161200.1	10	1.57542	8.52e-05	AT1G12990		beta-1,4-N-acetylglucosaminyltransferase family protein
Gorai.008G161200.2	10	1.49487	8.52e-05	AT1G12990		beta-1,4-N-acetylglucosaminyltransferase family protein
Gorai.008G161200.1	15	1.49639	3.55e-05	AT1G12990		beta-1,4-N-acetylglucosaminyltransferase family protein
Gorai.008G161200.2	15	1.38038	8.74e-05	AT1G12990		beta-1,4-N-acetylglucosaminyltransferase family protein
Gorai.008G161200.1	18	1.41615	0.000412426	AT1G12990		beta-1,4-N-acetylglucosaminyltransferase family protein
Gorai.012G173600.1	10	1.78213	0	AT1G13130		Cellulase (glycosyl hydrolase family 5) protein
Gorai.012G173600.1	15	1.72013	2.26e-05	AT1G13130		Cellulase (glycosyl hydrolase family 5) protein
Gorai.012G173600.1	18	1.43619	0.00076569	AT1G13130		Cellulase (glycosyl hydrolase family 5) protein
Gorai.012G173600.1	28	2.36915	0	AT1G13130		Cellulase (glycosyl hydrolase family 5) protein
Gorai.005G174900.2	10	1.34644	0	AT1G13170	ORP1D	OSBP(oxysterol binding protein)-related protein 1D
Gorai.005G174900.3	10	1.3537	0	AT1G13170	ORP1D	OSBP(oxysterol binding protein)-related protein 1D
Gorai.005G174900.4	10	1.3711	0	AT1G13170	ORP1D	OSBP(oxysterol binding protein)-related protein 1D
Gorai.005G174900.1	10	1.31842	8.52e-05	AT1G13170	ORP1D	OSBP(oxysterol binding protein)-related protein 1D
Gorai.012G174000.1	15	1.44533	0.000580797	AT1G13195		RING/U-box superfamily protein
Gorai.012G174000.1	18	1.59143	0.00035514	AT1G13195		RING/U-box superfamily protein
Gorai.012G174000.1	21	1.50253	0.000145381	AT1G13195		RING/U-box superfamily protein
Gorai.012G174000.1	28	1.99846	0.000152088	AT1G13195		RING/U-box superfamily protein
Gorai.008G187500.3	28	1.41051	0.000979121	AT1G13220	LINC2	nuclear matrix constituent protein-related
Gorai.004G046100.1	10	1.75702	0	AT1G13280	AOC4	allene oxide cyclase 4
Gorai.004G046300.1	10	1.72514	0	AT1G13280	AOC4	allene oxide cyclase 4
Gorai.004G046100.1	15	1.76236	7.89e-05	AT1G13280	AOC4	allene oxide cyclase 4
Gorai.004G046100.1	18	2.41152	7.5e-05	AT1G13280	AOC4	allene oxide cyclase 4
Gorai.004G046100.1	21	2.13334	0.000417108	AT1G13280	AOC4	allene oxide cyclase 4
Gorai.004G046100.1	28	2.11596	0.000486902	AT1G13280	AOC4	allene oxide cyclase 4
Gorai.008G185300.1	10	1.17626	0.000197144	AT1G13310		Endosomal targeting BRO1-like domain-containing protein
Gorai.008G185300.1	15	1.22269	7.89e-05	AT1G13310		Endosomal targeting BRO1-like domain-containing protein
Gorai.008G185300.2	15	1.185	0.000120103	AT1G13310		Endosomal targeting BRO1-like domain-containing protein
Gorai.005G138400.1	15	1.6471	0	AT1G13340		Regulator of Vps4 activity in the MVB pathway protein
Gorai.005G138400.2	15	1.60928	0	AT1G13340		Regulator of Vps4 activity in the MVB pathway protein
Gorai.005G138400.3	15	1.5955	0	AT1G13340		Regulator of Vps4 activity in the MVB pathway protein
Gorai.007G233300.1	15	2.67469	7.89e-05	AT1G13340		Regulator of Vps4 activity in the MVB pathway protein
Gorai.005G138400.1	18	1.63703	3.95e-05	AT1G13340		Regulator of Vps4 activity in the MVB pathway protein
Gorai.005G138400.2	18	1.74563	0	AT1G13340		Regulator of Vps4 activity in the MVB pathway protein
Gorai.005G138400.3	18	1.71141	3.95e-05	AT1G13340		Regulator of Vps4 activity in the MVB pathway protein
Gorai.007G233300.1	18	2.62177	0	AT1G13340		Regulator of Vps4 activity in the MVB pathway protein
Gorai.013G081600.1	18	1.58266	0	AT1G13340		Regulator of Vps4 activity in the MVB pathway protein
Gorai.013G081600.2	18	1.58584	0	AT1G13340		Regulator of Vps4 activity in the MVB pathway protein
Gorai.005G138400.1	21	1.48868	0.000119874	AT1G13340		Regulator of Vps4 activity in the MVB pathway protein
Gorai.005G138400.2	21	1.5026	6.57e-05	AT1G13340		Regulator of Vps4 activity in the MVB pathway protein
Gorai.005G138400.3	21	1.46042	0.000165328	AT1G13340		Regulator of Vps4 activity in the MVB pathway protein
Gorai.007G233300.1	21	2.00178	0.000165328	AT1G13340		Regulator of Vps4 activity in the MVB pathway protein
Gorai.007G233300.1	28	2.42018	0.000121349	AT1G13340		Regulator of Vps4 activity in the MVB pathway protein
Gorai.008G183700.1	15	2.30046	0	AT1G13360
Gorai.008G183700.1	21	2.24869	0.000145381	AT1G13360
Gorai.005G190500.2	10	1.36298	3.84e-05	AT1G13380		Protein of unknown function (DUF1218)
Gorai.005G190500.1	10	1.30544	8.52e-05	AT1G13380		Protein of unknown function (DUF1218)
Gorai.005G190500.3	10	1.3759	8.52e-05	AT1G13380		Protein of unknown function (DUF1218)
Gorai.005G190500.4	10	1.26837	8.52e-05	AT1G13380		Protein of unknown function (DUF1218)
Gorai.005G190500.2	28	2.21638	0.000218604	AT1G13380		Protein of unknown function (DUF1218)
Gorai.005G190500.3	28	2.73629	0.000152088	AT1G13380		Protein of unknown function (DUF1218)
Gorai.005G190500.4	28	2.17704	0.000218604	AT1G13380		Protein of unknown function (DUF1218)
Gorai.006G038900.3	28	1.13372	0.000871709	AT1G13440	GAPC-2,GAPC2	glyceraldehyde-3-phosphate dehydrogenase C2
Gorai.005G154400.1	10	2.62336	8.52e-05	AT1G13560	AAPT1,ATAAPT1	aminoalcoholphosphotransferase 1
Gorai.005G154400.1	15	2.10724	8.74e-05	AT1G13560	AAPT1,ATAAPT1	aminoalcoholphosphotransferase 1
Gorai.001G066100.1	10	1.59762	0	AT1G13580	LAG13	LAG1 longevity assurance homolog 3
Gorai.001G066100.2	10	1.6818	0	AT1G13580	LAG13	LAG1 longevity assurance homolog 3
Gorai.001G066100.1	15	1.16059	0.000803465	AT1G13580	LAG13	LAG1 longevity assurance homolog 3
Gorai.001G066100.2	15	1.28894	7.89e-05	AT1G13580	LAG13	LAG1 longevity assurance homolog 3
Gorai.008G174900.1	28	88.3554	0.000185969	AT1G13635		DNA glycosylase superfamily protein
Gorai.008G174900.2	28	51.1106	8.18e-05	AT1G13635		DNA glycosylase superfamily protein
Gorai.005G146400.3	10	1.46625	0	AT1G13700	PGL1	6-phosphogluconolactonase 1
Gorai.005G146400.2	10	1.42268	8.52e-05	AT1G13700	PGL1	6-phosphogluconolactonase 1
Gorai.005G146400.7	10	1.36186	0.00013038	AT1G13700	PGL1	6-phosphogluconolactonase 1
Gorai.005G146400.1	10	1.31254	0.000174945	AT1G13700	PGL1	6-phosphogluconolactonase 1
Gorai.005G146400.5	10	1.48862	0.000174945	AT1G13700	PGL1	6-phosphogluconolactonase 1
Gorai.005G146400.6	10	1.30677	0.000617774	AT1G13700	PGL1	6-phosphogluconolactonase 1
Gorai.013G095200.3	18	1.37642	0.000602133	AT1G13700	PGL1	6-phosphogluconolactonase 1
Gorai.013G095200.1	28	1.32467	0.000208839	AT1G13700	PGL1	6-phosphogluconolactonase 1
Gorai.013G095200.2	28	1.42465	8.18e-05	AT1G13700	PGL1	6-phosphogluconolactonase 1
Gorai.013G095200.3	28	1.5391	4.55e-05	AT1G13700	PGL1	6-phosphogluconolactonase 1
Gorai.013G184900.1	10	2.1545	8.52e-05	AT1G13810		Restriction endonuclease, type II-like superfamily protein
Gorai.013G184900.1	21	3.73906	0	AT1G13810		Restriction endonuclease, type II-like superfamily protein
Gorai.013G093300.1	15	1.34781	3.55e-05	AT1G13860	QUL1	QUASIMODO2 LIKE 1
Gorai.013G093300.1	18	1.39041	3.95e-05	AT1G13860	QUL1	QUASIMODO2 LIKE 1
Gorai.013G093300.1	21	1.35348	0.000145381	AT1G13860	QUL1	QUASIMODO2 LIKE 1
Gorai.003G098700.1	10	1.61907	0	AT1G13950	ATELF5A-1,EIF-5A,EIF5A,ELF5A-1	eukaryotic elongation factor 5A-1
Gorai.003G098700.2	10	1.41945	0	AT1G13950	ATELF5A-1,EIF-5A,EIF5A,ELF5A-1	eukaryotic elongation factor 5A-1
Gorai.003G098700.3	10	1.47198	0	AT1G13950	ATELF5A-1,EIF-5A,EIF5A,ELF5A-1	eukaryotic elongation factor 5A-1
Gorai.005G143800.2	10	2.22574	8.52e-05	AT1G13950	ATELF5A-1,EIF-5A,EIF5A,ELF5A-1	eukaryotic elongation factor 5A-1
Gorai.003G098700.1	15	1.77693	0	AT1G13950	ATELF5A-1,EIF-5A,EIF5A,ELF5A-1	eukaryotic elongation factor 5A-1
Gorai.003G098700.2	15	1.7617	0	AT1G13950	ATELF5A-1,EIF-5A,EIF5A,ELF5A-1	eukaryotic elongation factor 5A-1
Gorai.003G098700.3	15	1.69072	0	AT1G13950	ATELF5A-1,EIF-5A,EIF5A,ELF5A-1	eukaryotic elongation factor 5A-1
Gorai.005G143800.2	15	1.70934	0.000171607	AT1G13950	ATELF5A-1,EIF-5A,EIF5A,ELF5A-1	eukaryotic elongation factor 5A-1
Gorai.003G098700.1	18	1.46739	0	AT1G13950	ATELF5A-1,EIF-5A,EIF5A,ELF5A-1	eukaryotic elongation factor 5A-1
Gorai.003G098700.2	18	1.41083	0	AT1G13950	ATELF5A-1,EIF-5A,EIF5A,ELF5A-1	eukaryotic elongation factor 5A-1
Gorai.003G098700.3	18	1.43845	0	AT1G13950	ATELF5A-1,EIF-5A,EIF5A,ELF5A-1	eukaryotic elongation factor 5A-1
Gorai.005G143800.2	18	1.52793	0.000322059	AT1G13950	ATELF5A-1,EIF-5A,EIF5A,ELF5A-1	eukaryotic elongation factor 5A-1
Gorai.005G143800.3	18	1.6716	0.000137535	AT1G13950	ATELF5A-1,EIF-5A,EIF5A,ELF5A-1	eukaryotic elongation factor 5A-1
Gorai.003G098700.1	21	1.48889	0	AT1G13950	ATELF5A-1,EIF-5A,EIF5A,ELF5A-1	eukaryotic elongation factor 5A-1
Gorai.003G098700.2	21	1.4404	3.65e-05	AT1G13950	ATELF5A-1,EIF-5A,EIF5A,ELF5A-1	eukaryotic elongation factor 5A-1
Gorai.003G098700.3	21	1.45843	0	AT1G13950	ATELF5A-1,EIF-5A,EIF5A,ELF5A-1	eukaryotic elongation factor 5A-1
Gorai.005G143800.2	21	1.77554	0.000260175	AT1G13950	ATELF5A-1,EIF-5A,EIF5A,ELF5A-1	eukaryotic elongation factor 5A-1
Gorai.012G051500.3	15	1.27151	0.000631752	AT1G13960	WRKY4	WRKY DNA-binding protein 4
Gorai.006G013300.1	18	1.69732	7.5e-05	AT1G13960	WRKY4	WRKY DNA-binding protein 4
Gorai.006G013300.2	18	1.81346	0.000126036	AT1G13960	WRKY4	WRKY DNA-binding protein 4
Gorai.012G051500.3	18	1.53569	0.0004824	AT1G13960	WRKY4	WRKY DNA-binding protein 4
Gorai.012G051500.3	21	1.49579	0.000650372	AT1G13960	WRKY4	WRKY DNA-binding protein 4
Gorai.006G013300.1	28	1.93119	0	AT1G13960	WRKY4	WRKY DNA-binding protein 4
[truncated: 34,662 more rows]
