# Supplementary material for: Metabolomic and transcriptomic insights into how cotton fiber transitions to secondary wall synthesis, represses lignification, and prolongs elongation
Source: BMC Genomics. 2015 Jun 27;16(1):477. doi: 10.1186/s12864-015-1708-9 (PMC4482290; doi:10.1186/s12864-015-1708-9)
Supplement: Additional file 14: — Cross-genotype GO Biological Processes enrichment. Gene Ontology biological processes overrepresented in transcripts differentially expressed between Gb and Gh fiber. [file 12864_2015_1708_MOESM14_ESM.xlsx]

## Sheet: GB vs GH Species DE 2-tailed OR
GO-ID	GO TERM	FALSE DISCOVERY RATE	P-VALUE	NUMBER OF SEQUENCES IN GB ASSOCIATED WITH GO	NUMBER OF SEQUENCES IN GH ASSOCIATED WITH GO	NUMBER OF SEQUENCES IN GB NOT ASSOCIATED WITH GO	NUMBER OF SEQUENCES IN GH NOT ASSOCIATED WITH GO	OVER OR UNDER REPRESENTED IN GB VS GH	REFERENCE ID OF GB SEQUENCES ASSOCIATED WITH GO	REFERENCE ID OF GH SEQUENCES ASSOCIATED WITH GO
GO:0042254	ribosome biogenesis	1.15e-09	2.01e-12	145	60	2826	3335	over	Gorai.001G197800.1, Gorai.006G006500.2, Gorai.006G028600.1, Gorai.002G102200.1, Gorai.009G029900.2, Gorai.007G368500.3, Gorai.007G368500.2, Gorai.007G368500.1, Gorai.009G304100.1, Gorai.004G277400.2, Gorai.006G153600.2, Gorai.004G277400.1, Gorai.006G153600.1, Gorai.001G161900.1, Gorai.006G153300.1, Gorai.004G117600.2, Gorai.004G117600.1, Gorai.012G148100.1, Gorai.011G042800.3, Gorai.011G042800.2,…	Gorai.004G006900.1, Gorai.001G123200.2, Gorai.001G123200.1, Gorai.013G068300.9, Gorai.013G068300.7, Gorai.013G068300.5, Gorai.013G068300.4, Gorai.013G068300.3, Gorai.013G068300.2, Gorai.013G068300.1, Gorai.012G116000.3, Gorai.002G195100.2, Gorai.005G207700.1, Gorai.002G195100.1, Gorai.004G093400.1, Gorai.004G291600.1, Gorai.002G110800.2, Gorai.002G110800.1, Gorai.003G163500.1, Gorai.004G059300.2,…
GO:0042026	protein refolding	3.28e-05	4.99e-07	19	0	2952	3395	over	Gorai.011G224500.9, Gorai.011G224500.7, Gorai.011G224500.6, Gorai.011G224500.5, Gorai.011G224500.4, Gorai.011G224500.3, Gorai.011G224500.2, Gorai.011G224500.1, Gorai.006G219100.3, Gorai.006G219100.2, Gorai.006G219100.1, Gorai.011G224500.10, Gorai.007G151700.3, Gorai.007G151700.1, Gorai.006G219200.2, Gorai.006G219200.1, Gorai.009G141700.3, Gorai.009G141700.2, Gorai.009G141700.1
GO:0010143	cutin biosynthetic process	0.000211	4.55e-06	22	2	2949	3393	over	Gorai.012G112800.1, Gorai.001G145200.9, Gorai.001G145200.8, Gorai.001G145200.7, Gorai.001G145200.6, Gorai.001G145200.5, Gorai.001G145200.4, Gorai.001G145200.3, Gorai.001G145200.2, Gorai.001G145200.1, Gorai.012G081600.7, Gorai.012G081600.6, Gorai.012G081600.5, Gorai.012G081600.4, Gorai.012G081600.3, Gorai.012G081600.2, Gorai.012G081600.1, Gorai.006G181200.1, Gorai.012G081500.3, Gorai.012G081500.2,…	Gorai.010G191300.1, Gorai.011G229800.1
GO:0006730	one-carbon metabolic process	0.00201	6.73e-05	18	2	2953	3393	over	Gorai.006G162700.3, Gorai.006G162700.2, Gorai.006G162700.1, Gorai.005G245400.7, Gorai.005G245400.6, Gorai.005G245400.1, Gorai.005G027700.1, Gorai.006G030300.4, Gorai.006G030300.3, Gorai.006G030300.2, Gorai.006G030300.1, Gorai.011G154000.6, Gorai.011G154000.4, Gorai.011G154000.3, Gorai.011G154000.2, Gorai.011G154000.1, Gorai.005G071300.1, Gorai.006G135300.1	Gorai.011G108000.2, Gorai.011G108000.1
GO:0006821	chloride transport	0.00281	0.000106	12	0	2959	3395	over	Gorai.007G001500.6, Gorai.007G001500.5, Gorai.007G001500.4, Gorai.007G001500.3, Gorai.007G001500.2, Gorai.007G001500.1, Gorai.001G237900.2, Gorai.001G237900.1, Gorai.008G001200.1, Gorai.007G067500.2, Gorai.007G067500.1, Gorai.011G205300.1
GO:0006448	regulation of translational elongation	0.00992	0.000529	17	3	2954	3392	over	Gorai.N000600.4, Gorai.N000600.3, Gorai.N000600.2, Gorai.N000600.1, Gorai.010G112900.2, Gorai.010G112900.1, Gorai.003G093100.1, Gorai.007G020900.3, Gorai.007G020900.2, Gorai.007G020900.1, Gorai.011G241200.1, Gorai.008G005900.3, Gorai.008G005900.2, Gorai.008G005900.1, Gorai.007G087600.1, Gorai.002G036600.1, Gorai.011G241400.1	Gorai.007G335500.1, Gorai.005G143800.2, Gorai.008G142700.1
GO:0006536	glutamate metabolic process	0.01	0.000539	21	5	2950	3390	over	Gorai.012G107700.2, Gorai.012G107700.1, Gorai.001G244000.1, Gorai.008G169300.3, Gorai.008G169300.2, Gorai.008G169300.1, Gorai.N005800.1, Gorai.013G030300.6, Gorai.013G030300.5, Gorai.013G030300.4, Gorai.013G030300.3, Gorai.013G030300.2, Gorai.013G030300.1, Gorai.013G075900.3, Gorai.013G075900.2, Gorai.013G075900.1, Gorai.009G060500.5, Gorai.009G060500.4, Gorai.009G060500.3, Gorai.009G060500.2, Go…	Gorai.013G137200.1, Gorai.002G169900.1, Gorai.005G090600.2, Gorai.005G090600.1, Gorai.008G293200.1
GO:0009637	response to blue light	0.016	0.000966	18	4	2953	3391	over	Gorai.006G109800.2, Gorai.006G109800.1, Gorai.004G070400.1, Gorai.004G152500.3, Gorai.013G039000.1, Gorai.011G194200.1, Gorai.007G085700.2, Gorai.007G085700.1, Gorai.013G203900.1, Gorai.011G182600.9, Gorai.011G182600.8, Gorai.011G182600.7, Gorai.011G182600.6, Gorai.011G182600.5, Gorai.011G182600.4, Gorai.011G182600.3, Gorai.011G182600.2, Gorai.011G182600.1	Gorai.008G047700.1, Gorai.005G256000.1, Gorai.004G008200.1, Gorai.009G190800.1
GO:0015808	L-alanine transport	0.0163	0.00104	9	0	2962	3395	over	Gorai.012G123900.9, Gorai.012G123900.8, Gorai.012G123900.6, Gorai.012G123900.5, Gorai.012G123900.4, Gorai.012G123900.3, Gorai.012G123900.2, Gorai.012G123900.1, Gorai.012G123900.10
GO:0050732	negative regulation of peptidyl-tyrosine phosphorylation	0.0163	0.00104	9	0	2962	3395	over	Gorai.007G233000.9, Gorai.007G233000.8, Gorai.007G233000.7, Gorai.007G233000.6, Gorai.007G233000.5, Gorai.007G233000.4, Gorai.007G233000.3, Gorai.007G233000.2, Gorai.007G233000.1
GO:0051085	chaperone mediated protein folding requiring cofactor	0.0163	0.00104	9	0	2962	3395	over	Gorai.011G224500.9, Gorai.011G224500.7, Gorai.011G224500.6, Gorai.011G224500.5, Gorai.011G224500.4, Gorai.011G224500.3, Gorai.011G224500.2, Gorai.011G224500.1, Gorai.011G224500.10
GO:0048640	negative regulation of developmental growth	0.0163	0.00104	9	0	2962	3395	over	Gorai.007G233000.9, Gorai.007G233000.8, Gorai.007G233000.7, Gorai.007G233000.6, Gorai.007G233000.5, Gorai.007G233000.4, Gorai.007G233000.3, Gorai.007G233000.2, Gorai.007G233000.1
GO:0072521	purine-containing compound metabolic process	0.0276	0.00205	137	106	2834	3289	over	Gorai.001G244000.1, Gorai.001G085900.1, Gorai.010G073300.2, Gorai.010G073300.1, Gorai.006G216800.5, Gorai.006G216800.3, Gorai.006G216800.1, Gorai.012G096100.1, Gorai.013G029000.1, Gorai.004G121300.1, Gorai.001G167400.1, Gorai.009G339400.4, Gorai.009G339400.3, Gorai.009G339400.1, Gorai.001G167100.1, Gorai.007G004100.1, Gorai.009G313300.2, Gorai.009G313300.1, Gorai.001G164500.1, Gorai.012G041300.4,…	Gorai.001G005000.1, Gorai.006G246300.2, Gorai.006G246300.1, Gorai.013G068300.9, Gorai.013G068300.7, Gorai.013G068300.5, Gorai.013G068300.4, Gorai.013G068300.3, Gorai.013G068300.2, Gorai.013G068300.1, Gorai.011G108000.2, Gorai.011G108000.1, Gorai.011G226200.2, Gorai.011G226200.1, Gorai.007G335500.1, Gorai.008G049700.3, Gorai.008G049700.1, Gorai.008G109400.3, Gorai.008G109400.2, Gorai.008G109400.1,…
GO:0006639	acylglycerol metabolic process	0.0276	0.00208	11	1	2960	3394	over	Gorai.012G076900.7, Gorai.012G076900.6, Gorai.012G076900.5, Gorai.012G076900.4, Gorai.012G076900.3, Gorai.012G076900.2, Gorai.012G076900.1, Gorai.001G013100.3, Gorai.001G013100.2, Gorai.001G013100.1, Gorai.011G225700.1	Gorai.009G419800.1
GO:0051302	regulation of cell division	0.0276	0.00208	11	1	2960	3394	over	Gorai.007G233000.9, Gorai.007G233000.8, Gorai.007G233000.7, Gorai.007G233000.6, Gorai.007G233000.5, Gorai.007G233000.4, Gorai.007G233000.3, Gorai.007G233000.2, Gorai.007G233000.1, Gorai.002G053800.2, Gorai.002G053800.1	Gorai.010G046300.2
GO:0006909	phagocytosis	0.0276	0.00224	8	0	2963	3395	over	Gorai.004G069700.8, Gorai.004G069700.7, Gorai.004G069700.6, Gorai.004G069700.5, Gorai.004G069700.4, Gorai.004G069700.3, Gorai.004G069700.2, Gorai.004G069700.1
GO:0046653	tetrahydrofolate metabolic process	0.0276	0.00224	8	0	2963	3395	over	Gorai.001G085900.1, Gorai.010G186000.2, Gorai.010G186000.1, Gorai.011G153400.4, Gorai.011G153400.3, Gorai.011G153400.2, Gorai.011G153400.1, Gorai.010G121600.1
GO:0006123	mitochondrial electron transport, cytochrome c to oxygen	0.0276	0.00224	8	0	2963	3395	over	Gorai.001G164500.1, Gorai.004G104700.3, Gorai.013G213100.1, Gorai.001G162400.1, Gorai.009G087600.2, Gorai.009G087600.1, Gorai.001G161700.1, Gorai.001G162500.1
GO:0006497	protein lipidation	0.0445	0.00453	26	11	2945	3384	over	Gorai.012G143800.1, Gorai.004G088000.2, Gorai.004G088000.1, Gorai.002G122800.2, Gorai.002G122800.1, Gorai.008G224900.2, Gorai.011G240100.2, Gorai.011G240100.1, Gorai.002G113600.4, Gorai.002G113600.2, Gorai.002G113600.1, Gorai.013G254000.4, Gorai.013G254000.3, Gorai.013G254000.2, Gorai.003G063200.1, Gorai.001G259600.5, Gorai.001G259600.3, Gorai.001G259600.2, Gorai.001G259600.1, Gorai.011G002800.6,…	Gorai.001G232700.4, Gorai.001G232700.3, Gorai.001G232700.2, Gorai.001G232700.1, Gorai.004G253100.3, Gorai.004G253100.2, Gorai.004G253100.1, Gorai.005G202300.1, Gorai.008G096500.3, Gorai.008G096500.2, Gorai.008G096500.1
GO:0009220	pyrimidine ribonucleotide biosynthetic process	0.045	0.00462	17	5	2954	3390	over	Gorai.009G452400.5, Gorai.009G452400.3, Gorai.009G452400.2, Gorai.009G452400.1, Gorai.009G432600.2, Gorai.009G432600.1, Gorai.012G041300.4, Gorai.012G041300.3, Gorai.012G041300.2, Gorai.012G041300.1, Gorai.004G117600.2, Gorai.004G117600.1, Gorai.007G012200.1, Gorai.009G442200.1, Gorai.013G064000.2, Gorai.013G064000.1, Gorai.006G050000.1	Gorai.013G167000.2, Gorai.013G167000.1, Gorai.008G109400.3, Gorai.008G109400.2, Gorai.008G109400.1
GO:0015865	purine nucleotide transport	0.045	0.0048	7	0	2964	3395	over	Gorai.008G252700.1, Gorai.008G123800.4, Gorai.008G123800.3, Gorai.008G123800.2, Gorai.008G123800.1, Gorai.007G296500.1, Gorai.004G173000.1
GO:0015721	bile acid and bile salt transport	0.045	0.0048	7	0	2964	3395	over	Gorai.011G136100.2, Gorai.011G136100.1, Gorai.013G231400.4, Gorai.013G231400.2, Gorai.013G231400.1, Gorai.001G228400.1, Gorai.002G045800.1
GO:0015701	bicarbonate transport	0.045	0.0048	7	0	2964	3395	over	Gorai.007G001500.6, Gorai.007G001500.5, Gorai.007G001500.4, Gorai.007G001500.3, Gorai.007G001500.2, Gorai.007G001500.1, Gorai.011G205300.1
GO:0009116	nucleoside metabolic process	0.0459	0.00493	108	82	2863	3313	over	Gorai.009G452400.5, Gorai.009G452400.3, Gorai.009G452400.2, Gorai.009G452400.1, Gorai.001G244000.1, Gorai.010G073300.2, Gorai.010G073300.1, Gorai.006G216800.5, Gorai.006G216800.3, Gorai.006G216800.1, Gorai.012G096100.1, Gorai.001G167400.1, Gorai.009G432600.2, Gorai.009G432600.1, Gorai.001G167100.1, Gorai.007G004100.1, Gorai.009G313300.2, Gorai.009G313300.1, Gorai.001G164500.1, Gorai.012G041300.4,…	Gorai.013G167000.2, Gorai.013G167000.1, Gorai.001G005000.1, Gorai.013G068300.9, Gorai.013G068300.7, Gorai.013G068300.5, Gorai.013G068300.4, Gorai.013G068300.3, Gorai.013G068300.2, Gorai.013G068300.1, Gorai.011G108000.2, Gorai.011G108000.1, Gorai.011G226200.2, Gorai.011G226200.1, Gorai.007G335500.1, Gorai.008G049700.3, Gorai.008G049700.1, Gorai.008G109400.3, Gorai.008G109400.2, Gorai.008G109400.1,…
GO:0008033	tRNA processing	0.0474	0.00518	15	4	2956	3391	over	Gorai.001G085900.1, Gorai.004G117600.2, Gorai.004G117600.1, Gorai.013G068500.3, Gorai.013G068500.2, Gorai.013G068500.1, Gorai.009G372500.2, Gorai.009G372500.1, Gorai.003G153300.1, Gorai.007G012200.1, Gorai.009G265700.1, Gorai.006G050000.1, Gorai.003G041000.3, Gorai.003G041000.2, Gorai.003G041000.1	Gorai.004G000200.1, Gorai.002G268800.1, Gorai.013G272600.1, Gorai.013G255400.1
GO:0015996	chlorophyll catabolic process	3.92e-06	3.55e-08	1	32	2970	3363	under	Gorai.003G044700.6	Gorai.010G181400.3, Gorai.008G050700.8, Gorai.008G050700.6, Gorai.008G050700.5, Gorai.008G050700.4, Gorai.008G050700.2, Gorai.008G050700.1, Gorai.012G113300.3, Gorai.012G113300.2, Gorai.012G113300.1, Gorai.009G305300.10, Gorai.004G168500.1, Gorai.002G133800.5, Gorai.002G133800.4, Gorai.002G133800.3, Gorai.002G133800.2, Gorai.002G133800.1, Gorai.002G182200.3, Gorai.002G182200.2, Gorai.002G182200.1…
GO:0010150	leaf senescence	3.92e-06	3.83e-08	0	28	2971	3367	under		Gorai.012G097800.3, Gorai.012G097800.2, Gorai.007G129500.1, Gorai.001G088700.6, Gorai.001G088700.5, Gorai.001G088700.4, Gorai.001G088700.3, Gorai.001G088700.2, Gorai.001G088700.1, Gorai.013G216000.10, Gorai.013G216000.9, Gorai.013G216000.8, Gorai.013G216000.7, Gorai.013G216000.6, Gorai.013G216000.5, Gorai.013G216000.4, Gorai.013G216000.3, Gorai.013G216000.2, Gorai.013G216000.1, Gorai.004G166500.2…
GO:0019745	pentacyclic triterpenoid biosynthetic process	3.92e-06	3.83e-08	0	28	2971	3367	under		Gorai.009G120400.2, Gorai.009G120400.1, Gorai.009G043200.1, Gorai.010G223600.9, Gorai.010G223600.8, Gorai.010G223600.7, Gorai.010G223600.6, Gorai.010G223600.5, Gorai.010G223600.4, Gorai.010G223600.3, Gorai.010G223600.2, Gorai.010G223600.1, Gorai.004G108100.1, Gorai.010G223500.3, Gorai.010G223500.2, Gorai.010G223500.1, Gorai.010G223200.9, Gorai.010G223200.8, Gorai.010G223200.7, Gorai.010G223200.6,…
GO:0006090	pyruvate metabolic process	1.02e-05	1.24e-07	10	55	2961	3340	under	Gorai.001G060900.1, Gorai.013G140800.6, Gorai.013G140800.5, Gorai.013G140800.4, Gorai.012G112200.1, Gorai.004G152500.3, Gorai.005G000400.1, Gorai.001G170700.3, Gorai.005G132900.1, Gorai.001G182700.1	Gorai.013G177600.1, Gorai.008G171500.5, Gorai.008G171500.3, Gorai.008G282000.2, Gorai.008G282000.1, Gorai.012G116000.3, Gorai.004G271000.1, Gorai.009G043200.1, Gorai.013G140800.3, Gorai.013G140800.2, Gorai.013G140800.1, Gorai.008G224300.4, Gorai.008G224300.1, Gorai.007G111000.1, Gorai.005G073200.2, Gorai.005G073200.1, Gorai.012G107600.5, Gorai.012G107600.4, Gorai.012G107600.3, Gorai.012G107600.2,…
GO:0009414	response to water deprivation	2.89e-05	4.33e-07	43	116	2928	3279	under	Gorai.011G239500.2, Gorai.011G239500.1, Gorai.012G107700.2, Gorai.012G107700.1, Gorai.007G225300.1, Gorai.003G158100.3, Gorai.003G158100.2, Gorai.003G158100.1, Gorai.011G256900.3, Gorai.011G256900.2, Gorai.011G256900.1, Gorai.013G196800.1, Gorai.011G253400.1, Gorai.004G182300.5, Gorai.004G182300.4, Gorai.002G073700.1, Gorai.002G093000.10, Gorai.002G122800.2, Gorai.002G122800.1, Gorai.003G034400.2…	Gorai.013G177600.1, Gorai.008G171500.5, Gorai.006G246000.3, Gorai.006G246000.2, Gorai.006G246000.1, Gorai.009G247000.4, Gorai.009G247000.3, Gorai.009G247000.2, Gorai.009G247000.1, Gorai.013G216700.1, Gorai.002G195100.2, Gorai.002G195100.1, Gorai.004G178700.4, Gorai.004G178700.3, Gorai.004G178700.2, Gorai.004G178700.1, Gorai.013G236400.2, Gorai.013G236400.1, Gorai.004G212800.4, Gorai.004G212800.3,…
GO:0006013	mannose metabolic process	0.000123	2.29e-06	9	47	2962	3348	under	Gorai.003G008600.2, Gorai.003G008600.1, Gorai.008G055300.1, Gorai.003G116600.2, Gorai.003G116600.1, Gorai.011G011600.4, Gorai.011G011600.3, Gorai.011G011600.2, Gorai.011G011600.1	Gorai.008G171500.5, Gorai.008G171500.3, Gorai.010G079100.2, Gorai.010G079100.1, Gorai.012G107400.1, Gorai.003G146900.1, Gorai.013G158600.5, Gorai.013G158600.4, Gorai.013G158600.3, Gorai.013G158600.2, Gorai.013G158600.1, Gorai.012G107600.5, Gorai.012G107600.4, Gorai.012G107600.3, Gorai.012G107600.2, Gorai.012G107600.1, Gorai.006G170400.3, Gorai.006G170400.1, Gorai.006G000300.3, Gorai.006G000300.2,…
GO:0006094	gluconeogenesis	0.000178	3.55e-06	18	65	2953	3330	under	Gorai.002G061400.1, Gorai.011G225600.2, Gorai.011G225600.1, Gorai.009G297700.1, Gorai.002G122800.2, Gorai.002G122800.1, Gorai.001G261100.2, Gorai.006G183900.3, Gorai.006G183900.2, Gorai.006G183900.1, Gorai.002G108700.1, Gorai.006G184000.3, Gorai.006G184000.2, Gorai.006G184000.1, Gorai.011G011600.4, Gorai.011G011600.3, Gorai.011G011600.2, Gorai.011G011600.1	Gorai.008G282000.2, Gorai.008G282000.1, Gorai.010G079100.2, Gorai.010G079100.1, Gorai.009G247000.4, Gorai.009G247000.3, Gorai.009G247000.2, Gorai.009G247000.1, Gorai.013G173500.2, Gorai.013G173500.1, Gorai.006G158500.6, Gorai.006G158500.5, Gorai.006G158500.4, Gorai.006G158500.3, Gorai.006G158500.2, Gorai.006G158500.1, Gorai.008G187900.2, Gorai.008G187900.1, Gorai.004G098000.1, Gorai.005G131500.9,…
GO:0006096	glycolysis	0.000207	4.41e-06	23	74	2948	3321	under	Gorai.013G224100.3, Gorai.013G224100.2, Gorai.013G224100.1, Gorai.013G034100.2, Gorai.009G297700.1, Gorai.002G122800.2, Gorai.002G122800.1, Gorai.001G261100.2, Gorai.006G183900.3, Gorai.006G183900.2, Gorai.006G183900.1, Gorai.010G043600.1, Gorai.002G108700.1, Gorai.001G162000.1, Gorai.004G120800.2, Gorai.011G225700.1, Gorai.006G184000.3, Gorai.006G184000.2, Gorai.006G184000.1, Gorai.011G011600.4,…	Gorai.008G282000.2, Gorai.008G282000.1, Gorai.010G079100.2, Gorai.010G079100.1, Gorai.009G247000.4, Gorai.009G247000.3, Gorai.009G247000.2, Gorai.009G247000.1, Gorai.010G088500.7, Gorai.010G088500.6, Gorai.010G088500.5, Gorai.010G088500.4, Gorai.010G088500.3, Gorai.010G088500.2, Gorai.006G158500.6, Gorai.006G158500.5, Gorai.006G158500.4, Gorai.006G158500.3, Gorai.006G158500.2, Gorai.006G158500.1,…
GO:0006000	fructose metabolic process	0.000334	7.62e-06	5	35	2966	3360	under	Gorai.008G055300.1, Gorai.011G011600.4, Gorai.011G011600.3, Gorai.011G011600.2, Gorai.011G011600.1	Gorai.008G171500.5, Gorai.008G171500.3, Gorai.010G079100.2, Gorai.010G079100.1, Gorai.012G107400.1, Gorai.003G146900.1, Gorai.013G158600.5, Gorai.013G158600.4, Gorai.013G158600.3, Gorai.013G158600.2, Gorai.013G158600.1, Gorai.012G107600.5, Gorai.012G107600.4, Gorai.012G107600.3, Gorai.012G107600.2, Gorai.012G107600.1, Gorai.006G170400.3, Gorai.006G170400.1, Gorai.008G117900.5, Gorai.008G117900.4,…
GO:0009651	response to salt stress	0.000462	1.12e-05	75	156	2896	3239	under	Gorai.013G224100.3, Gorai.013G224100.2, Gorai.013G224100.1, Gorai.012G107700.2, Gorai.012G107700.1, Gorai.003G158100.3, Gorai.003G158100.2, Gorai.003G158100.1, Gorai.002G149300.1, Gorai.013G026100.2, Gorai.013G026100.1, Gorai.013G236700.3, Gorai.013G032100.1, Gorai.002G093000.10, Gorai.004G227200.3, Gorai.004G227200.2, Gorai.004G227200.1, Gorai.001G114300.1, Gorai.013G261300.1, Gorai.013G034100.2…	Gorai.008G171500.5, Gorai.009G343100.1, Gorai.009G247000.4, Gorai.009G247000.3, Gorai.009G247000.2, Gorai.009G247000.1, Gorai.013G216700.1, Gorai.010G113800.2, Gorai.013G097200.1, Gorai.009G214900.2, Gorai.009G214900.1, Gorai.004G178700.4, Gorai.004G178700.3, Gorai.004G178700.2, Gorai.004G178700.1, Gorai.013G236400.2, Gorai.013G236400.1, Gorai.010G231100.2, Gorai.010G088500.7, Gorai.010G088500.6,…
GO:0010193	response to ozone	0.00111	3.14e-05	2	24	2969	3371	under	Gorai.012G068600.2, Gorai.009G035400.2	Gorai.007G106600.2, Gorai.008G160000.4, Gorai.008G160000.3, Gorai.008G160000.1, Gorai.013G158600.5, Gorai.013G158600.4, Gorai.013G158600.3, Gorai.013G158600.2, Gorai.013G158600.1, Gorai.N013800.1, Gorai.013G192900.9, Gorai.013G192900.8, Gorai.013G192900.5, Gorai.013G192900.4, Gorai.013G192900.3, Gorai.013G192900.2, Gorai.013G192900.1, Gorai.009G048000.2, Gorai.009G048000.1, Gorai.006G217800.3, Go…
GO:0016556	mRNA modification	0.00127	3.61e-05	1	21	2970	3374	under	Gorai.013G120100.1	Gorai.008G083100.1, Gorai.006G058000.2, Gorai.006G058000.1, Gorai.008G142700.1, Gorai.009G305300.10, Gorai.003G010100.1, Gorai.001G228900.1, Gorai.009G305300.9, Gorai.009G305300.8, Gorai.009G305300.7, Gorai.009G305300.6, Gorai.009G305300.5, Gorai.009G305300.4, Gorai.009G305300.3, Gorai.009G305300.2, Gorai.009G305300.1, Gorai.002G062600.1, Gorai.003G136900.4, Gorai.003G136900.3, Gorai.003G136900.2…
GO:0009965	leaf morphogenesis	0.00134	3.91e-05	10	43	2961	3352	under	Gorai.001G244000.1, Gorai.013G151300.1, Gorai.011G133700.2, Gorai.011G133700.1, Gorai.013G083600.1, Gorai.002G053800.2, Gorai.002G053800.1, Gorai.006G191800.2, Gorai.006G191800.1, Gorai.003G153300.1	Gorai.013G068300.9, Gorai.013G068300.7, Gorai.013G068300.5, Gorai.013G068300.4, Gorai.013G068300.3, Gorai.013G068300.2, Gorai.013G068300.1, Gorai.012G116000.3, Gorai.003G163500.1, Gorai.007G090600.2, Gorai.003G119100.3, Gorai.003G119100.2, Gorai.003G119100.1, Gorai.008G224300.4, Gorai.008G224300.1, Gorai.007G172100.4, Gorai.007G172100.2, Gorai.007G172100.1, Gorai.006G189400.6, Gorai.006G189400.4,…
GO:0010363	regulation of plant-type hypersensitive response	0.00197	6.55e-05	9	39	2962	3356	under	Gorai.004G077700.4, Gorai.004G077700.3, Gorai.013G029000.1, Gorai.004G267900.1, Gorai.004G152500.3, Gorai.013G063000.1, Gorai.012G002600.1, Gorai.009G437100.2, Gorai.012G105700.1	Gorai.011G108000.2, Gorai.011G108000.1, Gorai.011G018500.1, Gorai.005G055200.1, Gorai.011G126300.5, Gorai.008G120100.3, Gorai.008G120100.2, Gorai.008G120100.1, Gorai.013G049000.6, Gorai.013G049000.5, Gorai.013G049000.3, Gorai.013G049000.1, Gorai.011G193900.1, Gorai.009G387800.4, Gorai.009G387800.2, Gorai.009G387800.1, Gorai.001G048500.9, Gorai.001G048500.7, Gorai.001G048500.6, Gorai.001G048500.4,…
GO:0052542	defense response by callose deposition	0.00247	8.98e-05	0	15	2971	3380	under		Gorai.011G261400.1, Gorai.013G158600.5, Gorai.013G158600.4, Gorai.013G158600.3, Gorai.013G158600.2, Gorai.013G158600.1, Gorai.013G049000.6, Gorai.013G049000.5, Gorai.013G049000.3, Gorai.013G049000.1, Gorai.009G234900.1, Gorai.009G167300.1, Gorai.012G128700.1, Gorai.010G256700.1, Gorai.011G225400.1
GO:0030048	actin filament-based movement	0.00247	8.98e-05	0	15	2971	3380	under		Gorai.013G068300.9, Gorai.013G068300.7, Gorai.013G068300.5, Gorai.013G068300.4, Gorai.013G068300.3, Gorai.013G068300.2, Gorai.013G068300.1, Gorai.004G198200.3, Gorai.004G198200.2, Gorai.004G198200.1, Gorai.005G006800.4, Gorai.005G006800.3, Gorai.003G163500.1, Gorai.009G066400.1, Gorai.012G016000.1
GO:0009834	secondary cell wall biogenesis	0.00247	8.98e-05	0	15	2971	3380	under		Gorai.007G378200.1, Gorai.006G015000.1, Gorai.004G063600.1, Gorai.007G112500.1, Gorai.004G196700.1, Gorai.011G063900.1, Gorai.001G238100.2, Gorai.001G238100.1, Gorai.013G256000.1, Gorai.008G130300.2, Gorai.008G130300.1, Gorai.010G006900.1, Gorai.003G124600.1, Gorai.001G131200.1, Gorai.011G279600.1
GO:0019643	reductive tricarboxylic acid cycle	0.00329	0.000127	1	19	2970	3376	under	Gorai.002G061400.1	Gorai.013G173500.2, Gorai.013G173500.1, Gorai.008G187900.2, Gorai.008G187900.1, Gorai.012G179300.5, Gorai.012G179300.4, Gorai.012G179300.3, Gorai.012G179300.2, Gorai.012G179300.1, Gorai.012G012200.3, Gorai.011G198400.1, Gorai.002G030200.6, Gorai.002G030200.5, Gorai.002G030200.4, Gorai.002G030200.3, Gorai.002G030200.2, Gorai.002G030200.1, Gorai.007G188300.3, Gorai.007G188300.2
GO:0010167	response to nitrate	0.004	0.000157	4	26	2967	3369	under	Gorai.001G272000.4, Gorai.001G272000.3, Gorai.001G272000.2, Gorai.001G272000.1	Gorai.008G282000.2, Gorai.008G282000.1, Gorai.001G219400.1, Gorai.009G226900.4, Gorai.009G226900.3, Gorai.009G226900.2, Gorai.009G226900.1, Gorai.004G199600.6, Gorai.004G199600.5, Gorai.004G199600.4, Gorai.004G199600.3, Gorai.004G199600.2, Gorai.004G199600.1, Gorai.011G137200.1, Gorai.013G151900.1, Gorai.004G210700.4, Gorai.004G210700.1, Gorai.011G198500.1, Gorai.012G018200.8, Gorai.012G018200.7,…
GO:0000165	MAPK cascade	0.00562	0.00024	19	55	2952	3340	under	Gorai.006G219400.2, Gorai.006G219400.1, Gorai.013G029000.1, Gorai.004G267900.1, Gorai.013G156000.3, Gorai.013G156000.2, Gorai.013G156000.1, Gorai.004G152500.3, Gorai.003G034400.2, Gorai.003G034400.1, Gorai.013G001000.5, Gorai.013G001000.3, Gorai.013G001000.2, Gorai.013G001000.1, Gorai.010G221800.1, Gorai.013G116400.1, Gorai.003G012800.1, Gorai.001G181800.2, Gorai.012G105700.1	Gorai.008G087500.1, Gorai.002G149600.1, Gorai.001G097000.1, Gorai.004G249900.1, Gorai.008G120100.3, Gorai.008G120100.2, Gorai.008G120100.1, Gorai.012G170900.1, Gorai.012G028400.2, Gorai.007G271300.2, Gorai.011G193900.1, Gorai.001G186800.8, Gorai.001G186800.7, Gorai.001G186800.6, Gorai.001G186800.5, Gorai.001G186800.4, Gorai.001G186800.3, Gorai.001G186800.2, Gorai.001G186800.1, Gorai.009G361300.2,…
GO:0045492	xylan biosynthetic process	0.00601	0.000264	4	25	2967	3370	under	Gorai.012G016600.1, Gorai.005G116800.2, Gorai.013G105100.2, Gorai.013G105100.1	Gorai.010G242900.1, Gorai.013G219000.2, Gorai.013G219000.1, Gorai.004G044700.1, Gorai.012G115400.1, Gorai.003G163500.1, Gorai.012G170900.1, Gorai.010G012700.1, Gorai.002G163200.1, Gorai.009G205300.1, Gorai.001G186800.8, Gorai.001G186800.7, Gorai.001G186800.6, Gorai.001G186800.5, Gorai.001G186800.4, Gorai.001G186800.3, Gorai.001G186800.2, Gorai.001G186800.1, Gorai.011G198500.1, Gorai.002G161400.1,…
GO:0010413	glucuronoxylan metabolic process	0.00601	0.000264	4	25	2967	3370	under	Gorai.012G016600.1, Gorai.005G116800.2, Gorai.013G105100.2, Gorai.013G105100.1	Gorai.010G242900.1, Gorai.013G219000.2, Gorai.013G219000.1, Gorai.004G044700.1, Gorai.012G115400.1, Gorai.003G163500.1, Gorai.012G170900.1, Gorai.010G012700.1, Gorai.002G163200.1, Gorai.009G205300.1, Gorai.001G186800.8, Gorai.001G186800.7, Gorai.001G186800.6, Gorai.001G186800.5, Gorai.001G186800.4, Gorai.001G186800.3, Gorai.001G186800.2, Gorai.001G186800.1, Gorai.011G198500.1, Gorai.002G161400.1,…
GO:0050832	defense response to fungus	0.00646	0.000288	12	42	2959	3353	under	Gorai.004G152500.3, Gorai.003G044700.6, Gorai.003G044700.5, Gorai.003G044700.4, Gorai.003G044700.3, Gorai.003G044700.2, Gorai.003G044700.1, Gorai.013G063000.1, Gorai.001G207200.2, Gorai.006G196200.2, Gorai.013G163600.1, Gorai.012G105700.1	Gorai.010G113800.2, Gorai.001G092100.1, Gorai.011G108000.2, Gorai.011G108000.1, Gorai.010G231100.2, Gorai.003G170000.1, Gorai.008G120100.3, Gorai.008G120100.2, Gorai.008G120100.1, Gorai.009G124100.1, Gorai.011G193900.1, Gorai.004G210700.4, Gorai.004G210700.1, Gorai.013G200400.1, Gorai.011G261900.1, Gorai.003G139900.2, Gorai.001G238100.2, Gorai.001G238100.1, Gorai.009G321100.1, Gorai.013G125200.2,…
GO:0051567	histone H3-K9 methylation	0.00699	0.000324	2	20	2969	3375	under	Gorai.002G053800.2, Gorai.002G053800.1	Gorai.004G092500.3, Gorai.004G092500.2, Gorai.004G092500.1, Gorai.006G204700.3, Gorai.006G204700.2, Gorai.006G204700.1, Gorai.007G061000.3, Gorai.001G049100.1, Gorai.005G156700.1, Gorai.004G207300.2, Gorai.004G092600.4, Gorai.004G092600.3, Gorai.004G092600.2, Gorai.004G092600.1, Gorai.012G020400.6, Gorai.012G020400.5, Gorai.012G020400.4, Gorai.012G020400.3, Gorai.012G020400.2, Gorai.012G020400.1
GO:0071805	potassium ion transmembrane transport	0.00699	0.000328	0	13	2971	3382	under		Gorai.002G099300.2, Gorai.002G099300.1, Gorai.006G214700.3, Gorai.007G116500.2, Gorai.007G116500.1, Gorai.009G145900.1, Gorai.010G168100.5, Gorai.010G168100.4, Gorai.010G168100.3, Gorai.010G168100.2, Gorai.010G168100.1, Gorai.009G350000.1, Gorai.006G008000.1
GO:0043068	positive regulation of programmed cell death	0.00699	0.000328	0	13	2971	3382	under		Gorai.013G068300.9, Gorai.013G068300.7, Gorai.013G068300.5, Gorai.013G068300.4, Gorai.013G068300.3, Gorai.013G068300.2, Gorai.013G068300.1, Gorai.003G163500.1, Gorai.001G048500.9, Gorai.001G048500.7, Gorai.001G048500.6, Gorai.001G048500.4, Gorai.012G016000.1
GO:0010200	response to chitin	0.00809	0.000392	9	35	2962	3360	under	Gorai.002G119500.1, Gorai.009G100000.1, Gorai.013G165800.1, Gorai.004G152500.3, Gorai.013G063000.1, Gorai.013G019200.1, Gorai.003G007000.1, Gorai.003G029700.3, Gorai.003G029700.1	Gorai.010G121800.1, Gorai.001G092100.1, Gorai.011G108000.2, Gorai.011G108000.1, Gorai.011G261400.1, Gorai.008G120100.3, Gorai.008G120100.2, Gorai.008G120100.1, Gorai.013G049000.6, Gorai.013G049000.5, Gorai.013G049000.3, Gorai.013G049000.1, Gorai.012G028400.2, Gorai.009G234900.1, Gorai.011G137200.1, Gorai.004G139600.1, Gorai.004G171000.1, Gorai.003G139900.3, Gorai.003G139900.2, Gorai.003G139900.1,…
GO:0000910	cytokinesis	0.00902	0.000449	7	31	2964	3364	under	Gorai.009G443700.1, Gorai.002G053800.2, Gorai.002G053800.1, Gorai.012G154500.2, Gorai.012G154500.1, Gorai.005G265900.1, Gorai.003G134300.1	Gorai.004G124500.1, Gorai.002G093800.5, Gorai.002G093800.4, Gorai.002G093800.3, Gorai.002G093800.2, Gorai.002G093800.1, Gorai.003G179000.1, Gorai.004G092500.3, Gorai.004G092500.2, Gorai.004G092500.1, Gorai.008G120100.3, Gorai.008G120100.2, Gorai.008G120100.1, Gorai.007G090600.2, Gorai.007G061000.3, Gorai.012G047000.1, Gorai.001G049100.1, Gorai.010G168100.5, Gorai.010G168100.4, Gorai.010G168100.3,…
GO:0019344	cysteine biosynthetic process	0.00946	0.000501	11	39	2960	3356	under	Gorai.013G140800.6, Gorai.013G140800.5, Gorai.013G140800.4, Gorai.001G272000.4, Gorai.001G272000.3, Gorai.001G272000.2, Gorai.001G272000.1, Gorai.004G152500.3, Gorai.013G122000.3, Gorai.013G122000.2, Gorai.013G122000.1	Gorai.001G123200.2, Gorai.001G123200.1, Gorai.012G116000.3, Gorai.013G140800.3, Gorai.013G140800.2, Gorai.013G140800.1, Gorai.003G119100.3, Gorai.003G119100.2, Gorai.003G119100.1, Gorai.008G224300.4, Gorai.008G224300.1, Gorai.007G172100.4, Gorai.007G172100.2, Gorai.007G172100.1, Gorai.N006300.1, Gorai.005G256000.1, Gorai.009G449800.1, Gorai.012G082700.10, Gorai.009G190800.1, Gorai.007G162800.1, G…
GO:0007030	Golgi organization	0.0103	0.000556	10	36	2961	3359	under	Gorai.013G224100.3, Gorai.013G224100.2, Gorai.013G224100.1, Gorai.013G026100.2, Gorai.013G026100.1, Gorai.013G034100.2, Gorai.002G122800.2, Gorai.002G122800.1, Gorai.011G194200.1, Gorai.001G162000.1	Gorai.010G088500.7, Gorai.010G088500.6, Gorai.010G088500.5, Gorai.010G088500.4, Gorai.010G088500.3, Gorai.010G088500.2, Gorai.004G212800.3, Gorai.008G120100.3, Gorai.008G120100.2, Gorai.008G120100.1, Gorai.013G216000.10, Gorai.013G216000.9, Gorai.013G216000.8, Gorai.013G216000.7, Gorai.013G216000.6, Gorai.013G216000.5, Gorai.013G216000.4, Gorai.013G216000.3, Gorai.013G216000.2, Gorai.013G216000.1…
GO:0042742	defense response to bacterium	0.0112	0.000633	38	83	2933	3312	under	Gorai.004G166100.7, Gorai.004G166100.6, Gorai.004G166100.5, Gorai.004G166100.4, Gorai.004G166100.3, Gorai.004G166100.2, Gorai.004G166100.1, Gorai.013G053300.6, Gorai.013G053300.4, Gorai.013G053300.3, Gorai.013G053300.2, Gorai.013G053300.1, Gorai.008G124200.1, Gorai.009G265900.7, Gorai.009G265900.5, Gorai.009G265900.3, Gorai.004G152500.3, Gorai.004G152500.2, Gorai.004G152500.1, Gorai.003G044700.6,…	Gorai.006G189500.2, Gorai.006G189500.1, Gorai.010G121800.1, Gorai.008G282000.2, Gorai.008G282000.1, Gorai.007G106600.2, Gorai.013G068300.9, Gorai.013G068300.7, Gorai.013G068300.5, Gorai.013G068300.4, Gorai.013G068300.3, Gorai.013G068300.2, Gorai.013G068300.1, Gorai.002G173300.2, Gorai.002G173300.1, Gorai.002G149600.1, Gorai.005G207700.1, Gorai.003G163500.1, Gorai.012G161500.3, Gorai.012G161500.1,…
GO:0000226	microtubule cytoskeleton organization	0.0127	0.000741	14	43	2957	3352	under	Gorai.004G070400.1, Gorai.003G034400.2, Gorai.003G034400.1, Gorai.007G085700.2, Gorai.007G085700.1, Gorai.009G443700.1, Gorai.002G053800.2, Gorai.002G053800.1, Gorai.012G154500.2, Gorai.012G154500.1, Gorai.013G231600.1, Gorai.002G267900.3, Gorai.002G267900.2, Gorai.002G267900.1	Gorai.002G149600.1, Gorai.002G093800.5, Gorai.002G093800.4, Gorai.002G093800.3, Gorai.002G093800.2, Gorai.002G093800.1, Gorai.004G092500.3, Gorai.004G092500.2, Gorai.004G092500.1, Gorai.008G120100.3, Gorai.008G120100.2, Gorai.008G120100.1, Gorai.009G005400.8, Gorai.009G005400.6, Gorai.009G005400.5, Gorai.009G005400.4, Gorai.009G005400.3, Gorai.009G005400.2, Gorai.009G005400.1, Gorai.012G047000.1,…
GO:0044282	small molecule catabolic process	0.0141	0.000842	38	82	2933	3313	under	Gorai.010G079400.1, Gorai.002G248000.1, Gorai.002G149300.1, Gorai.009G265900.7, Gorai.009G265900.5, Gorai.009G265900.3, Gorai.009G265900.1, Gorai.007G233000.9, Gorai.007G233000.8, Gorai.007G233000.7, Gorai.007G233000.6, Gorai.007G233000.5, Gorai.007G233000.4, Gorai.007G233000.3, Gorai.007G233000.2, Gorai.007G233000.1, Gorai.003G163200.2, Gorai.003G163200.1, Gorai.013G034100.2, Gorai.004G152500.3,…	Gorai.009G247000.3, Gorai.009G247000.2, Gorai.009G247000.1, Gorai.009G138300.5, Gorai.009G138300.4, Gorai.009G138300.3, Gorai.009G138300.2, Gorai.009G138300.1, Gorai.009G179900.7, Gorai.009G179900.6, Gorai.006G015000.1, Gorai.011G073800.1, Gorai.N005500.3, Gorai.N005500.2, Gorai.N005500.1, Gorai.002G212600.9, Gorai.002G212600.8, Gorai.002G212600.7, Gorai.002G212600.6, Gorai.002G212600.5, Gorai.00…
GO:0009738	abscisic acid mediated signaling pathway	0.0141	0.000847	10	35	2961	3360	under	Gorai.011G256900.3, Gorai.011G256900.2, Gorai.011G256900.1, Gorai.006G185000.1, Gorai.011G266800.7, Gorai.011G266800.3, Gorai.011G266800.2, Gorai.008G226500.1, Gorai.011G216900.1, Gorai.008G184500.1	Gorai.013G068300.9, Gorai.013G068300.7, Gorai.013G068300.5, Gorai.013G068300.4, Gorai.013G068300.3, Gorai.013G068300.2, Gorai.013G068300.1, Gorai.009G343100.1, Gorai.010G218000.2, Gorai.010G218000.1, Gorai.013G064500.2, Gorai.013G064500.1, Gorai.003G163500.1, Gorai.012G072200.1, Gorai.008G120100.3, Gorai.008G120100.2, Gorai.008G120100.1, Gorai.012G028400.2, Gorai.011G193900.1, Gorai.012G016000.1,…
GO:0000904	cell morphogenesis involved in differentiation	0.0142	0.000855	13	41	2958	3354	under	Gorai.004G086600.1, Gorai.007G342600.5, Gorai.007G342600.3, Gorai.007G342600.1, Gorai.011G190700.2, Gorai.011G190700.1, Gorai.004G083200.2, Gorai.004G083200.1, Gorai.002G053800.2, Gorai.002G053800.1, Gorai.008G009400.3, Gorai.008G009400.2, Gorai.013G227000.1	Gorai.004G198200.3, Gorai.004G198200.2, Gorai.004G198200.1, Gorai.008G047700.1, Gorai.001G030500.2, Gorai.013G160000.1, Gorai.005G006800.4, Gorai.005G006800.3, Gorai.010G046300.2, Gorai.005G255800.6, Gorai.005G255800.4, Gorai.005G255800.3, Gorai.005G255800.2, Gorai.005G255800.1, Gorai.007G090600.2, Gorai.012G099200.2, Gorai.012G099200.1, Gorai.009G066400.1, Gorai.006G013200.4, Gorai.006G013200.3,…
GO:0019751	polyol metabolic process	0.0177	0.00116	11	37	2960	3358	under	Gorai.003G044700.6, Gorai.003G044700.5, Gorai.003G044700.4, Gorai.003G044700.3, Gorai.003G044700.2, Gorai.003G044700.1, Gorai.009G183400.3, Gorai.009G183400.2, Gorai.009G183400.1, Gorai.004G128700.4, Gorai.012G063500.1	Gorai.008G282000.2, Gorai.008G282000.1, Gorai.009G138300.5, Gorai.009G138300.4, Gorai.009G138300.3, Gorai.009G138300.2, Gorai.009G138300.1, Gorai.007G241600.4, Gorai.007G241600.3, Gorai.007G241600.2, Gorai.007G241600.1, Gorai.001G088700.4, Gorai.001G088700.3, Gorai.001G088700.2, Gorai.001G088700.1, Gorai.009G362500.2, Gorai.009G362500.1, Gorai.010G004700.4, Gorai.010G004700.2, Gorai.010G004700.1,…
GO:0048449	floral organ formation	0.018	0.00121	0	11	2971	3384	under		Gorai.002G149600.1, Gorai.001G049100.1, Gorai.010G198500.2, Gorai.012G020400.6, Gorai.012G020400.5, Gorai.012G020400.4, Gorai.012G020400.3, Gorai.012G020400.2, Gorai.012G020400.1, Gorai.004G039600.5, Gorai.004G039600.2
GO:0009740	gibberellic acid mediated signaling pathway	0.018	0.00121	0	11	2971	3384	under		Gorai.013G068300.9, Gorai.013G068300.7, Gorai.013G068300.5, Gorai.013G068300.4, Gorai.013G068300.3, Gorai.013G068300.2, Gorai.013G068300.1, Gorai.003G163500.1, Gorai.003G003300.1, Gorai.012G016000.1, Gorai.001G098900.1
GO:0048235	pollen sperm cell differentiation	0.018	0.00121	0	11	2971	3384	under		Gorai.007G016300.1, Gorai.002G191800.2, Gorai.002G191800.1, Gorai.013G242200.8, Gorai.013G242200.7, Gorai.013G242200.6, Gorai.013G242200.5, Gorai.013G242200.4, Gorai.013G242200.3, Gorai.013G242200.2, Gorai.013G242200.1
GO:0000303	response to superoxide	0.018	0.00121	0	11	2971	3384	under		Gorai.010G231100.2, Gorai.013G192900.9, Gorai.013G192900.8, Gorai.013G192900.5, Gorai.013G192900.4, Gorai.013G192900.3, Gorai.013G192900.2, Gorai.013G192900.1, Gorai.002G182200.3, Gorai.002G182200.2, Gorai.002G182200.1
GO:0006470	protein dephosphorylation	0.0181	0.00124	22	55	2949	3340	under	Gorai.013G029000.1, Gorai.004G267900.1, Gorai.010G043400.1, Gorai.004G152500.3, Gorai.012G025200.4, Gorai.013G001000.5, Gorai.013G001000.3, Gorai.013G001000.2, Gorai.013G001000.1, Gorai.001G152000.6, Gorai.013G247500.2, Gorai.013G247500.1, Gorai.011G004900.1, Gorai.013G055500.1, Gorai.013G134300.2, Gorai.013G134300.1, Gorai.003G121100.2, Gorai.003G134000.3, Gorai.003G121100.1, Gorai.003G134000.2,…	Gorai.001G123200.2, Gorai.001G123200.1, Gorai.002G149600.1, Gorai.003G128900.1, Gorai.013G230300.1, Gorai.001G097000.1, Gorai.007G169300.2, Gorai.006G001800.1, Gorai.012G072200.1, Gorai.008G120100.3, Gorai.008G120100.2, Gorai.008G120100.1, Gorai.013G049000.6, Gorai.013G049000.5, Gorai.013G049000.4, Gorai.013G049000.3, Gorai.013G049000.2, Gorai.013G049000.1, Gorai.012G028400.2, Gorai.007G237600.1,…
GO:0046916	cellular transition metal ion homeostasis	0.0181	0.00125	5	24	2966	3371	under	Gorai.011G290900.3, Gorai.011G290900.2, Gorai.011G290900.1, Gorai.013G134300.2, Gorai.013G134300.1	Gorai.013G068300.9, Gorai.013G068300.7, Gorai.013G068300.5, Gorai.013G068300.4, Gorai.013G068300.3, Gorai.013G068300.2, Gorai.013G068300.1, Gorai.011G108000.2, Gorai.011G108000.1, Gorai.003G163500.1, Gorai.011G049700.1, Gorai.012G016000.1, Gorai.006G184700.4, Gorai.006G184700.3, Gorai.006G184700.2, Gorai.006G184700.1, Gorai.008G207300.1, Gorai.009G322800.1, Gorai.012G020400.6, Gorai.012G020400.5,…
GO:0010228	vegetative to reproductive phase transition of meristem	0.0181	0.00125	6	27	2965	3368	under	Gorai.004G293400.4, Gorai.004G293400.3, Gorai.004G293400.2, Gorai.004G293400.1, Gorai.001G093700.1, Gorai.013G158400.1	Gorai.011G016200.3, Gorai.011G016200.2, Gorai.011G016200.1, Gorai.002G195100.2, Gorai.002G195100.1, Gorai.011G015900.1, Gorai.011G158500.2, Gorai.011G158500.1, Gorai.012G170900.1, Gorai.005G089000.5, Gorai.001G088700.6, Gorai.001G088700.5, Gorai.001G088700.4, Gorai.001G088700.3, Gorai.001G088700.2, Gorai.001G088700.1, Gorai.009G066400.1, Gorai.011G198500.1, Gorai.005G156700.1, Gorai.008G142700.1,…
GO:0042335	cuticle development	0.0185	0.00128	10	34	2961	3361	under	Gorai.012G081600.7, Gorai.012G081600.6, Gorai.012G081600.5, Gorai.012G081600.4, Gorai.012G081600.3, Gorai.012G081600.2, Gorai.012G081600.1, Gorai.012G081500.3, Gorai.012G081500.2, Gorai.012G081500.1	Gorai.013G221500.1, Gorai.010G223600.9, Gorai.010G223600.8, Gorai.010G223600.7, Gorai.010G223600.6, Gorai.010G223600.5, Gorai.010G223600.4, Gorai.010G223600.3, Gorai.010G223600.2, Gorai.010G223600.1, Gorai.010G129200.1, Gorai.010G191300.1, Gorai.010G223500.3, Gorai.010G223500.2, Gorai.010G223500.1, Gorai.010G223200.9, Gorai.010G223200.8, Gorai.010G223200.7, Gorai.010G223200.6, Gorai.010G223200.4,…
GO:0052543	callose deposition in cell wall	0.0189	0.00132	1	14	2970	3381	under	Gorai.003G101000.1	Gorai.004G092500.3, Gorai.004G092500.2, Gorai.004G092500.1, Gorai.013G158600.5, Gorai.013G158600.4, Gorai.013G158600.3, Gorai.013G158600.2, Gorai.013G158600.1, Gorai.012G128700.1, Gorai.004G092600.4, Gorai.004G092600.3, Gorai.004G092600.2, Gorai.004G092600.1, Gorai.011G225400.1
GO:0046686	response to cadmium ion	0.0276	0.00229	71	127	2900	3268	under	Gorai.013G224100.3, Gorai.013G224100.2, Gorai.013G224100.1, Gorai.011G256600.1, Gorai.008G216100.3, Gorai.008G216100.2, Gorai.008G216100.1, Gorai.004G099500.6, Gorai.004G099500.5, Gorai.004G099500.4, Gorai.004G099500.3, Gorai.004G099500.2, Gorai.004G099500.1, Gorai.009G432600.2, Gorai.009G432600.1, Gorai.004G101800.4, Gorai.004G101800.3, Gorai.004G101800.2, Gorai.004G101800.1, Gorai.012G142600.5,…	Gorai.013G177600.1, Gorai.005G027200.3, Gorai.013G167000.2, Gorai.013G167000.1, Gorai.013G068300.9, Gorai.013G068300.7, Gorai.013G068300.5, Gorai.013G068300.4, Gorai.013G068300.3, Gorai.013G068300.2, Gorai.013G068300.1, Gorai.005G106400.1, Gorai.011G147300.2, Gorai.006G178600.1, Gorai.009G179900.7, Gorai.009G179900.6, Gorai.010G088500.7, Gorai.010G088500.6, Gorai.010G088500.5, Gorai.010G088500.4,…
GO:0072529	pyrimidine-containing compound catabolic process	0.0276	0.00234	0	10	2971	3385	under		Gorai.011G144100.1, Gorai.002G038200.1, Gorai.011G177000.1, Gorai.011G128000.1, Gorai.013G228000.1, Gorai.004G284000.5, Gorai.004G284000.4, Gorai.004G284000.3, Gorai.004G284000.2, Gorai.004G284000.1
GO:0009686	gibberellin biosynthetic process	0.0276	0.00234	0	10	2971	3385	under		Gorai.013G068300.9, Gorai.013G068300.7, Gorai.013G068300.5, Gorai.013G068300.4, Gorai.013G068300.3, Gorai.013G068300.2, Gorai.013G068300.1, Gorai.003G163500.1, Gorai.003G003300.1, Gorai.012G016000.1
GO:0015696	ammonium transport	0.0276	0.00234	0	10	2971	3385	under		Gorai.011G108000.2, Gorai.011G108000.1, Gorai.005G055200.1, Gorai.009G387800.4, Gorai.009G387800.2, Gorai.009G387800.1, Gorai.009G248600.1, Gorai.005G266500.4, Gorai.009G167300.1, Gorai.012G128700.1
GO:0009556	microsporogenesis	0.0276	0.00234	0	10	2971	3385	under		Gorai.004G092500.3, Gorai.004G092500.2, Gorai.004G092500.1, Gorai.005G268900.1, Gorai.012G128700.1, Gorai.011G119900.1, Gorai.004G092600.4, Gorai.004G092600.3, Gorai.004G092600.2, Gorai.004G092600.1
GO:0007268	synaptic transmission	0.0276	0.00234	0	10	2971	3385	under		Gorai.003G001400.6, Gorai.003G001400.5, Gorai.003G001400.4, Gorai.003G001400.3, Gorai.003G001400.2, Gorai.003G001400.1, Gorai.013G100600.5, Gorai.013G100600.3, Gorai.013G100600.2, Gorai.013G100600.1
GO:0007216	G-protein coupled glutamate receptor signaling pathway	0.0276	0.00234	0	10	2971	3385	under		Gorai.003G001400.6, Gorai.003G001400.5, Gorai.003G001400.4, Gorai.003G001400.3, Gorai.003G001400.2, Gorai.003G001400.1, Gorai.013G100600.5, Gorai.013G100600.3, Gorai.013G100600.2, Gorai.013G100600.1
GO:0006699	bile acid biosynthetic process	0.0278	0.00237	1	13	2970	3382	under	Gorai.001G261100.2	Gorai.009G247000.3, Gorai.009G247000.2, Gorai.009G247000.1, Gorai.012G070200.1, Gorai.006G152000.1, Gorai.012G111500.1, Gorai.012G037500.6, Gorai.012G037500.5, Gorai.012G037500.4, Gorai.012G037500.2, Gorai.012G037500.1, Gorai.008G158500.2, Gorai.008G158500.1
GO:0002831	regulation of response to biotic stimulus	0.0278	0.00237	1	13	2970	3382	under	Gorai.004G152500.3	Gorai.008G120100.3, Gorai.008G120100.2, Gorai.008G120100.1, Gorai.003G139900.2, Gorai.009G167300.1, Gorai.012G018200.8, Gorai.012G018200.7, Gorai.012G018200.6, Gorai.012G018200.5, Gorai.012G018200.4, Gorai.012G018200.3, Gorai.012G018200.2, Gorai.012G018200.1
GO:0048868	pollen tube development	0.0296	0.00253	11	34	2960	3361	under	Gorai.004G086600.1, Gorai.007G342600.5, Gorai.007G342600.3, Gorai.007G342600.1, Gorai.013G150200.6, Gorai.013G150200.3, Gorai.004G083200.2, Gorai.004G083200.1, Gorai.008G009400.3, Gorai.008G009400.2, Gorai.013G227000.1	Gorai.004G198200.3, Gorai.004G198200.2, Gorai.004G198200.1, Gorai.001G030500.2, Gorai.011G272600.1, Gorai.005G006800.4, Gorai.005G006800.3, Gorai.005G255800.6, Gorai.005G255800.4, Gorai.005G255800.3, Gorai.005G255800.2, Gorai.005G255800.1, Gorai.012G099200.2, Gorai.012G099200.1, Gorai.013G196700.1, Gorai.009G066400.1, Gorai.006G013200.4, Gorai.006G013200.3, Gorai.005G268900.1, Gorai.013G104300.1,…
GO:0009267	cellular response to starvation	0.033	0.00289	10	32	2961	3363	under	Gorai.007G225300.1, Gorai.009G432600.2, Gorai.009G432600.1, Gorai.013G018400.1, Gorai.012G112200.1, Gorai.007G248500.2, Gorai.007G248500.1, Gorai.003G044700.6, Gorai.009G442200.1, Gorai.012G105700.1	Gorai.013G167000.2, Gorai.013G167000.1, Gorai.010G231100.2, Gorai.001G123400.1, Gorai.009G140100.2, Gorai.009G140100.1, Gorai.011G193900.1, Gorai.007G122800.1, Gorai.009G285000.2, Gorai.013G259500.1, Gorai.009G017600.1, Gorai.009G197700.1, Gorai.009G014700.6, Gorai.009G014700.5, Gorai.009G014700.4, Gorai.009G014700.3, Gorai.009G014700.2, Gorai.009G014700.1, Gorai.010G168100.5, Gorai.010G168100.4,…
GO:0010267	production of ta-siRNAs involved in RNA interference	0.0351	0.00317	2	15	2969	3380	under	Gorai.013G221400.1, Gorai.002G143000.1	Gorai.004G093400.1, Gorai.013G114500.7, Gorai.013G114500.6, Gorai.004G092500.3, Gorai.004G092500.2, Gorai.004G092500.1, Gorai.012G097800.3, Gorai.012G097800.2, Gorai.001G049100.1, Gorai.004G207300.2, Gorai.004G092600.4, Gorai.004G092600.3, Gorai.004G092600.2, Gorai.004G092600.1, Gorai.009G057700.1
GO:0030968	endoplasmic reticulum unfolded protein response	0.0351	0.00317	2	15	2969	3380	under	Gorai.013G063000.1, Gorai.004G275500.1	Gorai.011G108000.2, Gorai.011G108000.1, Gorai.011G261400.1, Gorai.008G120100.3, Gorai.008G120100.2, Gorai.008G120100.1, Gorai.013G049000.6, Gorai.013G049000.5, Gorai.013G049000.3, Gorai.013G049000.1, Gorai.011G193900.1, Gorai.008G018600.4, Gorai.008G018600.3, Gorai.008G018600.2, Gorai.004G171000.1
GO:0043900	regulation of multi-organism process	0.0351	0.00317	2	15	2969	3380	under	Gorai.012G068600.2, Gorai.004G152500.3	Gorai.008G120100.3, Gorai.008G120100.2, Gorai.008G120100.1, Gorai.003G139900.2, Gorai.013G166500.1, Gorai.009G167300.1, Gorai.011G119900.1, Gorai.012G018200.8, Gorai.012G018200.7, Gorai.012G018200.6, Gorai.012G018200.5, Gorai.012G018200.4, Gorai.012G018200.3, Gorai.012G018200.2, Gorai.012G018200.1
GO:0031348	negative regulation of defense response	0.0354	0.00322	5	22	2966	3373	under	Gorai.013G029000.1, Gorai.004G267900.1, Gorai.004G152500.3, Gorai.004G275500.1, Gorai.012G105700.1	Gorai.007G106600.2, Gorai.008G120100.3, Gorai.008G120100.2, Gorai.008G120100.1, Gorai.009G027800.1, Gorai.011G193900.1, Gorai.006G217800.3, Gorai.006G217800.2, Gorai.006G217800.1, Gorai.003G139900.2, Gorai.012G012200.3, Gorai.010G007200.2, Gorai.010G007200.1, Gorai.009G167300.1, Gorai.012G018200.8, Gorai.012G018200.7, Gorai.012G018200.6, Gorai.012G018200.5, Gorai.012G018200.4, Gorai.012G018200.3,…
GO:0000079	regulation of cyclin-dependent protein serine/threonine kinase activity	0.0361	0.00332	4	20	2967	3375	under	Gorai.004G095000.1, Gorai.007G222800.1, Gorai.005G209200.1, Gorai.004G167000.1	Gorai.008G109700.1, Gorai.007G136900.3, Gorai.005G185600.2, Gorai.005G185600.1, Gorai.004G079800.8, Gorai.004G079800.7, Gorai.004G079800.6, Gorai.004G079800.5, Gorai.004G079800.4, Gorai.004G079800.3, Gorai.004G079800.2, Gorai.004G079800.1, Gorai.007G298500.8, Gorai.007G298500.7, Gorai.007G298500.6, Gorai.007G298500.5, Gorai.007G298500.4, Gorai.007G298500.3, Gorai.007G298500.2, Gorai.007G298500.1
GO:0010118	stomatal movement	0.0361	0.00333	3	18	2968	3377	under	Gorai.013G196800.1, Gorai.004G186500.1, Gorai.008G184500.1	Gorai.007G106600.2, Gorai.011G077900.1, Gorai.013G064500.2, Gorai.013G064500.1, Gorai.008G049700.3, Gorai.008G049700.1, Gorai.013G086900.1, Gorai.006G214700.3, Gorai.013G212200.1, Gorai.009G004200.1, Gorai.008G227700.1, Gorai.010G168100.5, Gorai.010G168100.4, Gorai.010G168100.3, Gorai.010G168100.2, Gorai.010G168100.1, Gorai.006G273300.5, Gorai.006G273300.2
GO:0007178	transmembrane receptor protein serine/threonine kinase signaling pathway	0.0362	0.00335	14	39	2957	3356	under	Gorai.006G219400.2, Gorai.006G219400.1, Gorai.013G156000.3, Gorai.013G156000.2, Gorai.013G156000.1, Gorai.003G034400.2, Gorai.003G034400.1, Gorai.013G001000.5, Gorai.013G001000.3, Gorai.013G001000.2, Gorai.013G001000.1, Gorai.013G116400.1, Gorai.003G012800.1, Gorai.001G181800.2	Gorai.008G087500.1, Gorai.002G149600.1, Gorai.004G249900.1, Gorai.008G120100.3, Gorai.008G120100.2, Gorai.008G120100.1, Gorai.012G170900.1, Gorai.007G271300.2, Gorai.005G103100.1, Gorai.001G186800.8, Gorai.001G186800.7, Gorai.001G186800.6, Gorai.001G186800.5, Gorai.001G186800.4, Gorai.001G186800.3, Gorai.001G186800.2, Gorai.001G186800.1, Gorai.009G361300.2, Gorai.009G361300.1, Gorai.003G139900.3,…
GO:0006612	protein targeting to membrane	0.0403	0.00373	11	33	2960	3362	under	Gorai.004G077700.4, Gorai.004G077700.3, Gorai.013G029000.1, Gorai.004G267900.1, Gorai.004G152500.3, Gorai.013G063000.1, Gorai.012G002600.1, Gorai.009G437100.2, Gorai.003G134000.3, Gorai.003G134000.2, Gorai.012G105700.1	Gorai.011G108000.2, Gorai.011G108000.1, Gorai.011G018500.1, Gorai.005G055200.1, Gorai.011G126300.5, Gorai.008G120100.3, Gorai.008G120100.2, Gorai.008G120100.1, Gorai.013G049000.6, Gorai.013G049000.5, Gorai.013G049000.3, Gorai.013G049000.1, Gorai.011G193900.1, Gorai.009G387800.4, Gorai.009G387800.2, Gorai.009G387800.1, Gorai.005G256000.1, Gorai.009G248600.1, Gorai.003G139900.2, Gorai.004G217300.1,…
GO:0006518	peptide metabolic process	0.0407	0.00379	8	28	2963	3367	under	Gorai.010G079400.1, Gorai.012G068600.2, Gorai.001G089300.1, Gorai.008G164900.1, Gorai.004G083200.3, Gorai.004G083200.2, Gorai.004G083200.1, Gorai.007G175100.1	Gorai.013G177600.1, Gorai.010G064400.5, Gorai.001G204400.1, Gorai.005G131500.9, Gorai.005G131500.8, Gorai.005G131500.7, Gorai.005G131500.6, Gorai.005G131500.5, Gorai.005G131500.4, Gorai.005G131500.3, Gorai.005G131500.2, Gorai.005G131500.1, Gorai.009G281300.1, Gorai.012G179300.5, Gorai.012G179300.4, Gorai.012G179300.3, Gorai.012G179300.2, Gorai.012G179300.1, Gorai.005G131500.10, Gorai.004G001500.2…
GO:0009932	cell tip growth	0.0425	0.00405	15	40	2956	3355	under	Gorai.011G196300.2, Gorai.011G196300.1, Gorai.004G086600.1, Gorai.007G342600.5, Gorai.007G342600.3, Gorai.007G342600.1, Gorai.003G034400.2, Gorai.003G034400.1, Gorai.004G083200.2, Gorai.004G083200.1, Gorai.008G236600.1, Gorai.008G009400.3, Gorai.008G009400.2, Gorai.001G162000.1, Gorai.013G227000.1	Gorai.004G198200.3, Gorai.004G198200.2, Gorai.004G198200.1, Gorai.002G149600.1, Gorai.001G030500.2, Gorai.005G006800.4, Gorai.005G006800.3, Gorai.005G255800.6, Gorai.005G255800.4, Gorai.005G255800.3, Gorai.005G255800.2, Gorai.005G255800.1, Gorai.012G099200.2, Gorai.012G099200.1, Gorai.009G066400.1, Gorai.006G013200.4, Gorai.006G013200.3, Gorai.005G065200.2, Gorai.005G065200.1, Gorai.012G155100.1,…
GO:0006740	NADPH regeneration	0.0427	0.0041	17	43	2954	3352	under	Gorai.012G041300.4, Gorai.012G172700.5, Gorai.012G041300.3, Gorai.012G172700.4, Gorai.012G041300.2, Gorai.012G041300.1, Gorai.012G172700.2, Gorai.012G172700.1, Gorai.013G037900.1, Gorai.005G132300.6, Gorai.005G132300.5, Gorai.007G090400.2, Gorai.007G090400.1, Gorai.011G011600.4, Gorai.011G011600.3, Gorai.011G011600.2, Gorai.011G011600.1	Gorai.008G282000.2, Gorai.008G282000.1, Gorai.010G079100.2, Gorai.010G079100.1, Gorai.001G123200.2, Gorai.001G123200.1, Gorai.013G068300.9, Gorai.013G068300.7, Gorai.013G068300.5, Gorai.013G068300.4, Gorai.013G068300.3, Gorai.013G068300.2, Gorai.013G068300.1, Gorai.012G116000.3, Gorai.011G195700.3, Gorai.011G195700.1, Gorai.003G163500.1, Gorai.003G119100.3, Gorai.003G119100.2, Gorai.003G119100.1,…
GO:0071369	cellular response to ethylene stimulus	0.0435	0.00425	1	12	2970	3383	under	Gorai.013G047300.1	Gorai.008G049700.3, Gorai.008G049700.1, Gorai.011G049700.1, Gorai.013G177800.1, Gorai.002G182200.3, Gorai.002G182200.2, Gorai.002G182200.1, Gorai.007G232200.5, Gorai.007G232200.4, Gorai.007G232200.3, Gorai.007G232200.2, Gorai.007G232200.1
GO:0006109	regulation of carbohydrate metabolic process	0.0435	0.00425	1	12	2970	3383	under	Gorai.011G225700.1	Gorai.013G068300.9, Gorai.013G068300.7, Gorai.013G068300.5, Gorai.013G068300.4, Gorai.013G068300.3, Gorai.013G068300.2, Gorai.013G068300.1, Gorai.003G163500.1, Gorai.009G298200.1, Gorai.012G016000.1, Gorai.005G048800.2, Gorai.005G048800.1
GO:0006547	histidine metabolic process	0.0435	0.00425	1	12	2970	3383	under	Gorai.001G261100.2	Gorai.009G247000.4, Gorai.009G247000.3, Gorai.009G247000.2, Gorai.009G247000.1, Gorai.012G037500.6, Gorai.012G037500.5, Gorai.012G037500.4, Gorai.012G037500.3, Gorai.012G037500.2, Gorai.012G037500.1, Gorai.008G158500.2, Gorai.008G158500.1
GO:0009690	cytokinin metabolic process	0.0445	0.00452	0	9	2971	3386	under		Gorai.012G065700.3, Gorai.012G065700.2, Gorai.012G065700.1, Gorai.013G222900.2, Gorai.013G222900.1, Gorai.006G034900.6, Gorai.006G034900.5, Gorai.006G034900.2, Gorai.006G034900.1
GO:0016045	detection of bacterium	0.0445	0.00452	0	9	2971	3386	under		Gorai.012G026200.1, Gorai.012G018200.8, Gorai.012G018200.7, Gorai.012G018200.6, Gorai.012G018200.5, Gorai.012G018200.4, Gorai.012G018200.3, Gorai.012G018200.2, Gorai.012G018200.1
GO:0019243	methylglyoxal catabolic process to D-lactate	0.0445	0.00452	0	9	2971	3386	under		Gorai.007G172100.4, Gorai.007G172100.2, Gorai.007G172100.1, Gorai.005G073200.2, Gorai.005G073200.1, Gorai.013G134900.5, Gorai.013G134900.3, Gorai.013G082600.2, Gorai.013G082600.1
GO:0006122	mitochondrial electron transport, ubiquinol to cytochrome c	0.0445	0.00452	0	9	2971	3386	under		Gorai.002G001600.5, Gorai.002G001600.3, Gorai.002G001600.2, Gorai.002G001600.1, Gorai.011G092500.5, Gorai.011G092500.4, Gorai.011G092500.3, Gorai.011G092500.2, Gorai.011G092500.1
GO:0006075	(1->3)-beta-D-glucan biosynthetic process	0.0445	0.00452	0	9	2971	3386	under		Gorai.004G092500.3, Gorai.004G092500.2, Gorai.004G092500.1, Gorai.012G128700.1, Gorai.011G119900.1, Gorai.004G092600.4, Gorai.004G092600.3, Gorai.004G092600.2, Gorai.004G092600.1
GO:0006869	lipid transport	0.045	0.00472	12	34	2959	3361	under	Gorai.005G138500.1, Gorai.008G237600.1, Gorai.006G240400.2, Gorai.006G240400.1, Gorai.008G287700.1, Gorai.005G218700.4, Gorai.005G218700.3, Gorai.005G218700.2, Gorai.005G218700.1, Gorai.001G262700.1, Gorai.009G015500.1, Gorai.007G027100.1	Gorai.008G003500.1, Gorai.011G128400.1, Gorai.013G125100.6, Gorai.013G125100.5, Gorai.013G125100.4, Gorai.013G125100.3, Gorai.013G125100.2, Gorai.013G125100.1, Gorai.007G138700.2, Gorai.007G138700.1, Gorai.011G226200.2, Gorai.011G226200.1, Gorai.011G140600.1, Gorai.N013800.1, Gorai.011G128300.2, Gorai.011G128300.1, Gorai.007G138600.2, Gorai.007G138600.1, Gorai.004G035100.1, Gorai.012G073600.1, Go…
GO:0022622	root system development	0.0474	0.00517	37	74	2934	3321	under	Gorai.005G060400.1, Gorai.012G107700.2, Gorai.012G107700.1, Gorai.011G196300.2, Gorai.011G196300.1, Gorai.013G032100.1, Gorai.001G229400.1, Gorai.013G034100.2, Gorai.002G100100.2, Gorai.003G034400.2, Gorai.003G034400.1, Gorai.011G194200.1, Gorai.N004000.1, Gorai.011G180100.3, Gorai.011G180100.2, Gorai.013G151300.1, Gorai.001G171500.2, Gorai.003G141600.1, Gorai.011G133700.2, Gorai.011G133700.1, Go…	Gorai.006G189500.2, Gorai.006G189500.1, Gorai.006G246000.3, Gorai.006G246000.2, Gorai.006G246000.1, Gorai.002G149600.1, Gorai.008G047700.1, Gorai.009G120400.2, Gorai.009G120400.1, Gorai.011G010700.7, Gorai.013G160000.1, Gorai.005G055200.1, Gorai.009G226900.4, Gorai.009G226900.3, Gorai.009G226900.2, Gorai.009G226900.1, Gorai.005G153300.1, Gorai.006G189400.6, Gorai.006G189400.4, Gorai.006G189400.3,…
GO:0043085	positive regulation of catalytic activity	0.0484	0.00533	21	49	2950	3346	under	Gorai.006G219400.2, Gorai.006G219400.1, Gorai.006G028000.4, Gorai.006G028000.2, Gorai.006G028000.1, Gorai.013G156000.3, Gorai.013G156000.2, Gorai.013G156000.1, Gorai.003G034400.2, Gorai.003G034400.1, Gorai.013G120100.1, Gorai.013G231400.4, Gorai.013G231400.2, Gorai.013G231400.1, Gorai.013G001000.5, Gorai.013G001000.3, Gorai.013G001000.2, Gorai.013G001000.1, Gorai.010G221800.1, Gorai.013G116400.1,…	Gorai.008G282000.2, Gorai.008G282000.1, Gorai.013G068300.9, Gorai.013G068300.7, Gorai.013G068300.5, Gorai.013G068300.4, Gorai.013G068300.3, Gorai.013G068300.2, Gorai.013G068300.1, Gorai.008G087500.1, Gorai.002G149600.1, Gorai.004G093400.1, Gorai.003G163500.1, Gorai.013G107000.1, Gorai.004G249900.1, Gorai.012G170900.1, Gorai.007G271300.2, Gorai.001G186800.8, Gorai.001G186800.7, Gorai.001G186800.6,…
GO:0009409	response to cold	0.0484	0.00534	51	94	2920	3301	under	Gorai.011G224500.9, Gorai.011G224500.7, Gorai.011G224500.6, Gorai.011G224500.5, Gorai.011G224500.4, Gorai.011G224500.3, Gorai.011G224500.2, Gorai.011G224500.1, Gorai.011G249200.1, Gorai.011G256600.1, Gorai.012G096100.1, Gorai.002G149300.1, Gorai.004G293400.4, Gorai.004G293400.3, Gorai.004G293400.2, Gorai.004G293400.1, Gorai.002G093000.10, Gorai.011G289600.2, Gorai.011G289600.1, Gorai.004G152500.3…	Gorai.013G177600.1, Gorai.008G171500.5, Gorai.008G282000.2, Gorai.008G282000.1, Gorai.013G221500.1, Gorai.012G061400.1, Gorai.013G068300.9, Gorai.013G068300.7, Gorai.013G068300.5, Gorai.013G068300.4, Gorai.013G068300.3, Gorai.013G068300.2, Gorai.013G068300.1, Gorai.010G113800.2, Gorai.002G195100.2, Gorai.002G195100.1, Gorai.004G178700.4, Gorai.004G178700.3, Gorai.004G178700.2, Gorai.004G178700.1,…
GO:0031048	chromatin silencing by small RNA	0.0487	0.00542	2	14	2969	3381	under	Gorai.002G053800.2, Gorai.002G053800.1	Gorai.013G114500.7, Gorai.013G114500.6, Gorai.004G092500.3, Gorai.004G092500.2, Gorai.004G092500.1, Gorai.006G204700.3, Gorai.006G204700.2, Gorai.006G204700.1, Gorai.001G049100.1, Gorai.004G207300.2, Gorai.004G092600.4, Gorai.004G092600.3, Gorai.004G092600.2, Gorai.004G092600.1
GO:0009827	plant-type cell wall modification	0.0487	0.00542	2	14	2969	3381	under	Gorai.004G083200.2, Gorai.004G083200.1	Gorai.004G198200.3, Gorai.004G198200.2, Gorai.004G198200.1, Gorai.004G063600.1, Gorai.013G086900.1, Gorai.005G006800.4, Gorai.005G006800.3, Gorai.012G115400.1, Gorai.012G099200.2, Gorai.012G099200.1, Gorai.005G268900.1, Gorai.013G104300.1, Gorai.011G119900.1, Gorai.009G131400.1
GO:0035195	gene silencing by miRNA	0.0487	0.00543	4	19	2967	3376	under	Gorai.004G044100.2, Gorai.004G044100.1, Gorai.013G221400.1, Gorai.002G143000.1	Gorai.004G093400.1, Gorai.013G114500.7, Gorai.013G114500.6, Gorai.004G092500.3, Gorai.004G092500.2, Gorai.004G092500.1, Gorai.012G097800.3, Gorai.012G097800.2, Gorai.006G189400.6, Gorai.006G189400.4, Gorai.006G189400.3, Gorai.006G189400.2, Gorai.006G189400.1, Gorai.001G049100.1, Gorai.004G207300.2, Gorai.004G092600.4, Gorai.004G092600.3, Gorai.004G092600.2, Gorai.004G092600.1
GO:0009697	salicylic acid biosynthetic process	0.0499	0.0056	3	17	2968	3378	under	Gorai.004G152500.3, Gorai.004G275500.1, Gorai.012G105700.1	Gorai.011G108000.2, Gorai.011G108000.1, Gorai.008G120100.3, Gorai.008G120100.2, Gorai.008G120100.1, Gorai.003G139900.2, Gorai.004G166500.2, Gorai.004G166500.1, Gorai.009G167300.1, Gorai.012G018200.8, Gorai.012G018200.7, Gorai.012G018200.6, Gorai.012G018200.5, Gorai.012G018200.4, Gorai.012G018200.3, Gorai.012G018200.2, Gorai.012G018200.1
