# Supplementary material for: Metabolomic and transcriptomic insights into how cotton fiber transitions to secondary wall synthesis, represses lignification, and prolongs elongation
Source: BMC Genomics. 2015 Jun 27;16(1):477. doi: 10.1186/s12864-015-1708-9 (PMC4482290; doi:10.1186/s12864-015-1708-9)
Supplement: Additional file 15: — High concentration and high change metabolites. Tables of the most concentrated metabolites in Gb or Gh fiber and those with a 10 fold or greater change between 10 and 28 DPA. [file 12864_2015_1708_MOESM15_ESM.xlsx]

## Sheet: Sheet1
Top 20 occurrences of highly concentrated metabolites at 10-21 DPA in Gb or Gh fiber
Gb				Gh
Timepoint (DPA)	Biochemical Name	Mean		Timepoint (DPA)	Biochemical Name	Mean
28	ascorbate (Vitamin C)	110.834		28	raffinose	25.6395
28	raffinose	44.7933		28	guanosine-2',3'-cyclic monophosphate	21.867
21	ascorbate (Vitamin C)	35.636		15	linoleamide (18:2n6)	12.8277
28	stachyose	20.4445		28	uridine-2',3'-cyclic monophosphate	7.6271
28	guanosine-2',3'-cyclic monophosphate	17.4855		10	dihydrokaempferol	7.1578
18	ascorbate (Vitamin C)	16.7423		28	methyl-beta-glucopyranoside	6.6051
10	glutamate	15.9489		28	leucylleucine	6.0271
15	linolenate [alpha or gamma; (18:3n3 or 6)]	11.5358		28	leucylserine	5.4709
28	phosphoethanolamine	8.9501		28	leucylglutamate	5.3015
15	linoleamide (18:2n6)	8.4049		28	valylphenylalanine	5.1514
28	glucarate (saccharate)	7.38		28	valylisoleucine	4.9451
28	galactarate (mucic acid)	7.1387		21	raffinose	4.8439
15	linoleate (18:2n6)	5.8914		28	leucylglycine	4.833
10	leucocyanidin	5.2569		28	lysylleucine	4.6223
28	guanosine 3'-monophosphate (3'-GMP)	4.9956		10	thymidine	4.6213
10	catechin	4.8817		28	leucylalanine	4.5599
28	uridine-2',3'-cyclic monophosphate	4.7745		28	isoleucylleucine	4.4601
15	9-HODE (9-​hydroxy-​10E,​12Z-​octadecadienoic acid; a non-enzymatic oxidation product of linoleic acid)	4.3624		28	valylglutamine	4.3859
18	glutathione, reduced (GSH)	4.3543		28	valylleucine	4.3108
28	proline	4.0633		28	phenylalanylvaline	4.2977
Metabolites with fold change >10 across DPA in Gb or Gh fiber
Gb						Gh
Comparison	Biochemical Name	Fold Change	p-value	q-value		Comparison	Biochemical Name	Fold Change	p-value	q-value
28 vs 10_28up	ascorbate (Vitamin C)	126.407	1.0413e-06	4.6567e-06		28 vs 10_28up	adenosine-2',3'-cyclic monophosphate	72.3436	1.1277e-09	8.4525e-08
28 vs 10_28up	raffinose	77.6314	1.4815e-05	1.9546e-05		28 vs 10_28up	raffinose	70.5157	3.6622e-07	1.3725e-05
28 vs 10_28up	stachyose	74.9707	7.879e-05	6.7761e-05		28 vs 10_10up	1,2-propanediol	43.4147	3.5707e-05	0.0002
28 vs 10_28up	uridine-2',3'-cyclic monophosphate	63.8302	0.0039	0.0011		28 vs 10_28up	uridine-2',3'-cyclic monophosphate	38.4624	0.0021	0.0041
28 vs 21_28up	uridine-2',3'-cyclic monophosphate	63.8302	0.0039	0.0023		28 vs 21_28up	adenosine-2',3'-cyclic monophosphate	37.3201	0.0003	0.0004
28 vs 10_28up	adenosine-2',3'-cyclic monophosphate	55.2235	1.1348e-07	2.5374e-06		28 vs 10_10up	fucosterol	36.4312	0.0005	0.0013
28 vs 21_28up	adenosine-2',3'-cyclic monophosphate	55.2235	1.1348e-07	2.2513e-06		28 vs 21_28up	uridine-2',3'-cyclic monophosphate	29.3576	0.0029	0.0017
28 vs 21_28up	stachyose	54.1003	2.7591e-06	1.5639e-05		28 vs 10_28up	guanosine-2',3'-cyclic monophosphate	27.945	7.4016e-05	0.0003
28 vs 10_28up	guanosine-2',3'-cyclic monophosphate	50.405	4.8872e-07	4.5121e-06		15 vs 10_15up	linoleamide (18:2n6)	23.9233	0.0007	0.0084
28 vs 21_28up	guanosine-2',3'-cyclic monophosphate	47.0167	1.1058e-10	4.3877e-09		28 vs 10_10up	dihydrokaempferol	23.8753	0.0002	0.0008
28 vs 10_10up	fucosterol	36.5974	0.0009	0.0003		28 vs 10_28up	cytosine-2',3'-cyclic monophosphate	21.7397	2.8665e-06	4.2972e-05
28 vs 10_10up	phytosphingosine	33.823	3.6099e-06	1.3453e-05		28 vs 21_28up	cytosine-2',3'-cyclic monophosphate	21.7397	2.8665e-06	3.5365e-05
28 vs 21_28up	phosphoethanolamine	28.341	0.0003	0.0004		28 vs 21_28up	guanosine-2',3'-cyclic monophosphate	21.3795	0.0012	0.0009
28 vs 21_28up	galactinol	26.6422	0.0005	0.0005		28 vs 10_10up	1-oleoylglycerol (1-monoolein)	19.9797	0.0017	0.0034
28 vs 10_28up	methyl-beta-glucopyranoside	24.4642	9.9168e-06	1.616e-05		18 vs 15_15up	linoleamide (18:2n6)	19.9653	0.0011	0.0042
28 vs 21_28up	adenosine	18.8502	0.0005	0.0005		28 vs 21_21up	1,2-propanediol	19.842	0.0017	0.0013
28 vs 10_28up	galactarate (mucic acid)	15.3553	8.6597e-06	1.616e-05		18 vs 15_18up	leucocyanidin	19.2298	1.732e-05	0.0003
28 vs 10_28up	glucarate (saccharate)	14.7217	0.0002	0.0001		28 vs 21_21up	leucocyanidin	15.6771	0.0456	0.0136
28 vs 10_28up	cytosine-2',3'-cyclic monophosphate	14.5074	8.0716e-07	4.5121e-06		28 vs 10_10up	phytosphingosine	12.9281	3.9012e-05	0.0002
28 vs 21_28up	cytosine-2',3'-cyclic monophosphate	14.5074	8.0716e-07	8.0065e-06		15 vs 10_10up	dihydrokaempferol	11.5747	6.9221e-05	0.002
28 vs 21_28up	guanosine 3'-monophosphate (3'-GMP)	14.4926	3.1538e-05	8.3422e-05		28 vs 21_28up	methyl-beta-glucopyranoside	10.9266	0.0029	0.0017
15 vs 10_15up	linoleamide (18:2n6)	13.8763	0.038	0.0968		28 vs 21_21up	adenosine 5'-diphosphate (ADP)	10.8078	0.0225	0.0075
28 vs 21_28up	raffinose	13.3967	2.7434e-06	1.5639e-05		28 vs 21_21up	catechin	10.0287	0.0258	0.0085
28 vs 10_28up	galactinol	13.1255	0.0004	0.0002
28 vs 21_28up	methyl-beta-glucopyranoside	12.9717	0.0003	0.0004
28 vs 10_10up	linolenate [alpha or gamma; (18:3n3 or 6)]	11.7472	0.0083	0.002
28 vs 10_28up	serylleucine	11.745	1.2061e-05	1.7979e-05
28 vs 10_10up	norophthalmate*	11.4111	3.7019e-05	4.3566e-05
28 vs 10_10up	glycyltryptophan	10.6231	6.227e-05	6.6969e-05
