# Supplementary material for: Metabolomic and transcriptomic insights into how cotton fiber transitions to secondary wall synthesis, represses lignification, and prolongs elongation
Source: BMC Genomics. 2015 Jun 27;16(1):477. doi: 10.1186/s12864-015-1708-9 (PMC4482290; doi:10.1186/s12864-015-1708-9)
Supplement: Additional file 16: — Metabolite clusters. Lists of metabolites in each of the four metabolite clusters found in Gb or Gh fiber. [file 12864_2015_1708_MOESM16_ESM.xlsx]

## Sheet: Gb Cluster a
BIOCHEMICAL NAME	CLUSTER ID	CLUSTER MEMBERSHIP VALUE	METABOLON SUPER PATHWAY	METABOLON SUBPATHWAY	KEGG COMPOUND ID	KEGG PATHWAY	PLANT CYC ID	PUBCHEM ID	MAXIMUM FOLD CHANGE	P VALUE	Q VALUE	COMPARISON
glycine	a	0.54806	Amino acid	Serine family (phosphoglycerate derived)	C00037	Purine metabolism, Glycine, serine and threonine metabolism, Lysine degradation, Cyanoamino acid metabolism, Glutathione metabolism, Glyoxylate and dicarboxylate metabolism, Thiamine metabolism, Porphyrin and chlorophyll metabolism, Aminoacyl-tRNA biosynthesis, Metabolic pathways, Biosynthesis of secondary metabolites, Carbon metabolism, Biosynthesis of amino acids, ABC transporters	GLY	5257127;750	1.69139	0.0029	0.0018	GB 28 vs 21_28up
alanine	a	0.461648	Amino acid	Aspartate family (OAA derived)	C00041	Alanine, aspartate and glutamate metabolism, Cysteine and methionine metabolism, Taurine and hypotaurine metabolism, Selenocompound metabolism, Carbon fixation in photosynthetic organisms, Aminoacyl-tRNA biosynthesis, Metabolic pathways, Carbon metabolism, Biosynthesis of amino acids, ABC transporters, Sulfur relay system	L-ALPHA-ALANINE	5950;7311724	1.97726	0.0039	0.0023	GB 28 vs 21_28up
phytosphingosine	a	0.717224	Lipids	Sphingolipid	C12144	Sphingolipid metabolism, Metabolic pathways	PHYTOSPINGOSINE		4.56506	0.0093	0.0042	GB 28 vs 21_21up
alpha-tocopherol	a	0.558973	Cofactors, Prosthetic Groups, Electron Carriers	Tocopherol metabolism	C02477	Ubiquinone and other terpenoid-quinone biosynthesis, Metabolic pathways, Biosynthesis of secondary metabolites	ALPHA-TOCOPHEROL	14985	2.02128	0.0132	0.0057	GB 28 vs 21_21up
1-palmitoylglycerophosphocholine	a	0.504186	Lipids	Phospholipids			2-Acylglycero-Phosphocholines	86554	1.577	0.019	0.0077	GB 28 vs 21_21up
betaine	a	0.5585	Amino acid	Serine family (phosphoglycerate derived)	C00719	Glycine, serine and threonine metabolism, Metabolic pathways, ABC transporters	BETAINE	247	1.53824	0.0008	0.009	GB 15 vs 10_10up
ethanolamine	a	0.355173	Lipids	Choline metabolism	C00189	Glycerophospholipid metabolism, Metabolic pathways	ETHANOL-AMINE		1.63342	0.0341	0.012	GB 28 vs 21_28up
glycyltryptophan	a	0.681219	Peptide	Dipeptide				1551340;92181	2.37662	0.0015	0.013	GB 15 vs 10_10up
citrate	a	0.501827	Carbohydrate	TCA cycle	C00158	Citrate cycle (TCA cycle), Glyoxylate and dicarboxylate metabolism, Metabolic pathways, Biosynthesis of secondary metabolites, Carbon metabolism, 2-Oxocarboxylic acid metabolism, Biosynthesis of amino acids	CIT	311	1.83481	0.0015	0.0154	GB 18 vs 15_15up
N-acetylornithine	a	0.639841	Amino acid	Glutamate family (alpha-ketoglutarate derived)	C00437	Arginine and proline metabolism, Metabolic pathways, Biosynthesis of secondary metabolites, 2-Oxocarboxylic acid metabolism, Biosynthesis of amino acids	N-ALPHA-ACETYLORNITHINE	6992102;439232	2.55231	0.0017	0.0154	GB 18 vs 15_15up
scyllo-inositol	a	0.878484	Carbohydrate	Inositol metabolism	C06153	Inositol phosphate metabolism	CPD-8050		2.21252	0.0013	0.0154	GB 18 vs 15_15up
squalene	a	0.710251	Lipids	Sterols	C00751	Steroid biosynthesis, Sesquiterpenoid and triterpenoid biosynthesis, Metabolic pathways, Biosynthesis of secondary metabolites	SQUALENE	638072	1.66882	0.0038	0.0182	GB 18 vs 15_15up
beta-sitosterol	a	0.410726	Lipids	Sterols	C01753	Steroid biosynthesis, Biosynthesis of secondary metabolites	CPD-4143	222284	1.81259	0.0061	0.019	GB 18 vs 15_15up
fructose	a	0.438516	Carbohydrate	Sucrose, glucose,fructose metabolism	C00095	Fructose and mannose metabolism, Galactose metabolism, Starch and sucrose metabolism, Metabolic pathways, ABC transporters	Fructose	5984	1.40283	0.006	0.019	GB 18 vs 15_15up
leucocyanidin	a	0.853998	Secondary metabolism	Flavonoids	C05906	Flavonoid biosynthesis, Biosynthesis of secondary metabolites	CPD-590		2.30936	0.0056	0.019	GB 18 vs 15_15up
myo-inositol	a	0.493009	Carbohydrate	Inositol metabolism	C00137	Galactose metabolism, Ascorbate and aldarate metabolism, Inositol phosphate metabolism, Metabolic pathways, Biosynthesis of secondary metabolites, ABC transporters, Phosphatidylinositol signaling system	MYO-INOSITOL		1.72376	0.0047	0.019	GB 18 vs 15_15up
catechin	a	0.888441	Secondary metabolism	Flavonoids	C06562	Flavonoid biosynthesis, Biosynthesis of secondary metabolites	CPD-1961	9064	1.99541	0.0066	0.0198	GB 18 vs 15_15up
naringenin-7-O-glucoside	a	0.772646	Secondary metabolism	Flavonoids			NARINGENIN-7-O-BETA-D-GLUCOSIDE		2.75366	0.0111	0.0256	GB 18 vs 15_15up
thymidine	a	0.888409	Nucleotide	Pyrimidine metabolism	C00214	Pyrimidine metabolism, Metabolic pathways	THYMIDINE	5789	2.11357	0.0125	0.0256	GB 18 vs 15_15up
pipecolate	a	0.841902	Amino acid	Aspartate family (OAA derived)	C00408	Lysine degradation, Tropane, piperidine and pyridine alkaloid biosynthesis, Metabolic pathways, Biosynthesis of secondary metabolites	PICOLINATE	849	1.70908	0.0133	0.0264	GB 18 vs 15_15up
ribose	a	0.721366	Carbohydrate	Amino sugar and nucleotide sugar	C00121	Pentose phosphate pathway, ABC transporters	RIBOSE	5311110	1.82693	0.0184	0.0308	GB 18 vs 15_15up
inositol 1-phosphate (I1P)	a	0.604656	Carbohydrate	Inositol metabolism	C04006	Inositol phosphate metabolism, Metabolic pathways, Biosynthesis of secondary metabolites, Phosphatidylinositol signaling system	1-L-MYO-INOSITOL-1-P		1.63083	0.0199	0.0319	GB 18 vs 15_15up
aspartate	a	0.867116	Amino acid	Aspartate family (OAA derived)	C00049	Alanine, aspartate and glutamate metabolism, Glycine, serine and threonine metabolism, Cysteine and methionine metabolism, Lysine biosynthesis, Arginine and proline metabolism, Histidine metabolism, beta-Alanine metabolism, beta!, Cyanoamino acid metabolism, Carbon fixation in photosynthetic organisms, Nicotinate and nicotinamide metabolism, Pantothenate and CoA biosynthesis, Aminoacyl-tRNA biosy…	L-ASPARTATE	5960	1.45199	0.0214	0.0321	GB 18 vs 15_15up
isocitrate	a	0.487908	Carbohydrate	TCA cycle	C00311	Citrate cycle (TCA cycle), Glyoxylate and dicarboxylate metabolism, Metabolic pathways, Biosynthesis of secondary metabolites, Carbon metabolism, 2-Oxocarboxylic acid metabolism, Biosynthesis of amino acids	threo-ds-iso-citrate	1198	2.08135	0.0206	0.0321	GB 18 vs 15_15up
glutamate	a	0.571743	Amino acid	Glutamate family (alpha-ketoglutarate derived)	C00025	Alanine, aspartate and glutamate metabolism, Arginine and proline metabolism, Histidine metabolism, Taurine and hypotaurine metabolism, Glutathione metabolism, Glyoxylate and dicarboxylate metabolism, Butanoate metabolism, C5-Branched dibasic acid metabolism, Porphyrin and chlorophyll metabolism, Nitrogen metabolism, Aminoacyl-tRNA biosynthesis, Metabolic pathways, Biosynthesis of secondary metab…	GLT	611	7.69178	0.0065	0.0349	GB 15 vs 10_10up
asparagine	a	0.487608	Amino acid	Aspartate family (OAA derived)	C00152	Alanine, aspartate and glutamate metabolism, Cyanoamino acid metabolism, Aminoacyl-tRNA biosynthesis, Metabolic pathways, Biosynthesis of secondary metabolites, Biosynthesis of amino acids	ASN	6267;6992089	2.37837	0.0071	0.036	GB 15 vs 10_10up
cyano-alanine	a	0.651495	Amino acid	Aspartate family (OAA derived)	C02512	Cyanoamino acid metabolism, Metabolic pathways	CPD-603	13538	2.32147	0.0371	0.0398	GB 18 vs 15_15up
gamma-aminobutyrate (GABA)	a	0.598245	Amino acid	Glutamate family (alpha-ketoglutarate derived)	C00334	Alanine, aspartate and glutamate metabolism, Arginine and proline metabolism, beta-Alanine metabolism, beta!, Butanoate metabolism, Metabolic pathways	4-AMINO-BUTYRATE	6992099;119	1.49652	0.0358	0.0398	GB 18 vs 15_15up
beta-hydroxypyruvate	a	0.497073	Amino acid	Serine family (phosphoglycerate derived)	C00168	Glycine, serine and threonine metabolism, Glyoxylate and dicarboxylate metabolism, Metabolic pathways, Biosynthesis of secondary metabolites, Carbon metabolism	OH-PYR	964	1.45485	0.042	0.0414	GB 18 vs 15_15up
fucosterol	a	0.902979	Lipids	Sterols	C08817		CPD-4127	5281328	6.97677	0.041	0.0414	GB 18 vs 15_15up
2-aminoadipate	a	0.794105	Amino acid	Aspartate family (OAA derived)	C00956	Lysine biosynthesis, Lysine degradation, Metabolic pathways, Biosynthesis of secondary metabolites, 2-Oxocarboxylic acid metabolism, Biosynthesis of amino acids	CPD-468	469	4.82128	0.0448	0.043	GB 18 vs 15_15up
caffeate	a	0.863722	Secondary metabolism	Alkaloids	C01197	Phenylpropanoid biosynthesis, Metabolic pathways, Biosynthesis of secondary metabolites, Degradation of aromatic compounds	CAFFEATE	689043	1.75626	0.0446	0.043	GB 18 vs 15_15up
gallocatechin	a	0.80461	Secondary metabolism	Flavonoids	C12127	Flavonoid biosynthesis, Biosynthesis of secondary metabolites	CPD-10358	9882981	1.75859	0.0111	0.0514	GB 15 vs 10_10up
serotonin (5HT)	a	0.764712	Amino acid	Aromatic amino acid metabolism (PEP derived)	C00780	Tryptophan metabolism, Metabolic pathways	SEROTONIN	5202	2.41727	0.013	0.053	GB 15 vs 10_10up
epigallocatechin	a	0.670405	Secondary metabolism	Flavonoids	C12136	Flavonoid biosynthesis, Biosynthesis of secondary metabolites	CPD-10411	72277	1.85895	0.0496	0.1043	GB 15 vs 10_10up

## Sheet: Gh Cluster a
BIOCHEMICAL NAME	CLUSTER ID	CLUSTER MEMBERSHIP VALUE	METABOLON SUPER PATHWAY	METABOLON SUBPATHWAY	KEGG COMPOUND ID	KEGG PATHWAY	PLANT CYC ID	PUBCHEM ID	MAXIMUM FOLD CHANGE	P VALUE	Q VALUE	COMPARISON
3-methyl-2-oxovalerate	a	0.76709	Amino acid	Branched Chain Amino Acids (pyruvate derived)	C00671	Valine, leucine and isoleucine degradation, Valine, leucine and isoleucine biosynthesis, Glucosinolate biosynthesis, Metabolic pathways, Biosynthesis of secondary metabolites, 2-Oxocarboxylic acid metabolism, Biosynthesis of amino acids	2-KETO-3-METHYL-VALERATE	47	2.33	0.0156	0.0272	GH 18 vs 15_15up
4-hydroxy-3-methoxybenzyl alcohol	a	0.88078	Secondary metabolism	Phenylpropanoids	C06317			62348	3.37	0.0004	0.0065	GH 15 vs 10_10up
4-hydroxycinnamate	a	0.858063	Secondary metabolism	Phenylpropanoids	C00811	Ubiquinone and other terpenoid-quinone biosynthesis, Phenylalanine metabolism, Phenylpropanoid biosynthesis, Metabolic pathways, Biosynthesis of secondary metabolites, Degradation of aromatic compounds	COUMARATE	637542	1.97	0.0302	0.0596	GH 15 vs 10_10up
4-methyl-2-oxopentanoate	a	0.767412	Amino acid	Branched Chain Amino Acids (pyruvate derived)	C00233	Valine, leucine and isoleucine degradation, Valine, leucine and isoleucine biosynthesis, Glucosinolate biosynthesis, Metabolic pathways, Biosynthesis of secondary metabolites, 2-Oxocarboxylic acid metabolism, Biosynthesis of amino acids	2K-4CH3-PENTANOATE&redirect=T	70	2.08	0.0366	0.5691	GH 21 vs 18_18up
adenosine 5'-monophosphate (AMP)	a	0.485236	Nucleotide	Purine metabolism	C00020	Purine metabolism, Zeatin biosynthesis, Metabolic pathways, Biosynthesis of secondary metabolites	AMP	15938965	1.39	0.0347	0.064	GH 15 vs 10_10up
alpha-tocopherol	a	0.709914	Cofactors, Prosthetic Groups, Electron Carriers	Tocopherol metabolism	C02477	Ubiquinone and other terpenoid-quinone biosynthesis, Metabolic pathways, Biosynthesis of secondary metabolites	ALPHA-TOCOPHEROL	14985	2.18	0.0237	0.0515	GH 15 vs 10_10up
arginine	a	0.399183	Amino acid	Glutamate family (alpha-ketoglutarate derived)	C00062	Arginine and proline metabolism, Aminoacyl-tRNA biosynthesis, Metabolic pathways, Biosynthesis of secondary metabolites, Biosynthesis of amino acids, ABC transporters	ARG	5246487;232	1.45	0.0025	0.0074	GH 18 vs 15_15up
asparagine	a	0.451915	Amino acid	Aspartate family (OAA derived)	C00152	Alanine, aspartate and glutamate metabolism, Cyanoamino acid metabolism, Aminoacyl-tRNA biosynthesis, Metabolic pathways, Biosynthesis of secondary metabolites, Biosynthesis of amino acids	ASN	6267;6992089	4.94	3.34e-05	0.0016	GH 15 vs 10_10up
aspartate	a	0.64142	Amino acid	Aspartate family (OAA derived)	C00049	Alanine, aspartate and glutamate metabolism, Glycine, serine and threonine metabolism, Cysteine and methionine metabolism, Lysine biosynthesis, Arginine and proline metabolism, Histidine metabolism, beta-Alanine metabolism, beta!, Cyanoamino acid metabolism, Carbon fixation in photosynthetic organisms, Nicotinate and nicotinamide metabolism, Pantothenate and CoA biosynthesis, Aminoacyl-tRNA biosy…	L-ASPARTATE	5960	1.74	0.0018	0.0168	GH 15 vs 10_10up
betaine	a	0.795895	Amino acid	Serine family (phosphoglycerate derived)	C00719	Glycine, serine and threonine metabolism, Metabolic pathways, ABC transporters	BETAINE	247	1.43	0.0019	0.0168	GH 15 vs 10_10up
cyano-alanine	a	0.701223	Amino acid	Aspartate family (OAA derived)	C02512	Cyanoamino acid metabolism, Metabolic pathways	CPD-603	13538	3.05	0.0198	0.0487	GH 15 vs 10_10up
dihydrokaempferol	a	0.81896	Secondary metabolism	Flavonoids	C00974	Flavonoid biosynthesis, Metabolic pathways, Biosynthesis of secondary metabolites	DIHYDROKAEMPFEROL-CMPD		11.57	6.92e-05	0.002	GH 15 vs 10_10up
ethanolamine	a	0.437783	Lipids	Choline metabolism	C00189	Glycerophospholipid metabolism, Metabolic pathways	ETHANOL-AMINE		1.85	0.0344	0.064	GH 15 vs 10_10up
fructose-6-phosphate	a	0.507177	Carbohydrate	Glycolysis	C05345	Glycolysis / Gluconeogenesis, Pentose phosphate pathway, Fructose and mannose metabolism, Starch and sucrose metabolism, Amino sugar and nucleotide sugar metabolism, Metabolic pathways, Biosynthesis of secondary metabolites, Carbon metabolism, Biosynthesis of amino acids	FRUCTOSE-6P		2.31	0.019	0.0485	GH 15 vs 10_10up
fucosterol	a	0.860933	Lipids	Sterols	C08817		CPD-4127	5281328	4.03	0.0368	0.0665	GH 15 vs 10_10up
fumarate	a	0.562441	Carbohydrate	TCA cycle	C00122	Citrate cycle (TCA cycle), Oxidative phosphorylation, Alanine, aspartate and glutamate metabolism, Arginine and proline metabolism, Tyrosine metabolism, Phenylalanine metabolism, Butanoate metabolism, Nicotinate and nicotinamide metabolism, Metabolic pathways, Biosynthesis of secondary metabolites, Carbon metabolism, Degradation of aromatic compounds	FUM		2.92	0.0227	0.0515	GH 15 vs 10_10up
gamma-aminobutyrate (GABA)	a	0.400292	Amino acid	Glutamate family (alpha-ketoglutarate derived)	C00334	Alanine, aspartate and glutamate metabolism, Arginine and proline metabolism, beta-Alanine metabolism, beta!, Butanoate metabolism, Metabolic pathways	4-AMINO-BUTYRATE	6992099;119	1.9	0.0117	0.0437	GH 15 vs 10_10up
glucarate (saccharate)	a	0.388949	Cofactors, Prosthetic Groups, Electron Carriers	Ascorbate metabolism	C00818	Ascorbate and aldarate metabolism, Metabolic pathways	D-GLUCARATE	33037	2.66	0.0004	0.0005	GH 28 vs 21_28up
glucose-6-phosphate (G6P)	a	0.514917	Carbohydrate	Glycolysis	C00668	Glycolysis / Gluconeogenesis, Pentose phosphate pathway, Galactose metabolism, Starch and sucrose metabolism, Amino sugar and nucleotide sugar metabolism, Metabolic pathways, Biosynthesis of secondary metabolites, Carbon metabolism	ALPHA-GLC-6-P		2.53	0.0006	0.0084	GH 15 vs 10_10up
glycerate	a	0.485943	Carbohydrate	Glycolysis	C00258	Pentose phosphate pathway, Glycine, serine and threonine metabolism, Glycerolipid metabolism, Glyoxylate and dicarboxylate metabolism, Metabolic pathways, Biosynthesis of secondary metabolites, Carbon metabolism	GLYCERATE	752	2.11	0.0148	0.0437	GH 15 vs 10_10up
glycerol	a	0.663211	Lipids	Glycerolipids	C00116	Pentose and glucuronate interconversions, Galactose metabolism, Glycerolipid metabolism, Metabolic pathways, ABC transporters	GLYCEROL	753	2.17	0.0015	0.0168	GH 15 vs 10_10up
glycerol 3-phosphate (G3P)	a	0.864704	Lipids	Phospholipids	C00093	Glycerolipid metabolism, Glycerophospholipid metabolism, Metabolic pathways, ABC transporters	GLYCEROL-3P	754	1.58	0.0131	0.0437	GH 15 vs 10_10up
glycylleucine	a	0.361737	Peptide	Dipeptide	C02155			92843;1548899	2.44	0.0003	0.0015	GH 18 vs 15_15up
glycyltryptophan	a	0.687765	Peptide	Dipeptide				1551340;92181	1.75	0.0258	0.0532	GH 15 vs 10_10up
gulono-1,4-lactone	a	0.535283	Cofactors, Prosthetic Groups, Electron Carriers	Ascorbate metabolism	C01040	Ascorbate and aldarate metabolism, Metabolic pathways	L-GULONO-1-4-LACTONE	608	2.05	0.0123	0.0047	GH 28 vs 21_28up
kaempferol 3-O-beta-glucoside	a	0.815561	Secondary metabolism	Flavonoids					3.15	0.0192	0.0485	GH 15 vs 10_10up
N-acetylornithine	a	0.575937	Amino acid	Glutamate family (alpha-ketoglutarate derived)	C00437	Arginine and proline metabolism, Metabolic pathways, Biosynthesis of secondary metabolites, 2-Oxocarboxylic acid metabolism, Biosynthesis of amino acids	N-ALPHA-ACETYLORNITHINE	6992102;439232	1.77	0.0046	0.0023	GH 28 vs 21_28up
nicotinamide ribonucleotide (NMN)	a	0.646511	Cofactors, Prosthetic Groups, Electron Carriers	Nicotinate and nicotinamide metabolism	C00455	Nicotinate and nicotinamide metabolism	NICOTINAMIDE_NUCLEOTIDE	14180	2.7	0.0014	0.0052	GH 18 vs 15_15up
nicotinate ribonucleoside*	a	0.802006	Cofactors, Prosthetic Groups, Electron Carriers	Nicotinate and nicotinamide metabolism	C05841	Nicotinate and nicotinamide metabolism	NICOTINAMIDE_RIBOSE	161233	1.96	0.0098	0.0415	GH 15 vs 10_10up
oleate (18:1n9)	a	0.507383	Lipids	Free fatty acid	C00712	Fatty acid biosynthesis, Cutin, suberine and wax biosynthesis, Biosynthesis of unsaturated fatty acids	OLEATE-CPD	445639	1.54	0.0203	0.5691	GH 21 vs 18_18up
pyridoxine (Vitamin B6)	a	0.54362	Cofactors, Prosthetic Groups, Electron Carriers	Vitamin B metabolism (B6 or B12)	C00314	Vitamin B6 metabolism, Metabolic pathways	PYRIDOXINE	1054	1.61	0.0244	0.0515	GH 15 vs 10_10up
pyruvate	a	0.716976	Carbohydrate	Glycolysis	C00022	Glycolysis / Gluconeogenesis, Citrate cycle (TCA cycle), Pentose phosphate pathway, Pentose and glucuronate interconversions, Ascorbate and aldarate metabolism, Alanine, aspartate and glutamate metabolism, Glycine, serine and threonine metabolism, Cysteine and methionine metabolism, Valine, leucine and isoleucine biosynthesis, Arginine and proline metabolism, Tyrosine metabolism, Phenylalanine me…	PYRUVATE	107735	2.13	0.0156	0.0272	GH 18 vs 15_15up
ribose	a	0.763619	Carbohydrate	Amino sugar and nucleotide sugar	C00121	Pentose phosphate pathway, ABC transporters	RIBOSE	5311110	1.92	0.0498	0.0817	GH 15 vs 10_10up
scyllo-inositol	a	0.569874	Carbohydrate	Inositol metabolism	C06153	Inositol phosphate metabolism	CPD-8050		1.67	0.0047	0.0023	GH 28 vs 21_21up
serotonin (5HT)	a	0.790057	Amino acid	Aromatic amino acid metabolism (PEP derived)	C00780	Tryptophan metabolism, Metabolic pathways	SEROTONIN	5202	5.21	0.0071	0.0351	GH 15 vs 10_10up
succinate	a	0.473444	Carbohydrate	TCA cycle	C00042	Citrate cycle (TCA cycle), Oxidative phosphorylation, Alanine, aspartate and glutamate metabolism, Tyrosine metabolism, Phenylalanine metabolism, Glyoxylate and dicarboxylate metabolism, Propanoate metabolism, Butanoate metabolism, Sulfur metabolism, Metabolic pathways, Biosynthesis of secondary metabolites, Carbon metabolism, Degradation of aromatic compounds	SUC	1110	1.82	0.0221	0.0074	GH 28 vs 21_28up
thymidine	a	0.804915	Nucleotide	Pyrimidine metabolism	C00214	Pyrimidine metabolism, Metabolic pathways	THYMIDINE	5789	2.38	0.0032	0.0218	GH 15 vs 10_10up
uridine monophosphate (5' or 3')	a	0.582863	Nucleotide	Pyrimidine metabolism			UMP		1.39	0.0003	0.0065	GH 15 vs 10_10up

## Sheet: Gb Cluster b
BIOCHEMICAL NAME	CLUSTER ID	CLUSTER MEMBERSHIP VALUE	METABOLON SUPER PATHWAY	METABOLON SUBPATHWAY	KEGG COMPOUND ID	KEGG PATHWAY	PLANT CYC ID	PUBCHEM ID	MAXIMUM FOLD CHANGE	P VALUE	Q VALUE	COMPARISON
indole-3-acetyl-aspartate	b	0.587747	Hormone metabolism	Auxin metabolism			INDOLE-3-ACETYL-ASP	4656408	4.47726	7.8e-06	3.87e-05	GB 28 vs 21_21up
glucose	b	0.579036	Carbohydrate	Glycolysis	C00031	Glycolysis / Gluconeogenesis, Pentose phosphate pathway, Galactose metabolism, Starch and sucrose metabolism, Amino sugar and nucleotide sugar metabolism, Indole alkaloid biosynthesis, Metabolic pathways, Biosynthesis of secondary metabolites, ABC transporters	CPD-3607	79025	1.92453	0.0007	0.0007	GB 28 vs 21_21up
norophthalmate*	b	0.482092	Amino acid	Glutathione metabolism				5489007	4.69532	0.0007	0.0007	GB 28 vs 21_21up
1-palmitoylglycerophosphoethanolamine	b	0.68	Lipids	Phospholipids			2-Lysophosphatidylcholines	9547069	1.69847	0.003	0.0019	GB 28 vs 21_21up
uridine monophosphate (5' or 3')	b	0.474254	Nucleotide	Pyrimidine metabolism			UMP		1.5983	0.0047	0.0025	GB 28 vs 21_21up
procyanidin B1	b	0.63933	Secondary metabolism	Flavonoids	C10238			146798	3.88275	0.0002	0.0046	GB 15 vs 10_15up
glutathione, reduced (GSH)	b	0.301094	Amino acid	Glutathione metabolism	C00051	Cysteine and methionine metabolism, Glutathione metabolism, Metabolic pathways, ABC transporters	GLUTATHIONE	124886	5.50049	0.0147	0.0062	GB 28 vs 21_21up
erythrulose	b	0.653351	Carbohydrate	Sucrose, glucose,fructose metabolism	C02045			5460032	1.9658	0.0217	0.0085	GB 28 vs 21_21up
1-oleoylglycerol (1-monoolein)	b	0.672598	Lipids	Glycerolipids				5283468	5.79255	0.025	0.0095	GB 28 vs 21_21up
linoleamide (18:2n6)	b	0.557407	Lipids	Fatty acid amide				6435901	3.38714	0.0286	0.0105	GB 28 vs 21_28up
sphinganine	b	0.643625	Lipids	Sphingolipid	C00836	Sphingolipid metabolism, Metabolic pathways	DIHYDRO-SPHINGOSINE	3126	1.99634	0.0415	0.014	GB 28 vs 21_21up
2-hydroxyglutarate	b	0.351687	Lipids	Free fatty acid	C02630	Butanoate metabolism, C5-Branched dibasic acid metabolism	CPD-381	43	2.1076	0.0009	0.0154	GB 18 vs 15_15up
4-hydroxycinnamate	b	0.438402	Secondary metabolism	Phenylpropanoids	C00811	Ubiquinone and other terpenoid-quinone biosynthesis, Phenylalanine metabolism, Phenylpropanoid biosynthesis, Metabolic pathways, Biosynthesis of secondary metabolites, Degradation of aromatic compounds	COUMARATE	637542	2.20215	0.0034	0.0182	GB 18 vs 15_15up
beta-amyrin	b	0.625066	Secondary metabolism	Terpenoids	C08616	Sesquiterpenoid and triterpenoid biosynthesis, Biosynthesis of secondary metabolites	CPD-6948	73145	2.22247	0.0024	0.0182	GB 18 vs 15_15up
methylphosphate	b	0.579535	Cofactors, Prosthetic Groups, Electron Carriers	Oxidative phosphorylation				13130	3.12796	0.0037	0.0182	GB 18 vs 15_15up
glycolate (hydroxyacetate)	b	0.497283	Carbohydrate	Photorespiration	C00160	Glyoxylate and dicarboxylate metabolism, Metabolic pathways, Biosynthesis of secondary metabolites	GLYCOLLATE	3698251;757	2.44038	0.0052	0.019	GB 18 vs 15_15up
alpha-amyrin	b	0.468032	Secondary metabolism	Terpenoids	C08615	Sesquiterpenoid and triterpenoid biosynthesis	CPD-8250	73170	3.10453	0.008	0.0206	GB 18 vs 15_15up
campesterol	b	0.564519	Lipids	Sterols	C01789	Steroid biosynthesis, Brassinosteroid biosynthesis, Metabolic pathways, Biosynthesis of secondary metabolites	CPD-707	173183	1.78801	0.0138	0.0264	GB 18 vs 15_15up
9,10-hydroxyoctadec-12(Z)-enoic acid	b	0.436806	Lipids	Oxylipins	C14828	Linoleic acid metabolism		9966640	5.49057	0.0047	0.0275	GB 15 vs 10_15up
dihomo-linolenate (20:3n3 or n6)	b	0.652982	Lipids	Free fatty acid	C03242	Linoleic acid metabolism, Biosynthesis of unsaturated fatty acids, Metabolic pathways	CPD-8120	5312529	5.57519	0.0043	0.0275	GB 15 vs 10_15up
linolenate [alpha or gamma; (18:3n3 or 6)]	b	0.751393	Lipids	Free fatty acid	C06427	alpha-Linolenic acid metabolism, Biosynthesis of unsaturated fatty acids, Metabolic pathways	CPD-8117		6.1613	0.019	0.0311	GB 18 vs 15_15up
9,10-epoxystearate	b	0.80968	Lipids	Oxylipins			CPD-10514	15868	3.59424	0.024	0.0342	GB 18 vs 15_15up
nicotinate ribonucleoside*	b	0.625784	Cofactors, Prosthetic Groups, Electron Carriers	Nicotinate and nicotinamide metabolism	C05841	Nicotinate and nicotinamide metabolism	NICOTINAMIDE_RIBOSE	161233	1.96642	0.0331	0.0388	GB 18 vs 15_15up
epicatechin	b	0.770998	Secondary metabolism	Flavonoids	C09727	Flavonoid biosynthesis, Biosynthesis of secondary metabolites	CPD-7630	9064	2.5302	0.0377	0.0399	GB 18 vs 15_15up
nicotinamide ribonucleotide (NMN)	b	0.677762	Cofactors, Prosthetic Groups, Electron Carriers	Nicotinate and nicotinamide metabolism	C00455	Nicotinate and nicotinamide metabolism	NICOTINAMIDE_NUCLEOTIDE	14180	1.86594	0.0473	0.0446	GB 18 vs 15_15up
1-dihomo-linolenyl-glycerol (1-monoeicosatrienoin)	b	0.525645	Lipids	Glycerolipids					3.63596	0.0117	0.0517	GB 15 vs 10_15up
1-palmitoylglycerol (1-monopalmitin)	b	0.717699	Lipids	Glycerolipids				14900	2.76613	0.0131	0.053	GB 15 vs 10_15up
citramalate	b	0.53255	Carbohydrate	C5 branched dibasic acid metabolism	C00815			1081	2.60975	0.0159	0.0614	GB 15 vs 10_15up
linoleate (18:2n6)	b	0.738562	Lipids	Free fatty acid	C01595	Linoleic acid metabolism, Biosynthesis of unsaturated fatty acids, Metabolic pathways	LINOLEIC_ACID	5280450	3.87414	0.0312	0.0862	GB 15 vs 10_15up
4-hydroxy-3-methoxybenzyl alcohol	b	0.535816	Secondary metabolism	Phenylpropanoids	C06317			62348	1.80928	0.0184	0.988	GB 21 vs 18_18up

## Sheet: Gh Cluster c
BIOCHEMICAL NAME	CLUSTER ID	CLUSTER MEMBERSHIP VALUE	METABOLON SUPER PATHWAY	METABOLON SUBPATHWAY	KEGG COMPOUND ID	KEGG PATHWAY	PLANT CYC ID	PUBCHEM ID	MAXIMUM FOLD CHANGE	P VALUE	Q VALUE	COMPARISON
1-dihomo-linolenyl-glycerol (1-monoeicosatrienoin)	c	0.553152	Lipids	Glycerolipids					3.61	0.0002	0.0003	GH 28 vs 21_21up
1-linoleoylglycerophosphocholine	c	0.305623	Lipids	Phospholipids	C04100			11988421	2.08	0.0287	0.5691	GH 21 vs 18_21up
1-oleoylglycerol (1-monoolein)	c	0.455343	Lipids	Glycerolipids				5283468	5.86	0.0016	0.0012	GH 28 vs 21_21up
1-palmitoylglycerol (1-monopalmitin)	c	0.616135	Lipids	Glycerolipids				14900	5.22	0.0101	0.0041	GH 28 vs 21_21up
1-palmitoylglycerophosphocholine	c	0.640179	Lipids	Phospholipids			2-Acylglycero-Phosphocholines	86554	2.25	0.0186	0.0064	GH 28 vs 21_21up
1-palmitoylglycerophosphoinositol*	c	0.415184	Lipids	Phospholipids					2.04	0.0317	0.5691	GH 21 vs 18_18up
1,2-propanediol	c	0.624291	Lipids	Glycerolipids	C00583	Glycerolipid metabolism, Pyruvate metabolism	DL-12-Propanediol		19.84	0.0017	0.0013	GH 28 vs 21_21up
1,3-dihydroxyacetone	c	0.449292	Carbohydrate	Glycolysis	C00184	Glycerolipid metabolism, Metabolic pathways, Carbon metabolism		670	1.69	0.0203	0.0069	GH 28 vs 21_21up
2-hydroxyglutarate	c	0.377442	Lipids	Free fatty acid	C02630	Butanoate metabolism, C5-Branched dibasic acid metabolism	CPD-381	43	2.22	0.0098	0.0211	GH 18 vs 15_15up
3-hydroxypropanoate	c	0.774394	Lipids	Free fatty acid	C01013	Pyrimidine metabolism, beta-Alanine metabolism, beta!, Propanoate metabolism, Metabolic pathways, Carbon metabolism	3-HYDROXY-PROPIONATE	5459847	2.35	0.038	0.0115	GH 28 vs 21_21up
9-HODE	c	0.477763	Lipids	Oxylipins	C14767	Linoleic acid metabolism		5312830	4.95	0.0036	0.0019	GH 28 vs 21_21up
9,10-epoxystearate	c	0.689564	Lipids	Oxylipins			CPD-10514	15868	4.91	0.0035	0.0019	GH 28 vs 21_21up
9,10-hydroxyoctadec-12(Z)-enoic acid	c	0.459297	Lipids	Oxylipins	C14828	Linoleic acid metabolism		9966640	3.57	0.0301	0.0096	GH 28 vs 21_21up
adenosine 5'-diphosphate (ADP)	c	0.454983	Nucleotide	Purine metabolism	C00008	Oxidative phosphorylation, Photosynthesis, Purine metabolism, Zeatin biosynthesis, Metabolic pathways, Biosynthesis of secondary metabolites, Endocytosis	ADP	6022	4.95	0.0073	0.0169	GH 18 vs 15_18up
alpha-amyrin	c	0.465437	Secondary metabolism	Terpenoids	C08615	Sesquiterpenoid and triterpenoid biosynthesis	CPD-8250	73170	3.08	0.0109	0.0044	GH 28 vs 21_21up
beta-amyrin	c	0.477138	Secondary metabolism	Terpenoids	C08616	Sesquiterpenoid and triterpenoid biosynthesis, Biosynthesis of secondary metabolites	CPD-6948	73145	2.4	0.0008	0.0007	GH 28 vs 21_21up
catechin	c	0.438065	Secondary metabolism	Flavonoids	C06562	Flavonoid biosynthesis, Biosynthesis of secondary metabolites	CPD-1961	9064	7.96	4e-05	0.0004	GH 18 vs 15_18up
dihomo-linolenate (20:3n3 or n6)	c	0.547529	Lipids	Free fatty acid	C03242	Linoleic acid metabolism, Biosynthesis of unsaturated fatty acids, Metabolic pathways	CPD-8120	5312529	3.96	0.0111	0.0044	GH 28 vs 21_21up
erythrulose	c	0.439682	Carbohydrate	Sucrose, glucose,fructose metabolism	C02045			5460032	1.72	0.0329	0.0634	GH 15 vs 10_15up
fructose	c	0.622658	Carbohydrate	Sucrose, glucose,fructose metabolism	C00095	Fructose and mannose metabolism, Galactose metabolism, Starch and sucrose metabolism, Metabolic pathways, ABC transporters	Fructose	5984	1.44	0.0067	0.003	GH 28 vs 21_21up
gallocatechin	c	0.410627	Secondary metabolism	Flavonoids	C12127	Flavonoid biosynthesis, Biosynthesis of secondary metabolites	CPD-10358	9882981	2.46	0.0117	0.0045	GH 28 vs 21_21up
glucose	c	0.669025	Carbohydrate	Glycolysis	C00031	Glycolysis / Gluconeogenesis, Pentose phosphate pathway, Galactose metabolism, Starch and sucrose metabolism, Amino sugar and nucleotide sugar metabolism, Indole alkaloid biosynthesis, Metabolic pathways, Biosynthesis of secondary metabolites, ABC transporters	CPD-3607	79025	1.67	0.0164	0.0059	GH 28 vs 21_21up
inositol 1-phosphate (I1P)	c	0.639376	Carbohydrate	Inositol metabolism	C04006	Inositol phosphate metabolism, Metabolic pathways, Biosynthesis of secondary metabolites, Phosphatidylinositol signaling system	1-L-MYO-INOSITOL-1-P		2.6	0.0096	0.0041	GH 28 vs 21_21up
leucocyanidin	c	0.413158	Secondary metabolism	Flavonoids	C05906	Flavonoid biosynthesis, Biosynthesis of secondary metabolites	CPD-590		19.23	1.73e-05	0.0003	GH 18 vs 15_18up
linoleamide (18:2n6)	c	0.292519	Lipids	Fatty acid amide				6435901	23.92	0.0007	0.0084	GH 15 vs 10_15up
linoleate (18:2n6)	c	0.674962	Lipids	Free fatty acid	C01595	Linoleic acid metabolism, Biosynthesis of unsaturated fatty acids, Metabolic pathways	LINOLEIC_ACID	5280450	2.44	0.0169	0.006	GH 28 vs 21_21up
linolenate [alpha or gamma; (18:3n3 or 6)]	c	0.644068	Lipids	Free fatty acid	C06427	alpha-Linolenic acid metabolism, Biosynthesis of unsaturated fatty acids, Metabolic pathways	CPD-8117		3.06	0.0328	0.0102	GH 28 vs 21_21up
myo-inositol	c	0.602443	Carbohydrate	Inositol metabolism	C00137	Galactose metabolism, Ascorbate and aldarate metabolism, Inositol phosphate metabolism, Metabolic pathways, Biosynthesis of secondary metabolites, ABC transporters, Phosphatidylinositol signaling system	MYO-INOSITOL		2.32	0.0004	0.0005	GH 28 vs 21_21up
phenethylamine (isobar with 1-phenylethanamine)	c	0.40023	Secondary metabolism	Amine derived	C02455		PHENYLETHYLAMINE		6.46	0.0002	0.0003	GH 28 vs 21_21up
phenylalanine	c	0.390139	Amino acid	Aromatic amino acid metabolism (PEP derived)	C00079	Phenylalanine metabolism, Phenylalanine, tyrosine and tryptophan biosynthesis, Cyanoamino acid metabolism, Phenylpropanoid biosynthesis, Tropane, piperidine and pyridine alkaloid biosynthesis, Glucosinolate biosynthesis, Aminoacyl-tRNA biosynthesis, Metabolic pathways, Biosynthesis of secondary metabolites, 2-Oxocarboxylic acid metabolism, Biosynthesis of amino acids, ABC transporters	PHE	6925665;6140	4.87	3.53e-05	0.0016	GH 15 vs 10_15up
phosphate	c	0.394703	Cofactors, Prosthetic Groups, Electron Carriers	Oxidative phosphorylation	C00009	Oxidative phosphorylation, Photosynthesis, Metabolic pathways, ABC transporters	Pi	1061	1.81	0.0028	0.0217	GH 15 vs 10_10up
phytosphingosine	c	0.476112	Lipids	Sphingolipid	C12144	Sphingolipid metabolism, Metabolic pathways	PHYTOSPINGOSINE		4.37	0.0007	0.0007	GH 28 vs 21_21up
procyanidin B1	c	0.391426	Secondary metabolism	Flavonoids	C10238			146798	3.31	0.0226	0.0336	GH 18 vs 15_18up
sphinganine	c	0.455287	Lipids	Sphingolipid	C00836	Sphingolipid metabolism, Metabolic pathways	DIHYDRO-SPHINGOSINE	3126	2.02	0.0022	0.0015	GH 28 vs 21_21up
trigonelline (N'-methylnicotinate)	c	0.485582	Cofactors, Prosthetic Groups, Electron Carriers	Nicotinate and nicotinamide metabolism	C01004	Nicotinate and nicotinamide metabolism	METHYLNICOTINATE	5570	1.23	0.0301	0.0096	GH 28 vs 21_21up

## Sheet: Gb Cluster d
BIOCHEMICAL NAME	CLUSTER ID	CLUSTER MEMBERSHIP VALUE	METABOLON SUPER PATHWAY	METABOLON SUBPATHWAY	KEGG COMPOUND ID	KEGG PATHWAY	PLANT CYC ID	PUBCHEM ID	MAXIMUM FOLD CHANGE	P VALUE	Q VALUE	COMPARISON
histidine	d	0.541658	Amino acid	Glutamate family (alpha-ketoglutarate derived)	C00135	Histidine metabolism, beta-Alanine metabolism, beta!, Aminoacyl-tRNA biosynthesis, Metabolic pathways, Biosynthesis of secondary metabolites, Biosynthesis of amino acids, ABC transporters	HIS	773;3651426	3.24319	1.45e-05	5.74e-05	GB 28 vs 21_28up
proline	d	0.647606	Amino acid	Glutamate family (alpha-ketoglutarate derived)	C00148	Arginine and proline metabolism, Aminoacyl-tRNA biosynthesis, Metabolic pathways, Biosynthesis of secondary metabolites, Biosynthesis of amino acids, ABC transporters	PRO	145742;6971047	7.39858	3.14e-05	8.34e-05	GB 28 vs 21_28up
threonine	d	0.557907	Amino acid	Aspartate family (OAA derived)	C00188	Glycine, serine and threonine metabolism, Valine, leucine and isoleucine biosynthesis, Porphyrin and chlorophyll metabolism, Aminoacyl-tRNA biosynthesis, Metabolic pathways, Biosynthesis of secondary metabolites, Biosynthesis of amino acids, ABC transporters	THR	6971019;6288	2.62014	3.58e-05	8.37e-05	GB 28 vs 21_28up
gulono-1,4-lactone	d	0.762849	Cofactors, Prosthetic Groups, Electron Carriers	Ascorbate metabolism	C01040	Ascorbate and aldarate metabolism, Metabolic pathways	L-GULONO-1-4-LACTONE	608	3.22301	7.1e-05	0.0001	GB 28 vs 21_28up
guanosine 5'- monophosphate (5'-GMP)	d	0.70953	Nucleotide	Purine metabolism	C00144	Purine metabolism, Metabolic pathways	GMP	761	2.05684	0.0002	0.0003	GB 28 vs 21_28up
nicotinamide adenine dinucleotide (NAD+)	d	0.399045	Cofactors, Prosthetic Groups, Electron Carriers	Nicotinate and nicotinamide metabolism	C00003	Oxidative phosphorylation, Nicotinate and nicotinamide metabolism, Metabolic pathways	NAD	10897651;5892;5288979	1.34519	0.0002	0.0003	GB 28 vs 21_28up
valylvaline	d	0.653889	Peptide	Dipeptide				409682;4280382	4.22607	0.0002	0.0003	GB 28 vs 21_28up
glucose-6-phosphate (G6P)	d	0.697161	Carbohydrate	Glycolysis	C00668	Glycolysis / Gluconeogenesis, Pentose phosphate pathway, Galactose metabolism, Starch and sucrose metabolism, Amino sugar and nucleotide sugar metabolism, Metabolic pathways, Biosynthesis of secondary metabolites, Carbon metabolism	ALPHA-GLC-6-P		2.07672	0.0003	0.0004	GB 28 vs 21_28up
trigonelline (N'-methylnicotinate)	d	0.726652	Cofactors, Prosthetic Groups, Electron Carriers	Nicotinate and nicotinamide metabolism	C01004	Nicotinate and nicotinamide metabolism	METHYLNICOTINATE	5570	3.36517	0.0003	0.0004	GB 28 vs 21_28up
valine	d	0.638964	Amino acid	Branched Chain Amino Acids (pyruvate derived)	C00183	Valine, leucine and isoleucine degradation, Valine, leucine and isoleucine biosynthesis, Cyanoamino acid metabolism, Propanoate metabolism, Pantothenate and CoA biosynthesis, Glucosinolate biosynthesis, Aminoacyl-tRNA biosynthesis, Metabolic pathways, Biosynthesis of secondary metabolites, 2-Oxocarboxylic acid metabolism, Biosynthesis of amino acids, ABC transporters	VAL	6971018;6287	2.7872	0.0003	0.0004	GB 28 vs 21_28up
arginine	d	0.547486	Amino acid	Glutamate family (alpha-ketoglutarate derived)	C00062	Arginine and proline metabolism, Aminoacyl-tRNA biosynthesis, Metabolic pathways, Biosynthesis of secondary metabolites, Biosynthesis of amino acids, ABC transporters	ARG	5246487;232	2.90416	0.0004	0.0005	GB 28 vs 21_28up
succinate	d	0.619005	Carbohydrate	TCA cycle	C00042	Citrate cycle (TCA cycle), Oxidative phosphorylation, Alanine, aspartate and glutamate metabolism, Tyrosine metabolism, Phenylalanine metabolism, Glyoxylate and dicarboxylate metabolism, Propanoate metabolism, Butanoate metabolism, Sulfur metabolism, Metabolic pathways, Biosynthesis of secondary metabolites, Carbon metabolism, Degradation of aromatic compounds	SUC	1110	2.42658	0.0009	0.0008	GB 28 vs 21_28up
dihydromyricetin	d	0.622454	Secondary metabolism	Flavonoids	C02906	Flavonoid biosynthesis, Biosynthesis of secondary metabolites	CPD-7087	161557	1.78296	0.0016	0.0013	GB 28 vs 21_28up
adenosine 5'-monophosphate (AMP)	d	0.579643	Nucleotide	Purine metabolism	C00020	Purine metabolism, Zeatin biosynthesis, Metabolic pathways, Biosynthesis of secondary metabolites	AMP	15938965	1.86466	0.0024	0.0017	GB 28 vs 21_28up
fructose-6-phosphate	d	0.614663	Carbohydrate	Glycolysis	C05345	Glycolysis / Gluconeogenesis, Pentose phosphate pathway, Fructose and mannose metabolism, Starch and sucrose metabolism, Amino sugar and nucleotide sugar metabolism, Metabolic pathways, Biosynthesis of secondary metabolites, Carbon metabolism, Biosynthesis of amino acids	FRUCTOSE-6P		2.94532	0.0027	0.0018	GB 28 vs 21_28up
UDP-galactose	d	0.468859	Carbohydrate	Amino sugar and nucleotide sugar	C00052	Galactose metabolism, Amino sugar and nucleotide sugar metabolism, Metabolic pathways, Biosynthesis of secondary metabolites	UDP-GALACTOSE	18068	2.52696	0.0027	0.0018	GB 28 vs 21_28up
glycylleucine	d	0.44332	Peptide	Dipeptide	C02155			92843;1548899	2.10491	0.0038	0.0023	GB 28 vs 21_28up
guanosine	d	0.370359	Nucleotide	Purine metabolism	C00387	Purine metabolism, Metabolic pathways	GUANOSINE	6802	2.06785	0.0039	0.0023	GB 28 vs 21_28up
phenylalanylvaline	d	0.568852	Peptide	Dipeptide				4096934	2.07746	0.0055	0.0028	GB 28 vs 21_28up
uridine	d	0.300166	Nucleotide	Pyrimidine metabolism	C00299	Pyrimidine metabolism, Metabolic pathways	URIDINE	6029	1.61217	0.0095	0.0043	GB 28 vs 21_28up
glutamine	d	0.366803	Amino acid	Glutamate family (alpha-ketoglutarate derived)	C00064	Purine metabolism, Pyrimidine metabolism, Alanine, aspartate and glutamate metabolism, Arginine and proline metabolism, Glyoxylate and dicarboxylate metabolism, Nitrogen metabolism, Aminoacyl-tRNA biosynthesis, Metabolic pathways, Biosynthesis of amino acids, ABC transporters	GLN	5961	2.43052	0.0003	0.005	GB 15 vs 10_10up
homoserine lactone	d	0.832461	Amino acid	Aspartate family (OAA derived)	C02926		HOMO-SER	445963	4.29078	0.0211	0.0084	GB 28 vs 21_28up
glycerol	d	0.529079	Lipids	Glycerolipids	C00116	Pentose and glucuronate interconversions, Galactose metabolism, Glycerolipid metabolism, Metabolic pathways, ABC transporters	GLYCEROL	753	1.63447	0.0261	0.0098	GB 28 vs 21_28up
alpha-ketoglutarate	d	0.39709	Carbohydrate	TCA cycle	C00026	Citrate cycle (TCA cycle), Pentose and glucuronate interconversions, Ascorbate and aldarate metabolism, Alanine, aspartate and glutamate metabolism, Lysine biosynthesis, Histidine metabolism, Taurine and hypotaurine metabolism, Glyoxylate and dicarboxylate metabolism, Butanoate metabolism, C5-Branched dibasic acid metabolism, Vitamin B6 metabolism, Metabolic pathways, Biosynthesis of secondary me…	2-ketoglutarate	51	1.87207	0.0279	0.0103	GB 28 vs 21_28up
serine	d	0.553988	Amino acid	Serine family (phosphoglycerate derived)	C00065	Glycine, serine and threonine metabolism, Cysteine and methionine metabolism, Cyanoamino acid metabolism, Sphingolipid metabolism, Glyoxylate and dicarboxylate metabolism, Sulfur metabolism, Aminoacyl-tRNA biosynthesis, Metabolic pathways, Biosynthesis of secondary metabolites, Carbon metabolism, Biosynthesis of amino acids, ABC transporters	SER	5951;6857581	2.5095	0.0353	0.0123	GB 28 vs 21_28up
tryptophan	d	0.408677	Amino acid	Aromatic amino acid metabolism (PEP derived)	C00078	Glycine, serine and threonine metabolism, Tryptophan metabolism, Phenylalanine, tyrosine and tryptophan biosynthesis, Indole alkaloid biosynthesis, Glucosinolate biosynthesis, Aminoacyl-tRNA biosynthesis, Metabolic pathways, Biosynthesis of secondary metabolites, 2-Oxocarboxylic acid metabolism, Biosynthesis of amino acids	TRP	6923516;6305	2.45491	0.0017	0.0154	GB 18 vs 15_15up
5-oxoproline	d	0.389783	Amino acid	Glutathione metabolism	C01879	Glutathione metabolism	5-OXOPROLINE	7405	2.34011	0.002	0.0161	GB 15 vs 10_10up
erythronate*	d	0.39821	Carbohydrate	Amino sugar and nucleotide sugar				2781043	2.28119	0.0035	0.0182	GB 18 vs 15_15up
glycerate	d	0.679233	Carbohydrate	Glycolysis	C00258	Pentose phosphate pathway, Glycine, serine and threonine metabolism, Glycerolipid metabolism, Glyoxylate and dicarboxylate metabolism, Metabolic pathways, Biosynthesis of secondary metabolites, Carbon metabolism	GLYCERATE	752	2.13616	0.0031	0.0182	GB 18 vs 15_15up
cytidine	d	0.52234	Nucleotide	Pyrimidine metabolism	C00475	Pyrimidine metabolism, Metabolic pathways	CYTIDINE	6175	2.08766	0.0056	0.019	GB 18 vs 15_15up
glycerol 3-phosphate (G3P)	d	0.444939	Lipids	Phospholipids	C00093	Glycerolipid metabolism, Glycerophospholipid metabolism, Metabolic pathways, ABC transporters	GLYCEROL-3P	754	1.86799	0.0122	0.0256	GB 18 vs 15_15up
2-pyrrolidinone	d	0.536956	Amino acid	Glutamate family (alpha-ketoglutarate derived)				12025	2.78059	0.0182	0.0308	GB 18 vs 15_15up
adenine	d	0.641659	Nucleotide	Purine metabolism	C00147	Purine metabolism, Zeatin biosynthesis, Metabolic pathways	ADENINE	190	2.27252	0.0245	0.0342	GB 18 vs 15_15up

## Sheet: Gh Cluster d
BIOCHEMICAL NAME	CLUSTER ID	CLUSTER MEMBERSHIP VALUE	METABOLON SUPER PATHWAY	METABOLON SUBPATHWAY	KEGG COMPOUND ID	KEGG PATHWAY	PLANT CYC ID	PUBCHEM ID	MAXIMUM FOLD CHANGE	P VALUE	Q VALUE	COMPARISON
5-methylthioadenosine (MTA)	d	0.593536	Amino acid	Amines and polyamines	C00170	Cysteine and methionine metabolism, Zeatin biosynthesis, Metabolic pathways	5-METHYLTHIOADENOSINE	439176	1.61	0.0066	0.003	GH 28 vs 21_28up
adenine	d	0.420546	Nucleotide	Purine metabolism	C00147	Purine metabolism, Zeatin biosynthesis, Metabolic pathways	ADENINE	190	4.9	0.0002	0.0003	GH 28 vs 21_28up
adenosine	d	0.67751	Nucleotide	Purine metabolism	C00212	Purine metabolism, Metabolic pathways	ADENOSINE	60961	3.85	0.0007	0.0035	GH 18 vs 15_15up
alanine	d	0.581654	Amino acid	Aspartate family (OAA derived)	C00041	Alanine, aspartate and glutamate metabolism, Cysteine and methionine metabolism, Taurine and hypotaurine metabolism, Selenocompound metabolism, Carbon fixation in photosynthetic organisms, Aminoacyl-tRNA biosynthesis, Metabolic pathways, Carbon metabolism, Biosynthesis of amino acids, ABC transporters, Sulfur relay system	L-ALPHA-ALANINE	5950;7311724	2.2	9.99e-05	0.0002	GH 28 vs 21_28up
alanylisoleucine	d	0.652927	Peptide	Dipeptide				417358;5246008	2.45	0.005	0.0024	GH 28 vs 21_28up
alanylleucine	d	0.706305	Peptide	Dipeptide				259583	2.38	0.0008	0.0035	GH 18 vs 15_15up
alanylphenylalanine	d	0.640928	Peptide	Dipeptide				2080	1.96	0.0015	0.0052	GH 18 vs 15_15up
alanylvaline	d	0.589127	Peptide	Dipeptide				137276	3.81	0.0056	0.0026	GH 28 vs 21_28up
aspartylleucine	d	0.763666	Peptide	Dipeptide				332962	2.17	0.0005	0.0026	GH 18 vs 15_15up
beta-alanine	d	0.426306	Amino acid	Aspartate family (OAA derived)	C00099	Pyrimidine metabolism, beta-Alanine metabolism, beta!, Propanoate metabolism, Pantothenate and CoA biosynthesis, Metabolic pathways, Biosynthesis of secondary metabolites	B-ALANINE	239;4755801	2.29	0.0144	0.0437	GH 15 vs 10_10up
citrate	d	0.52045	Carbohydrate	TCA cycle	C00158	Citrate cycle (TCA cycle), Glyoxylate and dicarboxylate metabolism, Metabolic pathways, Biosynthesis of secondary metabolites, Carbon metabolism, 2-Oxocarboxylic acid metabolism, Biosynthesis of amino acids	CIT	311	1.68	0.01	0.0041	GH 28 vs 21_28up
cysteine-glutathione disulfide	d	0.438643	Amino acid	Glutathione metabolism				4247235	1.55	0.0122	0.0047	GH 28 vs 21_28up
cytidine	d	0.588905	Nucleotide	Pyrimidine metabolism	C00475	Pyrimidine metabolism, Metabolic pathways	CYTIDINE	6175	4.54	4.85e-05	0.0002	GH 28 vs 21_28up
dihydromyricetin	d	0.369825	Secondary metabolism	Flavonoids	C02906	Flavonoid biosynthesis, Biosynthesis of secondary metabolites	CPD-7087	161557	1.56	0.0261	0.0375	GH 18 vs 15_15up
glutamate	d	0.772575	Amino acid	Glutamate family (alpha-ketoglutarate derived)	C00025	Alanine, aspartate and glutamate metabolism, Arginine and proline metabolism, Histidine metabolism, Taurine and hypotaurine metabolism, Glutathione metabolism, Glyoxylate and dicarboxylate metabolism, Butanoate metabolism, C5-Branched dibasic acid metabolism, Porphyrin and chlorophyll metabolism, Nitrogen metabolism, Aminoacyl-tRNA biosynthesis, Metabolic pathways, Biosynthesis of secondary metab…	GLT	611	3.57	0.0002	0.0014	GH 18 vs 15_15up
glycine	d	0.400872	Amino acid	Serine family (phosphoglycerate derived)	C00037	Purine metabolism, Glycine, serine and threonine metabolism, Lysine degradation, Cyanoamino acid metabolism, Glutathione metabolism, Glyoxylate and dicarboxylate metabolism, Thiamine metabolism, Porphyrin and chlorophyll metabolism, Aminoacyl-tRNA biosynthesis, Metabolic pathways, Biosynthesis of secondary metabolites, Carbon metabolism, Biosynthesis of amino acids, ABC transporters	GLY	5257127;750	1.93	0.0004	0.0005	GH 28 vs 21_28up
glycylvaline	d	0.653632	Peptide	Dipeptide				2724807;6994979	4.12	0.0035	0.0019	GH 28 vs 21_28up
guanosine	d	0.449507	Nucleotide	Purine metabolism	C00387	Purine metabolism, Metabolic pathways	GUANOSINE	6802	4.81	5.93e-06	5.49e-05	GH 28 vs 21_28up
histidine	d	0.401103	Amino acid	Glutamate family (alpha-ketoglutarate derived)	C00135	Histidine metabolism, beta-Alanine metabolism, beta!, Aminoacyl-tRNA biosynthesis, Metabolic pathways, Biosynthesis of secondary metabolites, Biosynthesis of amino acids, ABC transporters	HIS	773;3651426	1.82	0.0029	0.0017	GH 28 vs 21_28up
histidylleucine	d	0.690305	Peptide	Dipeptide				189008;6992010	3.87	0.0025	0.0016	GH 28 vs 21_28up
inosine	d	0.710967	Nucleotide	Purine metabolism	C00294	Purine metabolism, Metabolic pathways	INOSINE		2.66	0.0155	0.0058	GH 28 vs 21_28up
isoleucine	d	0.772391	Amino acid	Branched Chain Amino Acids (OAA derived)	C00407	Valine, leucine and isoleucine degradation, Valine, leucine and isoleucine biosynthesis, Cyanoamino acid metabolism, Tropane, piperidine and pyridine alkaloid biosynthesis, Glucosinolate biosynthesis, Aminoacyl-tRNA biosynthesis, Metabolic pathways, Biosynthesis of secondary metabolites, 2-Oxocarboxylic acid metabolism, Biosynthesis of amino acids, ABC transporters	ILE	791	2	0.0026	0.0074	GH 18 vs 15_15up
isoleucylglutamate	d	0.651856	Peptide	Dipeptide					3.9	0.002	0.0014	GH 28 vs 21_28up
isoleucylglycine	d	0.449813	Peptide	Dipeptide				342532	2.17	4.36e-05	0.0004	GH 18 vs 15_15up
leucine	d	0.629471	Amino acid	Branched Chain Amino Acids (pyruvate derived)	C00123	Valine, leucine and isoleucine degradation, Valine, leucine and isoleucine biosynthesis, Glucosinolate biosynthesis, Aminoacyl-tRNA biosynthesis, Metabolic pathways, Biosynthesis of secondary metabolites, 2-Oxocarboxylic acid metabolism, Biosynthesis of amino acids, ABC transporters	LEU	7045798;6106	1.82	0.0021	0.0066	GH 18 vs 15_15up
leucylglutamate	d	0.560834	Peptide	Dipeptide				5259589;5259590	2.27	1.46e-05	0.0003	GH 18 vs 15_15up
leucylglycine	d	0.45839	Peptide	Dipeptide				79070	2.63	4.52e-05	0.0004	GH 18 vs 15_15up
lysine	d	0.779064	Amino acid	Aspartate family (OAA derived)	C00047	Lysine biosynthesis, Lysine degradation, Biotin metabolism, Tropane, piperidine and pyridine alkaloid biosynthesis, Aminoacyl-tRNA biosynthesis, Metabolic pathways, Biosynthesis of secondary metabolites, 2-Oxocarboxylic acid metabolism, Biosynthesis of amino acids, ABC transporters	LYS	5962	2.66	0.0004	0.0005	GH 28 vs 21_28up
lysylleucine	d	0.673648	Peptide	Dipeptide				4682588	2.17	6.98e-06	0.0003	GH 18 vs 15_15up
methionine	d	0.767493	Amino acid	Aspartate family (OAA derived)	C00073	Cysteine and methionine metabolism, Glucosinolate biosynthesis, Aminoacyl-tRNA biosynthesis, Metabolic pathways, Biosynthesis of secondary metabolites, 2-Oxocarboxylic acid metabolism, Biosynthesis of amino acids	MET	6992087;6137	2.08	3.86e-05	0.0004	GH 18 vs 15_15up
N-acetylmethionine	d	0.683498	Amino acid	Aspartate family (OAA derived)	C02712			448580	1.64	0.026	0.0375	GH 18 vs 15_15up
pipecolate	d	0.377378	Amino acid	Aspartate family (OAA derived)	C00408	Lysine degradation, Tropane, piperidine and pyridine alkaloid biosynthesis, Metabolic pathways, Biosynthesis of secondary metabolites	PICOLINATE	849	1.87	0.014	0.0437	GH 15 vs 10_15up
pyridoxal	d	0.656762	Cofactors, Prosthetic Groups, Electron Carriers	Vitamin B metabolism (B6 or B12)	C00250	Vitamin B6 metabolism, Metabolic pathways	PYRIDOXAL	1050	1.78	0.0008	0.0007	GH 28 vs 21_28up
serylleucine	d	0.581307	Peptide	Dipeptide					1.96	1.22e-05	0.0003	GH 18 vs 15_15up
serylphenyalanine	d	0.86244	Peptide	Dipeptide					3.28	0.0011	0.0009	GH 28 vs 21_28up
threonylleucine	d	0.622077	Peptide	Dipeptide				4420322	2.04	0.0002	0.0013	GH 18 vs 15_15up
threonylphenylalanine	d	0.680132	Peptide	Dipeptide				4099799;4099798	4.3	0.0001	0.0002	GH 28 vs 21_28up
tryptophan	d	0.666671	Amino acid	Aromatic amino acid metabolism (PEP derived)	C00078	Glycine, serine and threonine metabolism, Tryptophan metabolism, Phenylalanine, tyrosine and tryptophan biosynthesis, Indole alkaloid biosynthesis, Glucosinolate biosynthesis, Aminoacyl-tRNA biosynthesis, Metabolic pathways, Biosynthesis of secondary metabolites, 2-Oxocarboxylic acid metabolism, Biosynthesis of amino acids	TRP	6923516;6305	1.98	0.0063	0.0029	GH 28 vs 21_28up
tyrosine	d	0.754267	Amino acid	Aromatic amino acid metabolism (PEP derived)	C00082	Ubiquinone and other terpenoid-quinone biosynthesis, Tyrosine metabolism, Phenylalanine metabolism, Phenylalanine, tyrosine and tryptophan biosynthesis, Cyanoamino acid metabolism, Thiamine metabolism, Phenylpropanoid biosynthesis, Isoquinoline alkaloid biosynthesis, Betalain biosynthesis, Glucosinolate biosynthesis, Aminoacyl-tRNA biosynthesis, Metabolic pathways, Biosynthesis of secondary metab…	TYR	6057;6942100	2.5	0.0002	0.0013	GH 18 vs 15_15up
uridine	d	0.575883	Nucleotide	Pyrimidine metabolism	C00299	Pyrimidine metabolism, Metabolic pathways	URIDINE	6029	4.07	6.96e-05	0.0002	GH 28 vs 21_28up
valine	d	0.824288	Amino acid	Branched Chain Amino Acids (pyruvate derived)	C00183	Valine, leucine and isoleucine degradation, Valine, leucine and isoleucine biosynthesis, Cyanoamino acid metabolism, Propanoate metabolism, Pantothenate and CoA biosynthesis, Glucosinolate biosynthesis, Aminoacyl-tRNA biosynthesis, Metabolic pathways, Biosynthesis of secondary metabolites, 2-Oxocarboxylic acid metabolism, Biosynthesis of amino acids, ABC transporters	VAL	6971018;6287	3.17	0.0001	0.0002	GH 28 vs 21_28up
valylaspartate	d	0.619504	Peptide	Dipeptide				9964657	3.36	0.0018	0.0013	GH 28 vs 21_28up
valylglutamate	d	0.675167	Peptide	Dipeptide				7009623	2.13	3.03e-05	0.0004	GH 18 vs 15_15up
valylglycine	d	0.467098	Peptide	Dipeptide				136487	3.16	0.0002	0.0003	GH 28 vs 21_28up
valylisoleucine	d	0.494799	Peptide	Dipeptide				5246012;5246013	2.5	1.42e-05	0.0003	GH 18 vs 15_15up
valylvaline	d	0.565196	Peptide	Dipeptide				409682;4280382	3.82	0.0006	0.0006	GH 28 vs 21_28up

## Sheet: Gb Cluster e
BIOCHEMICAL NAME	CLUSTER ID	CLUSTER MEMBERSHIP VALUE	METABOLON SUPER PATHWAY	METABOLON SUBPATHWAY	KEGG COMPOUND ID	KEGG PATHWAY	PLANT CYC ID	PUBCHEM ID	MAXIMUM FOLD CHANGE	P VALUE	Q VALUE	COMPARISON
guanosine-2',3'-cyclic monophosphate	e	0.846406	Nucleotide	Purine metabolism	C06194	Purine metabolism		417655	47.0167	1.11e-10	4.39e-09	GB 28 vs 21_28up
adenosine-2',3'-cyclic monophosphate	e	0.842732	Nucleotide	Purine metabolism	C02353	Purine metabolism		2024	55.2235	1.13e-07	2.25e-06	GB 28 vs 21_28up
glucarate (saccharate)	e	0.917174	Cofactors, Prosthetic Groups, Electron Carriers	Ascorbate metabolism	C00818	Ascorbate and aldarate metabolism, Metabolic pathways	D-GLUCARATE	33037	6.52347	1.85e-07	2.44e-06	GB 28 vs 21_28up
cytosine-2',3'-cyclic monophosphate	e	0.842732	Nucleotide	Pyrimidine metabolism	C02354	Pyrimidine metabolism		417654	14.5074	8.07e-07	8.01e-06	GB 28 vs 21_28up
fucose	e	0.519602	Carbohydrate	Amino sugar and nucleotide sugar	C02095		D-FUCOSE	3034656	9.46199	1.82e-06	1.44e-05	GB 28 vs 21_28up
raffinose	e	0.870694	Carbohydrate	Sucrose, glucose,fructose metabolism	C00492	Galactose metabolism, ABC transporters	CPD-1099	439242	13.3967	2.74e-06	1.56e-05	GB 28 vs 21_28up
stachyose	e	0.848411	Carbohydrate	Sucrose, glucose,fructose metabolism	C01613	Galactose metabolism	CPD-170		54.1003	2.76e-06	1.56e-05	GB 28 vs 21_28up
lysine	e	0.672736	Amino acid	Aspartate family (OAA derived)	C00047	Lysine biosynthesis, Lysine degradation, Biotin metabolism, Tropane, piperidine and pyridine alkaloid biosynthesis, Aminoacyl-tRNA biosynthesis, Metabolic pathways, Biosynthesis of secondary metabolites, 2-Oxocarboxylic acid metabolism, Biosynthesis of amino acids, ABC transporters	LYS	5962	4.42068	1.18e-05	5.18e-05	GB 28 vs 21_28up
pantothenate	e	0.435853	Cofactors, Prosthetic Groups, Electron Carriers	CoA metabolism	C00864	beta-Alanine metabolism, beta!, Pantothenate and CoA biosynthesis, Metabolic pathways, Biosynthesis of secondary metabolites	PANTOTHENATE	6613	2.98544	2.13e-05	7.67e-05	GB 28 vs 21_28up
arabinose	e	0.914239	Carbohydrate	Amino sugar and nucleotide sugar	C00216		D-ARABINOSE	66308	4.82314	2.97e-05	8.34e-05	GB 28 vs 21_28up
choline phosphate	e	0.696707	Lipids	Choline metabolism	C00588	Glycerophospholipid metabolism, Metabolic pathways	PHOSPHORYL-CHOLINE	135437	3.91007	2.93e-05	8.34e-05	GB 28 vs 21_28up
guanosine 3'-monophosphate (3'-GMP)	e	0.767823	Nucleotide	Purine metabolism				3522	14.4926	3.15e-05	8.34e-05	GB 28 vs 21_28up
tyrosine	e	0.6927	Amino acid	Aromatic amino acid metabolism (PEP derived)	C00082	Ubiquinone and other terpenoid-quinone biosynthesis, Tyrosine metabolism, Phenylalanine metabolism, Phenylalanine, tyrosine and tryptophan biosynthesis, Cyanoamino acid metabolism, Thiamine metabolism, Phenylpropanoid biosynthesis, Isoquinoline alkaloid biosynthesis, Betalain biosynthesis, Glucosinolate biosynthesis, Aminoacyl-tRNA biosynthesis, Metabolic pathways, Biosynthesis of secondary metab…	TYR	6057;6942100	4.69287	3.53e-05	8.37e-05	GB 28 vs 21_28up
xylose	e	0.583335	Carbohydrate	Amino sugar and nucleotide sugar	C00181	Pentose and glucuronate interconversions, Starch and sucrose metabolism, Amino sugar and nucleotide sugar metabolism, Metabolic pathways, ABC transporters	XYLOSE	95259	9.40184	4.36e-05	9.61e-05	GB 28 vs 21_28up
galactarate (mucic acid)	e	0.930474	Secondary metabolism	Fatty acid and sugar derivatives				3037071	9.58086	5.9e-05	0.0001	GB 28 vs 21_28up
isoleucylleucine	e	0.927288	Peptide	Dipeptide				11644431	2.73809	5.82e-05	0.0001	GB 28 vs 21_28up
histidylleucine	e	0.884029	Peptide	Dipeptide				189008;6992010	3.62746	0.0001	0.0002	GB 28 vs 21_28up
malate	e	0.85451	Carbohydrate	TCA cycle	C00149	Citrate cycle (TCA cycle), Pyruvate metabolism, Glyoxylate and dicarboxylate metabolism, Carbon fixation in photosynthetic organisms, Metabolic pathways, Biosynthesis of secondary metabolites, Carbon metabolism	MAL	525	2.46984	0.0001	0.0002	GB 28 vs 21_28up
valylleucine	e	0.819083	Peptide	Dipeptide				352039	2.90632	9.27e-05	0.0002	GB 28 vs 21_28up
allantoin	e	0.587824	Nucleotide	Purine metabolism	C02350	Purine metabolism, Metabolic pathways	ALLANTOIN	204	5.52646	0.0003	0.0004	GB 28 vs 21_28up
methyl-beta-glucopyranoside	e	0.829305	Nucleotide	Glucose derivative				2108	12.9717	0.0003	0.0004	GB 28 vs 21_28up
phosphoethanolamine	e	0.82594	Lipids	Phospholipids	C00346	Glycerophospholipid metabolism, Sphingolipid metabolism, Metabolic pathways	PHOSPHORYL-ETHANOLAMINE	5232324;1015	28.341	0.0003	0.0004	GB 28 vs 21_28up
valylisoleucine	e	0.819416	Peptide	Dipeptide				5246012;5246013	3.35999	0.0003	0.0004	GB 28 vs 21_28up
adenosine	e	0.683466	Nucleotide	Purine metabolism	C00212	Purine metabolism, Metabolic pathways	ADENOSINE	60961	18.8502	0.0005	0.0005	GB 28 vs 21_28up
galactinol	e	0.80969	Carbohydrate	Sucrose, glucose,fructose metabolism	C01235	Galactose metabolism	CPD-458		26.6422	0.0005	0.0005	GB 28 vs 21_28up
methionine	e	0.905534	Amino acid	Aspartate family (OAA derived)	C00073	Cysteine and methionine metabolism, Glucosinolate biosynthesis, Aminoacyl-tRNA biosynthesis, Metabolic pathways, Biosynthesis of secondary metabolites, 2-Oxocarboxylic acid metabolism, Biosynthesis of amino acids	MET	6992087;6137	2.09415	0.0004	0.0005	GB 28 vs 21_28up
putrescine	e	0.805346	Amino acid	Amines and polyamines	C00134	Arginine and proline metabolism, Glutathione metabolism, Tropane, piperidine and pyridine alkaloid biosynthesis, Metabolic pathways, Biosynthesis of secondary metabolites, ABC transporters	PUTRESCINE		6.62278	0.0009	0.0008	GB 28 vs 21_28up
pyruvate	e	0.519519	Carbohydrate	Glycolysis	C00022	Glycolysis / Gluconeogenesis, Citrate cycle (TCA cycle), Pentose phosphate pathway, Pentose and glucuronate interconversions, Ascorbate and aldarate metabolism, Alanine, aspartate and glutamate metabolism, Glycine, serine and threonine metabolism, Cysteine and methionine metabolism, Valine, leucine and isoleucine biosynthesis, Arginine and proline metabolism, Tyrosine metabolism, Phenylalanine me…	PYRUVATE	107735	2.55535	0.0009	0.0008	GB 28 vs 21_28up
serylleucine	e	0.69274	Peptide	Dipeptide					2.46757	0.001	0.0009	GB 28 vs 21_28up
leucylglycine	e	0.94177	Peptide	Dipeptide				79070	3.03857	0.0013	0.0011	GB 28 vs 21_28up
5-methylthioadenosine (MTA)	e	0.661062	Amino acid	Amines and polyamines	C00170	Cysteine and methionine metabolism, Zeatin biosynthesis, Metabolic pathways	5-METHYLTHIOADENOSINE	439176	3.91684	0.0015	0.0012	GB 28 vs 21_28up
erythritol	e	0.642944	Carbohydrate	Amino sugar and nucleotide sugar	C00503	ABC transporters	2-C-METHYL-D-ERYTHRITOL-4-PHOSPHATE		3.06326	0.0015	0.0012	GB 28 vs 21_28up
xylonate	e	0.683553	Carbohydrate	Amino sugar and nucleotide sugar	C05411	Pentose and glucuronate interconversions, Ascorbate and aldarate metabolism		6602431	2.51585	0.0014	0.0012	GB 28 vs 21_28up
inosine	e	0.383263	Nucleotide	Purine metabolism	C00294	Purine metabolism, Metabolic pathways	INOSINE		3.67865	1.33e-05	0.0013	GB 15 vs 10_15up
threonylphenylalanine	e	0.789708	Peptide	Dipeptide				4099799;4099798	2.41811	0.0017	0.0013	GB 28 vs 21_28up
valylglutamate	e	0.903121	Peptide	Dipeptide				7009623	1.89934	0.0016	0.0013	GB 28 vs 21_28up
fumarate	e	0.922947	Carbohydrate	TCA cycle	C00122	Citrate cycle (TCA cycle), Oxidative phosphorylation, Alanine, aspartate and glutamate metabolism, Arginine and proline metabolism, Tyrosine metabolism, Phenylalanine metabolism, Butanoate metabolism, Nicotinate and nicotinamide metabolism, Metabolic pathways, Biosynthesis of secondary metabolites, Carbon metabolism, Degradation of aromatic compounds	FUM		4.58929	0.0019	0.0014	GB 28 vs 21_28up
leucylglutamate	e	0.87888	Peptide	Dipeptide				5259589;5259590	2.93894	0.0018	0.0014	GB 28 vs 21_28up
lysylleucine	e	0.790191	Peptide	Dipeptide				4682588	2.39162	0.0019	0.0014	GB 28 vs 21_28up
leucylserine	e	0.714701	Peptide	Dipeptide				3621685	1.76022	0.0022	0.0015	GB 28 vs 21_28up
leucylleucine	e	0.781614	Peptide	Dipeptide	C11332		L-LEUCYL-L-LEUCINE	76807;6992072	2.23384	0.0028	0.0018	GB 28 vs 21_28up
valylglutamine	e	0.918592	Peptide	Dipeptide				5253209	2.02768	0.0028	0.0018	GB 28 vs 21_28up
isoleucine	e	0.52992	Amino acid	Branched Chain Amino Acids (OAA derived)	C00407	Valine, leucine and isoleucine degradation, Valine, leucine and isoleucine biosynthesis, Cyanoamino acid metabolism, Tropane, piperidine and pyridine alkaloid biosynthesis, Glucosinolate biosynthesis, Aminoacyl-tRNA biosynthesis, Metabolic pathways, Biosynthesis of secondary metabolites, 2-Oxocarboxylic acid metabolism, Biosynthesis of amino acids, ABC transporters	ILE	791	2.62356	0.0033	0.002	GB 28 vs 21_28up
aspartylleucine	e	0.801796	Peptide	Dipeptide				332962	2.0311	0.0036	0.0022	GB 28 vs 21_28up
uridine-2',3'-cyclic monophosphate	e	0.842732	Nucleotide	Pyrimidine metabolism	C02355	Pyrimidine metabolism		4634036	63.8302	0.0039	0.0023	GB 28 vs 21_28up
alanylleucine	e	0.954306	Peptide	Dipeptide				259583	2.92812	0.0042	0.0024	GB 28 vs 21_28up
alanylphenylalanine	e	0.881068	Peptide	Dipeptide				2080	2.91117	0.0044	0.0025	GB 28 vs 21_28up
glycerophosphorylcholine (GPC)	e	0.426676	Lipids	Phospholipids	C00670	Glycerophospholipid metabolism, Ether lipid metabolism	SN-3-GLYCEROPHOSPHOCHOLINE	657272	3.15386	6.31e-05	0.0026	GB 15 vs 10_15up
phenylalanine	e	0.297346	Amino acid	Aromatic amino acid metabolism (PEP derived)	C00079	Phenylalanine metabolism, Phenylalanine, tyrosine and tryptophan biosynthesis, Cyanoamino acid metabolism, Phenylpropanoid biosynthesis, Tropane, piperidine and pyridine alkaloid biosynthesis, Glucosinolate biosynthesis, Aminoacyl-tRNA biosynthesis, Metabolic pathways, Biosynthesis of secondary metabolites, 2-Oxocarboxylic acid metabolism, Biosynthesis of amino acids, ABC transporters	PHE	6925665;6140	5.49357	8.03e-05	0.0026	GB 15 vs 10_15up
cysteine	e	0.678556	Amino acid	Serine family (phosphoglycerate derived)	C00097	Glycine, serine and threonine metabolism, Cysteine and methionine metabolism, Taurine and hypotaurine metabolism, Glutathione metabolism, Thiamine metabolism, Pantothenate and CoA biosynthesis, Sulfur metabolism, Aminoacyl-tRNA biosynthesis, Metabolic pathways, Carbon metabolism, Biosynthesis of amino acids, Sulfur relay system	CYS	5862;6419722	3.412	0.0051	0.0027	GB 28 vs 21_28up
threonate	e	0.506061	Cofactors, Prosthetic Groups, Electron Carriers	Ascorbate metabolism	C01620	Ascorbate and aldarate metabolism	L-THREONATE	151152	2.79085	0.0001	0.0034	GB 15 vs 10_15up
threonylleucine	e	0.768894	Peptide	Dipeptide				4420322	2.67429	0.0073	0.0036	GB 28 vs 21_28up
cis-aconitate	e	0.634794	Carbohydrate	TCA cycle	C00417	Citrate cycle (TCA cycle), Glyoxylate and dicarboxylate metabolism, C5-Branched dibasic acid metabolism, Metabolic pathways, Biosynthesis of secondary metabolites, 2-Oxocarboxylic acid metabolism	CIS-ACONITATE	643757	1.9165	0.0078	0.0038	GB 28 vs 21_28up
phosphate	e	0.50499	Cofactors, Prosthetic Groups, Electron Carriers	Oxidative phosphorylation	C00009	Oxidative phosphorylation, Photosynthesis, Metabolic pathways, ABC transporters	Pi	1061	2.12265	0.0081	0.0039	GB 28 vs 21_28up
alanylisoleucine	e	0.522927	Peptide	Dipeptide				417358;5246008	2.18149	0.0089	0.0041	GB 28 vs 21_28up
isoleucylglycine	e	0.849604	Peptide	Dipeptide				342532	2.39913	0.0089	0.0041	GB 28 vs 21_28up
serylphenyalanine	e	0.807806	Peptide	Dipeptide					2.10507	0.01	0.0044	GB 28 vs 21_28up
valylphenylalanine	e	0.817091	Peptide	Dipeptide				6993119;6993120	1.95062	0.0139	0.006	GB 28 vs 21_28up
arabitol	e	0.757156	Carbohydrate	Amino sugar and nucleotide sugar	C00474	Pentose and glucuronate interconversions, Riboflavin metabolism, Metabolic pathways		94154	2.4783	0.0187	0.0077	GB 28 vs 21_28up
N-acetylmethionine	e	0.58514	Amino acid	Aspartate family (OAA derived)	C02712			448580	3.01712	0.0008	0.009	GB 15 vs 10_15up
histidylphenylalanine	e	0.68328	Peptide	Dipeptide				4466133	1.98665	0.0291	0.0106	GB 28 vs 21_28up
alanylvaline	e	0.945446	Peptide	Dipeptide				137276	1.81963	0.0452	0.0148	GB 28 vs 21_28up
heptanoate (7:0)	e	0.437153	Lipids	Free fatty acid	C17714			8094	1.55112	0.024	0.0774	GB 15 vs 10_15up

## Sheet: Gh Cluster e
BIOCHEMICAL NAME	CLUSTER ID	CLUSTER MEMBERSHIP VALUE	METABOLON SUPER PATHWAY	METABOLON SUBPATHWAY	KEGG COMPOUND ID	KEGG PATHWAY	PLANT CYC ID	PUBCHEM ID	MAXIMUM FOLD CHANGE	P VALUE	Q VALUE	COMPARISON
2-aminoadipate	e	0.814832	Amino acid	Aspartate family (OAA derived)	C00956	Lysine biosynthesis, Lysine degradation, Metabolic pathways, Biosynthesis of secondary metabolites, 2-Oxocarboxylic acid metabolism, Biosynthesis of amino acids	CPD-468	469	6.21	0.0006	0.0006	GH 28 vs 21_28up
2-pyrrolidinone	e	0.502799	Amino acid	Glutamate family (alpha-ketoglutarate derived)				12025	2.49	0.0196	0.0067	GH 28 vs 21_28up
5-oxoproline	e	0.770024	Amino acid	Glutathione metabolism	C01879	Glutathione metabolism	5-OXOPROLINE	7405	2.73	0.0002	0.0003	GH 28 vs 21_28up
adenosine-2',3'-cyclic monophosphate	e	0.833667	Nucleotide	Purine metabolism	C02353	Purine metabolism		2024	37.32	0.0003	0.0004	GH 28 vs 21_28up
allantoin	e	0.513093	Nucleotide	Purine metabolism	C02350	Purine metabolism, Metabolic pathways	ALLANTOIN	204	3.71	0.0311	0.0097	GH 28 vs 21_28up
arabitol	e	0.623261	Carbohydrate	Amino sugar and nucleotide sugar	C00474	Pentose and glucuronate interconversions, Riboflavin metabolism, Metabolic pathways		94154	2.09	0.0459	0.0136	GH 28 vs 21_28up
choline phosphate	e	0.646469	Lipids	Choline metabolism	C00588	Glycerophospholipid metabolism, Metabolic pathways	PHOSPHORYL-CHOLINE	135437	1.39	0.0042	0.0021	GH 28 vs 21_28up
cis-aconitate	e	0.888827	Carbohydrate	TCA cycle	C00417	Citrate cycle (TCA cycle), Glyoxylate and dicarboxylate metabolism, C5-Branched dibasic acid metabolism, Metabolic pathways, Biosynthesis of secondary metabolites, 2-Oxocarboxylic acid metabolism	CIS-ACONITATE	643757	2.69	0.0018	0.0013	GH 28 vs 21_28up
cysteine	e	0.729706	Amino acid	Serine family (phosphoglycerate derived)	C00097	Glycine, serine and threonine metabolism, Cysteine and methionine metabolism, Taurine and hypotaurine metabolism, Glutathione metabolism, Thiamine metabolism, Pantothenate and CoA biosynthesis, Sulfur metabolism, Aminoacyl-tRNA biosynthesis, Metabolic pathways, Carbon metabolism, Biosynthesis of amino acids, Sulfur relay system	CYS	5862;6419722	2.92	0.0067	0.003	GH 28 vs 21_28up
cytosine-2',3'-cyclic monophosphate	e	0.841403	Nucleotide	Pyrimidine metabolism	C02354	Pyrimidine metabolism		417654	21.74	2.87e-06	3.54e-05	GH 28 vs 21_28up
dehydroascorbate	e	0.370241	Cofactors, Prosthetic Groups, Electron Carriers	Ascorbate metabolism	C05422	Ascorbate and aldarate metabolism, Glutathione metabolism, Metabolic pathways	L-DEHYDRO-ASCORBATE	835	2.16	0.0454	0.0136	GH 28 vs 21_28up
galactinol	e	0.790586	Carbohydrate	Sucrose, glucose,fructose metabolism	C01235	Galactose metabolism	CPD-458		5.12	0.0034	0.0019	GH 28 vs 21_28up
glutamine	e	0.681229	Amino acid	Glutamate family (alpha-ketoglutarate derived)	C00064	Purine metabolism, Pyrimidine metabolism, Alanine, aspartate and glutamate metabolism, Arginine and proline metabolism, Glyoxylate and dicarboxylate metabolism, Nitrogen metabolism, Aminoacyl-tRNA biosynthesis, Metabolic pathways, Biosynthesis of amino acids, ABC transporters	GLN	5961	2.75	2.7e-06	3.54e-05	GH 28 vs 21_28up
glutathione, oxidized (GSSG)	e	0.330073	Amino acid	Glutathione metabolism	C00127	Glutathione metabolism	GLUTATHIONE	65359;11215652	1.31	0.0135	0.026	GH 18 vs 15_18up
glycerophosphorylcholine (GPC)	e	0.44653	Lipids	Phospholipids	C00670	Glycerophospholipid metabolism, Ether lipid metabolism	SN-3-GLYCEROPHOSPHOCHOLINE	657272	1.32	0.0489	0.0142	GH 28 vs 21_28up
guanosine 3'-monophosphate (3'-GMP)	e	0.913976	Nucleotide	Purine metabolism				3522	7.63	0.0002	0.0003	GH 28 vs 21_28up
guanosine-2',3'-cyclic monophosphate	e	0.840816	Nucleotide	Purine metabolism	C06194	Purine metabolism		417655	21.38	0.0012	0.0009	GH 28 vs 21_28up
histidylphenylalanine	e	0.503266	Peptide	Dipeptide				4466133	2.56	0.0019	0.0061	GH 18 vs 15_15up
homoserine lactone	e	0.653225	Amino acid	Aspartate family (OAA derived)	C02926		HOMO-SER	445963	3.89	0.0036	0.0019	GH 28 vs 21_28up
isocitrate	e	0.43901	Carbohydrate	TCA cycle	C00311	Citrate cycle (TCA cycle), Glyoxylate and dicarboxylate metabolism, Metabolic pathways, Biosynthesis of secondary metabolites, Carbon metabolism, 2-Oxocarboxylic acid metabolism, Biosynthesis of amino acids	threo-ds-iso-citrate	1198	2.23	0.0013	0.0011	GH 28 vs 21_28up
isoleucylalanine	e	0.719475	Peptide	Dipeptide				5246009;5246010	2.77	0.0022	0.0015	GH 28 vs 21_28up
isoleucylleucine	e	0.672395	Peptide	Dipeptide				11644431	5.33	0.0002	0.0003	GH 28 vs 21_28up
leucylalanine	e	0.853508	Peptide	Dipeptide				259321	5.09	0.001	0.0008	GH 28 vs 21_28up
leucylasparagine	e	0.506749	Peptide	Dipeptide				4128305	4.55	4.35e-05	0.0002	GH 28 vs 21_28up
leucylleucine	e	0.735872	Peptide	Dipeptide	C11332		L-LEUCYL-L-LEUCINE	76807;6992072	4.37	0.0001	0.0003	GH 28 vs 21_28up
leucylserine	e	0.701212	Peptide	Dipeptide				3621685	5.01	8.95e-05	0.0002	GH 28 vs 21_28up
malate	e	0.694406	Carbohydrate	TCA cycle	C00149	Citrate cycle (TCA cycle), Pyruvate metabolism, Glyoxylate and dicarboxylate metabolism, Carbon fixation in photosynthetic organisms, Metabolic pathways, Biosynthesis of secondary metabolites, Carbon metabolism	MAL	525	2.2	0.0008	0.0007	GH 28 vs 21_28up
methyl-beta-glucopyranoside	e	0.866015	Nucleotide	Glucose derivative				2108	10.93	0.0029	0.0017	GH 28 vs 21_28up
phenylalanylvaline	e	0.874257	Peptide	Dipeptide				4096934	6.5	1.41e-05	0.0001	GH 28 vs 21_28up
phosphoethanolamine	e	0.8692	Lipids	Phospholipids	C00346	Glycerophospholipid metabolism, Sphingolipid metabolism, Metabolic pathways	PHOSPHORYL-ETHANOLAMINE	5232324;1015	5.59	0.0037	0.0019	GH 28 vs 21_28up
proline	e	0.682885	Amino acid	Glutamate family (alpha-ketoglutarate derived)	C00148	Arginine and proline metabolism, Aminoacyl-tRNA biosynthesis, Metabolic pathways, Biosynthesis of secondary metabolites, Biosynthesis of amino acids, ABC transporters	PRO	145742;6971047	6.97	4.62e-05	0.0002	GH 28 vs 21_28up
putrescine	e	0.501797	Amino acid	Amines and polyamines	C00134	Arginine and proline metabolism, Glutathione metabolism, Tropane, piperidine and pyridine alkaloid biosynthesis, Metabolic pathways, Biosynthesis of secondary metabolites, ABC transporters	PUTRESCINE		7.29	2.1e-05	0.0001	GH 28 vs 21_28up
raffinose	e	0.737709	Carbohydrate	Sucrose, glucose,fructose metabolism	C00492	Galactose metabolism, ABC transporters	CPD-1099	439242	5.29	0.0157	0.0058	GH 28 vs 21_28up
serine	e	0.658187	Amino acid	Serine family (phosphoglycerate derived)	C00065	Glycine, serine and threonine metabolism, Cysteine and methionine metabolism, Cyanoamino acid metabolism, Sphingolipid metabolism, Glyoxylate and dicarboxylate metabolism, Sulfur metabolism, Aminoacyl-tRNA biosynthesis, Metabolic pathways, Biosynthesis of secondary metabolites, Carbon metabolism, Biosynthesis of amino acids, ABC transporters	SER	5951;6857581	5.65	0.0025	0.0016	GH 28 vs 21_28up
stachyose	e	0.790394	Carbohydrate	Sucrose, glucose,fructose metabolism	C01613	Galactose metabolism	CPD-170		6.93	0.0116	0.0045	GH 28 vs 21_28up
threonate	e	0.596895	Cofactors, Prosthetic Groups, Electron Carriers	Ascorbate metabolism	C01620	Ascorbate and aldarate metabolism	L-THREONATE	151152	1.95	0.0478	0.014	GH 28 vs 21_28up
threonine	e	0.906256	Amino acid	Aspartate family (OAA derived)	C00188	Glycine, serine and threonine metabolism, Valine, leucine and isoleucine biosynthesis, Porphyrin and chlorophyll metabolism, Aminoacyl-tRNA biosynthesis, Metabolic pathways, Biosynthesis of secondary metabolites, Biosynthesis of amino acids, ABC transporters	THR	6971019;6288	3.92	8.13e-07	3.01e-05	GH 28 vs 21_28up
UDP-galactose	e	0.305371	Carbohydrate	Amino sugar and nucleotide sugar	C00052	Galactose metabolism, Amino sugar and nucleotide sugar metabolism, Metabolic pathways, Biosynthesis of secondary metabolites	UDP-GALACTOSE	18068	1.78	0.0313	0.5691	GH 21 vs 18_21up
uridine-2',3'-cyclic monophosphate	e	0.83392	Nucleotide	Pyrimidine metabolism	C02355	Pyrimidine metabolism		4634036	29.36	0.0029	0.0017	GH 28 vs 21_28up
valylglutamine	e	0.742904	Peptide	Dipeptide				5253209	1.85	3.7e-05	0.0004	GH 18 vs 15_15up
valylleucine	e	0.585857	Peptide	Dipeptide				352039	2	0.001	0.0041	GH 18 vs 15_15up
valylphenylalanine	e	0.859214	Peptide	Dipeptide				6993119;6993120	4.86	0.0007	0.0007	GH 28 vs 21_28up
xylonate	e	0.663588	Carbohydrate	Amino sugar and nucleotide sugar	C05411	Pentose and glucuronate interconversions, Ascorbate and aldarate metabolism		6602431	1.83	0.0185	0.0064	GH 28 vs 21_28up
