# Supplementary material for: Metabolomic and transcriptomic insights into how cotton fiber transitions to secondary wall synthesis, represses lignification, and prolongs elongation
Source: BMC Genomics. 2015 Jun 27;16(1):477. doi: 10.1186/s12864-015-1708-9 (PMC4482290; doi:10.1186/s12864-015-1708-9)
Supplement: Additional file 17: — TAIR blastp. Homology and annotation information derived from TAIR Blastp for transcripts displayed in the heat maps and graphs. [file 12864_2015_1708_MOESM17_ESM.xlsx]

## Sheet: TAIR BLASTP
RAC13 and AOX
REFERENCE ID	TAIR BLASTP RESULT	TAIR LOCUS	PERCENT IDENTITY	ALIGNMENT LENGTH	MISMATCHES	GAPS	QUERY START	QUERY END	SUBJECT START	SUBJECT END	E VALUE	BITSCORE	GB 10 DPA RPKM	GB 15 DPA RPKM	GB 18 DPA RPKM	GB 21 DPA RPKM	GB 28 DPA RPKM	GH 10 DPA RPKM	GH 15 DPA RPKM	GH 18 DPA RPKM	GH 21 DPA RPKM	GH 28 DPA RPKM	HOMOLOGOUS GENE NAME	ANNOTATION
Gorai.005G220500.1	AT5G64210.1	AT5G64210	76.35	296	59	3	52	343	65	353	7e-166	471	3.82396	12.9036	10.8101	12.9567	3.35096	2.79673	26.0704	26.074	23.4058	5.0635	AOX2	alternative oxidase 2
Gorai.005G220500.2	AT5G64210.1	AT5G64210	64.86	296	50	4	52	300	65	353	6e-129	375	2.39793	7.97616	6.56011	8.32593	2.24058	1.90044	15.9995	17.0734	14.8859	2.99017	AOX2	alternative oxidase 2
Gorai.011G031400.1	AT5G45970.1	AT5G45970	87.98	183	18	1	1	183	1	179	2e-116	333	2.70366	12.8216	52.369	26.2648	12.7149	2.87807	29.8384	65.091	39.7809	12.3261	ARAC2,ATRAC2,ATROP7,RAC2,ROP7	RAC-like 2
Gorai.011G031400.2	AT5G45970.1	AT5G45970	89.94	179	18	0	1	179	1	179	8e-119	339	5.22599	26.309	99.4279	50.7357	22.731	6.51465	56.9265	118.939	72.693	21.2618	ARAC2,ATRAC2,ATROP7,RAC2,ROP7	RAC-like 2
Gorai.011G031400.3	AT5G45970.1	AT5G45970	88.83	179	20	0	1	179	1	179	2e-117	336	2.74821	11.8277	51.0846	25.5753	10.7987	2.90369	27.8246	63.0119	39.0534	10.6181	ARAC2,ATRAC2,ATROP7,RAC2,ROP7	RAC-like 2
OXIDATIVE BURST
REFERENCE ID	TAIR BLASTP RESULT	TAIR LOCUS	PERCENT IDENTITY	ALIGNMENT LENGTH	MISMATCHES	GAPS	QUERY START	QUERY END	SUBJECT START	SUBJECT END	E VALUE	BITSCORE	GB 10 DPA RPKM	GB 15 DPA RPKM	GB 18 DPA RPKM	GB 21 DPA RPKM	GB 28 DPA RPKM	GH 10 DPA RPKM	GH 15 DPA RPKM	GH 18 DPA RPKM	GH 21 DPA RPKM	GH 28 DPA RPKM	HOMOLOGOUS GENE NAME	ANNOTATION
Gorai.001G053300.1	AT5G51060.1	AT5G51060	67.98	912	249	11	13	907	20	905	0	1258	2.59401	2.09699	1.27862	1.47195	0.452412	0.739054	0.683016	1.19434	1.01881	0.529741	ATRBOHC,RBOHC,RHD2	NADPH/respiratory burst oxidase protein C
Gorai.002G197500.1	AT4G35020.3	AT4G35020	93.43	198	13	0	1	198	1	198	7e-131	370	49.4799	58.1264	63.215	58.8684	14.5742	53.2197	64.027	63.8654	62.4167	12.8834	ARAC3,ATROP6,RAC3,RHO1PS,ROP6	RAC-like 3
Gorai.002G197500.2	AT1G75840.1	AT1G75840	97.18	142	4	0	1	142	1	142	3e-101	293	27.2289	30.8282	35.8314	33.5993	8.27886	29.2206	35.0462	36.8786	35.3268	7.44562	ARAC5,ATGP3,ATROP4,ROP4	RAC-like GTP binding protein 5
Gorai.002G197500.3	AT1G75840.1	AT1G75840	97.18	142	4	0	1	142	1	142	4e-101	292	25.1042	27.9018	31.0485	28.636	7.04693	23.0494	28.8979	30.4485	28.3195	6.16519	ARAC5,ATGP3,ATROP4,ROP4	RAC-like GTP binding protein 5
Gorai.004G167200.3	AT2G44690.1	AT2G44690	82.29	192	33	1	18	208	18	209	1e-116	335	2.5563	1.27369	0.740351	0.957458	0.19227	0.893562	0.60906	0.569782	0.803686	0.281983	ARAC9,ATROP8,ROP8	Arabidopsis RAC-like 9
Gorai.006G104900.1	AT2G28190.1	AT2G28190	71.72	198	47	4	34	227	1	193	2e-90	270	26.6716	24.0835	22.916	24.6236	9.46606	23.4423	23.0992	21.06	23.4054	9.28477	CSD2,CZSOD2	copper/zinc superoxide dismutase 2
Gorai.006G104900.2	AT2G28190.1	AT2G28190	77.99	209	39	3	13	214	8	216	1e-108	315	33.6641	31.5866	29.6118	31.4063	11.6932	30.7245	30.9572	27.4191	30.9041	12.0823	CSD2,CZSOD2	copper/zinc superoxide dismutase 2
Gorai.006G104900.3	AT2G28190.1	AT2G28190	75.38	195	28	3	24	198	22	216	4e-96	282	28.8982	25.8157	24.6076	26.8029	9.90281	25.9938	26.7783	24.6622	27.4975	10.652	CSD2,CZSOD2	copper/zinc superoxide dismutase 2
Gorai.006G104900.4	AT2G28190.1	AT2G28190	86.79	159	21	0	63	221	58	216	4e-98	288	26.886	23.043	22.5422	24.8131	9.04689	23.9585	23.451	21.8391	23.8716	9.56756	CSD2,CZSOD2	copper/zinc superoxide dismutase 2
Gorai.007G192300.1	AT2G17800.2	AT2G17800	84.42	199	27	3	1	197	1	197	9e-105	303	10.4034	6.13021	4.97339	5.41561	10.0537	10.6827	5.3756	5.01683	4.59104	8.40066	ARAC1,ATGP2,ATRAC1,ATROP3,ROP3	Arabidopsis RAC-like 1
Gorai.007G261100.1	AT5G18100.1	AT5G18100	75.48	155	38	0	6	160	5	159	4e-80	238	3.8893	3.48467	3.98757	3.29141	3.32396	6.43489	5.84825	8.31391	6.92099	5.09578	CSD3	copper/zinc superoxide dismutase 3
Gorai.007G261100.2	AT5G18100.1	AT5G18100	72.26	155	35	1	6	152	5	159	8e-74	222	4.64642	3.7348	4.28316	3.95737	3.72782	7.84837	6.39051	9.73573	7.45262	5.8992	CSD3	copper/zinc superoxide dismutase 3
Gorai.008G036100.1	AT4G35020.3	AT4G35020	92.42	198	15	0	1	198	1	198	2e-129	366	4.7863	3.7852	3.16114	3.28886	3.32549	5.05805	4.32877	4.29474	4.38234	2.82453	ARAC3,ATROP6,RAC3,RHO1PS,ROP6	RAC-like 3
Gorai.008G036100.2	AT4G35020.3	AT4G35020	86.21	145	20	0	11	155	54	198	3e-80	239	4.67961	3.75029	3.20384	3.53804	3.13131	5.05123	4.36391	4.36741	4.34963	3.03224	ARAC3,ATROP6,RAC3,RHO1PS,ROP6	RAC-like 3
Gorai.008G036100.3	AT1G75840.1	AT1G75840	97.18	142	4	0	1	142	1	142	1e-100	291	4.43712	3.5145	3.01905	3.30569	2.8682	4.18732	3.70755	3.95787	4.10625	2.75756	ARAC5,ATGP3,ATROP4,ROP4	RAC-like GTP binding protein 5
Gorai.008G036100.4	AT1G75840.1	AT1G75840	97.54	122	3	0	1	122	1	122	4e-84	249	3.78043	2.88365	2.73453	2.81112	2.21125	3.20319	2.92745	3.38039	3.46481	1.76894	ARAC5,ATGP3,ATROP4,ROP4	RAC-like GTP binding protein 5
Gorai.008G297200.1	AT5G62880.1	AT5G62880	93.96	182	11	0	1	182	1	182	3e-126	360	5.11321	7.23949	5.59281	7.36272	4.50842	4.36162	5.06714	3.61009	4.95586	4.09899	ARAC10,ATRAC10,ATROP11,RAC10	RAC-like 10
Gorai.008G297200.10	AT5G62880.1	AT5G62880	94.58	166	9	0	1	166	1	166	8e-117	333	3.45588	4.63272	3.52635	4.65876	2.91054	2.91907	3.38184	2.36396	3.11821	2.55677	ARAC10,ATRAC10,ATROP11,RAC10	RAC-like 10
Gorai.008G297200.11	AT5G62880.1	AT5G62880	95.14	144	7	0	1	144	1	144	5e-101	293	6.16323	8.97941	6.56768	8.93522	5.7226	4.96519	5.99592	4.08504	5.39724	4.96885	ARAC10,ATRAC10,ATROP11,RAC10	RAC-like 10
Gorai.008G297200.12	AT5G62880.1	AT5G62880	95.9	122	5	0	1	122	1	122	5e-84	249	3.72824	4.84262	3.67966	4.91032	2.98711	2.9702	3.37945	2.36656	3.11185	2.62161	ARAC10,ATRAC10,ATROP11,RAC10	RAC-like 10
Gorai.008G297200.13	AT5G62880.1	AT5G62880	97.03	101	3	0	1	101	1	101	8e-68	206	2.99218	4.55929	3.44219	4.34772	2.79602	2.52646	3.08135	2.0039	2.80349	2.4454	ARAC10,ATRAC10,ATROP11,RAC10	RAC-like 10
Gorai.008G297200.2	AT5G62880.1	AT5G62880	87.14	210	22	1	1	205	1	210	1e-129	368	7.23682	10.5238	7.75446	10.302	6.6962	6.07569	7.41228	4.83305	6.61965	6.11599	ARAC10,ATRAC10,ATROP11,RAC10	RAC-like 10
Gorai.008G297200.3	AT5G62880.1	AT5G62880	93.96	182	11	0	1	182	1	182	3e-126	359	5.87144	8.05716	6.11939	8.17908	5.23057	4.73026	5.84787	3.88504	5.17349	4.73144	ARAC10,ATRAC10,ATROP11,RAC10	RAC-like 10
Gorai.008G297200.4	AT5G62880.1	AT5G62880	84.29	210	22	2	1	199	1	210	7e-122	348	6.36359	8.96265	6.91384	8.78944	6.13135	5.1751	6.0699	4.28853	5.35925	5.06563	ARAC10,ATRAC10,ATROP11,RAC10	RAC-like 10
Gorai.008G297200.5	AT3G48040.1	AT3G48040	83.65	208	26	2	1	200	1	208	1e-121	347	6.48548	9.73746	6.83914	8.95255	6.00498	5.5843	6.64306	4.41303	5.75196	5.51941	ARAC8,ATRAC8,ATROP10,ROP10	RHO-related protein from plants 10
Gorai.008G297200.6	AT5G62880.1	AT5G62880	93.96	182	11	0	1	182	1	182	2e-126	359	5.67461	7.88824	5.86648	7.84988	5.07466	4.68301	5.29815	3.84774	5.17048	4.77917	ARAC10,ATRAC10,ATROP11,RAC10	RAC-like 10
Gorai.008G297200.7	AT3G48040.1	AT3G48040	79.14	187	37	1	8	192	22	208	2e-104	303	6.2014	8.98755	6.49092	8.74087	5.74809	5.44219	6.76885	4.3115	5.62711	5.26252	ARAC10,ATRAC10,ATROP11,RAC10	RAC-like 10
Gorai.008G297200.8	AT3G48040.1	AT3G48040	84.39	173	25	1	15	185	36	208	1e-102	298	6.29367	9.40762	6.78207	8.40784	6.13749	5.4111	6.48638	4.31733	5.78956	5.51523	ARAC8,ATRAC8,ATROP10,ROP10	RHO-related protein from plants 10
Gorai.008G297200.9	AT3G48040.1	AT3G48040	83.85	161	24	1	22	180	48	208	2e-93	275	6.54143	9.15644	7.07565	8.88633	6.23842	5.15587	6.53771	4.29029	5.77356	5.42194	ARAC8,ATRAC8,ATROP10,ROP10	RHO-related protein from plants 10
Gorai.009G193300.1	AT4G35020.3	AT4G35020	86.87	198	23	1	1	195	1	198	9e-125	354	11.7258	16.0575	20.0353	18.2038	15.5405	7.88194	9.53543	15.5413	13.6683	15.2885	ARAC3,ATROP6,RAC3,RHO1PS,ROP6	RAC-like 3
Gorai.009G193300.2	AT4G35020.3	AT4G35020	77.27	198	20	2	1	173	1	198	2e-104	301	7.67476	9.89409	13.2943	11.8321	10.6593	4.91634	5.77232	10.4046	8.66131	9.97456	ARAC3,ATROP6,RAC3,RHO1PS,ROP6	RAC-like 3
Gorai.009G293300.1	AT3G10920.1	AT3G10920	80.43	230	44	1	1	229	1	230	4e-138	391	88.4901	130.612	86.4506	120.187	17.2918	44.5236	45.1548	35.588	44.0258	13.6274	ATMSD1,MEE33,MSD1	manganese superoxide dismutase 1
Gorai.009G293300.2	AT3G10920.2	AT3G10920	74.68	158	39	1	1	157	1	158	3e-82	247	73.5301	102.886	71.332	99.432	13.2538	35.3993	36.8564	29.9035	36.7384	11.0332	ATMSD1,MEE33,MSD1	manganese superoxide dismutase 1
Gorai.009G293300.3	AT3G10920.1	AT3G10920	79.57	230	46	1	1	229	1	230	6e-136	385	76.7851	107.676	74.2604	103.826	14.9236	37.3504	38.4868	30.5917	39.0134	11.9848	ATMSD1,MEE33,MSD1	manganese superoxide dismutase 1
Gorai.010G002600.1	AT4G35020.3	AT4G35020	86.36	198	25	1	1	196	1	198	1e-123	351	6.37898	5.12837	6.52566	5.38744	16.91	6.38443	6.21643	10.3584	7.50023	15.0061	ARAC3,ATROP6,RAC3,RHO1PS,ROP6	RAC-like 3
Gorai.010G002600.2	AT4G35020.3	AT4G35020	85.35	198	25	2	1	194	1	198	8e-120	342	5.10407	4.09942	4.93801	4.26711	13.2789	4.81012	4.75401	7.98887	6.07546	11.4767	ARAC3,ATROP6,RAC3,RHO1PS,ROP6	RAC-like 3
Gorai.010G073300.1	AT4G28950.1	AT4G28950	90	210	18	2	1	209	1	208	1e-137	388	28.6701	10.9945	1.26786	4.12144	0.292202	21.899	2.93015	0.614981	1.44102	0.0930294	ARAC7,ATRAC7,ATROP9,RAC7,ROP9	RHO-related protein from plants 9
Gorai.010G073300.2	AT4G28950.1	AT4G28950	92.68	164	10	1	1	164	1	162	1e-110	318	18.0738	7.27934	0.830254	2.4898	0.123034	14.7971	1.73329	0.365609	0.812353	0.0404896	ARAC7,ATRAC7,ATROP9,RAC7,ROP9	RHO-related protein from plants 9
Gorai.010G156700.1	AT5G45970.1	AT5G45970	89.39	179	19	0	18	196	1	179	8e-120	342	2.45846	6.18404	9.24287	6.68935	3.65804	0.534719	4.5782	7.41527	5.12954	3.02865	ARAC2,ATRAC2,ATROP7,RAC2,ROP7	RAC-like 2
Gorai.010G242900.1	AT5G45970.1	AT5G45970	89.94	179	18	0	2	180	1	179	1e-121	347	0.0257036	0.0154672	0.169305	0.0956908	0.0260179	0.0747522	0.760292	11.3018	3.08799	5.03414	ARAC2,ATRAC2,ATROP7,RAC2,ROP7	RAC-like 2
Gorai.011G031400.1	AT5G45970.1	AT5G45970	87.98	183	18	1	1	183	1	179	2e-116	333	2.70366	12.8216	52.369	26.2648	12.7149	2.87807	29.8384	65.091	39.7809	12.3261	ARAC2,ATRAC2,ATROP7,RAC2,ROP7	RAC-like 2
Gorai.011G031400.2	AT5G45970.1	AT5G45970	89.94	179	18	0	1	179	1	179	8e-119	339	5.22599	26.309	99.4279	50.7357	22.731	6.51465	56.9265	118.939	72.693	21.2618	ARAC2,ATRAC2,ATROP7,RAC2,ROP7	RAC-like 2
Gorai.011G031400.3	AT5G45970.1	AT5G45970	88.83	179	20	0	1	179	1	179	2e-117	336	2.74821	11.8277	51.0846	25.5753	10.7987	2.90369	27.8246	63.0119	39.0534	10.6181	ARAC2,ATRAC2,ATROP7,RAC2,ROP7	RAC-like 2
Gorai.011G207900.1	AT3G10920.1	AT3G10920	79.13	230	46	2	1	229	1	229	7e-135	383	62.3455	57.5717	49.9171	56.6085	28.5469	66.939	46.4613	41.2408	45.9026	26.94	ATMSD1,MEE33,MSD1	manganese superoxide dismutase 1
Gorai.011G207900.2	AT3G10920.2	AT3G10920	79.04	229	46	2	1	228	1	228	4e-134	381	53.3948	46.8871	42.1726	47.3175	24.0577	56.4155	38.4977	34.7017	39.4898	22.1598	ATMSD1,MEE33,MSD1	manganese superoxide dismutase 1
Gorai.011G207900.3	AT3G10920.1	AT3G10920	71.74	230	45	3	1	211	1	229	1e-117	338	45.9531	43.7609	36.6853	43.148	20.2234	49.2272	35.6789	30.1822	34.6125	19.1842	ATMSD1,MEE33,MSD1	manganese superoxide dismutase 1
Gorai.013G116800.1	AT1G08830.2	AT1G08830	84.21	152	24	0	1	152	1	152	9e-90	262	26.4962	18.5663	17.5008	19.368	11.5029	41.3244	26.2404	27.7283	29.8024	15.4212	CSD1	copper/zinc superoxide dismutase 1
Gorai.013G116800.2	AT1G08830.2	AT1G08830	84.21	152	24	0	1	152	1	152	9e-90	262	32.852	23.9656	20.634	22.3841	12.5664	52.1717	35.9033	35.1847	38.833	19.014	CSD1	copper/zinc superoxide dismutase 1
Gorai.013G116800.3	AT1G08830.2	AT1G08830	84.21	152	24	0	1	152	1	152	9e-90	262	29.9377	21.8442	18.9092	20.7845	12.0548	47.6495	31.1555	31.422	33.9886	17.3232	CSD1	copper/zinc superoxide dismutase 1
Gorai.013G116800.4	AT1G08830.2	AT1G08830	84.21	152	24	0	1	152	1	152	9e-90	262	28.1967	20.2687	18.7833	20.0855	11.4837	44.9057	30.1304	29.6545	33.166	16.9378	CSD1	copper/zinc superoxide dismutase 1
Gorai.013G116800.5	AT1G08830.2	AT1G08830	84.21	152	24	0	1	152	1	152	9e-90	262	26.1397	18.6593	16.8512	18.3575	10.8035	41.5731	27.6036	27.6541	29.9571	15.3794	CSD1	copper/zinc superoxide dismutase 1
Gorai.013G116800.6	AT1G08830.2	AT1G08830	84.21	152	24	0	1	152	1	152	9e-90	262	26.949	19.0188	17.6109	18.7459	11.3238	42.4732	27.3321	28.9402	32.114	16.0854	CSD1	copper/zinc superoxide dismutase 1
Gorai.013G192900.1	AT1G08830.2	AT1G08830	70.88	182	23	1	30	211	1	152	6e-83	247	22.5394	25.0391	19.319	19.9989	5.13632	28.9017	35.4286	35.7548	42.0488	10.5052	CSD1	copper/zinc superoxide dismutase 1
Gorai.013G192900.2	AT1G08830.2	AT1G08830	83.77	154	23	1	30	183	1	152	8e-88	258	21.9246	24.6807	19.7602	20.9155	4.94884	28.5573	34.7309	36.281	42.4559	10.1604	CSD1	copper/zinc superoxide dismutase 1
Gorai.013G192900.3	AT1G08830.2	AT1G08830	84.87	152	23	0	1	152	1	152	9e-90	262	32.9129	39.0024	29.871	30.4938	8.46453	46.3152	56.0765	55.3047	63.3264	17.0798	CSD1	copper/zinc superoxide dismutase 1
Gorai.013G192900.4	AT1G08830.2	AT1G08830	81.46	151	28	0	1	151	1	151	5e-86	252	25.8467	30.8604	22.8344	23.0559	7.06243	36.9038	45.095	43.1336	48.2417	13.1624	CSD1	copper/zinc superoxide dismutase 1
Gorai.013G192900.5	AT1G08830.2	AT1G08830	84.87	152	23	0	1	152	1	152	9e-90	262	22.7414	26.6311	21.0343	21.6333	5.98457	31.2527	36.8003	38.3312	44.0813	11.7704	CSD1	copper/zinc superoxide dismutase 1
Gorai.013G192900.6	AT1G08830.2	AT1G08830	84.87	152	23	0	1	152	1	152	9e-90	262	26.376	30.1695	23.8469	24.7136	7.02517	35.3389	41.3262	43.047	48.5086	13.0012	CSD1	copper/zinc superoxide dismutase 1
Gorai.013G192900.7	AT1G08830.2	AT1G08830	84.87	152	23	0	1	152	1	152	9e-90	262	26.7435	30.0816	24.2776	25.3841	6.99166	36.1255	40.2496	43.7356	50.5298	12.7832	CSD1	copper/zinc superoxide dismutase 1
Gorai.013G192900.8	AT1G08830.2	AT1G08830	84.87	152	23	0	1	152	1	152	9e-90	262	20.1463	23.6928	18.4943	18.5572	5.04662	27.4447	32.6141	32.9757	37.6639	10.0537	CSD1	copper/zinc superoxide dismutase 1
Gorai.013G192900.9	AT1G08830.2	AT1G08830	84.87	152	23	0	1	152	1	152	9e-90	262	28.0432	31.458	25.2093	25.6121	7.4011	36.6753	44.1927	45.867	52.698	13.5161	CSD1	copper/zinc superoxide dismutase 1
CESA/CSL
REFERENCE ID	TAIR BLASTP RESULT	TAIR LOCUS	PERCENT IDENTITY	ALIGNMENT LENGTH	MISMATCHES	GAPS	QUERY START	QUERY END	SUBJECT START	SUBJECT END	E VALUE	BITSCORE	GB 10 DPA RPKM	GB 15 DPA RPKM	GB 18 DPA RPKM	GB 21 DPA RPKM	GB 28 DPA RPKM	GH 10 DPA RPKM	GH 15 DPA RPKM	GH 18 DPA RPKM	GH 21 DPA RPKM	GH 28 DPA RPKM	HOMOLOGOUS GENE NAME	ANNOTATION
Gorai.001G040500.1	AT4G31590.1	AT4G31590	84.17	695	105	4	1	693	1	692	0	1179	20.6101	9.59718	3.68411	6.05258	1.03307	23.129	4.40498	2.47072	3.64566	0.844212	ATCSLC05,ATCSLC5,CSLC05,CSLC5	Cellulose-synthase-like C5
Gorai.001G044700.1	AT5G17420.1	AT5G17420	86.39	1043	125	4	1	1043	1	1026	0	1852	0.321782	0.356299	5.1553	0.393148	556.072	0.0338495	0.0554895	10.797	0.251805	379.399	ATCESA7,CESA7,IRX3,MUR10	Cellulose synthase family protein
Gorai.001G044700.2	AT5G17420.1	AT5G17420	86.39	1043	124	5	1	1042	1	1026	0	1847	0.255106	0.304136	5.05243	0.373826	539.99	0.0224568	0.0496612	10.5694	0.210816	367.907	ATCESA7,CESA7,IRX3,MUR10	Cellulose synthase family protein
Gorai.001G044700.3	AT5G17420.1	AT5G17420	83.36	733	105	4	1	733	1	716	0	1245	0.32674	0.383812	5.46077	0.383482	560.895	0.0295166	0.0495718	11.016	0.226279	385.437	ATCESA7,CESA7,IRX3,MUR10	Cellulose synthase family protein
Gorai.001G238100.1	AT5G44030.1	AT5G44030	80.17	1044	182	7	10	1033	11	1049	0	1706	0.00729726	0.00557258	0.481475	0.0333541	138.4	0.0294095	0.0513146	4.49979	0.170966	201.952	CESA4,IRX5,NWS2	cellulose synthase A4
Gorai.001G238100.2	AT5G44030.1	AT5G44030	79.96	1043	180	7	10	1027	11	1049	0	1696	0.00500936	0.00464713	0.475907	0.0279863	128.223	0.0287524	0.0353495	4.18719	0.164466	186.824	CESA4,IRX5,NWS2	cellulose synthase A4
Gorai.002G150300.1	AT5G64740.1	AT5G64740	83.42	1098	162	8	1	1093	1	1083	0	1862	5.32729	9.22991	5.20783	6.53115	12.397	4.65453	5.26557	3.91811	4.76041	6.89288	CESA6,E112,IXR2,PRC1	cellulose synthase 6
Gorai.002G150300.2	AT5G64740.1	AT5G64740	83.42	1098	162	8	1	1093	1	1083	0	1862	5.33203	9.22012	5.43871	6.43702	11.9983	4.62403	5.44429	3.93123	4.79829	6.8871	CESA6,E112,IXR2,PRC1	cellulose synthase 6
Gorai.002G150300.3	AT5G64740.1	AT5G64740	85.16	910	128	4	2	909	179	1083	0	1622	4.88029	8.01749	4.80243	5.85049	10.7124	4.16832	4.76102	3.58199	4.35052	6.08398	CESA09,CESA9	cellulose synthase A9
Gorai.002G150300.4	AT5G64740.1	AT5G64740	85.16	910	128	4	2	909	179	1083	0	1622	4.6373	7.70227	4.46622	5.55738	10.2167	3.79807	4.71919	3.34035	4.09028	5.68796	CESA09,CESA9	cellulose synthase A9
Gorai.002G243400.1	AT5G03760.1	AT5G03760	83.3	533	83	3	1	528	1	532	0	944	5.08492	1.93925	0.247607	1.0267	0.0175813	4.64367	1.09678	0.347797	1.04225	0.0296781	ATCSLA09,ATCSLA9,CSLA09,CSLA9,RAT4	Nucleotide-diphospho-sugar transferases superfamily protein
Gorai.002G243400.2	AT5G03760.1	AT5G03760	83.3	533	83	3	1	528	1	532	0	944	5.49039	2.23023	0.270069	1.11979	0.024593	5.30435	1.13138	0.362386	1.15634	0.0302388	ATCSLA09,ATCSLA9,CSLA09,CSLA9,RAT4	Nucleotide-diphospho-sugar transferases superfamily protein
Gorai.003G049300.1	AT5G64740.1	AT5G64740	83.36	1100	160	9	1	1094	1	1083	0	1860	7.06717	6.5057	2.871	4.56656	3.53856	5.36244	4.15159	2.35101	3.08043	2.42952	CESA6,E112,IXR2,PRC1	cellulose synthase 6
Gorai.003G049300.2	AT5G64740.1	AT5G64740	82.18	1100	159	10	1	1080	1	1083	0	1822	6.31908	5.84304	2.56018	4.19894	3.28165	4.69646	3.62803	2.08261	2.96504	2.13522	CESA6,E112,IXR2,PRC1	cellulose synthase 6
Gorai.003G049300.3	AT5G64740.1	AT5G64740	82.15	941	142	10	1	932	1	924	0	1548	5.33102	4.94212	2.21171	3.37562	2.38281	4.0638	3.06676	1.92434	2.43583	1.73467	CESA6,E112,IXR2,PRC1	cellulose synthase 6
Gorai.003G049300.4	AT5G64740.1	AT5G64740	82.42	910	137	9	1	904	1	893	0	1506	6.02163	5.41561	2.36595	3.73893	2.73433	4.45311	3.47181	2.01501	2.68524	1.90531	CESA6,E112,IXR2,PRC1	cellulose synthase 6
Gorai.003G052200.1	AT3G03050.1	AT3G03050	85.32	1151	156	8	1	1144	1	1145	0	2048	31.8991	18.4841	7.59792	12.5391	1.07209	22.722	6.5842	4.35585	6.47388	0.841284	ATCSLD3,CSLD3,KJK	cellulose synthase-like D3
Gorai.003G092600.1	AT5G05170.1	AT5G05170	81.19	1079	179	8	1	1069	1	1065	0	1791	2.01034	2.86847	4.66884	3.19295	9.66005	1.63867	1.99337	2.64258	2.21101	6.21308	ATCESA3,ATH-B,CESA3,CEV1,IXR1	Cellulose synthase family protein
Gorai.003G092600.2	AT5G05170.1	AT5G05170	81.09	1079	179	8	1	1068	1	1065	0	1789	2.11868	2.99333	4.85168	3.42959	9.84098	1.63825	1.95212	2.77565	2.25118	6.31177	ATCESA3,ATH-B,CESA3,CEV1,IXR1	Cellulose synthase family protein
Gorai.003G092600.3	AT5G05170.1	AT5G05170	78.09	890	170	8	1	879	1	876	0	1415	1.89496	2.65112	4.39715	3.0487	8.63981	1.58345	1.82883	2.62053	2.16544	5.68649	ATCESA3,ATH-B,CESA3,CEV1,IXR1	Cellulose synthase family protein
Gorai.004G008100.1	AT5G22740.1	AT5G22740	82.37	539	86	2	1	537	1	532	0	931	2.8802	2.06372	0.594761	1.14281	5.54474	7.15625	1.72819	1.12236	1.71912	1.46752	ATCSLA02,ATCSLA2,CSLA02,CSLA2	cellulose synthase-like A02
Gorai.004G008100.2	AT5G22740.1	AT5G22740	84.92	398	51	2	1	396	142	532	0	706	2.34953	1.63711	0.520231	0.960337	3.81364	5.53731	1.53346	0.884295	1.40529	1.05771	ATCSLA02,ATCSLA2,CSLA02,CSLA2	cellulose synthase-like A02
Gorai.004G057400.1	AT5G44030.1	AT5G44030	79.69	1044	188	7	16	1040	11	1049	0	1703	4.88226	6.34297	115.801	7.39872	2050.27	3.77477	3.83779	332.628	16.1191	2768.99	CESA4,IRX5,NWS2	cellulose synthase A4
Gorai.004G065900.1	AT5G05170.1	AT5G05170	85.71	1078	130	6	1	1067	1	1065	0	1903	7.03574	9.04714	9.70602	8.54345	12.3404	10.8828	12.8549	17.6701	14.5567	13.5142	ATCESA3,ATH-B,CESA3,CEV1,IXR1	Cellulose synthase family protein
Gorai.004G065900.2	AT5G05170.1	AT5G05170	85.71	1078	130	6	1	1067	1	1065	0	1903	7.51773	9.58235	10.2787	9.14458	13.3753	11.6326	13.7347	18.9633	15.7256	14.4891	ATCESA3,ATH-B,CESA3,CEV1,IXR1	Cellulose synthase family protein
Gorai.004G065900.3	AT5G05170.1	AT5G05170	82.34	906	133	7	1	892	1	893	0	1524	6.87775	8.85652	9.52248	8.39422	12.3028	10.5298	12.5752	17.4866	14.5231	13.1492	ATCESA3,ATH-B,CESA3,CEV1,IXR1	Cellulose synthase family protein
Gorai.004G172400.1	AT5G05170.1	AT5G05170	86.3	1080	121	6	1	1068	1	1065	0	1926	31.3183	36.6287	47.4484	37.0349	22.4168	27.4639	32.9194	43.8128	33.6469	18.2192	ATCESA3,ATH-B,CESA3,CEV1,IXR1	Cellulose synthase family protein
Gorai.004G172400.2	AT5G05170.1	AT5G05170	86.3	1080	121	6	1	1068	1	1065	0	1926	30.2065	35.8675	45.5645	36.1008	21.8142	26.657	31.0406	42.2763	32.1547	17.7034	ATCESA3,ATH-B,CESA3,CEV1,IXR1	Cellulose synthase family protein
Gorai.004G172400.3	AT5G05170.1	AT5G05170	85.56	1080	115	7	1	1054	1	1065	0	1898	30.2511	35.2565	44.7437	35.6453	21.242	26.7273	31.1852	41.1295	31.5221	17.4065	ATCESA3,ATH-B,CESA3,CEV1,IXR1	Cellulose synthase family protein
Gorai.004G172400.4	AT5G05170.1	AT5G05170	86.3	1080	121	6	1	1068	1	1065	0	1926	31.0341	36.9882	46.8515	37.0383	22.6551	27.0464	31.9327	42.8637	32.3196	19.1751	ATCESA3,ATH-B,CESA3,CEV1,IXR1	Cellulose synthase family protein
Gorai.004G172400.5	AT5G05170.1	AT5G05170	86.3	1080	121	6	1	1068	1	1065	0	1926	28.7245	33.9567	43.1728	33.8458	21.0942	24.8647	29.1172	39.6302	30.1185	17.2956	ATCESA3,ATH-B,CESA3,CEV1,IXR1	Cellulose synthase family protein
Gorai.004G257300.1	AT3G03050.1	AT3G03050	85.66	1151	151	9	1	1143	1	1145	0	2056	8.57214	9.41576	11.7402	9.94296	7.29333	8.77494	15.2024	13.6959	14.7545	5.37176	ATCSLD3,CSLD3,KJK	cellulose synthase-like D3
Gorai.006G028400.1	AT3G28180.1	AT3G28180	76.82	686	122	7	1	662	1	673	0	1051	4.93842	5.13535	2.64076	3.93372	0.0330337	20.2976	13.0511	8.08201	11.4116	0.10173	ATCSLC04,ATCSLC4,CSLC04,CSLC4	Cellulose-synthase-like C4
Gorai.006G028400.2	AT3G28180.1	AT3G28180	80.61	495	68	4	8	485	190	673	0	787	4.00166	4.1031	2.04151	3.38262	0.0429502	17.0116	10.3128	6.50636	9.47136	0.0817032	ATCSLC04,ATCSLC4,CSLC04,CSLC4	Cellulose-synthase-like C4
Gorai.006G028400.3	AT3G28180.1	AT3G28180	83.42	398	43	3	1	381	282	673	0	654	3.95765	4.25385	2.17178	3.4452	0.0397116	16.6482	10.8319	6.71449	9.46222	0.0895639	ATCSLC04,ATCSLC4,CSLC04,CSLC4	Cellulose-synthase-like C4
Gorai.006G109100.1	AT5G22740.1	AT5G22740	83.61	537	83	2	1	537	1	532	0	942	12.4081	8.06403	4.44336	6.11424	0.149721	21.8544	9.01956	6.5797	7.42099	0.171636	ATCSLA02,ATCSLA2,CSLA02,CSLA2	cellulose synthase-like A02
Gorai.006G109100.2	AT5G22740.1	AT5G22740	83.61	537	83	2	1	537	1	532	0	942	11.7055	7.92244	4.25753	5.8316	0.141413	20.6292	8.62482	6.09949	6.70519	0.164878	ATCSLA02,ATCSLA2,CSLA02,CSLA2	cellulose synthase-like A02
Gorai.006G109100.3	AT5G22740.1	AT5G22740	83.98	487	73	2	1	487	1	482	0	850	10.7962	7.19179	3.88175	5.4977	0.101269	18.9061	7.76194	5.61037	6.37894	0.142696	ATCSLA02,ATCSLA2,CSLA02,CSLA2	cellulose synthase-like A02
Gorai.006G109100.4	AT5G22740.1	AT5G22740	87.23	415	53	0	1	415	1	415	0	764	8.85887	6.02265	3.11688	4.414	0.112843	15.1564	6.38563	4.52386	5.41249	0.0798596	ATCSLA02,ATCSLA2,CSLA02,CSLA2	cellulose synthase-like A02
Gorai.006G109100.5	AT5G22740.1	AT5G22740	85.75	393	51	2	1	393	145	532	0	707	9.37382	6.22954	3.35765	4.70783	0.147914	16.5406	6.67142	4.92831	5.40022	0.114771	ATCSLA02,ATCSLA2,CSLA02,CSLA2	cellulose synthase-like A02
Gorai.006G109100.6	AT5G22740.1	AT5G22740	83.29	365	61	0	1	365	1	365	0	642	9.1803	6.17043	3.08693	4.32714	0.0796271	15.8688	6.82786	4.69804	5.4978	0.102947	ATCSLA02,ATCSLA2,CSLA02,CSLA2	cellulose synthase-like A02
Gorai.006G109100.7	AT5G22740.1	AT5G22740	85.75	393	51	2	1	393	145	532	0	707	12.0298	8.17912	4.2972	5.91886	0.168737	21.1857	9.02316	6.48656	6.97206	0.196724	ATCSLA02,ATCSLA2,CSLA02,CSLA2	cellulose synthase-like A02
Gorai.006G109100.8	AT5G22740.1	AT5G22740	83.15	273	41	2	22	294	265	532	1e-164	473	9.76033	6.05053	3.55901	5.04489	0.114866	17.7733	7.55418	5.43724	5.99441	0.195892	ATCSLA02,ATCSLA2,CSLA02,CSLA2	cellulose synthase-like A02
Gorai.006G247500.1	AT4G24000.1	AT4G24000	35.88	733	413	15	2	716	6	699	5e-146	448	14.4007	28.1332	25.1495	37.7832	0.319885	1.74396	0.480204	0.402767	0.898158	0.0951329	ATCSLG2,CSLG2	cellulose synthase like G2
Gorai.007G261500.1	AT1G55850.1	AT1G55850	54.5	723	310	8	8	727	18	724	0	776	5.82903	3.95961	1.52595	2.91042	0.11647	4.56362	1.81843	0.711955	1.41409	0.0335907	ATCSLE1,CSLE1	cellulose synthase like E1
Gorai.007G261500.2	AT1G55850.1	AT1G55850	55.41	545	227	7	8	549	18	549	0	608	5.38265	3.55855	1.32207	2.55545	0.076795	3.95826	1.79423	0.700684	1.22597	0.0162992	ATCSLE1,CSLE1	cellulose synthase like E1
Gorai.008G142900.1	AT1G02730.1	AT1G02730	80.72	1193	198	13	2	1174	1	1181	0	1943	2.06907	1.20686	1.03387	1.17073	0.368878	0.851817	0.420645	0.817963	1.2026	0.15221	ATCSLD5,CSLD5,SOS6	cellulose synthase-like D5
Gorai.008G223700.1	AT3G03050.1	AT3G03050	71.28	1121	284	12	9	1104	38	1145	0	1654	8.52523	17.771	22.574	16.8988	18.2047	15.36	27.7262	32.1737	29.3667	24.8731	ATCSLD3,CSLD3,KJK	cellulose synthase-like D3
Gorai.008G223700.2	AT5G16910.1	AT5G16910	79.95	828	150	5	1	822	328	1145	0	1392	7.88191	16.2121	21.1851	16.079	17.7237	14.7132	27.1146	30.312	27.8924	23.8461	ATCSLD2,CSLD2	cellulose-synthase like D2
Gorai.009G009500.1	AT4G32410.1	AT4G32410	87.07	1083	135	4	1	1081	1	1080	0	1936	111.321	143.644	127.089	122.602	92.6421	120.211	136.333	135.378	132.028	65.1294	AtCESA1,CESA1,RSW1	cellulose synthase 1
Gorai.009G009700.1	AT5G17420.1	AT5G17420	87.58	1039	116	3	1	1039	1	1026	0	1862	0.0358297	0.0369197	7.83843	0.174342	2749.32	0.0936858	0.210641	71.0761	1.96089	2897.73	ATCESA7,CESA7,IRX3,MUR10	Cellulose synthase family protein
Gorai.009G010200.1	AT4G32410.1	AT4G32410	87.17	1083	134	4	1	1081	1	1080	0	1934	22.2739	27.9317	29.7292	26.19	19.5198	32.9539	32.4765	40.7834	34.4972	14.3259	AtCESA1,CESA1,RSW1	cellulose synthase 1
Gorai.009G010200.2	AT4G32410.1	AT4G32410	87.46	893	108	3	1	892	1	890	0	1598	20.1097	25.0854	26.6667	23.4316	17.2757	29.406	29.3499	36.9948	31.3065	12.6949	AtCESA1,CESA1,RSW1	cellulose synthase 1
Gorai.009G010200.3	AT4G32410.1	AT4G32410	89	682	74	1	1	681	399	1080	0	1265	23.8342	28.2982	30.6038	27.9141	19.9173	34.1934	35.105	40.6888	35.7369	14.8125	AtCESA1,CESA1,RSW1	cellulose synthase 1
Gorai.009G066500.1	AT4G31590.1	AT4G31590	82.16	695	115	4	1	689	1	692	0	1164	33.949	29.2604	15.9021	24.6561	4.08063	56.9997	44.1563	28.6119	40.1986	2.51939	ATCSLC05,ATCSLC5,CSLC05,CSLC5	Cellulose-synthase-like C5
Gorai.009G161200.1	AT4G18780.1	AT4G18780	82.64	991	154	6	1	979	1	985	0	1680	13.8384	9.85472	7.30588	7.88776	1.13878	13.7608	9.87955	8.8328	8.85671	1.70847	ATCESA8,CESA8,IRX1,LEW2	cellulose synthase family protein
Gorai.009G161200.2	AT4G18780.1	AT4G18780	80.34	814	142	6	1	802	1	808	0	1330	14.5282	10.2142	7.4375	8.35111	1.25393	14.2536	10.2874	9.17087	9.23812	1.77821	ATCESA8,CESA8,IRX1,LEW2	cellulose synthase family protein
Gorai.009G222300.1	AT4G07960.1	AT4G07960	80.34	712	110	9	1	696	1	698	0	1113	21.0948	23.6884	24.5049	24.458	39.6625	21.5322	18.5615	23.4885	21.7156	34.7261	ATCSLC12,CSLC12	Cellulose-synthase-like C12
Gorai.009G255100.1	AT5G64740.1	AT5G64740	79.12	1097	207	9	1	1089	1	1083	0	1770	8.82036	9.43064	14.4967	10.8484	22.9893	9.93189	7.48732	12.7949	9.82958	4.01781	CESA6,E112,IXR2,PRC1	cellulose synthase 6
Gorai.009G255100.2	AT5G64740.1	AT5G64740	77.12	1097	203	10	1	1063	1	1083	0	1707	8.29635	9.04645	13.7944	10.4057	21.7763	9.45168	7.17366	11.9631	9.47727	3.88875	CESA6,E112,IXR2,PRC1	cellulose synthase 6
Gorai.009G255100.3	AT5G64740.1	AT5G64740	74.75	1097	200	11	1	1034	1	1083	0	1641	7.68548	8.17762	13.0202	9.37714	19.5497	8.3068	6.38423	10.905	8.79067	3.55691	CESA6,E112,IXR2,PRC1	cellulose synthase 6
Gorai.009G255100.4	AT5G64740.1	AT5G64740	77.7	906	180	9	1	898	1	892	0	1424	7.7814	8.50876	12.972	9.79557	20.2006	8.43616	6.52431	11.0825	8.80823	3.55498	CESA6,E112,IXR2,PRC1	cellulose synthase 6
Gorai.009G277600.1	AT4G07960.1	AT4G07960	78.2	711	125	10	1	694	1	698	0	1084	2.22031	0.986123	1.47539	0.972737	8.33358	2.24844	1.26292	2.96825	1.88473	6.85828	ATCSLC12,CSLC12	Cellulose-synthase-like C12
Gorai.010G028300.1	AT4G07960.1	AT4G07960	78.27	681	120	11	4	666	3	673	0	1039	1.7268	1.66318	0.468999	1.21603	0.51727	4.69073	2.41428	1.221	2.51261	0.683299	ATCSLC12,CSLC12	Cellulose-synthase-like C12
Gorai.010G028300.2	AT4G07960.1	AT4G07960	79.04	706	120	11	4	691	3	698	0	1089	1.8776	1.71711	0.553816	1.28773	0.544701	5.25501	2.58769	1.36728	2.93841	0.706418	ATCSLC12,CSLC12	Cellulose-synthase-like C12
Gorai.010G028300.3	AT4G07960.1	AT4G07960	76.25	459	88	8	4	448	3	454	0	712	1.53871	1.50307	0.45711	1.06362	0.530775	4.56548	2.24021	1.23676	2.594	0.587962	ATCSLC12,CSLC12	Cellulose-synthase-like C12
Gorai.010G120900.1	AT4G31590.1	AT4G31590	80.27	679	129	4	4	680	17	692	0	1092	2.74565	1.05279	0.491897	0.86042	0.11024	2.98477	0.84331	0.443714	0.555145	0.480959	ATCSLC05,ATCSLC5,CSLC05,CSLC5	Cellulose-synthase-like C5
Gorai.010G134500.1	AT5G64740.1	AT5G64740	78.7	1094	217	7	1	1089	1	1083	0	1765	16.6209	11.4891	11.9245	9.59923	8.23391	11.1136	9.23555	11.1907	8.91492	7.16373	CESA6,E112,IXR2,PRC1	cellulose synthase 6
Gorai.010G134500.2	AT5G64740.1	AT5G64740	80.59	943	178	4	23	960	141	1083	0	1596	17.9148	12.374	12.797	10.4957	8.7984	12.0097	10.1272	11.9359	9.62308	7.60043	CESA6,E112,IXR2,PRC1	cellulose synthase 6
Gorai.011G037900.1	AT4G18780.1	AT4G18780	83.35	985	153	4	1	974	1	985	0	1699	0.236529	0.708836	216.205	13.45	1355.41	0.176691	0.760073	344.064	32.74	1674.98	ATCESA8,CESA8,IRX1,LEW2	cellulose synthase family protein
Gorai.011G037900.2	AT4G18780.1	AT4G18780	81.41	807	138	5	1	795	1	807	0	1342	0.214795	0.63983	184.963	11.3292	1146.18	0.16573	0.667624	295.848	27.5614	1422.5	ATCESA8,CESA8,IRX1,LEW2	cellulose synthase family protein
CELL WALL TRANSCRIPTION FACTORS
REFERENCE ID	TAIR BLASTP RESULT	TAIR LOCUS	PERCENT IDENTITY	ALIGNMENT LENGTH	MISMATCHES	GAPS	QUERY START	QUERY END	SUBJECT START	SUBJECT END	E VALUE	BITSCORE	GB 10 DPA RPKM	GB 15 DPA RPKM	GB 18 DPA RPKM	GB 21 DPA RPKM	GB 28 DPA RPKM	GH 10 DPA RPKM	GH 15 DPA RPKM	GH 18 DPA RPKM	GH 21 DPA RPKM	GH 28 DPA RPKM	HOMOLOGOUS GENE NAME	ANNOTATION
Gorai.001G051100.1	AT5G07580.1	AT5G07580	46.77	186	57	6	3	148	69	252	8e-42	145	0.536655	1.12329	1.93819	1.30195	0.775345	0.777252	5.37143	8.10285	8.70093	0.983135		Integrase-type DNA-binding superfamily protein
Gorai.001G051200.1	AT5G51190.1	AT5G51190	52.31	216	79	6	9	213	14	216	2e-66	207	35.0836	52.3495	44.8057	51.1782	39.9114	39.8309	99.3979	77.9115	90.0783	45.7188		Integrase-type DNA-binding superfamily protein
Gorai.001G057600.1	AT5G13080.1	AT5G13080	75	92	23	0	70	161	54	145	5e-48	155	0.165997	2.25931	3.19233	2.61175	0.0917096	0.183557	2.68198	0.989045	1.87469	0.0347519	ATWRKY75,WRKY75	WRKY DNA-binding protein 75
Gorai.001G148500.1	AT1G09540.1	AT1G09540	46.7	439	150	13	1	430	1	364	3e-107	325	0.291373	4.78139	33.064	14.8533	54.175	0.126626	11.4275	38.5193	23.2664	60.9837	ATMYB61,MYB61	myb domain protein 61
Gorai.001G181800.1	AT4G28640.1	AT4G28640	54.12	279	78	9	16	293	13	242	2e-70	222	1.74242	2.33213	4.12235	3.4838	0.757119	0.917151	0.804656	1.72862	0.974435	0.488021	IAA11	indole-3-acetic acid inducible 11
Gorai.001G181800.2	AT4G28640.1	AT4G28640	51.23	203	57	5	16	218	13	173	4e-42	147	1.3181	1.65647	2.86465	2.51095	0.521986	0.723422	0.635418	1.1776	0.83192	0.353079	IAA11	indole-3-acetic acid inducible 11
Gorai.002G016500.1	AT5G54680.1	AT5G54680	61.21	232	81	4	7	231	5	234	1e-89	268	55.1266	81.1129	101.216	88.607	73.0378	51.3915	79.4084	84.8828	83.7238	43.6927	bHLH105,ILR3	basic helix-loop-helix (bHLH) DNA-binding superfamily protein
Gorai.002G019700.1	AT5G13180.1	AT5G13180	29.93	147	98	5	8	150	12	157	1e-13	68.6	0	0	0.0138262	0	0.44593	0	0	0.0593583	0.00339513	2.92074	ANAC083,NAC083,VNI2	NAC domain containing protein 83
Gorai.002G081900.1	AT5G54680.1	AT5G54680	71.6	243	55	6	1	238	1	234	7e-114	330	17.6146	18.7702	17.8915	18.8854	23.3738	14.4328	16.5362	19.1755	18.8292	24.7818	bHLH105,ILR3	basic helix-loop-helix (bHLH) DNA-binding superfamily protein
Gorai.002G081900.2	AT5G54680.1	AT5G54680	63.37	243	49	7	1	212	1	234	2e-93	277	13.1557	12.5749	12.996	14.0948	16.4736	10.5641	11.9767	14.3739	14.0558	18.0136	bHLH105,ILR3	basic helix-loop-helix (bHLH) DNA-binding superfamily protein
Gorai.002G126500.1	AT1G75390.1	AT1G75390	49.69	159	70	3	37	185	13	171	3e-41	140	22.5352	14.0405	8.49626	14.8003	13.2139	10.5613	4.80703	23.7961	22.2395	13.252	AtbZIP44,bZIP44	basic leucine-zipper 44
Gorai.002G180300.1	AT4G38620.1	AT4G38620	54.19	227	85	4	2	222	3	216	3e-78	241	6.6892	3.66452	1.70808	3.85552	0.024579	5.78244	3.09931	0.863652	1.91842	0	ATMYB4,MYB4	myb domain protein 4
Gorai.002G196700.1	AT4G38620.1	AT4G38620	62.98	289	76	9	1	265	1	282	1e-112	329	14.8266	9.85074	9.95674	9.59448	0.929817	12.6316	8.3023	9.94769	9.83531	0.919687	ATMYB4,MYB4	myb domain protein 4
Gorai.003G077700.1	AT2G46770.1	AT2G46770	56.55	336	96	8	1	327	2	296	7e-114	341	3.05647	17.8063	38.4552	26.7905	10.3988	8.08806	35.1212	44.7419	38.6172	17.441	ANAC043,EMB2301,NST1	NAC (No Apical Meristem) domain transcriptional regulator superfamily protein
Gorai.003G085500.1	AT4G23550.1	AT4G23550	50.65	231	100	6	1	224	1	224	7e-55	182	0.00325675	0.020392	0.166894	0.187634	0	0.0370087	3.32815	3.67946	5.12154	0.684631	ATWRKY29,WRKY29	WRKY family transcription factor
Gorai.003G085500.2	AT4G23550.1	AT4G23550	50.22	231	100	6	1	223	1	224	1e-54	182	0	0.034097	0.21837	0.163035	0	0.0546414	3.22325	4.02083	5.19429	0.794314	ATWRKY29,WRKY29	WRKY family transcription factor
Gorai.003G129300.1	AT3G46620.1	AT3G46620	48.16	380	151	11	6	354	30	394	4e-94	290	2.97452	2.9112	2.93618	3.68193	3.75474	4.26048	4.2637	4.40616	4.35211	5.91623		zinc finger (C3HC4-type RING finger) family protein
Gorai.003G155400.1	AT1G63910.1	AT1G63910	50.97	361	110	11	1	302	1	353	6e-101	305	0.00634216	1.38145	88.099	18.4745	68.1687	0.048048	3.44618	89.9167	19.298	71.8279	AtMYB103,MYB103	myb domain protein 103
Gorai.003G156000.1	AT5G41410.1	AT5G41410	47.41	637	224	20	17	588	21	611	2e-153	458	0.00917995	0.010908	3.58678	0.346452	16.8612	0.0462099	0.203956	3.86101	0.822372	19.3787	BEL1	POX (plant homeobox) family protein
Gorai.003G163800.1	AT1G62990.1	AT1G62990	78.07	301	52	5	1	298	1	290	2e-171	481	2.34939	1.7924	5.57794	3.10862	3.83358	1.9427	2.04997	6.86221	5.32552	6.33479	IXR11,KNAT7	KNOTTED-like homeobox of Arabidopsis thaliana 7
Gorai.003G163800.2	AT1G62990.1	AT1G62990	75.39	256	49	5	1	253	1	245	3e-137	392	1.63022	1.05286	3.35623	1.92576	2.75745	1.11158	0.821578	4.0563	3.34459	4.56491	IXR11,KNAT7	KNOTTED-like homeobox of Arabidopsis thaliana 7
Gorai.003G176200.1	AT5G47230.1	AT5G47230	43.27	312	145	8	3	308	2	287	8e-63	204	1.84767	1.1492	1.49885	1.33022	0.853346	3.11874	2.01989	1.69578	1.65474	1.43793	ATERF-5,ATERF5,ERF5	ethylene responsive element binding factor 5
Gorai.004G138300.1	AT1G63910.1	AT1G63910	51.84	353	111	10	1	300	1	347	6e-102	308	0.0211573	0.101663	180.641	17.6731	194.73	0.0548036	2.116	290.644	66.724	216.561	AtMYB103,MYB103	myb domain protein 103
Gorai.004G147600.1	AT1G09540.1	AT1G09540	42.95	440	142	13	1	407	1	364	1e-99	305	0.316379	0.319597	3.34731	0.917383	0.53267	0.323671	0.725467	6.754	3.57814	0.488253	ATMYB61,MYB61	myb domain protein 61
Gorai.004G201900.1	AT4G12350.1	AT4G12350	58.25	285	93	6	1	259	1	285	3e-101	300	0.0250437	0.0326514	0.47369	0.395137	0.325467	0.0813669	0.0507783	1.44501	0.379352	2.2757	AtMYB42,MYB42	myb domain protein 42
Gorai.004G206600.1	AT1G62990.1	AT1G62990	78.03	305	46	5	1	299	1	290	8e-173	484	6.78783	8.50164	25.949	12.6718	41.8889	11.4929	18.9624	34.2319	23.5752	37.5381	IXR11,KNAT7	KNOTTED-like homeobox of Arabidopsis thaliana 7
Gorai.004G206600.2	AT1G62990.1	AT1G62990	71.3	216	41	5	1	210	1	201	1e-102	302	4.72581	6.12664	18.0146	8.86211	29.2567	8.04465	13.0108	24.4402	16.7653	25.8946	IXR11,KNAT7	KNOTTED-like homeobox of Arabidopsis thaliana 7
Gorai.004G206600.3	AT1G62990.1	AT1G62990	67.76	152	31	4	1	149	1	137	1e-63	200	1.33555	1.8366	4.82927	2.56731	8.21777	2.1772	3.7215	6.85737	4.54506	7.00753	IXR11,KNAT7	KNOTTED-like homeobox of Arabidopsis thaliana 7
Gorai.004G222500.1	AT4G28640.1	AT4G28640	53.7	270	84	7	17	285	13	242	3e-69	218	5.08317	5.8586	12.2236	11.0025	2.94259	3.07214	2.37416	3.48522	3.75996	1.74753	IAA11	indole-3-acetic acid inducible 11
Gorai.004G222500.2	AT4G28640.1	AT4G28640	52.42	248	77	7	17	263	13	220	7e-59	191	3.2729	3.63667	7.37594	6.78696	1.79795	1.80287	1.37872	2.25097	2.27465	1.0823	IAA11	indole-3-acetic acid inducible 11
Gorai.004G222500.3	AT4G28640.1	AT4G28640	51.03	194	62	3	17	210	13	173	1e-42	147	2.73085	3.08888	5.68235	5.36984	1.41916	1.3557	1.04272	1.90945	1.77895	0.782955	IAA11	indole-3-acetic acid inducible 11
Gorai.004G279200.1	AT3G04730.1	AT3G04730	42.22	225	79	5	17	196	2	220	9e-47	157	0.799019	0.530936	1.26832	1.02727	0.570839	1.68884	1.02719	3.72425	3.51192	1.44358	IAA16	indoleacetic acid-induced protein 16
Gorai.005G071400.1	AT2G47070.1	AT2G47070	48.81	1051	357	30	1	1040	1	881	0	869	2.07846	1.96859	1.20648	1.75797	0.426421	2.74412	2.126	1.69479	2.31954	0.561562	SPL1	squamosa promoter binding protein-like 1
Gorai.005G071400.2	AT2G47070.1	AT2G47070	48.81	1051	357	30	1	1040	1	881	0	869	2.20022	2.09292	1.29194	1.87345	0.437779	2.77399	2.26841	1.81461	2.37651	0.595757	SPL1	squamosa promoter binding protein-like 1
Gorai.005G071400.3	AT2G47070.1	AT2G47070	49.7	837	302	21	84	914	158	881	0	725	1.99155	1.90851	1.25297	1.8037	0.428626	2.64044	2.13437	1.60719	2.49573	0.48803	SPL1	squamosa promoter binding protein-like 1
Gorai.005G162600.1	AT4G38620.1	AT4G38620	56.88	218	74	4	2	205	3	214	8e-80	244	34.6954	25.3696	15.2702	20.8692	6.57365	25.9002	18.9289	10.5197	13.1225	3.21796	ATMYB4,MYB4	myb domain protein 4
Gorai.005G195300.1	AT5G13180.1	AT5G13180	57.2	264	83	4	2	248	1	251	8e-98	290	9.19134	7.81689	9.305	10.8245	0.829616	6.14926	3.51019	2.86025	3.77151	0.381034	ANAC083,NAC083,VNI2	NAC domain containing protein 83
Gorai.005G230900.1	AT1G10200.1	AT1G10200	82.95	176	28	1	3	176	2	177	8e-108	311	2.84686	2.94867	3.45187	3.29786	0.732707	28.1296	14.4421	6.54326	9.15015	8.71372	WLIM1	GATA type zinc finger transcription factor family protein
Gorai.005G230900.2	AT1G10200.1	AT1G10200	82.95	176	25	1	3	173	2	177	4e-107	309	2.39892	1.91961	2.3244	2.28173	0.671266	17.5141	9.13492	4.16487	6.05904	5.91046	WLIM1	GATA type zinc finger transcription factor family protein
Gorai.005G245700.1	AT1G75390.1	AT1G75390	53.42	161	59	3	39	195	16	164	6e-47	155	13.1682	13.3116	43.7369	20.8096	29.8464	20.3463	22.8366	61.8987	32.2512	69.2345	AtbZIP44,bZIP44	basic leucine-zipper 44
Gorai.006G024900.1	AT3G28730.1	AT3G28730	73.2	668	149	5	1	661	1	645	0	931	5.92769	6.52389	6.2575	6.56968	3.33261	5.80702	7.91556	7.29336	7.8572	2.92943	ATHMG,HMG,NFD,SSRP1	high mobility group
Gorai.006G024900.2	AT3G28730.1	AT3G28730	75.81	645	149	4	1	638	1	645	0	945	6.28291	6.96995	6.53612	6.80024	3.63123	6.20123	8.35424	7.59028	8.07132	3.35146	ATHMG,HMG,NFD,SSRP1	high mobility group
Gorai.006G024900.3	AT3G28730.1	AT3G28730	78.52	526	110	2	1	523	1	526	0	812	5.72439	6.47653	5.97763	6.59431	3.30899	5.6708	7.68363	6.90397	7.74942	2.97603	ATHMG,HMG,NFD,SSRP1	high mobility group
Gorai.006G024900.4	AT3G28730.1	AT3G28730	75.71	527	121	4	2	521	119	645	0	758	6.51065	7.13431	6.98326	7.2494	3.6083	6.37756	9.06365	7.99151	8.9978	3.38739	ATHMG,HMG,NFD,SSRP1	high mobility group
Gorai.006G129100.1	AT5G12870.1	AT5G12870	46.84	316	125	11	2	316	1	274	1e-72	229	0.0532284	0.0615393	1.92365	0.192583	0.583329	0.112838	0.343907	5.80896	1.87299	2.16904	ATMYB46,MYB46	myb domain protein 46
Gorai.006G159800.1	AT2G36650.1	AT2G36650	30.22	321	182	4	10	330	12	290	5e-39	146	0.290817	0.431779	0.991204	0.716488	0.736772	0.199834	0.747183	2.11947	1.14916	1.86429
Gorai.006G171100.1	AT3G46620.1	AT3G46620	47.96	367	157	10	8	349	31	388	1e-90	281	5.94294	4.22545	3.22228	4.15685	1.87752	5.24844	4.63828	2.64024	3.46037	1.59113		zinc finger (C3HC4-type RING finger) family protein
Gorai.006G195700.1	AT4G22680.1	AT4G22680	79.47	151	29	2	12	161	1	150	2e-83	253	1.03373	3.2128	2.46637	2.62459	0.22043	3.40448	8.03753	5.28204	6.2605	0.377037	AtMYB85,MYB85	myb domain protein 85
Gorai.006G195700.2	AT4G22680.1	AT4G22680	79.47	151	29	2	12	161	1	150	2e-83	253	1.1393	3.35223	2.68976	3.09102	0.229313	3.79643	8.86008	5.47834	7.05111	0.421717	AtMYB85,MYB85	myb domain protein 85
Gorai.007G002200.1	AT1G17950.1	AT1G17950	56.2	242	86	5	15	239	2	240	2e-85	258	0.0566027	0.230684	0.691219	0.266202	3.44388	0.0111087	0.128053	0.642143	0.186553	3.94141	ATMYB52,BW52,MYB52	myb domain protein 52
Gorai.007G002200.2	AT1G17950.1	AT1G17950	56.2	242	86	5	1	225	2	240	1e-85	258	0.0773253	0.17075	0.591972	0.262355	2.58007	0.0216611	0.0893634	0.453057	0.16414	3.46685	ATMYB52,BW52,MYB52	myb domain protein 52
Gorai.007G002200.3	AT1G17950.1	AT1G17950	55.56	243	91	4	15	240	2	244	1e-86	261	0.024174	0.176495	0.460534	0.21088	2.59628	0.013351	0.0755843	0.475989	0.138871	2.99062	ATMYB52,BW52,MYB52	myb domain protein 52
Gorai.007G046100.1	AT5G07580.1	AT5G07580	46.49	185	89	2	1	175	68	252	1e-47	160	1.18694	1.75303	1.23149	2.09208	0.390262	2.15219	6.31343	3.41733	7.26659	0.512589		Integrase-type DNA-binding superfamily protein
Gorai.007G078500.1	AT3G28730.1	AT3G28730	74.12	653	154	5	1	647	1	644	0	925	3.18437	2.67767	2.33899	2.62598	1.20936	2.35048	1.89309	2.22574	2.28029	1.18599	ATHMG,HMG,NFD,SSRP1	high mobility group
Gorai.007G078500.2	AT3G28730.1	AT3G28730	75.64	583	131	4	1	577	1	578	0	832	2.54581	2.14703	1.95189	2.09413	0.879592	1.85447	1.46271	1.66238	1.75249	0.925783	ATHMG,HMG,NFD,SSRP1	high mobility group
Gorai.007G078500.3	AT3G28730.1	AT3G28730	74.92	610	142	4	1	604	1	605	0	872	3.19923	2.39411	2.17661	2.32716	1.08319	2.06644	1.72304	1.81489	1.84934	1.163	ATHMG,HMG,NFD,SSRP1	high mobility group
Gorai.007G078500.4	AT3G28730.1	AT3G28730	73.83	535	125	5	2	530	119	644	0	740	3.18784	2.45903	2.39538	2.69593	0.952138	2.26333	1.81419	1.98833	2.02745	1.15578	ATHMG,HMG,NFD,SSRP1	high mobility group
Gorai.007G112500.1	AT2G46770.1	AT2G46770	59.34	396	108	11	1	376	2	364	2e-141	410	0.00253354	0.00770868	1.22526	0.163277	6.39557	0.0466328	0.0730958	3.45881	0.453267	14.876	ANAC043,EMB2301,NST1	NAC (No Apical Meristem) domain transcriptional regulator superfamily protein
Gorai.007G113900.1	AT1G01060.3	AT1G01060	44.71	747	293	25	1	729	1	645	2e-141	434	1.04729	1.20749	0.912201	1.00632	1.76369	1.02671	1.64531	1.17309	1.25757	2.21024	LHY,LHY1	Homeodomain-like superfamily protein
Gorai.007G113900.2	AT1G01060.3	AT1G01060	44.71	747	293	25	1	729	1	645	2e-141	434	1.16863	1.39642	1.0217	1.12863	1.73659	1.05326	1.77299	1.25693	1.34005	2.46956	LHY,LHY1	Homeodomain-like superfamily protein
Gorai.007G113900.3	AT1G01060.3	AT1G01060	44.71	747	293	25	1	729	1	645	2e-141	434	1.28698	1.38743	1.12308	1.21452	1.77388	1.2542	1.98144	1.35485	1.47887	2.59349	LHY,LHY1	Homeodomain-like superfamily protein
Gorai.007G116100.1	AT2G47070.1	AT2G47070	58.22	998	287	26	1	985	1	881	0	1035	17.6589	13.6088	9.47355	11.8172	5.13137	17.3258	11.2905	12.2955	11.9791	8.80763	SPL1	squamosa promoter binding protein-like 1
Gorai.007G118200.1	AT1G09540.1	AT1G09540	43.56	450	159	13	1	441	1	364	4e-103	315	1.55581	9.85487	25.936	18.3911	24.5012	0.578631	16.0533	27.7428	27.7004	8.12469	ATMYB61,MYB61	myb domain protein 61
Gorai.007G150000.1	AT4G28640.1	AT4G28640	51.99	277	88	7	18	293	13	245	5e-70	221	7.93209	8.83505	6.94481	10.1562	0.40657	3.13398	2.54578	3.33308	3.3101	0.777673	IAA11	indole-3-acetic acid inducible 11
Gorai.007G150000.2	AT4G28640.3	AT4G28640	50.79	252	79	7	18	268	13	220	2e-58	190	6.7832	6.71899	5.17979	7.77869	0.384671	2.42343	1.85061	2.65852	2.92599	0.748463	IAA11	indole-3-acetic acid inducible 11
Gorai.007G192900.1	AT4G38620.1	AT4G38620	57.55	245	54	5	1	201	1	239	2e-88	266	23.6186	16.5465	18.2169	19.4635	10.0429	10.5323	11.9144	17.531	16.164	5.16848	ATMYB4,MYB4	myb domain protein 4
Gorai.007G314800.1	AT5G54680.1	AT5G54680	69.01	242	62	5	1	237	1	234	6e-108	315	6.21303	5.54498	5.2322	5.96659	4.46586	14.9701	16.896	15.1221	16.1151	11.4202	bHLH105,ILR3	basic helix-loop-helix (bHLH) DNA-binding superfamily protein
Gorai.008G035700.1	AT4G38620.1	AT4G38620	59.52	294	70	7	1	257	1	282	4e-108	318	11.0497	17.4543	40.1341	20.0789	27.2628	9.55117	13.8778	25.8776	14.1009	31.4508	ATMYB4,MYB4	myb domain protein 4
Gorai.008G065300.1	AT1G75390.1	AT1G75390	51.3	154	61	3	42	190	20	164	3e-41	140	9.30176	7.66888	3.63191	7.26984	0.322495	12.9789	13.0521	4.66487	11.5208	0.32633	AtbZIP44,bZIP44	basic leucine-zipper 44
Gorai.008G130300.1	AT2G46770.1	AT2G46770	55.72	411	105	12	29	410	2	364	2e-131	387	0.115171	0.145116	0.25307	0.0861311	12.4109	0.218746	0.0764125	3.56327	0.202297	44.584	ANAC043,EMB2301,NST1	NAC (No Apical Meristem) domain transcriptional regulator superfamily protein
Gorai.008G130300.2	AT2G46770.1	AT2G46770	55.72	411	105	12	29	410	2	364	2e-131	387	0.190501	0.145171	0.293412	0.0811237	15.4586	0.275984	0.0703698	3.95352	0.267032	54.2809	ANAC043,EMB2301,NST1	NAC (No Apical Meristem) domain transcriptional regulator superfamily protein
Gorai.008G131800.1	AT1G01060.3	AT1G01060	47.88	756	264	25	1	737	1	645	9e-151	457	1.56487	1.39361	1.10422	1.29959	0.845439	2.4766	1.94434	1.3138	1.68933	1.18867	LHY,LHY1	Homeodomain-like superfamily protein
Gorai.008G131800.2	AT1G01060.4	AT1G01060	42.95	617	226	23	11	612	139	644	3e-88	290	1.56566	1.49955	1.16623	1.32404	0.718454	2.36944	1.86357	1.27023	1.55062	1.15192	LHY,LHY1	Homeodomain-like superfamily protein
Gorai.008G131800.3	AT1G01060.4	AT1G01060	47.95	755	263	25	1	736	1	644	4e-151	459	1.5729	1.46065	1.11739	1.36265	0.794017	2.59251	1.92523	1.33218	1.67375	1.16587	LHY,LHY1	Homeodomain-like superfamily protein
Gorai.008G131800.4	AT1G01060.4	AT1G01060	47.95	755	263	25	1	736	1	644	4e-151	459	1.69399	1.50633	1.21979	1.3835	0.895837	2.85835	2.10617	1.46149	1.82376	1.35087	LHY,LHY1	Homeodomain-like superfamily protein
Gorai.008G131800.5	AT1G01060.4	AT1G01060	44.01	684	253	25	2	666	72	644	3e-100	323	1.81971	1.6291	1.20742	1.42095	0.832054	2.68245	1.98564	1.35982	1.7379	1.15218	LHY,LHY1	Homeodomain-like superfamily protein
Gorai.008G131800.6	AT1G01060.5	AT1G01060	44.17	686	252	26	46	711	69	643	1e-99	323	1.73549	1.48973	1.16718	1.37569	0.851441	2.77321	2.03469	1.44526	1.72809	1.33779	LHY,LHY1	Homeodomain-like superfamily protein
Gorai.008G132000.1	AT1G01060.3	AT1G01060	48.94	754	261	23	1	739	1	645	8e-159	479	3.31247	3.12721	2.64869	2.99755	5.27031	3.07922	3.41543	3.07442	3.39072	6.58219	LHY,LHY1	Homeodomain-like superfamily protein
Gorai.008G132000.2	AT1G01060.4	AT1G01060	49	753	260	23	1	738	1	644	3e-159	479	3.43376	3.20479	2.64469	3.10323	5.36334	3.0261	3.19719	3.3527	3.33011	6.52379	LHY,LHY1	Homeodomain-like superfamily protein
Gorai.008G132000.3	AT1G01060.4	AT1G01060	49	753	260	23	1	738	1	644	3e-159	479	3.43	3.24231	2.80195	3.17742	5.85064	3.09234	3.52988	3.26	3.29842	7.14707	LHY,LHY1	Homeodomain-like superfamily protein
Gorai.008G132000.4	AT1G01060.4	AT1G01060	49	753	260	23	1	738	1	644	3e-159	479	3.7077	3.45924	3.0624	3.45004	5.87374	3.40461	3.69477	3.59854	3.70572	7.46994	LHY,LHY1	Homeodomain-like superfamily protein
Gorai.008G132000.5	AT1G01060.4	AT1G01060	49	753	260	23	1	738	1	644	3e-159	479	3.50366	3.44254	2.89871	3.12979	5.80342	3.33861	3.61859	3.32977	3.47848	7.02425	LHY,LHY1	Homeodomain-like superfamily protein
Gorai.008G135700.1	AT2G47070.1	AT2G47070	58.82	998	283	27	1	987	1	881	0	1052	5.05146	4.41957	3.99481	4.36908	7.19437	4.04599	3.61718	4.03104	4.2795	4.80949	SPL1	squamosa promoter binding protein-like 1
Gorai.008G232700.1	AT5G47230.1	AT5G47230	53.85	234	78	9	101	315	67	289	7e-63	204	1.0511	1.07801	1.5328	2.53527	0.855129	0.827343	1.05096	1.30955	1.57309	1.1015	ATERF-5,ATERF5,ERF5	ethylene responsive element binding factor 5
Gorai.008G242800.1	AT1G62990.1	AT1G62990	71.34	307	66	5	1	302	1	290	1e-156	443	1.14825	1.00546	1.93132	1.04506	6.10501	1.09056	0.798451	2.81913	1.02921	8.10918	IXR11,KNAT7	KNOTTED-like homeobox of Arabidopsis thaliana 7
Gorai.008G242800.2	AT1G62990.1	AT1G62990	63.76	218	57	5	1	213	1	201	4e-89	268	1.25148	0.802006	1.7577	1.09679	4.0892	1.04907	0.694083	2.23041	0.984031	5.4965	IXR11,KNAT7	KNOTTED-like homeobox of Arabidopsis thaliana 7
Gorai.008G259700.1	AT2G46770.1	AT2G46770	51.39	397	146	9	1	387	2	361	4e-114	341	2.92853	15.9763	26.2857	23.7993	44.4916	1.30426	16.0516	23.5555	20.5604	40.9083	ANAC043,EMB2301,NST1	NAC (No Apical Meristem) domain transcriptional regulator superfamily protein
Gorai.008G293100.1	AT1G17950.1	AT1G17950	54.62	249	75	9	35	257	2	238	4e-75	232	0	0	0.179891	0.0061114	3.0494	0	0.00735028	0.397714	0.0129245	2.40338	ATMYB52,BW52,MYB52	myb domain protein 52
Gorai.008G293100.2	AT1G17950.1	AT1G17950	54.84	248	75	8	1	222	2	238	1e-77	237	0	0	0.253603	0	4.27723	0	0	0.484652	0.0164557	3.67015	ATMYB52,BW52,MYB52	myb domain protein 52
Gorai.008G297600.1	AT1G10200.1	AT1G10200	74.57	173	42	1	4	174	3	175	7e-95	278	81.8777	46.3102	33.8651	40.8746	0.819096	61.0321	38.0314	27.1935	37.766	1.2141	WLIM1	GATA type zinc finger transcription factor family protein
Gorai.009G079400.1	AT2G28510.1	AT2G28510	39.55	311	117	16	1	263	1	288	2e-42	149	0.731406	0.800604	3.03798	1.80251	5.32931	0.666146	0.754029	3.41659	2.67861	1.5435		Dof-type zinc finger DNA-binding family protein
Gorai.009G079400.2	AT2G28510.1	AT2G28510	42.37	262	97	13	23	249	46	288	8e-42	147	0.494019	0.541245	2.21675	1.1499	3.55653	0.420052	0.561812	2.22076	1.65146	1.08102		Dof-type zinc finger DNA-binding family protein
Gorai.009G132200.1	AT3G04730.1	AT3G04730	49.56	226	67	7	17	197	2	225	8e-61	193	12.2897	10.4686	4.79207	10.0932	1.41724	13.4483	10.6846	14.2046	15.942	2.97469	IAA16	indoleacetic acid-induced protein 16
Gorai.009G168400.1	AT2G28510.1	AT2G28510	53.33	120	55	1	38	156	48	167	3e-33	126	0.0157024	0.0257342	0.0532369	0.0250771	0.0837625	0.0590365	3.06495	3.38179	4.49809	0.247581		Dof-type zinc finger DNA-binding family protein
Gorai.009G168400.2	AT2G28510.1	AT2G28510	53.33	120	55	1	38	156	48	167	3e-33	126	0.0187657	0.0260881	0.0388648	0.0305209	0.0562419	0.132098	3.57657	3.66163	4.86057	0.267197		Dof-type zinc finger DNA-binding family protein
Gorai.009G168400.3	AT2G28510.1	AT2G28510	53.33	120	55	1	38	156	48	167	3e-33	126	0.0123007	0.0265644	0.0355182	0.0237822	0.0500292	0.0901606	3.51273	3.35441	4.5561	0.269202		Dof-type zinc finger DNA-binding family protein
Gorai.009G176000.1	AT5G54680.1	AT5G54680	57.96	245	86	6	12	250	1	234	2e-85	258	10.1033	10.2085	17.7562	11.3844	36.1831	11.2841	11.7906	22.5654	15.5069	35.5108	bHLH105,ILR3	basic helix-loop-helix (bHLH) DNA-binding superfamily protein
Gorai.009G181500.1	AT1G62360.1	AT1G62360	62.72	389	102	13	1	353	1	382	1e-128	377	15.7712	18.1982	11.3397	18.107	0.198415	0.0608506	0.0846029	0.0393547	0.0680309	0.0432738	BUM,BUM1,SHL,STM,WAM,WAM1	KNOX/ELK homeobox transcription factor
Gorai.009G199300.1	AT1G75390.1	AT1G75390	54.25	153	69	1	37	189	13	164	5e-51	166	3.60044	1.91366	1.59963	2.15075	1.49573	2.66642	4.08412	4.18995	5.13297	2.37124	AtbZIP44,bZIP44	basic leucine-zipper 44
Gorai.009G226000.1	AT2G22670.3	AT2G22670	59.82	336	96	6	35	367	19	318	4e-128	374	8.98852	8.10395	9.16515	9.33519	5.1	9.15408	9.76689	14.7246	13.2428	5.91905	IAA9	indole-3-acetic acid inducible 9
Gorai.009G226000.2	AT5G65670.2	AT5G65670	55.28	369	128	5	1	366	1	335	6e-128	375	9.69327	9.24403	10.2451	10.0308	5.96894	9.91556	11.2543	16.3183	15.0935	6.43098	IAA9	indole-3-acetic acid inducible 9
Gorai.009G226000.3	AT5G65670.1	AT5G65670	48.97	290	115	4	1	289	1	258	1e-77	244	8.94321	7.9383	8.89207	8.63625	4.68659	9.33153	9.93487	14.8117	13.626	5.53993	IAA9	indole-3-acetic acid inducible 9
Gorai.009G226000.4	AT5G65670.2	AT5G65670	55.28	369	128	5	1	366	1	335	6e-128	375	10.1106	9.12149	10.1655	10.0789	5.54423	10.4894	11.1612	16.7028	14.9235	6.67883	IAA9	indole-3-acetic acid inducible 9
Gorai.009G226000.5	AT5G65670.2	AT5G65670	55.28	369	128	5	1	366	1	335	6e-128	375	8.53986	7.74187	9.17063	8.86202	5.0552	8.73146	9.57721	14.4701	13.4739	5.94858	IAA9	indole-3-acetic acid inducible 9
Gorai.009G226000.6	AT5G65670.2	AT5G65670	55.28	369	128	5	1	366	1	335	6e-128	375	9.73301	9.27888	11.4263	10.5886	6.37502	10.0679	11.1443	17.0391	15.2656	7.059	IAA9	indole-3-acetic acid inducible 9
Gorai.009G226000.7	AT5G65670.1	AT5G65670	48.97	290	115	4	1	289	1	258	1e-77	244	7.32534	6.57427	6.98276	7.14596	3.90649	6.99337	7.29248	11.2177	10.481	4.17342	IAA9	indole-3-acetic acid inducible 9
Gorai.009G251700.1	AT1G17950.1	AT1G17950	83.64	110	18	0	16	125	3	112	3e-65	209	0.195866	0.0704724	0.0590788	0.0765859	0.527266	0.096644	0.0212138	0.09637	0.0417731	2.9457	ATMYB52,BW52,MYB52	myb domain protein 52
Gorai.009G251800.1	AT1G21450.1	AT1G21450	62.86	587	176	10	1	554	16	593	0	719	4.90042	4.29718	3.57774	4.7302	7.64101	3.83572	3.85737	4.94794	5.57123	2.89175	SCL1	SCARECROW-like 1
Gorai.010G008000.1	AT1G75390.1	AT1G75390	51.3	154	57	4	39	185	22	164	1e-41	141	18.7068	8.21272	9.76786	10.4864	7.7983	12.3936	4.91685	17.539	18.3858	10.7894	AtbZIP44,bZIP44	basic leucine-zipper 44
Gorai.010G026100.1	AT1G10200.1	AT1G10200	86.67	180	24	0	1	180	1	180	2e-115	330	2.47432	4.31039	10.0575	5.0534	1.01667	10.407	11.6985	11.7654	11.7549	1.17034	WLIM1	GATA type zinc finger transcription factor family protein
Gorai.010G026100.2	AT1G10200.1	AT1G10200	75.56	180	14	1	1	150	1	180	8e-93	271	1.20143	1.9053	4.78507	2.36298	0.375049	4.46847	4.50507	5.26113	5.41775	0.479252	WLIM1	GATA type zinc finger transcription factor family protein
Gorai.010G026100.3	AT1G10200.1	AT1G10200	85	180	22	1	1	175	1	180	3e-110	317	1.70013	2.9908	6.90547	3.26152	0.659061	7.08056	7.68875	7.61594	8.56911	0.690972	WLIM1	GATA type zinc finger transcription factor family protein
Gorai.010G026100.4	AT1G10200.1	AT1G10200	84.8	125	19	0	1	125	1	125	3e-77	230	1.1703	2.11504	4.79138	2.42797	0.319943	4.81083	5.21806	5.50907	5.91513	0.40351	WLIM1	GATA type zinc finger transcription factor family protein
Gorai.010G026100.5	AT1G10200.1	AT1G10200	84.8	125	19	0	1	125	1	125	3e-77	230	1.49766	2.96734	6.67542	3.48682	0.623175	6.25008	7.5199	7.33822	7.91114	0.753039	WLIM1	GATA type zinc finger transcription factor family protein
Gorai.010G031600.1	AT5G65670.2	AT5G65670	59.2	348	125	3	10	356	4	335	2e-136	396	12.7069	13.5697	7.48696	12.186	1.15193	8.92855	9.43789	9.83991	11.5022	1.44771	IAA9	indole-3-acetic acid inducible 9
Gorai.010G031600.2	AT5G65670.2	AT5G65670	59.2	348	125	3	10	356	4	335	2e-136	396	16.117	16.8843	10.2883	15.6626	1.54096	11.2004	11.7099	12.392	15.3591	2.23937	IAA9	indole-3-acetic acid inducible 9
Gorai.010G031600.3	AT5G65670.2	AT5G65670	56.6	341	118	3	10	329	4	335	4e-127	371	14.0234	14.4629	8.85783	13.1013	1.36458	9.68629	10.728	10.8339	13.2432	1.79655	IAA9	indole-3-acetic acid inducible 9
Gorai.010G031600.4	AT5G65670.1	AT5G65670	54.61	271	106	3	10	279	4	258	8e-87	267	13.7426	14.1647	8.36374	13.2133	1.43028	9.47125	10.185	10.7837	12.8948	1.58866	IAA9	indole-3-acetic acid inducible 9
Gorai.010G031600.5	AT5G65670.2	AT5G65670	59.2	348	125	3	10	356	4	335	2e-136	396	12.6932	13.2627	7.22264	11.6592	1.13693	8.67026	9.24658	9.37437	11.3515	1.49557	IAA9	indole-3-acetic acid inducible 9
Gorai.010G031600.6	AT5G65670.2	AT5G65670	59.2	348	125	3	10	356	4	335	2e-136	396	13.9584	14.8818	8.39647	13.2016	1.30312	9.82509	9.99342	10.8214	13.4235	1.76028	IAA9	indole-3-acetic acid inducible 9
Gorai.010G031600.7	AT5G65670.2	AT5G65670	59.2	348	125	3	10	356	4	335	2e-136	396	13.8662	14.6479	8.08003	13.4121	1.18972	9.64753	9.81503	10.6674	12.8839	1.77122	IAA9	indole-3-acetic acid inducible 9
Gorai.010G031600.8	AT5G65670.2	AT5G65670	59.2	348	125	3	10	356	4	335	2e-136	396	17.5547	17.9084	9.98389	16.2113	1.59427	11.7723	12.2695	12.9478	15.3029	1.91339	IAA9	indole-3-acetic acid inducible 9
Gorai.010G031600.9	AT5G65670.1	AT5G65670	54.61	271	106	3	10	279	4	258	8e-87	267	8.00552	8.63018	4.85673	7.58321	0.80582	5.92783	5.94536	6.74356	7.66759	1.1078	IAA9	indole-3-acetic acid inducible 9
Gorai.010G045600.1	AT3G56850.1	AT3G56850	42.12	311	139	10	25	327	20	297	2e-56	188	3.34348	2.33673	2.40215	2.56545	1.05462	3.86174	2.01637	2.13701	1.65454	1.70885	AREB3,DPBF3	ABA-responsive element binding protein 3
Gorai.010G196500.1	AT2G40140.2	AT2G40140	53.88	683	201	18	1	656	1	596	0	640	3.23086	3.33803	2.07626	2.88455	1.601	3.1305	4.22189	2.20303	3.01087	2.419	ATSZF2,CZF1,SZF2,ZFAR1	zinc finger (CCCH-type) family protein
Gorai.010G196500.2	AT2G40140.2	AT2G40140	54.73	656	187	16	10	641	27	596	0	636	3.28259	3.45824	2.10361	2.75836	1.67188	3.0345	4.27486	2.13443	3.0508	2.4023	ATSZF2,CZF1,SZF2,ZFAR1	zinc finger (CCCH-type) family protein
Gorai.011G034000.1	AT1G68810.1	AT1G68810	40.1	202	113	3	54	253	160	355	3e-32	123	1.03366	0.903323	0.788075	0.84965	31.4203	1.42643	2.72636	3.34145	2.9393	14.6166		basic helix-loop-helix (bHLH) DNA-binding superfamily protein
Gorai.011G048200.3	AT1G30330.2	AT1G30330	86.3	489	57	4	1	485	1	483	0	855	1.67618	1.12246	0.554611	0.957893	0.126225	2.1998	1.51388	0.957136	1.48685	0.188098	ARF6	auxin response factor 6
Gorai.011G109000.1	AT5G65670.2	AT5G65670	59.34	364	102	8	1	349	1	333	2e-132	385	6.74909	5.37853	3.54593	4.73873	1.76115	7.36041	7.7546	6.62625	7.48002	1.24319	IAA9	indole-3-acetic acid inducible 9
Gorai.011G109000.2	AT5G65670.2	AT5G65670	59.34	364	102	8	1	349	1	333	2e-132	385	7.38469	6.08621	4.22622	5.10955	1.74081	7.87574	9.72156	7.43759	8.48164	1.47775	IAA9	indole-3-acetic acid inducible 9
Gorai.011G109000.3	AT5G65670.2	AT5G65670	59.5	363	102	8	1	348	1	333	4e-133	387	6.18098	4.95396	3.51386	4.39619	1.69597	6.47781	7.76448	6.02726	6.91434	1.14066	IAA9	indole-3-acetic acid inducible 9
Gorai.011G109000.4	AT5G65670.2	AT5G65670	59.5	363	102	8	1	348	1	333	4e-133	387	6.45924	5.2403	3.76592	4.40432	1.6114	6.68294	7.84138	6.32064	7.06033	1.23106	IAA9	indole-3-acetic acid inducible 9
Gorai.011G109000.5	AT5G65670.2	AT5G65670	59.5	363	102	8	1	348	1	333	4e-133	387	6.9749	5.62454	3.75761	5.17661	1.69804	7.58549	8.94155	6.97857	8.09603	1.42195	IAA9	indole-3-acetic acid inducible 9
Gorai.011G109000.6	AT5G65670.2	AT5G65670	59.5	363	102	8	1	348	1	333	4e-133	387	5.72484	4.85895	3.34359	4.12478	1.51452	6.25776	7.55623	5.84973	6.62345	1.13777	IAA9	indole-3-acetic acid inducible 9
Gorai.011G109000.7	AT5G65670.2	AT5G65670	58.4	363	99	9	1	341	1	333	8e-126	368	5.78103	4.67746	3.25533	4.25271	1.4034	6.69459	7.01463	5.85972	6.34698	1.05376	IAA9	indole-3-acetic acid inducible 9
Gorai.011G109000.8	AT5G65670.1	AT5G65670	54.86	288	85	8	1	273	1	258	2e-83	258	5.5762	4.20809	3.14621	3.83877	1.52475	5.70579	6.42946	5.52272	6.10357	1.02185	IAA9	indole-3-acetic acid inducible 9
Gorai.011G180100.1	AT2G33310.3	AT2G33310	51.16	258	68	4	79	333	44	246	1e-77	241	0.346857	0.265746	0.874072	0.369022	3.68422	0.748339	0.355667	1.52595	1.01144	1.09065	IAA13	auxin-induced protein 13
Gorai.011G180100.2	AT2G33310.2	AT2G33310	56.6	235	68	4	79	310	44	247	2e-82	253	0.412132	0.337849	0.94857	0.488031	4.19785	0.782066	0.54174	1.82651	0.976934	1.3176	IAA13	auxin-induced protein 13
Gorai.011G180100.3	AT2G33310.3	AT2G33310	56.9	232	68	3	79	307	44	246	3e-83	255	0.451889	0.364786	1.0138	0.447456	4.16459	0.868002	0.505804	1.88989	1.06698	1.39791	IAA13	auxin-induced protein 13
Gorai.011G279700.1	AT5G05790.1	AT5G05790	49.3	142	67	1	35	176	103	239	6e-40	139	0.316772	0.208862	0.0920967	0.208331	0.109473	0.21259	0.0909837	0.202017	0.294568	2.59446		Duplicated homeodomain-like superfamily protein
Gorai.011G279800.1	AT3G11280.2	AT3G11280	75.14	181	38	2	30	207	33	209	1e-94	283	0.0809004	0.0304052	0.0371586	0.0426507	4.44785	0.0346365	0.00444683	0.0612348	0.0333622	6.51441		Duplicated homeodomain-like superfamily protein
Gorai.011G289400.1	AT2G40140.2	AT2G40140	54.14	676	222	17	1	668	1	596	0	660	2.04137	1.1426	0.890246	1.12274	1.07486	1.25049	1.04234	1.48613	2.31544	1.1186	ATSZF2,CZF1,SZF2,ZFAR1	zinc finger (CCCH-type) family protein
Gorai.012G105100.1	AT3G46620.1	AT3G46620	53.35	313	116	7	8	307	31	326	8e-97	297	11.8421	14.6089	11.7938	14.0129	7.11165	10.5776	13.4514	10.2549	11.7972	6.73066		zinc finger (C3HC4-type RING finger) family protein
Gorai.012G105100.2	AT3G46620.1	AT3G46620	53.35	313	116	7	8	307	31	326	1e-96	296	9.98477	12.8236	9.86827	12.4956	6.1779	8.92732	11.6945	8.76577	10.4849	6.0052		zinc finger (C3HC4-type RING finger) family protein
Gorai.012G125500.1	AT5G13180.1	AT5G13180	60.38	265	73	5	1	247	1	251	1e-98	292	13.6413	14.0513	5.02984	10.151	1.21188	6.3148	7.22744	2.94559	5.57715	0.979331	ANAC083,NAC083,VNI2	NAC domain containing protein 83
Gorai.012G125500.2	AT5G13180.1	AT5G13180	81.88	138	25	0	1	138	1	138	4e-83	250	9.93824	9.76868	3.61018	7.12297	0.850061	4.67704	5.65114	2.2101	4.39929	0.651554	ANAC083,NAC083,VNI2	NAC domain containing protein 83
Gorai.012G147400.1	AT1G10200.1	AT1G10200	79.56	181	35	1	4	182	3	183	3e-106	307	1.9131	5.31451	114.924	38.8205	227.222	2.77582	63.4113	147.477	102.197	390.561	WLIM1	GATA type zinc finger transcription factor family protein
Gorai.013G017600.1	AT2G40140.2	AT2G40140	51.91	680	234	16	3	674	2	596	0	632	5.73544	3.38092	2.56163	4.07949	0.639637	3.14367	3.5347	2.62368	4.04801	0.787307	ATSZF2,CZF1,SZF2,ZFAR1	zinc finger (CCCH-type) family protein
Gorai.013G034600.1	AT4G34610.2	AT4G34610	48.4	624	204	25	27	626	3	532	8e-154	458	1.68826	3.31244	7.40508	4.64903	17.761	1.54069	5.59152	10.572	8.1195	18.4918	BLH6	BEL1-like homeodomain 6
Gorai.013G034600.2	AT4G34610.2	AT4G34610	48.4	624	204	25	27	626	3	532	8e-154	458	1.74198	3.32264	8.19875	4.94463	19.2507	1.588	5.62743	11.5602	8.8168	20.0793	BLH6	BEL1-like homeodomain 6
Gorai.013G106600.1	AT1G17950.1	AT1G17950	77.69	121	27	0	24	144	3	123	8e-66	211	0.170154	0.251879	1.03617	0.492178	1.99669	0.0320538	0.0389462	0.287448	0.160515	2.69943	ATMYB52,BW52,MYB52	myb domain protein 52
Gorai.013G164100.1	AT5G54680.1	AT5G54680	67.49	243	66	4	1	239	1	234	8e-105	306	8.13052	8.10026	8.10071	8.09343	7.71623	7.02312	6.88944	6.83743	6.99171	6.03344	bHLH105,ILR3	basic helix-loop-helix (bHLH) DNA-binding superfamily protein
Gorai.013G164100.2	AT5G54680.1	AT5G54680	66.67	243	66	5	1	237	1	234	3e-101	298	5.05915	4.98088	4.91511	5.03136	4.59603	4.82559	4.63527	4.58283	4.91829	4.12395	bHLH105,ILR3	basic helix-loop-helix (bHLH) DNA-binding superfamily protein
Gorai.013G164100.3	AT5G54680.1	AT5G54680	59.26	243	60	5	1	213	1	234	3e-84	253	4.31408	3.96808	4.19276	4.21374	3.89725	3.88132	3.92194	3.79828	4.06118	3.30258	bHLH105,ILR3	basic helix-loop-helix (bHLH) DNA-binding superfamily protein
Gorai.013G200700.1	AT3G04730.1	AT3G04730	74.06	239	51	5	15	246	2	236	1e-116	337	0.977961	0.45646	0.658276	0.703583	0.163793	2.21404	0.605663	1.3266	1.33319	0.48153	IAA16	indoleacetic acid-induced protein 16
Gorai.013G226200.1	AT1G72830.1	AT1G72830	38.17	262	135	7	46	289	43	295	2e-40	146	4.97596	3.08449	1.63106	2.56398	0.176461	3.5892	2.55967	2.11678	2.76007	0.334942	ATHAP2C,HAP2C,NF-YA3	nuclear factor Y, subunit A3
Gorai.013G266400.1	AT3G56850.1	AT3G56850	41.32	288	114	7	22	283	16	274	4e-51	174	2.10146	2.05058	2.06443	2.05655	1.38266	1.7326	2.03663	2.14649	2.12461	1.29351	AREB3,DPBF3	ABA-responsive element binding protein 3
Gorai.013G266400.2	AT3G56850.1	AT3G56850	41.16	311	127	8	22	305	16	297	9e-55	183	1.74195	1.91471	2.1218	1.96831	1.46963	1.68803	1.98778	2.05445	2.17929	1.36367	AREB3,DPBF3	ABA-responsive element binding protein 3
Gorai.013G266400.3	AT3G56850.1	AT3G56850	41.16	311	127	8	22	305	16	297	9e-55	183	1.81379	1.85725	2.05587	2.08982	1.47752	1.57888	1.94261	2.1047	1.97472	1.31324	AREB3,DPBF3	ABA-responsive element binding protein 3
LIGNIN BIOSYNTHESIS
REFERENCE ID	TAIR BLASTP RESULT	TAIR LOCUS	PERCENT IDENTITY	ALIGNMENT LENGTH	MISMATCHES	GAPS	QUERY START	QUERY END	SUBJECT START	SUBJECT END	E VALUE	BITSCORE	GB 10 DPA RPKM	GB 15 DPA RPKM	GB 18 DPA RPKM	GB 21 DPA RPKM	GB 28 DPA RPKM	GH 10 DPA RPKM	GH 15 DPA RPKM	GH 18 DPA RPKM	GH 21 DPA RPKM	GH 28 DPA RPKM	HOMOLOGOUS GENE NAME	ANNOTATION
Gorai.001G082300.1	AT5G14700.1	AT5G14700	37.46	339	171	6	36	365	53	359	1e-67	221	11.7325	6.87519	2.3199	5.73985	0.0424842	3.93898	4.74478	3.05959	6.17832	0.0921036		NAD(P)-binding Rossmann-fold superfamily protein
Gorai.001G082300.2	AT5G14700.1	AT5G14700	41.1	309	171	5	36	335	53	359	5e-74	236	15.7198	9.53713	3.31259	7.28127	0.106504	5.08446	6.98649	3.61482	8.83547	0.0714105		NAD(P)-binding Rossmann-fold superfamily protein
Gorai.001G082300.3	AT5G14700.1	AT5G14700	41.1	309	168	6	36	332	53	359	4e-72	231	14.8623	9.43694	2.85158	6.87184	0.0915978	4.95381	6.64562	3.33216	7.67786	0.0639329		NAD(P)-binding Rossmann-fold superfamily protein
Gorai.001G082300.4	AT5G14700.1	AT5G14700	44.6	213	109	3	36	240	53	264	1e-57	191	13.1423	8.11908	2.64472	5.98953	0.112881	4.62551	5.42781	3.37915	6.58802	0.0440572		NAD(P)-binding Rossmann-fold superfamily protein
Gorai.001G082300.5	AT5G14700.1	AT5G14700	41.06	246	139	3	1	241	115	359	5e-59	194	11.9726	6.72825	2.21923	5.38612	0.0802219	3.83055	4.68695	2.81187	6.43521	0.0441625		NAD(P)-binding Rossmann-fold superfamily protein
Gorai.002G119500.1	AT1G20510.1	AT1G20510	64.59	545	186	3	9	551	4	543	0	749	0.167068	0.0791509	0.755288	0.114434	2.43727	0.152319	0.075326	0.932762	0.218437	0.420294	OPCL1	OPC-8:0 CoA ligase1
Gorai.002G222400.1	AT5G54160.1	AT5G54160	59.17	360	145	1	42	401	5	362	2e-161	462	48.5531	48.3327	48.5354	47.8432	52.0576	53.4362	45.0204	42.3441	41.7052	45.3304	ATOMT1,OMT1	O-methyltransferase 1
Gorai.002G231600.1	AT1G68540.1	AT1G68540	71.03	321	90	2	4	323	3	321	1e-174	491	8.33803	3.13858	1.22196	2.80004	0.181676	0.00336173	0.00445629	0.0209228	0.0109641	0.00475943		NAD(P)-binding Rossmann-fold superfamily protein
Gorai.002G248000.1	AT2G37040.1	AT2G37040	85.55	692	100	0	30	721	34	725	0	1249	280.004	91.3396	10.4782	45.3244	0.383203	133.146	16.1446	11.0572	26.3515	0.71204	ATPAL1,PAL1	PHE ammonia lyase 1
Gorai.002G257100.1	AT5G60020.1	AT5G60020	69.79	576	163	3	9	573	2	577	0	849	0.904328	2.11466	1.98095	1.91227	0.899154	0.691477	1.26288	1.07347	0.926862	4.75686	ATLAC17,LAC17	laccase 17
Gorai.003G024200.1	AT5G54160.1	AT5G54160	39.33	328	190	7	29	350	34	358	4e-73	234	0.300728	1.86343	1.13267	2.35139	0.0440184	0	0.00811741	0.00161556	0.0577544	0.00760675		O-methyltransferase family protein
Gorai.003G043700.1	AT2G02400.1	AT2G02400	69.16	321	94	2	8	328	3	318	5e-173	487	11.6547	12.4393	10.6649	12.7832	4.32632	7.5428	9.7852	9.82105	10.0917	8.07268		NAD(P)-binding Rossmann-fold superfamily protein
Gorai.003G049600.1	AT4G39330.1	AT4G39330	79.89	358	72	0	1	358	1	358	0	593	125.021	133.728	62.937	108.112	5.69373	116.086	87.5052	28.1357	51.2477	2.73235	ATCAD9,CAD9	cinnamyl alcohol dehydrogenase 9
Gorai.003G049600.2	AT4G39330.1	AT4G39330	72.63	358	66	1	1	326	1	358	0	520	120.257	124.24	60.3961	103.095	5.61534	112.384	85.1204	26.8208	51.3213	2.53984	ATCAD9,CAD9	cinnamyl alcohol dehydrogenase 9
Gorai.003G049600.3	AT4G39330.1	AT4G39330	82.04	284	51	0	12	295	75	358	1e-165	468	118.652	126.819	58.5657	100.518	5.7765	112.062	84.5872	25.9839	49.0987	2.45168	ATCAD9,CAD9	cinnamyl alcohol dehydrogenase 9
Gorai.003G049600.4	AT4G39330.1	AT4G39330	76.36	275	64	1	1	274	1	275	7e-150	428	105.292	105.127	51.4208	88.6476	4.43538	95.7112	69.1861	23.4689	43.0228	2.1602	ATCAD9,CAD9	cinnamyl alcohol dehydrogenase 9
Gorai.003G049600.5	AT4G39330.1	AT4G39330	76.86	242	56	0	1	242	1	242	3e-132	383	105.135	105.297	51.7738	88.4389	4.54703	96.0285	70.3501	23.0079	43.4806	1.88664	ATCAD9,CAD9	cinnamyl alcohol dehydrogenase 9
Gorai.003G049600.6	AT4G39330.1	AT4G39330	76.86	242	56	0	1	242	1	242	8e-133	383	84.3317	87.5996	41.2357	70.4343	3.9121	74.1653	53.075	18.3245	32.2266	1.82393	ATCAD9,CAD9	cinnamyl alcohol dehydrogenase 9
Gorai.003G049600.7	AT4G39330.1	AT4G39330	82.23	287	51	0	8	294	72	358	1e-167	473	133.783	140.223	67.7386	116.438	5.83997	125.373	94.3897	29.9896	56.485	2.89779	ATCAD9,CAD9	cinnamyl alcohol dehydrogenase 9
Gorai.003G052100.1	AT1G65060.1	AT1G65060	73.3	573	131	4	1	564	1	560	0	830	15.8389	10.8757	3.60962	6.79468	0.46428	15.0822	6.83692	3.11503	5.99041	0.565935	4CL3	4-coumarate:CoA ligase 3
Gorai.003G052100.2	AT1G65060.1	AT1G65060	72.64	541	126	4	1	532	1	528	0	776	12.1895	8.24874	2.60454	5.20545	0.274413	11.3909	5.20985	2.47684	4.38876	0.306138	4CL3	4-coumarate:CoA ligase 3
Gorai.003G052100.3	AT1G65060.1	AT1G65060	72.13	506	119	4	1	497	1	493	0	717	10.7634	7.2793	2.33814	4.64771	0.242895	9.91477	4.69547	2.18239	3.82185	0.233932	4CL3	4-coumarate:CoA ligase 3
Gorai.003G052100.4	AT1G65060.1	AT1G65060	72.13	506	119	4	1	497	1	493	0	719	11.271	7.30193	2.39907	4.82858	0.225514	10.2797	4.65426	2.23185	3.86949	0.255309	4CL3	4-coumarate:CoA ligase 3
Gorai.003G052100.5	AT1G65060.1	AT1G65060	71.28	484	117	4	1	475	1	471	0	681	12.1327	8.23386	2.56572	5.45497	0.247536	11.3335	5.29228	2.43016	4.64508	0.379498	4CL3	4-coumarate:CoA ligase 3
Gorai.003G052100.6	AT1G65060.1	AT1G65060	71.28	484	117	4	1	475	1	471	0	681	9.50969	6.32119	2.03598	4.06328	0.145682	8.97555	4.22165	1.90376	3.40481	0.197115	4CL3	4-coumarate:CoA ligase 3
Gorai.003G055000.1	AT5G19440.1	AT5G19440	70.13	318	95	0	2	319	4	321	1e-167	473	3.68339	2.93425	2.22908	2.72235	0.881385	1.04826	0.870798	0.775078	0.925152	0.265827		NAD(P)-binding Rossmann-fold superfamily protein
Gorai.003G055000.2	AT5G19440.1	AT5G19440	70.13	318	95	0	2	319	4	321	1e-167	473	4.05526	3.4246	2.51474	3.01346	1.01766	1.25015	1.05671	0.878343	1.12805	0.338897		NAD(P)-binding Rossmann-fold superfamily protein
Gorai.003G055000.3	AT5G19440.1	AT5G19440	70.13	318	95	0	2	319	4	321	1e-167	473	4.43744	3.78313	2.98386	3.39098	1.23737	1.63099	1.19032	1.22381	1.20511	0.410094		NAD(P)-binding Rossmann-fold superfamily protein
Gorai.003G055000.4	AT5G19440.1	AT5G19440	72.46	276	76	0	2	277	4	279	3e-149	425	2.9414	2.4867	1.82216	2.38621	0.932418	0.969244	0.789801	0.731821	0.754293	0.242552		NAD(P)-binding Rossmann-fold superfamily protein
Gorai.003G055000.5	AT5G19440.1	AT5G19440	72.46	276	76	0	2	277	4	279	3e-149	425	3.99301	2.98636	2.39189	2.99132	1.04323	1.14841	1.00653	0.979045	0.895515	0.368679		NAD(P)-binding Rossmann-fold superfamily protein
Gorai.003G055000.6	AT5G19440.1	AT5G19440	65.92	223	76	0	1	223	101	323	2e-104	308	3.83914	2.92851	2.52453	2.73726	1.05576	1.39425	0.999329	0.958528	1.04294	0.361522		NAD(P)-binding Rossmann-fold superfamily protein
Gorai.003G055000.7	AT5G19440.1	AT5G19440	65.92	223	76	0	1	223	101	323	2e-104	308	4.81559	3.80727	3.13708	3.79272	1.15054	1.65615	1.30875	1.28728	1.28463	0.583924		NAD(P)-binding Rossmann-fold superfamily protein
Gorai.003G055600.1	AT2G23910.1	AT2G23910	46.42	293	140	7	8	288	11	298	3e-87	267	84.4138	97.7136	113.557	113.077	13.6569	66.497	89.777	78.7316	82.1256	19.4996		NAD(P)-binding Rossmann-fold superfamily protein
Gorai.003G055600.2	AT2G23910.1	AT2G23910	46.59	279	132	7	1	267	1	274	4e-82	253	71.6832	80.7569	95.5077	93.7916	11.2503	52.5603	71.4087	63.6149	66.8628	16.1142		NAD(P)-binding Rossmann-fold superfamily protein
Gorai.003G055600.3	AT2G23910.1	AT2G23910	46.59	279	132	7	1	267	1	274	3e-82	253	65.9503	74.0231	87.2517	87.2244	10.1522	48.1143	65.0783	60.2063	62.2908	14.6845		NAD(P)-binding Rossmann-fold superfamily protein
Gorai.003G055600.4	AT2G23910.1	AT2G23910	33.22	301	123	9	1	226	1	298	3e-43	150	70.0189	80.3636	94.295	93.9098	10.831	58.2104	78.7764	67.6655	69.922	16.8288		NAD(P)-binding Rossmann-fold superfamily protein
Gorai.003G124600.1	AT2G38080.1	AT2G38080	78.74	541	113	1	18	556	18	558	0	907	0.124139	0.129568	0.353346	0.206311	0.443031	0.260949	0.217315	1.1615	0.985598	2.81184	ATLMCO4,IRX12,LAC4,LMCO4	Laccase/Diphenol oxidase family protein
Gorai.003G144900.1	AT4G05160.1	AT4G05160	68.16	515	163	1	1	515	29	542	0	758	5.2412	5.3551	4.78112	5.52035	1.42759	4.74727	4.85031	4.19573	4.79573	1.35485		AMP-dependent synthetase and ligase family protein
Gorai.003G144900.2	AT4G05160.1	AT4G05160	68.86	517	160	1	1	517	29	544	0	766	4.60976	4.81691	4.26401	4.89468	1.38642	4.63846	4.39887	3.84648	4.64095	1.29962		AMP-dependent synthetase and ligase family protein
Gorai.003G144900.3	AT4G05160.1	AT4G05160	65.3	464	142	2	1	464	29	473	0	639	3.99914	4.20548	3.55483	4.25636	1.17803	3.8515	3.59968	3.24499	3.68949	1.06091		AMP-dependent synthetase and ligase family protein
Gorai.003G144900.4	AT4G05160.1	AT4G05160	67.94	446	142	1	1	446	29	473	0	650	4.82852	4.88774	4.2861	4.83117	1.33072	4.25808	4.00232	3.74551	4.06431	1.03758		AMP-dependent synthetase and ligase family protein
Gorai.003G144900.5	AT4G05160.1	AT4G05160	67.22	424	138	1	1	424	29	451	0	612	5.16505	5.77706	5.22516	5.8474	1.58437	4.81358	4.69231	4.21257	4.39418	1.1928		AMP-dependent synthetase and ligase family protein
Gorai.004G031600.1	AT4G30210.2	AT4G30210	77.35	702	151	4	16	711	12	711	0	1112	26.3031	31.8218	31.6076	31.6614	34.9116	30.4205	30.2868	28.6389	27.6292	36.4157	AR2,ATR2	P450 reductase 2
Gorai.004G031600.2	AT4G30210.2	AT4G30210	77.51	676	144	4	16	685	12	685	0	1070	19.7983	24.2505	23.3814	23.618	25.863	22.0759	22.2974	21.9514	20.9622	26.6119	AR2,ATR2	P450 reductase 2
Gorai.004G031600.3	AT4G30210.2	AT4G30210	77.74	638	134	4	16	647	12	647	0	1001	17.196	21.0469	20.3495	19.9839	22.318	19.2292	19.2196	18.5935	17.5785	23.3056	AR2,ATR2	P450 reductase 2
Gorai.004G105500.1	AT2G23910.1	AT2G23910	71.1	301	81	4	1	296	1	300	9e-153	434	4.47364	3.31214	3.21941	2.98244	1.19991	2.87851	2.72318	4.1228	4.58861	1.76501		NAD(P)-binding Rossmann-fold superfamily protein
Gorai.004G105500.2	AT2G23910.1	AT2G23910	71	300	81	4	1	294	1	300	2e-151	430	5.81165	4.22009	4.23116	4.00216	1.81165	3.84057	4.09102	5.71531	6.03213	2.63191		NAD(P)-binding Rossmann-fold superfamily protein
Gorai.004G105500.3	AT2G23910.1	AT2G23910	73.39	248	63	2	1	245	53	300	6e-131	376	4.54686	3.2464	3.24946	3.26341	1.41266	2.89969	2.64872	4.40596	4.62743	1.9812		NAD(P)-binding Rossmann-fold superfamily protein
Gorai.004G105500.4	AT2G23910.1	AT2G23910	70.14	211	59	3	1	208	1	210	2e-101	300	5.21555	3.46062	3.54115	3.45634	1.31605	3.19765	2.91132	4.63235	5.2744	1.85071		NAD(P)-binding Rossmann-fold superfamily protein
Gorai.004G105500.5	AT2G23910.1	AT2G23910	70.14	211	59	3	1	208	1	210	2e-101	300	4.21665	2.72548	2.46714	2.62698	1.02324	2.36862	2.17258	3.68849	3.69426	1.48593		NAD(P)-binding Rossmann-fold superfamily protein
Gorai.004G105500.6	AT2G23910.1	AT2G23910	75.27	182	43	1	1	180	119	300	2e-97	288	5.04012	3.58555	3.57576	3.32573	1.37448	3.17276	3.16214	4.46161	5.25694	1.84096		NAD(P)-binding Rossmann-fold superfamily protein
Gorai.004G105500.7	AT2G23910.1	AT2G23910	75.27	182	43	1	1	180	119	300	2e-97	288	4.09556	2.61504	2.63701	2.74688	1.15097	2.5561	2.29197	3.65103	3.82627	1.37774		NAD(P)-binding Rossmann-fold superfamily protein
Gorai.004G105500.8	AT2G23910.1	AT2G23910	66.25	160	50	3	1	157	1	159	1e-67	212	4.94631	3.46013	3.44439	3.46265	1.43125	3.05306	3.32066	5.00827	5.31846	1.75681		NAD(P)-binding Rossmann-fold superfamily protein
Gorai.004G105500.9	AT2G23910.1	AT2G23910	71.27	275	75	3	1	272	1	274	4e-141	403	6.21563	4.45094	4.54742	4.33274	2.02276	4.27334	4.38806	6.34004	6.55187	2.49426		NAD(P)-binding Rossmann-fold superfamily protein
Gorai.004G119600.1	AT4G30210.1	AT4G30210	67.55	188	60	1	31	218	202	388	8e-84	266	0.559267	0.496522	0.609314	0.481104	0.364809	2.1504	2.59991	2.39476	2.69169	1.03319	AR2,ATR2	P450 reductase 2
Gorai.004G125600.1	AT5G54160.1	AT5G54160	77.26	365	81	1	1	365	1	363	0	606	1.25894	1.55172	5.96721	3.20244	1.61314	3.42927	3.42798	10.0149	5.70086	8.55277	ATOMT1,OMT1	O-methyltransferase 1
Gorai.004G125600.2	AT5G54160.1	AT5G54160	68.32	363	70	1	1	318	1	363	0	524	1.32075	1.37809	5.37871	2.92906	1.35033	3.25763	3.31527	8.75634	4.77978	8.00968	ATOMT1,OMT1	O-methyltransferase 1
Gorai.004G125600.3	AT5G54160.1	AT5G54160	76.36	275	63	1	1	275	1	273	4e-156	444	1.25069	1.28013	4.8376	2.85203	1.28784	2.80841	2.90569	8.33076	4.91347	7.1205	ATOMT1,OMT1	O-methyltransferase 1
Gorai.004G125600.4	AT5G54160.1	AT5G54160	79.25	265	53	1	1	265	1	263	4e-156	443	1.15898	1.26488	4.80418	2.6276	1.13835	2.75867	2.86181	8.3364	4.64016	7.13026	ATOMT1,OMT1	O-methyltransferase 1
Gorai.004G125600.5	AT5G54160.1	AT5G54160	77.96	245	52	1	1	245	1	243	1e-140	403	1.14905	1.24248	4.94575	2.51389	1.26358	2.72586	2.94645	8.28136	4.62726	7.00835	ATOMT1,OMT1	O-methyltransferase 1
Gorai.004G184100.1	AT2G23910.1	AT2G23910	45.97	298	136	6	12	294	11	298	5e-87	266	5.37332	4.72214	3.03361	4.67681	0.460125	2.47737	4.19618	6.91699	6.79585	2.72284		NAD(P)-binding Rossmann-fold superfamily protein
Gorai.004G184100.2	AT2G23910.1	AT2G23910	46.89	273	122	5	12	271	11	273	2e-82	254	4.44476	3.4703	2.26241	3.59683	0.422384	2.0758	3.43802	5.36903	5.38707	1.99931		NAD(P)-binding Rossmann-fold superfamily protein
Gorai.004G184100.3	AT2G23910.1	AT2G23910	46.89	273	122	5	12	271	11	273	1e-82	254	4.1938	3.67337	2.46362	3.66717	0.422485	1.9519	3.45974	5.59795	5.28081	2.12701		NAD(P)-binding Rossmann-fold superfamily protein
Gorai.004G184100.4	AT2G23910.1	AT2G23910	51.92	208	91	3	9	209	93	298	2e-70	221	4.46109	3.70287	2.3125	3.60366	0.474914	2.11838	3.40284	5.55344	5.41051	2.09423		NAD(P)-binding Rossmann-fold superfamily protein
Gorai.004G184100.5	AT2G23910.1	AT2G23910	51.92	208	91	3	9	209	93	298	2e-70	221	4.07553	3.53225	2.31286	3.56199	0.330651	2.01005	3.45525	4.89155	5.59803	2.03752		NAD(P)-binding Rossmann-fold superfamily protein
Gorai.004G210700.1	AT3G48990.1	AT3G48990	76.65	514	116	4	1	511	1	513	0	768	0.657757	0.786187	1.41219	0.893433	8.01718	0.397282	1.15911	3.86335	3.17561	9.19884		AMP-dependent synthetase and ligase family protein
Gorai.004G210700.2	AT3G48990.1	AT3G48990	77.09	454	101	3	1	452	1	453	0	676	0.557491	0.763813	1.21055	0.969307	6.72075	0.264442	0.940578	3.40159	2.65213	7.62168		AMP-dependent synthetase and ligase family protein
Gorai.004G210700.3	AT3G48990.1	AT3G48990	76.37	419	96	3	1	417	1	418	0	615	0.519991	0.676894	1.12219	0.804279	5.63761	0.25995	0.737116	2.77795	2.26978	6.3647		AMP-dependent synthetase and ligase family protein
Gorai.004G210700.4	AT3G48990.1	AT3G48990	78.33	443	93	3	1	441	72	513	0	678	0.547995	0.785475	1.35395	0.925034	7.8598	0.428499	1.12987	4.23197	3.16063	9.22132		AMP-dependent synthetase and ligase family protein
Gorai.004G234000.1	AT5G58490.1	AT5G58490	76.78	323	75	0	1	323	2	324	0	533	2.4203	3.18696	4.78978	4.32759	0.721821	2.74429	3.72786	4.17243	4.55166	0.667678		NAD(P)-binding Rossmann-fold superfamily protein
Gorai.004G234000.2	AT5G58490.1	AT5G58490	76.47	323	75	1	1	322	2	324	0	526	2.12281	2.73821	4.26839	3.94365	0.549695	2.42486	3.21964	3.79662	4.03955	0.643251		NAD(P)-binding Rossmann-fold superfamily protein
Gorai.004G234000.3	AT5G58490.1	AT5G58490	76.78	323	75	0	1	323	2	324	0	533	2.71885	3.37407	5.34035	5.12096	0.832512	3.10152	3.91035	4.75136	5.3136	0.615986		NAD(P)-binding Rossmann-fold superfamily protein
Gorai.004G234000.4	AT5G58490.1	AT5G58490	70.9	323	68	1	1	297	2	324	1e-168	475	1.94004	2.85802	4.33795	4.15692	0.540961	2.34787	3.25445	3.7129	4.18075	0.578748		NAD(P)-binding Rossmann-fold superfamily protein
Gorai.005G035100.1	AT5G13930.1	AT5G13930	85.75	386	54	1	3	387	8	393	0	697	0.0502578	0.122147	0.119644	0.123203	0.0766039	33.8954	11.0146	12.2563	21.9038	20.1442	ATCHS,CHS,TT4	Chalcone and stilbene synthase family protein
Gorai.005G035100.2	AT5G13930.1	AT5G13930	90.4	302	28	1	1	301	92	393	0	563	0.0468704	0.0989396	0.0570612	0.142808	0.0587797	28.4148	8.93488	10.1458	18.6751	19.5722	ATCHS,CHS,TT4	Chalcone and stilbene synthase family protein
Gorai.005G113000.1	AT1G20510.1	AT1G20510	73.33	570	119	4	8	574	3	542	0	858	3.65604	1.21666	1.29378	0.919653	0.87516	1.39889	0.996357	2.33411	1.9363	1.76087	OPCL1	OPC-8:0 CoA ligase1
Gorai.005G113000.2	AT1G20510.1	AT1G20510	76.98	543	119	3	8	547	3	542	0	874	4.29521	1.50937	1.52978	1.18784	1.01765	1.68575	1.18578	2.74335	2.04501	2.06346	OPCL1	OPC-8:0 CoA ligase1
Gorai.005G113000.3	AT1G20510.2	AT1G20510	76.16	474	107	3	8	478	3	473	0	754	3.73227	1.24574	1.30379	1.02135	0.742166	1.48302	1.02954	2.40304	1.89805	1.7653	OPCL1	OPC-8:0 CoA ligase1
Gorai.005G113000.4	AT1G20510.1	AT1G20510	75.61	451	104	3	8	455	3	450	0	715	3.82086	1.38611	1.40704	1.03603	0.905062	1.566	1.11174	2.57183	1.923	1.69161	OPCL1	OPC-8:0 CoA ligase1
Gorai.005G203900.1	AT4G35160.1	AT4G35160	38.46	364	201	6	15	361	23	380	4e-77	246	0.6899	0.927221	1.16977	1.73009	0.989639	0.573334	0.977894	5.10611	5.79968	2.68166		O-methyltransferase family protein
Gorai.006G000200.1	AT5G13930.1	AT5G13930	83.51	388	63	1	4	390	7	394	0	688	0.0801233	4.66846	8.19023	7.04116	0.751874	44.9433	167.783	206.483	184.223	93.0306	ATCHS,CHS,TT4	Chalcone and stilbene synthase family protein
Gorai.006G000200.2	AT5G13930.1	AT5G13930	82.99	388	63	2	4	388	7	394	0	677	0.0662616	3.4147	6.29369	5.69711	0.709286	36.6681	133.322	163.813	145.148	74.0387	ATCHS,CHS,TT4	Chalcone and stilbene synthase family protein
Gorai.006G030500.1	AT5G14700.1	AT5G14700	55.14	350	144	5	23	360	20	368	2e-127	374	2.65133	2.41323	3.56891	2.52863	2.7713	1.61325	1.89293	4.59082	2.29415	2.14853		NAD(P)-binding Rossmann-fold superfamily protein
Gorai.006G045500.1	AT4G30210.2	AT4G30210	66.67	132	43	1	8	139	258	388	2e-57	192	12.7969	14.6232	15.086	14.4767	16.8017	24.9735	28.86	26.2276	26.0044	24.5321	AR2,ATR2	P450 reductase 2
Gorai.006G126800.1	AT5G54160.1	AT5G54160	52.71	351	164	1	4	354	13	361	2e-143	414	0.668927	0.288381	0.304144	0.401793	0.0438	0.748438	0.429434	0.866102	2.38808	0.0441286	ATOMT1,OMT1	O-methyltransferase 1
Gorai.006G162900.1	AT4G05160.1	AT4G05160	55.51	544	229	6	9	546	8	544	0	603	3.22751	5.2701	3.42927	4.6439	0.239248	1.59568	4.52589	1.86608	2.62519	0.201805		AMP-dependent synthetase and ligase family protein
Gorai.006G162900.2	AT4G05160.1	AT4G05160	50	402	188	6	9	404	8	402	5e-129	387	1.55067	3.17085	1.87758	2.7465	0.0225915	0.856501	2.69727	1.01851	1.6584	0.0171771		AMP-dependent synthetase and ligase family protein
Gorai.006G166000.1	AT2G37040.1	AT2G37040	85.73	694	99	0	27	720	32	725	0	1261	30.2768	8.87823	1.96804	5.7264	0.149397	8.49776	2.64931	1.32299	4.21688	0.784123	ATPAL1,PAL1	PHE ammonia lyase 1
Gorai.006G171500.1	AT5G60020.1	AT5G60020	68.74	579	170	4	12	583	3	577	0	840	1.48262	0.804283	1.02097	0.348386	0.345981	1.80982	7.01028	14.5203	7.59121	1.00443	ATLAC17,LAC17	laccase 17
Gorai.006G271000.1	AT5G63380.1	AT5G63380	59.01	566	219	5	1	557	1	562	0	686	0.132127	0.0767537	0.169066	0.0794804	0.259053	0.394442	2.20557	8.15138	4.09722	27.391		AMP-dependent synthetase and ligase family protein
Gorai.006G271000.2	AT5G63380.1	AT5G63380	58.33	492	192	5	1	483	1	488	0	582	0.0949501	0.03276	0.123422	0.0520244	0.191171	0.315374	1.24718	4.727	2.51928	15.1087		AMP-dependent synthetase and ligase family protein
Gorai.006G271000.3	AT5G63380.1	AT5G63380	58.67	525	204	5	1	516	1	521	0	632	0.109922	0.0472613	0.122182	0.0683449	0.197522	0.337426	1.80737	6.92895	3.29599	23.1522		AMP-dependent synthetase and ligase family protein
Gorai.006G271000.4	AT5G63380.1	AT5G63380	58.42	493	192	5	1	484	1	489	0	584	0.081534	0.045876	0.115169	0.0662248	0.217747	0.307441	1.61328	6.06556	3.12096	20.6664		AMP-dependent synthetase and ligase family protein
Gorai.006G271000.5	AT5G63380.1	AT5G63380	58.45	491	191	5	1	482	1	487	0	580	0.0972467	0.0424472	0.12288	0.0505014	0.195397	0.271729	1.65138	6.26382	3.45379	20.8068		AMP-dependent synthetase and ligase family protein
Gorai.006G271000.6	AT5G63380.1	AT5G63380	58.21	469	183	5	1	460	1	465	0	547	0.105358	0.0412468	0.154344	0.0868023	0.260967	0.29452	1.78286	6.8836	3.55881	22.9835		AMP-dependent synthetase and ligase family protein
Gorai.007G049600.1	AT4G36220.1	AT4G36220	75.35	503	122	2	16	516	18	520	0	760	0.0120758	0.0208965	0.00448529	0.0110524	14.9971	0.00388915	0.0305531	0.0988867	0.066826	62.6749	CYP84A1,FAH1	ferulic acid 5-hydroxylase 1
Gorai.007G083500.1	AT5G19440.1	AT5G19440	64.17	321	112	2	2	320	4	323	4e-153	437	16.5213	9.34989	3.24225	6.41874	0.625775	17.7294	9.95748	3.51153	6.66146	0.681914		NAD(P)-binding Rossmann-fold superfamily protein
Gorai.007G083500.2	AT5G19440.1	AT5G19440	67.87	221	71	0	2	222	4	224	3e-110	324	13.8951	7.85914	2.9145	5.24407	0.630267	15.855	8.71826	3.09138	5.87074	0.580887		NAD(P)-binding Rossmann-fold superfamily protein
Gorai.007G083500.3	AT5G19440.1	AT5G19440	55.56	198	85	2	1	196	127	323	1e-75	234	14.2017	7.69791	2.53921	5.2758	0.430491	14.7756	8.16084	2.7783	5.43388	0.543849		NAD(P)-binding Rossmann-fold superfamily protein
Gorai.007G083500.4	AT5G19440.1	AT5G19440	61.7	282	105	2	8	287	43	323	1e-127	370	16.2878	9.20322	2.87343	6.0603	0.47895	17.3068	9.49945	3.14945	6.26405	0.553282		NAD(P)-binding Rossmann-fold superfamily protein
Gorai.007G083500.5	AT5G19440.1	AT5G19440	66.3	276	91	1	2	275	4	279	1e-134	387	10.9245	6.18721	2.32515	4.38076	0.460395	10.7412	6.2024	2.50779	4.57021	0.50147		NAD(P)-binding Rossmann-fold superfamily protein
Gorai.007G197700.1	AT4G36220.1	AT4G36220	74.62	520	126	3	1	514	1	520	0	767	0	0	0.926506	0.0124831	1549.26	0.00396277	0.0276268	1.19475	0.0641688	920.88	CYP84A1,FAH1	ferulic acid 5-hydroxylase 1
Gorai.007G373600.1	AT3G53260.1	AT3G53260	82.81	698	120	0	21	718	20	717	0	1231	4.54952	2.89525	0.694878	2.41478	1.47704	1.4477	0.236437	0.744117	1.04885	2.03334	ATPAL2,PAL2	phenylalanine ammonia-lyase 2
Gorai.007G378200.1	AT2G38080.1	AT2G38080	78.89	559	114	3	1	556	1	558	0	937	1.00341	15.4077	10.4855	18.319	66.3431	6.98632	21.5512	6.31836	11.4862	71.8314	ATLMCO4,IRX12,LAC4,LMCO4	Laccase/Diphenol oxidase family protein
Gorai.008G022800.1	AT3G19450.1	AT3G19450	80.62	356	68	1	29	383	1	356	0	545	1.67792	2.5469	10.0752	5.01396	18.008	1.19305	4.80839	22.0242	9.88166	11.2352	ATCAD4,CAD,CAD-C,CAD4	GroES-like zinc-binding alcohol dehydrogenase family protein
Gorai.008G022800.2	AT3G19450.1	AT3G19450	81.88	287	52	0	72	358	70	356	5e-148	427	1.29467	1.93106	7.65259	3.66401	13.1013	0.961586	3.55851	16.9408	7.46154	8.14103	ATCAD4,CAD,CAD-C,CAD4	GroES-like zinc-binding alcohol dehydrogenase family protein
Gorai.008G022800.3	AT3G19450.1	AT3G19450	81.88	287	52	0	72	358	70	356	5e-148	427	1.0573	1.60578	5.86968	3.08025	10.9302	0.72557	2.6908	13.0429	5.60748	6.40403	ATCAD4,CAD,CAD-C,CAD4	GroES-like zinc-binding alcohol dehydrogenase family protein
Gorai.008G022800.4	AT3G19450.1	AT3G19450	80.68	295	56	1	29	322	1	295	9e-157	448	1.33683	2.27811	8.2823	4.07451	14.818	0.935966	4.02482	18.7199	7.73725	8.81428	ATCAD4,CAD,CAD-C,CAD4	GroES-like zinc-binding alcohol dehydrogenase family protein
Gorai.008G022800.5	AT3G19450.1	AT3G19450	81.9	326	59	0	12	337	31	356	5e-178	502	1.24773	2.10793	7.63887	3.87149	13.4655	0.912684	3.40687	16.9785	7.34775	7.88494	ATCAD4,CAD,CAD-C,CAD4	GroES-like zinc-binding alcohol dehydrogenase family protein
Gorai.008G024000.1	AT4G34050.1	AT4G34050	87.3	244	30	1	75	317	15	258	3e-163	459	10.8597	1.48321	0.564498	1.35651	0.108147	1.67457	0.0852573	0.227293	0.274214	0.0545178	CCoAOMT1	S-adenosyl-L-methionine-dependent methyltransferases superfamily protein
Gorai.008G024000.2	AT4G34050.1	AT4G34050	81.25	160	29	1	75	233	15	174	3e-90	271	8.14686	1.35384	0.511827	0.901822	0.135958	1.37773	0.0472692	0.17766	0.211084	0.0406259	CCoAOMT1	S-adenosyl-L-methionine-dependent methyltransferases superfamily protein
Gorai.008G024000.3	AT4G34050.1	AT4G34050	80	215	33	1	9	223	54	258	1e-126	362	7.81232	1.22504	0.371079	0.845512	0.104338	1.08985	0.0635437	0.185559	0.175605	0.0223497	CCoAOMT1	S-adenosyl-L-methionine-dependent methyltransferases superfamily protein
Gorai.008G024000.4	AT4G34050.1	AT4G34050	80	215	33	1	9	223	54	258	1e-126	362	10.3968	1.46527	0.535103	1.19723	0.163413	1.48793	0.105644	0.230255	0.211974	0.0452599	CCoAOMT1	S-adenosyl-L-methionine-dependent methyltransferases superfamily protein
Gorai.008G131700.1	AT5G54160.1	AT5G54160	52.27	352	160	3	3	349	1	349	4e-126	370	11.5977	7.55315	2.09738	5.31833	0.108532	0.222981	0.238675	0.115449	0.189578	0.0296273	ATOMT1,OMT1	O-methyltransferase 1
Gorai.008G131700.2	AT5G54160.1	AT5G54160	50	208	96	3	3	205	1	205	9e-57	189	8.67186	5.63508	1.62824	3.90963	0.10173	0.247127	0.217417	0.0899328	0.155317	0.0273901	ATOMT1,OMT1	O-methyltransferase 1
Gorai.008G164300.1	AT5G63380.1	AT5G63380	44.34	557	290	9	5	545	10	562	2e-164	483	1.10732	0.44193	0.471039	0.490624	3.19838	0.379796	0.167157	0.520306	0.42393	4.22296		AMP-dependent synthetase and ligase family protein
Gorai.008G164300.2	AT5G63380.1	AT5G63380	43.69	483	253	8	5	472	10	488	7e-133	400	0.852377	0.344738	0.319802	0.405531	2.22361	0.208654	0.117658	0.433524	0.313574	3.01682		AMP-dependent synthetase and ligase family protein
Gorai.008G164300.3	AT5G63380.1	AT5G63380	44.19	516	269	8	5	505	10	521	4e-148	440	1.03836	0.484954	0.441671	0.448529	3.02665	0.317454	0.141986	0.503144	0.380927	3.71226		AMP-dependent synthetase and ligase family protein
Gorai.008G262100.1	AT1G72680.1	AT1G72680	76.97	356	80	2	1	355	1	355	0	549	5.55646	4.74623	3.69354	4.56173	1.79749	6.58185	4.76412	4.57718	4.74194	2.89456	ATCAD1,CAD1	cinnamyl-alcohol dehydrogenase
Gorai.008G262100.2	AT1G72680.1	AT1G72680	76.97	356	80	2	1	355	1	355	0	549	5.22754	4.15953	3.55203	4.21272	1.77545	6.27374	4.6248	4.27641	4.55042	2.70237	ATCAD1,CAD1	cinnamyl-alcohol dehydrogenase
Gorai.008G262100.3	AT1G72680.1	AT1G72680	76.97	356	80	2	1	355	1	355	0	549	5.18101	3.98217	3.61175	4.185	1.67346	6.32598	4.64868	4.10962	4.52293	2.63245	ATCAD1,CAD1	cinnamyl-alcohol dehydrogenase
Gorai.008G264900.1	AT5G54160.1	AT5G54160	78.08	365	78	1	23	387	1	363	0	608	0.213824	0.143156	1.69679	0.558906	1.66297	0.100945	0.141239	4.51207	1.10962	3.23982	ATOMT1,OMT1	O-methyltransferase 1
Gorai.008G264900.2	AT5G54160.1	AT5G54160	78.86	246	50	1	23	268	1	244	1e-139	402	0.196096	0.150361	1.70241	0.489304	1.84736	0.105931	0.184755	4.65654	1.22337	2.93431	ATOMT1,OMT1	O-methyltransferase 1
Gorai.008G264900.3	AT5G54160.1	AT5G54160	78.86	246	50	1	23	268	1	244	1e-139	402	0.207962	0.131639	2.13729	0.602819	1.91928	0.131594	0.127529	5.2256	1.30186	3.3671	ATOMT1,OMT1	O-methyltransferase 1
Gorai.009G005600.1	AT4G30210.1	AT4G30210	76.1	703	160	4	15	711	12	712	0	1094	6.93707	11.916	9.5962	11.0388	11.4564	8.7174	19.4078	14.0653	17.6515	13.839	AR2,ATR2	P450 reductase 2
Gorai.009G005600.2	AT4G30210.2	AT4G30210	76.35	702	158	4	15	710	12	711	0	1097	7.16449	12.74	10.4205	11.7839	12.1165	9.19623	20.8047	14.6173	18.6598	15.0603	AR2,ATR2	P450 reductase 2
Gorai.009G005600.3	AT4G30210.2	AT4G30210	75.7	642	148	4	15	650	12	651	0	980	6.24982	11.2367	8.91736	10.0444	10.4727	7.74822	17.6445	12.9357	16.0433	13.1333	AR2,ATR2	P450 reductase 2
Gorai.009G005600.4	AT4G30210.2	AT4G30210	75.04	597	141	4	15	605	12	606	0	909	6.1905	10.992	9.01808	10.193	10.1729	7.68796	17.9392	12.7226	16.4895	12.5108	AR2,ATR2	P450 reductase 2
Gorai.009G005900.1	AT3G21240.1	AT3G21240	71.64	543	148	4	2	539	11	552	0	811	11.3198	8.03224	3.31521	5.14157	0.740399	13.7368	3.96516	2.0296	2.42821	3.58521	4CL2,AT4CL2	4-coumarate:CoA ligase 2
Gorai.009G005900.2	AT3G21240.1	AT3G21240	71.04	473	131	4	2	469	11	482	0	700	8.89251	6.16445	2.61594	4.36873	0.595896	10.6894	3.04526	1.56944	1.96744	2.96319	4CL2,AT4CL2	4-coumarate:CoA ligase 2
Gorai.009G073600.1	AT1G51410.1	AT1G51410	80.62	325	63	0	1	325	1	325	0	557	1.70415	1.19406	0.76803	1.07901	0.542886	3.22245	1.73274	1.28467	1.40659	0.620271		NAD(P)-binding Rossmann-fold superfamily protein
Gorai.009G073600.2	AT1G51410.1	AT1G51410	82.37	278	49	0	1	278	1	278	5e-172	483	1.28617	1.00725	0.581144	0.771257	0.430078	2.28844	1.33095	0.908566	0.990396	0.476199		NAD(P)-binding Rossmann-fold superfamily protein
Gorai.009G122600.1	AT5G48930.1	AT5G48930	84.53	433	65	1	69	499	1	433	0	771	3.69597	5.02698	13.2927	6.9348	3.20186	7.49417	5.43917	12.0872	5.22194	8.46525	HCT	hydroxycinnamoyl-CoA shikimate/quinate hydroxycinnamoyl transferase
Gorai.009G122600.2	AT5G48930.1	AT5G48930	84.53	433	65	1	1	431	1	433	0	770	3.29528	4.2735	11.9939	5.85555	2.82032	6.30235	4.29351	10.0525	4.33808	6.62405	HCT	hydroxycinnamoyl-CoA shikimate/quinate hydroxycinnamoyl transferase
Gorai.009G122600.3	AT5G48930.1	AT5G48930	84.53	433	65	1	1	431	1	433	0	770	3.63193	4.7757	13.0799	7.02936	3.22428	7.07165	5.2827	12.0584	5.29266	7.67918	HCT	hydroxycinnamoyl-CoA shikimate/quinate hydroxycinnamoyl transferase
Gorai.009G122600.4	AT5G48930.1	AT5G48930	79.45	433	60	2	1	404	1	433	0	709	3.22994	4.38414	11.3613	6.18078	3.10642	6.9005	4.59051	11.1078	4.90087	7.81448	HCT	hydroxycinnamoyl-CoA shikimate/quinate hydroxycinnamoyl transferase
Gorai.009G122600.5	AT5G48930.1	AT5G48930	84.53	433	65	1	1	431	1	433	0	770	3.52804	4.63623	12.6568	6.47957	3.2425	6.93338	5.09441	11.2484	4.97938	7.41974	HCT	hydroxycinnamoyl-CoA shikimate/quinate hydroxycinnamoyl transferase
Gorai.009G192400.1	AT4G39330.1	AT4G39330	59.89	349	139	1	8	356	9	356	6e-150	431	0.142311	0.214147	0.698538	0.344244	0.0690202	7.71142	9.50005	11.886	10.4631	0.317757	ATCAD9,CAD9	cinnamyl alcohol dehydrogenase 9
Gorai.009G229300.1	AT4G24520.1	AT4G24520	75.69	691	163	4	4	694	7	692	0	1076	19.275	20.9163	18.9827	19.2123	13.6978	24.7773	23.7032	22.046	22.3622	14.4335	AR1,ATR1	P450 reductase 1
Gorai.009G229300.2	AT4G24520.1	AT4G24520	75.8	690	163	3	4	693	7	692	0	1080	20.2307	21.6288	19.5312	19.9096	14.419	25.8022	25.3736	23.1645	22.6906	15.413	AR1,ATR1	P450 reductase 1
Gorai.009G229300.3	AT4G24520.1	AT4G24520	74.78	559	137	3	4	562	7	561	0	848	17.3908	18.6337	16.861	16.5062	12.2382	21.3101	19.8626	19.5427	18.9456	13.0143	AR1,ATR1	P450 reductase 1
Gorai.009G291100.1	AT2G33590.1	AT2G33590	67.3	315	102	1	6	319	7	321	5e-152	433	3.63861	1.42849	1.10236	1.48766	1.83189	3.95932	1.39161	1.50816	1.41558	10.1756		NAD(P)-binding Rossmann-fold superfamily protein
Gorai.009G291100.2	AT2G33590.1	AT2G33590	68.69	198	61	1	6	202	7	204	8e-97	289	3.74661	1.65554	1.23146	1.38874	1.88186	3.92008	1.3786	1.67068	1.29637	7.68359		NAD(P)-binding Rossmann-fold superfamily protein
Gorai.009G291100.3	AT2G33590.1	AT2G33590	68.69	198	60	2	6	201	7	204	2e-95	286	3.16574	1.15436	0.941722	1.1126	1.25423	3.3487	1.09986	1.28196	1.06165	6.50157		NAD(P)-binding Rossmann-fold superfamily protein
Gorai.009G291100.4	AT2G33590.1	AT2G33590	68.69	198	61	1	6	202	7	204	7e-97	289	3.68231	1.48203	1.25432	1.39139	1.73568	4.23329	1.34677	1.68392	1.33093	8.2514		NAD(P)-binding Rossmann-fold superfamily protein
Gorai.009G291100.5	AT2G33590.1	AT2G33590	68.69	198	61	1	6	202	7	204	3e-96	288	2.59373	1.03329	0.80745	0.899491	1.08076	2.50885	0.998848	1.28715	0.904711	5.57102		NAD(P)-binding Rossmann-fold superfamily protein
Gorai.009G339300.1	AT5G13930.1	AT5G13930	85.27	387	56	1	3	388	8	394	0	696	0.329498	0.271335	0.146558	0.271858	0.0107616	1.29828	1.43727	1.14105	2.05289	0.0272518	ATCHS,CHS,TT4	Chalcone and stilbene synthase family protein
Gorai.009G411600.1	AT3G53140.1	AT3G53140	79.56	362	63	4	5	361	4	359	0	593	9.97763	4.07338	1.94636	3.43357	0.524501	11.7555	3.0058	3.29763	4.13308	0.987583		O-methyltransferase family protein
Gorai.009G411600.2	AT3G53140.1	AT3G53140	76.24	362	61	5	5	347	4	359	0	557	6.26125	2.36451	1.21942	2.09755	0.310772	6.7852	1.9024	2.19928	2.53225	0.518088		O-methyltransferase family protein
Gorai.009G411600.3	AT3G53140.1	AT3G53140	75.61	246	49	4	5	245	4	243	5e-125	363	6.57663	2.6167	1.28956	2.27005	0.380668	7.3816	2.01734	2.27024	2.83581	0.71522		O-methyltransferase family protein
Gorai.009G411600.4	AT3G53140.1	AT3G53140	76.35	241	46	4	5	240	4	238	4e-124	361	6.36317	2.39604	1.24988	2.26529	0.331099	7.01582	1.74674	1.99669	2.72288	0.722509		O-methyltransferase family protein
Gorai.009G411600.5	AT3G53140.1	AT3G53140	75.56	270	55	4	5	269	4	267	2e-140	403	6.81683	2.81439	1.4364	2.33267	0.350909	7.3901	2.2615	2.38715	2.5882	0.734278		O-methyltransferase family protein
Gorai.009G416300.1	AT2G37040.1	AT2G37040	85.12	692	103	0	30	721	34	725	0	1249	5.69842	1.87182	0.56171	1.5562	0.910751	2.11186	0.361705	0.728901	1.01288	1.21393	ATPAL1,PAL1	PHE ammonia lyase 1
Gorai.011G053700.1	AT1G51680.1	AT1G51680	77.05	549	118	2	1	541	12	560	0	851	0.485276	1.19579	3.80702	1.73606	21.6945	0.290006	0.284291	2.42534	0.899742	9.50813	4CL.1,4CL1,AT4CL1	4-coumarate:CoA ligase 1
Gorai.011G053700.2	AT1G51680.3	AT1G51680	77.04	479	102	2	1	471	12	490	0	735	0.404651	1.02959	3.33095	1.37735	18.1443	0.195448	0.224567	2.04372	0.736771	8.52208	4CL.1,4CL1,AT4CL1	4-coumarate:CoA ligase 1
Gorai.011G130700.1	AT5G48930.1	AT5G48930	57.01	435	184	2	1	435	1	432	0	518	34.0764	5.55037	1.13426	3.04453	0.0604779	6.14031	1.49244	0.712127	0.940649	0.0386462	HCT	hydroxycinnamoyl-CoA shikimate/quinate hydroxycinnamoyl transferase
Gorai.011G130700.2	AT5G48930.1	AT5G48930	57.64	314	130	2	1	314	1	311	3e-127	375	46.2147	7.71497	1.34118	3.6352	0.0506408	6.18401	1.64151	0.875562	0.952032	0.0515343	HCT	hydroxycinnamoyl-CoA shikimate/quinate hydroxycinnamoyl transferase
Gorai.011G130700.3	AT5G48930.1	AT5G48930	57.01	435	184	2	1	435	1	432	0	518	41.3522	6.75165	1.36018	3.71762	0.0551427	8.23366	2.03797	0.889685	1.17509	0.0580568	HCT	hydroxycinnamoyl-CoA shikimate/quinate hydroxycinnamoyl transferase
Gorai.011G130700.4	AT5G48930.1	AT5G48930	57.78	315	130	2	1	315	1	312	3e-128	377	48.2356	7.68522	1.27266	3.71492	0.0661622	6.39428	1.59318	0.727475	0.890194	0.0465187	HCT	hydroxycinnamoyl-CoA shikimate/quinate hydroxycinnamoyl transferase
Gorai.011G130700.5	AT5G48930.1	AT5G48930	57.38	305	127	2	1	305	1	302	4e-124	366	44.0195	7.41441	1.23753	3.46333	0.0569254	5.70923	1.48237	0.669944	0.868838	0.0343642	HCT	hydroxycinnamoyl-CoA shikimate/quinate hydroxycinnamoyl transferase
Gorai.011G130900.1	AT5G48930.1	AT5G48930	48.28	435	161	8	1	374	1	432	5e-130	384	5.76666	0.738311	0.121668	0.386089	0.00731417	0.0720704	0.00535428	0.00346055	0	0	HCT	hydroxycinnamoyl-CoA shikimate/quinate hydroxycinnamoyl transferase
Gorai.011G131500.1	AT5G48930.1	AT5G48930	54.62	357	159	2	1	357	1	354	9e-137	402	47.8636	8.70285	2.266	5.0205	0.0744382	0.273984	0.0325582	0.0277757	0.034989	0.00581332	HCT	hydroxycinnamoyl-CoA shikimate/quinate hydroxycinnamoyl transferase
Gorai.011G132100.1	AT5G48930.1	AT5G48930	56.85	438	180	4	1	435	1	432	1e-179	513	155.815	29.0331	7.56927	17.0322	0.178001	1.26407	0.313131	0.111598	0.192406	0.00460853	HCT	hydroxycinnamoyl-CoA shikimate/quinate hydroxycinnamoyl transferase
Gorai.011G161200.1	AT5G13930.1	AT5G13930	85.23	386	56	1	3	387	8	393	0	692	43.2906	35.8408	7.0051	19.9947	0.281059	24.3882	8.55091	8.07772	18.0302	0.771199	ATCHS,CHS,TT4	Chalcone and stilbene synthase family protein
Gorai.011G161200.2	AT5G13930.1	AT5G13930	90.07	302	29	1	1	301	92	393	0	561	33.1229	25.6052	5.47558	15.533	0.215904	16.4855	5.99075	5.76143	13.6966	0.544835	ATCHS,CHS,TT4	Chalcone and stilbene synthase family protein
Gorai.011G161300.1	AT5G13930.1	AT5G13930	85.49	386	55	1	3	387	8	393	0	693	57.8596	46.7665	7.53285	25.414	0.109555	37.9297	13.5988	12.2643	29.9671	0.750633	ATCHS,CHS,TT4	Chalcone and stilbene synthase family protein
Gorai.011G207000.1	AT2G30490.1	AT2G30490	85.69	503	72	0	1	503	1	503	0	886	342.354	212.647	156.169	176.157	281.762	574.247	494.616	441.542	448.943	498.145	ATC4H,C4H,CYP73A5,REF3	cinnamate-4-hydroxylase
Gorai.011G238400.1	AT3G53260.1	AT3G53260	79.92	717	137	1	1	710	1	717	0	1216	23.34	14.0648	31.692	15.1762	18.1658	1.14526	0.435677	3.24106	1.35914	1.45448	ATPAL1,PAL1	PHE ammonia lyase 1
Gorai.011G279600.1	AT2G38080.1	AT2G38080	64.93	556	191	3	1	554	5	558	0	764	0.00183185	0.00498717	0.047175	0.011594	0.842111	0.00359453	0.0432521	0.114314	0.0558931	7.90534	ATLMCO4,IRX12,LAC4,LMCO4	Laccase/Diphenol oxidase family protein
Gorai.012G062200.1	AT5G14700.1	AT5G14700	56.13	351	140	7	27	365	20	368	3e-129	379	4.28793	1.49261	0.333622	1.11262	0.0219225	2.11225	0.684998	0.336392	0.537807	0.0431396		NAD(P)-binding Rossmann-fold superfamily protein
Gorai.012G062200.2	AT5G14700.1	AT5G14700	58.97	156	57	3	151	300	214	368	9e-55	185	2.93524	0.980777	0.287127	0.687284	0.0270836	1.31669	0.44423	0.177741	0.373877	0.0437792		NAD(P)-binding Rossmann-fold superfamily protein
Gorai.012G062200.3	AT5G14700.1	AT5G14700	59.25	265	100	4	12	269	105	368	2e-107	319	4.90208	1.41318	0.431764	1.0866	0.0307227	2.25714	0.594964	0.295522	0.560495	0.0485104		NAD(P)-binding Rossmann-fold superfamily protein
Gorai.012G111900.1	AT2G38080.1	AT2G38080	78.69	549	116	1	8	556	11	558	0	922	0.00356927	0.0309461	27.0766	1.56682	42.9243	0.0173585	0.195833	38.1455	5.66288	26.067	ATLMCO4,IRX12,LAC4,LMCO4	Laccase/Diphenol oxidase family protein
Gorai.012G149800.1	AT4G34050.1	AT4G34050	86.07	244	34	0	4	247	15	258	1e-163	457	0.285836	0.265114	2.26933	1.27611	0.803447	0.710667	0.787198	7.98049	2.70959	4.80434	CCoAOMT1	S-adenosyl-L-methionine-dependent methyltransferases superfamily protein
Gorai.013G000900.1	AT2G40890.1	AT2G40890	80.04	506	100	1	5	510	4	508	0	868	6.53804	5.12665	17.7938	8.48239	27.6442	15.721	6.02056	14.3025	7.85684	15.8519	CYP98A3	cytochrome P450, family 98, subfamily A, polypeptide 3
Gorai.013G000900.2	AT2G40890.1	AT2G40890	80.2	505	100	0	5	509	4	508	0	872	7.89082	6.43878	21.507	9.90394	33.6865	19.1147	7.60788	17.3549	9.19895	20.4695	CYP98A3	cytochrome P450, family 98, subfamily A, polypeptide 3
Gorai.013G025500.1	AT5G60020.1	AT5G60020	78.36	573	116	3	12	576	5	577	0	952	10.2405	30.0678	8.75446	22.361	0.00831536	0.458453	5.89391	1.57594	3.92108	0.00787538	ATLAC17,LAC17	laccase 17
Gorai.013G045300.1	AT4G34050.1	AT4G34050	88.02	242	29	0	8	249	17	258	6e-166	463	8.93477	0.507223	0.196498	0.253841	0.113867	14.5015	0.775209	0.429972	0.672236	0.148839	CCoAOMT1	S-adenosyl-L-methionine-dependent methyltransferases superfamily protein
Gorai.013G045300.2	AT4G34050.1	AT4G34050	87.19	242	29	1	8	247	17	258	2e-162	454	6.70112	0.351777	0.201739	0.170624	0.0686228	11.3303	0.607065	0.44544	0.544308	0.127535	CCoAOMT1	S-adenosyl-L-methionine-dependent methyltransferases superfamily protein
Gorai.013G194500.1	AT5G54160.1	AT5G54160	57.14	154	66	0	2	155	210	363	2e-58	189	0.0344421	0.0292478	0.00645941	0.00833884	0	28.1326	25.1053	7.57102	19.1552	0.0332093	ATOMT1,OMT1	O-methyltransferase 1
Gorai.013G194900.1	AT1G51990.1	AT1G51990	55.56	198	87	1	4	200	166	363	2e-76	237	1.4275	1.81381	1.36614	1.73019	0.0811614	10.4415	6.82705	1.76007	4.25541	0.195903	ATOMT1,OMT1	O-methyltransferase 1
Gorai.013G269100.1	AT4G05160.1	AT4G05160	71.09	550	148	2	39	583	1	544	0	829	3.13805	1.43409	0.39759	1.06182	1.23895	1.10727	0.565911	0.683999	0.758225	1.32465		AMP-dependent synthetase and ligase family protein
Gorai.013G271700.1	AT2G30490.1	AT2G30490	85.29	503	74	0	1	503	1	503	0	889	39.9492	20.1505	4.18157	11.5422	0.474065	24.6444	7.20211	7.68853	16.2482	1.36886	ATC4H,C4H,CYP73A5,REF3	cinnamate-4-hydroxylase
Gorai.N022200.1	AT1G67980.1	AT1G67980	66.08	227	74	2	7	233	8	231	1e-101	298	0.047935	0.0165813	11.3142	0.344172	4.84946	0.0514203	0.034232	15.9674	1.61034	8.21664	CCOAMT	caffeoyl-CoA 3-O-methyltransferase
Gorai.N022200.2	AT1G67980.1	AT1G67980	58.22	225	63	2	7	201	8	231	2e-84	253	0.0384031	0.00834896	6.0952	0.22916	3.1773	0.0366652	0.0393628	14.1957	1.75088	6.99261	CCOAMT	caffeoyl-CoA 3-O-methyltransferase
ASCORBATE BIOSYNTHESIS AND ROS MANAGEMENT
REFERENCE ID	TAIR BLASTP RESULT	TAIR LOCUS	PERCENT IDENTITY	ALIGNMENT LENGTH	MISMATCHES	GAPS	QUERY START	QUERY END	SUBJECT START	SUBJECT END	E VALUE	BITSCORE	GB 10 DPA RPKM	GB 15 DPA RPKM	GB 18 DPA RPKM	GB 21 DPA RPKM	GB 28 DPA RPKM	GH 10 DPA RPKM	GH 15 DPA RPKM	GH 18 DPA RPKM	GH 21 DPA RPKM	GH 28 DPA RPKM	HOMOLOGOUS GENE NAME	ANNOTATION
Gorai.001G027500.1	AT5G11540.1	AT5G11540	66.15	582	192	3	1	579	1	580	0	788	0.0383443	0.133943	0.201208	0.189385	0.198276	1.4329	2.49639	2.05202	2.6694	1.1382	GULLO3	D-arabinono-1,4-lactone oxidase family protein
Gorai.008G129900.1	AT2G46760.1	AT2G46760	65.3	219	74	1	15	231	20	238	1e-97	300	0.467969	65.5506	170.627	113.904	46.8371	0	0.128254	0.0774444	0.070669	0.00800603	GULLO6	D-arabinono-1,4-lactone oxidase family protein
Gorai.008G130100.1	AT2G46760.1	AT2G46760	66.78	587	193	1	2	586	7	593	0	852	1.59556	25.02	73.7346	52.3974	19.445	0.0647164	0.0685116	0.128898	0.0794058	0.00893886	GULLO6	D-arabinono-1,4-lactone oxidase family protein
Gorai.004G227100.1	AT1G07890.8	AT1G07890	79.2	250	52	0	1	250	1	250	1e-152	429	24.5054	20.6307	18.5281	20.1563	8.88501	23.5346	17.7773	18.4738	20.0039	7.99434	APX1,ATAPX01,ATAPX1,CS1,MEE6	ascorbate peroxidase 1
Gorai.004G227200.1	AT1G07890.6	AT1G07890	78.86	246	52	0	43	288	1	246	2e-148	420	15.2757	10.6717	8.41315	10.6929	1.50303	5.90821	3.86298	3.52193	3.90565	0.96262	APX1,ATAPX01,ATAPX1,CS1,MEE6	ascorbate peroxidase 1
Gorai.009G104500.1	AT1G07890.8	AT1G07890	81.6	250	46	0	1	250	1	250	1e-156	439	95.201	82.2232	63.6074	76.6794	13.8478	90.8491	62.907	47.0766	53.7867	13.6731	APX1,ATAPX01,ATAPX1,CS1,MEE6	ascorbate peroxidase 1
Gorai.013G266100.1	AT1G07890.8	AT1G07890	75.1	249	62	0	4	252	1	249	2e-140	399	0.65172	2.02394	1.87466	2.88265	2.56387	0.101384	0.51355	0.943728	0.882302	4.48747	APX1,ATAPX01,ATAPX1,CS1,MEE6	ascorbate peroxidase 1
Gorai.004G227300.1	AT3G09640.2	AT3G09640	81.53	249	45	1	43	291	2	249	9e-150	424	23.0884	20.1959	18.1542	19.9468	11.4109	22.302	16.0018	15.2037	15.8769	9.05381	APX1B,APX2	ascorbate peroxidase 2
Gorai.009G420500.1	AT3G09640.2	AT3G09640	84.86	251	38	0	1	251	1	251	2e-159	447	0.10399	1.69753	1.6546	1.46163	3.08099	0.00663527	1.38474	0.0257417	0.0475713	0.387988	APX1B,APX2	ascorbate peroxidase 2
Gorai.005G254100.1	AT4G35000.1	AT4G35000	84.72	288	43	1	1	288	1	287	5e-174	487	8.4509	8.32204	8.87295	9.47374	9.74036	6.96855	5.73171	6.2621	6.33034	9.83207	APX3	ascorbate peroxidase 3
Gorai.009G246900.1	AT4G08390.2	AT4G08390	84.7	281	43	0	100	380	92	372	0	515	25.7511	18.9652	16.7191	17.8128	12.7123	26.5672	13.8399	12.2926	12.4587	12.5526	SAPX	stromal ascorbate peroxidase
Gorai.010G051400.1	AT1G77490.1	AT1G77490	77.72	377	70	3	49	420	49	416	0	608	2.85011	2.51478	1.41972	2.15887	1.55189	2.61193	1.15152	1.0459	1.16886	1.10734	TAPX	thylakoidal ascorbate peroxidase
Gorai.002G241300.1	AT3G52880.1	AT3G52880	80.41	434	85	0	1	434	1	434	0	706	155.117	162.003	152.862	162.976	96.1787	153.093	151.883	140.163	148.309	90.876	ATMDAR1,MDAR1	monodehydroascorbate reductase 1
Gorai.006G156800.1	AT3G52880.1	AT3G52880	80.65	434	84	0	1	434	1	434	0	708	74.9382	66.6018	53.5851	61.1912	34.3174	106.663	83.292	69.3118	75.1636	47.6948	ATMDAR1,MDAR1	monodehydroascorbate reductase 1
Gorai.013G166500.1	AT3G52880.1	AT3G52880	71.99	432	119	1	297	728	4	433	0	646	0.563522	1.16727	0.342757	0.78184	0.0744798	3.02427	3.16619	2.85805	3.01698	1.07511	ATMDAR1,MDAR1	monodehydroascorbate reductase 1
Gorai.011G095600.1	AT3G27820.1	AT3G27820	78.73	489	94	5	1	480	1	488	0	746	6.09055	6.03966	5.30239	5.3857	5.02385	5.73802	7.88166	6.74867	7.073	5.09125	ATMDAR4,MDAR4	monodehydroascorbate reductase 4
Gorai.008G250000.1	AT1G63940.2	AT1G63940	78.74	494	97	2	1	488	1	492	0	792	17.9143	13.459	9.47167	11.9424	2.45967	14.056	7.67222	7.41695	8.62353	2.93316	MDAR6	monodehydroascorbate reductase 6
Gorai.011G246200.1	AT1G75270.1	AT1G75270	75.59	213	51	1	1	212	1	213	8e-118	338	44.4064	47.9788	40.4381	47.6363	17.1955	36.0436	39.748	30.5805	34.2	18.5954	DHAR2	dehydroascorbate reductase 2
Gorai.012G068600.1	AT1G75270.1	AT1G75270	78.87	213	44	1	1	212	1	213	3e-124	354	468.328	359.139	295.558	339.799	54.5046	343.449	250.727	171.262	211.192	29.2173	DHAR2	dehydroascorbate reductase 2
Gorai.001G089300.1	AT5G16710.1	AT5G16710	79.02	224	44	1	39	262	38	258	8e-132	377	2.69682	2.31892	1.21879	1.76557	1.59325	1.76992	0.822478	0.962395	1.13121	0.730814	DHAR3	dehydroascorbate reductase 1
Gorai.001G038600.1	AT2G25080.1	AT2G25080	74.89	219	53	1	25	241	17	235	8e-115	332	14.3408	14.6367	12.5362	14.6758	6.46063	13.6872	15.1759	10.3892	12.615	5.71414	ATGPX1,GPX1	glutathione peroxidase 1
Gorai.004G087300.1	AT2G43350.2	AT2G43350	66.84	196	56	2	13	208	20	206	3e-90	267	1.44521	1.20391	1.14912	1.27499	0.52319	4.71803	4.09753	3.69652	3.9111	2.41264	ATGPX3,GPX3	glutathione peroxidase 3
Gorai.004G083200.1	AT2G48150.1	AT2G48150	72.5	160	44	0	1	160	1	160	5e-86	254	8.48901	9.66167	12.7989	12.7277	2.83652	3.04936	9.93531	13.5345	13.5123	1.30942	ATGPX4,GPX4	glutathione peroxidase 4
Gorai.004G215500.1	AT2G48150.1	AT2G48150	70	160	48	0	53	212	1	160	5e-83	248	15.0878	19.5584	18.5618	19.1228	6.05149	17.2624	22.3667	19.3618	20.5155	9.35706	ATGPX4,GPX4	glutathione peroxidase 4
Gorai.004G211400.1	AT4G11600.1	AT4G11600	84.18	158	25	0	1	158	64	221	1e-97	286	7.04213	7.02495	8.43008	8.02928	7.48935	5.58619	5.75274	7.35493	6.764	9.31677	ATGPX6,GPX6,LSC803,PHGPX	glutathione peroxidase 6
Gorai.008G246400.1	AT4G11600.1	AT4G11600	81.44	167	27	1	59	225	59	221	2e-97	288	8.077	9.14038	10.522	11.01	9.46406	8.25682	7.81897	9.10417	9.51879	10.4274	ATGPX6,GPX6,LSC803,PHGPX	glutathione peroxidase 6
Gorai.008G246600.1	AT1G63460.1	AT1G63460	76.1	159	38	0	9	167	6	164	2e-90	265	7.05641	5.22129	3.52773	4.58909	0.587708	8.23932	4.19689	3.34002	3.90892	0.899836	ATGPX8,GPX8	glutathione peroxidase 8
Gorai.005G131500.1	AT3G24170.3	AT3G24170	80.6	500	93	2	1	497	1	499	0	848	2.36535	2.60143	2.07034	2.45878	1.5157	5.91042	5.33091	4.44187	4.95337	2.36208	ATGR1,GR1	glutathione-disulfide reductase
Gorai.011G160200.1	AT3G24170.3	AT3G24170	80.16	499	96	1	1	496	1	499	0	849	14.846	15.6125	15.0052	14.2232	16.6607	15.3004	17.4984	22.7526	19.0164	24.1849	ATGR1,GR1	glutathione-disulfide reductase
Gorai.007G142200.1	AT3G54660.1	AT3G54660	78.33	540	99	4	16	544	18	550	0	883	2.38963	1.58171	1.18174	1.58607	1.10777	2.90398	1.82725	1.7862	1.91203	1.23112	ATGR2,EMB2360,GR	glutathione reductase
