# Supplementary material for: Metabolomic and transcriptomic insights into how cotton fiber transitions to secondary wall synthesis, represses lignification, and prolongs elongation
Source: BMC Genomics. 2015 Jun 27;16(1):477. doi: 10.1186/s12864-015-1708-9 (PMC4482290; doi:10.1186/s12864-015-1708-9)
Supplement: Additional file 20: — Transcripts for extended elongation. A list of 1288 transcripts that potentially contribute to extended elongation in Gb fiber at 28 DPA. [file 12864_2015_1708_MOESM20_ESM.xlsx]

## Sheet: gb28up or unchanged and gh21upv
REFERENCE ID	GB 10 DPA RPKM	GB 15 DPA RPKM	GB 18 DPA RPKM	GB 21 DPA RPKM	GB 28 DPA RPKM	GB 28 DPA/GH 28 DPA RPKM RATIO	GH 10 DPA RPKM	GH 15 DPA RPKM	GH 18 DPA RPKM	GH 21 DPA RPKM	GH 28 DPA RPKM	GH 28 DPA/GB 28 DPA RPKM RATIO	TAIR GENE ID	TAIR LOCUS	PHYTOZOME GENE NAME	PHYTOZOME ANNOTATION	GENBANK SEQUENCE DESCRIPTION	SEQUENCE LENGTH	GENBANK HIT DESCRIPTION	GENBANK ACCESSION	E VALUE	SIMILARITY	BITSCORE	ALIGNMENT LENGTH	POSITIVIES
Gorai.002G227900.1	27.6459	20.463	18.1089	17.1002	26.6652	51.7751	20.5277	12.6816	4.87866	9.14767	0.515021	0.0193143	AT2G15490.1	AT2G15490	UGT73B4	UDP-glycosyltransferase 73B4	zeatin o-glucosyltransferase-like	1383	gi|508717297|gb|EOY09194.1|UDP-glucosyltransferase, putative [Theobroma cacao]	EOY09194	0	89	730.324	460	413
Gorai.013G265400.1	160.995	127.882	95.2599	113.021	88.4541	19.4626	232.169	217.018	70.1905	129.465	4.54483	0.0513807	AT4G01470.1	AT4G01470	ATTIP1.3,GAMMA-TIP3,TIP1;3	tonoplast intrinsic protein 1;3	tonoplast intrinsic protein	1124	gi|292653531|gb|ADE34283.1|aquaporin TIP1;7 [Gossypium hirsutum]	ADE34283	4.44e-128	99	379.793	252	251
Gorai.013G265400.2	113.991	90.9029	67.508	81.7446	60.0114	19.0429	154.421	145.092	47.4453	89.3224	3.15138	0.0525131	AT4G01470.1	AT4G01470	ATTIP1.3,GAMMA-TIP3,TIP1;3	tonoplast intrinsic protein 1;3	tonoplast intrinsic	1212	gi|292653531|gb|ADE34283.1|aquaporin TIP1;7 [Gossypium hirsutum]	ADE34283	1.29e-107	93	328.946	229	215
Gorai.009G189900.3	13.9841	26.2946	19.8127	23.8064	26.3451	18.2151	8.54955	32.9872	25.1342	32.4197	1.44633	0.0548996	AT1G76160.1	AT1G76160	sks5	SKU5 similar 5	sku5 similar 5 isoform 2	1632	gi|508723284|gb|EOY15181.1|SKU5 similar 5 isoform 2 [Theobroma cacao]	EOY15181	0	97	840.106	445	434
Gorai.009G189900.1	17.5917	34.1189	25.2511	30.903	33.4455	17.9556	11.2874	42.9605	31.5008	41.2345	1.86268	0.055693	AT1G76160.1	AT1G76160	sks5	SKU5 similar 5	l-ascorbate oxidase homolog	2618	gi|508723283|gb|EOY15180.1|SKU5 similar 5 isoform 1 [Theobroma cacao]	EOY15180	0	97	1030.39	541	527
Gorai.009G189900.2	15.1002	27.7813	21.6054	25.8033	27.2466	17.7225	9.21281	34.4188	26.4808	34.7878	1.5374	0.0564254	AT1G76160.1	AT1G76160	sks5	SKU5 similar 5	sku5 similar 5 isoform 1	2321	gi|508723283|gb|EOY15180.1|SKU5 similar 5 isoform 1 [Theobroma cacao]	EOY15180	0	92	1016.91	569	527
Gorai.004G206900.1	9.04689	11.189	8.91461	10.7872	9.78734	15.5165	4.69557	11.2702	4.9623	8.1752	0.630771	0.0644477	AT2G45680.1	AT2G45680		TCP family transcription factor	transcription factor tcp9-like	1038	gi|508777344|gb|EOY24600.1|TCP family transcription factor, putative [Theobroma cacao]	EOY24600	9.32e-143	76	421.394	355	270
Gorai.007G318400.1	36.8271	11.255	8.92456	6.29432	5.48274	14.2191	1.13296	0.151133	0.961351	2.85622	0.385591	0.0703281					NA	NA	NA	NA	NA	NA	NA	NA	NA
Gorai.008G186500.1	53.3025	23.3898	18.2753	16.0285	59.4347	14.0588	26.2484	12.1696	14.2522	22.0627	4.22758	0.0711297	AT1G75290.1	AT1G75290		NAD(P)-binding Rossmann-fold superfamily protein	tpa: leucoanthocyanidin reductase 1	849	gi|76559874|tpe|CAI56324.1|TPA: leucoanthocyanidin reductase 1 [Gossypium raimondii]	CAI56324	0	98	586.645	287	282
Gorai.007G256600.1	4.96516	8.39345	13.1883	9.51318	5.44327	12.6302	2.49457	7.44552	10.248	8.80244	0.430971	0.0791751	AT3G03770.1	AT3G03770		Leucine-rich repeat protein kinase family protein	leucine-rich repeat protein kinase family protein isoform 1	2899	gi|508718612|gb|EOY10509.1|Leucine-rich repeat protein kinase family protein isoform 1 [Theobroma cacao] >gi|508718613|gb|EOY10510.1| Leucine-rich repeat protein kinase family protein isoform 1 [Theobroma cacao]	EOY10509	0	89	1222.61	792	711
Gorai.001G134900.1	200.26	101.747	31.5953	61.157	74.4422	12.6243	68.0054	25.0283	25.4501	44.2072	5.89675	0.0792124	AT5G07990.1	AT5G07990	CYP75B1,D501,TT7	Cytochrome P450 superfamily protein	flavonoid 3 -hydroxylase	1987	gi|30421433|gb|AAP31058.1|flavonoid 3',5'-hydroxylase [Gossypium hirsutum]	AAP31058	0	99	1050.43	510	509
Gorai.007G256600.2	5.10083	8.3798	13.9796	9.88542	5.96789	12.1823	2.62947	7.76879	10.7551	8.94987	0.489882	0.0820863	AT3G03770.1	AT3G03770		Leucine-rich repeat protein kinase family protein	leucine-rich repeat protein kinase family protein isoform 1	3648	gi|508718612|gb|EOY10509.1|Leucine-rich repeat protein kinase family protein isoform 1 [Theobroma cacao] >gi|508718613|gb|EOY10510.1| Leucine-rich repeat protein kinase family protein isoform 1 [Theobroma cacao]	EOY10509	0	89	1228	791	711
Gorai.013G060300.1	15.732	18.8927	19.5545	19.1102	54.6026	10.5509	15.8848	12.23	12.6054	14.6924	5.17516	0.0947787	AT5G64260.1	AT5G64260	EXL2	EXORDIUM like 2	protein exordium like 2	1834	gi|508706849|gb|EOX98745.1|EXORDIUM like 2 [Theobroma cacao]	EOX98745	3.34e-166	91	487.649	295	269
Gorai.002G158900.2	2.92792	3.1326	3.25332	4.38462	2.4514	9.05349	2.64109	2.08667	1.59597	2.42408	0.270769	0.110455	AT3G52870.1	AT3G52870		IQ calmodulin-binding motif family protein	iq calmodulin-binding motif family protein	1862	gi|508716278|gb|EOY08175.1|IQ calmodulin-binding motif family protein [Theobroma cacao]	EOY08175	0	84	738.413	535	454
Gorai.002G158900.3	2.61656	2.79544	3.00214	4.21677	2.43766	8.4895	2.28308	2.02362	1.48425	2.41103	0.287138	0.117793	AT3G52870.1	AT3G52870		IQ calmodulin-binding motif family protein	iq calmodulin-binding motif family protein	1763	gi|508716278|gb|EOY08175.1|IQ calmodulin-binding motif family protein [Theobroma cacao]	EOY08175	0	79	642.499	535	423
Gorai.001G004000.2	13.4242	14.7229	8.46911	11.8839	7.91058	8.2143	13.2419	10.1355	5.81394	8.38798	0.963025	0.121739	AT4G18670.1	AT4G18670		Leucine-rich repeat (LRR) family protein	leucine-rich repeat extensin-like protein 4-like	2616	gi|508783589|gb|EOY30845.1|Leucine-rich repeat family protein [Theobroma cacao]	EOY30845	0	95	676.396	373	358
Gorai.010G120300.1	41.1287	174.545	440.54	278.401	157.274	7.72672	0.623823	35.6624	232.842	98.8959	20.3545	0.129421	AT5G10770.1	AT5G10770		Eukaryotic aspartyl protease family protein	eukaryotic aspartyl protease family isoform 1	1743	gi|508782025|gb|EOY29281.1|Eukaryotic aspartyl protease family protein, putative isoform 1 [Theobroma cacao]	EOY29281	0	84	600.897	460	390
Gorai.008G274700.1	15.9305	16.6279	44.6216	21.7761	11.608	7.69856	23.1858	14.9676	24.3336	18.4287	1.50781	0.129894	AT3G48950.1	AT3G48950		Pectin lyase-like superfamily protein	pectin lyase-like superfamily protein isoform 2	1785	gi|508776054|gb|EOY23310.1|Pectin lyase-like superfamily protein isoform 2 [Theobroma cacao]	EOY23310	0	89	823.157	474	425
Gorai.001G004000.4	12.2992	14.4095	7.88184	11.0197	7.07968	7.38316	11.4282	9.54337	5.33947	7.54741	0.958896	0.135443	AT4G18670.1	AT4G18670		Leucine-rich repeat (LRR) family protein	leucine-rich repeat extensin-like protein 4-like	2340	gi|508783589|gb|EOY30845.1|Leucine-rich repeat family protein [Theobroma cacao]	EOY30845	0	95	676.396	373	358
Gorai.002G158900.1	3.02072	3.31311	3.28438	4.59187	2.60672	7.21403	2.93995	2.50497	1.57255	2.59626	0.361341	0.138619	AT3G52870.1	AT3G52870		IQ calmodulin-binding motif family protein	iq calmodulin-binding motif family protein	2024	gi|508716278|gb|EOY08175.1|IQ calmodulin-binding motif family protein [Theobroma cacao]	EOY08175	0	84	721.465	535	454
Gorai.006G147500.2	34.6275	34.8074	47.2694	38.7257	20.4358	7.06174	38.2548	39.3133	44.8893	41.9952	2.89388	0.141608	AT5G06390.1	AT5G06390	FLA17	FASCICLIN-like arabinogalactan protein 17 precursor	fasciclin-like arabinogalactan protein 14	2544	gi|157273662|gb|ABV27485.1|fasciclin-like arabinogalactan protein 14 [Gossypium hirsutum]	ABV27485	0	99	737.258	434	430
Gorai.007G226000.1	2.38936	6.47426	12.6922	9.45262	13.1935	7.0524	6.77004	5.24534	3.97172	4.60714	1.87078	0.141796	AT3G49780.1	AT3G49780	ATPSK3 (FORMER SYMBOL),ATPSK4,PSK4	phytosulfokine 4 precursor	tpa_exp: phytosulfokine peptide precursor	862	gi|23466375|tpg|DAA00278.1|TPA_exp: putative phytosulfokine peptide precursor [Gossypium arboreum]	DAA00278	1.42e-22	90	98.5969	63	57
Gorai.001G004000.1	18.0374	19.6246	11.9598	16.743	11.752	7.03251	22.5679	14.5645	9.01847	13.3721	1.67109	0.142197	AT4G18670.1	AT4G18670		Leucine-rich repeat (LRR) family protein	leucine-rich repeat extensin-like protein 4-like	2980	gi|508783589|gb|EOY30845.1|Leucine-rich repeat family protein [Theobroma cacao]	EOY30845	0	95	674.47	373	358
Gorai.002G074500.1	12.9087	31.0858	36.167	33.6693	17.1474	6.92596	3.11591	8.01584	5.07837	5.60206	2.47582	0.144384	AT1G52855.1	AT1G52855			protein	612	gi|508720932|gb|EOY12829.1|Uncharacterized protein TCM_031348 [Theobroma cacao]	EOY12829	1.22e-31	89	120.168	68	61
Gorai.010G055100.1	1.42918	0.680856	7.33159	1.65113	5.62815	6.84574	7.77405	7.19637	3.07907	4.11244	0.822139	0.146076	AT5G35110.1	AT5G35110			bel1-like homeodomain protein	727	gi|508784065|gb|EOY31321.1|BEL1-like homeodomain protein 8, putative [Theobroma cacao]	EOY31321	9.11e-32	80	122.865	104	84
Gorai.007G161600.4	2.36773	3.14457	2.79293	2.41082	4.00597	6.83077	3.55617	3.96942	3.0201	3.18082	0.58646	0.146396	AT3G25500.1	AT3G25500	AFH1,AHF1,ATFH1,FH1	formin homology 1	formin isoform 1	3918	gi|508701781|gb|EOX93677.1|Formin isoform 1 [Theobroma cacao]	EOX93677	0	87	842.417	611	537
Gorai.007G341100.1	11.156	9.67373	9.34322	9.29506	13.9984	6.46642	10.8704	12.129	8.70275	10.9602	2.16478	0.154645	AT1G70330.1	AT1G70330	ENT1,ENT1AT	equilibrative nucleotide transporter 1	equilibrative nucleoside transporter 4-like	1215	gi|508708479|gb|EOY00376.1|Nucleoside transporter, putative [Theobroma cacao]	EOY00376	0	87	637.876	423	372
UAcontig1180	25.7143	19.993	29.0456	27.4215	27.5553	6.41645	22.5803	17.3788	12.6097	16.9552	4.29448	0.155849					NA	NA	NA	NA	NA	NA	NA	NA	NA
Gorai.001G004000.3	14.604	16.4162	10.0671	13.2697	9.26083	6.41632	16.6431	12.0871	7.1047	10.5174	1.44332	0.155853	AT4G18670.1	AT4G18670		Leucine-rich repeat (LRR) family protein	leucine-rich repeat extensin-like protein 4-like	2614	gi|508783589|gb|EOY30845.1|Leucine-rich repeat family protein [Theobroma cacao]	EOY30845	0	95	674.085	373	358
Gorai.007G161600.1	2.56356	3.19416	2.98751	2.60351	4.36663	6.37314	3.33596	3.56986	2.75897	2.98417	0.685161	0.156909	AT3G25500.1	AT3G25500	AFH1,AHF1,ATFH1,FH1	formin homology 1	formin isoform 1	4174	gi|508701781|gb|EOX93677.1|Formin isoform 1 [Theobroma cacao]	EOX93677	0	87	907.901	654	571
Gorai.007G161600.2	2.36925	3.12746	2.84923	2.45089	3.90169	6.31222	3.35833	3.67	2.7736	2.97046	0.618116	0.158423	AT3G25500.1	AT3G25500	AFH1,AHF1,ATFH1,FH1	formin homology 1	formin isoform 1	3918	gi|508701781|gb|EOX93677.1|Formin isoform 1 [Theobroma cacao]	EOX93677	0	88	857.825	618	544
Gorai.007G161600.3	2.49158	3.17973	2.7701	2.50603	3.93049	6.28053	3.39977	3.50641	2.72593	3.00259	0.625821	0.159222	AT3G25500.1	AT3G25500	AFH1,AHF1,ATFH1,FH1	formin homology 1	formin isoform 1	3920	gi|508701781|gb|EOX93677.1|Formin isoform 1 [Theobroma cacao]	EOX93677	0	87	860.522	622	546
Gorai.011G065000.1	12.8642	8.21016	4.75469	6.55863	8.15678	6.27878	10.4604	3.37425	2.62425	3.29178	1.2991	0.159267	AT3G13772.1	AT3G13772	AtTMN7,TMN7	transmembrane nine 7	endosomal p24a protein	2462	gi|508779846|gb|EOY27102.1|Transmembrane nine 7 isoform 1 [Theobroma cacao]	EOY27102	0	97	1172.53	635	619
cuAContig13547	7.65496	7.41227	7.26782	8.23236	4.3416	6.25983	2.91615	1.83279	2.12967	2.42825	0.693566	0.159749					NA	NA	NA	NA	NA	NA	NA	NA	NA
Gorai.003G152600.1	7.29259	6.80488	9.38779	8.46763	6.39293	6.23245	3.11475	4.93449	7.67269	7.40432	1.02575	0.160451	AT1G31930.1	AT1G31930	XLG3	extra-large GTP-binding protein 3	extra-large gtp-binding protein 3	1472	gi|508787447|gb|EOY34703.1|Extra-large GTP-binding protein 3 [Theobroma cacao]	EOY34703	2.51e-126	73	382.489	340	249
Gorai.010G225300.1	10.3788	7.48113	8.6758	7.9212	22.4703	6.20434	11.1576	8.26118	6.44922	7.58464	3.62171	0.161178	AT3G15820.1	AT3G15820	ROD1	phosphatidic acid phosphatase-related / PAP2-related	phosphatidic acid phosphatase-related protein	1146	gi|508778577|gb|EOY25833.1|Phosphatidic acid phosphatase-related protein [Theobroma cacao]	EOY25833	3.26e-139	85	409.838	274	233
Gorai.004G262100.1	1.36383	0.655473	0.439114	0.59493	3.30747	6.18774	8.91246	7.72846	4.06105	6.20727	0.53452	0.16161	AT1G65730.1	AT1G65730	YSL7	YELLOW STRIPE like 7	metal-nicotianamine transporter ysl5	2603	gi|508717961|gb|EOY09858.1|YELLOW STRIPE like 5 [Theobroma cacao]	EOY09858	0	91	1083.55	695	636
Gorai.013G247500.1	11.7561	14.2149	20.0443	15.6071	15.1048	6.08287	6.06058	6.54214	6.09049	5.4103	2.48317	0.164396	AT3G58500.1	AT3G58500	PP2A-4	protein phosphatase 2A-4	serine threonine-protein phosphatase pp2a catalytic subunit-like	1498	gi|449448820|ref|XP_004142163.1|PREDICTED: serine/threonine-protein phosphatase PP2A-3 catalytic subunit-like [Cucumis sativus]	XP_004142163	0	96	616.69	309	299
UAcontig82984	6.03605	5.99495	11.6923	9.87114	7.11004	5.85032	5.55607	4.65706	4.49925	5.25775	1.21532	0.170931					NA	NA	NA	NA	NA	NA	NA	NA	NA
Gorai.007G161600.5	1.97987	2.61794	2.36476	2.05483	3.25739	5.78566	2.9619	2.99338	2.45832	2.44395	0.56301	0.172841	AT3G25500.1	AT3G25500	AFH1,AHF1,ATFH1,FH1	formin homology 1	formin isoform 2	2919	gi|508701782|gb|EOX93678.1|Formin isoform 2 [Theobroma cacao]	EOX93678	1.26e-90	78	324.324	452	354
Gorai.009G255100.1	8.82036	9.43064	14.4967	10.8484	22.9893	5.72184	9.93189	7.48732	12.7949	9.82958	4.01781	0.174769	AT5G64740.1	AT5G64740	CESA6,E112,IXR2,PRC1	cellulose synthase 6	cellulose synthase a catalytic subunit 6	4079	gi|462395089|gb|EMJ00888.1|hypothetical protein PRUPE_ppa000559mg [Prunus persica]	EMJ00888	0	93	1872.44	1096	1025
Gorai.009G255100.4	7.7814	8.50876	12.972	9.79557	20.2006	5.68233	8.43616	6.52431	11.0825	8.80823	3.55498	0.175984	AT5G64740.1	AT5G64740	CESA6,E112,IXR2,PRC1	cellulose synthase 6	cellulose synthase a catalytic subunit 6	4125	gi|462395089|gb|EMJ00888.1|hypothetical protein PRUPE_ppa000559mg [Prunus persica]	EMJ00888	0	90	1857.42	1132	1025
Gorai.009G453300.1	10.3249	8.68775	7.07674	7.78892	4.69468	5.60948	2.75095	2.41823	2.09581	2.3337	0.836918	0.17827	AT3G13235.3	AT3G13235		ubiquitin family protein	dna-damage inducible protein	1551	gi|508720002|gb|EOY11899.1|Ubiquitin family protein [Theobroma cacao]	EOY11899	0	93	676.781	409	384
Gorai.009G255100.2	8.29635	9.04645	13.7944	10.4057	21.7763	5.59984	9.45168	7.17366	11.9631	9.47727	3.88875	0.178577	AT5G64740.1	AT5G64740	CESA6,E112,IXR2,PRC1	cellulose synthase 6	cellulose synthase a catalytic subunit 6	3939	gi|462395089|gb|EMJ00888.1|hypothetical protein PRUPE_ppa000559mg [Prunus persica]	EMJ00888	0	91	1806.96	1096	999
Gorai.009G255100.3	7.68548	8.17762	13.0202	9.37714	19.5497	5.49627	8.3068	6.38423	10.905	8.79067	3.55691	0.181942	AT5G64740.1	AT5G64740	CESA6,E112,IXR2,PRC1	cellulose synthase 6	cellulose synthase a catalytic subunit 6	3852	gi|462395089|gb|EMJ00888.1|hypothetical protein PRUPE_ppa000559mg [Prunus persica]	EMJ00888	0	88	1728.76	1096	974
Gorai.004G118300.1	9.92082	10.2165	7.71399	7.86704	6.02213	5.48167	3.54154	3.67798	3.00999	3.49709	1.0986	0.182426	AT4G20850.1	AT4G20850	TPP2	tripeptidyl peptidase ii	tripeptidyl-peptidase 2-like	3386	gi|508775953|gb|EOY23209.1|Tripeptidyl peptidase ii [Theobroma cacao]	EOY23209	0	93	1812.74	1031	963
Gorai.008G226500.1	1.43768	10.8729	54.4561	21.8497	18.7869	5.47489	4.6712	17.1137	28.8074	21.2649	3.43146	0.182652	AT4G17870.1	AT4G17870	PYR1,RCAR11	Polyketide cyclase/dehydrase and lipid transport superfamily protein	polyketide cyclase dehydrase and lipid transport superfamily protein	633	gi|508776745|gb|EOY24001.1|Polyketide cyclase/dehydrase and lipid transport superfamily protein [Theobroma cacao]	EOY24001	1.19e-117	87	345.125	211	185
Gorai.001G209500.1	20.9947	22.3254	11.0048	22.2303	20.5824	5.41032	11.4782	11.8137	4.94008	11.2376	3.8043	0.184832					Uncharacterized protein TCM_018856	666	gi|508711830|gb|EOY03727.1|Uncharacterized protein TCM_018856 [Theobroma cacao]	EOY03727	1.29e-34	69	131.339	129	90
Gorai.007G222000.1	5.34937	3.88054	5.12165	3.99182	5.97081	5.39433	1.46455	0.892679	2.01343	2.26381	1.10687	0.18538	AT3G49940.1	AT3G49940	LBD38	LOB domain-containing protein 38	lob domain-containing	1362	gi|508699746|gb|EOX91642.1|LOB domain-containing protein 38 [Theobroma cacao]	EOX91642	3.31e-125	94	374.785	224	212
Gorai.003G158100.1	11.4417	10.5718	7.79471	9.44538	7.28264	5.31546	5.87929	4.90844	4.14724	7.27952	1.37009	0.18813	AT4G00430.1	AT4G00430	PIP1;4,PIP1E,TMP-C	plasma membrane intrinsic protein 1;4	plasma membrane intrinsic protein isoform 1	1440	gi|89212808|gb|ABD63904.1|aquaporin 1 [Gossypium hirsutum]	ABD63904	0	100	586.645	287	287
Gorai.013G247500.2	6.35123	7.26466	10.6164	8.05434	7.39854	5.16929	3.17243	3.18369	3.32894	3.17944	1.43125	0.19345	AT2G42500.1	AT2G42500	PP2A-3	protein phosphatase 2A-3	serine threonine-protein phosphatase pp2a catalytic subunit-like	1472	gi|224076000|ref|XP_002304866.1|predicted protein [Populus trichocarpa] >gi|222842298|gb|EEE79845.1| predicted protein [Populus trichocarpa]	XP_002304866	1.21e-163	96	442.195	222	214
Gorai.009G179100.1	7.60922	8.201	10.8742	10.6018	7.06829	5.13235	9.05146	10.3636	13.0984	11.2459	1.3772	0.194842	AT1G62040.2	AT1G62040	ATG8C	Ubiquitin-like superfamily protein	autophagy-related protein 8c-like isoform 1	955	gi|460377386|ref|XP_004234474.1|PREDICTED: autophagy-related protein 8C-like isoform 1 [Solanum lycopersicum]	XP_004234474	3.01e-74	92	236.113	135	125
Gorai.003G158100.2	8.89846	7.41351	5.96608	7.19286	4.85527	5.04632	4.32296	3.45355	2.99677	5.40234	0.962142	0.198164	AT4G00430.1	AT4G00430	PIP1;4,PIP1E,TMP-C	plasma membrane intrinsic protein 1;4	aquaporin pip1 2	1193	gi|89212808|gb|ABD63904.1|aquaporin 1 [Gossypium hirsutum]	ABD63904	1.46e-177	89	507.679	287	256
Gorai.009G179100.3	6.1734	5.91247	8.22885	7.72373	4.54738	4.98217	6.61264	7.4967	9.11404	8.24596	0.912731	0.200716	AT1G62040.2	AT1G62040	ATG8C	Ubiquitin-like superfamily protein	gaba receptor-associated	924	gi|508781458|gb|EOY28714.1|Ubiquitin-like superfamily protein isoform 1 [Theobroma cacao]	EOY28714	6.83e-48	96	167.162	89	86
Gorai.005G086100.5	6.96706	4.79645	3.87908	3.81684	3.64731	4.96566	4.04368	3.01522	2.9575	3.39233	0.734506	0.201383	AT1G29470.1	AT1G29470		S-adenosyl-L-methionine-dependent methyltransferases superfamily protein	atp binding	2696	gi|508724595|gb|EOY16492.1|S-adenosyl-L-methionine-dependent methyltransferases superfamily protein [Theobroma cacao]	EOY16492	0	88	943.725	606	535
Gorai.009G288400.1	5.01297	7.7228	11.6005	10.9194	26.5446	4.91661	8.10053	14.2711	20.4109	21.5693	5.39895	0.203392	AT1G22610.1	AT1G22610		C2 calcium/lipid-binding plant phosphoribosyltransferase family protein	c2 calcium lipid-binding plant phosphoribosyltransferase family protein	3345	gi|508725412|gb|EOY17309.1|C2 calcium/lipid-binding plant phosphoribosyltransferase family protein [Theobroma cacao]	EOY17309	0	85	1251.11	877	750
Gorai.013G168000.2	3.84425	3.72851	3.64834	3.96762	4.97649	4.74725	2.0974	2.33821	1.88488	2.30254	1.04829	0.210648	AT3G15360.1	AT3G15360	ATHM4,ATM4,TRX-M4	thioredoxin M-type 4	thioredoxin chloroplastic-like	1158	gi|508721041|gb|EOY12938.1|Thioredoxin M-type 4 [Theobroma cacao]	EOY12938	8.98e-86	86	269.626	180	155
Gorai.009G039500.1	41.3449	30.5394	28.9121	31.0959	28.1202	4.7124	17.7432	12.9723	14.1763	15.283	5.96729	0.212206	AT5G20900.1	AT5G20900	JAZ12,TIFY3B	jasmonate-zim-domain protein 12	jasmonate-zim-domain protein isoform 1	1255	gi|508782849|gb|EOY30105.1|Jasmonate-zim-domain protein 12, putative isoform 1 [Theobroma cacao] >gi|508782850|gb|EOY30106.1| Jasmonate-zim-domain protein 12, putative isoform 1 [Theobroma cacao]	EOY30105	4.43e-91	82	285.804	228	187
Gorai.008G227800.1	1.64821	2.95314	4.86576	3.7393	4.99691	4.71019	2.36492	2.96719	2.60894	2.33468	1.06087	0.212306	AT4G17980.1	AT4G17980	anac071,NAC071	NAC domain containing protein 71	nac domain ipr003441	2092	gi|508776788|gb|EOY24044.1|NAC domain protein, IPR003441 [Theobroma cacao]	EOY24044	0	87	567.385	338	297
Gorai.005G086100.1	7.42998	5.16468	4.02902	4.24431	3.86677	4.62026	4.45892	3.37149	3.14993	3.67768	0.836917	0.216438	AT1G29470.1	AT1G29470		S-adenosyl-L-methionine-dependent methyltransferases superfamily protein	atp binding	3159	gi|508724595|gb|EOY16492.1|S-adenosyl-L-methionine-dependent methyltransferases superfamily protein [Theobroma cacao]	EOY16492	0	85	1364.36	875	752
Gorai.001G076300.1	257.145	360.937	286.075	317.406	232.379	4.61385	137.046	173.92	112.134	131.59	50.3655	0.216739	AT3G08900.1	AT3G08900	RGP,RGP3	reversibly glycosylated polypeptide 3	alpha- -glucan-protein synthase	1527	gi|110559491|gb|ABG76000.1|GRP-like protein 2 [Gossypium hirsutum]	ABG76000	0	100	746.888	359	359
Gorai.009G179100.2	9.29361	10.4483	13.588	12.0591	8.21313	4.61122	10.756	12.9238	14.404	12.9872	1.78112	0.216863	AT1G62040.2	AT1G62040	ATG8C	Ubiquitin-like superfamily protein	ubiquitin-like superfamily protein isoform 1	915	gi|508781458|gb|EOY28714.1|Ubiquitin-like superfamily protein isoform 1 [Theobroma cacao]	EOY28714	7.66e-73	95	231.491	123	118
Gorai.006G068400.2	65.6822	122.731	212.375	169.913	114.828	4.60097	76.5641	242.171	204.71	231.096	24.9573	0.217345	AT2G33380.1	AT2G33380	CLO-3,RD20	Caleosin-related family protein	caleosin-related family	872	gi|508714268|gb|EOY06165.1|Caleosin-related family protein, putative [Theobroma cacao]	EOY06165	3.54e-79	80	246.514	170	137
Gorai.002G053800.1	4.87759	6.91524	7.50479	6.94783	4.93932	4.56172	2.1112	3.82031	4.07452	3.90504	1.08278	0.219215	AT1G78770.1	AT1G78770	APC6	anaphase promoting complex 6	anaphase-promoting complex subunit 6-like	1980	gi|508721434|gb|EOY13331.1|Anaphase promoting complex 6 isoform 1 [Theobroma cacao]	EOY13331	0	97	1060.06	544	530
Gorai.005G086100.4	7.19707	4.88146	3.88379	3.9994	3.82256	4.55055	4.40456	3.35885	3.04684	3.55328	0.840021	0.219754	AT1G29470.1	AT1G29470		S-adenosyl-L-methionine-dependent methyltransferases superfamily protein	atp binding	3132	gi|508724595|gb|EOY16492.1|S-adenosyl-L-methionine-dependent methyltransferases superfamily protein [Theobroma cacao]	EOY16492	0	86	1367.44	866	752
Gorai.008G013000.2	0.0457089	0.0233242	1.33116	0.122148	17.9072	4.42747	15.1125	10.9337	5.74305	8.41778	4.04457	0.225862	AT1G76490.1	AT1G76490	HMG1,HMGR1	hydroxy methylglutaryl CoA reductase 1	3-hydroxy-3-methylglutaryl-coenzyme a reductase 1 isoform 1	2080	gi|508707043|gb|EOX98939.1|3-hydroxy-3-methylglutaryl-coenzyme A reductase 1 isoform 1 [Theobroma cacao] >gi|508707044|gb|EOX98940.1| 3-hydroxy-3-methylglutaryl-coenzyme A reductase 1 isoform 1 [Theobroma cacao] >gi|508707045|gb|EOX98941.1| 3-hydroxy-3-methylglutaryl-coenzyme A reductase 1 isoform 1 [Theobroma cacao]	EOX98939	0	94	912.138	506	477
Gorai.004G099500.6	5.82102	6.7847	6.72903	7.34413	4.34691	4.42615	5.59246	6.31573	3.88536	5.34079	0.982097	0.22593	AT5G57410.2	AT5G57410		Afadin/alpha-actinin-binding protein	afadin- and alpha-actinin-binding	1619	gi|508784621|gb|EOY31877.1|Afadin- and alpha-actinin-binding protein isoform 1 [Theobroma cacao]	EOY31877	0	98	619.387	316	311
Gorai.004G099500.5	5.79382	6.88256	6.67581	7.1722	4.55937	4.3981	5.94514	6.37396	4.04527	5.43567	1.03667	0.227371	AT5G57410.1	AT5G57410		Afadin/alpha-actinin-binding protein	afadin- and alpha-actinin-binding	1645	gi|508784621|gb|EOY31877.1|Afadin- and alpha-actinin-binding protein isoform 1 [Theobroma cacao]	EOY31877	0	97	729.939	374	364
Gorai.004G099500.2	4.49696	5.53564	5.54541	5.99338	3.73863	4.36846	4.36902	5.34387	3.15346	4.17544	0.855823	0.228914	AT5G57410.1	AT5G57410		Afadin/alpha-actinin-binding protein	afadin- and alpha-actinin-binding	1842	gi|508784621|gb|EOY31877.1|Afadin- and alpha-actinin-binding protein isoform 1 [Theobroma cacao]	EOY31877	0	94	722.235	385	362
Gorai.005G086100.3	8.43197	5.73463	4.44708	4.6503	4.16035	4.33554	4.9414	3.58039	3.39017	4.04403	0.959593	0.230652	AT1G29470.1	AT1G29470		S-adenosyl-L-methionine-dependent methyltransferases superfamily protein	atp binding	3048	gi|508724595|gb|EOY16492.1|S-adenosyl-L-methionine-dependent methyltransferases superfamily protein [Theobroma cacao]	EOY16492	0	89	1382.85	838	752
Gorai.013G076100.1	14.2376	6.39508	3.42039	4.20103	10.2566	4.33116	9.8512	5.1373	4.21061	5.30442	2.3681	0.230885	AT1G68550.1	AT1G68550		Integrase-type DNA-binding superfamily protein	ethylene-responsive transcription factor erf118	1029	gi|508710176|gb|EOY02073.1|Integrase-type DNA-binding superfamily protein, putative isoform 1 [Theobroma cacao]	EOY02073	4.11e-121	82	364.385	342	283
Gorai.006G261100.1	1.96135	0.659779	1.01355	0.437463	3.02902	4.29832	5.77471	4.34089	3.09604	3.42709	0.704699	0.232649	AT3G16720.1	AT3G16720	ATL2,TL2	TOXICOS EN LEVADURA 2	toxicos en levadura	1441	gi|508714673|gb|EOY06570.1|Toxicos en levadura 2, putative [Theobroma cacao]	EOY06570	1.2e-115	81	353.984	304	249
Gorai.006G068400.1	91.7675	183.902	298.912	243.409	157.827	4.29151	113.862	390.348	298.012	345.059	36.7766	0.233018	AT2G33380.1	AT2G33380	CLO-3,RD20	Caleosin-related family protein	caleosin-related family	988	gi|508714268|gb|EOY06165.1|Caleosin-related family protein, putative [Theobroma cacao]	EOY06165	3.08e-106	82	326.25	219	180
Gorai.004G099500.1	4.81385	5.72891	5.56403	6.03525	3.79643	4.25583	4.4503	5.28801	3.4068	4.24021	0.892052	0.234972	AT5G57410.3	AT5G57410		Afadin/alpha-actinin-binding protein	afadin- and alpha-actinin-binding	1419	gi|508784621|gb|EOY31877.1|Afadin- and alpha-actinin-binding protein isoform 1 [Theobroma cacao]	EOY31877	0	94	721.465	385	362
Gorai.005G086100.2	9.92245	6.83651	5.35759	5.56506	4.99919	4.24307	5.69439	4.44759	4.01851	4.77231	1.1782	0.235678	AT1G29470.1	AT1G29470		S-adenosyl-L-methionine-dependent methyltransferases superfamily protein	atp binding	3068	gi|508724595|gb|EOY16492.1|S-adenosyl-L-methionine-dependent methyltransferases superfamily protein [Theobroma cacao]	EOY16492	0	89	1382.85	838	752
Gorai.007G002100.8	9.41854	13.4017	17.5946	14.7888	8.81503	4.22137	2.56964	2.97431	5.26076	4.34659	2.08819	0.23689	AT1G48420.1	AT1G48420	ACD1,ATACD1,D-CDES	D-cysteine desulfhydrase	d-cysteine desulfhydrase isoform 1	1413	gi|508774311|gb|EOY21567.1|D-cysteine desulfhydrase isoform 1 [Theobroma cacao]	EOY21567	0	96	649.047	352	340
Gorai.006G028600.1	24.8451	9.956	7.24773	8.09008	5.01039	4.22088	6.48129	0.929938	1.45399	2.445	1.18705	0.236917	AT1G70600.1	AT1G70600		Ribosomal protein L18e/L15 superfamily protein	60s ribosomal protein l27a-3-like	788	gi|508708725|gb|EOY00622.1|Ribosomal protein L18e/L15 superfamily protein [Theobroma cacao]	EOY00622	2.82e-89	99	272.322	138	137
Gorai.003G015300.4	10.775	18.1613	23.8505	22.1326	19.2437	4.20564	9.34002	11.2978	11.468	11.7187	4.57569	0.237776	AT4G36640.1	AT4G36640		Sec14p-like phosphatidylinositol transfer family protein	phosphatidylinositol transfer protein pdr17	1027	gi|508699210|gb|EOX91106.1|Sec14p-like phosphatidylinositol transfer family protein [Theobroma cacao]	EOX91106	4.25e-175	93	499.59	282	265
Gorai.004G255900.1	6.6786	4.97469	2.45625	4.69918	2.54005	4.14652	5.03377	3.21694	1.97194	3.19938	0.612573	0.241166	AT5G60570.1	AT5G60570		Galactose oxidase/kelch repeat superfamily protein	f-box family protein	1804	gi|508718302|gb|EOY10199.1|Galactose oxidase/kelch repeat superfamily protein [Theobroma cacao]	EOY10199	0	91	802.357	461	420
Gorai.009G283400.1	6.42928	4.40518	4.17292	4.88512	3.89903	4.097	3.43945	2.90895	2.27188	2.76383	0.951679	0.244081	AT1G21790.1	AT1G21790		TRAM, LAG1 and CLN8 (TLC) lipid-sensing domain containing protein	lag1 and cln8 lipid-sensing domain containing protein	1319	gi|508724404|gb|EOY16301.1|TRAM, LAG1 and CLN8 (TLC) lipid-sensing domain containing protein [Theobroma cacao]	EOY16301	5.89e-134	89	398.282	265	236
Gorai.005G110000.1	4.53953	4.66202	3.93433	4.85234	9.49572	4.06939	6.38958	6.98261	6.01323	7.43199	2.33345	0.245737	AT3G51030.1	AT3G51030	ATTRX H1,ATTRX1,TRX1	thioredoxin H-type 1	thioredoxin h-type	814	gi|508722982|gb|EOY14879.1|Thioredoxin H-type 1, H1,TRX1 [Theobroma cacao]	EOY14879	1.57e-51	83	175.252	111	93
Gorai.002G053800.2	3.75207	5.38384	5.69902	5.52446	4.14203	4.05053	1.87831	3.17196	3.42173	3.39698	1.02259	0.246881	AT1G78770.1	AT1G78770	APC6	anaphase promoting complex 6	anaphase-promoting complex subunit 6-like	1722	gi|508721436|gb|EOY13333.1|Anaphase promoting complex 6 isoform 3 [Theobroma cacao]	EOY13333	0	96	975.696	511	494
Gorai.004G099500.4	4.58917	5.50002	5.2985	5.95147	3.54176	4.04818	4.25402	4.98894	3.12441	4.21758	0.874903	0.247025	AT5G57410.1	AT5G57410		Afadin/alpha-actinin-binding protein	afadin- and alpha-actinin-binding	1678	gi|508784621|gb|EOY31877.1|Afadin- and alpha-actinin-binding protein isoform 1 [Theobroma cacao]	EOY31877	0	94	723.005	385	364
Gorai.006G179700.1	5.9461	4.02075	4.27859	4.41373	2.80765	3.97083	4.24841	2.25616	1.86423	2.2865	0.707068	0.251836	AT3G09230.1	AT3G09230	AtMYB1,MYB1	myb domain protein 1	r2r3-myb transcription	1774	gi|508715440|gb|EOY07337.1|R2r3-myb transcription factor, putative [Theobroma cacao]	EOY07337	0	84	634.795	406	344
Gorai.004G099500.3	5.58169	6.65857	6.88166	7.3348	4.402	3.94476	5.74857	6.33526	4.06057	5.47546	1.11591	0.253501	AT5G57410.1	AT5G57410		Afadin/alpha-actinin-binding protein	afadin- and alpha-actinin-binding	1809	gi|508784621|gb|EOY31877.1|Afadin- and alpha-actinin-binding protein isoform 1 [Theobroma cacao]	EOY31877	0	96	729.169	374	362
Gorai.003G158100.3	8.00229	7.12399	4.88557	6.16553	4.26748	3.90572	3.89123	3.37883	2.70615	4.69362	1.09262	0.256035	AT2G45960.2	AT2G45960	ATHH2,PIP1;2,PIP1B,TMP-A	plasma membrane intrinsic protein 1B	plasma membrane intrinsic protein isoform 1	1046	gi|89212808|gb|ABD63904.1|aquaporin 1 [Gossypium hirsutum]	ABD63904	5.86e-148	100	430.639	210	210
Gorai.011G182600.5	3.53494	5.33546	5.29899	5.69616	4.27564	3.83927	2.05151	3.94938	2.83036	3.19621	1.11366	0.260466	AT4G15545.1	AT4G15545			at4g15540 dl3810w	1425	gi|508714437|gb|EOY06334.1|PH-response transcription factor pacC/RIM101 isoform 1 [Theobroma cacao]	EOY06334	1.06e-164	91	479.559	327	298
Gorai.003G015300.5	9.29406	15.7707	20.1829	17.8277	16.0553	3.83043	7.85697	9.62872	10.0556	10.2058	4.19151	0.261067	AT4G36640.1	AT4G36640		Sec14p-like phosphatidylinositol transfer family protein	phosphatidylinositol transfer protein pdr17	1228	gi|508699210|gb|EOX91106.1|Sec14p-like phosphatidylinositol transfer family protein [Theobroma cacao]	EOX91106	6.63e-173	94	496.508	274	259
Gorai.003G015300.2	7.82779	13.545	16.9089	15.6647	13.7703	3.81566	7.08492	8.1076	8.44132	8.63311	3.6089	0.262078	AT4G36640.1	AT4G36640		Sec14p-like phosphatidylinositol transfer family protein	phosphatidylinositol transfer protein pdr17	1551	gi|508699210|gb|EOX91106.1|Sec14p-like phosphatidylinositol transfer family protein [Theobroma cacao]	EOX91106	3.31e-171	94	496.508	274	259
Gorai.012G042100.1	2.48572	2.4342	2.45258	2.42333	3.20374	3.79486	2.86515	2.524	1.89926	2.31913	0.844233	0.263515	AT3G58800.1	AT3G58800			secretion-regulating guanine nucleotide exchange factor	1481	gi|508701095|gb|EOX92991.1|Secretion-regulating guanine nucleotide exchange factor [Theobroma cacao]	EOX92991	0	89	551.977	348	312
Gorai.008G192300.3	3.69841	7.16912	10.8483	8.99409	4.84402	3.75298	4.50704	8.40674	6.79556	8.26594	1.29071	0.266455	AT1G74530.3	AT1G74530			Uncharacterized protein isoform 1	1641	gi|508774551|gb|EOY21807.1|Uncharacterized protein isoform 1 [Theobroma cacao]	EOY21807	7.31e-99	93	313.153	189	176
Gorai.008G158600.1	17.3263	16.8299	16.2477	16.8725	27.3543	3.73643	69.1818	75.5076	47.129	63.0776	7.32098	0.267635	AT1G70330.1	AT1G70330	ENT1,ENT1AT	equilibrative nucleotide transporter 1	equilibrative nucleoside transporter 4-like	1699	gi|508708479|gb|EOY00376.1|Nucleoside transporter, putative [Theobroma cacao]	EOY00376	0	92	661.759	423	393
Gorai.006G266500.1	5.64865	4.62469	3.70834	4.21546	2.13299	3.72872	4.86531	3.10784	2.02001	2.58082	0.572045	0.268189	AT5G18500.1	AT5G18500		Protein kinase superfamily protein	kinase superfamily protein	2239	gi|508715003|gb|EOY06900.1|Kinase superfamily protein [Theobroma cacao]	EOY06900	0	94	869.381	476	448
Gorai.003G015300.1	8.33389	13.411	17.8679	16.4888	14.7902	3.71209	7.37067	8.71866	9.72884	9.35068	3.98432	0.26939	AT4G36640.1	AT4G36640		Sec14p-like phosphatidylinositol transfer family protein	phosphatidylinositol transfer protein pdr17	1206	gi|508699210|gb|EOX91106.1|Sec14p-like phosphatidylinositol transfer family protein [Theobroma cacao]	EOX91106	1.36e-171	94	493.041	257	242
Gorai.003G015300.3	8.1541	14.3045	17.8049	16.359	14.3589	3.70966	7.4172	8.86782	9.2757	9.18666	3.87067	0.269566	AT4G36640.1	AT4G36640		Sec14p-like phosphatidylinositol transfer family protein	phosphatidylinositol transfer protein pdr17	1484	gi|508699210|gb|EOX91106.1|Sec14p-like phosphatidylinositol transfer family protein [Theobroma cacao]	EOX91106	7.69e-172	94	497.278	274	259
Gorai.012G053200.1	2.38532	3.87428	3.81448	4.83964	3.77807	3.70698	6.20813	3.70182	1.55017	3.31125	1.01918	0.269761	AT5G39670.1	AT5G39670		Calcium-binding EF-hand family protein	probable calcium-binding protein cml45-like	708	gi|508722360|gb|EOY14257.1|Calcium-binding EF-hand family protein, putative [Theobroma cacao]	EOY14257	2.58e-61	70	200.675	188	132
Gorai.004G266200.1	84.7719	82.0267	90.4591	82.7442	45.2703	3.64806	80.1822	66.2144	55.9669	62.6988	12.4094	0.274118	AT1G33470.2	AT1G33470		RNA-binding (RRM/RBD/RNP motifs) family protein	rna-binding region-containing	2202	gi|508725030|gb|EOY16927.1|RNA-binding family protein isoform 2, partial [Theobroma cacao]	EOY16927	4.1e-113	81	353.984	260	213
Gorai.005G071200.1	4.72812	4.6048	3.35956	4.81161	2.63445	3.62356	6.0001	6.26738	4.08388	5.88716	0.727034	0.275972	AT3G15580.1	AT3G15580	APG8H,ATG8I	Ubiquitin-like superfamily protein	hypothetical protein PRUPE_ppa013518mg	835	gi|462420429|gb|EMJ24692.1|hypothetical protein PRUPE_ppa013518mg [Prunus persica]	EMJ24692	8.14e-59	88	194.126	118	105
Gorai.001G238700.2	12.0438	11.6639	9.65738	11.3317	6.14621	3.6199	4.44799	3.94237	4.23691	4.61914	1.6979	0.276251	AT5G39850.1	AT5G39850		Ribosomal protein S4	40s ribosomal protein s9-2-like	2044	gi|508774540|gb|EOY21796.1|Ribosomal protein S4 [Theobroma cacao]	EOY21796	3.01e-118	99	363.229	179	178
Gorai.008G192300.2	3.31977	7.36778	10.4951	9.20443	5.39288	3.60889	3.74098	7.737	6.3934	7.74063	1.49433	0.277093	AT1G74530.3	AT1G74530			Uncharacterized protein isoform 1	1412	gi|508774551|gb|EOY21807.1|Uncharacterized protein isoform 1 [Theobroma cacao]	EOY21807	7.54e-158	89	461.455	314	280
Gorai.001G238700.1	15.0861	13.8626	12.8092	14.8807	7.59042	3.5675	5.05118	4.53056	4.77261	5.40202	2.12766	0.280309	AT5G39850.1	AT5G39850		Ribosomal protein S4	40s ribosomal protein s9-2-like	1136	gi|508774540|gb|EOY21796.1|Ribosomal protein S4 [Theobroma cacao]	EOY21796	2.29e-122	99	363.229	179	178
Gorai.011G182600.3	3.801	5.84804	5.96412	6.14876	4.60696	3.5617	2.32828	4.21716	3.0898	3.77873	1.29347	0.280764	AT4G15545.1	AT4G15545			at4g15540 dl3810w	1425	gi|508714437|gb|EOY06334.1|PH-response transcription factor pacC/RIM101 isoform 1 [Theobroma cacao]	EOY06334	9.09e-165	91	479.945	327	298
Gorai.006G068400.3	57.1097	107.778	183.572	151.248	92.7523	3.55915	71.3119	236.165	191.255	222.831	26.0602	0.280966	AT2G33380.1	AT2G33380	CLO-3,RD20	Caleosin-related family protein	caleosin b	968	gi|462424496|gb|EMJ28759.1|hypothetical protein PRUPE_ppa010705mg [Prunus persica]	EMJ28759	1.03e-71	73	174.481	139	102
Gorai.004G030600.1	4.16542	5.15408	3.41659	3.14606	5.10146	3.55629	6.45294	6.54359	4.8192	5.72513	1.43449	0.281192	AT4G25810.1	AT4G25810	XTH23,XTR6	xyloglucan endotransglycosylase 6	probable xyloglucan endotransglucosylase hydrolase protein 23-like	1221	gi|508784542|gb|EOY31798.1|Xyloglucan endotransglycosylase 6 isoform 1 [Theobroma cacao]	EOY31798	1.14e-165	91	478.019	281	258
Gorai.011G182600.2	3.27288	5.39707	5.6163	5.71683	4.11929	3.53714	2.05527	3.93888	2.78789	3.27945	1.16458	0.282714	AT4G15545.1	AT4G15545			at4g15540 dl3810w	1712	gi|508714437|gb|EOY06334.1|PH-response transcription factor pacC/RIM101 isoform 1 [Theobroma cacao]	EOY06334	7.27e-166	91	486.493	327	299
Gorai.001G162600.1	3.57942	2.8628	4.77727	4.57682	4.25226	3.51169	2.42413	0.921114	2.22959	2.69174	1.21089	0.284763					ribosomal protein s10	357	gi|357436273|ref|XP_003588412.1|Ribosomal protein S10 [Medicago truncatula] >gi|355477460|gb|AES58663.1| Ribosomal protein S10 [Medicago truncatula]	XP_003588412	1.28e-38	58	137.887	162	94
Gorai.011G182600.4	3.86454	5.54096	5.92086	5.89903	4.28065	3.48649	2.25477	3.97699	2.91403	3.46784	1.22778	0.286821	AT4G15545.1	AT4G15545			at4g15540 dl3810w	1425	gi|508714437|gb|EOY06334.1|PH-response transcription factor pacC/RIM101 isoform 1 [Theobroma cacao]	EOY06334	1.14e-165	91	482.256	327	299
UAcontig79089	41.2602	56.9336	71.3725	70.4832	36.0374	3.43722	15.3082	22.8576	19.2948	21.6384	10.4844	0.290933					NA	NA	NA	NA	NA	NA	NA	NA	NA
Gorai.011G182600.6	4.16084	7.06785	6.71694	6.77372	5.47375	3.43718	2.60889	5.0059	3.35392	4.27015	1.59251	0.290936	AT4G15545.1	AT4G15545			at4g15540 dl3810w	1422	gi|508714437|gb|EOY06334.1|PH-response transcription factor pacC/RIM101 isoform 1 [Theobroma cacao]	EOY06334	1.81e-169	92	491.886	325	299
Gorai.002G032000.6	2.16584	2.15228	2.2244	2.00194	3.1209	3.43305	2.88796	2.62145	2.73582	2.51927	0.909075	0.291286	AT3G17430.1	AT3G17430		Nucleotide-sugar transporter family protein	probable sugar phosphate phosphate translocator at3g17430-like	1619	gi|508715007|gb|EOY06904.1|Nucleotide-sugar transporter family protein isoform 3 [Theobroma cacao]	EOY06904	6.16e-142	94	422.165	263	248
Gorai.008G192300.4	2.10002	4.34971	6.39416	5.4182	3.38941	3.4106	2.21186	5.15701	4.01581	4.89563	0.993788	0.293204	AT1G74530.3	AT1G74530			Uncharacterized protein isoform 1	1284	gi|508774551|gb|EOY21807.1|Uncharacterized protein isoform 1 [Theobroma cacao]	EOY21807	6.32e-135	88	401.364	282	250
Gorai.011G182600.8	3.44921	5.03134	5.00251	5.31589	3.57841	3.4082	1.90514	3.52644	2.63594	3.13626	1.04994	0.29341	AT4G15545.1	AT4G15545			at4g15540 dl3810w	1364	gi|508714438|gb|EOY06335.1|PH-response transcription factor pacC/RIM101 isoform 2 [Theobroma cacao]	EOY06335	3.15e-117	80	355.14	267	215
Gorai.006G064200.1	8.24704	7.25125	6.05141	6.84888	5.86049	3.39501	7.80879	4.37095	3.57941	4.1869	1.72621	0.29455	AT5G12370.1	AT5G12370	SEC10	exocyst complex component sec10	exocyst complex component sec10 isoform 2	2811	gi|508778201|gb|EOY25457.1|Exocyst complex component sec10 isoform 2 [Theobroma cacao]	EOY25457	0	94	1461.43	811	764
Gorai.007G154500.2	32.6865	42.7934	57.3201	55.0376	28.3115	3.38604	34.2279	27.5851	27.53	30.143	8.36123	0.29533	AT2G32720.1	AT2G32720	ATCB5-B,B5 #4,CB5-B	cytochrome B5 isoform B	cytochrome b5 isoform	1198	gi|508702039|gb|EOX93935.1|Cytochrome B5, n4,ATCB5-B,CB5-B [Theobroma cacao]	EOX93935	5.45e-50	96	175.637	113	109
Gorai.006G179800.1	10.7436	3.8615	4.38743	3.42726	3.11561	3.37931	9.10273	3.99811	3.96218	3.75682	0.921965	0.295918	AT5G01090.1	AT5G01090		Concanavalin A-like lectin family protein	concanavalin a-like lectin family	1773	gi|508715429|gb|EOY07326.1|Concanavalin A-like lectin family protein, putative [Theobroma cacao]	EOY07326	4.48e-164	86	483.797	342	296
Gorai.011G182600.9	3.3364	5.31717	5.47219	5.38004	3.98109	3.36649	2.02712	3.81793	2.66166	3.31683	1.18256	0.297045	AT4G15545.1	AT4G15545			at4g15540 dl3810w	974	gi|508714437|gb|EOY06334.1|PH-response transcription factor pacC/RIM101 isoform 1 [Theobroma cacao]	EOY06334	9.56e-113	89	341.273	241	216
Gorai.009G012300.1	4.19084	4.09295	7.20316	5.29798	5.37147	3.34954	5.66976	4.70971	4.94361	5.02515	1.60364	0.298548	AT5G11060.1	AT5G11060	KNAT4	KNOTTED1-like homeobox gene 4	homeobox protein knotted-1-like 3	1481	gi|508784061|gb|EOY31317.1|Homeobox protein knotted-1-like 3 [Theobroma cacao]	EOY31317	5.21e-176	88	510.375	325	287
Gorai.013G182600.1	2.6929	2.19848	1.88318	2.08526	2.36443	3.30002	2.90181	3.16176	2.47297	3.29029	0.71649	0.303029	AT1G70330.1	AT1G70330	ENT1,ENT1AT	equilibrative nucleotide transporter 1	equilibrative nucleotide transporter 1-like	1061	gi|508708479|gb|EOY00376.1|Nucleoside transporter, putative [Theobroma cacao]	EOY00376	0	72	523.087	423	306
Gorai.006G064200.2	5.72751	4.82675	4.01736	4.30905	3.72348	3.28016	4.75894	2.876	2.43075	2.63802	1.13515	0.304863	AT5G12370.1	AT5G12370	SEC10	exocyst complex component sec10	exocyst complex component sec10 isoform 1	2175	gi|508778200|gb|EOY25456.1|Exocyst complex component sec10 isoform 1 [Theobroma cacao]	EOY25456	0	92	1196.8	692	640
Gorai.012G131400.1	8.23279	15.0766	11.5706	14.6252	11.0544	3.26607	11.4872	21.795	12.4735	16.7617	3.38462	0.306178	AT2G20810.1	AT2G20810	GAUT10,LGT4	galacturonosyltransferase 10	probable galacturonosyltransferase 10-like	2429	gi|508707429|gb|EOX99325.1|Galacturonosyltransferase 10 [Theobroma cacao]	EOX99325	0	97	1016.14	533	519
Gorai.003G015300.6	8.57284	14.2132	18.6857	16.9861	14.2673	3.26113	7.5491	8.87288	9.50142	9.6184	4.37496	0.306642	AT4G36640.1	AT4G36640		Sec14p-like phosphatidylinositol transfer family protein	phosphatidylinositol transfer protein pdr17	1343	gi|508699210|gb|EOX91106.1|Sec14p-like phosphatidylinositol transfer family protein [Theobroma cacao]	EOX91106	2.79e-172	94	496.508	274	259
Gorai.008G140200.1	2.131	1.70338	1.72621	1.48125	4.04455	3.25037	2.04383	0.556506	3.22944	5.15366	1.24433	0.307657	AT3G62550.1	AT3G62550		Adenine nucleotide alpha hydrolases-like superfamily protein	adenine nucleotide alpha hydrolases-like superfamily protein	930	gi|508703347|gb|EOX95243.1|Adenine nucleotide alpha hydrolases-like superfamily protein [Theobroma cacao]	EOX95243	1.14e-84	86	263.077	165	142
Gorai.002G032000.3	2.787	2.76873	2.87693	2.51128	3.38122	3.24607	3.5788	3.2569	3.54507	3.18812	1.04163	0.308065	AT3G17430.1	AT3G17430		Nucleotide-sugar transporter family protein	probable sugar phosphate phosphate translocator at3g17430-like	1732	gi|508715005|gb|EOY06902.1|Nucleotide-sugar transporter family protein isoform 1 [Theobroma cacao] >gi|508715006|gb|EOY06903.1| Nucleotide-sugar transporter family protein isoform 1 [Theobroma cacao]	EOY06902	0	95	594.734	375	357
Gorai.009G424400.1	15.5097	9.88131	8.562	8.67733	10.1481	3.23175	22.5726	9.44668	6.03946	6.99473	3.14014	0.30943	AT2G37470.1	AT2G37470		Histone superfamily protein	histone 2	1322	gi|224079417|ref|XP_002305858.1|histone 2 [Populus trichocarpa] >gi|224106525|ref|XP_002314196.1| histone 2 [Populus trichocarpa] >gi|222848822|gb|EEE86369.1| histone 2 [Populus trichocarpa] >gi|222850604|gb|EEE88151.1| histone 2 [Populus trichocarpa]	XP_002305858	7.08e-47	98	167.162	83	82
Gorai.006G149800.1	9.60146	16.2048	16.5714	16.5187	16.112	3.22012	9.9534	17.1051	14.2144	15.6176	5.00354	0.310547					Uncharacterized protein TCM_022923	2176	gi|508716565|gb|EOY08462.1|Uncharacterized protein TCM_022923 [Theobroma cacao]	EOY08462	3.94e-87	83	284.648	206	172
Gorai.009G012300.2	3.78391	3.75388	6.70915	4.77119	5.28411	3.20516	5.36741	4.26091	4.72146	4.52351	1.64863	0.311997	AT5G11060.1	AT5G11060	KNAT4	KNOTTED1-like homeobox gene 4	homeobox protein knotted-1-like 3	1670	gi|508784061|gb|EOY31317.1|Homeobox protein knotted-1-like 3 [Theobroma cacao]	EOY31317	4.32e-175	88	510.375	325	287
Gorai.013G030300.5	10.1768	4.81831	2.77108	3.8456	2.07176	3.19777	6.19466	2.90441	1.95943	2.66393	0.647877	0.312718	AT2G22250.2	AT2G22250	AAT,ATAAT,MEE17	aspartate aminotransferase	bifunctional aspartate aminotransferase and glutamate aspartate-prephenate aminotransferase-like	2084	gi|508700281|gb|EOX92177.1|Aspartate aminotransferase isoform 1 [Theobroma cacao] >gi|508700283|gb|EOX92179.1| Aspartate aminotransferase isoform 1 [Theobroma cacao]	EOX92177	0	96	805.053	436	420
Gorai.008G114900.1	22.3221	7.1935	2.77653	4.64497	3.66449	3.19162	9.18763	3.26531	4.05352	6.63123	1.14816	0.31332	AT2G45470.1	AT2G45470	AGP8,FLA8	FASCICLIN-like arabinogalactan protein 8	fasciclin-like arabinogalactan protein 12	1679	gi|157273658|gb|ABV27483.1|fasciclin-like arabinogalactan protein 12 [Gossypium hirsutum]	ABV27483	0	99	663.3	415	413
Gorai.007G375600.2	440.446	779.607	668.911	696.07	440.343	3.16614	318.34	494.308	305.802	342.512	139.079	0.315842	AT5G02500.1	AT5G02500	AT-HSC70-1,HSC70,HSC70-1,HSP70-1	heat shock cognate protein 70-1	heat shock	2428	gi|211906494|gb|ACJ11740.1|heat shock protein 70 [Gossypium hirsutum]	ACJ11740	0	99	1241.1	647	642
UAcontig1923	3.69025	3.49944	3.99354	4.65473	2.82627	3.15794	1.4449	2.09615	2.41009	2.70489	0.894971	0.316662					NA	NA	NA	NA	NA	NA	NA	NA	NA
Gorai.013G030300.3	11.0148	5.37045	2.93643	4.23265	2.31957	3.15754	6.99792	3.39679	2.16819	2.92358	0.734615	0.316702	AT2G22250.2	AT2G22250	AAT,ATAAT,MEE17	aspartate aminotransferase	bifunctional aspartate aminotransferase and glutamate aspartate-prephenate aminotransferase-like	1853	gi|508700281|gb|EOX92177.1|Aspartate aminotransferase isoform 1 [Theobroma cacao] >gi|508700283|gb|EOX92179.1| Aspartate aminotransferase isoform 1 [Theobroma cacao]	EOX92177	0	96	804.283	435	419
Gorai.009G012300.4	2.83221	2.74417	4.9786	3.68905	3.61669	3.12668	4.06978	3.22708	3.50247	3.53326	1.15672	0.319828	AT5G11060.1	AT5G11060	KNAT4	KNOTTED1-like homeobox gene 4	homeobox protein knotted-1-like 3	1619	gi|508784061|gb|EOY31317.1|Homeobox protein knotted-1-like 3 [Theobroma cacao]	EOY31317	1.8e-170	82	498.049	350	287
Gorai.001G059300.3	2.86388	4.50821	4.74105	4.34053	3.1197	3.11571	2.77505	6.09946	4.93349	5.585	1.00128	0.320954	AT3G48480.1	AT3G48480		Cysteine proteinases superfamily protein	sentrin sumo-specific	1094	gi|508775130|gb|EOY22386.1|Cysteine proteinases superfamily protein, putative isoform 4 [Theobroma cacao]	EOY22386	1.8e-64	73	193.356	157	116
Gorai.002G032000.2	1.84956	1.86008	1.98498	1.72026	2.65273	3.11499	2.55092	2.1597	2.53218	2.33363	0.851601	0.321029	AT3G17430.1	AT3G17430		Nucleotide-sugar transporter family protein	probable sugar phosphate phosphate translocator at3g17430-like	2687	gi|508715005|gb|EOY06902.1|Nucleotide-sugar transporter family protein isoform 1 [Theobroma cacao] >gi|508715006|gb|EOY06903.1| Nucleotide-sugar transporter family protein isoform 1 [Theobroma cacao]	EOY06902	0	95	594.734	375	357
Gorai.011G182600.1	3.035	4.91733	4.6494	4.75078	3.48844	3.09824	1.77498	3.46266	2.40715	3.03711	1.12594	0.322764	AT4G15545.1	AT4G15545			at4g15540 dl3810w	1516	gi|508714437|gb|EOY06334.1|PH-response transcription factor pacC/RIM101 isoform 1 [Theobroma cacao]	EOY06334	8.47e-142	90	422.55	297	270
Gorai.001G059300.4	3.35025	5.52249	5.82762	5.75837	4.34096	3.09463	3.64876	8.14225	6.24207	6.8683	1.40274	0.32314	AT3G48480.1	AT3G48480		Cysteine proteinases superfamily protein	sentrin sumo-specific	985	gi|508775129|gb|EOY22385.1|Cysteine proteinases superfamily protein, putative isoform 3 [Theobroma cacao]	EOY22385	1.4e-80	76	257.299	197	151
Gorai.009G012300.5	3.12108	3.07645	5.35588	3.77913	4.0967	3.06625	4.65161	3.46717	3.8677	3.72389	1.33606	0.326131	AT5G11060.1	AT5G11060	KNAT4	KNOTTED1-like homeobox gene 4	homeobox protein knotted-1-like 3	1786	gi|508784061|gb|EOY31317.1|Homeobox protein knotted-1-like 3 [Theobroma cacao]	EOY31317	1.17e-87	89	287.345	179	160
Gorai.007G154500.1	75.3513	113.128	133.686	127.477	68.7658	3.05487	83.3763	77.4814	68.0058	73.6761	22.5103	0.327347	AT2G32720.1	AT2G32720	ATCB5-B,B5 #4,CB5-B	cytochrome B5 isoform B	cytochrome - -b	1013	gi|508702039|gb|EOX93935.1|Cytochrome B5, n4,ATCB5-B,CB5-B [Theobroma cacao]	EOX93935	4.1e-73	97	233.417	135	131
Gorai.011G004900.1	6.31891	2.509	1.23107	1.59488	2.06509	3.05475	4.50758	1.57613	2.38975	2.77021	0.676027	0.32736	AT4G20940.1	AT4G20940		Leucine-rich receptor-like protein kinase family protein	protein binding	4191	gi|508778291|gb|EOY25547.1|Leucine-rich receptor-like protein kinase family protein [Theobroma cacao]	EOY25547	0	93	1628.22	1061	991
Gorai.011G182600.7	3.35959	5.22721	5.12305	5.60784	3.7435	3.05018	2.20295	3.6762	2.79271	3.38989	1.22731	0.327849	AT4G15545.1	AT4G15545			at4g15540 dl3810w	1429	gi|508714437|gb|EOY06334.1|PH-response transcription factor pacC/RIM101 isoform 1 [Theobroma cacao]	EOY06334	3.58e-129	91	331.643	237	216
Gorai.013G030300.1	11.42	5.30531	2.70191	4.17477	2.23781	3.04098	6.77047	3.29406	2.15555	2.98383	0.735885	0.328841	AT2G22250.2	AT2G22250	AAT,ATAAT,MEE17	aspartate aminotransferase	bifunctional aspartate aminotransferase and glutamate aspartate-prephenate aminotransferase-like	2021	gi|508700281|gb|EOX92177.1|Aspartate aminotransferase isoform 1 [Theobroma cacao] >gi|508700283|gb|EOX92179.1| Aspartate aminotransferase isoform 1 [Theobroma cacao]	EOX92177	0	84	796.964	531	451
Gorai.002G032000.1	1.85428	2.1365	2.11996	1.89686	2.83436	3.02967	2.55157	2.42893	2.71775	2.6365	0.935533	0.330069	AT3G17430.1	AT3G17430		Nucleotide-sugar transporter family protein	probable sugar phosphate phosphate translocator at3g17430-like	2007	gi|508715005|gb|EOY06902.1|Nucleotide-sugar transporter family protein isoform 1 [Theobroma cacao] >gi|508715006|gb|EOY06903.1| Nucleotide-sugar transporter family protein isoform 1 [Theobroma cacao]	EOY06902	0	95	594.734	375	357
Gorai.001G044800.1	3.36452	2.37018	2.95768	2.64987	2.87363	3.02579	3.25602	2.23859	2.48287	2.58775	0.949712	0.330492	AT4G30690.1	AT4G30690		Translation initiation factor 3 protein	translation initiation factor if-3	1415	gi|508784218|gb|EOY31474.1|Translation initiation factor 3 protein isoform 1 [Theobroma cacao]	EOY31474	1.39e-134	93	400.593	269	252
Gorai.006G166700.1	14.0287	14.15	12.3718	13.3802	12.4619	3.01423	13.6334	11.2399	7.29192	9.67071	4.13435	0.33176	AT5G60670.1	AT5G60670		Ribosomal protein L11 family protein	ribosomal protein l11 family protein	1723	gi|508715936|gb|EOY07833.1|Ribosomal protein L11 family protein [Theobroma cacao]	EOY07833	1.66e-101	99	315.464	162	161
Gorai.007G375600.1	454.74	807.557	684.555	706.916	451.774	3.00668	338.333	532.252	327.411	365.593	150.257	0.332593	AT5G02500.1	AT5G02500	AT-HSC70-1,HSC70,HSC70-1,HSP70-1	heat shock cognate protein 70-1	heat shock	2205	gi|211906494|gb|ACJ11740.1|heat shock protein 70 [Gossypium hirsutum]	ACJ11740	0	99	1241.87	647	642
Gorai.007G366900.1	16.7105	26.7312	23.2786	27.0625	14.866	3.00642	14.2137	30.6511	14.3667	21.0221	4.94474	0.332622	AT5G22250.1	AT5G22250		Polynucleotidyl transferase, ribonuclease H-like superfamily protein	polynucleotidyl transferase	1143	gi|508716522|gb|EOY08419.1|Polynucleotidyl transferase [Theobroma cacao]	EOY08419	4.73e-151	88	439.884	276	244
Gorai.002G032000.4	2.89935	3.04352	3.2018	2.70266	3.72959	2.9997	4.04002	3.57409	3.71263	3.53276	1.24332	0.333367	AT3G17430.1	AT3G17430		Nucleotide-sugar transporter family protein	probable sugar phosphate phosphate translocator at3g17430-like	1856	gi|508715005|gb|EOY06902.1|Nucleotide-sugar transporter family protein isoform 1 [Theobroma cacao] >gi|508715006|gb|EOY06903.1| Nucleotide-sugar transporter family protein isoform 1 [Theobroma cacao]	EOY06902	0	95	594.734	375	357
Gorai.001G059300.2	3.47234	5.41559	5.98986	5.81527	4.13227	2.99472	3.61056	7.91514	6.37847	6.59445	1.37985	0.333921	AT3G48480.1	AT3G48480		Cysteine proteinases superfamily protein	sentrin sumo-specific	1179	gi|508775129|gb|EOY22385.1|Cysteine proteinases superfamily protein, putative isoform 3 [Theobroma cacao]	EOY22385	4.52e-85	76	271.166	212	162
Gorai.013G094200.3	5.1129	3.72608	2.84147	3.35086	3.16891	2.98301	3.37483	2.17042	1.80805	2.19645	1.06232	0.335232	AT1G13750.1	AT1G13750		Purple acid phosphatases superfamily protein	probable inactive purple acid phosphatase 1-like	2184	gi|508709795|gb|EOY01692.1|Purple acid phosphatases superfamily protein isoform 2 [Theobroma cacao]	EOY01692	0	94	961.059	504	478
Gorai.006G091000.1	2.77145	3.12345	3.79721	3.84918	2.80458	2.97078	1.66086	1.72657	3.32289	3.30334	0.944055	0.336612					conserved hypothetical protein	648	gi|255577302|ref|XP_002529532.1|conserved hypothetical protein [Ricinus communis] >gi|223530980|gb|EEF32835.1| conserved hypothetical protein [Ricinus communis]	XP_002529532	4.67e-15	78	78.5666	61	48
Gorai.013G030300.6	10.4909	4.87516	2.85352	3.96363	2.05055	2.95946	5.89269	2.87031	1.88951	2.45693	0.692879	0.3379	AT2G22250.2	AT2G22250	AAT,ATAAT,MEE17	aspartate aminotransferase	bifunctional aspartate aminotransferase and glutamate aspartate-prephenate aminotransferase-like	1338	gi|508700284|gb|EOX92180.1|Aspartate aminotransferase isoform 4 [Theobroma cacao]	EOX92180	0	93	590.112	339	317
Gorai.008G192300.1	1.76793	3.62746	5.65779	4.71444	2.4785	2.94267	2.38533	4.71605	3.84756	5.08842	0.842263	0.339828	AT1G74530.3	AT1G74530			Uncharacterized protein isoform 1	1732	gi|508774551|gb|EOY21807.1|Uncharacterized protein isoform 1 [Theobroma cacao]	EOY21807	7.91e-134	85	404.06	304	259
Gorai.009G182800.2	85.4848	64.607	56.9228	61.2255	57.8742	2.91702	67.0736	61.8436	53.2646	58.6335	19.8402	0.342815	AT2G32300.1	AT2G32300	UCC1	uclacyanin 1	copper binding protein 1	1067	gi|319433437|gb|ADV57636.1|copper binding protein 1 [Gossypium hirsutum]	ADV57636	2.74e-66	94	218.009	114	108
Gorai.002G032000.5	2.59344	2.53045	2.59699	2.32794	3.03706	2.91338	3.25084	2.87383	3.26669	2.93411	1.04245	0.343244	AT3G17430.1	AT3G17430		Nucleotide-sugar transporter family protein	probable sugar phosphate phosphate translocator at3g17430-like	1951	gi|508715005|gb|EOY06902.1|Nucleotide-sugar transporter family protein isoform 1 [Theobroma cacao] >gi|508715006|gb|EOY06903.1| Nucleotide-sugar transporter family protein isoform 1 [Theobroma cacao]	EOY06902	3.62e-161	96	469.159	289	280
Gorai.007G375600.3	451.079	802.4	681.117	703.592	446.716	2.90647	343.576	543.662	335.959	378.86	153.697	0.34406	AT5G02500.1	AT5G02500	AT-HSC70-1,HSC70,HSC70-1,HSP70-1	heat shock cognate protein 70-1	heat shock	2200	gi|211906494|gb|ACJ11740.1|heat shock protein 70 [Gossypium hirsutum]	ACJ11740	0	99	1241.87	647	642
Gorai.010G036100.2	12.1804	6.13264	4.80109	4.88386	2.64378	2.88359	10.9221	3.4528	2.10771	2.14972	0.916834	0.346789	AT1G28390.1	AT1G28390		Protein kinase superfamily protein	serine threonine-protein kinase-like	1601	gi|508723495|gb|EOY15392.1|Serine/threonine-protein kinase-like protein, putative [Theobroma cacao]	EOY15392	0	85	571.237	360	309
Gorai.010G154300.1	30.6738	8.58526	3.09158	2.3031	7.41473	2.86719	9.68769	2.24376	2.40523	6.09551	2.58606	0.348773	AT1G28290.1	AT1G28290	AGP31	arabinogalactan protein 31	structural constituent of cell	1371	gi|110816007|gb|ABG91751.1|HyPRP1 [Gossypium hirsutum]	ABG91751	4e-83	100	270.396	129	129
Gorai.004G282100.1	18.8244	13.6889	17.55	13.9298	14.5206	2.86339	15.076	29.3556	27.488	32.7342	5.07113	0.349237					Uncharacterized protein TCM_037765	923	gi|508783368|gb|EOY30624.1|Uncharacterized protein TCM_037765 [Theobroma cacao]	EOY30624	7.86e-12	94	68.9366	35	33
Gorai.012G036700.1	8.0997	6.23719	5.30745	5.88982	4.03572	2.85905	5.44697	3.95356	3.15695	3.56802	1.41156	0.349766	AT5G64020.1	AT5G64020	TBL14	TRICHOME BIREFRINGENCE-LIKE 14	protein trichome birefringence-like 14	1965	gi|508700701|gb|EOX92597.1|Trichome birefringence-like 15 isoform 1 [Theobroma cacao]	EOX92597	0	86	759.985	463	402
Gorai.009G012300.6	2.09815	1.94818	3.25782	2.59772	2.38473	2.7849	2.8203	2.42575	2.57354	2.35083	0.856305	0.359079	AT5G11060.1	AT5G11060	KNAT4	KNOTTED1-like homeobox gene 4	homeobox protein knotted-1-like 3	1861	gi|508784061|gb|EOY31317.1|Homeobox protein knotted-1-like 3 [Theobroma cacao]	EOY31317	5.76e-83	78	275.789	204	160
Gorai.009G182800.1	181.743	143.414	121.329	132.243	122.543	2.77169	147.409	139.714	116.522	130.23	44.2123	0.36079	AT2G32300.1	AT2G32300	UCC1	uclacyanin 1	copper binding protein 1	1085	gi|319433437|gb|ADV57636.1|copper binding protein 1 [Gossypium hirsutum]	ADV57636	7.61e-75	100	240.35	114	114
Gorai.009G012300.3	2.21174	2.19392	3.71736	2.70703	2.85514	2.76995	2.90964	2.6439	2.83102	2.83898	1.03076	0.361018	AT5G11060.1	AT5G11060	KNAT4	KNOTTED1-like homeobox gene 4	homeobox protein knotted-1-like 3	1720	gi|508784061|gb|EOY31317.1|Homeobox protein knotted-1-like 3 [Theobroma cacao]	EOY31317	2e-135	83	409.838	281	235
Gorai.011G052900.1	3.01179	2.20327	2.23526	2.90118	2.16572	2.7565	2.19213	1.39767	2.29527	2.0159	0.785678	0.362779	AT1G79160.1	AT1G79160			Uncharacterized protein TCM_029293	1109	gi|508780192|gb|EOY27448.1|Uncharacterized protein TCM_029293 [Theobroma cacao]	EOY27448	6.01e-69	72	226.868	232	168
Gorai.007G085700.2	12.2801	12.4	12.1626	12.0203	9.73058	2.75414	9.61111	9.25054	7.10102	8.08432	3.53307	0.36309	AT3G60320.1	AT3G60320		Protein of unknown function (DUF630 and DUF632)	bzip domain class transcription factor	3126	gi|508704574|gb|EOX96470.1|BZIP domain class transcription factor [Theobroma cacao]	EOX96470	0	89	1152.5	828	742
Gorai.005G041500.2	5.30487	5.2866	3.67069	4.62547	2.35314	2.74332	5.95158	6.35837	4.4808	5.49344	0.857773	0.364522	AT5G19330.1	AT5G19330	ARIA	ARM repeat protein interacting with ABF2	arm repeat protein interacting with abf2 isoform 1	2803	gi|508713715|gb|EOY05612.1|ARM repeat protein interacting with ABF2 isoform 1 [Theobroma cacao]	EOY05612	0	96	1302.35	704	679
Gorai.004G056900.1	11.2876	17.4651	14.1081	15.0376	7.69418	2.73954	8.44003	11.2276	7.29281	9.17371	2.80857	0.365025	AT1G08800.1	AT1G08800		Protein of unknown function, DUF593	protein	3789	gi|508702643|gb|EOX94539.1|Uncharacterized protein TCM_004165 [Theobroma cacao]	EOX94539	0	69	969.918	948	657
Gorai.006G195400.1	89.4427	97.0925	90.1021	93.9018	139.635	2.72419	147.582	143.027	85.9647	118.447	51.2574	0.367082	AT3G18490.1	AT3G18490		Eukaryotic aspartyl protease family protein	eukaryotic aspartyl protease family protein	1639	gi|508773710|gb|EOY20966.1|Eukaryotic aspartyl protease family protein [Theobroma cacao]	EOY20966	0	90	677.167	450	409
Gorai.013G030300.4	12.3667	5.8032	3.26981	4.75999	2.76717	2.68866	7.4029	3.70813	2.44397	3.33397	1.0292	0.371932	AT2G22250.2	AT2G22250	AAT,ATAAT,MEE17	aspartate aminotransferase	bifunctional aspartate aminotransferase and glutamate aspartate-prephenate aminotransferase-like	2036	gi|508700281|gb|EOX92177.1|Aspartate aminotransferase isoform 1 [Theobroma cacao] >gi|508700283|gb|EOX92179.1| Aspartate aminotransferase isoform 1 [Theobroma cacao]	EOX92177	0	94	827.009	480	453
Gorai.008G191500.1	12.7975	11.3466	10.4165	11.6413	9.47458	2.67762	7.87542	7.25175	7.86533	7.49377	3.53844	0.373467	AT5G56520.1	AT5G56520			predicted protein	701	gi|224125862|ref|XP_002319693.1|predicted protein [Populus trichocarpa] >gi|222858069|gb|EEE95616.1| predicted protein [Populus trichocarpa]	XP_002319693	1.09e-25	91	105.916	59	54
UAcontig44285	3.16759	3.84389	3.64256	4.26654	2.56937	2.67231	2.55403	3.13962	2.23179	3.11393	0.961477	0.374208	AT5G56780.1	AT5G56780	EFFECTOR OF TRANSCRIPTION2 (ET2)	effector of transcription2 (ET2); BEST Arabidopsis thaliana protein match is: unknown protein (TAIR:AT4G26170.1); Has 86 Blast hits to 52 proteins in 16 species: Archae - 0; Bacteria - 0; Metazoa - 0; Fungi - 0; Plants - 86; Viruses - 0; Other Eukaryotes - 0 (source: NCBI BLink).	Effector of transcription2, putative [Theobroma cacao]	599	gi|508783249|gb|EOY30505.1|Effector of transcription2, putative [Theobroma cacao]	EOY30505	3.16e-20	78	97.4413	79	62
Gorai.010G221800.1	3.43384	4.14131	5.58587	4.48553	3.66031	2.66905	6.25802	5.28323	3.96249	4.73536	1.37139	0.374665	AT1G51660.1	AT1G51660	ATMEK4,ATMKK4,MKK4	mitogen-activated protein kinase kinase 4	mitogen-activated protein kinase kinase	1050	gi|315661108|gb|ADU54563.1|mitogen-activated protein kinase kinase [Gossypium hirsutum]	ADU54563	7.56e-175	90	501.516	341	309
UAcontig74744	29.3701	30.3745	31.4272	33.5102	17.0702	2.66573	11.0357	11.0881	11.346	12.9871	6.40357	0.375132					NA	NA	NA	NA	NA	NA	NA	NA	NA
Gorai.012G035500.1	8.33755	9.24554	10.5141	9.85448	5.24433	2.66207	3.71677	5.06703	3.97758	4.39682	1.97002	0.375648	AT1G43890.1	AT1G43890	ATRAB-C1,ATRAB18,ATRABC1,RAB18,RAB18-1,RABC1	RAB GTPASE HOMOLOG B18	ras-related protein rabc1-like	1103	gi|508700669|gb|EOX92565.1|Ras-related protein Rab-18 [Theobroma cacao]	EOX92565	5.16e-122	93	362.459	203	189
Gorai.001G059300.5	2.5455	3.63652	3.98135	4.11554	2.7549	2.6431	2.52634	5.71498	4.33329	5.03886	1.0423	0.378343	AT3G48480.1	AT3G48480		Cysteine proteinases superfamily protein	sentrin sumo-specific	960	gi|508775130|gb|EOY22386.1|Cysteine proteinases superfamily protein, putative isoform 4 [Theobroma cacao]	EOY22386	1.61e-56	61	194.897	208	128
Gorai.007G085700.1	13.1424	13.6612	12.7842	13.0282	10.4186	2.63729	10.302	9.98384	7.73854	8.61865	3.95048	0.379178	AT3G60320.1	AT3G60320		Protein of unknown function (DUF630 and DUF632)	bzip domain class transcription factor	2899	gi|508704574|gb|EOX96470.1|BZIP domain class transcription factor [Theobroma cacao]	EOX96470	0	89	1151.73	828	742
Gorai.004G068100.2	23.1017	23.2368	18.8171	23.1285	11.7044	2.61708	15.4183	12.8563	9.8026	11.3485	4.47231	0.382105	AT5G47030.1	AT5G47030		ATPase, F1 complex, delta/epsilon subunit	atp synthase subunit delta mitochondrial-like	1301	gi|242129044|gb|ACS83601.1|ATP synthase delta subunit 1 [Gossypium hirsutum]	ACS83601	3.64e-111	99	337.035	181	180
Gorai.008G215600.1	2.0976	1.54173	2.34348	1.73367	2.33345	2.61357	3.21811	2.10429	1.90253	2.39801	0.892818	0.382618	AT5G07670.1	AT5G07670		RNI-like superfamily protein	f-box family protein isoform 1	2033	gi|508775602|gb|EOY22858.1|F-box family protein isoform 1 [Theobroma cacao]	EOY22858	0	91	788.875	462	425
Gorai.010G112900.2	2.15419	3.09197	1.92433	2.58351	2.05932	2.61212	2.33438	2.22595	1.88643	2.04109	0.788373	0.382831	AT2G24220.1	AT2G24220	ATPUP5,PUP5	purine permease 5	purine permease 5 isoform 1	1448	gi|508782304|gb|EOY29560.1|Purine permease 5 isoform 1 [Theobroma cacao]	EOY29560	5.47e-151	90	446.817	336	305
Gorai.011G238000.1	4.35696	3.08627	2.93743	2.66497	2.47099	2.59881	4.0924	3.53039	2.93742	3.40784	0.950816	0.384791	AT2G39130.1	AT2G39130		Transmembrane amino acid transporter family protein	vacuolar amino acid transporter 1-like	2963	gi|508726833|gb|EOY18730.1|Transmembrane amino acid transporter family protein isoform 3 [Theobroma cacao] >gi|508726835|gb|EOY18732.1| Transmembrane amino acid transporter family protein isoform 3 [Theobroma cacao]	EOY18730	0	89	784.637	555	499
Gorai.006G003000.1	7.66288	9.04916	5.83215	7.40961	3.9784	2.59664	6.19106	6.67901	4.4933	5.03128	1.53214	0.385113	AT1G79090.1	AT1G79090			topoisomerase ii-associated protein	643	gi|508721897|gb|EOY13794.1|Topoisomerase II-associated protein PAT1, putative [Theobroma cacao]	EOY13794	1.63e-27	73	119.783	100	73
Gorai.005G041500.3	4.43908	4.41781	2.93213	3.92255	2.01626	2.59652	4.88236	5.43833	3.77379	4.52875	0.776524	0.385131	AT5G19330.1	AT5G19330	ARIA	ARM repeat protein interacting with ABF2	arm repeat protein interacting with abf2 isoform 1	2724	gi|508713715|gb|EOY05612.1|ARM repeat protein interacting with ABF2 isoform 1 [Theobroma cacao]	EOY05612	0	94	1176.39	655	620
Gorai.012G100500.1	4.24877	4.91254	4.94592	5.0532	2.93635	2.59239	3.02265	2.9593	2.87123	2.62444	1.13268	0.385745	AT5G46740.1	AT5G46740	UBP21	ubiquitin-specific protease 21	ubiquitin-specific protease	700	gi|508776734|gb|EOY23990.1|Ubiquitin-specific protease 20, putative [Theobroma cacao]	EOY23990	4.26e-15	80	83.5741	50	40
Gorai.011G238000.4	4.25529	3.41521	3.05792	2.82496	2.76257	2.58655	4.36554	3.66924	3.18956	3.7136	1.06806	0.386616	AT2G39130.1	AT2G39130		Transmembrane amino acid transporter family protein	vacuolar amino acid transporter 1-like	2831	gi|508726833|gb|EOY18730.1|Transmembrane amino acid transporter family protein isoform 3 [Theobroma cacao] >gi|508726835|gb|EOY18732.1| Transmembrane amino acid transporter family protein isoform 3 [Theobroma cacao]	EOY18730	0	89	784.637	555	499
Gorai.001G068900.3	11.004	9.63505	7.77765	8.89566	5.54091	2.57176	5.64677	5.2009	4.19851	4.79417	2.15452	0.388839	AT1G68090.1	AT1G68090	ANN5,ANNAT5	annexin 5	annexin d5-like	1397	gi|508774247|gb|EOY21503.1|Annexin 5 isoform 1 [Theobroma cacao]	EOY21503	9.87e-145	89	380.178	219	196
Gorai.008G165400.1	2.60412	2.44484	4.93687	4.64643	5.2511	2.56598	2.11351	5.50644	8.21815	9.358	2.04643	0.389715	AT1G67330.1	AT1G67330		Protein of unknown function (DUF579)	cell wall integrity and stress response component 1	1381	gi|508707942|gb|EOX99838.1|Cell wall integrity and stress response component 1 [Theobroma cacao]	EOX99838	2.15e-170	90	492.271	290	263
Gorai.006G202900.4	9.40086	6.24333	4.16786	4.83956	2.78549	2.56388	13.4132	4.16127	3.34663	3.45177	1.08644	0.390034	AT4G27720.1	AT4G27720		Major facilitator superfamily protein	major facilitator superfamily protein	1518	gi|508776392|gb|EOY23648.1|Major facilitator superfamily protein [Theobroma cacao]	EOY23648	0	98	559.296	296	292
Gorai.004G131400.1	28.45	22.4224	12.8362	17.796	9.59981	2.55832	28.0103	11.9702	8.2817	10.0176	3.75239	0.390881	AT5G42020.1	AT5G42020	BIP,BIP2	Heat shock protein 70 (Hsp 70) family protein	luminal-binding protein 5-like	2531	gi|508777841|gb|EOY25097.1|Heat shock protein 70 (Hsp 70) family protein [Theobroma cacao]	EOY25097	0	98	1230.7	666	656
Gorai.008G294200.3	4.40572	6.49429	6.14481	6.87864	4.59536	2.54357	2.25193	4.35617	3.56167	4.12381	1.80666	0.393148	AT1G17720.2	AT1G17720	ATB BETA	Protein phosphatase 2A, regulatory subunit PR55	protein phosphatase pp2a regulatory subunit	1444	gi|508773513|gb|EOY20769.1|Serine/threonine protein phosphatase 2A 55 kDa regulatory subunit B beta isoform 2 [Theobroma cacao]	EOY20769	0	89	572.778	366	328
Gorai.007G041900.1	60.2557	109.083	178.832	162.39	87.3094	2.53085	13.7902	50.2242	77.8797	82.9711	34.4981	0.395125	AT1G13440.1	AT1G13440	GAPC-2,GAPC2	glyceraldehyde-3-phosphate dehydrogenase C2	glyceraldehyde-3-phosphate dehydrogenase	1575	gi|211906470|gb|ACJ11728.1|glyceraldehyde-3-phosphate dehydrogenase [Gossypium hirsutum]	ACJ11728	0	99	649.047	340	337
Gorai.008G294200.2	5.42965	8.07636	7.56558	8.99817	5.33358	2.52027	2.9724	5.47664	4.73006	5.11648	2.11627	0.396783	AT1G17720.1	AT1G17720	ATB BETA	Protein phosphatase 2A, regulatory subunit PR55	serine threonine protein phosphatase 2a 55 kda regulatory subunit b beta isoform 1	2011	gi|508773512|gb|EOY20768.1|Serine/threonine protein phosphatase 2A 55 kDa regulatory subunit B beta isoform 1 [Theobroma cacao]	EOY20768	0	90	831.632	510	462
Gorai.012G110700.1	4.39653	3.79305	3.34129	3.88854	2.84772	2.51794	3.01497	2.47109	1.83484	2.26689	1.13097	0.39715	AT2G37975.1	AT2G37975		Yos1-like protein	yos1-like protein	545	gi|508715427|gb|EOY07324.1|Yos1-like protein [Theobroma cacao]	EOY07324	4.35e-28	92	110.538	77	71
Gorai.009G067000.1	2.90415	3.18395	1.86231	3.21897	2.61917	2.51309	5.48869	3.57618	2.27194	3.11887	1.04221	0.397916	AT5G24890.1	AT5G24890			Uncharacterized protein TCM_036829	1288	gi|508781975|gb|EOY29231.1|Uncharacterized protein TCM_036829 [Theobroma cacao]	EOY29231	4.28e-44	84	164.081	132	112
Gorai.003G040800.1	5.5909	9.6968	8.79171	8.40335	4.42701	2.51072	4.93815	8.03309	7.12304	7.30367	1.76325	0.398292	AT5G10350.1	AT5G10350		RNA-binding (RRM/RBD/RNP motifs) family protein	polyadenylate-binding protein 2-like	1120	gi|508700149|gb|EOX92045.1|RNA-binding (RRM/RBD/RNP motifs) family protein isoform 1 [Theobroma cacao]	EOX92045	1.24e-139	98	407.912	208	204
Gorai.008G294200.1	4.93921	7.30286	7.1971	8.17229	4.88312	2.50074	2.51115	4.66662	4.33079	4.85115	1.95267	0.399881	AT1G17720.1	AT1G17720	ATB BETA	Protein phosphatase 2A, regulatory subunit PR55	serine threonine protein phosphatase 2a 55 kda regulatory subunit b beta isoform 1	1941	gi|508773512|gb|EOY20768.1|Serine/threonine protein phosphatase 2A 55 kDa regulatory subunit B beta isoform 1 [Theobroma cacao]	EOY20768	0	90	826.239	512	462
Gorai.003G040800.2	4.86192	7.70541	7.11767	6.90014	3.73181	2.47771	4.17653	6.47873	6.31244	6.41134	1.50615	0.403598	AT5G10350.2	AT5G10350		RNA-binding (RRM/RBD/RNP motifs) family protein	polyadenylate-binding protein 2-like	1082	gi|508700149|gb|EOX92045.1|RNA-binding (RRM/RBD/RNP motifs) family protein isoform 1 [Theobroma cacao]	EOX92045	1.98e-138	98	404.445	206	202
Gorai.001G240000.1	9.27668	6.72552	5.92771	5.72373	3.78929	2.46658	7.93874	4.76355	4.43691	5.01033	1.53625	0.405419	AT3G01120.1	AT3G01120	ATCYS1,CGS,CGS1,MTO1	Pyridoxal phosphate (PLP)-dependent transferases superfamily protein	cystathionine gamma-synthase	2132	gi|508711632|gb|EOY03529.1|Pyridoxal phosphate-dependent transferases superfamily protein isoform 2 [Theobroma cacao]	EOY03529	0	92	922.924	544	503
Gorai.006G196200.5	3.22741	3.4593	3.51399	3.62416	2.49382	2.46192	2.49909	2.70872	2.17284	2.24884	1.01296	0.406188	AT5G51700.1	AT5G51700	ATRAR1,PBS2,RAR1,RPR2	protein binding;zinc ion binding	ion binding isoform 1	1144	gi|508775735|gb|EOY22991.1|Binding,zinc ion binding isoform 1 [Theobroma cacao]	EOY22991	1.15e-115	84	347.051	219	184
UAcontig12145	19.9007	25.3053	26.1855	27.6481	16.5815	2.4454	14.056	15.5493	16.8738	16.8334	6.78067	0.408931					NA	NA	NA	NA	NA	NA	NA	NA	NA
Gorai.003G132100.1	17.6454	19.1261	6.02583	12.0181	10.0185	2.43554	22.9473	16.6764	5.80617	10.1224	4.11345	0.410587	AT3G46550.1	AT3G46550	SOS5	Fasciclin-like arabinogalactan family protein	fasciclin-like arabinogalactan protein 4-like	1606	gi|157273650|gb|ABV27479.1|fasciclin-like arabinogalactan protein 8 [Gossypium hirsutum]	ABV27479	0	99	743.806	424	422
Gorai.012G175800.1	10.8187	24.5819	31.1222	30.681	26.0573	2.4297	12.4466	36.3377	33.2358	36.7373	10.7245	0.411573	AT5G43260.1	AT5G43260		chaperone protein dnaJ-related	protein	813	gi|35187445|gb|AAQ84314.1|fiber protein Fb25 [Gossypium barbadense]	AAQ84314	7.07e-60	100	196.052	98	98
Gorai.006G037600.1	2.00822	3.07121	4.81689	4.32798	2.20222	2.41358	0.716557	0.911794	2.50459	2.94233	0.912429	0.414322	AT5G40720.1	AT5G40720		Domain of unknown function (DUF23)	upf0392 protein rcom_0530710 isoform 2	2259	gi|508710731|gb|EOY02628.1|UPF0392 protein RCOM_0530710 isoform 2 [Theobroma cacao]	EOY02628	0	82	799.275	567	469
Gorai.011G238000.2	4.28331	3.22081	3.07927	2.8204	2.80245	2.39239	4.40324	3.77222	3.06453	3.58666	1.1714	0.417992	AT2G39130.1	AT2G39130		Transmembrane amino acid transporter family protein	vacuolar amino acid transporter 1-like	2861	gi|508726833|gb|EOY18730.1|Transmembrane amino acid transporter family protein isoform 3 [Theobroma cacao] >gi|508726835|gb|EOY18732.1| Transmembrane amino acid transporter family protein isoform 3 [Theobroma cacao]	EOY18730	0	89	784.637	555	499
Gorai.001G069800.1	211.576	234.301	172.515	201.605	107.25	2.37916	143.648	114.217	80.4434	92.3479	45.079	0.420316	AT1G48630.1	AT1G48630	RACK1B_AT	receptor for activated C kinase 1B	guanine nucleotide-binding protein subunit beta-like protein	1364	gi|508773941|gb|EOY21197.1|Transducin/WD40 repeat-like superfamily protein [Theobroma cacao]	EOY21197	0	97	642.884	327	320
Gorai.011G238000.3	4.26356	3.24428	2.95861	2.76042	2.53772	2.36571	4.30357	3.67289	3.09078	3.73166	1.07271	0.422706	AT2G39130.1	AT2G39130		Transmembrane amino acid transporter family protein	vacuolar amino acid transporter 1-like	2928	gi|508726833|gb|EOY18730.1|Transmembrane amino acid transporter family protein isoform 3 [Theobroma cacao] >gi|508726835|gb|EOY18732.1| Transmembrane amino acid transporter family protein isoform 3 [Theobroma cacao]	EOY18730	0	89	784.637	555	499
Gorai.004G276000.1	68.7092	59.5932	58.6811	60.1355	33.9867	2.3635	42.6321	33.0179	32.6935	33.9528	14.3798	0.423101	AT1G27400.1	AT1G27400		Ribosomal protein L22p/L17e family protein	60s ribosomal protein l17-2-like	907	gi|508775205|gb|EOY22461.1|Ribosomal protein L22p/L17e family protein [Theobroma cacao]	EOY22461	6.09e-121	98	355.91	175	172
UAcontig4889	4.6525	2.60426	4.00382	3.81013	2.09953	2.35476	5.39928	2.42542	2.99574	3.70135	0.891611	0.424671					NA	NA	NA	NA	NA	NA	NA	NA	NA
Gorai.010G015600.6	5.23384	4.78926	4.38281	4.57418	3.0368	2.35409	4.57902	3.3488	3.3577	3.19036	1.29001	0.424792	AT1G47640.1	AT1G47640			predicted protein	953	gi|224136646|ref|XP_002326911.1|predicted protein [Populus trichocarpa] >gi|222835226|gb|EEE73661.1| predicted protein [Populus trichocarpa]	XP_002326911	7.18e-140	90	406.371	228	207
Gorai.010G112900.1	2.36423	3.45404	2.11282	2.65118	2.16906	2.34992	2.58633	2.56667	2.10525	2.1195	0.923035	0.425546	AT2G24220.1	AT2G24220	ATPUP5,PUP5	purine permease 5	purine permease 5 isoform 1	1451	gi|508782304|gb|EOY29560.1|Purine permease 5 isoform 1 [Theobroma cacao]	EOY29560	5.7e-151	90	446.817	336	305
Gorai.001G188200.1	3.30669	10.6003	67.0121	16.9664	9.84107	2.3492	1.56614	15.0045	56.2311	46.248	4.18912	0.425677					NA	NA	NA	NA	NA	NA	NA	NA	NA
Gorai.009G212300.1	4.26428	7.04409	8.039	7.70154	6.29008	2.3423	5.64961	9.39975	9.32257	10.1495	2.68544	0.426932	AT2G26570.1	AT2G26570		Plant protein of unknown function (DUF827)	golgin subfamily a member 3 isoform 2	3303	gi|508722576|gb|EOY14473.1|Golgin subfamily A member 3 isoform 2 [Theobroma cacao] >gi|508722577|gb|EOY14474.1| Golgin subfamily A member 3 isoform 2 [Theobroma cacao]	EOY14473	0	83	1141.33	942	789
Gorai.004G176600.4	2.14151	2.52151	2.75784	2.72376	2.47294	2.34119	3.00752	4.08361	3.05874	4.10263	1.05627	0.427133	AT5G45310.1	AT5G45310			af375430_1 at5g45310 k9e15_9	1465	gi|508778133|gb|EOY25389.1|Uncharacterized protein isoform 1 [Theobroma cacao] >gi|508778134|gb|EOY25390.1| Uncharacterized protein isoform 1 [Theobroma cacao]	EOY25389	0	89	528.865	325	292
Gorai.006G109800.2	11.5169	6.21533	1.83202	4.02961	2.68151	2.33504	8.45649	2.89127	1.81514	2.41207	1.14838	0.428257	AT1G08250.1	AT1G08250	ADT6	arogenate dehydratase 6	arogenate prephenate dehydratase	1774	gi|508786304|gb|EOY33560.1|Arogenate dehydratase 6 [Theobroma cacao]	EOY33560	0	95	773.081	428	407
Gorai.011G023500.1	3.39218	1.60785	1.71423	1.60705	2.57836	2.33333	3.41814	2.9248	3.72948	4.38242	1.10501	0.428571	AT4G21450.1	AT4G21450		PapD-like superfamily protein	-like superfamily protein isoform 1	1593	gi|508781182|gb|EOY28438.1|PapD-like superfamily protein isoform 1 [Theobroma cacao]	EOY28438	1.82e-131	90	394.815	262	238
Gorai.006G202900.1	12.8824	7.88949	5.23348	6.57602	3.70415	2.32887	18.5658	5.4444	4.27105	4.66877	1.59053	0.429392	AT4G27720.1	AT4G27720		Major facilitator superfamily protein	major facilitator superfamily protein	1855	gi|508776392|gb|EOY23648.1|Major facilitator superfamily protein [Theobroma cacao]	EOY23648	0	97	825.469	461	450
Gorai.001G240300.1	6.89483	4.65965	4.38078	4.33769	2.69701	2.32208	5.51707	3.24844	3.17116	3.80862	1.16146	0.430648	AT3G01120.1	AT3G01120	ATCYS1,CGS,CGS1,MTO1	Pyridoxal phosphate (PLP)-dependent transferases superfamily protein	cystathionine gamma-synthase	1641	gi|508711632|gb|EOY03529.1|Pyridoxal phosphate-dependent transferases superfamily protein isoform 2 [Theobroma cacao]	EOY03529	0	89	879.011	546	488
Gorai.008G297500.7	9.59679	17.517	24.643	19.949	16.1554	2.31819	9.48739	13.9895	15.7704	14.4251	6.969	0.431372	AT5G62890.1	AT5G62890		Xanthine/uracil permease family protein	xanthine uracil permease family protein isoform 1	1822	gi|508773372|gb|EOY20628.1|Xanthine/uracil permease family protein isoform 1 [Theobroma cacao] >gi|508773373|gb|EOY20629.1| Xanthine/uracil permease family protein isoform 1 [Theobroma cacao] >gi|508773374|gb|EOY20630.1| Xanthine/uracil permease family protein isoform 1 [Theobroma cacao]	EOY20628	0	98	849.736	452	446
Gorai.004G131400.2	24.1827	18.6454	10.8677	14.7352	7.87042	2.31539	23.5352	9.80039	7.18127	8.32842	3.39918	0.431892	AT5G28540.1	AT5G28540	BIP1	heat shock protein 70 (Hsp 70) family protein	luminal binding protein	2489	gi|508777841|gb|EOY25097.1|Heat shock protein 70 (Hsp 70) family protein [Theobroma cacao]	EOY25097	0	98	956.436	501	495
Gorai.006G017300.1	20.0333	14.5049	11.2507	13.1575	16.8393	2.30454	38.3439	30.167	19.0527	28.5899	7.30701	0.433927	AT3G28917.1	AT3G28917	MIF2	mini zinc finger 2	mini zinc finger	387	gi|508774588|gb|EOY21844.1|Mini zinc finger [Theobroma cacao]	EOY21844	4.62e-26	96	103.605	51	49
UAcontig75950	26.9037	23.2003	27.2788	26.6697	23.4268	2.29521	25.9849	20.7255	21.7424	23.2865	10.2068	0.43569	AT5G19620.1	AT5G19620	OUTER ENVELOPE PROTEIN OF 80 KDA (OEP80)	AtOEP80 is paralog to the chloroplastic protein translocation channel Toc75. Mutations in this locus result in embryo lethality.	NA	NA	NA	NA	NA	NA	NA	NA	NA
Gorai.009G018700.1	1.06701	4.05704	2.50765	3.30654	3.93696	2.29261	11.2377	27.7629	13.8761	20.367	1.71724	0.436184	AT1G15400.3	AT1G15400			Uncharacterized protein TCM_038043	950	gi|508783750|gb|EOY31006.1|Uncharacterized protein TCM_038043 [Theobroma cacao]	EOY31006	5.08e-28	84	115.931	98	83
Gorai.008G297500.12	7.87053	14.182	21.1358	17.3591	13.0822	2.29192	8.08936	12.098	12.9023	12.3586	5.70798	0.436316	AT5G62890.1	AT5G62890		Xanthine/uracil permease family protein	xanthine uracil permease family protein isoform 1	2098	gi|508773372|gb|EOY20628.1|Xanthine/uracil permease family protein isoform 1 [Theobroma cacao] >gi|508773373|gb|EOY20629.1| Xanthine/uracil permease family protein isoform 1 [Theobroma cacao] >gi|508773374|gb|EOY20630.1| Xanthine/uracil permease family protein isoform 1 [Theobroma cacao]	EOY20628	0	97	766.148	408	399
Gorai.009G195700.6	7.92344	6.68867	5.66407	6.12625	4.38862	2.28844	5.19768	4.11861	4.16978	3.95965	1.91774	0.436979	AT1G19920.1	AT1G19920	APS2,ASA1	Pseudouridine synthase/archaeosine transglycosylase-like family protein	pseudouridine synthase archaeosine transglycosylase-like family protein isoform 1	2250	gi|508723096|gb|EOY14993.1|Pseudouridine synthase/archaeosine transglycosylase-like family protein isoform 1 [Theobroma cacao]	EOY14993	0	91	558.525	322	296
Gorai.012G025200.4	4.46878	3.53078	3.64959	4.1816	2.50597	2.28686	4.72067	2.97174	2.39906	2.83004	1.09581	0.437282	AT3G52180.1	AT3G52180	ATPTPKIS1,ATSEX4,DSP4,SEX4	dual specificity protein phosphatase (DsPTP1) family protein	phosphoglucan phosphatase chloroplastic-like	1374	gi|508727011|gb|EOY18908.1|Dual specificity protein phosphatase (DsPTP1) family protein isoform 2 [Theobroma cacao]	EOY18908	0	92	650.203	380	351
Gorai.009G212300.2	3.95293	6.42464	7.49234	6.88855	5.67539	2.27066	5.34435	8.53331	8.50681	9.09463	2.49944	0.4404	AT2G26570.1	AT2G26570		Plant protein of unknown function (DUF827)	golgin subfamily a member 3 isoform 2	3656	gi|508722576|gb|EOY14473.1|Golgin subfamily A member 3 isoform 2 [Theobroma cacao] >gi|508722577|gb|EOY14474.1| Golgin subfamily A member 3 isoform 2 [Theobroma cacao]	EOY14473	0	83	1139.79	942	789
Gorai.009G195700.4	7.64151	6.22561	5.50451	5.69229	3.93452	2.27034	4.95197	4.08834	3.84687	3.86639	1.73301	0.440462	AT1G19920.1	AT1G19920	APS2,ASA1	Pseudouridine synthase/archaeosine transglycosylase-like family protein	pseudouridine synthase archaeosine transglycosylase-like family protein isoform 1	2021	gi|508723096|gb|EOY14993.1|Pseudouridine synthase/archaeosine transglycosylase-like family protein isoform 1 [Theobroma cacao]	EOY14993	0	80	707.597	483	390
Gorai.008G297500.9	9.1072	16.0827	22.3437	18.6786	14.312	2.26898	8.88012	12.7777	13.9381	13.5478	6.30767	0.440726	AT5G62890.1	AT5G62890		Xanthine/uracil permease family protein	xanthine uracil permease family protein isoform 1	1970	gi|508773372|gb|EOY20628.1|Xanthine/uracil permease family protein isoform 1 [Theobroma cacao] >gi|508773373|gb|EOY20629.1| Xanthine/uracil permease family protein isoform 1 [Theobroma cacao] >gi|508773374|gb|EOY20630.1| Xanthine/uracil permease family protein isoform 1 [Theobroma cacao]	EOY20628	0	91	984.171	561	516
Gorai.006G202900.2	13.2142	8.80292	5.73175	6.91954	3.96892	2.25964	18.9954	5.93058	4.56696	5.01134	1.75644	0.442548	AT4G27720.1	AT4G27720		Major facilitator superfamily protein	major facilitator superfamily protein	2034	gi|508776392|gb|EOY23648.1|Major facilitator superfamily protein [Theobroma cacao]	EOY23648	0	97	829.706	460	450
Gorai.008G297500.2	10.4693	18.205	27.0231	22.0226	16.3425	2.25746	10.1067	14.4739	16.6567	15.7144	7.23935	0.442976	AT5G62890.1	AT5G62890		Xanthine/uracil permease family protein	xanthine uracil permease family protein isoform 1	2051	gi|508773372|gb|EOY20628.1|Xanthine/uracil permease family protein isoform 1 [Theobroma cacao] >gi|508773373|gb|EOY20629.1| Xanthine/uracil permease family protein isoform 1 [Theobroma cacao] >gi|508773374|gb|EOY20630.1| Xanthine/uracil permease family protein isoform 1 [Theobroma cacao]	EOY20628	0	98	1001.89	524	516
Gorai.003G136800.1	205.827	206.64	184.465	206.016	108.901	2.25721	141.512	123.197	110.511	123.197	48.2458	0.443025	AT3G55280.1	AT3G55280	RPL23AB	ribosomal protein L23AB	60s ribosomal protein l23a-like	930	gi|351727270|ref|NP_001236899.1|uncharacterized protein LOC100527754 [Glycine max] >gi|255633118|gb|ACU16914.1| unknown [Glycine max]	NP_001236899	3.42e-56	100	189.889	113	113
Gorai.013G266700.1	37.5154	65.5818	60.1835	66.3788	44.5728	2.25717	30.747	54.3339	43.9581	46.7453	19.7472	0.443033	AT5G60670.1	AT5G60670		Ribosomal protein L11 family protein	60s ribosomal protein l12-like	1421	gi|508787104|gb|EOY34360.1|Ribosomal protein L11 family protein [Theobroma cacao]	EOY34360	2.45e-105	100	322.398	166	166
Gorai.008G177000.11	2.28494	4.30936	3.32175	3.80029	2.45003	2.25163	1.1675	3.70198	2.54895	3.17786	1.08812	0.444123	AT2G03620.1	AT2G03620	MGT3,MRS2-5	magnesium transporter 3	magnesium transporter 3 isoform 1	1369	gi|508709789|gb|EOY01686.1|Magnesium transporter 3 isoform 1 [Theobroma cacao] >gi|508709790|gb|EOY01687.1| Magnesium transporter 3 isoform 1 [Theobroma cacao]	EOY01686	6.66e-135	93	385.956	236	221
Gorai.006G109800.1	12.0317	6.64333	1.82546	4.18088	2.54662	2.24942	9.01143	3.25683	1.81983	2.7602	1.13212	0.44456	AT1G08250.1	AT1G08250	ADT6	arogenate dehydratase 6	arogenate prephenate dehydratase	1980	gi|508786304|gb|EOY33560.1|Arogenate dehydratase 6 [Theobroma cacao]	EOY33560	0	95	778.089	430	409
Gorai.009G101800.1	24.4515	25.4565	25.3514	25.9508	15.9662	2.24561	18.5601	16.0916	14.7898	15.5986	7.10996	0.445313	AT3G55280.1	AT3G55280	RPL23AB	ribosomal protein L23AB	60s ribosomal protein l23a-like	805	gi|356539066|ref|XP_003538021.1|PREDICTED: 60S ribosomal protein L23A-like [Glycine max]	XP_003538021	4.58e-67	96	216.083	151	146
Gorai.008G177000.10	2.51738	5.38147	3.74589	4.2693	3.27646	2.23326	1.75816	4.40143	3.20332	4.21252	1.46712	0.447776	AT2G03620.1	AT2G03620	MGT3,MRS2-5	magnesium transporter 3	magnesium transporter 3 isoform 1	1464	gi|508709789|gb|EOY01686.1|Magnesium transporter 3 isoform 1 [Theobroma cacao] >gi|508709790|gb|EOY01687.1| Magnesium transporter 3 isoform 1 [Theobroma cacao]	EOY01686	0	93	559.296	342	320
Gorai.009G101800.2	8.19006	8.3701	8.22521	8.06293	4.88182	2.23193	5.9826	5.37072	4.86304	5.06106	2.18726	0.448043	AT3G55280.1	AT3G55280	RPL23AB	ribosomal protein L23AB	60s ribosomal protein l23a-like	1578	gi|356539066|ref|XP_003538021.1|PREDICTED: 60S ribosomal protein L23A-like [Glycine max]	XP_003538021	5.44e-64	96	216.083	151	146
Gorai.001G240000.2	7.9389	5.64041	4.91451	4.91464	3.19574	2.22918	6.90187	4.04638	3.69243	4.30793	1.4336	0.448596	AT3G01120.1	AT3G01120	ATCYS1,CGS,CGS1,MTO1	Pyridoxal phosphate (PLP)-dependent transferases superfamily protein	cystathionine gamma-synthase	2438	gi|508711632|gb|EOY03529.1|Pyridoxal phosphate-dependent transferases superfamily protein isoform 2 [Theobroma cacao]	EOY03529	0	90	696.427	433	394
Gorai.004G176600.2	1.91245	2.39	2.32733	2.51779	2.20809	2.22846	2.64474	3.74585	3.20832	3.58577	0.990863	0.448741	AT5G45310.1	AT5G45310			af375430_1 at5g45310 k9e15_9	1637	gi|508778133|gb|EOY25389.1|Uncharacterized protein isoform 1 [Theobroma cacao] >gi|508778134|gb|EOY25390.1| Uncharacterized protein isoform 1 [Theobroma cacao]	EOY25389	0	89	528.865	325	292
Gorai.002G061700.3	11.1526	13.484	14.4141	14.4257	7.73563	2.22498	8.94235	9.12889	8.25087	8.74621	3.47671	0.449441	AT1G16890.3	AT1G16890	UBC13B,UBC36	ubiquitin-conjugating enzyme 36	ubiquitin-conjugating enzyme e2 35-like	708	gi|224114826|ref|XP_002316867.1|predicted protein [Populus trichocarpa] >gi|118484002|gb|ABK93888.1| unknown [Populus trichocarpa] >gi|118487650|gb|ABK95650.1| unknown [Populus trichocarpa] >gi|222859932|gb|EEE97479.1| predicted protein [Populus trichocarpa]	XP_002316867	7.41e-97	98	290.812	145	143
Gorai.008G297500.3	10.5881	19.5989	27.285	22.8927	17.2426	2.2179	10.7965	15.634	17.4167	16.4013	7.77428	0.450877	AT5G62890.1	AT5G62890		Xanthine/uracil permease family protein	xanthine uracil permease family protein isoform 1	1864	gi|508773372|gb|EOY20628.1|Xanthine/uracil permease family protein isoform 1 [Theobroma cacao] >gi|508773373|gb|EOY20629.1| Xanthine/uracil permease family protein isoform 1 [Theobroma cacao] >gi|508773374|gb|EOY20630.1| Xanthine/uracil permease family protein isoform 1 [Theobroma cacao]	EOY20628	0	98	1001.89	524	516
UAcontig25860	2.6375	14.9755	29.6681	27.0086	21.1076	2.21578	4.50715	23.9091	22.0682	25.896	9.52602	0.451308					NA	NA	NA	NA	NA	NA	NA	NA	NA
Gorai.013G063000.1	4.63177	4.00303	3.25472	3.55658	2.20865	2.21537	2.81394	2.67093	2.79267	3.40292	0.99697	0.451392	AT4G33430.1	AT4G33430	ATBAK1,ATSERK3,BAK1,ELG,RKS10,SERK3	BRI1-associated receptor kinase	brassinosteroid insensitive 1-associated receptor kinase 1	1963	gi|508706960|gb|EOX98856.1|BRI1-associated receptor kinase [Theobroma cacao]	EOX98856	0	88	607.06	365	324
Gorai.006G171900.1	68.388	90.7821	84.2286	86.9512	57.5604	2.20538	54.8663	74.6221	48.745	54.6002	26.1	0.453436	AT2G37660.1	AT2G37660		NAD(P)-binding Rossmann-fold superfamily protein	nad -binding rossmann-fold superfamily protein isoform 1	1666	gi|508715598|gb|EOY07495.1|NAD(P)-binding Rossmann-fold superfamily protein isoform 1 [Theobroma cacao]	EOY07495	0	90	537.339	327	296
Gorai.009G195700.3	6.96159	5.92565	4.95157	5.32742	3.86196	2.20386	4.70265	3.75371	3.75253	3.61368	1.75236	0.453749	AT1G19920.1	AT1G19920	APS2,ASA1	Pseudouridine synthase/archaeosine transglycosylase-like family protein	pseudouridine synthase archaeosine transglycosylase-like family protein isoform 1	2639	gi|508723096|gb|EOY14993.1|Pseudouridine synthase/archaeosine transglycosylase-like family protein isoform 1 [Theobroma cacao]	EOY14993	0	93	738.413	411	383
Gorai.008G297500.8	10.0009	18.0121	25.6263	21.3552	15.6743	2.19967	9.87915	14.1739	16.5976	14.6824	7.12575	0.454614	AT5G62890.1	AT5G62890		Xanthine/uracil permease family protein	xanthine uracil permease family protein isoform 1	1863	gi|508773372|gb|EOY20628.1|Xanthine/uracil permease family protein isoform 1 [Theobroma cacao] >gi|508773373|gb|EOY20629.1| Xanthine/uracil permease family protein isoform 1 [Theobroma cacao] >gi|508773374|gb|EOY20630.1| Xanthine/uracil permease family protein isoform 1 [Theobroma cacao]	EOY20628	0	98	740.725	399	393
Gorai.012G148100.1	160.94	189.139	191.419	217.282	120.35	2.19471	99.231	118.91	113.439	124.645	54.8364	0.455641	AT3G43980.1	AT3G43980		Ribosomal protein S14p/S29e family protein	40s ribosomal protein s29	667	gi|388494112|gb|AFK35122.1|unknown [Lotus japonicus] >gi|508706548|gb|EOX98444.1| Ribosomal protein S14p/S29e family protein [Theobroma cacao]	AFK35122	2.19e-31	100	119.783	56	56
Gorai.007G012200.1	33.1276	26.0957	23.6924	26.4177	13.5623	2.19338	13.4997	9.55935	11.989	12.4487	6.1833	0.455918	AT4G25630.1	AT4G25630	ATFIB2,FIB2	fibrillarin 2	fibrillarin 2	1431	gi|255545212|ref|XP_002513667.1|fibrillarin, putative [Ricinus communis] >gi|223547575|gb|EEF49070.1| fibrillarin, putative [Ricinus communis]	XP_002513667	1.49e-163	98	473.781	239	235
Gorai.009G000100.1	15.5331	9.69961	6.88212	7.76841	8.62221	2.19003	14.9912	9.63874	9.74326	9.69576	3.93702	0.456614	AT5G56530.1	AT5G56530		Protein of Unknown Function (DUF239)	Uncharacterized protein isoform 1	1855	gi|508784414|gb|EOY31670.1|Uncharacterized protein isoform 1 [Theobroma cacao]	EOY31670	0	92	798.505	431	399
Gorai.008G297500.5	11.1682	20.7121	28.9261	23.5199	17.9464	2.18969	11.235	16.6505	18.2643	17.0024	8.19588	0.456686	AT5G62890.1	AT5G62890		Xanthine/uracil permease family protein	xanthine uracil permease family protein isoform 1	1760	gi|508773372|gb|EOY20628.1|Xanthine/uracil permease family protein isoform 1 [Theobroma cacao] >gi|508773373|gb|EOY20629.1| Xanthine/uracil permease family protein isoform 1 [Theobroma cacao] >gi|508773374|gb|EOY20630.1| Xanthine/uracil permease family protein isoform 1 [Theobroma cacao]	EOY20628	0	98	939.488	495	488
Gorai.009G000100.2	16.3395	10.3132	7.56413	8.53373	10.3772	2.18853	16.4321	10.4424	10.5579	11.253	4.74165	0.456929	AT5G56530.1	AT5G56530		Protein of Unknown Function (DUF239)	Uncharacterized protein isoform 1	2026	gi|508784414|gb|EOY31670.1|Uncharacterized protein isoform 1 [Theobroma cacao]	EOY31670	0	94	806.594	423	399
Gorai.008G297500.6	9.25467	16.6087	24.234	19.4882	14.5328	2.18817	9.21138	13.0278	15.0448	13.8628	6.64155	0.457003	AT5G62890.1	AT5G62890		Xanthine/uracil permease family protein	xanthine uracil permease family protein isoform 1	1978	gi|508773372|gb|EOY20628.1|Xanthine/uracil permease family protein isoform 1 [Theobroma cacao] >gi|508773373|gb|EOY20629.1| Xanthine/uracil permease family protein isoform 1 [Theobroma cacao] >gi|508773374|gb|EOY20630.1| Xanthine/uracil permease family protein isoform 1 [Theobroma cacao]	EOY20628	0	98	850.892	452	446
Gorai.012G085400.1	2.79528	1.21442	1.57045	1.51831	2.84353	2.18751	2.40086	2.25426	2.65783	2.76498	1.29989	0.45714	AT3G11290.1	AT3G11290			pif-like orf1	337	gi|508719232|gb|EOY11129.1|PIF-like orf1 [Theobroma cacao]	EOY11129	3.74e-22	79	97.4413	87	69
Gorai.005G240800.1	29.2056	54.314	54.5706	52.2404	40.5731	2.18701	34.8498	57.4282	37.8602	39.0534	18.5519	0.457246	AT3G19130.1	AT3G19130	ATRBP47B,RBP47B	RNA-binding protein 47B	rna-binding protein 47a	1995	gi|508706312|gb|EOX98208.1|RNA-binding protein 47A [Theobroma cacao]	EOX98208	3.02e-168	82	500.36	403	333
Gorai.005G240800.3	25.4315	46.0281	47.1566	45.5288	33.7381	2.18431	29.2059	46.4775	32.4775	32.9754	15.4457	0.457812	AT3G19130.1	AT3G19130	ATRBP47B,RBP47B	RNA-binding protein 47B	rna-binding protein 47a	1956	gi|508706312|gb|EOX98208.1|RNA-binding protein 47A [Theobroma cacao]	EOX98208	1.23e-138	81	424.091	361	293
Gorai.008G297500.10	7.1484	11.9082	17.947	14.494	10.8109	2.1629	7.02286	9.39465	11.081	10.228	4.99836	0.462343	AT5G62890.1	AT5G62890		Xanthine/uracil permease family protein	xanthine uracil permease family protein isoform 1	2089	gi|508773372|gb|EOY20628.1|Xanthine/uracil permease family protein isoform 1 [Theobroma cacao] >gi|508773373|gb|EOY20629.1| Xanthine/uracil permease family protein isoform 1 [Theobroma cacao] >gi|508773374|gb|EOY20630.1| Xanthine/uracil permease family protein isoform 1 [Theobroma cacao]	EOY20628	0	91	832.787	489	446
Gorai.003G032500.4	4.71102	4.66156	4.4205	4.87175	2.84892	2.15531	7.97763	5.43543	3.43661	4.46172	1.32182	0.46397	AT4G37760.1	AT4G37760	SQE3	squalene epoxidase 3	squalene monooxygenase	1762	gi|508699871|gb|EOX91767.1|Squalene monooxygenase isoform 1 [Theobroma cacao]	EOX91767	0	88	845.499	542	481
Gorai.006G171900.4	54.0787	71.7588	65.1693	65.7097	43.3603	2.15433	39.0537	56.3601	38.3549	40.3307	20.1271	0.464182	AT2G37660.1	AT2G37660		NAD(P)-binding Rossmann-fold superfamily protein	nad -binding rossmann-fold superfamily protein isoform 1	1103	gi|508715598|gb|EOY07495.1|NAD(P)-binding Rossmann-fold superfamily protein isoform 1 [Theobroma cacao]	EOY07495	5.54e-167	89	481.485	300	268
Gorai.011G202200.1	8.30801	6.15348	11.9865	9.5839	17.3644	2.15126	12.6167	4.39639	19.6783	16.4782	8.07174	0.464844	AT1G47960.1	AT1G47960	ATC/VIF1,C/VIF1	cell wall / vacuolar inhibitor of fructosidase 1	cell wall vacuolar inhibitor of fructosidase	606	gi|508714888|gb|EOY06785.1|Cell wall / vacuolar inhibitor of fructosidase 1, putative [Theobroma cacao]	EOY06785	1.71e-76	81	238.81	165	135
Gorai.005G240800.5	22.7833	41.8472	42.5732	41.6209	30.6975	2.15055	26.2986	42.4959	29.4686	30.4235	14.2742	0.464996	AT3G19130.1	AT3G19130	ATRBP47B,RBP47B	RNA-binding protein 47B	rna-binding protein 47a	1964	gi|508706312|gb|EOX98208.1|RNA-binding protein 47A [Theobroma cacao]	EOX98208	1.55e-133	78	369.007	318	251
Gorai.001G068900.1	12.5136	10.5289	8.65043	10.4095	6.14886	2.14578	6.42569	5.50299	5.12529	5.86898	2.86555	0.46603	AT1G68090.1	AT1G68090	ANN5,ANNAT5	annexin 5	annexin d5-like	1465	gi|508774247|gb|EOY21503.1|Annexin 5 isoform 1 [Theobroma cacao]	EOY21503	0	92	540.421	316	291
Gorai.008G297500.1	9.21691	16.2978	23.5306	19.391	14.3546	2.14556	9.03386	12.9349	14.4621	13.9305	6.69038	0.466079	AT5G62890.1	AT5G62890		Xanthine/uracil permease family protein	xanthine uracil permease family protein isoform 1	2205	gi|508773372|gb|EOY20628.1|Xanthine/uracil permease family protein isoform 1 [Theobroma cacao] >gi|508773373|gb|EOY20629.1| Xanthine/uracil permease family protein isoform 1 [Theobroma cacao] >gi|508773374|gb|EOY20630.1| Xanthine/uracil permease family protein isoform 1 [Theobroma cacao]	EOY20628	0	98	1001.89	524	516
Gorai.008G297500.4	9.76526	17.9221	26.1056	21.175	16.7228	2.14531	10.0063	15.3556	17.6506	15.7072	7.79506	0.466132	AT5G62890.1	AT5G62890		Xanthine/uracil permease family protein	xanthine uracil permease family protein isoform 1	2340	gi|508773372|gb|EOY20628.1|Xanthine/uracil permease family protein isoform 1 [Theobroma cacao] >gi|508773373|gb|EOY20629.1| Xanthine/uracil permease family protein isoform 1 [Theobroma cacao] >gi|508773374|gb|EOY20630.1| Xanthine/uracil permease family protein isoform 1 [Theobroma cacao]	EOY20628	0	98	1001.89	524	516
Gorai.012G138800.2	9.21677	8.6591	8.89554	8.91133	6.43226	2.14425	8.50691	7.15421	6.34145	6.88229	2.99977	0.466363	AT4G35335.1	AT4G35335		Nucleotide-sugar transporter family protein	cmp-sialic acid transporter 4-like	1515	gi|508707025|gb|EOX98921.1|Nucleotide-sugar transporter family protein isoform 1 [Theobroma cacao]	EOX98921	3.55e-177	98	513.842	265	260
Gorai.006G202900.3	12.3006	7.86238	5.09573	6.02371	3.48146	2.13787	17.5989	5.24979	4.15458	4.52729	1.62847	0.467755	AT4G27720.1	AT4G27720		Major facilitator superfamily protein	major facilitator superfamily protein	1854	gi|508776392|gb|EOY23648.1|Major facilitator superfamily protein [Theobroma cacao]	EOY23648	0	96	799.66	450	436
Gorai.011G042800.1	62.9611	56.2675	43.2942	53.815	29.2147	2.13728	39.2609	27.351	23.2554	27.9119	13.6691	0.467885	AT2G34480.1	AT2G34480		Ribosomal protein L18ae/LX family protein	ribosomal protein l18ae lx family protein	1000	gi|118482586|gb|ABK93213.1|unknown [Populus trichocarpa] >gi|118485561|gb|ABK94632.1| unknown [Populus trichocarpa]	ABK93213	7.91e-124	99	364.77	178	177
Gorai.006G171900.3	53.3211	70.2895	65.5027	66.8663	42.8048	2.12973	42.8643	58.1896	39.0708	44.1505	20.0987	0.469543	AT2G37660.1	AT2G37660		NAD(P)-binding Rossmann-fold superfamily protein	nad -binding rossmann-fold superfamily protein isoform 1	1583	gi|508715598|gb|EOY07495.1|NAD(P)-binding Rossmann-fold superfamily protein isoform 1 [Theobroma cacao]	EOY07495	6.91e-145	87	398.667	257	226
Gorai.006G237100.1	5.44661	6.10532	5.56889	5.7575	4.28631	2.12381	5.37219	6.21023	4.60754	4.98925	2.01822	0.470853	AT5G19330.1	AT5G19330	ARIA	ARM repeat protein interacting with ABF2	arm repeat protein interacting with abf2 isoform 1	2944	gi|508713715|gb|EOY05612.1|ARM repeat protein interacting with ABF2 isoform 1 [Theobroma cacao]	EOY05612	0	98	1295.8	704	690
Gorai.008G297500.11	7.07481	13.7578	19.8204	15.1698	12.7655	2.12137	7.35843	12.3421	14.2955	12.5675	6.01756	0.471393	AT5G62890.1	AT5G62890		Xanthine/uracil permease family protein	xanthine uracil permease family protein isoform 1	1646	gi|508773372|gb|EOY20628.1|Xanthine/uracil permease family protein isoform 1 [Theobroma cacao] >gi|508773373|gb|EOY20629.1| Xanthine/uracil permease family protein isoform 1 [Theobroma cacao] >gi|508773374|gb|EOY20630.1| Xanthine/uracil permease family protein isoform 1 [Theobroma cacao]	EOY20628	0	98	634.41	342	337
Gorai.011G136800.1	139.237	155.222	124.918	145.14	78.0377	2.12085	79.6708	89.03	77.3036	84.7798	36.7955	0.471509	AT5G58420.1	AT5G58420		Ribosomal protein S4 (RPS4A) family protein	ribosomal protein s4 family protein	1187	gi|508703223|gb|EOX95119.1|Ribosomal protein S4 (RPS4A) family protein [Theobroma cacao]	EOX95119	2.23e-168	100	483.411	256	256
Gorai.003G032500.3	4.88856	4.7752	4.38783	4.832	2.8455	2.11831	7.96837	5.37956	3.28953	4.11359	1.34329	0.472074	AT4G37760.1	AT4G37760	SQE3	squalene epoxidase 3	squalene monooxygenase isoform 1	1920	gi|508699871|gb|EOX91767.1|Squalene monooxygenase isoform 1 [Theobroma cacao]	EOX91767	0	96	782.326	406	393
Gorai.005G240800.4	22.0786	40.7497	41.3829	39.8357	29.0817	2.11703	25.8324	41.9661	28.4879	29.6461	13.737	0.472359	AT3G19130.1	AT3G19130	ATRBP47B,RBP47B	RNA-binding protein 47B	rna-binding protein 47a	2037	gi|508706312|gb|EOX98208.1|RNA-binding protein 47A [Theobroma cacao]	EOX98208	1.11e-133	78	369.007	318	251
Gorai.010G075100.1	31.6433	24.4408	19.5742	24.1722	13.9749	2.1114	23.9511	17.1289	16.1642	20.1865	6.61881	0.47362	AT1G77210.1	AT1G77210	AtSTP14,STP14	sugar transporter 14	sugar transporter 14	2053	gi|508783439|gb|EOY30695.1|Sugar transporter 14 [Theobroma cacao]	EOY30695	0	92	839.336	501	465
Gorai.006G237100.4	5.41744	5.69852	5.34329	5.51442	4.02219	2.11128	5.36317	5.80731	4.38184	4.82547	1.90509	0.473646	AT5G19330.1	AT5G19330	ARIA	ARM repeat protein interacting with ABF2	arm repeat protein interacting with abf2 isoform 1	2862	gi|508713715|gb|EOY05612.1|ARM repeat protein interacting with ABF2 isoform 1 [Theobroma cacao]	EOY05612	0	94	1280	732	690
Gorai.006G171900.5	18.1403	23.6674	21.7096	21.2911	15.0282	2.1081	13.9893	20.5438	14.4186	15.5795	7.12877	0.474361	AT2G37660.1	AT2G37660		NAD(P)-binding Rossmann-fold superfamily protein	nad -binding rossmann-fold superfamily protein isoform 2	1135	gi|508715599|gb|EOY07496.1|NAD(P)-binding Rossmann-fold superfamily protein isoform 2 [Theobroma cacao]	EOY07496	1.01e-86	84	273.478	193	163
Gorai.009G000100.3	15.0621	9.57236	6.678	7.73036	8.38775	2.1079	14.1809	9.60766	9.69079	10.1028	3.97919	0.474405	AT5G56530.1	AT5G56530		Protein of Unknown Function (DUF239)	Uncharacterized protein isoform 1	1822	gi|508784414|gb|EOY31670.1|Uncharacterized protein isoform 1 [Theobroma cacao]	EOY31670	0	93	794.267	423	396
Gorai.006G237100.5	4.95752	5.2467	5.06706	5.22508	3.97065	2.10198	4.70966	5.53426	4.27942	4.65433	1.889	0.475741	AT5G19330.1	AT5G19330	ARIA	ARM repeat protein interacting with ABF2	arm repeat protein interacting with abf2 isoform 1	2423	gi|508713715|gb|EOY05612.1|ARM repeat protein interacting with ABF2 isoform 1 [Theobroma cacao]	EOY05612	0	97	1237.63	679	664
Gorai.003G032500.5	4.65384	4.69979	4.37252	4.83521	2.84759	2.09629	8.33339	5.22544	3.53967	4.12421	1.3584	0.477034	AT4G37760.1	AT4G37760	SQE3	squalene epoxidase 3	squalene monooxygenase	1808	gi|508699871|gb|EOX91767.1|Squalene monooxygenase isoform 1 [Theobroma cacao]	EOX91767	0	97	857.055	443	430
Gorai.008G143200.5	26.7237	34.8931	36.7197	35.9893	22.0733	2.09604	26.5058	26.8256	26.9168	26.6927	10.531	0.477091	AT3G16780.1	AT3G16780		Ribosomal protein L19e family protein	predicted protein	844	gi|224120456|ref|XP_002318334.1|predicted protein [Populus trichocarpa] >gi|222859007|gb|EEE96554.1| predicted protein [Populus trichocarpa]	XP_002318334	1.37e-109	100	327.405	181	181
Gorai.010G066800.1	17.7594	24.5528	19.8062	22.1243	11.763	2.08941	13.2947	18.2857	12.8203	15.089	5.6298	0.478603	AT2G26640.1	AT2G26640	KCS11	3-ketoacyl-CoA synthase 11	3-ketoacyl- synthase 11	2076	gi|482679564|gb|AGK29990.1|3-ketoacyl-CoA synthase 11 [Gossypium raimondii]	AGK29990	0	100	1058.9	510	510
Gorai.002G136300.1	5.69069	4.46066	3.65563	4.05185	2.63025	2.08764	3.17256	2.48054	2.63697	2.59775	1.25991	0.479009	AT5G20600.1	AT5G20600			ribosomal rna processing protein	2307	gi|508723761|gb|EOY15658.1|Ribosomal RNA processing protein 1 B, putative [Theobroma cacao]	EOY15658	0	90	806.979	553	498
Gorai.001G068900.2	9.80518	8.33671	6.81626	8.32626	4.98609	2.08676	5.84132	4.64084	4.63832	5.13918	2.38939	0.479212	AT1G68090.1	AT1G68090	ANN5,ANNAT5	annexin 5	annexin d5-like	1182	gi|508774247|gb|EOY21503.1|Annexin 5 isoform 1 [Theobroma cacao]	EOY21503	1.34e-86	95	276.559	162	154
Gorai.011G172100.2	20.0996	31.4317	41.4028	35.6571	24.0968	2.08572	37.8558	25.7563	25.2881	23.469	11.5532	0.47945	AT4G14420.1	AT4G14420		HR-like lesion-inducing protein-related	hr-like lesion-inducing isoform 1	1079	gi|508714084|gb|EOY05981.1|HR-like lesion-inducing protein-related isoform 1 [Theobroma cacao]	EOY05981	1.94e-66	91	218.009	157	143
Gorai.008G143200.4	27.2114	34.0963	36.0028	36.3826	22.0237	2.0676	26.0236	26.0303	27.0754	26.3579	10.6518	0.483651	AT3G16780.1	AT3G16780		Ribosomal protein L19e family protein	predicted protein	812	gi|224120456|ref|XP_002318334.1|predicted protein [Populus trichocarpa] >gi|222859007|gb|EEE96554.1| predicted protein [Populus trichocarpa]	XP_002318334	6.77e-110	100	327.791	181	181
Gorai.005G240800.2	23.3119	42.6667	42.7608	40.7014	32.0082	2.06709	28.5841	47.3753	31.6148	32.4042	15.4846	0.483772	AT3G19130.1	AT3G19130	ATRBP47B,RBP47B	RNA-binding protein 47B	rna-binding protein 47a	2126	gi|508706312|gb|EOX98208.1|RNA-binding protein 47A [Theobroma cacao]	EOX98208	3.82e-161	82	483.797	393	325
Gorai.004G176600.3	2.76806	3.69251	3.37815	3.56358	2.6435	2.06363	3.95118	5.71857	4.19567	5.54368	1.28099	0.484583	AT5G45310.1	AT5G45310			af375430_1 at5g45310 k9e15_9	1521	gi|508778133|gb|EOY25389.1|Uncharacterized protein isoform 1 [Theobroma cacao] >gi|508778134|gb|EOY25390.1| Uncharacterized protein isoform 1 [Theobroma cacao]	EOY25389	0	89	528.865	325	292
Gorai.001G094000.1	23.3401	6.71063	3.81934	5.98773	6.18705	2.06284	14.4211	6.60044	11.2802	17.7276	2.99929	0.484768	AT3G22142.1	AT3G22142		Bifunctional inhibitor/lipid-transfer protein/seed storage 2S albumin superfamily protein	repetitive proline-rich cell wall protein 2	2072	gi|224139552|ref|XP_002323166.1|predicted protein [Populus trichocarpa] >gi|222867796|gb|EEF04927.1| predicted protein [Populus trichocarpa]	XP_002323166	1.81e-25	97	110.923	82	80
Gorai.001G260700.1	12.4245	8.46887	7.65143	9.05131	6.99576	2.06008	10.0354	6.62488	6.50429	7.56941	3.39587	0.485419	AT5G40250.1	AT5G40250		RING/U-box superfamily protein	ring-h2 finger protein atl46-like	2148	gi|508710441|gb|EOY02338.1|RING/U-box superfamily protein isoform 1 [Theobroma cacao] >gi|508710442|gb|EOY02339.1| RING/U-box superfamily protein isoform 1 [Theobroma cacao]	EOY02338	0	88	535.028	405	358
Gorai.006G237100.2	5.51991	6.06278	5.4872	5.68685	4.18427	2.05463	5.32573	6.03498	4.76427	5.24061	2.03651	0.486707	AT5G19330.1	AT5G19330	ARIA	ARM repeat protein interacting with ABF2	arm repeat protein interacting with abf2 isoform 1	2756	gi|508713715|gb|EOY05612.1|ARM repeat protein interacting with ABF2 isoform 1 [Theobroma cacao]	EOY05612	0	94	1237.25	704	668
Gorai.008G055300.1	8.58224	11.196	10.9643	11.791	7.55802	2.05448	8.1197	8.71267	6.43595	7.68282	3.6788	0.486741	AT1G67070.1	AT1G67070	DIN9,PMI2	Mannose-6-phosphate isomerase, type I	mannose-6-phosphate type i	1883	gi|508712280|gb|EOY04177.1|Mannose-6-phosphate isomerase, type I [Theobroma cacao]	EOY04177	0	93	735.717	423	397
Gorai.003G032500.2	5.07242	5.08314	4.63681	5.35558	3.19674	2.04692	8.94463	6.09677	3.76646	4.52953	1.56174	0.48854	AT4G37760.1	AT4G37760	SQE3	squalene epoxidase 3	squalene monooxygenase	1984	gi|508699871|gb|EOX91767.1|Squalene monooxygenase isoform 1 [Theobroma cacao]	EOX91767	0	92	899.427	542	500
Gorai.006G171900.2	51.6425	67.6538	64.1307	66.6454	41.9183	2.04361	42.2713	59.9261	39.009	44.2619	20.5118	0.489329	AT2G37660.1	AT2G37660		NAD(P)-binding Rossmann-fold superfamily protein	nad -binding rossmann-fold superfamily protein isoform 1	1444	gi|508715598|gb|EOY07495.1|NAD(P)-binding Rossmann-fold superfamily protein isoform 1 [Theobroma cacao]	EOY07495	5.99e-145	77	429.869	327	252
Gorai.006G237100.3	5.09373	5.18804	5.01744	5.16295	3.63185	2.04063	4.92076	5.33394	4.20422	4.55014	1.77977	0.490046	AT5G19330.1	AT5G19330	ARIA	ARM repeat protein interacting with ABF2	arm repeat protein interacting with abf2 isoform 1	3023	gi|508713715|gb|EOY05612.1|ARM repeat protein interacting with ABF2 isoform 1 [Theobroma cacao]	EOY05612	0	98	1239.17	676	664
Gorai.006G228200.2	1.59564	1.65945	1.64187	1.66215	2.09859	2.03525	2.46916	2.5238	1.96272	2.21467	1.03112	0.49134	AT1G05960.1	AT1G05960		ARM repeat superfamily protein	arm repeat superfamily protein isoform 1	3566	gi|508713000|gb|EOY04897.1|ARM repeat superfamily protein isoform 1 [Theobroma cacao] >gi|508713001|gb|EOY04898.1| ARM repeat superfamily protein isoform 1 [Theobroma cacao] >gi|508713002|gb|EOY04899.1| ARM repeat superfamily protein isoform 1 [Theobroma cacao] >gi|508713003|gb|EOY04900.1| ARM repeat superfamily protein isoform 1 [Theobroma cacao]	EOY04897	0	81	1424.84	985	800
Gorai.009G105600.4	6.81419	5.39265	3.89307	4.70927	2.54589	2.02452	5.77368	3.98978	3.59323	4.47096	1.25753	0.493945	AT2G27040.1	AT2G27040	AGO4,OCP11	Argonaute family protein	argonaute family protein isoform 1	3347	gi|508787051|gb|EOY34307.1|Argonaute family protein isoform 1 [Theobroma cacao] >gi|508787052|gb|EOY34308.1| Argonaute family protein isoform 1 [Theobroma cacao]	EOY34307	0	90	1613.97	946	852
Gorai.010G066800.2	19.0525	26.7381	21.3893	23.1933	12.5262	2.02358	14.2304	20.3845	14.0685	16.6173	6.19012	0.494175	AT2G26640.1	AT2G26640	KCS11	3-ketoacyl-CoA synthase 11	3-ketoacyl- synthase 11	2037	gi|482679564|gb|AGK29990.1|3-ketoacyl-CoA synthase 11 [Gossypium raimondii]	AGK29990	0	100	1058.9	510	510
Gorai.002G061700.2	12.1297	14.4887	15.0897	15.9088	8.12816	2.02315	8.89433	8.90593	8.12795	8.4849	4.01757	0.494278	AT1G78870.2	AT1G78870	UBC13A,UBC35	ubiquitin-conjugating enzyme 35	ubiquitin-conjugating enzyme e2 35-like	870	gi|225461646|ref|XP_002285421.1|PREDICTED: ubiquitin-conjugating enzyme E2 35 isoform 1 [Vitis vinifera] >gi|255564766|ref|XP_002523377.1| Ubiquitin-conjugating enzyme E2 N, putative [Ricinus communis] >gi|449438927|ref|XP_004137239.1| PREDICTED: ubiquitin-conjugating enzyme E2 35-like [Cucumis sativus] >gi|449483162|ref|XP_004156510.1| PREDICTED: ubiquitin-conjugating enzyme E2 35-like [Cucumis …	XP_002285421	7.05e-105	100	313.538	153	153
Gorai.007G086500.1	5.57364	10.7654	15.7725	13.0422	14.3065	2.02069	10.9328	24.2021	20.3644	23.8903	7.08003	0.494881	AT3G60380.1	AT3G60380			Uncharacterized protein TCM_005691	1716	gi|508704545|gb|EOX96441.1|Uncharacterized protein TCM_005691 [Theobroma cacao]	EOX96441	3.53e-136	69	420.239	465	322
Gorai.002G235200.2	24.5234	30.7182	27.0659	29.7607	21.1902	2.00946	17.0909	23.7435	22.1794	22.8308	10.5452	0.497646	AT5G06360.1	AT5G06360		Ribosomal protein S8e family protein	ribosomal protein s8e family protein	1367	gi|508716577|gb|EOY08474.1|Ribosomal protein S8e family protein [Theobroma cacao]	EOY08474	0	98	547.74	273	269
Gorai.004G288300.1	98.9576	75.0117	52.1981	65.4948	47.7274	2.00453	92.0793	44.458	34.5308	52.2306	23.8098	0.49887	AT2G19810.1	AT2G19810		CCCH-type zinc finger family protein	zinc finger ccch domain-containing protein 20-like	1539	gi|508782583|gb|EOY29839.1|Zinc finger C-x8-C-x5-C-x3-H type family protein, putative [Theobroma cacao]	EOY29839	0	90	584.334	372	335
Gorai.010G066800.3	18.0479	25.0177	20.1943	22.0903	11.6008	1.9948	13.2794	19.0465	12.6891	15.3802	5.8155	0.501302	AT2G26640.1	AT2G26640	KCS11	3-ketoacyl-CoA synthase 11	3-ketoacyl- synthase 11	2011	gi|482679564|gb|AGK29990.1|3-ketoacyl-CoA synthase 11 [Gossypium raimondii]	AGK29990	0	100	1046.96	504	504
Gorai.010G005100.1	1.86694	3.64559	7.57972	5.58655	5.60015	1.98994	2.80812	5.90006	9.03255	6.90216	2.81423	0.502528	AT5G42560.1	AT5G42560		Abscisic acid-responsive (TB2/DP1, HVA22) family protein	abscisic acid-responsive isoform 1	1666	gi|508723107|gb|EOY15004.1|Abscisic acid-responsive isoform 2 [Theobroma cacao]	EOY15004	7.75e-142	87	423.32	297	260
Gorai.010G015600.1	5.42203	4.85897	4.9744	4.75023	3.24793	1.9884	4.59219	3.79949	3.76601	3.66406	1.63344	0.502917	AT1G47640.1	AT1G47640			predicted protein	1193	gi|224136646|ref|XP_002326911.1|predicted protein [Populus trichocarpa] >gi|222835226|gb|EEE73661.1| predicted protein [Populus trichocarpa]	XP_002326911	2.52e-159	99	459.144	228	226
Gorai.008G294700.4	5.1064	5.04545	8.64925	6.16096	3.39342	1.98687	6.91994	6.30879	5.86024	6.13253	1.70792	0.503303	AT5G50000.1	AT5G50000		Protein kinase superfamily protein	serine threonine-protein kinase ht1-like	1848	gi|508773428|gb|EOY20684.1|Kinase superfamily protein isoform 1 [Theobroma cacao]	EOY20684	0	99	575.474	278	276
Gorai.008G143200.2	15.4084	19.4105	20.7274	20.7229	12.0991	1.98672	15.4464	15.6466	15.948	15.6922	6.08998	0.503343	AT3G16780.1	AT3G16780		Ribosomal protein L19e family protein	unknown	1234	gi|118483373|gb|ABK93587.1|unknown [Populus trichocarpa]	ABK93587	2.58e-109	100	331.643	183	183
Gorai.013G019600.1	19.9172	19.5996	18.1284	19.3147	16.2159	1.97583	22.1028	20.4533	16.016	17.9836	8.20715	0.506117	AT2G39960.1	AT2G39960		Microsomal signal peptidase 25 kDa subunit (SPC25)	probable signal peptidase complex subunit 2-like	666	gi|508726002|gb|EOY17899.1|Microsomal signal peptidase 25 kDa subunit (SPC25) [Theobroma cacao]	EOY17899	4.23e-105	91	312.768	191	175
Gorai.009G105600.8	5.92782	4.86276	3.42064	4.03643	2.29528	1.97143	4.68935	3.41992	3.09572	3.85555	1.16427	0.507245	AT2G27040.1	AT2G27040	AGO4,OCP11	Argonaute family protein	argonaute family protein isoform 1	2280	gi|508787051|gb|EOY34307.1|Argonaute family protein isoform 1 [Theobroma cacao] >gi|508787052|gb|EOY34308.1| Argonaute family protein isoform 1 [Theobroma cacao]	EOY34307	0	92	1158.28	666	618
Gorai.012G076300.1	26.9224	24.5336	22.9109	24.8067	17.7185	1.96922	19.9127	17.129	16.8032	18.7468	8.99772	0.507816	AT2G40060.1	AT2G40060		Clathrin light chain protein	clathrin light chain protein	1382	gi|508725937|gb|EOY17834.1|Clathrin light chain protein [Theobroma cacao]	EOY17834	1.63e-122	87	369.392	272	237
Gorai.009G188600.2	7.13263	5.07801	6.8625	5.38192	4.01097	1.96514	4.87151	6.93669	6.69917	6.63587	2.04106	0.508868	AT4G35230.1	AT4G35230	BSK1	BR-signaling kinase 1	br-signaling kinase 1	2289	gi|508723317|gb|EOY15214.1|BR-signaling kinase 1 [Theobroma cacao]	EOY15214	0	87	625.55	384	336
UAcontig28759	5.20289	5.44972	4.25597	4.91018	2.59491	1.9645	2.84831	3.41729	3.012	2.98324	1.3209	0.509036					NA	NA	NA	NA	NA	NA	NA	NA	NA
Gorai.009G105600.1	7.6175	5.83479	4.29532	5.32588	2.83072	1.95695	6.5189	4.43407	4.02268	5.05929	1.4465	0.511	AT2G27040.1	AT2G27040	AGO4,OCP11	Argonaute family protein	argonaute family protein isoform 1	3477	gi|508787051|gb|EOY34307.1|Argonaute family protein isoform 1 [Theobroma cacao] >gi|508787052|gb|EOY34308.1| Argonaute family protein isoform 1 [Theobroma cacao]	EOY34307	0	93	1634	914	852
Gorai.011G125900.1	12.0079	8.67179	7.07115	7.89863	6.71505	1.95149	14.7214	8.6818	6.20025	7.51654	3.441	0.51243	AT3G08600.1	AT3G08600		Protein of unknown function (DUF1191)	Uncharacterized protein TCM_011920	1927	gi|508710336|gb|EOY02233.1|Uncharacterized protein TCM_011920 [Theobroma cacao]	EOY02233	1.09e-148	81	445.277	324	265
Gorai.005G240800.6	19.1933	34.4794	33.058	32.8951	23.8855	1.95021	22.7237	37.1534	26.0341	26.6716	12.2477	0.512765	AT3G19130.1	AT3G19130	ATRBP47B,RBP47B	RNA-binding protein 47B	rna-binding protein 47a	1272	gi|508706312|gb|EOX98208.1|RNA-binding protein 47A [Theobroma cacao]	EOX98208	2.45e-116	80	358.607	293	236
Gorai.007G086500.2	5.51861	10.9118	15.9109	13.2048	14.7042	1.94684	11.571	24.8827	20.5715	25.064	7.55285	0.513652	AT3G60380.1	AT3G60380			Uncharacterized protein TCM_005691	1723	gi|508704545|gb|EOX96441.1|Uncharacterized protein TCM_005691 [Theobroma cacao]	EOX96441	9.16e-138	69	424.476	467	324
Gorai.008G177000.7	2.06806	4.24689	2.76645	3.39661	2.63258	1.94634	1.62945	4.16054	2.95691	3.59432	1.35258	0.513785	AT2G03620.1	AT2G03620	MGT3,MRS2-5	magnesium transporter 3	magnesium transporter 3 isoform 1	1529	gi|508709789|gb|EOY01686.1|Magnesium transporter 3 isoform 1 [Theobroma cacao] >gi|508709790|gb|EOY01687.1| Magnesium transporter 3 isoform 1 [Theobroma cacao]	EOY01686	0	94	631.328	418	394
Gorai.007G127300.3	46.6537	50.783	46.0192	49.1579	29.4907	1.94592	30.0301	35.1657	30.6648	32.1527	15.1552	0.513896	AT3G05590.1	AT3G05590	RPL18	ribosomal protein L18	ribosomal protein l18	768	gi|508719645|gb|EOY11542.1|Ribosomal protein L18 [Theobroma cacao]	EOY11542	4.83e-86	98	265.388	136	134
Gorai.007G127300.1	84.9665	92.0543	87.6739	94.2	57.0216	1.94392	59.3928	63.8731	56.2905	60.1861	29.3333	0.514424	AT3G05590.1	AT3G05590	RPL18	ribosomal protein L18	ribosomal protein l18	963	gi|508719645|gb|EOY11542.1|Ribosomal protein L18 [Theobroma cacao]	EOY11542	2.29e-125	98	368.237	186	184
Gorai.007G192900.1	23.6186	16.5465	18.2169	19.4635	10.0429	1.9431	10.5323	11.9144	17.531	16.164	5.16848	0.514641	AT4G38620.1	AT4G38620	ATMYB4,MYB4	myb domain protein 4	myb domain class transcription factor	1662	gi|508698911|gb|EOX90807.1|MYB domain class transcription factor [Theobroma cacao]	EOX90807	2.24e-105	79	327.02	230	183
Gorai.008G175400.1	5.18483	4.31323	6.15513	5.28875	3.61272	1.94289	7.08011	9.95115	11.9827	10.5646	1.85946	0.514697	AT2G03810.1	AT2G03810		18S pre-ribosomal assembly protein gar2-related	18s pre-ribosomal assembly protein gar2- isoform 2	1857	gi|508709685|gb|EOY01582.1|18S pre-ribosomal assembly protein gar2-related, putative isoform 2 [Theobroma cacao] >gi|508709686|gb|EOY01583.1| 18S pre-ribosomal assembly protein gar2-related, putative isoform 2 [Theobroma cacao] >gi|508709687|gb|EOY01584.1| 18S pre-ribosomal assembly protein gar2-related, putative isoform 2 [Theobroma cacao]	EOY01582	4.5e-164	76	489.189	454	347
Gorai.007G127300.2	86.8781	98.0968	92.5288	98.2288	60.6236	1.94147	60.9367	67.0058	58.6979	62.9611	31.2256	0.515074	AT3G05590.1	AT3G05590	RPL18	ribosomal protein L18	ribosomal protein l18	1027	gi|508719645|gb|EOY11542.1|Ribosomal protein L18 [Theobroma cacao]	EOY11542	6.68e-125	98	367.851	187	185
Gorai.007G156500.2	13.3659	16.1433	12.1619	15.0396	7.93075	1.94081	8.76481	10.5949	7.7192	9.52061	4.08631	0.515249	AT3G25150.2	AT3G25150		Nuclear transport factor 2 (NTF2) family protein with RNA binding (RRM-RBD-RNP motifs) domain	rna binding	2177	gi|508701953|gb|EOX93849.1|Nuclear transport factor 2 family protein with RNA binding domain, putative isoform 1 [Theobroma cacao]	EOX93849	0	87	667.922	476	418
Gorai.007G097700.1	35.7112	35.1985	28.1995	33.1076	18.9193	1.94044	21.178	32.8007	26.0728	28.0624	9.75002	0.515347	AT3G61260.1	AT3G61260		Remorin family protein	remorin family protein	997	gi|508704116|gb|EOX96012.1|Remorin family protein [Theobroma cacao]	EOX96012	3.29e-56	95	191.815	144	138
Gorai.006G256500.1	18.0679	5.1186	1.76036	3.97335	2.59825	1.93986	22.5353	4.66366	2.27979	3.30301	1.3394	0.515502	AT5G18900.1	AT5G18900		2-oxoglutarate (2OG) and Fe(II)-dependent oxygenase superfamily protein	prolyl 4-hydroxylase alpha	1343	gi|508714444|gb|EOY06341.1|2-oxoglutarate and Fe(II)-dependent oxygenase superfamily protein [Theobroma cacao]	EOY06341	1.18e-176	90	507.679	282	255
Gorai.010G005100.4	2.01064	4.26455	8.68725	6.2788	6.00302	1.93773	3.06541	6.68508	10.3927	7.83544	3.09796	0.516067	AT5G42560.1	AT5G42560		Abscisic acid-responsive (TB2/DP1, HVA22) family protein	abscisic acid-responsive isoform 1	1365	gi|508723106|gb|EOY15003.1|Abscisic acid-responsive isoform 1 [Theobroma cacao] >gi|508723109|gb|EOY15006.1| Abscisic acid-responsive isoform 1 [Theobroma cacao]	EOY15003	1.4e-143	87	423.705	294	258
Gorai.008G294700.1	6.93566	7.1027	11.8412	8.41896	4.85903	1.93508	9.35548	8.5324	8.21802	8.21235	2.51103	0.516775	AT5G50000.1	AT5G50000		Protein kinase superfamily protein	serine threonine-protein kinase ht1-like	1677	gi|508773428|gb|EOY20684.1|Kinase superfamily protein isoform 1 [Theobroma cacao]	EOY20684	0	91	712.99	396	362
Gorai.001G051800.3	3.61027	3.33033	4.5281	4.18585	4.20044	1.93473	3.59732	3.53365	4.03802	4.67304	2.17107	0.516868	AT5G61670.1	AT5G61670			orange protein	1086	gi|508775480|gb|EOY22736.1|Uncharacterized protein isoform 1 [Theobroma cacao]	EOY22736	9.22e-155	95	449.129	245	235
Gorai.008G015500.1	7.7709	10.4145	8.02923	9.49882	5.61135	1.93263	6.84173	9.34068	6.89159	8.15543	2.90348	0.517429	AT2G41500.1	AT2G41500	EMB2776,LIS	WD-40 repeat family protein / small nuclear ribonucleoprotein Prp4p-related	u4 u6 small nuclear ribonucleoprotein prp4-like	2302	gi|508706907|gb|EOX98803.1|WD-40 repeat family protein / small nuclear ribonucleoprotein Prp4p-related [Theobroma cacao]	EOX98803	0	88	842.032	570	507
Gorai.010G066800.4	17.6064	24.1365	18.9737	20.6908	10.9117	1.9323	13.2751	18.5667	12.2244	14.2744	5.64698	0.517518	AT2G26640.1	AT2G26640	KCS11	3-ketoacyl-CoA synthase 11	3-ketoacyl- synthase 11	1966	gi|482679564|gb|AGK29990.1|3-ketoacyl-CoA synthase 11 [Gossypium raimondii]	AGK29990	0	100	1058.9	510	510
Gorai.003G140400.1	8.90632	5.83706	5.86764	5.58617	5.64273	1.92863	2.55431	3.72567	5.78084	5.88425	2.92577	0.518502	AT2G27080.1	AT2G27080		Late embryogenesis abundant (LEA) hydroxyproline-rich glycoprotein family	late embryogenesis abundant hydroxyproline-rich glycoprotein	1150	gi|508787039|gb|EOY34295.1|Late embryogenesis abundant (LEA) hydroxyproline-rich glycoprotein family, putative isoform 1 [Theobroma cacao] >gi|508787040|gb|EOY34296.1| Late embryogenesis abundant (LEA) hydroxyproline-rich glycoprotein family, putative isoform 1 [Theobroma cacao]	EOY34295	5.06e-124	88	370.163	260	231
Gorai.009G105600.2	7.63946	6.2376	4.37383	5.62052	3.06111	1.92832	6.63366	4.6552	4.16715	5.10585	1.58745	0.518585	AT2G27040.1	AT2G27040	AGO4,OCP11	Argonaute family protein	argonaute family protein isoform 1	3384	gi|508787051|gb|EOY34307.1|Argonaute family protein isoform 1 [Theobroma cacao] >gi|508787052|gb|EOY34308.1| Argonaute family protein isoform 1 [Theobroma cacao]	EOY34307	0	93	1631.69	914	852
Gorai.008G014600.1	6.31776	6.63999	5.64042	6.38817	3.39922	1.92539	5.63137	4.94949	4.53852	5.38822	1.76547	0.519376	AT5G57190.1	AT5G57190	PSD2	phosphatidylserine decarboxylase 2	phosphatidylserine decarboxylase 2 isoform 2	2423	gi|508706971|gb|EOX98867.1|Phosphatidylserine decarboxylase 2 isoform 1 [Theobroma cacao]	EOX98867	0	92	1046.96	630	582
Gorai.008G143200.1	21.7539	28.3841	29.1475	29.4105	17.1702	1.925	22.9081	23.0397	23.2543	22.1506	8.9196	0.519481	AT3G16780.1	AT3G16780		Ribosomal protein L19e family protein	predicted protein	1118	gi|224120456|ref|XP_002318334.1|predicted protein [Populus trichocarpa] >gi|222859007|gb|EEE96554.1| predicted protein [Populus trichocarpa]	XP_002318334	3.63e-108	100	327.405	181	181
Gorai.003G032500.1	4.50639	4.3948	4.03716	4.47859	2.66908	1.92405	7.93531	5.20432	3.16742	4.00759	1.38722	0.519737	AT4G37760.1	AT4G37760	SQE3	squalene epoxidase 3	squalene monooxygenase	1891	gi|508699871|gb|EOX91767.1|Squalene monooxygenase isoform 1 [Theobroma cacao]	EOX91767	0	88	884.789	566	500
Gorai.005G143700.1	4.75815	5.16876	5.02556	5.27268	4.03119	1.92284	4.72848	4.44041	3.90642	4.30787	2.09648	0.520065	AT1G31860.1	AT1G31860	AT-IE,HISN2	histidine biosynthesis bifunctional protein (HISIE)	histidine biosynthesis bifunctional protein chloroplastic-like isoform x2	646	gi|502106940|ref|XP_004493105.1|PREDICTED: histidine biosynthesis bifunctional protein hisIE, chloroplastic-like isoform X2 [Cicer arietinum]	XP_004493105	1.71e-34	93	134.035	75	70
Gorai.013G060100.4	8.65562	7.63923	7.53066	7.82032	4.73665	1.917	7.16356	7.49864	7.2526	7.46321	2.47087	0.521648	AT5G10350.1	AT5G10350		RNA-binding (RRM/RBD/RNP motifs) family protein	polyadenylate-binding protein 2-like	1201	gi|508706845|gb|EOX98741.1|RNA-binding family protein isoform 2 [Theobroma cacao]	EOX98741	2.75e-89	98	279.256	181	179
Gorai.008G294700.5	4.98715	4.86134	8.23128	6.12973	3.11071	1.91532	6.70396	6.09226	5.96321	5.90953	1.62412	0.522106	AT5G50000.1	AT5G50000		Protein kinase superfamily protein	serine threonine-protein kinase ht1-like	1932	gi|508773428|gb|EOY20684.1|Kinase superfamily protein isoform 1 [Theobroma cacao]	EOY20684	0	99	576.63	279	277
Gorai.009G105600.7	8.5387	6.81396	4.92666	6.1316	3.18196	1.91398	7.31015	5.13698	4.63524	5.74726	1.66249	0.522472	AT2G27040.1	AT2G27040	AGO4,OCP11	Argonaute family protein	argonaute family protein isoform 1	3148	gi|508787051|gb|EOY34307.1|Argonaute family protein isoform 1 [Theobroma cacao] >gi|508787052|gb|EOY34308.1| Argonaute family protein isoform 1 [Theobroma cacao]	EOY34307	0	93	1634	914	852
Gorai.009G105600.5	5.85301	4.64572	3.27826	4.05659	2.19771	1.90817	4.85187	3.42244	3.11366	3.77036	1.15173	0.524062	AT2G27040.1	AT2G27040	AGO4,OCP11	Argonaute family protein	argonaute family protein isoform 1	3577	gi|508787051|gb|EOY34307.1|Argonaute family protein isoform 1 [Theobroma cacao] >gi|508787052|gb|EOY34308.1| Argonaute family protein isoform 1 [Theobroma cacao]	EOY34307	0	86	1494.17	923	800
Gorai.006G097900.1	2.36995	2.95282	3.13819	3.36101	2.97937	1.90671	2.09692	4.02808	4.10596	3.88433	1.56258	0.524465	AT3G27520.1	AT3G27520			cryptic loci regulator protein	1154	gi|508779547|gb|EOY26803.1|Cryptic loci regulator protein 1, putative [Theobroma cacao]	EOY26803	7.63e-47	83	169.088	192	160
Gorai.010G054500.2	22.7314	20.0833	16.0705	16.2262	10.1044	1.90424	25.8081	25.4539	17.3702	20.2655	5.30628	0.525144	AT4G02050.1	AT4G02050	STP7	sugar transporter protein 7	sugar transporter protein 7 isoform 1	2041	gi|508784074|gb|EOY31330.1|Sugar transporter protein 7 isoform 1 [Theobroma cacao] >gi|508784075|gb|EOY31331.1| Sugar transporter protein 7 isoform 1 [Theobroma cacao] >gi|508784076|gb|EOY31332.1| Sugar transporter protein 7 isoform 1 [Theobroma cacao]	EOY31330	0	94	642.499	363	342
Gorai.009G105600.6	7.86271	6.21778	4.35542	5.50289	3.08159	1.90055	6.83111	4.84587	4.27243	5.14721	1.62143	0.526164	AT2G27040.1	AT2G27040	AGO4,OCP11	Argonaute family protein	argonaute family protein isoform 1	2805	gi|508787051|gb|EOY34307.1|Argonaute family protein isoform 1 [Theobroma cacao] >gi|508787052|gb|EOY34308.1| Argonaute family protein isoform 1 [Theobroma cacao]	EOY34307	0	93	1284.63	701	653
Gorai.003G149800.1	6.94165	11.1426	12.4915	12.5698	6.71173	1.89763	5.6479	12.7694	11.9852	12.9904	3.53691	0.526974	AT1G07020.1	AT1G07020			uncharacterized loc101221395	981	gi|508787350|gb|EOY34606.1|Uncharacterized protein TCM_042222 [Theobroma cacao]	EOY34606	8.12e-44	84	158.688	178	150
Gorai.011G246400.5	3.6455	3.67834	4.52123	4.20345	5.23047	1.89729	7.28784	5.70611	5.00911	5.87671	2.75681	0.527068	AT2G39450.1	AT2G39450	ATMTP11,MTP11	Cation efflux family protein	metal tolerance protein	1303	gi|508726458|gb|EOY18355.1|Cation efflux family protein isoform 1 [Theobroma cacao]	EOY18355	0	95	653.67	353	338
Gorai.009G149800.1	19.3493	4.83035	2.57918	3.39671	2.93265	1.89335	23.5618	8.75544	3.58087	6.31065	1.54893	0.528165	AT1G31330.1	AT1G31330	PSAF	photosystem I subunit F	photosystem i reaction center subunit chloroplastic-like	1131	gi|508780215|gb|EOY27471.1|Photosystem I subunit F [Theobroma cacao]	EOY27471	3.64e-110	85	333.183	228	195
Gorai.008G294700.2	5.54148	5.89133	10.1623	7.37092	3.85173	1.89296	7.432	7.22018	7.1788	7.02271	2.03477	0.528273	AT5G50000.1	AT5G50000		Protein kinase superfamily protein	serine threonine-protein kinase ht1-like	1703	gi|508773428|gb|EOY20684.1|Kinase superfamily protein isoform 1 [Theobroma cacao]	EOY20684	0	99	493.812	237	235
Gorai.007G097700.3	36.9629	37.4289	29.178	34.7118	20.1384	1.89188	22.6855	36.1558	26.1921	28.2793	10.6447	0.528576	AT3G61260.1	AT3G61260		Remorin family protein	remorin family protein	1112	gi|508704116|gb|EOX96012.1|Remorin family protein [Theobroma cacao]	EOX96012	1.95e-42	97	155.992	121	118
Gorai.008G143200.3	11.9469	16.0996	16.5695	16.2317	9.11719	1.89114	12.9787	13.6587	13.1646	13.0208	4.82101	0.528782	AT3G16780.1	AT3G16780		Ribosomal protein L19e family protein	60s ribosomal protein	1406	gi|224134653|ref|XP_002327457.1|predicted protein [Populus trichocarpa] >gi|118484109|gb|ABK93939.1| unknown [Populus trichocarpa] >gi|222836011|gb|EEE74432.1| predicted protein [Populus trichocarpa]	XP_002327457	8.39e-47	100	171.4	103	103
Gorai.002G235200.1	25.0292	31.7904	29.0594	31.4869	21.3674	1.88836	17.2559	24.4807	22.5303	24.5442	11.3153	0.529561	AT5G06360.1	AT5G06360		Ribosomal protein S8e family protein	ribosomal protein s8e family protein	1322	gi|508716577|gb|EOY08474.1|Ribosomal protein S8e family protein [Theobroma cacao]	EOY08474	0	98	547.74	273	269
Gorai.008G195800.5	4.04428	5.43713	6.48329	5.99188	3.11711	1.88176	3.41282	5.60983	5.69666	5.75684	1.65649	0.531418	AT1G13950.1	AT1G13950	ATELF5A-1,EIF-5A,EIF5A,ELF5A-1	eukaryotic elongation factor 5A-1	eukaryotic translation initiation factor 5a-like	1115	gi|449455523|ref|XP_004145502.1|PREDICTED: eukaryotic translation initiation factor 5A-like [Cucumis sativus] >gi|449522325|ref|XP_004168177.1| PREDICTED: eukaryotic translation initiation factor 5A-like [Cucumis sativus]	XP_004145502	1.22e-61	97	171.014	83	81
Gorai.012G076300.2	18.4596	16.1299	15.7358	17.0896	12.3234	1.88034	13.2703	11.8335	12.1674	13.5066	6.55383	0.531819	AT2G40060.1	AT2G40060		Clathrin light chain protein	clathrin light chain protein	1437	gi|508725937|gb|EOY17834.1|Clathrin light chain protein [Theobroma cacao]	EOY17834	2.26e-64	87	219.935	183	161
Gorai.008G294700.3	6.38308	6.7907	11.3068	8.15343	4.21444	1.87749	8.49691	7.7752	7.50001	7.40247	2.24472	0.532627	AT5G50000.1	AT5G50000		Protein kinase superfamily protein	serine threonine-protein kinase ht1-like	1518	gi|508773428|gb|EOY20684.1|Kinase superfamily protein isoform 1 [Theobroma cacao]	EOY20684	0	88	469.544	283	250
Gorai.008G147900.3	7.78776	9.49655	9.12521	10.7026	5.57857	1.87505	5.89205	7.08093	5.89558	6.90456	2.97516	0.53332	AT3G19950.1	AT3G19950		RING/U-box superfamily protein	zinc finger family protein	1803	gi|508707190|gb|EOX99086.1|RING/U-box superfamily protein, putative [Theobroma cacao]	EOX99086	1.91e-151	86	451.44	325	282
Gorai.006G140000.4	7.41194	7.16912	6.60618	7.35218	4.27918	1.8743	5.65658	5.46039	4.41786	4.87531	2.28309	0.533533	AT3G12180.1	AT3G12180		Cornichon family protein	cornichon family protein isoform 1	766	gi|508717510|gb|EOY09407.1|Cornichon family protein isoform 1 [Theobroma cacao]	EOY09407	1.07e-55	92	186.422	126	116
Gorai.011G153500.1	16.249	5.87468	4.0389	4.37233	3.48455	1.87365	43.0989	8.00243	8.19427	9.88091	1.85977	0.533719	AT3G23820.1	AT3G23820	GAE6	UDP-D-glucuronate 4-epimerase 6	udp-d-glucuronic acid 4-epimerase	1365	gi|283488495|gb|ADB24769.1|UDP-D-glucuronic acid 4-epimerase [Gossypium hirsutum]	ADB24769	0	99	807.749	454	451
Gorai.007G097700.2	66.7815	68.5631	53.6183	61.5943	36.5587	1.87064	42.8217	63.7169	48.1663	51.0532	19.5434	0.534575	AT3G61260.1	AT3G61260		Remorin family protein	remorin family protein	994	gi|508704116|gb|EOX96012.1|Remorin family protein [Theobroma cacao]	EOX96012	2.09e-58	96	197.593	143	138
Gorai.004G190700.1	4.58379	4.00143	3.64677	3.63925	2.25141	1.87061	4.89931	3.42096	2.90651	2.84222	1.20357	0.534586	AT2G35190.1	AT2G35190	ATNPSN11,NPSN11,NSPN11	novel plant snare 11	novel plant snare 11-like	1997	gi|508776882|gb|EOY24138.1|Plant snare 11 [Theobroma cacao]	EOY24138	3.73e-159	96	470.315	265	257
Gorai.007G156500.5	13.1474	15.1751	11.708	14.3417	7.44082	1.86878	8.40381	10.1166	7.57791	9.18227	3.98164	0.535107	AT3G25150.2	AT3G25150		Nuclear transport factor 2 (NTF2) family protein with RNA binding (RRM-RBD-RNP motifs) domain	rna binding	2021	gi|508701953|gb|EOX93849.1|Nuclear transport factor 2 family protein with RNA binding domain, putative isoform 1 [Theobroma cacao]	EOX93849	0	86	634.024	411	357
Gorai.008G177000.8	2.21909	4.45041	3.02888	3.8225	2.73424	1.86541	1.60315	4.90087	3.4561	4.50614	1.46576	0.536075	AT2G03620.1	AT2G03620	MGT3,MRS2-5	magnesium transporter 3	magnesium transporter 3 isoform 1	1832	gi|508709789|gb|EOY01686.1|Magnesium transporter 3 isoform 1 [Theobroma cacao] >gi|508709790|gb|EOY01687.1| Magnesium transporter 3 isoform 1 [Theobroma cacao]	EOY01686	0	94	631.328	418	394
Gorai.009G015500.1	21.7976	5.92548	2.2868	4.71717	2.59495	1.8642	8.558	1.58624	3.21013	3.39092	1.39199	0.536423	AT2G10940.1	AT2G10940		Bifunctional inhibitor/lipid-transfer protein/seed storage 2S albumin superfamily protein	lipid binding	1178	gi|224087088|ref|XP_002308060.1|predicted protein [Populus trichocarpa] >gi|118486483|gb|ABK95081.1| unknown [Populus trichocarpa] >gi|222854036|gb|EEE91583.1| predicted protein [Populus trichocarpa]	XP_002308060	2.76e-37	96	144.05	79	76
Gorai.006G220400.1	8.35666	5.45574	3.41184	4.19902	2.49984	1.86394	8.11813	4.0901	3.13489	3.64636	1.34116	0.536499	AT3G24190.1	AT3G24190		Protein kinase superfamily protein	protein mitochondrial	2763	gi|508713461|gb|EOY05358.1|Kinase superfamily protein [Theobroma cacao]	EOY05358	0	96	1399.42	781	753
Gorai.007G143000.1	27.6413	15.6833	15.8615	18.9188	11.7711	1.85999	20.728	12.1216	14.4579	16.3852	6.32857	0.537636	AT2G30620.2	AT2G30620		winged-helix DNA-binding transcription factor family protein	winged-helix dna-binding transcription factor family protein	1309	gi|508702655|gb|EOX94551.1|Winged-helix DNA-binding transcription factor family protein [Theobroma cacao]	EOX94551	6.31e-13	100	77.411	36	36
Gorai.008G046500.1	3.89788	2.96951	2.34687	2.77897	2.72422	1.85995	4.73992	2.77494	3.0154	3.85887	1.46468	0.537649	AT3G11730.1	AT3G11730	ATFP8,ATRABD1,RABD1	Ras-related small GTP-binding family protein	ras-related small gtp-binding family protein	1089	gi|508705108|gb|EOX97004.1|Ras-related small GTP-binding family protein [Theobroma cacao]	EOX97004	4.32e-141	99	410.223	201	200
Gorai.002G235200.3	15.5638	18.2155	17.1226	19.1821	12.3043	1.85874	11.0573	14.7877	14.1559	15.2112	6.61966	0.537997	AT5G06360.1	AT5G06360		Ribosomal protein S8e family protein	ribosomal protein s8e family protein	1142	gi|508716577|gb|EOY08474.1|Ribosomal protein S8e family protein [Theobroma cacao]	EOY08474	7.85e-125	74	374.785	273	203
Gorai.N024700.1	3.67835	9.90365	13.5333	11.1071	10.8571	1.85433	8.34448	22.0707	19.2052	21.0707	5.85501	0.539279	AT3G60380.1	AT3G60380			protein	1106	gi|508704545|gb|EOX96441.1|Uncharacterized protein TCM_005691 [Theobroma cacao]	EOX96441	3.73e-111	65	348.206	417	275
Gorai.008G175400.2	4.95713	4.12587	5.72579	4.93341	3.31933	1.85408	6.5124	9.40425	11.1993	9.98197	1.79029	0.539352	AT2G03810.1	AT2G03810		18S pre-ribosomal assembly protein gar2-related	18s pre-ribosomal assembly protein gar2- isoform 2	2048	gi|508709685|gb|EOY01582.1|18S pre-ribosomal assembly protein gar2-related, putative isoform 2 [Theobroma cacao] >gi|508709686|gb|EOY01583.1| 18S pre-ribosomal assembly protein gar2-related, putative isoform 2 [Theobroma cacao] >gi|508709687|gb|EOY01584.1| 18S pre-ribosomal assembly protein gar2-related, putative isoform 2 [Theobroma cacao]	EOY01582	3.49e-163	76	489.189	454	347
Gorai.008G014600.2	6.32162	6.19874	5.3188	6.17207	3.16307	1.85235	5.76241	5.26233	4.5119	5.42469	1.7076	0.539855	AT4G25970.1	AT4G25970	PSD3	phosphatidylserine decarboxylase 3	phosphatidylserine decarboxylase 2 isoform 2	2215	gi|508706971|gb|EOX98867.1|Phosphatidylserine decarboxylase 2 isoform 1 [Theobroma cacao]	EOX98867	0	92	1047.34	630	582
Gorai.011G043200.4	10.8366	13.7918	13.6124	13.1294	6.7662	1.84386	7.52935	9.61739	7.89934	8.32262	3.66959	0.54234	AT5G46250.1	AT5G46250		RNA-binding protein	translation initiation factor eif-2b subunit isoform 1	1326	gi|508780461|gb|EOY27717.1|Translation initiation factor eIF-2B subunit delta, putative isoform 1 [Theobroma cacao]	EOY27717	1.33e-143	89	427.172	296	266
Gorai.002G248500.1	8.58924	7.52701	7.37921	7.25557	4.00122	1.84242	7.52657	5.73765	6.18326	5.7136	2.17171	0.542763	AT3G53400.1	AT3G53400			conserved peptide upstream open reading frame 47	1975	gi|508715913|gb|EOY07810.1|Uncharacterized protein TCM_022133 [Theobroma cacao]	EOY07810	0	84	676.011	448	380
UAcontig70841	3.59739	4.15577	3.70208	5.20781	4.59567	1.84155	3.45853	4.35795	3.80058	5.1003	2.49555	0.543022					NA	NA	NA	NA	NA	NA	NA	NA	NA
CAcontig20403	17.5473	14.7028	12.5905	12.5365	7.02027	1.83798	13.4076	10.3539	7.64713	8.83421	3.81955	0.544075					NA	NA	NA	NA	NA	NA	NA	NA	NA
Gorai.005G173400.1	2.68758	4.63324	4.60507	5.07872	3.176	1.83694	1.5688	2.96377	3.17312	3.46255	1.72896	0.544384	AT1G67720.1	AT1G67720		Leucine-rich repeat protein kinase family protein	leucine-rich repeat protein kinase family protein isoform 1	3198	gi|508708880|gb|EOY00777.1|Leucine-rich repeat protein kinase family protein isoform 1 [Theobroma cacao]	EOY00777	0	93	1635.16	923	865
Gorai.013G060100.3	10.0412	9.16487	9.87396	9.15666	6.28376	1.8335	7.98669	8.53949	8.7666	8.86596	3.42719	0.545404	AT5G10350.1	AT5G10350		RNA-binding (RRM/RBD/RNP motifs) family protein	polyadenylate-binding protein 2-like	1202	gi|508706844|gb|EOX98740.1|RNA-binding family protein isoform 1 [Theobroma cacao]	EOX98740	6.51e-98	98	301.597	195	193
Gorai.005G265300.2	45.3099	53.761	28.7463	40.9634	21.3279	1.83187	42.7769	45.2103	22.9542	31.8811	11.6427	0.545889	AT1G09810.1	AT1G09810	ECT11	evolutionarily conserved C-terminal region 11	yth domain-containing isoform 4	2175	gi|508705157|gb|EOX97053.1|Yth domain-containing protein, putative isoform 1 [Theobroma cacao]	EOX97053	0	86	884.404	576	497
Gorai.008G195800.1	27.8837	45.0056	45.7955	45.7339	27.7143	1.8291	29.2384	44.2755	41.7019	42.9997	15.1519	0.546718	AT1G13950.1	AT1G13950	ATELF5A-1,EIF-5A,EIF5A,ELF5A-1	eukaryotic elongation factor 5A-1	eukaryotic translation initiation factor 5a-like	929	gi|449455523|ref|XP_004145502.1|PREDICTED: eukaryotic translation initiation factor 5A-like [Cucumis sativus] >gi|449522325|ref|XP_004168177.1| PREDICTED: eukaryotic translation initiation factor 5A-like [Cucumis sativus]	XP_004145502	3.93e-108	98	322.783	159	157
Gorai.009G188600.1	7.36556	5.50958	7.32968	5.67274	4.7104	1.82891	5.28523	7.2742	7.02132	6.83631	2.57553	0.546775	AT4G35230.1	AT4G35230	BSK1	BR-signaling kinase 1	receptor protein	2780	gi|508723317|gb|EOY15214.1|BR-signaling kinase 1 [Theobroma cacao]	EOY15214	0	95	992.26	517	495
UAcontig6240	9.36423	7.36772	5.84056	7.12436	3.94726	1.82869	6.45253	6.70452	5.49592	6.83337	2.15851	0.546839					NA	NA	NA	NA	NA	NA	NA	NA	NA
Gorai.010G015600.5	5.01956	4.32751	4.33178	4.44249	2.86823	1.82834	4.789	3.82106	3.5988	3.48197	1.56876	0.546944	AT1G47640.1	AT1G47640			predicted protein	986	gi|224136646|ref|XP_002326911.1|predicted protein [Populus trichocarpa] >gi|222835226|gb|EEE73661.1| predicted protein [Populus trichocarpa]	XP_002326911	1.69e-150	95	434.106	228	217
Gorai.001G188500.5	4.66763	4.07929	3.17953	3.60348	2.40773	1.82339	4.36105	2.98372	2.71157	2.84867	1.32047	0.548429	AT3G25140.1	AT3G25140	GAUT8,QUA1	Nucleotide-diphospho-sugar transferases superfamily protein	galacturonosyltransferase 8-like	3213	gi|508701955|gb|EOX93851.1|Nucleotide-diphospho-sugar transferases superfamily protein [Theobroma cacao]	EOX93851	0	98	987.252	502	495
Gorai.007G221100.1	65.7704	29.2547	15.4226	21.3513	19.2721	1.82279	53.5489	24.5167	18.5667	22.4822	10.5728	0.548608	AT5G67360.1	AT5G67360	ARA12	Subtilase family protein	xylem serine proteinase 1	3352	gi|508699720|gb|EOX91616.1|Subtilase family protein [Theobroma cacao]	EOX91616	0	95	1399.03	761	730
Gorai.013G060100.2	8.043	7.58354	7.42981	7.02709	4.24874	1.8212	6.07088	6.89691	6.94508	7.00045	2.33294	0.54909	AT5G10350.1	AT5G10350		RNA-binding (RRM/RBD/RNP motifs) family protein	polyadenylate-binding protein 2-like	1205	gi|508706844|gb|EOX98740.1|RNA-binding family protein isoform 1 [Theobroma cacao]	EOX98740	1.37e-98	98	303.523	195	192
Gorai.013G104700.1	12.5476	10.2216	5.38188	8.43362	4.92097	1.82024	11.3754	7.26069	6.19045	7.21894	2.70347	0.549377	AT1G08770.1	AT1G08770	PRA1.E	prenylated RAB acceptor 1.E	pra1 family protein e-like	972	gi|508702667|gb|EOX94563.1|PRA1 family protein [Theobroma cacao]	EOX94563	2.54e-67	92	219.935	178	165
Gorai.010G005100.2	1.82201	3.19086	6.95321	5.12823	4.67513	1.81724	2.74244	5.75316	8.96654	6.71637	2.57265	0.550284	AT5G42560.1	AT5G42560		Abscisic acid-responsive (TB2/DP1, HVA22) family protein	abscisic acid-responsive isoform 1	1439	gi|508723107|gb|EOY15004.1|Abscisic acid-responsive isoform 2 [Theobroma cacao]	EOY15004	1.47e-144	90	427.557	288	260
Gorai.009G215400.1	11.2052	4.90154	3.28503	3.88704	2.36122	1.81722	8.48452	3.3121	2.70624	3.04276	1.29936	0.550292	AT1G47056.1	AT1G47056	VFB1	VIER F-box proteine 1	f-box family protein	2068	gi|508722473|gb|EOY14370.1|VIER F-box protein 1 [Theobroma cacao]	EOY14370	0	93	820.846	524	490
UAcontig51134	3.44312	3.36483	3.09169	3.23205	2.00973	1.81559	2.69968	2.69459	2.9077	2.42503	1.10693	0.550784					NA	NA	NA	NA	NA	NA	NA	NA	NA
Gorai.001G188500.1	4.89072	4.23253	3.15036	3.70994	2.65407	1.81355	4.71645	3.07311	2.69389	3.11394	1.46347	0.551405	AT3G25140.1	AT3G25140	GAUT8,QUA1	Nucleotide-diphospho-sugar transferases superfamily protein	galacturonosyltransferase 8-like	3188	gi|508701955|gb|EOX93851.1|Nucleotide-diphospho-sugar transferases superfamily protein [Theobroma cacao]	EOX93851	0	97	1017.68	562	548
Gorai.007G143000.2	18.3676	10.7053	10.595	12.6563	7.59157	1.81235	13.6265	8.59222	9.89081	11.3214	4.18881	0.551771	AT2G30620.1	AT2G30620		winged-helix DNA-binding transcription factor family protein	winged-helix dna-binding transcription factor family protein	1180	gi|508702655|gb|EOX94551.1|Winged-helix DNA-binding transcription factor family protein [Theobroma cacao]	EOX94551	5e-13	100	77.411	36	36
Gorai.002G012500.1	86.28	91.9928	107.957	103.996	65.3127	1.81232	77.0924	67.3202	75.4342	77.7391	36.0381	0.551778	AT1G78300.1	AT1G78300	14-3-3OMEGA,GF14 OMEGA,GRF2	general regulatory factor 2	14-3-3 protein	1495	gi|335356251|gb|AEH50082.1|14-3-3-like protein 2 [Gossypium hirsutum]	AEH50082	0	100	532.332	261	261
Gorai.010G015600.2	4.61091	3.81244	3.97505	4.02753	2.49903	1.81209	3.62473	2.897	3.15687	3.23117	1.37909	0.55185	AT1G47640.1	AT1G47640			predicted protein	1073	gi|224136646|ref|XP_002326911.1|predicted protein [Populus trichocarpa] >gi|222835226|gb|EEE73661.1| predicted protein [Populus trichocarpa]	XP_002326911	2.24e-128	95	379.022	201	192
Gorai.009G102500.2	2.92192	2.91776	3.64707	3.11499	2.29079	1.81087	3.38163	3.22993	3.75086	3.57712	1.26502	0.55222	AT3G46220.1	AT3G46220			e3 ufm1-protein ligase 1 isoform 1	3059	gi|508786918|gb|EOY34174.1|E3 UFM1-protein ligase 1 isoform 3 [Theobroma cacao]	EOY34174	0	94	1252.65	755	713
Gorai.008G131600.4	0.871065	2.68825	8.03706	4.50182	2.35617	1.81051	6.77948	6.50396	3.83183	4.95422	1.30138	0.552329	AT3G58810.2	AT3G58810	ATMTP3,ATMTPA2,MTP3,MTPA2	metal tolerance protein A2	zinc transporter of isoform 1	1818	gi|508703680|gb|EOX95576.1|Zinc transporter of isoform 1 [Theobroma cacao] >gi|508703681|gb|EOX95577.1| Zinc transporter of isoform 1 [Theobroma cacao] >gi|508703682|gb|EOX95578.1| Zinc transporter of isoform 1 [Theobroma cacao]	EOX95576	7.35e-101	92	323.553	180	167
Gorai.001G188500.3	4.92507	4.21467	3.33084	3.8591	2.6138	1.80587	4.80862	3.26229	2.74872	3.25165	1.44739	0.553749	AT3G25140.1	AT3G25140	GAUT8,QUA1	Nucleotide-diphospho-sugar transferases superfamily protein	galacturonosyltransferase 8-like	3209	gi|508701955|gb|EOX93851.1|Nucleotide-diphospho-sugar transferases superfamily protein [Theobroma cacao]	EOX93851	0	97	1019.22	562	548
Gorai.011G050300.1	3.18296	3.58988	3.30911	3.67551	2.18917	1.80399	4.66422	4.58373	3.48133	3.98042	1.21352	0.554327	AT1G31300.1	AT1G31300		TRAM, LAG1 and CLN8 (TLC) lipid-sensing domain containing protein	aspartyl protease family protein	1525	gi|508780236|gb|EOY27492.1|Aspartyl protease family protein [Theobroma cacao]	EOY27492	1.41e-160	94	484.952	266	251
Gorai.009G105600.3	6.98583	5.63492	4.08248	4.88917	2.57711	1.80029	5.85581	4.09443	3.70562	4.60233	1.4315	0.555466	AT2G27040.1	AT2G27040	AGO4,OCP11	Argonaute family protein	argonaute family protein isoform 1	3219	gi|508787051|gb|EOY34307.1|Argonaute family protein isoform 1 [Theobroma cacao] >gi|508787052|gb|EOY34308.1| Argonaute family protein isoform 1 [Theobroma cacao]	EOY34307	0	93	1508.04	846	790
Gorai.007G156500.4	12.5097	14.997	11.5061	13.6045	7.19227	1.79795	8.01801	9.95489	7.17084	8.90625	4.00025	0.556188	AT3G25150.2	AT3G25150		Nuclear transport factor 2 (NTF2) family protein with RNA binding (RRM-RBD-RNP motifs) domain	rna binding	2106	gi|508701953|gb|EOX93849.1|Nuclear transport factor 2 family protein with RNA binding domain, putative isoform 1 [Theobroma cacao]	EOX93849	0	86	628.632	405	352
UAcontig45080	6.33265	5.71385	5.07212	5.45579	2.9888	1.79627	7.26756	4.14371	4.0252	4.4905	1.66389	0.55671					NA	NA	NA	NA	NA	NA	NA	NA	NA
Gorai.009G106700.1	5.901	5.67142	5.20027	5.7158	2.93809	1.79392	3.84776	5.23351	3.75065	4.34702	1.6378	0.557439	AT2G30000.1	AT2G30000		PHF5-like protein	phd finger-like domain-containing protein 5b-like	1373	gi|115461126|ref|NP_001054163.1|Os04g0663300 [Oryza sativa Japonica Group] >gi|115463469|ref|NP_001055334.1| Os05g0367000 [Oryza sativa Japonica Group] >gi|351720989|ref|NP_001235659.1| uncharacterized protein LOC100305969 [Glycine max] >gi|224059768|ref|XP_002299987.1| predicted protein [Populus trichocarpa] >gi|224103931|ref|XP_002313249.1| predicted protein [Populus trichocarpa] >gi|242047572|…	NP_001054163	2.31e-68	100	224.172	110	110
Gorai.005G157000.1	14.8278	10.7247	6.92635	8.26837	7.24358	1.79345	11.7451	10.0574	8.6726	9.38299	4.03891	0.557585	AT1G68070.1	AT1G68070		Zinc finger, C3HC4 type (RING finger) family protein	zinc c3hc4 type (ring finger) family protein isoform 1	1940	gi|508709202|gb|EOY01099.1|Zinc finger, C3HC4 type (RING finger) family protein isoform 1 [Theobroma cacao]	EOY01099	1.88e-176	90	517.694	348	316
Gorai.006G144600.2	8.92718	7.50593	8.04683	8.21874	5.40339	1.79243	9.94325	7.36273	6.55299	6.90397	3.01457	0.557903	AT3G58490.1	AT3G58490		Phosphatidic acid phosphatase (PAP2) family protein	phosphatidic acid phosphatase family protein	1940	gi|508717696|gb|EOY09593.1|Phosphatidic acid phosphatase (PAP2) family protein [Theobroma cacao]	EOY09593	0	91	678.322	399	365
Gorai.001G067800.2	7.62965	4.04574	2.48714	3.5229	3.3319	1.79021	6.95845	4.12065	2.77893	3.93293	1.86118	0.558594	AT1G73740.1	AT1G73740		UDP-Glycosyltransferase superfamily protein	udp-n-acetylglucosamine--n-acetylmuramyl- pyrophosphoryl-undecaprenol n-acetylglucosamine transferase-like	683	gi|508773874|gb|EOY21130.1|UDP-N-acetylglucosamine--N-acetylmuramyl-(pentapeptide) pyrophosphoryl-undecaprenol N-acetylglucosamine transferase, putative [Theobroma cacao]	EOY21130	1.96e-31	86	128.642	83	72
Gorai.002G012500.2	61.5096	64.0841	74.4952	72.6562	41.2411	1.78891	49.9454	43.362	51.4918	51.324	23.0537	0.558998	AT4G09000.2	AT4G09000	GF14 CHI,GRF1	general regulatory factor 1	14-3-3 protein	1301	gi|335356251|gb|AEH50082.1|14-3-3-like protein 2 [Gossypium hirsutum]	AEH50082	6.57e-142	100	414.075	203	203
Gorai.006G236500.1	7.75225	8.13234	8.14021	8.71303	6.14619	1.78681	5.51291	6.01908	6.51633	6.88765	3.43975	0.559655	AT4G14220.1	AT4G14220	RHF1A	RING-H2 group F1A	ring-h2 group isoform 1	1880	gi|508713682|gb|EOY05579.1|RING-H2 group F1A, putative isoform 1 [Theobroma cacao]	EOY05579	1.08e-164	81	488.804	389	316
UAcontig29993	31.5058	35.3296	37.8543	40.9496	21.2335	1.78639	27.7769	33.7809	27.5725	33.8604	11.8863	0.559787					NA	NA	NA	NA	NA	NA	NA	NA	NA
Gorai.001G188500.6	4.74523	4.0936	3.09693	3.4987	2.39593	1.7862	4.3131	3.02595	2.60234	2.83041	1.34135	0.559847	AT3G25140.1	AT3G25140	GAUT8,QUA1	Nucleotide-diphospho-sugar transferases superfamily protein	galacturonosyltransferase 8-like	3358	gi|508701955|gb|EOX93851.1|Nucleotide-diphospho-sugar transferases superfamily protein [Theobroma cacao]	EOX93851	0	98	986.482	497	492
Gorai.011G144200.1	4.50312	4.57674	4.18752	4.68846	2.93517	1.78596	3.97411	4.02014	3.25117	3.50339	1.64347	0.559924	AT2G43080.1	AT2G43080	AT-P4H-1	P4H isoform 1	p4h isoform 1	1994	gi|508713018|gb|EOY04915.1|P4H isoform 1 [Theobroma cacao]	EOY04915	0	97	567.77	286	278
Gorai.007G156500.1	14.0012	16.9779	12.8378	15.6808	8.1046	1.78308	8.82536	11.065	7.90335	9.65885	4.54529	0.560828	AT3G25150.2	AT3G25150		Nuclear transport factor 2 (NTF2) family protein with RNA binding (RRM-RBD-RNP motifs) domain	rna binding	2195	gi|508701953|gb|EOX93849.1|Nuclear transport factor 2 family protein with RNA binding domain, putative isoform 1 [Theobroma cacao]	EOX93849	0	88	683.715	476	423
Gorai.006G144300.1	164.064	197.396	179.695	200.14	127.778	1.78123	117.107	151.808	137.875	147.772	71.7358	0.56141	AT1G57860.1	AT1G57860		Translation protein SH3-like family protein	60s ribosomal protein l21 isoform 1	922	gi|508717673|gb|EOY09570.1|60S ribosomal protein L21 isoform 1 [Theobroma cacao] >gi|508717674|gb|EOY09571.1| 60S ribosomal protein L21 isoform 1 [Theobroma cacao]	EOY09570	8.81e-111	99	329.717	164	163
Gorai.012G110900.8	3.60747	5.64762	4.14204	5.25409	2.67064	1.77913	2.64679	4.29922	2.54225	3.31541	1.5011	0.562074	AT2G38000.1	AT2G38000		chaperone protein dnaJ-related	protein ssuh2 homolog	1500	gi|508715423|gb|EOY07320.1|Chaperone protein dnaJ-related [Theobroma cacao]	EOY07320	0	97	605.134	322	313
Gorai.006G002800.3	13.2494	8.11094	5.59716	7.13792	4.14542	1.77656	11.7428	6.67147	4.6756	6.01442	2.33339	0.562884	AT1G20050.1	AT1G20050	HYD1	C-8,7 sterol isomerase	c- sterol isomerase	1067	gi|462420859|gb|EMJ25122.1|hypothetical protein PRUPE_ppa011030mg [Prunus persica]	EMJ25122	8.81e-71	86	184.111	129	112
Gorai.001G144800.1	19.5562	17.3976	18.8816	17.564	13.9958	1.77568	21.0611	18.3056	18.7895	18.7445	7.8819	0.563163	AT3G62370.1	AT3G62370		heme binding	heme binding protein	1495	gi|508703400|gb|EOX95296.1|Heme binding [Theobroma cacao]	EOX95296	0	91	546.199	342	314
Gorai.010G054500.5	27.7518	23.6004	19.4514	19.2787	11.996	1.77345	30.7055	30.7296	20.6871	24.0667	6.76422	0.563874	AT4G02050.1	AT4G02050	STP7	sugar transporter protein 7	sugar transporter protein 7 isoform 1	1658	gi|508784074|gb|EOY31330.1|Sugar transporter protein 7 isoform 1 [Theobroma cacao] >gi|508784075|gb|EOY31331.1| Sugar transporter protein 7 isoform 1 [Theobroma cacao] >gi|508784076|gb|EOY31332.1| Sugar transporter protein 7 isoform 1 [Theobroma cacao]	EOY31330	0	94	837.795	468	443
Gorai.008G015500.2	8.20175	10.9152	8.86723	9.85393	5.74359	1.76576	7.13914	9.75788	7.52762	8.56706	3.25275	0.566327	AT2G41500.1	AT2G41500	EMB2776,LIS	WD-40 repeat family protein / small nuclear ribonucleoprotein Prp4p-related	u4 u6 small nuclear ribonucleoprotein prp4-like	2195	gi|508706907|gb|EOX98803.1|WD-40 repeat family protein / small nuclear ribonucleoprotein Prp4p-related [Theobroma cacao]	EOX98803	0	88	841.262	570	507
Gorai.010G054500.1	23.7671	21.2721	16.4997	17.3757	10.7371	1.76473	26.0249	27.2338	18.0588	21.0901	6.08426	0.56666	AT4G02050.1	AT4G02050	STP7	sugar transporter protein 7	sugar transporter protein 7 isoform 1	2332	gi|508784074|gb|EOY31330.1|Sugar transporter protein 7 isoform 1 [Theobroma cacao] >gi|508784075|gb|EOY31331.1| Sugar transporter protein 7 isoform 1 [Theobroma cacao] >gi|508784076|gb|EOY31332.1| Sugar transporter protein 7 isoform 1 [Theobroma cacao]	EOY31330	0	94	898.271	510	483
Gorai.013G255000.1	271.933	286.101	251.149	280.124	154.9	1.76448	205.886	202.47	174.955	192.894	87.7878	0.566739	AT3G13580.1	AT3G13580		Ribosomal protein L30/L7 family protein	60s ribosomal protein l7-4-like	1187	gi|508785726|gb|EOY32982.1|Ribosomal protein L30/L7 family protein isoform 1 [Theobroma cacao] >gi|508785727|gb|EOY32983.1| Ribosomal protein L30/L7 family protein isoform 1 [Theobroma cacao]	EOY32982	1.46e-127	98	379.022	243	239
Gorai.009G000400.1	3.11276	3.38277	3.03981	3.07395	5.15883	1.76038	5.53754	7.6896	7.75698	6.87928	2.93052	0.568058	AT3G13620.1	AT3G13620		Amino acid permease family protein	amino acid permease family protein isoform 1	1845	gi|508785065|gb|EOY32321.1|Amino acid permease family protein isoform 1 [Theobroma cacao] >gi|508785066|gb|EOY32322.1| Amino acid permease family protein isoform 1 [Theobroma cacao]	EOY32321	0	90	524.628	359	325
Gorai.007G016700.1	68.6475	49.3094	43.2911	47.6387	25.515	1.75446	51.1376	33.6465	30.895	35.6677	14.543	0.569976	AT3G52590.1	AT3G52590	EMB2167,ERD16,HAP4,UBQ1	ubiquitin extension protein 1	ubiquitin-60s ribosomal protein l40-like	830	gi|508776404|gb|EOY23660.1|Ubiquitin supergroup,Ribosomal protein L40e [Theobroma cacao]	EOY23660	1.5e-87	100	268.855	131	131
Gorai.009G160700.2	57.3412	47.6311	49.4841	51.1365	26.1246	1.74639	67.8322	68.1885	58.0181	60.9891	14.9592	0.572609	AT5G45750.1	AT5G45750	AtRABA1c,RABA1c	RAB GTPase homolog A1C	gtp-binding protein	1195	gi|508780687|gb|EOY27943.1|RAB GTPase A1C [Theobroma cacao]	EOY27943	8.94e-152	98	439.499	218	215
Gorai.012G138800.1	12.4529	11.9296	12.133	11.8751	7.6498	1.74525	11.5038	10.0322	8.97909	8.97332	4.38322	0.572984	AT4G35335.1	AT4G35335		Nucleotide-sugar transporter family protein	cmp-sialic acid transporter 4-like	1743	gi|508707025|gb|EOX98921.1|Nucleotide-sugar transporter family protein isoform 1 [Theobroma cacao]	EOX98921	0	97	674.855	350	342
Gorai.006G153200.1	154.566	154.724	167.963	173.834	94.7577	1.7447	126.351	115.067	124.348	128.503	54.3118	0.573164	AT3G52580.1	AT3G52580		Ribosomal protein S11 family protein	ribosomal protein s11 family protein isoform 1	920	gi|508716418|gb|EOY08315.1|Ribosomal protein S11 family protein isoform 1 [Theobroma cacao]	EOY08315	4.18e-82	100	256.144	139	139
Gorai.010G224600.1	3.97814	3.4046	4.07651	3.40719	2.12743	1.73999	2.87535	2.9732	2.62646	2.90684	1.22267	0.574716	AT1G12220.1	AT1G12220	RPS5	Disease resistance protein (CC-NBS-LRR class) family	cc-nbs-lrr resistance	2037	gi|508778560|gb|EOY25816.1|Cc-nbs-lrr resistance protein, putative [Theobroma cacao]	EOY25816	0	71	583.948	682	486
Gorai.009G166800.1	25.4862	28.5545	26.0643	24.4176	12.412	1.73803	20.2619	17.1656	13.4897	14.3858	7.14143	0.575365	AT3G46970.1	AT3G46970	ATPHS2,PHS2	alpha-glucan phosphorylase 2	glycogen phosphorylase 1-like	3251	gi|470118900|ref|XP_004295557.1|PREDICTED: glycogen phosphorylase 1-like [Fragaria vesca subsp. vesca]	XP_004295557	0	90	1566.98	928	838
Gorai.008G015200.1	7.45092	9.00551	12.1367	11.1511	6.59051	1.73793	6.14402	6.87454	7.60115	7.94511	3.79216	0.575398	AT5G64130.1	AT5G64130		cAMP-regulated phosphoprotein 19-related protein	camp-regulated phosphoprotein 19-related protein isoform 1	1076	gi|508706929|gb|EOX98825.1|CAMP-regulated phosphoprotein 19-related protein isoform 1 [Theobroma cacao]	EOX98825	5.04e-66	93	215.698	119	111
Gorai.008G015200.3	8.51269	10.7976	14.9959	13.5228	7.93349	1.73425	7.79256	8.69419	9.50271	9.72751	4.57461	0.576619	AT5G64130.1	AT5G64130		cAMP-regulated phosphoprotein 19-related protein	camp-regulated phosphoprotein 19-related protein isoform 1	738	gi|508706929|gb|EOX98825.1|CAMP-regulated phosphoprotein 19-related protein isoform 1 [Theobroma cacao]	EOX98825	1.4e-67	93	215.698	119	111
Gorai.004G113300.1	11.55	8.85789	7.75372	8.14392	7.0593	1.73399	14.9755	11.5053	10.4495	10.3837	4.07114	0.576705	AT1G74680.1	AT1G74680		Exostosin family protein	probable glycosyltransferase at3g42180-like	2271	gi|508774593|gb|EOY21849.1|Exostosin family protein isoform 1 [Theobroma cacao]	EOY21849	0	84	790.03	493	416
Gorai.007G299700.4	27.7907	24.4371	21.8475	25.3491	13.3525	1.73074	19.9915	18.5803	18.6075	20.3711	7.71494	0.577788	AT5G27700.1	AT5G27700		Ribosomal protein S21e	40s ribosomal protein s21	594	gi|508722297|gb|EOY14194.1|40S ribosomal protein S21 [Theobroma cacao] >gi|508722298|gb|EOY14195.1| 40S ribosomal protein S21 [Theobroma cacao]	EOY14194	5.51e-35	96	129.028	65	63
Gorai.006G144600.3	8.41878	7.594	7.76904	8.01215	5.22584	1.72955	9.27997	6.98391	6.40421	6.61478	3.0215	0.578184	AT3G58490.1	AT3G58490		Phosphatidic acid phosphatase (PAP2) family protein	phosphatidic acid phosphatase family protein	1832	gi|508717696|gb|EOY09593.1|Phosphatidic acid phosphatase (PAP2) family protein [Theobroma cacao]	EOY09593	0	85	622.083	399	340
Gorai.010G153200.2	3.68685	3.65685	3.51516	3.68239	2.76329	1.7229	3.81913	3.20205	3.05889	3.46358	1.60386	0.580417	AT4G21720.1	AT4G21720			defensin-like protein 165 isoform 1	851	gi|508781021|gb|EOY28277.1|Defensin-like protein 165 isoform 1 [Theobroma cacao] >gi|508781022|gb|EOY28278.1| Defensin-like protein 165 isoform 1 [Theobroma cacao]	EOY28277	3.97e-63	85	206.068	138	118
Gorai.008G131600.2	1.03955	2.9383	8.46115	4.47725	2.66511	1.72172	6.37859	5.83389	4.06459	5.04249	1.54793	0.580814	AT3G58810.2	AT3G58810	ATMTP3,ATMTPA2,MTP3,MTPA2	metal tolerance protein A2	zinc transporter of isoform 1	1815	gi|508703680|gb|EOX95576.1|Zinc transporter of isoform 1 [Theobroma cacao] >gi|508703681|gb|EOX95577.1| Zinc transporter of isoform 1 [Theobroma cacao] >gi|508703682|gb|EOX95578.1| Zinc transporter of isoform 1 [Theobroma cacao]	EOX95576	5.9e-101	92	323.939	180	167
Gorai.008G177000.9	2.45874	5.16325	3.4928	3.86931	2.53692	1.72065	1.66712	4.70422	3.08932	4.00175	1.4744	0.581176	AT2G03620.1	AT2G03620	MGT3,MRS2-5	magnesium transporter 3	magnesium transporter 3 isoform 1	1590	gi|508709789|gb|EOY01686.1|Magnesium transporter 3 isoform 1 [Theobroma cacao] >gi|508709790|gb|EOY01687.1| Magnesium transporter 3 isoform 1 [Theobroma cacao]	EOY01686	0	94	631.328	418	394
Gorai.009G160700.1	62.3561	51.5311	53.7059	56.2146	28.8133	1.71719	73.9088	74.3153	63.512	66.9556	16.7793	0.582347	AT5G45750.1	AT5G45750	AtRABA1c,RABA1c	RAB GTPase homolog A1C	gtp-binding protein	1101	gi|508780687|gb|EOY27943.1|RAB GTPase A1C [Theobroma cacao]	EOY27943	4.01e-152	98	439.113	218	215
Gorai.001G108300.1	10.6351	4.81857	5.01721	5.31041	3.1958	1.71253	6.83834	5.20055	4.46944	5.57431	1.86613	0.583933	AT3G45980.1	AT3G45980	H2B,HTB9	Histone superfamily protein	probable histone -like	1112	gi|470116874|ref|XP_004294598.1|PREDICTED: probable histone H2B.1-like isoform 2 [Fragaria vesca subsp. vesca]	XP_004294598	2.72e-57	97	193.356	106	103
Gorai.007G065800.2	7.89442	7.16549	3.82858	5.67919	3.10747	1.71198	5.85414	3.74809	3.14622	3.85231	1.81514	0.584119	AT1G43850.1	AT1G43850	SEU	SEUSS transcriptional co-regulator	seuss transcriptional co-regulator isoform 1	3864	gi|508700643|gb|EOX92539.1|SEUSS transcriptional co-regulator isoform 1 [Theobroma cacao]	EOX92539	0	90	812.372	583	527
Gorai.013G175400.1	9.77334	5.03702	2.70301	4.36088	2.76211	1.7115	10.2666	5.29959	3.56511	5.14007	1.61385	0.584284	AT1G78630.1	AT1G78630	emb1473	Ribosomal protein L13 family protein	50s ribosomal protein chloroplastic-like	1181	gi|508721582|gb|EOY13479.1|Ribosomal protein L13 family protein [Theobroma cacao]	EOY13479	1.64e-149	96	434.876	220	213
Gorai.005G265300.1	39.8257	46.6897	25.3077	36.5403	18.7013	1.71122	37.6345	39.6257	21.2541	29.0734	10.9286	0.584377	AT1G09810.1	AT1G09810	ECT11	evolutionarily conserved C-terminal region 11	yth domain-containing isoform 4	2266	gi|508705157|gb|EOX97053.1|Yth domain-containing protein, putative isoform 1 [Theobroma cacao]	EOX97053	0	86	885.56	576	497
Gorai.001G188500.4	5.03139	4.41946	3.42225	3.90243	2.69381	1.70996	4.83765	3.06482	3.00506	3.20768	1.57537	0.58481	AT3G25140.1	AT3G25140	GAUT8,QUA1	Nucleotide-diphospho-sugar transferases superfamily protein	galacturonosyltransferase 8-like	2647	gi|508701955|gb|EOX93851.1|Nucleotide-diphospho-sugar transferases superfamily protein [Theobroma cacao]	EOX93851	0	97	995.342	549	535
Gorai.013G255200.3	19.3271	24.4166	25.4521	26.3358	17.0509	1.70942	18.9196	22.3198	21.7082	21.2574	9.97465	0.584992	AT5G19510.1	AT5G19510		Translation elongation factor EF1B/ribosomal protein S6 family protein	elongation factor 1-beta	1215	gi|508785777|gb|EOY33033.1|Glutathione S-transferase [Theobroma cacao]	EOY33033	5.95e-95	79	295.434	221	175
Gorai.005G214800.5	22.816	26.1477	24.941	27.5656	17.8536	1.70774	17.8054	21.916	18.3	21.0488	10.4545	0.585568	AT4G35450.1	AT4G35450	AFT,AKR2,AKR2A	ankyrin repeat-containing protein 2	ankyrin repeat domain	1402	gi|508707078|gb|EOX98974.1|Ankyrin repeat domain-containing protein 2 isoform 1 [Theobroma cacao]	EOX98974	0	96	526.554	287	278
Gorai.006G097900.2	3.16251	3.69179	4.1615	4.12155	3.57013	1.70506	2.95268	5.13077	5.94977	6.15515	2.09384	0.58649	AT3G27520.1	AT3G27520			cryptic loci regulator protein	1618	gi|508779547|gb|EOY26803.1|Cryptic loci regulator protein 1, putative [Theobroma cacao]	EOY26803	2.89e-45	83	167.933	192	160
Gorai.004G190700.2	4.79954	4.13501	3.91929	3.82949	2.28964	1.70481	5.19761	3.51264	3.09867	2.98903	1.34305	0.586577	AT2G35190.1	AT2G35190	ATNPSN11,NPSN11,NSPN11	novel plant snare 11	novel plant snare 11-like	1932	gi|508776882|gb|EOY24138.1|Plant snare 11 [Theobroma cacao]	EOY24138	1.85e-159	96	470.315	265	257
Gorai.009G102500.1	2.74742	2.892	3.63179	3.15261	2.40045	1.70469	3.52337	3.37208	3.7943	3.78875	1.40815	0.586617	AT3G46220.1	AT3G46220			e3 ufm1-protein ligase 1 isoform 1	3104	gi|508786916|gb|EOY34172.1|E3 UFM1-protein ligase 1 isoform 1 [Theobroma cacao] >gi|508786917|gb|EOY34173.1| E3 UFM1-protein ligase 1 isoform 1 [Theobroma cacao]	EOY34172	0	94	1355.5	818	770
Gorai.010G054500.4	23.8037	21.1582	16.4195	17.4896	10.5608	1.70239	27.1876	27.084	18.5514	21.3645	6.20351	0.58741	AT4G02050.1	AT4G02050	STP7	sugar transporter protein 7	sugar transporter protein 7 isoform 1	2024	gi|508784074|gb|EOY31330.1|Sugar transporter protein 7 isoform 1 [Theobroma cacao] >gi|508784075|gb|EOY31331.1| Sugar transporter protein 7 isoform 1 [Theobroma cacao] >gi|508784076|gb|EOY31332.1| Sugar transporter protein 7 isoform 1 [Theobroma cacao]	EOY31330	0	95	622.468	348	331
Gorai.009G106700.3	7.66696	7.49196	6.87623	7.43389	3.78187	1.70081	5.13461	7.05552	5.15772	5.47459	2.22357	0.587956	AT2G30000.1	AT2G30000		PHF5-like protein	phd finger-like domain-containing protein 5b-like	989	gi|115461126|ref|NP_001054163.1|Os04g0663300 [Oryza sativa Japonica Group] >gi|115463469|ref|NP_001055334.1| Os05g0367000 [Oryza sativa Japonica Group] >gi|351720989|ref|NP_001235659.1| uncharacterized protein LOC100305969 [Glycine max] >gi|224059768|ref|XP_002299987.1| predicted protein [Populus trichocarpa] >gi|224103931|ref|XP_002313249.1| predicted protein [Populus trichocarpa] >gi|242047572|…	NP_001054163	6.1e-70	100	224.172	110	110
Gorai.006G144600.1	10.4751	9.41546	9.4119	9.71367	6.26753	1.70059	11.3318	8.51264	7.69091	8.01739	3.68549	0.58803	AT3G58490.1	AT3G58490		Phosphatidic acid phosphatase (PAP2) family protein	phosphatidic acid phosphatase family protein	2017	gi|508717696|gb|EOY09593.1|Phosphatidic acid phosphatase (PAP2) family protein [Theobroma cacao]	EOY09593	0	91	678.322	399	365
Gorai.010G015600.4	4.28107	3.43284	3.75026	3.89485	2.11486	1.70017	3.62564	2.7297	2.93023	2.80252	1.24391	0.588178	AT1G47640.1	AT1G47640			predicted protein	1227	gi|224067292|ref|XP_002302451.1|predicted protein [Populus trichocarpa] >gi|118482507|gb|ABK93176.1| unknown [Populus trichocarpa] >gi|222844177|gb|EEE81724.1| predicted protein [Populus trichocarpa]	XP_002302451	2e-95	99	296.59	147	146
Gorai.008G209200.4	13.4627	22.1175	26.5147	23.8039	15.4725	1.69946	14.2154	25.9309	28.8894	27.5111	9.1044	0.588423	AT3G26935.1	AT3G26935		DHHC-type zinc finger family protein	dhhc-type zinc finger family protein isoform 2	1078	gi|508775325|gb|EOY22581.1|DHHC-type zinc finger family protein isoform 2 [Theobroma cacao]	EOY22581	3.02e-159	91	463.766	255	234
Gorai.013G060100.1	11.3377	10.6366	10.2259	10.6976	6.51065	1.69731	9.2015	9.84129	9.89961	9.82535	3.83587	0.589169	AT5G10350.1	AT5G10350		RNA-binding (RRM/RBD/RNP motifs) family protein	polyadenylate-binding protein 2-like	1271	gi|508706844|gb|EOX98740.1|RNA-binding family protein isoform 1 [Theobroma cacao]	EOX98740	1.71e-99	98	306.605	195	193
Gorai.010G005100.3	2.10007	4.13578	8.36958	6.28587	5.71688	1.69475	3.34586	6.74809	10.4512	7.96548	3.37329	0.590058	AT5G42560.1	AT5G42560		Abscisic acid-responsive (TB2/DP1, HVA22) family protein	abscisic acid-responsive isoform 1	1401	gi|508723107|gb|EOY15004.1|Abscisic acid-responsive isoform 2 [Theobroma cacao]	EOY15004	9.69e-145	90	427.557	288	260
Gorai.009G197900.1	4.66023	4.86401	4.42571	4.9151	3.45317	1.69056	5.40828	4.86033	4.4775	4.70556	2.04262	0.59152	AT1G09850.1	AT1G09850	XBCP3	xylem bark cysteine peptidase 3	JHL18I08.3 protein	1743	gi|508722984|gb|EOY14881.1|JHL18I08.3 protein [Theobroma cacao]	EOY14881	0	89	671.389	416	371
Gorai.008G221800.1	102.397	121.261	112.109	121.275	77.6182	1.68922	71.3131	115.768	69.6988	93.7079	45.9492	0.591989	AT3G53160.1	AT3G53160	UGT73C7	UDP-glucosyl transferase 73C7	anthocyanin 3 -o-beta-glucosyltransferase-like	2030	gi|502162197|ref|XP_004512424.1|PREDICTED: anthocyanin 3'-O-beta-glucosyltransferase-like [Cicer arietinum]	XP_004512424	6.31e-161	69	483.797	505	353
Gorai.009G239700.1	2.2881	2.08471	4.15871	2.9217	5.77559	1.68828	8.66892	9.07466	7.87767	9.90978	3.421	0.59232	AT1G78020.1	AT1G78020		Protein of unknown function (DUF581)	Uncharacterized protein TCM_034955	988	gi|508724176|gb|EOY16073.1|Uncharacterized protein TCM_034955 [Theobroma cacao]	EOY16073	7.91e-61	75	203.371	181	137
Gorai.008G108000.2	19.4767	14.6945	13.9825	15.6137	9.51997	1.68488	12.9937	11.0599	10.5231	11.3462	5.65024	0.593515	AT4G01710.1	AT4G01710	ARPC5,CRK	ARP2/3 complex 16 kDa subunit (p16-Arc)	arp2 3 complex 16 kda subunit (p16-arc) isoform 1	899	gi|508704543|gb|EOX96439.1|ARP2/3 complex 16 kDa subunit (p16-Arc) isoform 1 [Theobroma cacao]	EOX96439	2.18e-79	91	248.44	135	124
Gorai.013G255200.1	30.8571	40.6734	41.8468	41.3393	26.7956	1.68479	30.4069	37.1881	33.7152	33.7451	15.9044	0.593547	AT5G12110.1	AT5G12110		Glutathione S-transferase, C-terminal-like;Translation elongation factor EF1B/ribosomal protein S6	elongation factor 1-beta 1-like	1401	gi|508785777|gb|EOY33033.1|Glutathione S-transferase [Theobroma cacao]	EOY33033	7.48e-102	93	315.079	222	208
Gorai.013G040000.2	4.56006	2.98599	4.80563	4.01553	4.27361	1.68146	2.58093	2.47951	6.16596	5.09525	2.54161	0.594721	AT3G18990.1	AT3G18990	REM39,VRN1	AP2/B3-like transcriptional factor family protein	b3 domain-containing transcription factor vrn1-like	1949	gi|508706246|gb|EOX98142.1|DNA binding protein, putative isoform 3 [Theobroma cacao]	EOX98142	0	93	621.698	345	321
Gorai.010G054500.3	21.4014	18.9694	14.6331	15.4678	9.46152	1.68003	24.901	25.9578	17.378	20.2372	5.63176	0.595228	AT4G02050.1	AT4G02050	STP7	sugar transporter protein 7	sugar transporter protein 7 isoform 1	2135	gi|508784074|gb|EOY31330.1|Sugar transporter protein 7 isoform 1 [Theobroma cacao] >gi|508784075|gb|EOY31331.1| Sugar transporter protein 7 isoform 1 [Theobroma cacao] >gi|508784076|gb|EOY31332.1| Sugar transporter protein 7 isoform 1 [Theobroma cacao]	EOY31330	0	94	649.432	365	344
Gorai.005G135400.2	3.94553	11.4967	16.3378	14.9089	11.6587	1.67944	7.08211	25.7872	28.4126	29.1415	6.942	0.595437	AT1G17100.1	AT1G17100		SOUL heme-binding family protein	soul heme-binding family protein	819	gi|508773552|gb|EOY20808.1|SOUL heme-binding family protein [Theobroma cacao]	EOY20808	1.63e-118	91	349.747	208	191
Gorai.008G195800.3	15.7397	22.8095	26.1355	27.1288	13.8025	1.67908	15.3818	23.8187	24.1548	25.6148	8.22032	0.595565	AT1G13950.1	AT1G13950	ATELF5A-1,EIF-5A,EIF5A,ELF5A-1	eukaryotic elongation factor 5A-1	eukaryotic translation initiation factor 5a-like	890	gi|470124812|ref|XP_004298403.1|PREDICTED: mitotic checkpoint protein bub3-like [Fragaria vesca subsp. vesca]	XP_004298403	1.19e-80	98	174.866	83	82
Gorai.008G273900.1	27.8641	19.8192	16.5979	19.2318	11.7585	1.67886	22.6648	16.1998	14.1428	15.1846	7.00384	0.595641	AT5G52810.1	AT5G52810		NAD(P)-binding Rossmann-fold superfamily protein	nad -binding rossmann-fold superfamily protein isoform 1	1753	gi|508776082|gb|EOY23338.1|NAD(P)-binding Rossmann-fold superfamily protein isoform 1 [Theobroma cacao]	EOY23338	4.94e-144	89	429.098	260	233
Gorai.009G267800.3	10.4944	10.367	9.24648	9.65845	5.24234	1.67877	9.45772	7.42445	6.4149	6.50743	3.12272	0.595673	AT1G20540.1	AT1G20540		Transducin/WD40 repeat-like superfamily protein	nucleotide binding	1635	gi|508723324|gb|EOY15221.1|Transducin/WD40 repeat-like superfamily protein [Theobroma cacao]	EOY15221	0	93	614.379	324	303
Gorai.002G165600.3	22.2016	18.2595	17.8189	19.0224	10.8457	1.67856	22.1959	13.4508	13.7289	13.9455	6.46127	0.595747	AT1G79390.1	AT1G79390			transcription factor bhlh14	764	gi|508708496|gb|EOY00393.1|Transcription factor bHLH14 [Theobroma cacao]	EOY00393	2.48e-73	98	231.876	115	113
Gorai.002G248500.2	7.50694	6.73923	6.64199	6.56197	3.50484	1.67429	7.09524	5.40533	5.09557	5.11304	2.09334	0.597269	AT3G53400.1	AT3G53400			conserved peptide upstream open reading frame 47	1801	gi|508715913|gb|EOY07810.1|Uncharacterized protein TCM_022133 [Theobroma cacao]	EOY07810	0	89	619.387	382	342
Gorai.009G038100.1	83.9025	106.644	99.877	106.48	64.6147	1.67213	67.289	92.6963	80.5386	85.5945	38.6422	0.598041	AT4G33250.1	AT4G33250	ATTIF3K1,EIF3K,TIF3K1	eukaryotic translation initiation factor 3K	eukaryotic translation initiation factor 3 subunit k isoform 1	1309	gi|508782905|gb|EOY30161.1|Eukaryotic translation initiation factor 3 subunit K isoform 1 [Theobroma cacao]	EOY30161	3.27e-157	98	455.677	233	229
Gorai.013G060100.5	5.77595	4.82638	5.28143	5.04786	4.29546	1.67208	4.74878	4.94149	5.28002	5.15296	2.56894	0.598059	AT5G65260.1	AT5G65260		RNA-binding (RRM/RBD/RNP motifs) family protein	polyadenylate-binding protein 2-like	1634	gi|508706844|gb|EOX98740.1|RNA-binding family protein isoform 1 [Theobroma cacao]	EOX98740	2e-62	100	214.157	119	119
Gorai.011G278900.1	76.8645	67.4348	63.2423	73.2219	37.848	1.67174	54.7245	43.3739	41.8615	47.0278	22.6399	0.598179	AT1G07070.1	AT1G07070		Ribosomal protein L35Ae family protein	60s ribosomal protein l35a-1-like	1094	gi|313586489|gb|ADR71255.1|60S ribosomal protein L35aA [Hevea brasiliensis]	ADR71255	3.15e-72	100	231.491	112	112
Gorai.008G195800.2	13.9311	20.5702	23.4258	23.0232	12.3419	1.66844	14.1589	20.8561	21.2382	22.9197	7.39728	0.599361	AT1G13950.1	AT1G13950	ATELF5A-1,EIF-5A,EIF5A,ELF5A-1	eukaryotic elongation factor 5A-1	eukaryotic translation initiation factor 5a-like	865	gi|449455523|ref|XP_004145502.1|PREDICTED: eukaryotic translation initiation factor 5A-like [Cucumis sativus] >gi|449522325|ref|XP_004168177.1| PREDICTED: eukaryotic translation initiation factor 5A-like [Cucumis sativus]	XP_004145502	1.72e-81	95	214.542	107	102
Gorai.004G026900.4	16.8901	24.8003	29.9724	28.62	15.6537	1.66476	19.0217	23.1535	22.3726	22.9441	9.403	0.600689	AT5G57330.1	AT5G57330		Galactose mutarotase-like superfamily protein	glucose-6-phosphate 1-epimerase-like	1267	gi|508784669|gb|EOY31925.1|Galactose mutarotase-like superfamily protein isoform 1 [Theobroma cacao] >gi|508784670|gb|EOY31926.1| Galactose mutarotase-like superfamily protein isoform 1 [Theobroma cacao]	EOY31925	6.07e-163	96	472.626	243	235
Gorai.007G065800.1	7.19053	6.43768	3.52059	5.26093	2.84245	1.66282	5.57364	3.23474	2.98174	3.88707	1.70941	0.601387	AT1G43850.1	AT1G43850	SEU	SEUSS transcriptional co-regulator	seuss transcriptional co-regulator isoform 1	3691	gi|508700643|gb|EOX92539.1|SEUSS transcriptional co-regulator isoform 1 [Theobroma cacao]	EOX92539	0	89	808.135	586	527
Gorai.008G176300.2	7.47567	6.40089	4.74895	5.77592	3.29002	1.66115	7.69702	4.58274	3.7404	4.52567	1.98057	0.601994	AT1G69220.1	AT1G69220	SIK1	Protein kinase superfamily protein	kinase superfamily isoform 1	2819	gi|508709765|gb|EOY01662.1|Kinase superfamily protein, putative isoform 1 [Theobroma cacao]	EOY01662	0	86	1203.35	834	718
Gorai.001G169100.1	6.63275	8.19174	8.27052	7.9714	6.4556	1.66089	8.21984	10.2147	9.47702	10.5723	3.88683	0.602087	AT1G01650.1	AT1G01650	ATSPPL4,SPPL4	SIGNAL PEPTIDE PEPTIDASE-LIKE 4	signal peptide peptidase-like 2b	2237	gi|508704050|gb|EOX95946.1|Signal peptide peptidase-like 4 [Theobroma cacao]	EOX95946	0	95	1016.53	538	515
Gorai.006G140000.2	14.5747	13.529	11.4725	12.8704	6.83187	1.66008	13.4657	10.6633	8.63256	9.34921	4.1154	0.602382	AT3G12180.1	AT3G12180		Cornichon family protein	cornichon family protein isoform 1	1083	gi|508717510|gb|EOY09407.1|Cornichon family protein isoform 1 [Theobroma cacao]	EOY09407	8.09e-54	91	184.882	145	133
Gorai.008G046500.2	3.15801	2.64231	2.09279	2.33371	2.22892	1.65639	4.21813	2.47575	2.68302	3.31464	1.34565	0.603723	AT3G11730.1	AT3G11730	ATFP8,ATRABD1,RABD1	Ras-related small GTP-binding family protein	ras-related small gtp-binding family protein	963	gi|508705108|gb|EOX97004.1|Ras-related small GTP-binding family protein [Theobroma cacao]	EOX97004	8.58e-106	93	318.931	174	162
Gorai.005G221200.1	4.44631	4.313	4.60577	4.57975	3.19079	1.65553	3.31879	3.33935	3.61788	3.89805	1.92735	0.604034	AT1G34750.1	AT1G34750		Protein phosphatase 2C family protein	probable protein phosphatase 2c 9-like	1983	gi|462397275|gb|EMJ03074.1|hypothetical protein PRUPE_ppa009665mg [Prunus persica]	EMJ03074	1.19e-157	93	467.233	283	265
Gorai.010G128500.2	4.84335	4.38182	3.92227	4.48582	2.70963	1.65017	3.86526	3.68208	2.83887	3.45525	1.64203	0.605997	AT3G20800.1	AT3G20800		Cell differentiation, Rcd1-like protein	cell rcd1-like protein isoform 1	1396	gi|508785272|gb|EOY32528.1|Cell differentiation, Rcd1-like protein isoform 1 [Theobroma cacao]	EOY32528	0	97	620.157	320	312
Gorai.008G106100.1	13.7397	24.7484	39.2425	37.1495	20.9678	1.64977	13.6914	30.2897	40.6655	42.0796	12.7095	0.606145	AT4G00150.1	AT4G00150	ATHAM3,HAM3	GRAS family transcription factor	gras family transcription factor	2386	gi|508704400|gb|EOX96296.1|GRAS family transcription factor [Theobroma cacao]	EOX96296	0	73	770	737	539
Gorai.008G015200.4	6.50458	8.0448	11.2641	9.78742	6.09223	1.64942	6.18065	6.88609	7.23019	7.77877	3.69357	0.606275	AT5G64130.1	AT5G64130		cAMP-regulated phosphoprotein 19-related protein	camp-regulated phosphoprotein 19-related protein isoform 1	1001	gi|508706929|gb|EOX98825.1|CAMP-regulated phosphoprotein 19-related protein isoform 1 [Theobroma cacao]	EOX98825	2.4e-66	93	215.698	119	111
Gorai.001G188500.2	4.75414	3.95195	3.08069	3.451	2.45993	1.64877	4.62264	2.90064	2.64065	3.01877	1.49198	0.606513	AT3G25140.1	AT3G25140	GAUT8,QUA1	Nucleotide-diphospho-sugar transferases superfamily protein	galacturonosyltransferase 8-like	3186	gi|508701955|gb|EOX93851.1|Nucleotide-diphospho-sugar transferases superfamily protein [Theobroma cacao]	EOX93851	0	97	1019.22	562	548
Gorai.008G043800.1	39.6588	42.0324	34.4703	39.6993	30.0975	1.64756	54.9321	42.7451	31.9934	38.3044	18.2679	0.606957	AT3G50830.1	AT3G50830	ATCOR413-PM2,COR413-PM2	cold-regulated 413-plasma membrane 2	cold acclimation protein wcor413-like protein beta form	1063	gi|508705312|gb|EOX97208.1|Cold acclimation protein WCOR413-like protein beta form [Theobroma cacao]	EOX97208	5.03e-125	96	369.392	203	195
Gorai.004G026900.3	20.6949	28.7202	36.3927	35.9684	19.3508	1.646	23.6052	29.2284	27.5429	29.855	11.7563	0.607534	AT5G57330.1	AT5G57330		Galactose mutarotase-like superfamily protein	glucose-6-phosphate 1-epimerase-like	1424	gi|508784669|gb|EOY31925.1|Galactose mutarotase-like superfamily protein isoform 1 [Theobroma cacao] >gi|508784670|gb|EOY31926.1| Galactose mutarotase-like superfamily protein isoform 1 [Theobroma cacao]	EOY31925	2.52e-148	97	437.573	221	216
CAcontig50250	24.7739	23.7742	20.9356	24.0662	13.2527	1.64357	26.4396	24.4121	18.5867	21.1836	8.06338	0.608431	AT4G14420.1	AT4G14420		HR-like lesion-inducing protein-related; LOCATED IN: endoplasmic reticulum; EXPRESSED IN: 23 plant structures; EXPRESSED DURING: 14 growth stages; CONTAINS InterPro DOMAIN/s: HR-like lesion-inducer (InterPro:IPR008637); BEST Arabidopsis thaliana protein match is: HR-like lesion-inducing protein-related (TAIR:AT1G04340.1); Has 163 Blast hits to 163 proteins in 27 species: Archae - 0; Bacteria - 10…	HR-like lesion-inducing protein-related isoform 2 [Theobroma cacao]	413	gi|508714085|gb|EOY05982.1|HR-like lesion-inducing protein-related isoform 2 [Theobroma cacao]	EOY05982	2.03e-12	91	69.3218	49	45
Gorai.012G136700.1	4.39669	4.35961	4.61221	4.94546	3.78293	1.64157	4.22381	4.82769	4.25979	4.78191	2.30446	0.609174	AT5G63670.1	AT5G63670	SPT42	SPT4 homolog 2	transcription elongation factor spt4-like protein	967	gi|508707109|gb|EOX99005.1|Transcription elongation factor SPT4 isoform 2 [Theobroma cacao]	EOX99005	4.65e-76	99	239.965	116	115
Gorai.007G020600.3	26.448	16.7759	14.5414	15.1655	7.70029	1.64008	19.6182	11.5996	9.71822	10.4681	4.69508	0.609728	AT5G28540.1	AT5G28540	BIP1	heat shock protein 70 (Hsp 70) family protein	luminal-binding protein 5	2547	gi|225426230|ref|XP_002263323.1|PREDICTED: luminal-binding protein 5 [Vitis vinifera]	XP_002263323	0	93	1177.93	696	649
Gorai.009G420900.1	13.3837	10.1944	7.75249	9.10544	4.63821	1.63977	5.25407	5.02621	5.56066	5.81809	2.82857	0.609842	AT5G02820.1	AT5G02820	BIN5,RHL2	Spo11/DNA topoisomerase VI, subunit A protein	spo11 dna topoisomerase subunit a protein isoform 1	1695	gi|508715813|gb|EOY07710.1|Spo11/DNA topoisomerase VI, subunit A protein isoform 1 [Theobroma cacao] >gi|508715814|gb|EOY07711.1| Spo11/DNA topoisomerase VI, subunit A protein isoform 1 [Theobroma cacao]	EOY07710	0	98	740.339	400	394
Gorai.011G144200.2	3.71686	3.40421	3.6286	3.75234	2.33657	1.63914	3.26682	3.15901	2.65737	3.05444	1.42549	0.610075	AT2G43080.1	AT2G43080	AT-P4H-1	P4H isoform 1	p4h isoform 1	1935	gi|508713018|gb|EOY04915.1|P4H isoform 1 [Theobroma cacao]	EOY04915	1.36e-143	97	429.483	216	210
Gorai.009G204600.2	14.5441	13.8399	16.6523	15.7917	9.19371	1.63675	17.3912	17.1515	18.6214	19.4966	5.61706	0.610968	AT1G75080.1	AT1G75080	BZR1	Brassinosteroid signalling positive regulator (BZR1) family protein	brassinazole-resistant 1	1673	gi|508722794|gb|EOY14691.1|Brassinosteroid signaling positive regulator family protein [Theobroma cacao]	EOY14691	1.56e-179	96	520.39	313	302
Gorai.005G135400.1	4.6141	13.1127	19.9374	17.2224	14.2879	1.63527	8.87457	31.4855	33.8605	36.1671	8.73736	0.61152	AT1G17100.1	AT1G17100		SOUL heme-binding family protein	soul heme-binding family protein	868	gi|508773552|gb|EOY20808.1|SOUL heme-binding family protein [Theobroma cacao]	EOY20808	2.99e-118	91	349.747	208	191
Gorai.009G390500.2	3.82831	4.5255	4.43434	4.46216	3.33418	1.63518	3.54952	4.47392	3.43963	4.22292	2.03903	0.611553	AT3G15360.1	AT3G15360	ATHM4,ATM4,TRX-M4	thioredoxin M-type 4	thioredoxin m-type 4	1070	gi|508721041|gb|EOY12938.1|Thioredoxin M-type 4 [Theobroma cacao]	EOY12938	7.63e-78	83	248.054	180	151
Gorai.004G088600.1	3.87444	3.1033	2.7877	3.01095	2.0166	1.63431	3.77421	3.1538	2.49265	2.74251	1.23391	0.611877	AT1G02960.2	AT1G02960			Uncharacterized protein isoform 1	1951	gi|508703104|gb|EOX95000.1|Uncharacterized protein isoform 1 [Theobroma cacao]	EOX95000	0	80	650.588	498	402
Gorai.001G011500.1	5.94547	4.58683	5.10493	5.0744	2.61303	1.63299	4.6769	3.32806	2.88123	3.55173	1.60016	0.612375	AT1G55160.1	AT1G55160			af372935_1 at1g55160	963	gi|508783209|gb|EOY30465.1|Uncharacterized protein isoform 1 [Theobroma cacao]	EOY30465	1.33e-38	84	142.895	108	91
Gorai.011G246400.1	3.71523	3.71272	4.46076	4.0142	4.93783	1.63259	7.26864	5.99286	5.04971	6.12518	3.02454	0.612524	AT2G39450.1	AT2G39450	ATMTP11,MTP11	Cation efflux family protein	metal tolerance protein	1795	gi|508726458|gb|EOY18355.1|Cation efflux family protein isoform 1 [Theobroma cacao]	EOY18355	0	96	748.814	396	382
Gorai.001G108200.1	20.0203	19.5034	15.0997	17.719	10.9447	1.6322	14.9526	15.313	13.5196	13.8701	6.7055	0.612672	AT1G07770.1	AT1G07770	RPS15A	ribosomal protein S15A	40s ribosomal protein s15a-1-like	1023	gi|351720707|ref|NP_001238465.1|uncharacterized protein LOC100305645 [Glycine max] >gi|356497480|ref|XP_003517588.1| PREDICTED: 40S ribosomal protein S15a-1-like [Glycine max] >gi|356521929|ref|XP_003529602.1| PREDICTED: 40S ribosomal protein S15a-1-like [Glycine max] >gi|356540966|ref|XP_003538955.1| PREDICTED: 40S ribosomal protein S15a-1-like [Glycine max] >gi|356541097|ref|XP_003539019.1| PRE…	NP_001238465	3.89e-86	100	266.929	130	130
Gorai.004G026900.2	20.6079	28.259	34.9087	34.7383	18.4898	1.63024	23.2332	29.2094	27.2604	28.9694	11.3418	0.613407	AT5G57330.1	AT5G57330		Galactose mutarotase-like superfamily protein	glucose-6-phosphate 1-epimerase-like	1617	gi|508784669|gb|EOY31925.1|Galactose mutarotase-like superfamily protein isoform 1 [Theobroma cacao] >gi|508784670|gb|EOY31926.1| Galactose mutarotase-like superfamily protein isoform 1 [Theobroma cacao]	EOY31925	3.42e-169	96	474.937	244	235
Gorai.008G147900.2	6.08931	7.25131	7.00813	7.67732	4.14409	1.62883	4.49352	5.23025	4.67535	5.38952	2.54422	0.613939	AT3G19950.1	AT3G19950		RING/U-box superfamily protein	zinc finger family protein	1402	gi|508707190|gb|EOX99086.1|RING/U-box superfamily protein, putative [Theobroma cacao]	EOX99086	2.11e-153	86	451.44	325	282
Gorai.008G015200.2	4.73764	6.44746	8.25067	7.20476	4.24545	1.6288	4.07004	5.20474	4.98964	5.23348	2.6065	0.613951	AT5G64130.1	AT5G64130		cAMP-regulated phosphoprotein 19-related protein	camp-regulated phosphoprotein 19-related protein isoform 1	892	gi|508706929|gb|EOX98825.1|CAMP-regulated phosphoprotein 19-related protein isoform 1 [Theobroma cacao]	EOX98825	1.49e-43	92	155.606	90	83
Gorai.006G100600.1	4.12974	3.90295	3.69697	4.0336	2.83992	1.62796	3.53349	3.3337	3.2175	3.91892	1.74447	0.614266	AT1G52740.1	AT1G52740	HTA9	histone H2A protein 9	probable histone h2a variant 3	942	gi|255553037|ref|XP_002517561.1|histone h2a, putative [Ricinus communis] >gi|223543193|gb|EEF44725.1| histone h2a, putative [Ricinus communis]	XP_002517561	2.18e-67	100	218.009	109	109
Gorai.002G112400.1	5.56917	3.69046	4.18011	3.77502	2.67721	1.62792	4.0773	3.20391	3.31471	3.4609	1.64456	0.61428	AT1G76510.1	AT1G76510		ARID/BRIGHT DNA-binding domain-containing protein	arid bright dna-binding domain-containing protein	2017	gi|508723973|gb|EOY15870.1|Transcription factor, putative isoform 1 [Theobroma cacao] >gi|508723976|gb|EOY15873.1| Transcription factor, putative isoform 1 [Theobroma cacao] >gi|508723977|gb|EOY15874.1| Transcription factor, putative isoform 1 [Theobroma cacao]	EOY15870	0	86	671.389	437	377
Gorai.008G131600.1	0.884523	2.70354	8.45127	4.3725	2.33287	1.62492	7.68494	6.92861	4.26897	5.40756	1.43568	0.615415	AT3G58810.2	AT3G58810	ATMTP3,ATMTPA2,MTP3,MTPA2	metal tolerance protein A2	zinc transporter of isoform 1	1834	gi|508703680|gb|EOX95576.1|Zinc transporter of isoform 1 [Theobroma cacao] >gi|508703681|gb|EOX95577.1| Zinc transporter of isoform 1 [Theobroma cacao] >gi|508703682|gb|EOX95578.1| Zinc transporter of isoform 1 [Theobroma cacao]	EOX95576	8.47e-101	92	323.553	180	167
Gorai.002G177700.1	3.53971	3.74228	3.35821	3.5241	2.81464	1.62474	3.8096	4.28161	3.46786	3.81585	1.73236	0.615482	AT5G26030.1	AT5G26030	ATFC-I,FC-I,FC1	ferrochelatase 1	ferrochelatase- chloroplastic-like	1034	gi|508782609|gb|EOY29865.1|Ferrochelatase 1 [Theobroma cacao]	EOY29865	2.46e-63	82	219.935	170	140
Gorai.013G255200.2	24.8856	32.1897	32.5175	32.7798	20.5046	1.6228	24.0549	29.0794	27.0537	26.2431	12.6354	0.616221	AT5G12110.1	AT5G12110		Glutathione S-transferase, C-terminal-like;Translation elongation factor EF1B/ribosomal protein S6	elongation factor 1-beta 1-like	1281	gi|508785777|gb|EOY33033.1|Glutathione S-transferase [Theobroma cacao]	EOY33033	3.2e-88	86	278.87	222	193
Gorai.001G199000.5	6.41518	6.16323	5.23226	6.42633	3.67791	1.62201	4.68457	4.95864	4.23851	4.57509	2.2675	0.616518	AT5G66005.3	AT5G66005		Expressed protein	cancer-related nucleoside-triphosphatase homolog	1002	gi|508698769|gb|EOX90665.1|Nucleoside-triphosphatase C1orf57 isoform 2 [Theobroma cacao]	EOX90665	2.64e-104	86	315.464	197	170
Gorai.010G034600.2	3.12967	4.57193	3.57282	5.13889	4.34092	1.62139	4.61389	6.89361	3.87112	6.1568	2.67729	0.616755	AT4G38060.2	AT4G38060			Uncharacterized protein isoform 1	1299	gi|508723558|gb|EOY15455.1|Uncharacterized protein isoform 1 [Theobroma cacao] >gi|508723559|gb|EOY15456.1| Uncharacterized protein isoform 1 [Theobroma cacao]	EOY15455	2.11e-90	94	282.722	170	161
Gorai.007G054700.1	7.35148	6.07277	5.71703	6.38283	4.89938	1.62035	8.3636	6.40728	4.98671	6.11608	3.02366	0.617152	AT2G23350.1	AT2G23350	PAB4,PABP4	poly(A) binding protein 4	poly binding protein 8	2584	gi|508699602|gb|EOX91498.1|Poly(A) binding protein 8 [Theobroma cacao]	EOX91498	0	92	1048.88	619	573
Gorai.008G209200.3	13.0182	21.4092	26.1677	23.5927	15.2894	1.62014	13.9889	24.9917	29.0191	27.2251	9.43709	0.617229	AT3G26935.1	AT3G26935		DHHC-type zinc finger family protein	dhhc-type zinc finger family protein isoform 2	1550	gi|508775325|gb|EOY22581.1|DHHC-type zinc finger family protein isoform 2 [Theobroma cacao]	EOY22581	0	93	611.683	327	305
Gorai.006G144600.4	8.26914	8.03722	7.87734	7.65709	4.85939	1.61968	9.52818	7.82322	6.37902	6.40119	3.00021	0.617406	AT3G58490.1	AT3G58490		Phosphatidic acid phosphatase (PAP2) family protein	phosphatidic acid phosphatase family protein	1267	gi|508717696|gb|EOY09593.1|Phosphatidic acid phosphatase (PAP2) family protein [Theobroma cacao]	EOY09593	1.75e-146	87	434.491	280	245
Gorai.N008600.3	9.77573	9.52203	8.60863	9.86014	5.62312	1.61963	6.34249	6.1212	6.58945	6.9492	3.47185	0.617424	AT4G14930.1	AT4G14930		Survival protein SurE-like phosphatase/nucleotidase	5 -nucleotidase -like	1634	gi|508713776|gb|EOY05673.1|Survival protein SurE-like phosphatase/nucleotidase [Theobroma cacao]	EOY05673	9.28e-175	88	507.679	304	269
Gorai.003G109300.2	11.0678	11.1393	10.3992	11.3347	6.10598	1.61939	10.5824	9.28846	7.94426	9.27059	3.77055	0.617517	AT4G24820.1	AT4G24820		26S proteasome, regulatory subunit Rpn7;Proteasome component (PCI) domain	26s proteasome non-atpase regulatory subunit 6	1656	gi|508775134|gb|EOY22390.1|26S proteasome, regulatory subunit Rpn7,Proteasome component (PCI) domain isoform 1 [Theobroma cacao]	EOY22390	0	93	713.375	387	363
Gorai.008G195800.4	10.0796	15.0203	16.1483	16.1567	9.13845	1.6167	10.3995	14.7495	14.9551	15.6617	5.65254	0.618544	AT1G13950.1	AT1G13950	ATELF5A-1,EIF-5A,EIF5A,ELF5A-1	eukaryotic elongation factor 5A-1	eukaryotic translation initiation factor 5a-like	1005	gi|449455523|ref|XP_004145502.1|PREDICTED: eukaryotic translation initiation factor 5A-like [Cucumis sativus] >gi|449522325|ref|XP_004168177.1| PREDICTED: eukaryotic translation initiation factor 5A-like [Cucumis sativus]	XP_004145502	1.73e-83	97	261.151	129	126
Gorai.002G165600.2	11.8426	9.79211	9.43429	10.1113	5.19777	1.61593	10.7991	7.16223	6.70342	6.65044	3.21657	0.618837	AT1G79390.1	AT1G79390			transcription factor bhlh14	1610	gi|508708496|gb|EOY00393.1|Transcription factor bHLH14 [Theobroma cacao]	EOY00393	1.71e-69	98	231.106	115	113
Gorai.008G147900.4	5.74955	6.72125	6.77618	7.55094	4.03069	1.61499	4.23606	5.27364	4.63205	5.35027	2.49581	0.619201	AT3G19950.1	AT3G19950		RING/U-box superfamily protein	zinc finger family protein	1407	gi|508707190|gb|EOX99086.1|RING/U-box superfamily protein, putative [Theobroma cacao]	EOX99086	2.18e-153	86	451.44	325	282
Gorai.007G299700.3	31.106	26.2478	23.6515	27.3183	14.1904	1.61417	22.8285	20.701	19.816	21.8201	8.79115	0.619514	AT5G27700.1	AT5G27700		Ribosomal protein S21e	40s ribosomal protein s21	607	gi|508722297|gb|EOY14194.1|40S ribosomal protein S21 [Theobroma cacao] >gi|508722298|gb|EOY14195.1| 40S ribosomal protein S21 [Theobroma cacao]	EOY14194	1.51e-50	98	169.088	82	81
Gorai.011G246400.6	2.17395	1.9939	2.5499	2.21054	2.64598	1.61245	4.0368	3.26522	2.79011	3.48819	1.64096	0.620173	AT2G39450.1	AT2G39450	ATMTP11,MTP11	Cation efflux family protein	metal tolerance protein	1598	gi|508726459|gb|EOY18356.1|Cation efflux family protein isoform 2 [Theobroma cacao]	EOY18356	1.07e-146	97	436.032	221	216
cuAContig13828	621.379	620.61	711.07	675.663	474.925	1.61083	545.161	620.487	597.387	607.342	294.833	0.620798					NA	NA	NA	NA	NA	NA	NA	NA	NA
Gorai.010G105600.2	10.9528	10.8048	8.61986	10.849	6.81922	1.61057	15.1909	12.6507	7.99133	11.6431	4.23403	0.620896	AT5G11650.1	AT5G11650		alpha/beta-Hydrolases superfamily protein	monoglyceride lipase-like	1517	gi|508782522|gb|EOY29778.1|Alpha/beta-Hydrolases superfamily protein [Theobroma cacao]	EOY29778	0	90	620.928	350	317
Gorai.004G208500.1	22.5635	24.068	16.5566	22.1352	12.5524	1.60915	17.8696	20.884	14.9461	17.7084	7.80064	0.621448	AT1G63120.1	AT1G63120	ATRBL2,RBL2	RHOMBOID-like 2	inactive rhomboid protein 1-like	879	gi|508777385|gb|EOY24641.1|RHOMBOID-like 2 [Theobroma cacao]	EOY24641	2.65e-119	79	357.066	332	263
Gorai.004G026900.1	25.1824	34.9597	43.5683	42.7602	22.643	1.60909	27.9885	34.2768	32.7673	34.7778	14.0719	0.621468	AT5G57330.1	AT5G57330		Galactose mutarotase-like superfamily protein	glucose-6-phosphate 1-epimerase-like	1660	gi|508784669|gb|EOY31925.1|Galactose mutarotase-like superfamily protein isoform 1 [Theobroma cacao] >gi|508784670|gb|EOY31926.1| Galactose mutarotase-like superfamily protein isoform 1 [Theobroma cacao]	EOY31925	0	97	616.69	314	305
Gorai.011G059100.1	25.9026	33.646	34.2108	36.2462	23.9426	1.60518	29.0794	41.4357	31.6167	38.2434	14.9158	0.622982	AT1G54140.1	AT1G54140	TAF9,TAFII21	TATA binding protein associated factor 21kDa subunit	tata binding protein associated factor 21kda subunit isoform 2	1145	gi|508779999|gb|EOY27255.1|TATA binding protein associated factor 21kDa subunit isoform 2 [Theobroma cacao]	EOY27255	6.07e-97	93	297.745	175	164
Gorai.009G195100.2	5.63624	4.29746	3.86537	4.61729	2.44515	1.60397	3.85358	2.79524	2.83532	3.32317	1.52444	0.623453	AT2G45730.1	AT2G45730		eukaryotic initiation factor 3 gamma subunit family protein	eukaryotic initiation factor 3 gamma subunit family protein	1635	gi|508723115|gb|EOY15012.1|Eukaryotic initiation factor 3 gamma subunit family protein [Theobroma cacao]	EOY15012	0	88	727.243	451	400
Gorai.011G050300.11	3.31995	4.0803	3.61869	3.88619	2.25178	1.60216	4.99305	5.23746	3.80106	4.31636	1.40546	0.624156	AT1G31300.1	AT1G31300		TRAM, LAG1 and CLN8 (TLC) lipid-sensing domain containing protein	aspartyl protease family protein	1362	gi|508780236|gb|EOY27492.1|Aspartyl protease family protein [Theobroma cacao]	EOY27492	1.98e-161	94	484.952	266	251
Gorai.006G100600.2	9.34343	7.94211	8.27825	8.70223	5.89392	1.60116	7.84165	7.76342	7.60913	7.83158	3.68104	0.624548	AT1G52740.1	AT1G52740	HTA9	histone H2A protein 9	probable histone h2a variant 3	779	gi|255553037|ref|XP_002517561.1|histone h2a, putative [Ricinus communis] >gi|223543193|gb|EEF44725.1| histone h2a, putative [Ricinus communis]	XP_002517561	3.76e-68	100	218.009	109	109
Gorai.005G045400.1	63.8766	72.9513	84.2416	79.1361	69.337	1.59966	74.0116	94.6425	81.004	87.1155	43.345	0.625134	AT4G14710.1	AT4G14710	ATARD2	RmlC-like cupins superfamily protein	#NAME?	1119	gi|508713892|gb|EOY05789.1|RmlC-like cupins superfamily protein [Theobroma cacao]	EOY05789	1.45e-127	85	377.096	233	200
Gorai.004G098600.1	9.70402	9.12034	7.98866	9.41936	6.52299	1.59641	10.3467	9.94844	9.13993	10.7273	4.08604	0.626407	AT4G04614.1	AT4G04614			nucleolar protein 58-like	1015	gi|508784686|gb|EOY31942.1|Uncharacterized protein TCM_039313 [Theobroma cacao]	EOY31942	4.64e-57	89	193.356	138	124
Gorai.010G153700.1	18.5755	20.0132	16.1565	17.9071	13.5557	1.59634	23.6674	33.2949	25.6733	28.343	8.49175	0.626434	AT1G53035.1	AT1G53035			PREDICTED: uncharacterized protein LOC101495580	1107	gi|502077911|ref|XP_004485782.1|PREDICTED: uncharacterized protein LOC101495580 [Cicer arietinum]	XP_004485782	5.02e-68	94	221.861	143	135
Gorai.009G197900.3	3.88944	3.87011	3.75523	4.09123	2.62241	1.59608	4.16934	3.95157	3.61465	4.1155	1.64303	0.626535	AT1G09850.1	AT1G09850	XBCP3	xylem bark cysteine peptidase 3	JHL18I08.3 protein	1700	gi|508722984|gb|EOY14881.1|JHL18I08.3 protein [Theobroma cacao]	EOY14881	8.37e-127	88	390.578	240	213
Gorai.007G054700.2	7.39095	6.08264	5.90602	6.4726	4.75227	1.59534	8.43336	6.21509	4.85956	6.1761	2.97884	0.626825	AT2G23350.1	AT2G23350	PAB4,PABP4	poly(A) binding protein 4	poly binding protein 8	2483	gi|508699602|gb|EOX91498.1|Poly(A) binding protein 8 [Theobroma cacao]	EOX91498	0	92	1041.95	619	572
Gorai.006G175600.3	9.31131	8.92068	8.79928	8.95407	4.68566	1.59206	10.7153	10.1708	9.54547	10.4757	2.94314	0.628116	AT3G53610.1	AT3G53610	ATRAB8,AtRab8B,AtRABE1a,RAB8	RAB GTPase homolog 8	ras-related protein rabe1c-like	1786	gi|255587494|ref|XP_002534292.1|protein with unknown function [Ricinus communis] >gi|223525564|gb|EEF28091.1| protein with unknown function [Ricinus communis]	XP_002534292	5.37e-108	96	334.724	202	195
Gorai.012G142800.2	88.8235	148.365	136.785	146.308	84.4463	1.59156	68.702	126.785	112.067	114.087	53.059	0.628316	AT5G10360.1	AT5G10360	EMB3010,RPS6B	Ribosomal protein S6e	40s ribosomal protein s6-like	1418	gi|449431994|ref|XP_004133785.1|PREDICTED: 40S ribosomal protein S6-like [Cucumis sativus] >gi|449477988|ref|XP_004155185.1| PREDICTED: 40S ribosomal protein S6-like [Cucumis sativus]	XP_004133785	5.51e-137	99	405.986	249	248
Gorai.010G234400.1	4.46407	3.61883	2.61093	3.02264	2.57629	1.59151	6.71071	5.60891	4.06431	4.67204	1.61877	0.628333	AT1G72660.1	AT1G72660		P-loop containing nucleoside triphosphate hydrolases superfamily protein	developmentally regulated g-protein 1 isoform 1	1663	gi|508779961|gb|EOY27217.1|Developmentally regulated G-protein 1 isoform 1 [Theobroma cacao]	EOY27217	0	98	750.74	399	393
Gorai.004G193300.1	27.605	25.8825	22.9102	25.635	18.9366	1.59044	26.614	26.7851	23.7143	26.7031	11.9065	0.628756	AT4G21110.1	AT4G21110		G10 family protein	protein bud31 homolog 2-like	1020	gi|508776946|gb|EOY24202.1|G10 family protein [Theobroma cacao]	EOY24202	3.1e-99	99	300.827	145	144
Gorai.003G109300.3	10.471	10.7879	10.0596	10.6079	5.67074	1.58805	9.56986	9.10947	7.6808	8.84155	3.57088	0.629703	AT4G24820.1	AT4G24820		26S proteasome, regulatory subunit Rpn7;Proteasome component (PCI) domain	26s regulatory subunit component domain isoform 2	1727	gi|508775135|gb|EOY22391.1|26S proteasome, regulatory subunit Rpn7,Proteasome component (PCI) domain isoform 2 [Theobroma cacao] >gi|508775136|gb|EOY22392.1| 26S proteasome, regulatory subunit Rpn7,Proteasome component (PCI) domain isoform 2 [Theobroma cacao]	EOY22391	0	96	628.246	330	317
UAcontig22036	7.1546	6.95395	6.80811	6.87386	3.73567	1.58802	5.71019	5.49663	4.25032	4.75004	2.35241	0.629714					NA	NA	NA	NA	NA	NA	NA	NA	NA
Gorai.010G005100.5	1.54201	2.94171	5.94039	4.74707	3.73357	1.58801	2.66082	5.22585	8.18808	6.37321	2.3511	0.629718	AT5G42560.1	AT5G42560		Abscisic acid-responsive (TB2/DP1, HVA22) family protein	abscisic acid-responsive isoform 1	1699	gi|508723107|gb|EOY15004.1|Abscisic acid-responsive isoform 2 [Theobroma cacao]	EOY15004	2.69e-143	90	427.557	288	260
Gorai.006G002800.1	16.4526	10.0488	7.24065	9.15887	4.99024	1.58757	15.7488	7.7573	5.92675	7.11968	3.14332	0.629894	AT1G20050.1	AT1G20050	HYD1	C-8,7 sterol isomerase	c- sterol isomerase	1178	gi|295368128|gb|ADG02944.1|putative C-8,7 sterol isomerase [Gossypium hirsutum]	ADG02944	1.38e-117	99	352.443	217	216
Gorai.013G195800.2	4.27001	3.78788	3.19622	3.74897	2.64278	1.58573	5.44593	3.98222	3.13076	3.48209	1.66661	0.630625	AT1G58030.1	AT1G58030	CAT2	cationic amino acid transporter 2	cationic amino acid transporter	2203	gi|508718590|gb|EOY10487.1|Cationic amino acid transporter 2 isoform 1 [Theobroma cacao] >gi|508718592|gb|EOY10489.1| Cationic amino acid transporter 2 isoform 1 [Theobroma cacao]	EOY10487	0	87	760.37	493	431
Gorai.013G255200.4	27.9732	37.7232	35.2671	35.5746	22.2842	1.58535	27.0963	36.0702	31.275	31.7493	14.0563	0.630775	AT5G12110.1	AT5G12110		Glutathione S-transferase, C-terminal-like;Translation elongation factor EF1B/ribosomal protein S6	elongation factor 1-beta 1	931	gi|508785777|gb|EOY33033.1|Glutathione S-transferase [Theobroma cacao]	EOY33033	5.61e-68	94	222.631	168	158
Gorai.010G105600.1	13.4871	13.9204	10.8937	13.9736	8.45947	1.58021	18.5689	15.5199	10.1007	14.0991	5.35339	0.632828	AT5G11650.1	AT5G11650		alpha/beta-Hydrolases superfamily protein	monoglyceride lipase-like	1582	gi|508782522|gb|EOY29778.1|Alpha/beta-Hydrolases superfamily protein [Theobroma cacao]	EOY29778	0	91	630.172	350	319
Gorai.008G147900.1	3.40131	3.70605	3.69414	3.97395	2.23638	1.5798	2.84144	2.87348	2.73521	3.0418	1.41561	0.632992	AT3G19950.1	AT3G19950		RING/U-box superfamily protein	zinc finger family protein	2900	gi|508707190|gb|EOX99086.1|RING/U-box superfamily protein, putative [Theobroma cacao]	EOX99086	7.06e-147	86	451.44	325	282
Gorai.008G209200.2	13.2363	21.7352	26.4525	22.9062	15.438	1.57922	14.3922	24.2082	29.5882	27.1744	9.77573	0.633226	AT3G26935.1	AT3G26935		DHHC-type zinc finger family protein	dhhc-type zinc finger family protein isoform 1	2004	gi|508775324|gb|EOY22580.1|DHHC-type zinc finger family protein isoform 1 [Theobroma cacao]	EOY22580	4.35e-161	93	483.026	287	267
Gorai.005G030300.2	6.63366	5.52818	5.08603	5.60168	2.91281	1.57715	6.06837	5.0212	4.5141	4.78673	1.84688	0.634054	AT4G22330.1	AT4G22330	ATCES1	Alkaline phytoceramidase (aPHC)	alkaline phytoceramidase isoform 1	1279	gi|508713319|gb|EOY05216.1|Alkaline phytoceramidase (aPHC) isoform 1 [Theobroma cacao] >gi|508713320|gb|EOY05217.1| Alkaline phytoceramidase (aPHC) isoform 1 [Theobroma cacao]	EOY05216	2.1e-167	94	481.871	254	241
Gorai.009G197900.2	3.98539	4.00271	3.7698	4.01285	2.54719	1.57671	4.33977	3.76504	3.52701	3.95728	1.61551	0.63423	AT1G09850.1	AT1G09850	XBCP3	xylem bark cysteine peptidase 3	JHL18I08.3 protein	1636	gi|508722984|gb|EOY14881.1|JHL18I08.3 protein [Theobroma cacao]	EOY14881	0	86	637.106	416	360
Gorai.003G109300.4	11.3123	11.2373	10.8316	11.7262	5.9456	1.57657	10.6855	9.25271	8.31358	9.31443	3.77122	0.634287	AT4G24820.1	AT4G24820		26S proteasome, regulatory subunit Rpn7;Proteasome component (PCI) domain	probable 26s proteasome non-atpase regulatory subunit 6-like	1695	gi|508775134|gb|EOY22390.1|26S proteasome, regulatory subunit Rpn7,Proteasome component (PCI) domain isoform 1 [Theobroma cacao]	EOY22390	0	96	741.495	387	373
Gorai.005G014500.2	31.9477	30.1786	38.3684	36.3071	20.9756	1.5749	25.8685	25.1562	28.6002	28.6426	13.3187	0.634959	AT3G59540.1	AT3G59540		Ribosomal L38e protein family	60s ribosomal protein l38	756	gi|508712909|gb|EOY04806.1|Ribosomal L38e protein family [Theobroma cacao]	EOY04806	5.53e-24	98	101.293	66	65
Gorai.003G040300.1	9.8925	9.44705	9.62829	10.2631	6.11017	1.57408	11.7698	9.40295	7.90032	9.1868	3.88173	0.63529	AT4G39970.1	AT4G39970		Haloacid dehalogenase-like hydrolase (HAD) superfamily protein	protein chromosomal-like	1330	gi|508700165|gb|EOX92061.1|Haloacid dehalogenase-like hydrolase superfamily protein isoform 1 [Theobroma cacao]	EOX92061	5.44e-167	94	483.797	253	240
Gorai.012G015400.2	4.20345	4.19871	3.19278	3.72185	2.03748	1.56889	3.52897	3.239	2.45865	2.85242	1.29867	0.637391	AT1G61670.1	AT1G61670		Lung seven transmembrane receptor family protein	transmembrane protein 87b-like	2042	gi|508728170|gb|EOY20067.1|Lung seven transmembrane receptor family protein, expressed isoform 1 [Theobroma cacao]	EOY20067	0	93	822.002	469	440
Gorai.003G109300.5	9.32835	8.92437	8.59753	9.74909	5.12712	1.56403	9.33952	7.89789	6.68001	7.89372	3.27815	0.639375	AT4G24820.1	AT4G24820		26S proteasome, regulatory subunit Rpn7;Proteasome component (PCI) domain	26s proteasome non-atpase regulatory subunit 6	1597	gi|508775134|gb|EOY22390.1|26S proteasome, regulatory subunit Rpn7,Proteasome component (PCI) domain isoform 1 [Theobroma cacao]	EOY22390	0	98	606.29	303	299
Gorai.008G096300.2	15.9548	10.1142	7.91219	9.49618	4.82105	1.56288	10.4364	5.42315	5.37675	6.48421	3.08472	0.639844	AT5G10240.1	AT5G10240	ASN3	asparagine synthetase 3	asparagine synthetase 3 isoform 3	2449	gi|508700219|gb|EOX92115.1|Asparagine synthetase 3 isoform 3 [Theobroma cacao]	EOX92115	0	98	1056.2	555	547
Gorai.007G299700.5	31.7087	29.4127	25.3918	28.9979	15.1844	1.56171	22.8275	23.3376	21.6643	24.8014	9.72291	0.640324	AT5G27700.1	AT5G27700		Ribosomal protein S21e	40s ribosomal protein s21	692	gi|508722297|gb|EOY14194.1|40S ribosomal protein S21 [Theobroma cacao] >gi|508722298|gb|EOY14195.1| 40S ribosomal protein S21 [Theobroma cacao]	EOY14194	1.22e-49	98	167.933	82	81
Gorai.002G112400.4	4.97044	3.38692	3.35644	3.25966	2.19319	1.55974	3.84191	2.99935	2.96295	3.0079	1.40612	0.64113	AT1G76510.1	AT1G76510		ARID/BRIGHT DNA-binding domain-containing protein	arid bright dna-binding domain-containing protein	1848	gi|508723973|gb|EOY15870.1|Transcription factor, putative isoform 1 [Theobroma cacao] >gi|508723976|gb|EOY15873.1| Transcription factor, putative isoform 1 [Theobroma cacao] >gi|508723977|gb|EOY15874.1| Transcription factor, putative isoform 1 [Theobroma cacao]	EOY15870	0	86	665.611	437	376
Gorai.009G146800.1	2.50037	2.63241	2.6303	3.0942	2.2163	1.55676	2.54437	3.39907	3.18964	3.56193	1.42366	0.642359	AT1G72660.1	AT1G72660		P-loop containing nucleoside triphosphate hydrolases superfamily protein	developmentally regulated g-protein 1 isoform 1	2192	gi|508779961|gb|EOY27217.1|Developmentally regulated G-protein 1 isoform 1 [Theobroma cacao]	EOY27217	0	98	748.814	403	395
Gorai.008G209200.1	16.6614	27.5178	33.2328	29.2296	19.3316	1.55574	17.8984	31.28	37.1185	33.4315	12.426	0.642782	AT3G26935.1	AT3G26935		DHHC-type zinc finger family protein	dhhc-type zinc finger family protein isoform 1	1887	gi|508775324|gb|EOY22580.1|DHHC-type zinc finger family protein isoform 1 [Theobroma cacao]	EOY22580	0	91	773.467	456	416
Gorai.N008600.4	7.73635	7.41856	6.46946	8.42267	4.45597	1.55184	5.28094	5.05645	5.56683	6.04295	2.8714	0.644395	AT4G14930.1	AT4G14930		Survival protein SurE-like phosphatase/nucleotidase	5 -nucleotidase -like	1270	gi|508713776|gb|EOY05673.1|Survival protein SurE-like phosphatase/nucleotidase [Theobroma cacao]	EOY05673	3.34e-123	87	371.703	225	196
Gorai.011G144200.3	4.28968	3.91674	3.87477	4.03618	2.15798	1.55184	4.22639	3.7525	2.99135	3.34672	1.39059	0.644396	AT2G43080.1	AT2G43080	AT-P4H-1	P4H isoform 1	p4h isoform 1	1950	gi|508713018|gb|EOY04915.1|P4H isoform 1 [Theobroma cacao]	EOY04915	0	97	530.406	265	258
Gorai.005G117600.1	13.1948	9.4871	6.73659	8.86808	4.69978	1.54931	11.7246	7.02766	4.67401	6.40976	3.03346	0.645447	AT1G71310.1	AT1G71310		cobalt ion binding	cobalt ion binding	1038	gi|508725031|gb|EOY16928.1|Cobalt ion binding [Theobroma cacao]	EOY16928	2.47e-96	94	294.664	173	163
Gorai.002G087600.1	17.4101	16.7212	17.1305	17.0343	10.2075	1.54765	13.8454	13.9318	13.1206	14.1477	6.59551	0.646142	AT4G27040.1	AT4G27040	VPS22	EAP30/Vps36 family protein	vacuolar protein sorting-associated protein 22 homolog 1-like	988	gi|508720536|gb|EOY12433.1|EAP30/Vps36 family protein isoform 1 [Theobroma cacao]	EOY12433	3.57e-172	98	489.96	245	241
Gorai.004G226600.1	6.33278	9.38781	11.3403	10.7313	10.6637	1.54748	7.81365	13.923	12.2391	13.8119	6.89096	0.64621	AT3G25070.1	AT3G25070	RIN4	RPM1 interacting protein 4	rpm1-interacting protein 4-like	2043	gi|508701982|gb|EOX93878.1|RPM1 interacting protein 4, putative [Theobroma cacao]	EOX93878	7.61e-142	86	426.402	266	229
Gorai.009G213200.3	3.26593	3.29965	5.0343	4.36071	3.09468	1.54649	2.24112	4.15455	5.09108	5.03833	2.0011	0.646627	AT1G45976.1	AT1G45976	SBP1	S-ribonuclease binding protein 1	s-ribonuclease binding protein 1	1471	gi|508722526|gb|EOY14423.1|S-ribonuclease binding protein 1 [Theobroma cacao]	EOY14423	7.45e-152	96	448.358	288	277
Gorai.001G268500.1	44.3571	45.3304	45.675	46.6862	25.2421	1.54551	48.5821	39.2099	33.7307	37.8534	16.3325	0.647034	AT1G13440.1	AT1G13440	GAPC-2,GAPC2	glyceraldehyde-3-phosphate dehydrogenase C2	glyceraldehyde-3-phosphate dehydrogenase	1494	gi|211906518|gb|ACJ11752.1|glyceraldehyde-3-phosphate dehydrogenase C subunit [Gossypium hirsutum]	ACJ11752	0	97	614.764	336	327
Gorai.002G153600.2	5.79024	4.98219	3.54717	4.03327	2.51223	1.54302	6.84908	4.75573	2.30629	3.35662	1.62812	0.648079	AT3G10660.1	AT3G10660	ATCPK2,CPK2	calmodulin-domain protein kinase cdpk isoform 2	calcium-dependent protein	2070	gi|508716644|gb|EOY08541.1|Calcium dependent protein kinase 1 [Theobroma cacao]	EOY08541	0	90	948.347	577	520
Gorai.009G102500.3	2.95569	3.12666	3.67313	3.23249	2.33159	1.54173	3.99077	3.63448	4.09749	3.95102	1.51232	0.648623	AT3G46220.1	AT3G46220			e3 ufm1-protein ligase 1-like protein	3049	gi|240255517|ref|NP_566883.4|uncharacterized protein [Arabidopsis thaliana] >gi|75180791|sp|Q9LX73.1|UFL1_ARATH RecName: Full=E3 UFM1-protein ligase 1 homolog >gi|7799010|emb|CAB90949.1| putative protein [Arabidopsis thaliana] >gi|332644614|gb|AEE78135.1| E3 UFM1-protein ligase 1-like protein [Arabidopsis thaliana]	NP_566883	0	75	568.926	535	405
Gorai.007G284500.1	4.35393	3.67423	3.41139	3.71428	2.87637	1.54168	3.39137	4.92635	3.89009	4.69022	1.86574	0.648645	AT5G56750.1	AT5G56750	NDL1	N-MYC downregulated-like 1	n-myc downregulated-like 1	1692	gi|508719227|gb|EOY11124.1|N-MYC downregulated-like 1 [Theobroma cacao]	EOY11124	0	96	642.884	351	337
Gorai.012G098600.1	10.8813	8.67784	11.3397	10.5606	7.67166	1.53992	6.57793	8.45668	10.5184	10.8609	4.98187	0.649386	AT4G30810.1	AT4G30810	scpl29	serine carboxypeptidase-like 29	serine carboxypeptidase-like 29	2047	gi|508784247|gb|EOY31503.1|Serine carboxypeptidase-like 29 [Theobroma cacao]	EOY31503	0	90	821.617	467	423
Gorai.008G096300.1	12.5897	7.99611	6.33272	7.38334	3.78448	1.53882	8.05829	4.01603	4.34311	4.99622	2.45933	0.649847	AT5G10240.1	AT5G10240	ASN3	asparagine synthetase 3	asparagine synthetase 3 isoform 1	2384	gi|508700217|gb|EOX92113.1|Asparagine synthetase 3 isoform 1 [Theobroma cacao]	EOX92113	0	98	1058.51	556	548
Gorai.009G204600.1	15.7566	14.7612	18.2083	16.8526	9.80951	1.53869	19.5658	18.7062	19.9976	21.4311	6.37524	0.649904	AT1G75080.1	AT1G75080	BZR1	Brassinosteroid signalling positive regulator (BZR1) family protein	brassinazole-resistant 1	1441	gi|508722794|gb|EOY14691.1|Brassinosteroid signaling positive regulator family protein [Theobroma cacao]	EOY14691	0	96	521.546	313	302
Gorai.004G050500.2	23.709	26.2311	27.0621	26.2602	15.699	1.53441	24.6949	25.4496	21.9699	23.2968	10.2313	0.651718	AT4G02080.1	AT4G02080	ASAR1,ATSAR2,ATSARA1C,SAR2	secretion-associated RAS super family 2	gtp-binding protein sar1a-like	954	gi|449436425|ref|XP_004135993.1|PREDICTED: GTP-binding protein SAR1A-like [Cucumis sativus] >gi|449505318|ref|XP_004162434.1| PREDICTED: GTP-binding protein SAR1A-like [Cucumis sativus]	XP_004135993	1.4e-99	99	302.753	170	169
Gorai.012G142800.3	60.1522	92.9716	93.8164	101.863	55.1548	1.53396	47.1029	83.3081	77.6453	81.6397	35.9559	0.651909	AT5G10360.1	AT5G10360	EMB3010,RPS6B	Ribosomal protein S6e	40s ribosomal protein s6-like	1089	gi|225462854|ref|XP_002271632.1|PREDICTED: 40S ribosomal protein S6 isoform 1 [Vitis vinifera] >gi|296087487|emb|CBI34076.3| unnamed protein product [Vitis vinifera]	XP_002271632	1.88e-112	89	339.347	249	222
Gorai.003G109300.1	12.9114	13.5309	12.1401	13.6661	7.26479	1.53214	12.4082	10.7845	9.41647	11.1005	4.7416	0.652682	AT4G24820.1	AT4G24820		26S proteasome, regulatory subunit Rpn7;Proteasome component (PCI) domain	probable 26s proteasome non-atpase regulatory subunit 6-like	1752	gi|508775134|gb|EOY22390.1|26S proteasome, regulatory subunit Rpn7,Proteasome component (PCI) domain isoform 1 [Theobroma cacao]	EOY22390	0	96	744.577	387	374
Gorai.011G129400.4	9.00914	12.1785	11.9314	12.1534	6.3136	1.53201	9.058	14.3685	15.647	14.9568	4.12111	0.652736	AT3G51730.1	AT3G51730		saposin B domain-containing protein	saposin b domain-containing isoform 1	814	gi|508712603|gb|EOY04500.1|Saposin B domain-containing protein, putative isoform 1 [Theobroma cacao]	EOY04500	2.27e-89	83	276.174	201	168
Gorai.004G004000.1	39.4202	2.79683	2.80519	1.96475	2.73803	1.52666	18.8058	2.52947	6.84217	10.4716	1.79348	0.655026	AT5G02560.1	AT5G02560	HTA12	histone H2A 12	probable histone -like	820	gi|508786860|gb|EOY34116.1|Histone H2A 12 isoform 1 [Theobroma cacao] >gi|508786861|gb|EOY34117.1| Histone H2A 12 isoform 1 [Theobroma cacao]	EOY34116	4.12e-52	100	177.948	110	110
Gorai.004G050500.1	37.3412	41.8488	42.8711	42.1913	26.6923	1.52616	41.5792	38.7494	34.9509	37.1382	17.4898	0.655239	AT4G02080.1	AT4G02080	ASAR1,ATSAR2,ATSARA1C,SAR2	secretion-associated RAS super family 2	gtp-binding protein sar1a-like	1099	gi|508703345|gb|EOX95241.1|Secretion-associated RAS super family 2 isoform 2 [Theobroma cacao]	EOX95241	2.59e-118	100	352.443	192	192
Gorai.011G268900.1	41.2182	68.8338	58.4887	67.2346	39.3008	1.52476	36.1123	67.1895	52.0409	59.055	25.7751	0.655842	AT3G11400.1	AT3G11400	ATEIF3G1,EIF3G1	eukaryotic translation initiation factor 3G1	eukaryotic translation initiation factor 3 subunit g-like	1340	gi|508726130|gb|EOY18027.1|Eukaryotic translation initiation factor 3G1 [Theobroma cacao]	EOY18027	1.92e-170	93	492.271	297	279
Gorai.004G116900.3	17.7814	15.6955	10.8224	13.7265	10.1791	1.52464	16.8776	17.0379	11.5425	13.7131	6.67643	0.655894	AT4G11260.1	AT4G11260	ATSGT1B,EDM1,ETA3,RPR1,SGT1B	phosphatase-related	protein sgt1 homolog	1456	gi|508776097|gb|EOY23353.1|Phosphatase-related [Theobroma cacao]	EOY23353	0	90	595.119	364	331
Gorai.011G268900.2	37.1619	59.9125	52.9056	60.2264	34.8573	1.52385	31.9967	58.0273	46.9922	53.9657	22.8745	0.656233	AT3G11400.1	AT3G11400	ATEIF3G1,EIF3G1	eukaryotic translation initiation factor 3G1	initiation factor 3g	1151	gi|508726130|gb|EOY18027.1|Eukaryotic translation initiation factor 3G1 [Theobroma cacao]	EOY18027	3.71e-165	92	476.093	297	274
Gorai.008G297800.3	2.51069	2.60901	3.06058	3.13235	2.49137	1.52294	1.84829	3.58394	4.0015	3.79678	1.6359	0.656625	AT5G62570.2	AT5G62570		Calmodulin binding protein-like	calmodulin binding isoform 1	2323	gi|508773358|gb|EOY20614.1|Calmodulin binding protein-like isoform 1 [Theobroma cacao]	EOY20614	0	91	993.03	589	539
Gorai.006G008600.5	11.8443	8.45198	5.5832	6.56689	3.57528	1.52286	6.37077	6.83157	5.01125	6.54597	2.34775	0.656661	AT3G59030.1	AT3G59030	ATTT12,TT12	MATE efflux family protein	tt12-2 mate transporter	1056	gi|508701157|gb|EOX93053.1|TT12-2 MATE transporter [Theobroma cacao]	EOX93053	8.23e-129	86	391.734	295	256
Gorai.007G148600.2	1.89577	1.31274	1.47417	1.48307	2.59012	1.52179	3.61133	3.43298	5.66682	4.7106	1.70201	0.657119	AT3G07880.1	AT3G07880	SCN1	Immunoglobulin E-set superfamily protein	immunoglobulin e-set superfamily protein isoform 1	1134	gi|508702473|gb|EOX94369.1|Immunoglobulin E-set superfamily protein isoform 1 [Theobroma cacao]	EOX94369	2.87e-108	89	328.561	233	208
Gorai.001G199000.4	7.15988	6.91516	5.68623	7.3121	3.85586	1.5217	5.16571	5.68666	4.21717	5.19943	2.53391	0.657158	AT5G66005.3	AT5G66005		Expressed protein	cancer-related nucleoside-triphosphatase homolog	1069	gi|508698769|gb|EOX90665.1|Nucleoside-triphosphatase C1orf57 isoform 2 [Theobroma cacao]	EOX90665	7.95e-86	76	269.24	196	149
Gorai.005G196700.2	4.92486	4.72724	3.66856	4.21708	2.26242	1.52097	4.96703	4.24677	2.99306	3.52188	1.48748	0.657476	AT5G13300.1	AT5G13300	AGD3,SFC,VAN3	ARF GTPase-activating protein	arf gtpase-activating protein	4684	gi|508707735|gb|EOX99631.1|ARF GTPase-activating protein [Theobroma cacao]	EOX99631	0	90	1342.02	882	796
Gorai.012G134900.1	8.14877	14.3641	14.5963	14.5504	13.6835	1.52005	9.74904	20.1483	15.9097	18.0664	9.00199	0.657871	AT3G19950.1	AT3G19950		RING/U-box superfamily protein	e3 ubiquitin-protein ligase ring1-like	2344	gi|302595801|sp|P0CH30.1|RING1_GOSHIRecName: Full=E3 ubiquitin-protein ligase RING1; AltName: Full=RING finger protein 1 >gi|298155591|gb|ADI58769.1| RING-type ubiquitin E3 ligase [Gossypium hirsutum]	P0CH30	0	98	575.474	338	334
Gorai.010G203100.3	6.52101	6.43045	6.2641	7.18941	4.90984	1.51922	5.78187	7.59167	6.64209	7.76878	3.23182	0.658233	AT3G53500.2	AT3G53500	RSZ32	RNA-binding (RRM/RBD/RNP motifs) family protein with retrovirus zinc finger-like domain	rna-binding family protein with retrovirus zinc finger-like domain isoform 3	1274	gi|508726535|gb|EOY18432.1|RNA-binding family protein with retrovirus zinc finger-like domain isoform 3 [Theobroma cacao]	EOY18432	9.28e-127	94	380.178	304	287
CAcontig38895	7.72608	5.24853	4.54666	4.55484	3.08581	1.51819	7.19619	4.54443	3.90646	4.57884	2.03256	0.65868					NA	NA	NA	NA	NA	NA	NA	NA	NA
Gorai.012G098600.2	6.71234	5.88298	7.05902	6.55834	4.78884	1.51817	4.0176	5.77708	6.93988	6.9482	3.15435	0.658688	AT4G30810.1	AT4G30810	scpl29	serine carboxypeptidase-like 29	serine carboxypeptidase-like 29	1305	gi|508784247|gb|EOY31503.1|Serine carboxypeptidase-like 29 [Theobroma cacao]	EOY31503	0	91	624.394	355	324
Gorai.013G018100.1	8.38249	27.9813	27.4039	26.2334	22.387	1.51769	12.2976	42.513	28.1172	37.4997	14.7506	0.658895	AT3G55950.1	AT3G55950	ATCRR3,CCR3	CRINKLY4 related 3	serine threonine-protein kinase-like protein ccr3-like	2785	gi|508725877|gb|EOY17774.1|CRINKLY4 related 3, putative [Theobroma cacao]	EOY17774	0	87	1258.43	808	711
Gorai.013G129100.1	37.1959	35.6284	29.9879	33.6972	18.3695	1.51651	35.575	30.8851	19.8911	24.3678	12.113	0.659409	AT1G56330.1	AT1G56330	ATSAR1,ATSAR1B,ATSARA1B,SAR1,SAR1B	secretion-associated RAS 1B	gtp-binding protein sar1a-like	1136	gi|508714779|gb|EOY06676.1|Secretion-associated RAS super family 2 [Theobroma cacao]	EOY06676	3.88e-120	98	357.451	193	190
Gorai.005G098900.1	1.87069	4.21304	30.1172	10.5326	25.3282	1.51617	4.10871	21.4921	48.8257	37.0986	16.7054	0.659558	AT4G10810.1	AT4G10810			Uncharacterized protein TCM_034666	1166	gi|508723780|gb|EOY15677.1|Uncharacterized protein TCM_034666 [Theobroma cacao]	EOY15677	1.07e-33	90	131.339	88	80
Gorai.013G188800.2	30.4079	27.34	21.0389	21.591	13.5231	1.51469	41.233	25.9899	23.4519	19.2645	8.92791	0.660199	AT5G18460.1	AT5G18460		Protein of Unknown Function (DUF239)	uncharacterized loc101208882	2172	gi|508718917|gb|EOY10814.1|Uncharacterized protein isoform 1 [Theobroma cacao]	EOY10814	0	88	750.355	441	391
Gorai.006G002800.2	9.83759	5.72659	4.38423	5.4678	2.87865	1.51434	8.5773	4.38452	3.47049	4.24886	1.90092	0.660352	AT1G20050.1	AT1G20050	HYD1	C-8,7 sterol isomerase	c- sterol isomerase	929	gi|295368128|gb|ADG02944.1|putative C-8,7 sterol isomerase [Gossypium hirsutum]	ADG02944	1.24e-85	98	267.7	156	153
Gorai.009G146800.8	2.61125	2.94764	2.80663	2.97733	2.17726	1.51376	2.65814	3.36307	3.14705	3.33275	1.43832	0.660607	AT1G72660.1	AT1G72660		P-loop containing nucleoside triphosphate hydrolases superfamily protein	developmentally regulated g-protein 1 isoform 1	2213	gi|508779961|gb|EOY27217.1|Developmentally regulated G-protein 1 isoform 1 [Theobroma cacao]	EOY27217	0	98	754.977	399	395
Gorai.006G082500.2	3.99558	3.79284	3.56718	3.54375	2.37523	1.51146	3.53259	3.72446	3.42182	3.9048	1.57149	0.661614	AT4G22140.1	AT4G22140	EBS	PHD finger family protein / bromo-adjacent homology (BAH) domain-containing protein	phd finger family protein bromo-adjacent domain-containing protein isoform 2	1355	gi|508781545|gb|EOY28801.1|PHD finger family protein / bromo-adjacent (BAH) domain-containing protein isoform 2 [Theobroma cacao]	EOY28801	8.39e-109	93	332.413	172	160
Gorai.001G193200.5	3.90309	4.27711	3.61944	4.0213	2.04496	1.50896	3.2907	3.14167	2.59148	2.80969	1.35522	0.662709	AT2G04845.1	AT2G04845		Acyl-CoA N-acyltransferases (NAT) superfamily protein	n-acetyltransferase 9-like	1105	gi|224129110|ref|XP_002320503.1|predicted protein [Populus trichocarpa] >gi|222861276|gb|EEE98818.1| predicted protein [Populus trichocarpa]	XP_002320503	7.32e-75	88	167.933	120	106
Gorai.007G299700.2	29.6578	26.6243	24.1486	27.963	14.3667	1.50552	22.4458	21.3706	20.3277	23.2254	9.54267	0.664221	AT5G27700.1	AT5G27700		Ribosomal protein S21e	40s ribosomal protein s21	686	gi|508722297|gb|EOY14194.1|40S ribosomal protein S21 [Theobroma cacao] >gi|508722298|gb|EOY14195.1| 40S ribosomal protein S21 [Theobroma cacao]	EOY14194	6.33e-50	98	168.318	82	81
Gorai.013G188800.1	24.1327	21.8487	17.4557	17.6084	10.8936	1.50366	33.1955	21.2846	19.3362	15.9822	7.24476	0.665045	AT5G18460.1	AT5G18460		Protein of Unknown Function (DUF239)	uncharacterized loc101208882	2140	gi|508718917|gb|EOY10814.1|Uncharacterized protein isoform 1 [Theobroma cacao]	EOY10814	0	85	739.954	458	391
Gorai.006G147700.2	4.54673	6.91767	7.26634	6.93727	4.40327	1.50241	4.04992	5.76101	5.59662	5.86764	2.93081	0.665598	AT3G11720.3	AT3G11720		Polyketide cyclase/dehydrase and lipid transport superfamily protein	mitotic checkpoint serine threonine-protein kinase isoform 1	2926	gi|508716638|gb|EOY08535.1|Mitotic checkpoint serine/threonine-protein kinase BUB1, putative isoform 1 [Theobroma cacao]	EOY08535	0	85	885.945	596	507
Gorai.001G268500.2	39.3085	40.3655	41.9751	41.5388	23.2233	1.5023	44.6115	35.863	30.5849	33.952	15.4585	0.665644	AT1G13440.1	AT1G13440	GAPC-2,GAPC2	glyceraldehyde-3-phosphate dehydrogenase C2	glyceraldehyde-3-phosphate dehydrogenase	1352	gi|211906518|gb|ACJ11752.1|glyceraldehyde-3-phosphate dehydrogenase C subunit [Gossypium hirsutum]	ACJ11752	0	95	597.045	336	322
Gorai.001G268500.3	38.4859	39.2853	40.1651	40.8364	21.8886	1.50205	43.2239	34.0051	30.3351	33.6956	14.5724	0.665756	AT1G13440.1	AT1G13440	GAPC-2,GAPC2	glyceraldehyde-3-phosphate dehydrogenase C2	glyceraldehyde-3-phosphate dehydrogenase	1371	gi|211906518|gb|ACJ11752.1|glyceraldehyde-3-phosphate dehydrogenase C subunit [Gossypium hirsutum]	ACJ11752	0	96	532.332	295	285
Gorai.008G196500.2	14.807	12.085	11.6759	12.3069	7.39828	1.50123	16.4279	10.444	9.29208	10.4396	4.92815	0.66612	AT5G61240.1	AT5G61240		Leucine-rich repeat (LRR) family protein	leucine-rich repeat resistance protein	1346	gi|14626935|gb|AAK70805.1|leucine-rich repeat resistance protein-like protein [Gossypium hirsutum]	AAK70805	0	97	559.681	328	319
Gorai.005G091500.1	14.1605	15.0782	13.6543	15.407	11.648	1.50052	13.7606	18.7951	15.6678	17.7616	7.76264	0.666436	AT5G14320.1	AT5G14320		Ribosomal protein S13/S18 family	chloroplast 30s ribosomal protein s13	1014	gi|312985275|gb|ADR30788.1|chloroplast 30S ribosomal protein S13 [Hevea brasiliensis]	ADR30788	2.02e-96	90	294.278	168	152
Gorai.010G203100.1	6.50275	6.70242	6.39104	7.35044	5.0537	1.49803	5.92861	7.73275	7.12554	8.32921	3.37357	0.667543	AT3G53500.2	AT3G53500	RSZ32	RNA-binding (RRM/RBD/RNP motifs) family protein with retrovirus zinc finger-like domain	rna-binding family protein with retrovirus zinc finger-like domain isoform 1	1297	gi|508726533|gb|EOY18430.1|RNA-binding family protein with retrovirus zinc finger-like domain isoform 1 [Theobroma cacao]	EOY18430	2.75e-126	94	379.407	306	289
Gorai.008G173600.1	13.6641	17.0632	15.7762	18.9196	9.70954	1.49729	16.19	17.3546	15.8429	17.8115	6.48472	0.667871	AT1G62040.2	AT1G62040	ATG8C	Ubiquitin-like superfamily protein	ubiquitin-like superfamily protein	830	gi|508709594|gb|EOY01491.1|Ubiquitin-like superfamily protein [Theobroma cacao]	EOY01491	1.21e-65	98	214.542	121	119
Gorai.005G091500.2	8.65999	9.1455	8.45002	9.81693	6.52525	1.49607	8.1322	10.9046	9.89402	10.8724	4.3616	0.668419	AT5G14320.2	AT5G14320		Ribosomal protein S13/S18 family	chloroplast 30s ribosomal protein s13	856	gi|312985275|gb|ADR30788.1|chloroplast 30S ribosomal protein S13 [Hevea brasiliensis]	ADR30788	2.48e-71	88	191.815	113	100
Gorai.008G196500.3	13.691	11.0909	9.93348	10.9043	6.47547	1.49563	15.262	9.95099	8.55069	9.53783	4.32959	0.668614	AT5G61240.1	AT5G61240		Leucine-rich repeat (LRR) family protein	leucine-rich repeat resistance protein	1277	gi|14626935|gb|AAK70805.1|leucine-rich repeat resistance protein-like protein [Gossypium hirsutum]	AAK70805	8.63e-174	90	501.13	328	298
Gorai.006G251300.3	11.635	13.5153	11.1308	12.0067	7.46774	1.49394	8.98798	10.392	10.046	10.8395	4.99868	0.66937	AT1G04510.1	AT1G04510	MAC3A	MOS4-associated complex 3A	mos4-associated complex 3a	1923	gi|508714275|gb|EOY06172.1|MOS4-associated complex 3A [Theobroma cacao]	EOY06172	0	94	808.905	442	416
Gorai.012G142800.1	63.1654	99.026	96.8841	104.207	57.513	1.49348	49.6332	89.6819	82.0638	85.6083	38.5094	0.669577	AT5G10360.1	AT5G10360	EMB3010,RPS6B	Ribosomal protein S6e	40s ribosomal protein s6-like	1167	gi|449431994|ref|XP_004133785.1|PREDICTED: 40S ribosomal protein S6-like [Cucumis sativus] >gi|449477988|ref|XP_004155185.1| PREDICTED: 40S ribosomal protein S6-like [Cucumis sativus]	XP_004133785	8.9e-137	99	402.519	250	248
Gorai.002G112400.3	5.55575	3.82425	3.86159	3.76562	2.33106	1.4928	4.23367	3.33523	3.41146	3.46565	1.56153	0.669882	AT1G76510.1	AT1G76510		ARID/BRIGHT DNA-binding domain-containing protein	arid bright dna-binding domain-containing protein	1851	gi|508723973|gb|EOY15870.1|Transcription factor, putative isoform 1 [Theobroma cacao] >gi|508723976|gb|EOY15873.1| Transcription factor, putative isoform 1 [Theobroma cacao] >gi|508723977|gb|EOY15874.1| Transcription factor, putative isoform 1 [Theobroma cacao]	EOY15870	0	86	670.618	437	377
Gorai.010G234400.2	4.08443	3.31565	2.51736	2.92356	2.37963	1.49205	6.39976	5.39225	4.00253	4.82009	1.59488	0.67022	AT1G72660.1	AT1G72660		P-loop containing nucleoside triphosphate hydrolases superfamily protein	developmentally regulated g-protein 1 isoform 1	1649	gi|508779961|gb|EOY27217.1|Developmentally regulated G-protein 1 isoform 1 [Theobroma cacao]	EOY27217	0	98	750.355	399	393
Gorai.008G173600.2	15.074	17.913	18.1223	20.8369	10.7288	1.49131	17.8052	18.9298	16.9661	20.0859	7.19422	0.670551	AT1G62040.2	AT1G62040	ATG8C	Ubiquitin-like superfamily protein	ubiquitin-like superfamily protein	608	gi|508709594|gb|EOY01491.1|Ubiquitin-like superfamily protein [Theobroma cacao]	EOY01491	3.77e-67	96	215.698	126	121
Gorai.006G175600.5	8.55095	7.84182	8.13165	8.28002	4.25198	1.4901	9.90094	9.72786	8.88094	9.89795	2.85348	0.671095	AT3G53610.1	AT3G53610	ATRAB8,AtRab8B,AtRABE1a,RAB8	RAB GTPase homolog 8	ras-related protein rabe1c-like	1587	gi|255587494|ref|XP_002534292.1|protein with unknown function [Ricinus communis] >gi|223525564|gb|EEF28091.1| protein with unknown function [Ricinus communis]	XP_002534292	4.6e-102	96	317.39	193	186
Gorai.007G073500.8	12.8375	28.4968	30.3985	26.8095	26.9154	1.48689	22.3397	55.1657	42.4339	41.3029	18.1018	0.672545	AT3G27090.1	AT3G27090		DCD (Development and Cell Death) domain protein	dcd domain protein isoform 1	1188	gi|508710898|gb|EOY02795.1|DCD domain protein isoform 1 [Theobroma cacao] >gi|508710899|gb|EOY02796.1| DCD domain protein isoform 1 [Theobroma cacao]	EOY02795	1.64e-86	70	276.174	289	203
Gorai.003G029900.1	13.4998	7.91903	4.88067	6.09902	4.7478	1.48126	14.2679	8.14337	6.34705	7.16664	3.20525	0.675102	AT4G37640.1	AT4G37640	ACA2	calcium ATPase 2	calcium-transporting atpase plasma membrane-type-like	3650	gi|508699776|gb|EOX91672.1|Calcium ATPase 2 isoform 1 [Theobroma cacao] >gi|508699777|gb|EOX91673.1| Calcium ATPase 2 isoform 1 [Theobroma cacao]	EOX91672	0	92	1832.77	1048	972
Gorai.009G146800.5	2.33692	2.71848	2.43909	2.72195	2.03133	1.48078	2.31433	3.13092	2.9022	3.04759	1.3718	0.675321	AT1G72660.1	AT1G72660		P-loop containing nucleoside triphosphate hydrolases superfamily protein	developmentally regulated g-protein 1 isoform 1	2102	gi|508779961|gb|EOY27217.1|Developmentally regulated G-protein 1 isoform 1 [Theobroma cacao]	EOY27217	0	99	723.005	368	365
Gorai.012G136700.4	3.25535	3.54811	3.82171	3.77074	2.94357	1.48023	3.27999	3.98275	3.40059	3.99215	1.98858	0.675569	AT5G63670.1	AT5G63670	SPT42	SPT4 homolog 2	transcription elongation factor spt4-like protein	859	gi|508707109|gb|EOX99005.1|Transcription elongation factor SPT4 isoform 2 [Theobroma cacao]	EOX99005	3.44e-74	94	233.802	122	115
Gorai.011G108200.1	12.1669	8.43066	7.08583	8.30267	6.44424	1.47746	11.9779	9.25423	8.41339	9.20139	4.36171	0.676838	AT4G37660.1	AT4G37660		Ribosomal protein L12/ ATP-dependent Clp protease adaptor protein ClpS family protein	ribosomal protein l12 atp-dependent clp protease adaptor protein family protein	1116	gi|508699809|gb|EOX91705.1|Ribosomal protein L12/ ATP-dependent Clp protease adaptor protein ClpS family protein [Theobroma cacao]	EOX91705	1.4e-32	88	130.183	176	156
Gorai.006G008600.3	17.6947	11.9803	8.58949	10.2873	5.67927	1.47485	10.891	11.2332	7.86733	10.1134	3.85074	0.678035	AT3G59030.1	AT3G59030	ATTT12,TT12	MATE efflux family protein	tt12-2 mate transporter	1380	gi|508701155|gb|EOX93051.1|TT12-2 MATE transporter [Theobroma cacao]	EOX93051	0	88	594.349	413	367
Gorai.005G219700.1	4.73576	14.4001	26.572	19.5199	16.9386	1.47377	15.0516	25.402	25.5443	26.5722	11.4934	0.678531	AT5G64130.1	AT5G64130		cAMP-regulated phosphoprotein 19-related protein	camp-regulated phosphoprotein 19-related protein isoform 1	1051	gi|508706929|gb|EOX98825.1|CAMP-regulated phosphoprotein 19-related protein isoform 1 [Theobroma cacao]	EOX98825	2.25e-35	91	135.191	114	104
Gorai.009G418200.2	22.1368	16.015	17.5994	19.1798	9.71457	1.47206	17.3262	11.098	11.936	13.4262	6.59931	0.679321	AT3G01390.1	AT3G01390	AVMA10,VMA10	vacuolar membrane ATPase 10	vacuolar membrane atpase 10	1069	gi|508726736|gb|EOY18633.1|Vacuolar membrane ATPase 10 [Theobroma cacao]	EOY18633	2.67e-39	94	145.591	110	104
Gorai.009G239700.2	1.39092	1.50547	2.69091	1.91837	3.11323	1.47019	5.49294	5.67968	5.29057	6.02154	2.11757	0.680185	AT1G78020.1	AT1G78020		Protein of unknown function (DUF581)	Uncharacterized protein TCM_034955	956	gi|508724176|gb|EOY16073.1|Uncharacterized protein TCM_034955 [Theobroma cacao]	EOY16073	2.53e-57	74	193.741	181	135
Gorai.010G108700.3	4.72431	4.52567	4.41634	4.96194	2.58057	1.46768	2.55053	3.38106	3.63435	3.69606	1.75827	0.681349					Uncharacterized protein TCM_037158	797	gi|508782437|gb|EOY29693.1|Uncharacterized protein TCM_037158 [Theobroma cacao]	EOY29693	1.21e-22	97	86.6557	46	45
Gorai.011G241800.2	9.50721	7.3668	9.18792	8.45476	4.34708	1.46429	7.29182	5.92544	7.10652	6.58746	2.96873	0.682925	AT3G55005.1	AT3G55005	TON1B	tonneau 1b (TON1b)	null	0	>FakeBlastResult|Gorai.011G241800.2	Gorai.011G241800.2	0	100	1	1	1
Gorai.002G231400.1	5.24052	5.19295	2.44197	4.24023	2.26706	1.46293	3.36284	3.59084	2.3505	3.22572	1.54967	0.683559	AT1G21200.1	AT1G21200		sequence-specific DNA binding transcription factors	sequence-specific dna binding transcription factor	2182	gi|508724808|gb|EOY16705.1|Sequence-specific DNA binding transcription factors [Theobroma cacao]	EOY16705	0	88	603.979	447	394
Gorai.003G101100.1	4.59212	4.35623	5.81927	5.00765	2.61512	1.46208	2.63052	3.18709	4.50013	3.66354	1.78863	0.683957	AT5G61060.1	AT5G61060	ATHDA5,HDA05,HDA5	histone deacetylase 5	histone deacetylase	2477	gi|508774806|gb|EOY22062.1|Histone deacetylase 5 isoform 1 [Theobroma cacao]	EOY22062	0	90	1095.49	652	592
Gorai.006G148000.1	7.89838	6.12937	4.27536	5.32282	3.34278	1.46143	7.61224	4.91899	4.21715	4.89105	2.28733	0.68426	AT3G11760.1	AT3G11760			F26K24.5 protein	2817	gi|508716626|gb|EOY08523.1|F26K24.5 protein [Theobroma cacao]	EOY08523	0	89	1178.7	770	688
Gorai.009G236300.6	20.8518	21.996	22.9067	22.7931	12.711	1.46027	18.9544	22.9835	23.1483	23.2671	8.70452	0.684803	AT1G34760.1	AT1G34760	GF14 OMICRON,GRF11,RHS5	general regulatory factor 11	14-3-3-like partial	1179	gi|324983993|gb|ADY68779.1|14-3-3-like protein [Gossypium barbadense] >gi|324983999|gb|ADY68782.1| 14-3-3-like protein [Gossypium hirsutum]	ADY68779	1.32e-132	100	392.119	191	191
Gorai.001G197200.1	4.9336	3.9624	4.356	4.31704	2.47085	1.45943	4.50892	3.49385	4.13797	3.90516	1.69303	0.685199	AT5G38480.1	AT5G38480	GRF3,RCI1	general regulatory factor 3	14-3-3 protein	1326	gi|164652942|gb|ABY65004.1|14-3-3e protein [Gossypium hirsutum]	ABY65004	7.11e-160	95	463.766	263	251
Gorai.004G116900.2	14.9582	12.5231	9.42656	11.5272	7.92651	1.45867	13.7429	14.0344	9.80235	11.594	5.43406	0.685555	AT4G11260.1	AT4G11260	ATSGT1B,EDM1,ETA3,RPR1,SGT1B	phosphatase-related	protein sgt1 homolog	1456	gi|508776097|gb|EOY23353.1|Phosphatase-related [Theobroma cacao]	EOY23353	0	90	623.239	364	331
Gorai.003G029900.2	14.6002	8.73188	5.60946	6.6838	5.20345	1.45781	15.5142	8.78998	6.9871	7.57415	3.56937	0.685961	AT4G37640.1	AT4G37640	ACA2	calcium ATPase 2	calcium-transporting atpase plasma membrane-type-like	3655	gi|508699776|gb|EOX91672.1|Calcium ATPase 2 isoform 1 [Theobroma cacao] >gi|508699777|gb|EOX91673.1| Calcium ATPase 2 isoform 1 [Theobroma cacao]	EOX91672	0	95	1848.17	1015	972
Gorai.003G101100.4	3.78366	3.63313	5.02442	4.20677	2.21535	1.45712	2.41104	2.88699	3.99733	3.39403	1.52036	0.686286	AT5G61060.2	AT5G61060	ATHDA5,HDA05,HDA5	histone deacetylase 5	histone deacetylase 5-like	2042	gi|508774806|gb|EOY22062.1|Histone deacetylase 5 isoform 1 [Theobroma cacao]	EOY22062	3.58e-177	88	531.946	339	300
Gorai.001G268500.4	42.1343	42.9903	43.6536	43.6537	23.6417	1.45643	45.058	36.7423	31.7382	35.4727	16.2326	0.686611	AT1G13440.1	AT1G13440	GAPC-2,GAPC2	glyceraldehyde-3-phosphate dehydrogenase C2	glyceraldehyde-3-phosphate dehydrogenase	1363	gi|211906518|gb|ACJ11752.1|glyceraldehyde-3-phosphate dehydrogenase C subunit [Gossypium hirsutum]	ACJ11752	0	98	533.487	294	289
Gorai.009G338700.1	3.81503	3.82394	3.27985	3.91021	2.20493	1.45561	3.92624	4.91215	3.60919	4.33114	1.51478	0.686996	AT1G68185.1	AT1G68185		Ubiquitin-like superfamily protein	ubiquitin-like superfamily	1299	gi|508708130|gb|EOY00027.1|Ubiquitin-like superfamily protein, putative [Theobroma cacao]	EOY00027	3.18e-99	86	306.99	219	190
Gorai.013G195800.1	4.72277	4.25806	3.65148	3.73388	2.52682	1.45123	5.62623	4.1432	3.5072	3.62831	1.74116	0.689072	AT1G58030.1	AT1G58030	CAT2	cationic amino acid transporter 2	cationic amino acid transporter	2498	gi|508718590|gb|EOY10487.1|Cationic amino acid transporter 2 isoform 1 [Theobroma cacao] >gi|508718592|gb|EOY10489.1| Cationic amino acid transporter 2 isoform 1 [Theobroma cacao]	EOY10487	0	89	1029.62	642	572
Gorai.007G160700.1	9.27005	6.45154	5.04107	6.71124	4.45937	1.44571	12.3944	8.66361	8.28407	10.5103	3.08454	0.6917	AT3G07510.1	AT3G07510			uncharacterized loc101219594	1031	gi|508701820|gb|EOX93716.1|Uncharacterized protein isoform 1 [Theobroma cacao]	EOX93716	4.1e-77	96	246.128	197	190
UAcontig68267	7.07404	5.0657	4.52753	4.78084	2.55671	1.4436	6.93576	6.91724	4.5826	5.09947	1.77107	0.692713					NA	NA	NA	NA	NA	NA	NA	NA	NA
Gorai.012G005800.6	6.99905	6.1998	5.97705	5.93276	3.63998	1.44331	6.04116	5.61601	5.23318	5.25321	2.52197	0.692852	AT3G54860.1	AT3G54860	ATVPS33,VPS33	Sec1/munc18-like (SM) proteins superfamily	vacuolar protein sorting-associated protein 33 homolog	2316	gi|508726872|gb|EOY18769.1|Sec1/munc18-like (SM) proteins superfamily isoform 1 [Theobroma cacao]	EOY18769	0	96	1043.88	540	522
Gorai.001G207300.4	7.61307	6.66718	5.80972	7.0545	4.28252	1.44216	5.89994	5.20801	4.86113	6.41605	2.96952	0.693406	AT5G15800.1	AT5G15800	AGL2,SEP1	K-box region and MADS-box transcription factor family protein	developmental protein sepallata 2-like	1455	gi|508711894|gb|EOY03791.1|K-box region and MADS-box transcription factor family protein [Theobroma cacao]	EOY03791	8.7e-142	92	418.698	253	234
Gorai.008G139200.2	1.85911	2.56194	4.8849	3.88261	3.73417	1.44204	2.17717	4.98385	6.01825	6.28554	2.5895	0.693462	AT3G62390.1	AT3G62390	TBL6	TRICHOME BIREFRINGENCE-LIKE 6	trichome birefringence-like 6	1970	gi|508703370|gb|EOX95266.1|Trichome birefringence-like 6 [Theobroma cacao]	EOX95266	0	92	674.855	357	329
Gorai.009G332800.3	2.82053	4.01418	5.13327	4.07921	2.47939	1.44143	2.84066	4.1552	6.04655	4.36966	1.72009	0.693753	AT1G67420.2	AT1G67420		Zn-dependent exopeptidases superfamily protein	zn-dependent exopeptidases superfamily protein	2676	gi|508707987|gb|EOX99883.1|Zn-dependent exopeptidases superfamily protein [Theobroma cacao]	EOX99883	0	90	1342.79	801	726
Gorai.001G199000.2	5.22347	5.29833	4.22249	5.01035	2.81701	1.44082	4.30059	4.45202	3.29806	3.98784	1.95514	0.694048	AT5G66005.3	AT5G66005		Expressed protein	cancer-related nucleoside-triphosphatase homolog	1848	gi|508698769|gb|EOX90665.1|Nucleoside-triphosphatase C1orf57 isoform 2 [Theobroma cacao]	EOX90665	2.5e-102	86	320.087	196	170
Gorai.008G196500.4	14.4557	12.8168	11.1001	11.8863	7.23182	1.43906	16.1914	10.9364	9.47952	10.2169	5.02537	0.694897	AT5G61240.1	AT5G61240		Leucine-rich repeat (LRR) family protein	leucine-rich repeat resistance protein	1353	gi|14626935|gb|AAK70805.1|leucine-rich repeat resistance protein-like protein [Gossypium hirsutum]	AAK70805	1.99e-171	98	496.123	299	295
Gorai.004G119000.1	5.68531	6.83648	5.59507	6.48294	3.79392	1.43847	5.28388	6.22739	4.89631	5.81618	2.63746	0.695181	AT4G25550.1	AT4G25550		Cleavage/polyadenylation specificity factor, 25kDa subunit	cleavage and polyadenylation specificity factor subunit 5-like	1105	gi|508775915|gb|EOY23171.1|Cleavage/polyadenylation specificity factor, 25kDa subunit [Theobroma cacao]	EOY23171	1.4e-142	99	414.461	200	199
Gorai.006G237200.1	2.12947	2.45663	2.02611	2.21333	2.42278	1.43772	3.90345	3.92892	3.74636	4.01692	1.68515	0.695545	AT3G05990.1	AT3G05990		Leucine-rich repeat (LRR) family protein	serine-threonine protein plant- isoform 2	2236	gi|508713719|gb|EOY05616.1|Serine-threonine protein kinase, plant-type, putative isoform 2 [Theobroma cacao]	EOY05616	0	87	748.429	497	436
Gorai.004G137000.3	7.3206	5.24188	4.49565	5.08489	3.19047	1.43644	5.66796	5.07511	4.81925	5.4233	2.2211	0.696167	AT1G64090.1	AT1G64090	RTNLB3	Reticulan like protein B3	reticulon-like protein b3	1210	gi|358248944|ref|NP_001239711.1|uncharacterized protein LOC100811024 [Glycine max] >gi|255641581|gb|ACU21063.1| unknown [Glycine max]	NP_001239711	1.3e-72	83	180.259	172	143
Gorai.007G100100.1	8.15119	23.8521	110.506	53.4268	29.9575	1.4361	17.281	111.567	177.22	163.282	20.8603	0.696331	AT4G00400.1	AT4G00400	AtGPAT8,GPAT8	glycerol-3-phosphate acyltransferase 8	glycerol-3-phosphate acyltransferase 8	2069	gi|300507125|gb|ADK23938.1|GPAT [Gossypium hirsutum]	ADK23938	0	99	906.36	500	497
Gorai.007G256800.1	22.106	26.3782	24.6778	26.2906	16.3227	1.43587	20.6956	28.5953	23.2602	25.8371	11.3678	0.696442	AT2G36900.1	AT2G36900	ATMEMB11,MEMB11	membrin 11	Membrin, putative	1380	gi|508718617|gb|EOY10514.1|Membrin, putative [Theobroma cacao]	EOY10514	1.72e-143	95	421.394	228	218
Gorai.002G063300.1	124.05	155.578	127.333	146.791	91.3575	1.43532	157.794	175.063	111.457	131.483	63.6497	0.69671	AT3G15020.1	AT3G15020	mMDH2	Lactate/malate dehydrogenase family protein	mitochondrial nad-dependent malate dehydrogenase	1691	gi|508721295|gb|EOY13192.1|Lactate/malate dehydrogenase family protein [Theobroma cacao]	EOY13192	0	97	650.973	339	331
Gorai.004G000400.1	8.21759	6.44672	5.90713	6.59937	3.67128	1.43505	10.5073	7.26748	6.10035	7.02668	2.55829	0.696838	AT5G06240.1	AT5G06240	emb2735	embryo defective 2735	protein embryo defective 2735	809	gi|508716469|gb|EOY08366.1|Embryo defective 2735 [Theobroma cacao]	EOY08366	2.13e-60	89	199.519	119	106
Gorai.002G240900.2	4.87877	5.25535	10.4177	7.62495	3.99133	1.43477	3.613	6.76758	7.87291	6.9212	2.78185	0.696974	AT2G36320.1	AT2G36320		A20/AN1-like zinc finger family protein	zinc finger a20 and an1 domain-containing stress-associated protein 4-like	912	gi|508716304|gb|EOY08201.1|A20/AN1-like zinc finger family protein, putative isoform 1 [Theobroma cacao] >gi|508716305|gb|EOY08202.1| A20/AN1-like zinc finger family protein, putative isoform 1 [Theobroma cacao]	EOY08201	1.14e-64	84	211.846	173	146
Gorai.013G195800.3	4.44461	4.13441	3.42527	3.7676	2.55513	1.43431	5.71157	4.12972	3.43926	3.61	1.78143	0.697197	AT1G58030.1	AT1G58030	CAT2	cationic amino acid transporter 2	cationic amino acid transporter	2182	gi|508718590|gb|EOY10487.1|Cationic amino acid transporter 2 isoform 1 [Theobroma cacao] >gi|508718592|gb|EOY10489.1| Cationic amino acid transporter 2 isoform 1 [Theobroma cacao]	EOY10487	0	89	1039.64	639	573
Gorai.002G063300.2	80.1936	98.3113	81.5453	93.4352	57.2393	1.43355	97.3689	107.225	71.2005	82.8012	39.9284	0.69757	AT3G15020.2	AT3G15020	mMDH2	Lactate/malate dehydrogenase family protein	mitochondrial nad-dependent malate dehydrogenase	1939	gi|508721295|gb|EOY13192.1|Lactate/malate dehydrogenase family protein [Theobroma cacao]	EOY13192	0	97	569.311	294	287
Gorai.007G148600.1	2.46836	2.06746	1.92846	2.13254	3.47662	1.43349	5.57195	5.02672	7.6101	6.58184	2.42528	0.697598	AT3G07880.1	AT3G07880	SCN1	Immunoglobulin E-set superfamily protein	immunoglobulin e-set superfamily protein isoform 1	1288	gi|508702473|gb|EOX94369.1|Immunoglobulin E-set superfamily protein isoform 1 [Theobroma cacao]	EOX94369	9.02e-123	94	367.466	235	222
Gorai.006G237200.4	1.99073	2.04451	1.75439	2.01184	2.05804	1.43319	3.52452	3.52549	3.22589	3.34932	1.43599	0.697743	AT3G05990.1	AT3G05990		Leucine-rich repeat (LRR) family protein	serine-threonine protein plant- isoform 2	2277	gi|508713719|gb|EOY05616.1|Serine-threonine protein kinase, plant-type, putative isoform 2 [Theobroma cacao]	EOY05616	0	87	741.11	492	432
Gorai.004G116900.1	19.5394	16.6815	12.4907	14.9957	10.6423	1.43289	17.9887	18.7422	12.5127	15.6586	7.42716	0.697889	AT4G11260.1	AT4G11260	ATSGT1B,EDM1,ETA3,RPR1,SGT1B	phosphatase-related	protein sgt1 homolog	1494	gi|508776097|gb|EOY23353.1|Phosphatase-related [Theobroma cacao]	EOY23353	0	91	600.127	364	332
Gorai.003G069700.4	6.09363	3.64775	2.73677	3.51544	2.03556	1.43218	4.53692	2.71202	2.63414	3.03462	1.4213	0.698236	AT3G27740.1	AT3G27740	CARA	carbamoyl phosphate synthetase A	carbamoyl-phosphate synthase small chain-like	1737	gi|508700509|gb|EOX92405.1|Carbamoyl phosphate synthetase A isoform 1 [Theobroma cacao]	EOX92405	0	95	684.871	360	344
Gorai.008G297800.2	2.4299	2.51824	3.05788	2.98462	2.44644	1.43161	1.81503	3.63824	3.71077	3.64145	1.70887	0.698513	AT5G62570.2	AT5G62570		Calmodulin binding protein-like	calmodulin binding isoform 1	2547	gi|508773358|gb|EOY20614.1|Calmodulin binding protein-like isoform 1 [Theobroma cacao]	EOY20614	0	91	993.03	589	539
Gorai.006G008600.1	30.3259	20.794	14.8834	18.218	10.032	1.43003	19.3227	19.2094	14.153	18.1493	7.01523	0.699288	AT3G59030.1	AT3G59030	ATTT12,TT12	MATE efflux family protein	tt12-2 mate transporter	1749	gi|508701155|gb|EOX93051.1|TT12-2 MATE transporter [Theobroma cacao]	EOX93051	0	89	733.021	502	450
Gorai.008G139200.1	1.86771	2.63812	5.25959	3.9002	3.64554	1.42953	2.1912	5.01135	6.09149	6.21262	2.55017	0.699532	AT3G62390.1	AT3G62390	TBL6	TRICHOME BIREFRINGENCE-LIKE 6	trichome birefringence-like 6	1530	gi|508703370|gb|EOX95266.1|Trichome birefringence-like 6 [Theobroma cacao]	EOX95266	0	77	726.472	549	425
Gorai.004G116900.4	13.8976	11.6442	8.53973	10.6524	7.17668	1.42435	13.0027	13.0594	9.04194	10.9846	5.03857	0.702075	AT4G11260.1	AT4G11260	ATSGT1B,EDM1,ETA3,RPR1,SGT1B	phosphatase-related	protein sgt1 homolog	1463	gi|508776097|gb|EOY23353.1|Phosphatase-related [Theobroma cacao]	EOY23353	1.7e-167	89	485.723	297	265
Gorai.005G232900.1	31.7838	45.6257	69.044	56.1511	40.3232	1.42303	41.8574	72.4018	78.1317	76.1759	28.3362	0.702727	AT2G23090.1	AT2G23090		Uncharacterised protein family SERF	PREDICTED: uncharacterized protein At2g23090	880	gi|356496961|ref|XP_003517333.1|PREDICTED: uncharacterized protein At2g23090 [Glycine max]	XP_003517333	3.74e-44	98	155.606	78	77
Gorai.001G207300.3	6.94538	6.17256	5.54328	6.30676	4.19106	1.42265	5.94714	4.86892	4.68229	5.95644	2.94596	0.702915	AT3G02310.1	AT3G02310	AGL4,SEP2	K-box region and MADS-box transcription factor family protein	developmental protein sepallata 2-like	1423	gi|508711894|gb|EOY03791.1|K-box region and MADS-box transcription factor family protein [Theobroma cacao]	EOY03791	5.97e-116	94	267.7	155	147
Gorai.009G009500.1	111.321	143.644	127.089	122.602	92.6421	1.42243	120.211	136.333	135.378	132.028	65.1294	0.703022	AT4G32410.1	AT4G32410	AtCESA1,CESA1,RSW1	cellulose synthase 1	cellulose synthase a catalytic subunit 6	3865	gi|376315424|gb|AFB18635.1|CESA6 [Gossypium hirsutum]	AFB18635	0	100	2066.2	1083	1083
Gorai.009G213200.1	4.17421	4.352	6.68661	5.99573	3.97213	1.42233	3.13483	5.1856	6.90587	6.43002	2.79268	0.703069	AT1G45976.1	AT1G45976	SBP1	S-ribonuclease binding protein 1	s-ribonuclease binding protein 1	1272	gi|508722526|gb|EOY14423.1|S-ribonuclease binding protein 1 [Theobroma cacao]	EOY14423	9.15e-180	95	516.924	322	308
Gorai.004G191600.1	9.67083	8.52943	6.07557	8.04115	4.36855	1.4191	11.4306	13.3055	7.8771	9.81237	3.07839	0.70467	AT4G17070.1	AT4G17070		peptidyl-prolyl cis-trans isomerases	peptidyl-prolyl cis-trans isomerase	1535	gi|508776905|gb|EOY24161.1|Peptidyl-prolyl cis-trans isomerases isoform 1 [Theobroma cacao]	EOY24161	0	93	595.504	343	321
Gorai.006G123500.2	4.17208	3.65278	4.46855	4.79212	4.74409	1.41894	4.67454	5.13096	6.48121	7.52131	3.34341	0.704753	AT3G12490.1	AT3G12490	ATCYS6,ATCYSB,CYSB	cystatin B	cysteine proteinase	930	gi|255564458|ref|XP_002523225.1|Cysteine proteinase inhibitor, putative [Ricinus communis] >gi|223537521|gb|EEF39146.1| Cysteine proteinase inhibitor, putative [Ricinus communis]	XP_002523225	6.62e-39	83	143.28	101	84
Gorai.003G101100.2	4.04088	4.08685	5.32208	4.50221	2.36451	1.41653	2.55678	3.17277	4.29441	3.73218	1.66922	0.705949	AT5G61060.1	AT5G61060	ATHDA5,HDA05,HDA5	histone deacetylase 5	histone deacetylase	2503	gi|508774806|gb|EOY22062.1|Histone deacetylase 5 isoform 1 [Theobroma cacao]	EOY22062	0	91	1101.66	649	595
Gorai.002G147600.1	152.931	118.579	101.404	123.339	81.1581	1.41605	164.155	138.937	116.672	133.403	57.313	0.70619	AT4G05320.2	AT4G05320	UBQ10	polyubiquitin 10	polyubiquitin 10	1032	gi|302143601|emb|CBI22354.3|unnamed protein product [Vitis vinifera]	CBI22354	0	100	679.478	344	344
Gorai.007G073500.6	23.127	49.1267	56.611	48.5647	48.6882	1.41174	42.8898	97.6121	80.5971	79.9228	34.4881	0.708347	AT3G27090.1	AT3G27090		DCD (Development and Cell Death) domain protein	dcd domain protein isoform 1	1238	gi|508710898|gb|EOY02795.1|DCD domain protein isoform 1 [Theobroma cacao] >gi|508710899|gb|EOY02796.1| DCD domain protein isoform 1 [Theobroma cacao]	EOY02795	8.3e-172	93	494.582	304	285
Gorai.006G008600.4	11.9107	8.20186	5.62453	6.46632	3.70682	1.41172	6.67557	7.34793	4.99043	6.22522	2.62574	0.708353	AT3G59030.1	AT3G59030	ATTT12,TT12	MATE efflux family protein	tt12-2 mate transporter	1390	gi|508701155|gb|EOX93051.1|TT12-2 MATE transporter [Theobroma cacao]	EOX93051	3.83e-159	88	471.855	332	294
Gorai.009G146800.6	2.70237	2.99809	2.76852	2.92791	2.28042	1.41115	2.57423	3.49621	3.15904	3.53807	1.61601	0.708643	AT1G72660.1	AT1G72660		P-loop containing nucleoside triphosphate hydrolases superfamily protein	developmentally regulated g-protein 1 isoform 3	2175	gi|508779963|gb|EOY27219.1|Developmentally regulated G-protein 1 isoform 3 [Theobroma cacao]	EOY27219	0	99	619.772	315	314
Gorai.009G146800.9	2.39621	2.64768	2.57189	2.63343	2.0769	1.4076	2.27115	3.1222	2.92075	3.10658	1.47549	0.710427	AT1G72660.1	AT1G72660		P-loop containing nucleoside triphosphate hydrolases superfamily protein	developmentally regulated g-protein 1 isoform 1	2533	gi|508779961|gb|EOY27217.1|Developmentally regulated G-protein 1 isoform 1 [Theobroma cacao]	EOY27217	0	98	754.592	399	395
Gorai.007G073300.19	4.55501	4.51091	3.73509	3.96551	2.19288	1.40748	5.34971	5.21388	3.54237	4.21869	1.55802	0.710489	AT3G26700.1	AT3G26700		Protein kinase superfamily protein	serine threonine protein	1802	gi|508711080|gb|EOY02977.1|Kinase superfamily protein [Theobroma cacao]	EOY02977	0	96	574.704	352	339
Gorai.001G197200.2	4.57298	3.75846	4.14277	3.99534	2.16309	1.40706	4.13735	3.08089	3.91074	3.57834	1.53731	0.710703	AT5G38480.1	AT5G38480	GRF3,RCI1	general regulatory factor 3	14-3-3 protein	1175	gi|164652942|gb|ABY65004.1|14-3-3e protein [Gossypium hirsutum]	ABY65004	1.16e-122	95	270.396	162	154
Gorai.001G207300.1	8.70511	8.03028	6.76403	8.24087	5.15336	1.40555	7.57204	6.13895	6.10922	7.40404	3.66643	0.711463	AT3G02310.1	AT3G02310	AGL4,SEP2	K-box region and MADS-box transcription factor family protein	developmental protein sepallata 2-like	1531	gi|508711894|gb|EOY03791.1|K-box region and MADS-box transcription factor family protein [Theobroma cacao]	EOY03791	2.65e-151	96	443.736	244	236
Gorai.006G144200.1	127.324	159.342	150.229	166.424	86.4776	1.40497	145.819	164.478	133.786	154.432	61.5514	0.711761	AT1G09690.1	AT1G09690		Translation protein SH3-like family protein	60s ribosomal protein l21 isoform 1	859	gi|508717673|gb|EOY09570.1|60S ribosomal protein L21 isoform 1 [Theobroma cacao] >gi|508717674|gb|EOY09571.1| 60S ribosomal protein L21 isoform 1 [Theobroma cacao]	EOY09570	1.47e-111	99	330.872	164	163
Gorai.004G012100.1	94.5223	117.05	104.652	109.365	65.4284	1.40464	90.2844	109.91	99.4692	101.848	46.5802	0.711927	AT2G27030.3	AT2G27030	ACAM-2,CAM5	calmodulin 5	calmodulin	806	gi|460411709|ref|XP_004251248.1|PREDICTED: calmodulin-like isoform 1 [Solanum lycopersicum]	XP_004251248	1.01e-101	99	305.834	153	152
Gorai.011G241800.3	9.29784	7.70095	9.21983	8.30937	4.23765	1.40399	7.91975	6.56518	7.39431	7.10587	3.0183	0.712257	AT3G55005.1	AT3G55005	TON1B	tonneau 1b (TON1b)	fgfr1 oncogene partner	1204	gi|508726590|gb|EOY18487.1|Tonneau 1b isoform 1 [Theobroma cacao]	EOY18487	2.36e-128	95	382.104	240	229
Gorai.005G054400.1	4.36264	3.71872	3.45354	3.90495	2.05424	1.40387	4.15273	3.28222	2.90886	3.13283	1.46327	0.712316	AT3G24315.1	AT3G24315	AtSec20	Sec20 family protein	sec20 family protein	1254	gi|508714325|gb|EOY06222.1|Sec20 family protein [Theobroma cacao]	EOY06222	4.59e-134	95	398.282	292	280
Gorai.008G297800.1	2.44996	2.77974	3.0064	3.10244	2.38152	1.40368	1.86767	3.64652	3.92422	3.81621	1.69662	0.712412	AT5G62570.2	AT5G62570		Calmodulin binding protein-like	calmodulin binding isoform 1	2362	gi|508773358|gb|EOY20614.1|Calmodulin binding protein-like isoform 1 [Theobroma cacao]	EOY20614	0	91	993.03	589	539
Gorai.003G005400.1	6.80366	4.36397	4.37576	4.97903	2.74683	1.40237	6.61409	3.60949	3.8417	4.41551	1.95871	0.713079	AT4G35785.1	AT4G35785		RNA-binding (RRM/RBD/RNP motifs) family protein	scaffold attachment factor b1	1146	gi|357483947|ref|XP_003612260.1|Scaffold attachment factor B1 [Medicago truncatula] >gi|355513595|gb|AES95218.1| Scaffold attachment factor B1 [Medicago truncatula]	XP_003612260	3.38e-48	89	176.022	144	129
Gorai.005G069300.1	11.9363	12.067	12.7006	13.4142	8.50127	1.40084	12.4073	15.9662	13.7889	14.9661	6.06867	0.713855	AT5G30490.1	AT5G30490			craniofacial development protein 1 isoform partial	1666	gi|508714936|gb|EOY06833.1|Craniofacial development protein 1 isoform 2, partial [Theobroma cacao]	EOY06833	4.24e-105	72	332.413	394	287
Gorai.001G169100.2	6.39875	7.25248	7.61049	7.28699	5.70592	1.39768	7.97899	9.53744	9.29903	10.3724	4.08241	0.71547	AT1G01650.1	AT1G01650	ATSPPL4,SPPL4	SIGNAL PEPTIDE PEPTIDASE-LIKE 4	signal peptide peptidase-like 2b	2326	gi|508704050|gb|EOX95946.1|Signal peptide peptidase-like 4 [Theobroma cacao]	EOX95946	0	95	1016.53	538	515
Gorai.009G332800.4	2.77324	3.59836	4.89961	3.913	2.25765	1.39751	2.82273	3.68749	5.66647	4.27521	1.61547	0.715556	AT1G67420.2	AT1G67420		Zn-dependent exopeptidases superfamily protein	zn-dependent exopeptidases superfamily protein	2307	gi|508707987|gb|EOX99883.1|Zn-dependent exopeptidases superfamily protein [Theobroma cacao]	EOX99883	0	90	1100.89	669	604
Gorai.003G005400.3	6.6043	4.61332	4.12965	4.81995	2.79327	1.39705	6.32437	3.57237	3.94965	4.04654	1.9994	0.715792	AT4G35785.2	AT4G35785		RNA-binding (RRM/RBD/RNP motifs) family protein	scaffold attachment factor b1	1040	gi|357483947|ref|XP_003612260.1|Scaffold attachment factor B1 [Medicago truncatula] >gi|355513595|gb|AES95218.1| Scaffold attachment factor B1 [Medicago truncatula]	XP_003612260	1.36e-48	89	176.022	144	129
Gorai.009G253700.1	20.6059	26.0156	23.0519	29.1899	14.9286	1.39663	26.61	28.3666	20.8424	26.2476	10.689	0.716007	AT1G76880.1	AT1G76880		Duplicated homeodomain-like superfamily protein	duplicated homeodomain-like superfamily protein isoform 1	2876	gi|508724810|gb|EOY16707.1|Duplicated homeodomain-like superfamily protein isoform 1 [Theobroma cacao]	EOY16707	0	75	565.459	561	425
Gorai.010G034600.3	2.02832	3.15152	2.40172	3.43348	2.51729	1.39659	3.10103	4.54283	2.68854	4.21469	1.80245	0.716028	AT4G38060.2	AT4G38060			Uncharacterized protein isoform 1	1737	gi|508723558|gb|EOY15455.1|Uncharacterized protein isoform 1 [Theobroma cacao] >gi|508723559|gb|EOY15456.1| Uncharacterized protein isoform 1 [Theobroma cacao]	EOY15455	1.25e-88	94	282.722	170	161
Gorai.005G231200.1	0.916865	2.17354	4.50473	2.93329	4.36997	1.3959	4.90945	7.29654	9.40969	7.8786	3.13057	0.716383	AT4G33840.1	AT4G33840		Glycosyl hydrolase family 10 protein	endo- -beta-xylanase c	1991	gi|508706587|gb|EOX98483.1|Glycosyl hydrolase family 10 protein [Theobroma cacao]	EOX98483	0	86	944.88	574	499
Gorai.003G102000.1	10.7564	10.564	11.376	12.1267	7.56508	1.39517	12.1992	9.93707	9.48002	10.9407	5.42233	0.716757	AT1G26355.1	AT1G26355	SP1L1	SPIRAL1-like1	spiral1- isoform 1	560	gi|508774848|gb|EOY22104.1|SPIRAL1-like1, putative isoform 1 [Theobroma cacao] >gi|508774849|gb|EOY22105.1| SPIRAL1-like1, putative isoform 1 [Theobroma cacao]	EOY22104	3.96e-34	76	127.487	99	76
Gorai.012G074300.1	41.7604	37.7189	40.0208	39.4639	21.2618	1.39215	50.006	46.661	40.5509	45.7432	15.2726	0.718315	AT2G37975.1	AT2G37975		Yos1-like protein	immediate early response 3-interacting protein 1-like	803	gi|508726033|gb|EOY17930.1|Yos1-like protein [Theobroma cacao]	EOY17930	9.09e-34	98	127.872	77	76
Gorai.003G125400.1	16.9788	17.8505	16.3755	17.7327	10.574	1.39123	15.4375	17.3652	17.8616	18.9212	7.60048	0.718787	AT1G07380.1	AT1G07380		Neutral/alkaline non-lysosomal ceramidase	neutral ceramidase-like	2848	gi|508786581|gb|EOY33837.1|Neutral/alkaline non-lysosomal ceramidase isoform 1 [Theobroma cacao]	EOY33837	0	95	1431.39	777	742
Gorai.005G196700.1	5.72756	5.72265	4.15483	4.81299	2.48882	1.38976	5.55033	4.84753	3.34414	4.05036	1.79082	0.719546	AT5G13300.1	AT5G13300	AGD3,SFC,VAN3	ARF GTPase-activating protein	arf gtpase-activating protein	3713	gi|508707735|gb|EOX99631.1|ARF GTPase-activating protein [Theobroma cacao]	EOX99631	0	90	1342.02	882	796
Gorai.012G180900.2	4.92282	4.82104	4.47131	5.11123	3.03928	1.38792	5.82916	5.02878	5.30686	5.33869	2.1898	0.7205	AT1G27990.1	AT1G27990			uncharacterized loc101203000	1146	gi|508707851|gb|EOX99747.1|Uncharacterized protein TCM_008613 [Theobroma cacao]	EOX99747	8.29e-89	88	280.411	178	157
Gorai.011G241800.1	12.1643	10.4671	12.4151	11.0923	6.0744	1.38769	10.7692	8.55864	10.4383	9.2533	4.37734	0.720621	AT3G55005.1	AT3G55005	TON1B	tonneau 1b (TON1b)	fgfr1 oncogene partner	1282	gi|508726590|gb|EOY18487.1|Tonneau 1b isoform 1 [Theobroma cacao]	EOY18487	4.5e-136	94	402.519	264	249
Gorai.002G109200.1	25.7734	23.2194	22.5767	24.5444	13.2361	1.386	20.784	18.2435	17.7742	19.2295	9.54989	0.721503	AT5G51510.1	AT5G51510			Uncharacterized protein isoform 1	549	gi|508722293|gb|EOY14190.1|Uncharacterized protein isoform 1 [Theobroma cacao]	EOY14190	9.86e-82	85	251.136	172	147
Gorai.007G073500.3	22.525	48.202	55.88	48.1858	46.653	1.38529	40.8416	94.5512	77.4457	78.5801	33.6773	0.721869	AT3G27090.1	AT3G27090		DCD (Development and Cell Death) domain protein	dcd domain protein isoform 1	1446	gi|508710898|gb|EOY02795.1|DCD domain protein isoform 1 [Theobroma cacao] >gi|508710899|gb|EOY02796.1| DCD domain protein isoform 1 [Theobroma cacao]	EOY02795	2.34e-172	94	498.819	304	287
Gorai.004G091200.3	22.9852	25.7151	25.7633	26.4305	13.8358	1.38327	23.1442	23.0603	22.8093	22.7531	10.0023	0.722927	AT3G05590.1	AT3G05590	RPL18	ribosomal protein L18	60s ribosomal protein l18-3-like	842	gi|508719645|gb|EOY11542.1|Ribosomal protein L18 [Theobroma cacao]	EOY11542	2.37e-86	100	267.314	136	136
Gorai.009G332800.2	2.87691	4.06965	5.29429	3.99715	2.46114	1.38189	2.75679	4.17251	6.15604	4.55989	1.78099	0.723646	AT1G67420.2	AT1G67420		Zn-dependent exopeptidases superfamily protein	zn-dependent exopeptidases superfamily protein	2929	gi|508707987|gb|EOX99883.1|Zn-dependent exopeptidases superfamily protein [Theobroma cacao]	EOX99883	0	91	1397.1	825	751
Gorai.012G005800.4	7.06735	6.56817	5.81676	6.23112	3.56043	1.38153	6.10382	5.554	5.22445	5.41481	2.57717	0.723836	AT3G54860.1	AT3G54860	ATVPS33,VPS33	Sec1/munc18-like (SM) proteins superfamily	vacuolar protein sorting-associated protein 33 homolog	2321	gi|508726872|gb|EOY18769.1|Sec1/munc18-like (SM) proteins superfamily isoform 1 [Theobroma cacao]	EOY18769	0	97	1075.46	567	552
Gorai.013G020000.1	34.6503	22.1418	19.854	23.578	11.9679	1.37836	26.9345	14.7394	16.5335	18.2679	8.68275	0.725501	AT1G07070.1	AT1G07070		Ribosomal protein L35Ae family protein	ribosomal protein l35ae family protein isoform 1	873	gi|313586489|gb|ADR71255.1|60S ribosomal protein L35aA [Hevea brasiliensis]	ADR71255	9.81e-73	100	229.95	112	112
Gorai.003G138600.4	5.77057	5.27802	4.82206	4.47804	3.23696	1.37835	6.24955	5.51229	5.17099	4.99232	2.34843	0.725504	AT3G45850.1	AT3G45850		P-loop containing nucleoside triphosphate hydrolases superfamily protein	125 kda kinesin-related	3859	gi|508786961|gb|EOY34217.1|P-loop containing nucleoside triphosphate hydrolases superfamily protein isoform 2, partial [Theobroma cacao]	EOY34217	0	95	1575.45	892	854
Gorai.004G052300.1	23.3182	23.6962	23.5694	24.0413	12.7802	1.37804	22.0501	22.3182	17.883	20.2644	9.27419	0.725666	AT2G47690.1	AT2G47690		NADH-ubiquinone oxidoreductase-related	nadh dehydrogenase fe-s protein 5	755	gi|30841446|gb|AAP34361.1|fiber protein Fb14 [Gossypium barbadense] >gi|66271051|gb|AAY43803.1| Fb14 [Gossypium hirsutum]	AAP34361	2.78e-42	97	149.443	73	71
UAcontig86714	13.7468	14.0021	14.1637	15.3626	8.64311	1.37558	11.6791	11.6517	12.66	13.8085	6.28326	0.726968					NA	NA	NA	NA	NA	NA	NA	NA	NA
Gorai.005G208400.5	4.06516	4.12893	3.76658	3.95862	2.23558	1.37482	4.57183	3.92509	2.93194	3.54593	1.62609	0.727369	AT5G12210.1	AT5G12210	AtRGTB1,RGTB1	RAB geranylgeranyl transferase beta subunit 1	rab geranylgeranyl transferase beta subunit 1	1496	gi|508727415|gb|EOY19312.1|RAB geranylgeranyl transferase beta subunit 1 [Theobroma cacao]	EOY19312	2.99e-167	82	486.878	313	257
Gorai.001G106800.2	10.8092	11.8525	8.81894	10.9424	6.89979	1.3747	9.22923	12.0303	8.38189	10.3287	5.01913	0.727433	AT1G07810.1	AT1G07810	ACA3,ATECA1,ECA1	ER-type Ca2+-ATPase 1	calcium-transporting atpase endoplasmic reticulum-type-like	3553	gi|508786937|gb|EOY34193.1|Endoplasmic reticulum [ER]-type calcium ATPase isoform 1 [Theobroma cacao]	EOY34193	0	95	1976.83	1061	1008
Gorai.012G097000.1	5.21008	4.13094	3.09007	3.82863	2.17581	1.37397	4.90223	4.09474	2.41791	3.22198	1.5836	0.727819	AT2G23820.2	AT2G23820		Metal-dependent phosphohydrolase	hd domain-containing protein 2-like	1273	gi|508784306|gb|EOY31562.1|Metal-dependent phosphohydrolase isoform 1 [Theobroma cacao]	EOY31562	2.17e-138	86	408.683	270	233
Gorai.009G238800.1	10.5073	7.84136	6.65433	6.04056	4.29342	1.37381	7.29562	6.78904	8.18049	8.88668	3.12519	0.727901	AT1G78080.1	AT1G78080	RAP2.4	related to AP2 4	transcription factor dre-binding factor 2	2195	gi|47934119|gb|AAT39542.1|transcription factor DRE-binding factor 2 [Gossypium hirsutum] >gi|71800653|gb|AAZ41376.1| dehydration responsive element-binding protein 2 [Gossypium hirsutum]	AAT39542	8.16e-170	97	503.442	349	340
Gorai.007G148600.3	1.8952	1.45144	1.39007	1.32391	2.49469	1.37333	3.82142	3.45862	5.76766	4.79815	1.81653	0.728159	AT3G07880.1	AT3G07880	SCN1	Immunoglobulin E-set superfamily protein	rho gdp-dissociation	1159	gi|255571248|ref|XP_002526574.1|Rho GDP-dissociation inhibitor, putative [Ricinus communis] >gi|223534135|gb|EEF35852.1| Rho GDP-dissociation inhibitor, putative [Ricinus communis]	XP_002526574	8.38e-92	94	287.345	151	143
Gorai.012G005800.3	7.07839	6.59941	6.07011	6.42615	3.7443	1.37136	6.2484	5.54101	5.47538	5.53937	2.73036	0.729204	AT3G54860.1	AT3G54860	ATVPS33,VPS33	Sec1/munc18-like (SM) proteins superfamily	vacuolar protein sorting-associated protein 33 homolog	2312	gi|508726872|gb|EOY18769.1|Sec1/munc18-like (SM) proteins superfamily isoform 1 [Theobroma cacao]	EOY18769	0	97	1039.25	535	520
Gorai.003G029900.4	13.2149	7.76485	4.949	6.0947	4.61036	1.37044	14.1672	8.15308	6.10101	7.01827	3.36415	0.729693	AT4G37640.1	AT4G37640	ACA2	calcium ATPase 2	calcium-transporting atpase plasma membrane-type-like	3646	gi|508699776|gb|EOX91672.1|Calcium ATPase 2 isoform 1 [Theobroma cacao] >gi|508699777|gb|EOX91673.1| Calcium ATPase 2 isoform 1 [Theobroma cacao]	EOX91672	0	95	1719.9	953	909
Gorai.007G073500.2	24.7032	53.5082	62.0611	54.0579	52.7331	1.36764	46.5661	107.436	87.9934	90.1325	38.5577	0.731185	AT3G27090.1	AT3G27090		DCD (Development and Cell Death) domain protein	dcd domain protein isoform 1	1563	gi|508710898|gb|EOY02795.1|DCD domain protein isoform 1 [Theobroma cacao] >gi|508710899|gb|EOY02796.1| DCD domain protein isoform 1 [Theobroma cacao]	EOY02795	2.81e-172	94	499.975	304	287
Gorai.004G137000.1	9.40148	6.90874	5.78727	6.63122	4.40514	1.36641	7.62297	6.55132	6.47665	7.19541	3.22388	0.731844	AT1G64090.1	AT1G64090	RTNLB3	Reticulan like protein B3	reticulan like protein isoform 2	1395	gi|508777622|gb|EOY24878.1|Reticulan like protein B3, putative isoform 2 [Theobroma cacao]	EOY24878	1.07e-110	91	340.117	246	226
Gorai.004G165600.4	6.23614	5.95526	5.42358	6.03984	3.27418	1.3656	5.24177	4.89691	4.5029	4.85251	2.39762	0.73228	AT3G60340.1	AT3G60340		alpha/beta-Hydrolases superfamily protein	palmitoyl protein thioesterase family protein	1215	gi|508704553|gb|EOX96449.1|Pentatricopeptide repeat superfamily protein isoform 1 [Theobroma cacao] >gi|508704554|gb|EOX96450.1| Pentatricopeptide repeat superfamily protein isoform 1 [Theobroma cacao] >gi|508704555|gb|EOX96451.1| Pentatricopeptide repeat superfamily protein isoform 1 [Theobroma cacao]	EOX96449	5.06e-155	92	471.855	260	241
Gorai.006G237200.3	2.10754	2.15514	1.87144	1.9224	2.11096	1.36323	3.19338	3.59149	3.3321	3.37162	1.5485	0.733553	AT3G05990.1	AT3G05990		Leucine-rich repeat (LRR) family protein	serine-threonine protein plant- isoform 1	2182	gi|508713718|gb|EOY05615.1|Serine-threonine protein kinase, plant-type, putative isoform 1 [Theobroma cacao]	EOY05615	0	84	715.301	509	430
Gorai.009G010200.1	22.2739	27.9317	29.7292	26.19	19.5198	1.36255	32.9539	32.4765	40.7834	34.4972	14.3259	0.733918	AT4G32410.1	AT4G32410	AtCESA1,CESA1,RSW1	cellulose synthase 1	cellulose synthase a catalytic subunit 6	3914	gi|376315424|gb|AFB18635.1|CESA6 [Gossypium hirsutum]	AFB18635	0	99	2058.49	1083	1081
Gorai.010G203100.2	6.3823	6.74438	6.1595	7.28272	5.12907	1.36224	6.22184	8.21166	7.10741	8.48274	3.76517	0.734084	AT3G53500.2	AT3G53500	RSZ32	RNA-binding (RRM/RBD/RNP motifs) family protein with retrovirus zinc finger-like domain	rna-binding family protein with retrovirus zinc finger-like domain isoform 3	1277	gi|508726535|gb|EOY18432.1|RNA-binding family protein with retrovirus zinc finger-like domain isoform 3 [Theobroma cacao]	EOY18432	4.2e-125	87	375.941	305	268
Gorai.010G199400.3	8.46112	7.85754	6.58712	7.3474	4.25498	1.36211	7.67582	6.03319	6.28184	6.48629	3.12382	0.734157	AT3G11320.1	AT3G11320		Nucleotide-sugar transporter family protein	nucleotide-sugar transporter family protein	920	gi|508726025|gb|EOY17922.1|Nucleotide-sugar transporter family protein [Theobroma cacao]	EOY17922	7.88e-179	98	508.064	259	255
Gorai.009G010200.2	20.1097	25.0854	26.6667	23.4316	17.2757	1.36083	29.406	29.3499	36.9948	31.3065	12.6949	0.734846	AT4G32410.1	AT4G32410	AtCESA1,CESA1,RSW1	cellulose synthase 1	cellulose synthase a catalytic subunit 6	3895	gi|376315424|gb|AFB18635.1|CESA6 [Gossypium hirsutum]	AFB18635	0	99	1669.06	897	892
Gorai.009G213200.2	3.38924	4.01195	5.2903	4.96402	3.20622	1.35959	2.80239	4.72627	5.71048	5.50975	2.35822	0.735515	AT1G45976.1	AT1G45976	SBP1	S-ribonuclease binding protein 1	s-ribonuclease binding protein 1	1212	gi|508722526|gb|EOY14423.1|S-ribonuclease binding protein 1 [Theobroma cacao]	EOY14423	1.49e-176	95	507.679	322	306
Gorai.009G152500.4	36.2736	44.399	38.6637	44.1202	24.6093	1.35928	49.6153	62.4972	47.6535	59.1632	18.1046	0.735681	AT1G30360.1	AT1G30360	ERD4	Early-responsive to dehydration stress protein (ERD4)	early-responsive to dehydration stress protein isoform 1	2621	gi|508780319|gb|EOY27575.1|Early-responsive to dehydration stress protein (ERD4) isoform 1 [Theobroma cacao]	EOY27575	0	93	759.985	515	480
Gorai.006G209500.1	5.92782	4.1537	4.23458	3.88189	2.39019	1.35832	4.08035	3.7366	4.61454	4.6273	1.75967	0.736202	AT1G63500.1	AT1G63500		Protein kinase protein with tetratricopeptide repeat domain	kinase protein with tetratricopeptide repeat domain isoform 1	2705	gi|508777465|gb|EOY24721.1|Kinase protein with tetratricopeptide repeat domain isoform 1 [Theobroma cacao] >gi|508777466|gb|EOY24722.1| Kinase protein with tetratricopeptide repeat domain isoform 1 [Theobroma cacao] >gi|508777467|gb|EOY24723.1| Kinase protein with tetratricopeptide repeat domain isoform 1 [Theobroma cacao]	EOY24721	0	95	939.488	488	465
Gorai.009G106500.1	76.2485	63.8569	66.7499	68.1862	39.5651	1.35815	84.7889	57.8027	51.7462	59.6808	29.1317	0.736298	AT3G45230.1	AT3G45230		hydroxyproline-rich glycoprotein family protein	Uncharacterized protein TCM_042046	483	gi|508787089|gb|EOY34345.1|Uncharacterized protein TCM_042046 [Theobroma cacao]	EOY34345	1.77e-17	74	83.9593	144	107
Gorai.005G219700.2	4.09899	10.9132	22.0277	15.9624	12.9646	1.35798	12.637	19.9512	20.6998	22.9295	9.54699	0.736391	AT5G64130.1	AT5G64130		cAMP-regulated phosphoprotein 19-related protein	camp-regulated phosphoprotein 19-related protein isoform 1	1041	gi|508706929|gb|EOX98825.1|CAMP-regulated phosphoprotein 19-related protein isoform 1 [Theobroma cacao]	EOX98825	2.1e-35	91	135.191	114	104
Gorai.003G029900.3	13.0853	7.72498	4.92013	6.20745	4.73215	1.35783	13.7231	8.1081	6.12579	7.08126	3.48507	0.736467	AT4G37640.1	AT4G37640	ACA2	calcium ATPase 2	calcium-transporting atpase plasma membrane-type-like	3669	gi|508699778|gb|EOX91674.1|Calcium ATPase 2 isoform 3 [Theobroma cacao] >gi|508699779|gb|EOX91675.1| Calcium ATPase 2 isoform 3 [Theobroma cacao]	EOX91674	0	95	1523.84	848	808
Gorai.004G257300.1	8.57214	9.41576	11.7402	9.94296	7.29333	1.35772	8.77494	15.2024	13.6959	14.7545	5.37176	0.736531	AT3G03050.1	AT3G03050	ATCSLD3,CSLD3,KJK	cellulose synthase-like D3	cellulose synthase-like protein d3-like	4323	gi|356497399|ref|XP_003517548.1|PREDICTED: cellulose synthase-like protein D3-like [Glycine max]	XP_003517548	0	96	2171.36	1122	1085
Gorai.007G073500.7	23.2024	49.7554	56.9839	50.9538	49.9701	1.35713	44.5888	99.2516	82.8314	82.4556	36.8205	0.736851	AT3G27090.1	AT3G27090		DCD (Development and Cell Death) domain protein	dcd domain protein isoform 1	1536	gi|508710898|gb|EOY02795.1|DCD domain protein isoform 1 [Theobroma cacao] >gi|508710899|gb|EOY02796.1| DCD domain protein isoform 1 [Theobroma cacao]	EOY02795	1.23e-172	94	500.745	304	287
Gorai.004G116900.5	13.6562	11.904	8.43701	10.7522	7.09353	1.35683	13.0931	13.2753	9.20573	10.8337	5.22802	0.737012	AT4G11260.1	AT4G11260	ATSGT1B,EDM1,ETA3,RPR1,SGT1B	phosphatase-related	protein sgt1 homolog	1460	gi|508776097|gb|EOY23353.1|Phosphatase-related [Theobroma cacao]	EOY23353	8.38e-171	89	485.723	294	263
Gorai.002G144800.3	3.75802	4.50168	4.45386	4.66166	3.09946	1.35668	3.86798	4.88669	4.38855	4.84553	2.28459	0.737092	AT5G04510.1	AT5G04510	ATPDK1,PDK1	3\'-phosphoinositide-dependent protein kinase 1	3-phosphoinositide-dependent protein kinase 1-like	2012	gi|508727039|gb|EOY18936.1|3-phosphoinositide-dependent protein kinase [Theobroma cacao]	EOY18936	0	89	766.148	503	451
Gorai.006G008600.2	18.3308	11.9173	9.25147	10.8555	5.59544	1.35546	10.4334	10.8733	8.29808	10.3911	4.12807	0.737756	AT3G59030.1	AT3G59030	ATTT12,TT12	MATE efflux family protein	tt12-2 mate transporter	1601	gi|508701155|gb|EOX93051.1|TT12-2 MATE transporter [Theobroma cacao]	EOX93051	0	88	597.045	419	370
Gorai.009G181600.1	99.9501	100.864	94.2601	107.428	56.4715	1.35537	82.4398	78.5498	73.7192	84.1992	41.6649	0.737804	AT4G22150.1	AT4G22150	PUX3	plant UBX domain-containing protein 3	plant ubx domain containing protein 4	912	gi|508781553|gb|EOY28809.1|Plant UBX domain containing protein 4 [Theobroma cacao]	EOY28809	3.43e-162	85	465.692	318	273
Gorai.007G199000.1	20.2177	12.7885	8.07058	11.0957	7.10057	1.35513	17.1409	10.3428	9.71174	10.7457	5.23979	0.737939	AT3G51010.1	AT3G51010			PREDICTED: uncharacterized protein LOC100243711	1796	gi|225431253|ref|XP_002274615.1|PREDICTED: uncharacterized protein LOC100243711 [Vitis vinifera] >gi|147794656|emb|CAN73508.1| hypothetical protein VITISV_007909 [Vitis vinifera] >gi|297735072|emb|CBI17434.3| unnamed protein product [Vitis vinifera]	XP_002274615	7.8e-62	76	213.386	185	142
Gorai.004G291700.1	4.52075	6.61116	4.40259	5.31011	2.74365	1.35399	4.13322	6.60682	4.19414	4.8517	2.02634	0.738557	AT5G57990.1	AT5G57990	UBP23	ubiquitin-specific protease 23	ubiquitin carboxyl-terminal hydrolase 23-like	3430	gi|508782308|gb|EOY29564.1|Ubiquitin carboxyl-terminal hydrolase, putative [Theobroma cacao]	EOY29564	0	80	1310.05	972	778
Gorai.002G140400.1	30.3053	21.1544	22.1078	22.8328	11.7639	1.35266	32.1465	20.6845	20.0848	21.7303	8.69683	0.739284	AT1G35780.1	AT1G35780			hematological and neurological expressed 1-like protein	1637	gi|508724124|gb|EOY16021.1|Uncharacterized protein isoform 1 [Theobroma cacao] >gi|508724125|gb|EOY16022.1| Uncharacterized protein isoform 1 [Theobroma cacao]	EOY16021	0	94	541.576	292	276
Gorai.004G012100.2	79.1771	103.363	91.3232	94.0015	59.6332	1.35184	81.9924	101.599	89.1743	91.1306	44.1127	0.739733	AT2G27030.3	AT2G27030	ACAM-2,CAM5	calmodulin 5	calmodulin	1226	gi|460411709|ref|XP_004251248.1|PREDICTED: calmodulin-like isoform 1 [Solanum lycopersicum]	XP_004251248	8.52e-98	100	300.827	149	149
Gorai.003G125400.2	18.2952	19.5019	18.2334	19.5176	11.4828	1.35105	16.7675	19.1364	19.0874	20.6349	8.49915	0.740166	AT1G07380.1	AT1G07380		Neutral/alkaline non-lysosomal ceramidase	neutral ceramidase-like	2946	gi|508786581|gb|EOY33837.1|Neutral/alkaline non-lysosomal ceramidase isoform 1 [Theobroma cacao]	EOY33837	0	95	1435.24	776	742
Gorai.007G163800.2	2.78349	3.15594	3.32154	3.60534	2.68223	1.35097	5.26643	5.8168	5.46127	5.96387	1.98541	0.740207	AT4G02840.1	AT4G02840		Small nuclear ribonucleoprotein family protein	small nuclear ribonucleoprotein sm	901	gi|255559488|ref|XP_002520764.1|small nuclear ribonucleoprotein sm d1, putative [Ricinus communis] >gi|223540149|gb|EEF41726.1| small nuclear ribonucleoprotein sm d1, putative [Ricinus communis]	XP_002520764	3.79e-57	97	190.66	98	96
Gorai.005G130000.11	4.65772	4.32945	4.06226	4.50261	2.30121	1.35032	3.93497	3.47772	3.25895	3.74145	1.70419	0.740563	AT1G04850.1	AT1G04850		ubiquitin-associated (UBA)/TS-N domain-containing protein	ubiquitin-associated ts-n domain-containing protein	1256	gi|508713351|gb|EOY05248.1|Ubiquitin-associated/TS-N domain-containing protein [Theobroma cacao]	EOY05248	2.21e-116	95	357.451	189	181
Gorai.013G245800.2	6.36591	6.17897	4.55126	4.65067	2.66251	1.35011	6.01551	7.01521	5.28544	5.37469	1.97207	0.740679	AT4G30340.1	AT4G30340	ATDGK7,DGK7	diacylglycerol kinase 7	diacylglycerol kinase a-like	2122	gi|508784381|gb|EOY31637.1|Diacylglycerol kinase 7 isoform 2 [Theobroma cacao]	EOY31637	0	93	884.789	486	455
Gorai.009G236300.2	30.8169	32.7552	34.3075	35.48	20.0461	1.34853	29.8744	36.4511	36.4404	37.2934	14.8652	0.741551	AT1G34760.1	AT1G34760	GF14 OMICRON,GRF11,RHS5	general regulatory factor 11	14-3-3-like protein	1500	gi|89212810|gb|ABD63905.1|14-3-3-like protein [Gossypium hirsutum] >gi|324983995|gb|ADY68780.1| 14-3-3-like protein [Gossypium herbaceum subsp. africanum] >gi|324984001|gb|ADY68783.1| 14-3-3-like protein [Gossypium hirsutum]	ABD63905	0	100	520.39	253	253
Gorai.002G240900.1	5.82297	6.24368	11.7371	8.40954	4.43403	1.34837	3.93965	7.76725	8.92893	7.90656	3.28844	0.741636	AT2G36320.1	AT2G36320		A20/AN1-like zinc finger family protein	zinc finger a20 and an1 domain-containing stress-associated protein 4-like	1041	gi|508716304|gb|EOY08201.1|A20/AN1-like zinc finger family protein, putative isoform 1 [Theobroma cacao] >gi|508716305|gb|EOY08202.1| A20/AN1-like zinc finger family protein, putative isoform 1 [Theobroma cacao]	EOY08201	4.09e-64	84	211.846	173	146
Gorai.012G156600.2	5.18949	5.93454	6.13278	6.1727	3.86844	1.34768	6.0783	7.3173	7.27038	7.89232	2.87045	0.742018	AT3G51370.1	AT3G51370		Protein phosphatase 2C family protein	protein phosphatase	1829	gi|508705706|gb|EOX97602.1|Phosphatase 2C family protein isoform 1 [Theobroma cacao]	EOX97602	0	93	546.969	308	287
Gorai.007G073500.4	21.0927	45.8128	51.1237	44.6089	43.7728	1.34606	38.2947	90.1076	73.4404	74.1885	32.5191	0.742907	AT3G27090.1	AT3G27090		DCD (Development and Cell Death) domain protein	dcd domain protein isoform 1	1475	gi|508710898|gb|EOY02795.1|DCD domain protein isoform 1 [Theobroma cacao] >gi|508710899|gb|EOY02796.1| DCD domain protein isoform 1 [Theobroma cacao]	EOY02795	2.46e-161	94	471.085	290	273
Gorai.004G125900.1	4.549	4.81105	4.57559	5.28408	2.87258	1.34549	3.70502	5.81117	5.41714	6.07864	2.13498	0.743226	AT5G24590.2	AT5G24590	ANAC091,TIP	TCV-interacting protein	nac domain ipr003441	1712	gi|508776479|gb|EOY23735.1|NAC domain class transcription factor, putative isoform 2 [Theobroma cacao]	EOY23735	0	76	641.343	507	390
Gorai.006G089700.2	52.1858	44.4623	40.6269	45.494	26.2179	1.34498	45.556	42.3515	37.8147	42.3454	19.4932	0.743506	AT5G45775.2	AT5G45775		Ribosomal L5P family protein	60s ribosomal protein	1006	gi|508780703|gb|EOY27959.1|Ribosomal protein large subunit 16A [Theobroma cacao]	EOY27959	1.88e-109	79	330.872	249	197
Gorai.009G010200.3	23.8342	28.2982	30.6038	27.9141	19.9173	1.34463	34.1934	35.105	40.6888	35.7369	14.8125	0.743698	AT4G32410.1	AT4G32410	AtCESA1,CESA1,RSW1	cellulose synthase 1	cellulose synthase a catalytic subunit 1	2667	gi|376315424|gb|AFB18635.1|CESA6 [Gossypium hirsutum]	AFB18635	0	99	1455.66	747	745
Gorai.009G152500.2	34.757	41.5581	37.014	42.199	22.8415	1.34299	46.563	59.5439	45.8724	56.3804	17.0079	0.744606	AT1G30360.1	AT1G30360	ERD4	Early-responsive to dehydration stress protein (ERD4)	early-responsive to dehydration stress protein isoform 1	2584	gi|508780319|gb|EOY27575.1|Early-responsive to dehydration stress protein (ERD4) isoform 1 [Theobroma cacao]	EOY27575	0	93	929.087	607	565
Gorai.008G294500.2	65.5946	58.9947	69.8172	67.8443	38.4644	1.34222	55.6887	59.0478	60.2194	61.0724	28.6573	0.745035	AT1G64750.1	AT1G64750	ATDSS1(I),DSS1(I)	deletion of SUV3 suppressor 1(I)	NA	NA	NA	NA	NA	NA	NA	NA	NA
Gorai.010G119400.2	21.9298	16.8383	17.9586	17.5849	10.7305	1.34214	20.0865	16.0906	17.0012	17.253	7.99511	0.745081	AT5G10810.1	AT5G10810	ATER,ER	enhancer of rudimentary protein, putative	enhancer of rudimentary homolog	734	gi|470111473|ref|XP_004291972.1|PREDICTED: enhancer of rudimentary homolog isoform 1 [Fragaria vesca subsp. vesca]	XP_004291972	2.44e-61	96	198.749	102	98
Gorai.012G005800.1	6.97001	6.33071	5.52316	5.82594	3.41042	1.34054	5.73968	5.14651	5.15808	5.43262	2.54406	0.745966	AT3G54860.1	AT3G54860	ATVPS33,VPS33	Sec1/munc18-like (SM) proteins superfamily	vacuolar protein sorting-associated protein 33 homolog	2502	gi|508726872|gb|EOY18769.1|Sec1/munc18-like (SM) proteins superfamily isoform 1 [Theobroma cacao]	EOY18769	0	97	1077.77	571	554
Gorai.004G137000.4	6.98287	5.07967	4.51739	4.78433	3.00692	1.33894	5.18889	4.69826	5.05228	5.50662	2.24575	0.746859	AT1G64090.1	AT1G64090	RTNLB3	Reticulan like protein B3	reticulan like protein isoform 2	1145	gi|508777622|gb|EOY24878.1|Reticulan like protein B3, putative isoform 2 [Theobroma cacao]	EOY24878	7.52e-72	89	156.762	146	131
Gorai.004G188500.1	17.4952	13.2998	12.0016	12.4906	8.53202	1.33804	13.1852	12.6947	11.0353	13.1375	6.3765	0.747361	AT3G59840.1	AT3G59840			allyl alcohol dehydrogenase-like protein	388	gi|508776832|gb|EOY24088.1|Uncharacterized protein TCM_015786 [Theobroma cacao]	EOY24088	4.84e-46	80	157.532	113	91
Gorai.006G146200.2	5.94061	6.08478	6.7944	6.85595	3.56696	1.337	5.56343	5.86958	5.47985	6.07615	2.66788	0.747942	AT3G58460.2	AT3G58460	ATRBL15,RBL15	RHOMBOID-like protein 15	rhomboid-like protein 15	2175	gi|508717744|gb|EOY09641.1|RHOMBOID-like protein 15 [Theobroma cacao]	EOY09641	0	92	712.22	405	373
Gorai.003G138600.2	7.03827	6.48155	5.84952	5.39089	3.92175	1.33617	8.02776	6.97556	6.69605	6.14145	2.93506	0.748406	AT3G45850.1	AT3G45850		P-loop containing nucleoside triphosphate hydrolases superfamily protein	125 kda kinesin-related	3654	gi|508786960|gb|EOY34216.1|P-loop containing nucleoside triphosphate hydrolases superfamily protein isoform 1 [Theobroma cacao]	EOY34216	0	94	1867.82	1061	1004
Gorai.004G137000.2	8.90039	6.27439	5.72992	6.25334	3.6552	1.33327	6.74001	6.24708	6.30527	6.41197	2.74153	0.750036	AT1G64090.1	AT1G64090	RTNLB3	Reticulan like protein B3	reticulan like protein isoform partial	1140	gi|508777623|gb|EOY24879.1|Reticulan like protein B3, putative isoform 3, partial [Theobroma cacao]	EOY24879	8.37e-94	83	293.508	246	206
Gorai.009G332800.1	2.96852	4.01901	5.33925	4.07062	2.35326	1.33307	3.0709	4.09649	6.39404	4.78544	1.76529	0.750149	AT1G67420.2	AT1G67420		Zn-dependent exopeptidases superfamily protein	zn-dependent exopeptidases superfamily protein	3437	gi|508707987|gb|EOX99883.1|Zn-dependent exopeptidases superfamily protein [Theobroma cacao]	EOX99883	0	90	1466.06	872	790
Gorai.005G219700.3	2.9504	8.2253	17.1386	12.1931	9.34121	1.33248	9.10181	14.7915	15.7818	16.9593	7.01042	0.750483	AT5G64130.1	AT5G64130		cAMP-regulated phosphoprotein 19-related protein	camp-regulated phosphoprotein 19-related protein isoform 2	1048	gi|508706930|gb|EOX98826.1|CAMP-regulated phosphoprotein 19-related protein isoform 2 [Theobroma cacao]	EOX98826	1.05e-33	91	130.568	110	101
Gorai.012G088800.1	74.665	71.8965	70.0138	74.6133	40.8446	1.33246	72.4475	70.2663	61.907	66.3147	30.6535	0.75049	AT5G14240.1	AT5G14240		Thioredoxin superfamily protein	viral iap-associated factor homolog	1063	gi|508710815|gb|EOY02712.1|Thioredoxin superfamily protein isoform 1 [Theobroma cacao]	EOY02712	9.68e-110	95	332.028	241	231
Gorai.007G073500.5	28.0509	60.2389	69.7621	60.5217	58.7402	1.33231	53.3971	121.15	99.0185	100.899	44.089	0.750576	AT3G27090.1	AT3G27090		DCD (Development and Cell Death) domain protein	dcd domain protein isoform 1	1311	gi|508710898|gb|EOY02795.1|DCD domain protein isoform 1 [Theobroma cacao] >gi|508710899|gb|EOY02796.1| DCD domain protein isoform 1 [Theobroma cacao]	EOY02795	5.5e-174	94	501.13	304	287
Gorai.002G093200.1	5.24346	4.77024	4.46374	4.6995	2.95742	1.3318	5.69904	4.37158	4.21089	4.48374	2.22063	0.750865	AT3G20290.1	AT3G20290	ATEHD1,EHD1	EPS15 homology domain 1	eh domain-containing protein 1-like	2053	gi|508720339|gb|EOY12236.1|EPS15 domain 1 [Theobroma cacao]	EOY12236	0	95	979.934	547	521
Gorai.011G199600.1	13.0995	31.661	32.6961	35.1609	26.9765	1.32841	18.3293	48.797	38.1779	42.9843	20.3074	0.752781	AT3G17000.1	AT3G17000	UBC32	ubiquitin-conjugating enzyme 32	ubiquitin-conjugating enzyme e2 32-like	1379	gi|508714808|gb|EOY06705.1|Ubiquitin-conjugating enzyme 32 [Theobroma cacao]	EOY06705	0	91	520.776	306	281
Gorai.005G196700.5	5.63812	5.42454	3.93853	4.58544	2.41716	1.32701	5.42985	5.03047	3.31294	4.03214	1.8215	0.753572	AT5G13300.1	AT5G13300	AGD3,SFC,VAN3	ARF GTPase-activating protein	arf gtpase-activating protein	3849	gi|508707735|gb|EOX99631.1|ARF GTPase-activating protein [Theobroma cacao]	EOX99631	0	86	1328.54	917	796
Gorai.007G099900.1	5.46786	5.49169	4.24205	4.53111	2.30849	1.32626	4.673	6.10134	4.9439	5.28444	1.7406	0.754	AT3G61415.2	AT3G61415	ASK21,SK21	SKP1-like 21	skp1-like protein 21 isoform 2	1245	gi|508704047|gb|EOX95943.1|SKP1-like protein 21 isoform 3 [Theobroma cacao]	EOX95943	0	85	530.406	412	351
Gorai.009G152500.3	34.8621	41.4366	37.0616	42.4714	22.5182	1.32614	46.967	58.8654	45.9292	56.2071	16.9802	0.754068	AT1G30360.1	AT1G30360	ERD4	Early-responsive to dehydration stress protein (ERD4)	early-responsive to dehydration stress protein isoform 1	2643	gi|508780319|gb|EOY27575.1|Early-responsive to dehydration stress protein (ERD4) isoform 1 [Theobroma cacao]	EOY27575	0	88	1092.03	756	670
Gorai.009G152500.1	37.9842	45.7289	41.4285	46.6722	26.1149	1.32343	52.8434	65.6643	50.7149	62.9646	19.7328	0.755613	AT1G30360.1	AT1G30360	ERD4	Early-responsive to dehydration stress protein (ERD4)	early-responsive to dehydration stress protein isoform 1	2747	gi|508780319|gb|EOY27575.1|Early-responsive to dehydration stress protein (ERD4) isoform 1 [Theobroma cacao]	EOY27575	0	92	1108.21	723	670
Gorai.013G253500.2	5.67477	5.99953	5.20108	5.66175	3.10169	1.32303	5.77522	5.38753	4.33973	5.02511	2.34439	0.755843	AT5G19390.1	AT5G19390		Rho GTPase activation protein (RhoGAP) with PH domain	rho gtpase activation protein with ph domain isoform 1	3297	gi|508785628|gb|EOY32884.1|Rho GTPase activation protein with PH domain isoform 1 [Theobroma cacao] >gi|508785629|gb|EOY32885.1| Rho GTPase activation protein with PH domain isoform 1 [Theobroma cacao]	EOY32884	0	95	1472.99	869	832
Gorai.009G003400.1	195.706	216.902	226.711	232.016	135.298	1.32269	211.723	208.922	222.096	217.362	102.29	0.756037	AT4G25890.1	AT4G25890		60S acidic ribosomal protein family	60s acidic ribosomal protein p3	1218	gi|508784695|gb|EOY31951.1|60S acidic ribosomal protein family [Theobroma cacao]	EOY31951	1.39e-19	79	92.8189	121	96
Gorai.010G129300.1	11.5191	10.1323	6.51159	8.98071	4.57442	1.32145	12.2731	9.03214	6.73445	8.30172	3.46167	0.756746	AT1G71830.1	AT1G71830	ATSERK1,SERK1	somatic embryogenesis receptor-like kinase 1	somatic embryogenesis receptor kinase	2739	gi|312618975|gb|ADR00582.1|somatic embryogenesis receptor-like kinase 1 protein [Gossypium hirsutum]	ADR00582	0	99	1107.82	627	626
Gorai.011G193600.1	21.2402	21.273	7.13109	10.8444	6.4739	1.31973	8.84699	12.5485	10.9773	15.6613	4.90548	0.757732	AT3G16770.1	AT3G16770	ATEBP,EBP,ERF72,RAP2.3	ethylene-responsive element binding protein	ap2 erf domain-containing transcription factor	1256	gi|55419648|gb|AAV51937.1|AP2/EREBP transcription factor ERF-2 [Gossypium hirsutum]	AAV51937	1.53e-157	99	456.447	255	253
Gorai.003G110800.2	13.3992	14.723	11.6939	13.729	9.22379	1.31891	20.1277	15.655	12.0996	14.9681	6.9935	0.758203	AT3G03910.1	AT3G03910	GDH3	glutamate dehydrogenase 3	glutamate dehydrogenase 2	1603	gi|508775469|gb|EOY22725.1|Glutamate dehydrogenase 2 [Theobroma cacao]	EOY22725	0	81	621.698	411	336
Gorai.009G146800.2	2.85494	3.37011	2.95614	3.06826	2.27994	1.31874	2.8614	3.97405	3.2973	3.60915	1.72888	0.758298	AT1G72660.1	AT1G72660		P-loop containing nucleoside triphosphate hydrolases superfamily protein	developmentally regulated g-protein 1 isoform 1	2202	gi|508779961|gb|EOY27217.1|Developmentally regulated G-protein 1 isoform 1 [Theobroma cacao]	EOY27217	0	98	754.207	399	395
Gorai.002G069400.1	7.36766	3.88517	5.33404	4.12064	3.10286	1.3176	5.63949	5.1955	6.38127	6.00018	2.35492	0.758953	AT1G28280.2	AT1G28280		VQ motif-containing protein	vq motif-containing protein	1533	gi|508721135|gb|EOY13032.1|VQ motif-containing protein [Theobroma cacao]	EOY13032	4.13e-97	81	305.064	253	207
Gorai.004G112800.1	18.7423	19.4977	15.3846	17.6304	9.10773	1.31581	21.6969	20.9527	14.9936	15.5558	6.92177	0.759989	AT1G79090.1	AT1G79090			topoisomerase ii-associated protein	725	gi|508721897|gb|EOY13794.1|Topoisomerase II-associated protein PAT1, putative [Theobroma cacao]	EOY13794	4.72e-35	74	142.124	116	86
Gorai.009G236300.1	25.2401	27.6642	27.3469	28.6522	15.7329	1.31506	23.8682	29.6127	29.0205	29.0303	11.9636	0.760419	AT1G34760.1	AT1G34760	GF14 OMICRON,GRF11,RHS5	general regulatory factor 11	14-3-3-like partial	1384	gi|345103803|gb|AEN70723.1|14-3-3-like protein, partial [Gossypium thurberi] >gi|345103805|gb|AEN70724.1| 14-3-3-like protein, partial [Gossypium laxum] >gi|345103807|gb|AEN70725.1| 14-3-3-like protein, partial [Gossypium schwendimanii] >gi|345103811|gb|AEN70727.1| 14-3-3-like protein, partial [Gossypium mustelinum] >gi|345103815|gb|AEN70729.1| 14-3-3-like protein, partial [Gossypium darwinii] >g…	AEN70723	0	100	517.694	252	252
Gorai.013G112100.3	3.99278	3.92722	3.91408	4.12354	2.38792	1.31498	3.30011	3.82523	3.65434	3.66812	1.81593	0.760466	AT5G17610.1	AT5G17610			protein scai-like	737	gi|508718431|gb|EOY10328.1|Uncharacterized protein TCM_025702 [Theobroma cacao]	EOY10328	1.21e-48	94	167.162	90	85
Gorai.002G200100.1	3.67542	6.23419	6.98661	7.17325	4.48365	1.31437	3.50098	7.1925	7.54056	7.75743	3.41127	0.760823	AT5G23590.1	AT5G23590		DNAJ heat shock N-terminal domain-containing protein	dnaj heat shock n-terminal domain-containing protein	1476	gi|508705694|gb|EOX97590.1|DNAJ heat shock N-terminal domain-containing protein isoform 1 [Theobroma cacao]	EOX97590	5.41e-143	91	423.705	284	260
Gorai.003G150900.1	26.587	29.0456	27.6776	30.9965	17.8498	1.31416	22.7068	29.6971	28.9145	31.5388	13.5826	0.76094	AT2G30260.1	AT2G30260	U2B\'\'	U2 small nuclear ribonucleoprotein B	u2 small nuclear ribonucleoprotein b	1363	gi|508787383|gb|EOY34639.1|U2 small nuclear ribonucleoprotein B [Theobroma cacao]	EOY34639	3.29e-120	95	362.073	233	223
Gorai.005G003300.3	69.892	86.9705	93.3201	94.0403	59.4455	1.31367	65.9158	87.5618	83.5076	91.0786	45.2516	0.761229	AT1G64230.1	AT1G64230	UBC28	ubiquitin-conjugating enzyme 28	protein	1085	gi|356532139|ref|XP_003534631.1|PREDICTED: ubiquitin-conjugating enzyme E2 28-like isoform 1 [Glycine max] >gi|502104573|ref|XP_004492582.1| PREDICTED: ubiquitin-conjugating enzyme E2 28-like [Cicer arietinum] >gi|388506176|gb|AFK41154.1| unknown [Lotus japonicus] >gi|413968378|gb|AFW90527.1| ubiquitin-conjugating enzyme E2 28-like isoform 1 [Phaseolus vulgaris]	XP_003534631	3.24e-101	100	306.99	148	148
Gorai.013G060000.4	25.5239	28.7804	23.9308	25.7066	13.1242	1.3136	19.9141	26.2599	20.6415	21.369	9.99101	0.761267	AT5G10360.1	AT5G10360	EMB3010,RPS6B	Ribosomal protein S6e	40s ribosomal protein s6-like	1071	gi|449431994|ref|XP_004133785.1|PREDICTED: 40S ribosomal protein S6-like [Cucumis sativus] >gi|449477988|ref|XP_004155185.1| PREDICTED: 40S ribosomal protein S6-like [Cucumis sativus]	XP_004133785	5.52e-104	98	317.39	177	175
Gorai.009G411400.1	3.7326	2.76676	2.40434	2.62356	2.2886	1.31235	4.10992	3.58351	3.16073	3.72451	1.74389	0.76199	AT4G00570.1	AT4G00570	NAD-ME2	NAD-dependent malic enzyme 2	nmda receptor-regulated protein	542	gi|357455033|ref|XP_003597797.1|NMDA receptor-regulated protein [Medicago truncatula] >gi|355486845|gb|AES68048.1| NMDA receptor-regulated protein [Medicago truncatula]	XP_003597797	6.65e-15	90	81.6481	44	40
Gorai.009G236300.4	29.0925	30.311	31.9601	32.3275	18.6356	1.31118	26.7517	33.0481	33.8574	33.8348	14.2129	0.762674	AT1G34760.1	AT1G34760	GF14 OMICRON,GRF11,RHS5	general regulatory factor 11	14-3-3-like partial	1172	gi|324983993|gb|ADY68779.1|14-3-3-like protein [Gossypium barbadense] >gi|324983999|gb|ADY68782.1| 14-3-3-like protein [Gossypium hirsutum]	ADY68779	9.98e-173	100	493.812	240	240
Gorai.010G129300.2	11.6807	9.98402	6.60051	9.13649	4.6686	1.31028	12.4805	9.09664	6.97165	8.43981	3.56305	0.763195	AT1G71830.1	AT1G71830	ATSERK1,SERK1	somatic embryogenesis receptor-like kinase 1	somatic embryogenesis receptor kinase	2840	gi|312618975|gb|ADR00582.1|somatic embryogenesis receptor-like kinase 1 protein [Gossypium hirsutum]	ADR00582	0	99	1107.82	627	626
Gorai.011G199600.2	10.2954	23.9078	25.9921	27.2216	20.5741	1.30989	14.2185	38.5515	29.947	34.404	15.7067	0.76342	AT3G17000.1	AT3G17000	UBC32	ubiquitin-conjugating enzyme 32	ubiquitin-conjugating enzyme e2 32-like	1266	gi|508714808|gb|EOY06705.1|Ubiquitin-conjugating enzyme 32 [Theobroma cacao]	EOY06705	1.09e-166	87	481.871	306	267
Gorai.008G294500.3	62.2113	56.3512	65.668	65.7811	36.1397	1.30986	52.279	56.1587	56.5082	59.012	27.5906	0.763441	AT1G64750.1	AT1G64750	ATDSS1(I),DSS1(I)	deletion of SUV3 suppressor 1(I)	NA	NA	NA	NA	NA	NA	NA	NA	NA
Gorai.013G253500.1	5.60162	6.08	5.13034	5.65046	3.1357	1.3075	5.66529	5.43517	4.34136	4.83613	2.39825	0.76482	AT5G19390.1	AT5G19390		Rho GTPase activation protein (RhoGAP) with PH domain	rho gtpase activation protein with ph domain isoform 1	3299	gi|508785628|gb|EOY32884.1|Rho GTPase activation protein with PH domain isoform 1 [Theobroma cacao] >gi|508785629|gb|EOY32885.1| Rho GTPase activation protein with PH domain isoform 1 [Theobroma cacao]	EOY32884	0	95	1502.65	872	832
Gorai.001G197200.6	5.89621	5.09931	5.04082	5.12243	2.93535	1.3062	5.56285	4.40522	4.99524	4.73716	2.24724	0.765578	AT5G38480.1	AT5G38480	GRF3,RCI1	general regulatory factor 3	14-3-3 protein	1095	gi|164652942|gb|ABY65004.1|14-3-3e protein [Gossypium hirsutum]	ABY65004	4.18e-161	95	463.766	263	251
Gorai.013G002700.4	9.11961	7.9446	10.2081	8.55282	7.00833	1.30607	13.4972	11.4996	10.5885	11.8345	5.36596	0.765655	AT2G41430.1	AT2G41430	CID1,ERD15,LSR1	dehydration-induced protein (ERD15)	polyadenylate-binding protein-interacting protein 2	1104	gi|508717200|gb|EOY09097.1|Dehydration-induced protein, putative [Theobroma cacao]	EOY09097	6.27e-73	67	235.343	201	136
Gorai.011G190400.1	11.0802	13.6732	11.1494	13.017	8.39964	1.30496	11.5503	13.5828	11.5995	12.8974	6.43672	0.766309	AT5G49020.1	AT5G49020	ATPRMT4A,PRMT4A	protein arginine methyltransferase 4A	probable histone-arginine methyltransferase -like	1902	gi|508714614|gb|EOY06511.1|Arginine methyltransferase 4A isoform 1 [Theobroma cacao]	EOY06511	0	93	940.643	540	506
Gorai.010G199400.1	8.94686	8.56818	6.93987	7.37013	4.53577	1.30445	8.62835	6.80778	6.66019	7.11995	3.47714	0.766604	AT3G11320.1	AT3G11320		Nucleotide-sugar transporter family protein	nucleotide-sugar transporter family protein	1405	gi|508726025|gb|EOY17922.1|Nucleotide-sugar transporter family protein [Theobroma cacao]	EOY17922	0	98	597.43	306	302
UAcontig27348	5.0893	4.92912	4.13829	3.73148	2.20965	1.30317	3.82176	5.21347	4.26899	4.3741	1.69559	0.76736					NA	NA	NA	NA	NA	NA	NA	NA	NA
Gorai.002G268600.2	119.303	131.948	137.523	138.152	74.5528	1.30147	122.636	120.431	125.421	124.063	57.2835	0.768361	AT2G44060.1	AT2G44060		Late embryogenesis abundant protein, group 2	late embryogenesis abundant group 2 isoform 1	1564	gi|508715071|gb|EOY06968.1|Late embryogenesis abundant protein, group 2 isoform 1 [Theobroma cacao] >gi|508715072|gb|EOY06969.1| Late embryogenesis abundant protein, group 2 isoform 1 [Theobroma cacao] >gi|508715073|gb|EOY06970.1| Late embryogenesis abundant protein, group 2 isoform 1 [Theobroma cacao] >gi|508715074|gb|EOY06971.1| Late embryogenesis abundant protein, group 2 isoform 1 [Theobroma …	EOY06968	0	94	525.398	303	285
Gorai.013G060000.1	37.6571	40.9091	35.4862	38.653	19.6918	1.30134	30.139	37.9777	31.8908	32.7129	15.1319	0.768438	AT5G10360.1	AT5G10360	EMB3010,RPS6B	Ribosomal protein S6e	40s ribosomal protein s6-like	1097	gi|224093728|ref|XP_002309965.1|predicted protein [Populus trichocarpa] >gi|222852868|gb|EEE90415.1| predicted protein [Populus trichocarpa]	XP_002309965	6.13e-121	92	360.918	251	232
Gorai.009G004300.1	5.82561	3.94775	2.60055	3.58699	2.01033	1.29985	4.84473	3.31944	2.55483	3.17791	1.54659	0.769322	AT2G18940.1	AT2G18940		Tetratricopeptide repeat (TPR)-like superfamily protein	tetratricopeptide repeat -like superfamily protein	2951	gi|508784594|gb|EOY31850.1|Tetratricopeptide repeat (TPR)-like superfamily protein [Theobroma cacao]	EOY31850	0	91	1467.98	851	782
Gorai.007G012700.1	6.91257	5.56473	4.55476	5.05037	2.59769	1.29948	6.04552	4.99211	4.02452	4.64646	1.99901	0.769536	AT2G44050.1	AT2G44050	COS1	6,7-dimethyl-8-ribityllumazine synthase / DMRL synthase / lumazine synthase / riboflavin synthase	-dimethyl-8-ribityllumazine synthase dmrl synthase lumazine synthase riboflavin synthase isoform 1	1047	gi|508715081|gb|EOY06978.1|6,7-dimethyl-8-ribityllumazine synthase / DMRL synthase / lumazine synthase / riboflavin synthase isoform 1 [Theobroma cacao]	EOY06978	1.11e-96	84	297.36	223	188
Gorai.003G157300.1	45.2616	49.4208	55.0814	55.1688	29.3976	1.29929	48.6966	62.5924	58.7965	62.9993	22.6258	0.76965	AT1G63800.1	AT1G63800	UBC5	ubiquitin-conjugating enzyme 5	ubiquitin-conjugating enzyme e2 5-like	1052	gi|508777530|gb|EOY24786.1|Ubiquitin-conjugating enzyme 5 [Theobroma cacao]	EOY24786	2.55e-103	98	313.153	178	176
Gorai.002G268600.1	106.028	116.627	122.926	122.374	63.7567	1.29854	108.138	106.788	112.605	111.609	49.0987	0.770094	AT2G44060.1	AT2G44060		Late embryogenesis abundant protein, group 2	late embryogenesis abundant group 2 isoform 1	1577	gi|508715071|gb|EOY06968.1|Late embryogenesis abundant protein, group 2 isoform 1 [Theobroma cacao] >gi|508715072|gb|EOY06969.1| Late embryogenesis abundant protein, group 2 isoform 1 [Theobroma cacao] >gi|508715073|gb|EOY06970.1| Late embryogenesis abundant protein, group 2 isoform 1 [Theobroma cacao] >gi|508715074|gb|EOY06971.1| Late embryogenesis abundant protein, group 2 isoform 1 [Theobroma …	EOY06968	0	94	523.857	303	285
Gorai.002G069400.3	8.10798	4.227	6.24846	4.52778	3.73635	1.2983	6.29655	6.01501	7.82145	6.94652	2.87789	0.770241	AT1G28280.2	AT1G28280		VQ motif-containing protein	vq motif-containing protein	1370	gi|508721135|gb|EOY13032.1|VQ motif-containing protein [Theobroma cacao]	EOY13032	1.12e-97	81	304.679	253	207
Gorai.011G112400.3	11.3242	7.0724	12.3216	8.51123	4.83036	1.29815	11.2626	7.93155	10.8025	10.3985	3.72095	0.770325					Uncharacterized protein TCM_001209	1110	gi|508700332|gb|EOX92228.1|Uncharacterized protein TCM_001209 [Theobroma cacao]	EOX92228	2.93e-23	86	104.76	66	57
Gorai.011G041300.5	17.0724	22.0028	23.2445	23.7355	12.3164	1.29572	15.2782	20.2071	18.9679	20.2626	9.50546	0.771772	AT1G29850.1	AT1G29850		double-stranded DNA-binding family protein	double-stranded dna-binding family protein	806	gi|508780534|gb|EOY27790.1|Double-stranded DNA-binding family protein [Theobroma cacao]	EOY27790	3.82e-48	92	170.629	99	92
Gorai.002G112400.2	6.01781	4.4414	4.16516	4.00585	2.31758	1.29556	4.76901	3.70393	3.71703	3.72128	1.78886	0.771866	AT1G76510.1	AT1G76510		ARID/BRIGHT DNA-binding domain-containing protein	arid bright dna-binding domain-containing protein	1939	gi|508723973|gb|EOY15870.1|Transcription factor, putative isoform 1 [Theobroma cacao] >gi|508723976|gb|EOY15873.1| Transcription factor, putative isoform 1 [Theobroma cacao] >gi|508723977|gb|EOY15874.1| Transcription factor, putative isoform 1 [Theobroma cacao]	EOY15870	0	86	670.618	437	377
Gorai.001G207300.5	7.01859	6.38284	5.548	6.74121	3.82254	1.29514	6.00179	4.98646	4.78446	5.91467	2.95145	0.772118	AT3G02310.1	AT3G02310	AGL4,SEP2	K-box region and MADS-box transcription factor family protein	developmental protein sepallata 2-like	1280	gi|508711894|gb|EOY03791.1|K-box region and MADS-box transcription factor family protein [Theobroma cacao]	EOY03791	2.94e-104	93	320.472	188	176
Gorai.011G190400.3	10.3253	12.7159	10.4212	12.0663	7.50321	1.29279	10.6024	12.772	10.4184	11.8731	5.80387	0.773519	AT5G49020.1	AT5G49020	ATPRMT4A,PRMT4A	protein arginine methyltransferase 4A	probable histone-arginine methyltransferase -like	1854	gi|508714614|gb|EOY06511.1|Arginine methyltransferase 4A isoform 1 [Theobroma cacao]	EOY06511	0	91	904.82	540	494
Gorai.001G216700.3	6.19353	6.39856	6.35566	6.80268	3.90078	1.292	5.4833	6.14264	6.25682	6.52698	3.01919	0.773996	AT2G32980.1	AT2G32980			protein	1268	gi|508701429|gb|EOX93325.1|Uncharacterized protein isoform 1 [Theobroma cacao]	EOX93325	0	93	551.592	302	283
Gorai.012G156600.1	6.09789	7.29024	7.04795	7.01896	4.73392	1.29173	7.12023	8.93204	8.64707	9.53597	3.66478	0.774154	AT4G38520.1	AT4G38520		Protein phosphatase 2C family protein	protein phosphatase	1811	gi|508705706|gb|EOX97602.1|Phosphatase 2C family protein isoform 1 [Theobroma cacao]	EOX97602	0	92	677.552	383	356
Gorai.004G012100.3	53.3771	67.0793	59.8107	62.6619	39.7339	1.29074	56.0079	67.0022	61.2599	63.2971	30.7839	0.774752	AT2G27030.3	AT2G27030	ACAM-2,CAM5	calmodulin 5	calmodulin	1084	gi|222618163|gb|EEE54295.1|hypothetical protein OsJ_01227 [Oryza sativa Japonica Group]	EEE54295	1.09e-80	98	254.603	128	126
Gorai.007G350700.4	4.21519	3.9978	3.88138	3.91333	3.09484	1.2895	5.03881	5.78661	4.47247	5.30202	2.40004	0.775497	AT1G65430.1	AT1G65430	ARI8,ATARI8	IBR domain-containing protein	ibr domain-containing protein isoform 1	2284	gi|508717785|gb|EOY09682.1|IBR domain-containing protein isoform 1 [Theobroma cacao]	EOY09682	0	96	1051.97	596	573
Gorai.009G115200.3	8.21756	9.62596	9.74508	9.9681	5.94809	1.28945	9.41845	11.6561	9.5314	9.655	4.61288	0.775523	AT4G21160.1	AT4G21160	AGD12,ZAC	Calcium-dependent ARF-type GTPase activating protein family	calcium-dependent arf-type gtpase activating protein family isoform 1	1432	gi|508778245|gb|EOY25501.1|Calcium-dependent ARF-type GTPase activating protein family isoform 1 [Theobroma cacao]	EOY25501	0	89	533.102	327	294
Gorai.009G245100.1	6.33063	4.69133	3.99257	4.54392	2.53663	1.28864	4.29942	4.00452	3.5164	4.11494	1.96845	0.776011	AT4G08310.1	AT4G08310			PREDICTED: uncharacterized protein LOC100259114	2258	gi|225459530|ref|XP_002284460.1|PREDICTED: uncharacterized protein LOC100259114 [Vitis vinifera] >gi|302141832|emb|CBI19035.3| unnamed protein product [Vitis vinifera]	XP_002284460	1.01e-120	76	383.259	447	340
Gorai.011G199600.3	9.73224	22.9921	25.1487	26.3206	19.783	1.28285	14.1214	36.6372	29.7895	34.1169	15.4211	0.779517	AT3G17000.1	AT3G17000	UBC32	ubiquitin-conjugating enzyme 32	ubiquitin-conjugating enzyme e2 32-like	1248	gi|508714808|gb|EOY06705.1|Ubiquitin-conjugating enzyme 32 [Theobroma cacao]	EOY06705	2.49e-162	85	470.7	306	261
Gorai.007G073500.1	20.7622	43.5238	50.8561	45.4957	43.1113	1.28267	39.8942	89.1874	73.7343	74.805	33.6105	0.779621	AT3G27090.1	AT3G27090		DCD (Development and Cell Death) domain protein	dcd domain protein isoform 1	1485	gi|508710898|gb|EOY02795.1|DCD domain protein isoform 1 [Theobroma cacao] >gi|508710899|gb|EOY02796.1| DCD domain protein isoform 1 [Theobroma cacao]	EOY02795	4.67e-169	90	490.73	317	287
Gorai.010G056900.1	17.5181	22.0346	18.3939	20.8318	11.5885	1.28216	21.8818	28.711	20.2825	23.7255	9.03822	0.779932	AT2G25620.1	AT2G25620	AtDBP1,DBP1	DNA-binding protein phosphatase 1	dna-binding protein phosphatase 1 isoform 2	1807	gi|508784033|gb|EOY31289.1|DNA-binding protein phosphatase 1 isoform 2 [Theobroma cacao]	EOY31289	0	89	646.351	383	344
Gorai.011G041300.3	20.7242	25.7924	28.6267	28.6539	14.9126	1.28188	18.1611	22.3475	22.8941	23.8062	11.6333	0.780101	AT1G29850.1	AT1G29850		double-stranded DNA-binding family protein	programmed cell death protein 5-like	807	gi|225463408|ref|XP_002274043.1|PREDICTED: programmed cell death protein 5-like [Vitis vinifera]	XP_002274043	2.61e-59	92	195.667	128	119
Gorai.009G236300.5	29.4025	32.1595	33.1512	34.5053	19.6034	1.28165	29.8825	36.5551	35.7745	36.621	15.2954	0.780243	AT1G34760.2	AT1G34760	GF14 OMICRON,GRF11,RHS5	general regulatory factor 11	14-3-3-like protein	1175	gi|89212810|gb|ABD63905.1|14-3-3-like protein [Gossypium hirsutum] >gi|324983995|gb|ADY68780.1| 14-3-3-like protein [Gossypium herbaceum subsp. africanum] >gi|324984001|gb|ADY68783.1| 14-3-3-like protein [Gossypium hirsutum]	ABD63905	2.38e-157	100	454.907	220	220
Gorai.008G294500.1	95.1671	90.0306	99.0547	95.4028	54.1281	1.2809	83.7929	96.3532	87.7815	89.2224	42.2578	0.780699	AT1G64750.1	AT1G64750	ATDSS1(I),DSS1(I)	deletion of SUV3 suppressor 1(I)	NA	NA	NA	NA	NA	NA	NA	NA	NA
Gorai.001G228500.1	4.17731	22.1167	47.7677	39.7716	30.0727	1.28083	6.93864	45.7516	51.3514	50.5982	23.479	0.780741	AT2G43060.1	AT2G43060	IBH1	ILI1 binding bHLH 1	transcription factor	1507	gi|508701854|gb|EOX93750.1|Transcription factor, putative [Theobroma cacao]	EOX93750	7.05e-56	78	194.512	151	119
Gorai.001G094500.1	23.4692	20.1802	15.277	17.9406	10.155	1.28042	26.6233	19.544	14.068	15.8942	7.93097	0.780996	AT1G05070.1	AT1G05070		Protein of unknown function (DUF1068)	at1g05070 t7a14_6	1239	gi|508701366|gb|EOX93262.1|Uncharacterized protein TCM_002116 [Theobroma cacao]	EOX93262	6.07e-81	91	258.07	187	172
Gorai.005G003300.5	61.2152	71.6975	81.8035	81.2583	49.602	1.27898	56.9467	72.4525	71.3136	77.9632	38.7825	0.781874	AT1G64230.4	AT1G64230	UBC28	ubiquitin-conjugating enzyme 28	ubiquitin-conjugating enzyme e2-17 kda-like	993	gi|359481485|ref|XP_003632627.1|PREDICTED: ubiquitin-conjugating enzyme E2-17 kDa [Vitis vinifera]	XP_003632627	1.47e-86	98	268.47	131	129
Gorai.007G153000.1	45.59	65.7361	69.6852	70.3095	35.6772	1.27826	53.9736	77.2538	69.9728	73.1703	27.9109	0.782316	AT3G07030.1	AT3G07030		Alba DNA/RNA-binding protein	alba dna rna-binding protein isoform partial	1669	gi|508702072|gb|EOX93968.1|Alba DNA/RNA-binding protein isoform 4, partial [Theobroma cacao]	EOX93968	4.04e-86	96	280.411	164	158
Gorai.006G089700.1	69.9572	59.6783	55.4074	62.2123	35.7436	1.27785	62.9964	58.6522	52.0232	58.7877	27.9717	0.782565	AT5G45775.2	AT5G45775		Ribosomal L5P family protein	60s ribosomal protein	972	gi|508780703|gb|EOY27959.1|Ribosomal protein large subunit 16A [Theobroma cacao]	EOY27959	3.2e-115	95	345.125	199	191
Gorai.003G184300.1	24.174	25.1969	21.9543	23.7614	13.1362	1.27766	22.4855	28.1929	22.6362	24.211	10.2815	0.782682	AT4G23620.1	AT4G23620		Ribosomal protein L25/Gln-tRNA synthetase, anti-codon-binding domain	50s ribosomal protein l25-like	1262	gi|508777912|gb|EOY25168.1|Ribosomal protein L25/Gln-tRNA synthetase, anti-codon-binding domain [Theobroma cacao]	EOY25168	1.66e-131	89	390.963	269	241
Gorai.010G203100.5	6.92498	6.65794	6.86648	7.71484	4.98743	1.27755	6.57259	8.30649	7.18623	8.93552	3.90392	0.782751	AT3G53500.2	AT3G53500	RSZ32	RNA-binding (RRM/RBD/RNP motifs) family protein with retrovirus zinc finger-like domain	rna-binding family protein with retrovirus zinc finger-like domain isoform 1	1178	gi|508726533|gb|EOY18430.1|RNA-binding family protein with retrovirus zinc finger-like domain isoform 1 [Theobroma cacao]	EOY18430	7.93e-127	94	379.407	306	289
Gorai.006G192900.1	3.37318	3.48112	5.84312	5.10228	3.0609	1.27679	3.60819	2.86244	4.29283	4.85405	2.39734	0.783215					NA	NA	NA	NA	NA	NA	NA	NA	NA
Gorai.013G253500.3	5.91551	6.31037	5.33912	5.86441	3.13828	1.27667	5.94804	5.62249	4.41784	5.04267	2.45817	0.783287	AT5G19390.1	AT5G19390		Rho GTPase activation protein (RhoGAP) with PH domain	rho gtpase activation protein with ph domain isoform 1	3303	gi|508785628|gb|EOY32884.1|Rho GTPase activation protein with PH domain isoform 1 [Theobroma cacao] >gi|508785629|gb|EOY32885.1| Rho GTPase activation protein with PH domain isoform 1 [Theobroma cacao]	EOY32884	0	95	1472.99	869	832
Gorai.010G199400.2	7.32858	6.6594	5.5168	6.05894	3.40083	1.27611	6.77866	5.82379	5.50615	5.82777	2.665	0.783631	AT3G11320.1	AT3G11320		Nucleotide-sugar transporter family protein	nucleotide-sugar transporter family protein	1289	gi|508726025|gb|EOY17922.1|Nucleotide-sugar transporter family protein [Theobroma cacao]	EOY17922	0	94	566.229	306	290
Gorai.003G110800.1	22.0828	25.1698	19.7632	23.162	16.1207	1.27601	35.143	30.5523	20.9315	25.9521	12.6337	0.783692	AT5G07440.1	AT5G07440	GDH2	glutamate dehydrogenase 2	glutamate dehydrogenase 2	1889	gi|508775469|gb|EOY22725.1|Glutamate dehydrogenase 2 [Theobroma cacao]	EOY22725	0	99	819.691	411	407
Gorai.002G268600.3	112.261	124.98	130.742	129.674	68.9089	1.27529	116.181	117.412	120.496	120.173	54.0337	0.784133	AT2G44060.1	AT2G44060		Late embryogenesis abundant protein, group 2	late embryogenesis abundant group 2 isoform 1	1350	gi|508715071|gb|EOY06968.1|Late embryogenesis abundant protein, group 2 isoform 1 [Theobroma cacao] >gi|508715072|gb|EOY06969.1| Late embryogenesis abundant protein, group 2 isoform 1 [Theobroma cacao] >gi|508715073|gb|EOY06970.1| Late embryogenesis abundant protein, group 2 isoform 1 [Theobroma cacao] >gi|508715074|gb|EOY06971.1| Late embryogenesis abundant protein, group 2 isoform 1 [Theobroma …	EOY06968	0	94	523.857	303	285
Gorai.002G200100.2	2.47985	4.15688	4.35279	4.52587	2.93124	1.27467	2.37603	5.00885	5.15459	5.56948	2.29961	0.784517	AT5G23590.1	AT5G23590		DNAJ heat shock N-terminal domain-containing protein	dnaj heat shock n-terminal domain-containing protein	1506	gi|508705694|gb|EOX97590.1|DNAJ heat shock N-terminal domain-containing protein isoform 1 [Theobroma cacao]	EOX97590	7.55e-143	91	423.705	284	260
Gorai.010G203100.8	6.44234	6.35752	6.21819	6.7674	4.38875	1.27462	5.8996	7.09833	6.31502	7.95816	3.44318	0.784546	AT3G53500.2	AT3G53500	RSZ32	RNA-binding (RRM/RBD/RNP motifs) family protein with retrovirus zinc finger-like domain	rna-binding family protein with retrovirus zinc finger-like domain isoform 1	1276	gi|508726533|gb|EOY18430.1|RNA-binding family protein with retrovirus zinc finger-like domain isoform 1 [Theobroma cacao]	EOY18430	2.95e-100	93	312.383	275	257
Gorai.007G350700.3	4.30418	3.96496	4.02114	4.06357	2.91179	1.2745	5.29572	5.92973	4.60178	5.40756	2.28465	0.784621	AT1G65430.1	AT1G65430	ARI8,ATARI8	IBR domain-containing protein	ibr domain-containing protein isoform 1	2507	gi|508717785|gb|EOY09682.1|IBR domain-containing protein isoform 1 [Theobroma cacao]	EOY09682	0	96	1051.97	596	573
Gorai.005G130000.4	6.8199	6.49633	6.23756	6.85434	3.48405	1.27367	5.80059	5.24389	4.8751	5.50089	2.73544	0.785133	AT1G04850.1	AT1G04850		ubiquitin-associated (UBA)/TS-N domain-containing protein	ubiquitin-associated ts-n domain-containing protein	1620	gi|508713351|gb|EOY05248.1|Ubiquitin-associated/TS-N domain-containing protein [Theobroma cacao]	EOY05248	0	95	636.336	413	394
Gorai.005G196700.3	5.24414	5.27055	3.96042	4.44438	2.25004	1.27292	5.53385	4.82399	3.34419	3.88829	1.76762	0.785595	AT5G13300.1	AT5G13300	AGD3,SFC,VAN3	ARF GTPase-activating protein	arf gtpase-activating protein	3641	gi|508707735|gb|EOX99631.1|ARF GTPase-activating protein [Theobroma cacao]	EOX99631	0	90	1112.06	715	648
Gorai.010G119400.1	6.37259	4.70298	4.88734	4.90098	2.74262	1.27255	5.03409	3.91129	4.99247	4.66863	2.15522	0.785825	AT5G10810.1	AT5G10810	ATER,ER	enhancer of rudimentary protein, putative	enhancer of rudimentary homolog isoform 1	556	gi|470111473|ref|XP_004291972.1|PREDICTED: enhancer of rudimentary homolog isoform 1 [Fragaria vesca subsp. vesca]	XP_004291972	4.96e-42	97	147.132	74	72
Gorai.007G349800.2	45.7455	51.6586	62.6521	65.066	34.1318	1.27172	76.9859	89.3986	63.9538	79.9749	26.8391	0.786336	AT1G31812.1	AT1G31812	ACBP,ACBP6	acyl-CoA-binding protein 6	acyl- -binding protein 6 isoform partial	765	gi|508778183|gb|EOY25439.1|Acyl-CoA-binding protein 6 isoform 2, partial [Theobroma cacao]	EOY25439	2.26e-27	95	111.309	71	68
Gorai.009G119000.4	3.59559	3.07823	3.55013	3.83283	2.08	1.27084	2.94017	3.03389	2.80716	3.42006	1.63671	0.78688					Uncharacterized protein isoform 3	1011	gi|508779071|gb|EOY26327.1|Uncharacterized protein isoform 3 [Theobroma cacao]	EOY26327	7.61e-12	82	70.0922	46	38
Gorai.005G003300.2	138.893	176.355	182.061	182.042	109.814	1.27038	125.158	177.155	170.115	173.981	86.4425	0.787169	AT1G64230.1	AT1G64230	UBC28	ubiquitin-conjugating enzyme 28	ubiquitin-conjugating enzyme e2	605	gi|356532139|ref|XP_003534631.1|PREDICTED: ubiquitin-conjugating enzyme E2 28-like isoform 1 [Glycine max] >gi|502104573|ref|XP_004492582.1| PREDICTED: ubiquitin-conjugating enzyme E2 28-like [Cicer arietinum] >gi|388506176|gb|AFK41154.1| unknown [Lotus japonicus] >gi|413968378|gb|AFW90527.1| ubiquitin-conjugating enzyme E2 28-like isoform 1 [Phaseolus vulgaris]	XP_003534631	8.19e-91	99	273.863	133	132
Gorai.011G041300.7	23.2701	29.2165	31.1022	32.2844	16.3721	1.26999	19.4483	25.2064	24.9856	25.9203	12.8916	0.78741	AT1G29850.2	AT1G29850		double-stranded DNA-binding family protein	programmed cell death protein 5-like	829	gi|225463408|ref|XP_002274043.1|PREDICTED: programmed cell death protein 5-like [Vitis vinifera]	XP_002274043	1.11e-59	95	196.823	127	121
Gorai.012G156600.3	4.80125	5.55963	5.93767	5.88392	3.41733	1.26923	5.60124	6.88942	6.8899	7.57433	2.69244	0.787878	AT3G51370.1	AT3G51370		Protein phosphatase 2C family protein	protein phosphatase	1951	gi|508705711|gb|EOX97607.1|Phosphatase 2C family protein [Theobroma cacao]	EOX97607	6.32e-129	88	397.512	249	220
Gorai.001G131100.1	5.40174	4.85969	5.06475	5.09893	2.79559	1.26915	3.97587	4.4356	3.88899	4.41214	2.20272	0.787926	AT3G15650.2	AT3G15650		alpha/beta-Hydrolases superfamily protein	na+ h+ exchanger	1207	gi|22902099|gb|AAM54141.2|AF515632_1Na/H antiporter [Gossypium hirsutum]	AAM54141	8.24e-49	83	113.62	74	62
Gorai.007G350700.2	4.39229	3.97055	4.04505	4.01231	3.13239	1.26893	5.26869	6.10271	4.65769	5.34578	2.46853	0.788064	AT1G65430.1	AT1G65430	ARI8,ATARI8	IBR domain-containing protein	ibr domain-containing protein isoform 1	2586	gi|508717785|gb|EOY09682.1|IBR domain-containing protein isoform 1 [Theobroma cacao]	EOY09682	0	96	1051.97	596	573
Gorai.009G070300.1	6.85206	5.29607	4.63658	5.35019	2.83351	1.26804	4.96057	4.18279	3.96752	4.67086	2.23457	0.78862	AT5G06770.1	AT5G06770		KH domain-containing protein / zinc finger (CCCH type) family protein	kh domain-containing protein zinc finger family protein isoform 1	1288	gi|508785193|gb|EOY32449.1|KH domain-containing protein / zinc finger family protein isoform 1 [Theobroma cacao]	EOY32449	1.34e-134	96	400.208	252	242
Gorai.011G093900.1	8.13581	7.22078	7.61906	8.29968	7.42431	1.2671	10.17	11.0376	11.7472	12.0209	5.8593	0.789205	AT4G35860.1	AT4G35860	ATGB2,ATRAB2C,ATRABB1B,GB2	GTP-binding 2	ras-related protein rabb1b-like	1218	gi|508710683|gb|EOY02580.1|GTP-binding 2 [Theobroma cacao]	EOY02580	3.91e-149	99	432.95	211	209
Gorai.011G230200.2	16.1663	22.5121	21.8555	23.6866	12.8136	1.26472	14.7894	24.9393	21.7692	22.7064	10.1316	0.790691	AT1G07770.1	AT1G07770	RPS15A	ribosomal protein S15A	40s ribosomal protein s15a-1-like	880	gi|414875627|tpg|DAA52758.1|TPA: putative ribosomal protein S8 family protein [Zea mays]	DAA52758	9.85e-65	94	202.986	110	104
Gorai.009G236300.3	25.3917	25.8748	28.1308	28.1662	14.9253	1.26464	23.8626	28.0798	29.7341	30.2611	11.802	0.790736	AT1G34760.1	AT1G34760	GF14 OMICRON,GRF11,RHS5	general regulatory factor 11	14-3-3-like partial	1453	gi|324983993|gb|ADY68779.1|14-3-3-like protein [Gossypium barbadense] >gi|324983999|gb|ADY68782.1| 14-3-3-like protein [Gossypium hirsutum]	ADY68779	3.03e-131	100	392.119	191	191
Gorai.006G092900.2	34.9107	32.9774	33.4578	35.7082	19.6587	1.26411	29.9979	30.7569	31.8759	31.9088	15.5515	0.791073	AT2G34480.1	AT2G34480		Ribosomal protein L18ae/LX family protein	ribosomal protein l18ae lx family protein	1012	gi|118482586|gb|ABK93213.1|unknown [Populus trichocarpa] >gi|118485561|gb|ABK94632.1| unknown [Populus trichocarpa]	ABK93213	1.37e-120	99	356.295	175	174
Gorai.006G092900.1	43.6167	41.1542	40.8659	44.2545	24.6207	1.26377	37.543	38.1103	38.907	40.1074	19.482	0.791282	AT2G34480.1	AT2G34480		Ribosomal protein L18ae/LX family protein	ribosomal protein l18ae lx family protein	1068	gi|118482586|gb|ABK93213.1|unknown [Populus trichocarpa] >gi|118485561|gb|ABK94632.1| unknown [Populus trichocarpa]	ABK93213	3.25e-124	100	366.311	178	178
Gorai.003G110800.3	13.7146	15.4201	12.7474	14.7119	9.74195	1.26355	21.8275	17.6743	12.9917	16.1671	7.71	0.791423	AT5G07440.3	AT5G07440	GDH2	glutamate dehydrogenase 2	glutamate dehydrogenase 2	1967	gi|508775469|gb|EOY22725.1|Glutamate dehydrogenase 2 [Theobroma cacao]	EOY22725	0	98	590.497	296	293
Gorai.009G105400.1	22.7189	26.7252	21.7085	25.7751	17.1025	1.26345	19.3657	22.8638	23.4255	28.2335	13.5364	0.791483	AT3G20770.1	AT3G20770	AtEIN3,EIN3	Ethylene insensitive 3 family protein	ethylene insensitive 3 family protein	2914	gi|508787045|gb|EOY34301.1|Ethylene insensitive 3 family protein [Theobroma cacao]	EOY34301	0	94	996.112	614	578
Gorai.013G080700.8	6.98284	9.56024	8.87136	9.97466	7.92784	1.261	12.5457	19.2836	15.3045	17.2559	6.28697	0.793024	AT1G25520.1	AT1G25520		Uncharacterized protein family (UPF0016)	membrane protein	1536	gi|508710219|gb|EOY02116.1|GDT1-like protein 4 isoform 1 [Theobroma cacao] >gi|508710220|gb|EOY02117.1| GDT1-like protein 4 isoform 1 [Theobroma cacao]	EOY02116	1.8e-118	93	359.762	226	212
Gorai.006G210000.2	7.21123	8.10012	7.21797	7.94267	4.67213	1.26015	6.75653	7.6327	7.28308	8.01809	3.70759	0.793554	AT4G11740.1	AT4G11740	SAY1	Ubiquitin-like superfamily protein	ubiquitin-like superfamily isoform 2	2613	gi|508777378|gb|EOY24634.1|Ubiquitin-like superfamily protein, putative isoform 2 [Theobroma cacao]	EOY24634	0	80	636.721	532	429
Gorai.001G114500.1	15.9584	21.5336	18.9965	21.9954	12.6581	1.25926	16.8232	25.6427	22.7581	25.2865	10.052	0.794119	AT5G52370.1	AT5G52370			uncharacterized loc101207989	990	gi|508786603|gb|EOY33859.1|Uncharacterized protein isoform 1 [Theobroma cacao]	EOY33859	3.83e-62	87	205.682	155	136
Gorai.007G350700.1	3.80348	3.4608	3.5751	3.47862	2.69648	1.25719	4.599	5.19576	4.09882	4.94499	2.14484	0.795424	AT1G65430.1	AT1G65430	ARI8,ATARI8	IBR domain-containing protein	ibr domain-containing protein isoform 1	2608	gi|508717785|gb|EOY09682.1|IBR domain-containing protein isoform 1 [Theobroma cacao]	EOY09682	0	96	869.381	463	447
Gorai.009G400400.6	14.7919	11.9468	10.1876	11.7293	6.76753	1.25508	11.6384	10.5555	10.6252	11.6717	5.39211	0.796762	AT3G11510.1	AT3G11510		Ribosomal protein S11 family protein	40s ribosomal protein s14-like isoform x2	772	gi|514767369|ref|XP_004966225.1|PREDICTED: 40S ribosomal protein S14-like isoform X2 [Setaria italica]	XP_004966225	1.28e-39	92	145.591	95	88
Gorai.002G115100.7	32.0677	22.0208	25.4122	27.3947	15.1147	1.25504	21.6706	17.9733	24.4201	25.2006	12.0432	0.79679	AT1G20693.2	AT1G20693	HMG BETA 1,HMGB2,NFD02,NFD2	high mobility group B2	high mobility group family	1073	gi|308569660|gb|ADO34795.1|high mobility group box 1 protein [Gossypium hirsutum]	ADO34795	8.81e-48	97	169.088	103	100
Gorai.002G014500.1	7.54261	11.1151	9.35339	11.4883	9.71594	1.25338	8.53937	20.5641	13.8189	15.9655	7.75178	0.797842	AT4G38225.1	AT4G38225			uncharacterized partial	1537	gi|508707020|gb|EOX98916.1|Uncharacterized protein isoform 1 [Theobroma cacao]	EOX98916	0	83	560.836	387	322
Gorai.004G158800.2	4.76762	4.31614	3.62312	4.09576	2.21855	1.25229	3.50239	3.79575	4.405	4.50968	1.7716	0.798538	AT1G01650.1	AT1G01650	ATSPPL4,SPPL4	SIGNAL PEPTIDE PEPTIDASE-LIKE 4	signal peptide peptidase-like 2b	2107	gi|508704050|gb|EOX95946.1|Signal peptide peptidase-like 4 [Theobroma cacao]	EOX95946	0	95	955.666	503	480
Gorai.005G242800.3	27.2294	23.682	21.5181	23.78	12.826	1.25212	26.9127	24.1598	20.0694	21.6176	10.2434	0.798647	AT3G18820.1	AT3G18820	ATRAB7B,ATRABG3F,RAB71,RAB7B,RABG3F	RAB GTPase homolog G3F	rab gtpase g3f isoform 1	1256	gi|508706151|gb|EOX98047.1|RAB GTPase G3F isoform 1 [Theobroma cacao]	EOX98047	1.25e-124	97	370.933	191	186
Gorai.003G138600.3	6.1407	5.56268	5.17833	4.72239	3.19592	1.25155	6.80266	5.92471	5.56899	5.18799	2.55357	0.799012	AT3G45850.1	AT3G45850		P-loop containing nucleoside triphosphate hydrolases superfamily protein	125 kda kinesin-related	3776	gi|508786960|gb|EOY34216.1|P-loop containing nucleoside triphosphate hydrolases superfamily protein isoform 1 [Theobroma cacao]	EOY34216	0	91	1853.57	1102	1003
Gorai.009G288500.2	5.30277	4.51404	3.85377	4.64364	2.97766	1.25144	4.57162	4.37771	4.48217	4.96802	2.37939	0.799082	AT1G72090.1	AT1G72090		Methylthiotransferase	threonylcarbamoyladenosine trna methylthiotransferase-like	2368	gi|508725411|gb|EOY17308.1|Methylthiotransferase [Theobroma cacao]	EOY17308	0	88	1055.43	623	552
Gorai.009G400400.5	22.5519	19.9163	15.5814	18.6375	9.54315	1.25049	17.7542	17.6813	15.7748	17.1351	7.63156	0.799689	AT3G52580.1	AT3G52580		Ribosomal protein S11 family protein	ribosomal protein s11 family protein isoform 1	924	gi|508716418|gb|EOY08315.1|Ribosomal protein S11 family protein isoform 1 [Theobroma cacao]	EOY08315	6.2e-81	100	253.062	138	138
Gorai.011G220300.2	1.95797	1.4612	1.54215	1.45861	2.16785	1.25001	3.59266	3.35549	3.15743	3.55343	1.73427	0.799992	AT1G67940.1	AT1G67940	ATNAP3,AtSTAR1,NAP3	non-intrinsic ABC protein 3	abc transporter i family member 17-like	1248	gi|508727746|gb|EOY19643.1|Non-intrinsic ABC protein 3 [Theobroma cacao]	EOY19643	8.72e-122	94	365.54	231	218
Gorai.008G297800.4	2.19987	2.27745	2.76863	2.63076	2.01556	1.24981	1.62261	3.1178	3.36874	3.4102	1.61269	0.800119	AT5G62570.2	AT5G62570		Calmodulin binding protein-like	calmodulin binding isoform 1	2594	gi|508773358|gb|EOY20614.1|Calmodulin binding protein-like isoform 1 [Theobroma cacao]	EOY20614	0	95	673.7	390	372
Gorai.011G230200.3	32.2333	44.2249	44.5633	47.931	27.3927	1.24945	32.8495	48.8505	45.2807	48.8901	21.9238	0.800354	AT1G07770.1	AT1G07770	RPS15A	ribosomal protein S15A	40s ribosomal protein s15a-1-like	783	gi|502139897|ref|XP_004503959.1|PREDICTED: 40S ribosomal protein S15a-1-like [Cicer arietinum]	XP_004503959	1.26e-87	100	267.7	130	130
Gorai.008G268500.12	28.6211	30.9857	26.1412	29.6851	18.3424	1.24927	29.7499	32.4055	25.9942	29.5574	14.6824	0.800465	AT3G49260.1	AT3G49260	iqd21	IQ-domain 21	iq-domain isoform 2	1968	gi|508776314|gb|EOY23570.1|IQ-domain 21, putative isoform 2 [Theobroma cacao]	EOY23570	3.83e-107	81	343.199	320	262
Gorai.012G180900.1	8.48912	9.06088	7.88385	8.99182	5.67034	1.24915	9.87635	8.70744	9.64986	9.58117	4.53937	0.800546	AT1G27990.1	AT1G27990			uncharacterized loc101203000	1332	gi|508707851|gb|EOX99747.1|Uncharacterized protein TCM_008613 [Theobroma cacao]	EOX99747	1.52e-141	86	417.542	280	243
Gorai.004G179200.1	5.93494	7.27677	8.23247	8.03768	4.78668	1.24846	9.87891	11.3806	9.30505	10.4855	3.83407	0.800987	AT5G45550.1	AT5G45550		Mob1/phocein family protein	mob kinase activator-like 1-like	873	gi|508778041|gb|EOY25297.1|Mob1/phocein family protein isoform 1 [Theobroma cacao] >gi|508778042|gb|EOY25298.1| Mob1/phocein family protein isoform 1 [Theobroma cacao]	EOY25297	4.96e-146	99	420.624	204	202
Gorai.003G012200.1	10.4968	13.2233	15.7644	15.789	11.6578	1.24826	14.8814	19.8486	19.8281	21.8592	9.33921	0.801115	AT1G75440.1	AT1G75440	UBC16	ubiquitin-conjugating enzyme 16	probable ubiquitin-conjugating enzyme e2 16-like	1099	gi|449457512|ref|XP_004146492.1|PREDICTED: probable ubiquitin-conjugating enzyme E2 16-like [Cucumis sativus]	XP_004146492	2.74e-88	97	274.633	147	144
Gorai.013G001100.1	10.0958	8.14092	6.96507	7.688	4.19498	1.24706	8.93778	7.56849	6.835	7.14607	3.3639	0.801887	AT1G18010.1	AT1G18010		Major facilitator superfamily protein	unc93-like protein	3017	gi|508716843|gb|EOY08740.1|Major facilitator superfamily protein [Theobroma cacao]	EOY08740	0	93	748.429	470	438
Gorai.010G224900.2	25.417	27.3675	22.6698	27.6013	14.0439	1.24571	20.7736	25.9151	20.5497	24.859	11.2738	0.802752	AT5G32440.3	AT5G32440		Ubiquitin system component Cue protein	ubiquitin system component cue	1368	gi|508778623|gb|EOY25879.1|Ubiquitin system component Cue protein, putative [Theobroma cacao]	EOY25879	1.28e-130	88	390.193	272	240
Gorai.009G115200.1	6.9656	7.87892	8.06888	7.91424	4.86636	1.24433	7.6412	9.3205	7.53586	8.11971	3.91084	0.803647	AT4G21160.1	AT4G21160	AGD12,ZAC	Calcium-dependent ARF-type GTPase activating protein family	calcium-dependent arf-type gtpase activating protein family isoform 1	1519	gi|508778245|gb|EOY25501.1|Calcium-dependent ARF-type GTPase activating protein family isoform 1 [Theobroma cacao]	EOY25501	2.95e-179	82	518.079	355	294
Gorai.007G289200.1	15.0202	20.2674	17.96	19.7369	11.5558	1.24379	14.1166	23.3959	20.01	23.6325	9.29078	0.803996	AT3G13460.1	AT3G13460	ECT2	evolutionarily conserved C-terminal region 2	evolutionarily conserved c-terminal region isoform 1	4688	gi|508719320|gb|EOY11217.1|Evolutionarily conserved C-terminal region 2, putative isoform 1 [Theobroma cacao]	EOY11217	0	87	928.702	624	549
Gorai.004G278400.1	7.10708	6.12082	7.55526	6.35395	3.9514	1.24326	12.3689	10.2662	7.76043	8.39999	3.17825	0.804335	AT3G15630.1	AT3G15630			at3g15630 msj11_3	375	gi|508783699|gb|EOY30955.1|Uncharacterized protein TCM_037996 [Theobroma cacao]	EOY30955	7.18e-47	77	158.303	129	100
Gorai.012G175200.1	36.1512	42.0512	37.6411	41.4748	26.1999	1.24168	42.8783	58.9696	45.4406	51.4171	21.1004	0.805361	AT3G26340.1	AT3G26340		N-terminal nucleophile aminohydrolases (Ntn hydrolases) superfamily protein	proteasome subunit beta type-5-like	1438	gi|508708978|gb|EOY00875.1|N-terminal nucleophile aminohydrolases (Ntn hydrolases) superfamily protein isoform 1 [Theobroma cacao] >gi|508708979|gb|EOY00876.1| N-terminal nucleophile aminohydrolases (Ntn hydrolases) superfamily protein isoform 1 [Theobroma cacao]	EOY00875	0	97	540.421	272	266
Gorai.013G172200.1	57.3523	54.79	51.8122	54.9045	28.1036	1.24047	56.96	58.4375	49.2709	55.7304	22.6555	0.806144	AT5G46020.1	AT5G46020			heat- and acid-stable phosphoprotein	1031	gi|508721244|gb|EOY13141.1|28 kDa heat- and acid-stable phosphoprotein [Theobroma cacao]	EOY13141	2.51e-59	92	199.134	132	122
Gorai.009G400400.3	21.812	19.0434	15.2797	17.1255	9.5157	1.23958	16.4059	16.265	15.752	16.2576	7.67657	0.806727	AT3G52580.1	AT3G52580		Ribosomal protein S11 family protein	ribosomal protein s11 family protein isoform 1	927	gi|224059234|ref|XP_002299781.1|predicted protein [Populus trichocarpa] >gi|222847039|gb|EEE84586.1| predicted protein [Populus trichocarpa]	XP_002299781	5.31e-74	92	236.113	152	140
Gorai.010G203100.7	7.11495	6.93622	6.53353	7.85968	4.83029	1.23762	6.06676	7.87335	6.88661	8.527	3.9029	0.808005	AT3G53500.2	AT3G53500	RSZ32	RNA-binding (RRM/RBD/RNP motifs) family protein with retrovirus zinc finger-like domain	rna-binding family protein with retrovirus zinc finger-like domain isoform 1	1141	gi|508726533|gb|EOY18430.1|RNA-binding family protein with retrovirus zinc finger-like domain isoform 1 [Theobroma cacao]	EOY18430	2.59e-127	94	379.793	306	289
Gorai.010G186700.1	175.712	211.852	192.936	213.272	108.999	1.23588	196.422	224.213	214.063	224.548	88.1952	0.809141					NA	NA	NA	NA	NA	NA	NA	NA	NA
Gorai.010G081200.1	57.6392	47.4907	46.7694	48.6357	25.5085	1.23392	53.5215	43.857	40.2545	41.3529	20.6727	0.810423	AT4G29480.1	AT4G29480		Mitochondrial ATP synthase subunit G protein	hydrogen-transporting atp rotational	1026	gi|255546205|ref|XP_002514162.1|hydrogen-transporting ATP synthase, rotational mechanism, putative [Ricinus communis] >gi|223546618|gb|EEF48116.1| hydrogen-transporting ATP synthase, rotational mechanism, putative [Ricinus communis]	XP_002514162	3.08e-76	97	241.121	122	119
Gorai.012G086800.2	8.06345	6.9675	7.19474	7.14081	4.21819	1.23292	8.18297	6.41505	7.57323	6.92567	3.4213	0.811083	AT3G27080.1	AT3G27080	TOM20-3	translocase of outer membrane 20 kDa subunit 3	mitochondrial import receptor subunit tom20-like	1138	gi|508710900|gb|EOY02797.1|Translocase of outer membrane 20 kDa subunit 3, putative [Theobroma cacao]	EOY02797	3.14e-95	98	294.278	167	165
Gorai.009G245100.2	6.01235	4.33544	3.90095	4.49058	2.35268	1.23073	3.99282	3.72603	3.38701	3.95689	1.91162	0.812529	AT4G08310.1	AT4G08310			PREDICTED: uncharacterized protein LOC100259114	1935	gi|225459530|ref|XP_002284460.1|PREDICTED: uncharacterized protein LOC100259114 [Vitis vinifera] >gi|302141832|emb|CBI19035.3| unnamed protein product [Vitis vinifera]	XP_002284460	1.22e-99	70	221.09	304	214
Gorai.013G011700.1	11.4125	13.9505	16.8868	15.6841	8.18802	1.23055	12.1469	13.2169	12.6741	13.7007	6.65394	0.812644	AT5G04740.1	AT5G04740		ACT domain-containing protein	act domain-containing protein	1181	gi|508727355|gb|EOY19252.1|ACT domain-containing protein isoform 1 [Theobroma cacao]	EOY19252	1.41e-158	87	459.529	294	258
Gorai.002G115100.5	24.1923	16.5876	19.2834	19.9938	11.4916	1.23012	16.214	13.7527	18.4049	19.8151	9.34183	0.812928	AT1G20696.3	AT1G20696	HMGB3,NFD03,NFD3	high mobility group B3	high mobility group b2 protein	1126	gi|308569660|gb|ADO34795.1|high mobility group box 1 protein [Gossypium hirsutum]	ADO34795	3.32e-56	100	191.43	112	112
Gorai.004G141000.1	13.9089	12.7794	11.8327	12.8207	8.73119	1.23004	14.276	15.0988	14.1697	15.4194	7.09829	0.812981	AT3G62940.2	AT3G62940		Cysteine proteinases superfamily protein	otu domain-containing protein 6b-like	1420	gi|508703069|gb|EOX94965.1|Cysteine proteinases superfamily protein [Theobroma cacao]	EOX94965	5.27e-165	91	480.33	324	298
Gorai.013G080700.1	5.57677	6.45152	6.76401	7.15546	5.64975	1.22989	9.51486	13.4035	11.6185	13.1818	4.59372	0.813083	AT1G25520.1	AT1G25520		Uncharacterized protein family (UPF0016)	membrane protein	1463	gi|508710219|gb|EOY02116.1|GDT1-like protein 4 isoform 1 [Theobroma cacao] >gi|508710220|gb|EOY02117.1| GDT1-like protein 4 isoform 1 [Theobroma cacao]	EOY02116	2.55e-91	94	288.886	182	172
Gorai.008G111500.1	47.7427	44.5903	42.6662	46.4339	24.7338	1.22967	54.9097	54.9324	43.0408	46.2015	20.1142	0.813227	AT2G44610.1	AT2G44610	ATRAB6A,ATRABH1B,RAB6,RAB6A	Ras-related small GTP-binding family protein	ras-related small gtp-binding family protein	1027	gi|508704677|gb|EOX96573.1|Ras-related small GTP-binding family protein [Theobroma cacao]	EOX96573	3.53e-129	97	379.407	208	202
Gorai.006G210000.1	9.23928	10.6335	9.36618	10.7464	6.36621	1.22806	9.18591	10.2249	9.44784	10.5241	5.18397	0.814295	AT4G11740.1	AT4G11740	SAY1	Ubiquitin-like superfamily protein	ubiquitin-like superfamily isoform 2	2296	gi|508777378|gb|EOY24634.1|Ubiquitin-like superfamily protein, putative isoform 2 [Theobroma cacao]	EOY24634	0	81	693.345	558	453
Gorai.013G080700.11	5.89686	7.16596	7.15684	7.85278	6.00896	1.22801	10.2983	13.7309	12.0592	13.3714	4.89326	0.814327	AT1G25520.1	AT1G25520		Uncharacterized protein family (UPF0016)	membrane protein	1511	gi|508710219|gb|EOY02116.1|GDT1-like protein 4 isoform 1 [Theobroma cacao] >gi|508710220|gb|EOY02117.1| GDT1-like protein 4 isoform 1 [Theobroma cacao]	EOY02116	4.08e-87	94	253.447	162	153
Gorai.009G400400.4	17.0166	14.0179	11.7814	14.3638	7.28996	1.22742	12.9434	11.7501	12.6199	13.3258	5.93925	0.814717	AT3G11510.1	AT3G11510		Ribosomal protein S11 family protein	ribosomal protein s11 family protein isoform 1	876	gi|508716418|gb|EOY08315.1|Ribosomal protein S11 family protein isoform 1 [Theobroma cacao]	EOY08315	2.73e-50	97	137.117	85	83
Gorai.011G112400.1	12.317	7.27854	13.2073	9.16489	5.04485	1.22634	11.4222	8.17291	11.2772	10.608	4.11375	0.815435					Uncharacterized protein TCM_001209	1462	gi|508700332|gb|EOX92228.1|Uncharacterized protein TCM_001209 [Theobroma cacao]	EOX92228	8.99e-23	86	104.76	66	57
Gorai.001G092100.1	8.88779	7.22711	3.30867	5.2732	2.81483	1.22612	10.3331	11.1151	7.48214	8.02839	2.29572	0.815582	AT3G59080.1	AT3G59080		Eukaryotic aspartyl protease family protein	aspartic proteinase nepenthesin-2-like	1951	gi|508701242|gb|EOX93138.1|Eukaryotic aspartyl protease family protein isoform 1 [Theobroma cacao]	EOX93138	0	84	848.195	574	484
Gorai.009G115200.4	7.95147	9.12454	9.50928	9.08718	5.48915	1.22587	9.1959	10.8545	8.58092	9.31466	4.47776	0.815748	AT4G21160.1	AT4G21160	AGD12,ZAC	Calcium-dependent ARF-type GTPase activating protein family	calcium-dependent arf-type gtpase activating protein family isoform 1	1517	gi|508778245|gb|EOY25501.1|Calcium-dependent ARF-type GTPase activating protein family isoform 1 [Theobroma cacao]	EOY25501	0	89	533.102	327	294
Gorai.009G047000.2	4.11519	3.93413	3.96614	3.86779	2.01006	1.22583	3.66545	4.11326	3.79034	4.04044	1.63976	0.815776	AT1G55340.2	AT1G55340		Protein of unknown function (DUF1639)	Uncharacterized protein isoform 1	1741	gi|508782596|gb|EOY29852.1|Uncharacterized protein isoform 1 [Theobroma cacao]	EOY29852	8.73e-99	89	313.153	287	257
Gorai.002G115100.6	24.1617	16.7746	20.1589	20.532	11.5713	1.22554	16.189	13.5874	18.9984	20.3159	9.44179	0.815967	AT1G20693.2	AT1G20693	HMG BETA 1,HMGB2,NFD02,NFD2	high mobility group B2	high mobility group family	1353	gi|308569660|gb|ADO34795.1|high mobility group box 1 protein [Gossypium hirsutum]	ADO34795	4.33e-34	98	134.42	68	67
Gorai.007G119300.1	19.5342	17.7559	16.6569	17.7159	11.9309	1.22351	25.4621	27.7296	23.706	27.1106	9.7514	0.817321	AT3G15580.1	AT3G15580	APG8H,ATG8I	Ubiquitin-like superfamily protein	ubiquitin-like superfamily protein	800	gi|508703508|gb|EOX95404.1|Ubiquitin-like superfamily protein [Theobroma cacao]	EOX95404	1.96e-79	98	246.899	127	125
Gorai.011G087400.1	45.5466	45.163	46.911	45.0906	28.1181	1.22175	56.8098	51.1586	46.4247	46.3875	23.0145	0.818495	AT5G14030.1	AT5G14030		translocon-associated protein beta (TRAPB) family protein	translocon-associated beta subunit	1038	gi|508711006|gb|EOY02903.1|Translocon-associated protein, beta subunit, putative [Theobroma cacao]	EOY02903	4.23e-100	94	305.449	169	159
Gorai.003G043100.1	6.11437	5.83213	5.09139	4.40307	3.03368	1.22145	7.90983	7.99826	6.68711	6.46012	2.48367	0.818698	AT3G26000.1	AT3G26000		Ribonuclease inhibitor	f-box protein skip14-like	1195	gi|508708916|gb|EOY00813.1|Ribonuclease inhibitor [Theobroma cacao]	EOY00813	7.82e-60	87	212.231	131	114
Gorai.010G186700.3	170.314	203.514	185.941	204.593	106.002	1.22138	189.181	221.514	207.384	216.013	86.7888	0.818744					NA	NA	NA	NA	NA	NA	NA	NA	NA
Gorai.009G115600.1	256.038	286.382	289.127	287.485	147.384	1.22059	295.138	309.578	284.446	286.702	120.748	0.819273	AT5G23860.1	AT5G23860	TUB8	tubulin beta 8	beta-tubulin 14	1942	gi|166343835|gb|ABY86660.1|beta-tubulin 14 [Gossypium hirsutum]	ABY86660	0	100	879.782	432	432
Gorai.011G230200.4	17.9709	22.6736	23.7592	26.2638	14.4007	1.22008	17.5213	26.7836	25.0827	26.4693	11.8031	0.81962	AT1G07770.1	AT1G07770	RPS15A	ribosomal protein S15A	40s ribosomal protein s15a-1-like	856	gi|502139897|ref|XP_004503959.1|PREDICTED: 40S ribosomal protein S15a-1-like [Cicer arietinum]	XP_004503959	1.04e-64	95	182.185	93	89
Gorai.013G053500.2	7.82203	5.95674	4.64133	4.48956	3.07563	1.2196	6.1349	5.39088	4.94395	5.68223	2.52184	0.819943	AT1G73150.1	AT1G73150	GTE3	global transcription factor group E3	bromodomain-containing protein	2901	gi|508706709|gb|EOX98605.1|Global transcription factor group E2, putative isoform 5, partial [Theobroma cacao]	EOX98605	0	93	897.886	530	497
Gorai.009G400400.2	27.1799	23.937	18.1464	21.3024	11.3812	1.21955	20.4015	19.9963	18.3992	19.8845	9.33235	0.819978	AT3G52580.1	AT3G52580		Ribosomal protein S11 family protein	ribosomal protein s11 family protein isoform 1	980	gi|508716418|gb|EOY08315.1|Ribosomal protein S11 family protein isoform 1 [Theobroma cacao]	EOY08315	1.16e-81	100	255.758	139	139
Gorai.013G253000.2	27.3067	31.8852	33.0924	34.5828	17.7921	1.21796	23.5459	30.3671	29.8735	31.6677	14.6081	0.821045	AT1G51510.1	AT1G51510	Y14	RNA-binding (RRM/RBD/RNP motifs) family protein	rna-binding protein 8a-like	918	gi|508785585|gb|EOY32841.1|RNA-binding family protein [Theobroma cacao]	EOY32841	3.87e-100	90	303.908	195	176
CAcontig32364	10.753	6.85067	3.63034	5.25471	2.81426	1.21636	6.85251	4.74539	3.93313	4.69947	2.31367	0.822124	AT1G31420.1	AT1G31420	FEI 1 (FEI1)	Encodes a plasma membrane localized leucine-rich repeat receptor kinase that is involved in cell wall elongation. Loss of function mutations of FEI1 and FEI2 exhibit defects in root and hypocotyl cell elongation. Double mutants are defective in cell wall biosynthesis and have thick hypocotyls, and short, thick roots.	hypothetical protein VITISV_021805 [Vitis vinifera]	706	gi|147822061|emb|CAN68080.1|hypothetical protein VITISV_021805 [Vitis vinifera]	CAN68080	5.08e-74	93	234.572	127	119
Gorai.011G230200.1	27.1982	39.6161	37.7162	40.6764	22.9332	1.21636	27.7775	43.8526	38.3215	40.1332	18.854	0.822126	AT1G07770.1	AT1G07770	RPS15A	ribosomal protein S15A	40s ribosomal protein s15a-1-like	861	gi|502139897|ref|XP_004503959.1|PREDICTED: 40S ribosomal protein S15a-1-like [Cicer arietinum]	XP_004503959	5.86e-87	100	266.929	130	130
Gorai.002G063000.1	3.5882	3.19654	3.66283	3.54494	2.257	1.21517	3.37183	4.29422	3.63738	3.91637	1.85735	0.822929					fiber protein fb17	1743	gi|35187439|gb|AAQ84311.1|fiber protein Fb17 [Gossypium barbadense]	AAQ84311	6.06e-129	94	388.267	214	203
Gorai.011G112400.4	11.8976	7.30427	12.6829	9.34653	4.99232	1.21438	11.6807	8.1444	11.4723	10.4248	4.111	0.823464					Uncharacterized protein TCM_001209	1005	gi|508700332|gb|EOX92228.1|Uncharacterized protein TCM_001209 [Theobroma cacao]	EOX92228	2.22e-23	86	104.76	66	57
Gorai.012G163100.2	4.90067	4.95866	4.10172	4.31839	2.74358	1.21232	5.56253	4.86495	4.30122	4.73148	2.26308	0.824865	AT2G14530.1	AT2G14530	TBL13	TRICHOME BIREFRINGENCE-LIKE 13	trichome birefringence-like 13 protein	924	gi|508705367|gb|EOX97263.1|Trichome birefringence-like 13 [Theobroma cacao]	EOX97263	7.36e-75	76	246.514	176	135
Gorai.013G025700.4	21.8926	20.9364	22.5468	22.4443	11.5258	1.20986	26.3604	26.2328	22.2538	22.8017	9.52656	0.826541	AT3G01390.1	AT3G01390	AVMA10,VMA10	vacuolar membrane ATPase 10	v-type proton atpase subunit g1	1752	gi|508726736|gb|EOY18633.1|Vacuolar membrane ATPase 10 [Theobroma cacao]	EOY18633	1.69e-47	95	171.785	110	105
Gorai.013G080700.10	5.99112	7.11888	7.75373	8.07442	6.23007	1.2097	10.8986	14.9085	12.8629	14.317	5.1501	0.826652	AT1G25520.1	AT1G25520		Uncharacterized protein family (UPF0016)	membrane protein	1525	gi|508710219|gb|EOY02116.1|GDT1-like protein 4 isoform 1 [Theobroma cacao] >gi|508710220|gb|EOY02117.1| GDT1-like protein 4 isoform 1 [Theobroma cacao]	EOY02116	4.93e-91	91	288.886	187	172
Gorai.011G112400.2	13.3655	7.90692	14.1329	10.0269	5.31183	1.20635	12.4953	8.57083	12.9878	11.6452	4.40321	0.828944					Uncharacterized protein TCM_001209	1379	gi|508700332|gb|EOX92228.1|Uncharacterized protein TCM_001209 [Theobroma cacao]	EOX92228	6.35e-23	86	104.76	66	57
Gorai.006G200300.3	13.6152	20.8176	26.5148	26.8865	14.2739	1.20588	14.7629	30.118	30.5231	32.1072	11.8369	0.829269	AT5G53300.1	AT5G53300	UBC10	ubiquitin-conjugating enzyme 10	ubiquitin-conjugating enzyme e2 10-like	770	gi|356516007|ref|XP_003526688.1|PREDICTED: ubiquitin-conjugating enzyme E2 10-like [Glycine max]	XP_003526688	7.19e-104	99	309.686	150	149
Gorai.002G224900.1	11.4367	8.09462	5.81586	7.51314	4.1607	1.20569	7.93685	5.67016	6.54878	7.57754	3.45089	0.829401	AT5G06770.1	AT5G06770		KH domain-containing protein / zinc finger (CCCH type) family protein	zinc finger ccch domain-containing protein 14-like	1481	gi|508717586|gb|EOY09483.1|KH domain-containing protein / zinc finger family protein isoform 1 [Theobroma cacao]	EOY09483	5.91e-174	92	502.671	295	273
Gorai.013G253000.1	39.034	48.0856	47.4302	50.0616	25.3222	1.20513	34.7045	45.6796	41.9145	45.8466	21.012	0.829785	AT1G51510.1	AT1G51510	Y14	RNA-binding (RRM/RBD/RNP motifs) family protein	rna-binding protein 8a-like	994	gi|508785585|gb|EOY32841.1|RNA-binding family protein [Theobroma cacao]	EOY32841	1.89e-99	92	303.138	185	172
Gorai.010G201100.2	10.4366	14.8802	15.6784	15.4281	9.81822	1.20467	10.4759	18.2932	15.9078	16.3295	8.15015	0.830105	AT3G55520.1	AT3G55520		FKBP-like peptidyl-prolyl cis-trans isomerase family protein	fkbp-like peptidyl-prolyl cis-trans isomerase family protein	1117	gi|508726156|gb|EOY18053.1|FKBP-like peptidyl-prolyl cis-trans isomerase family protein [Theobroma cacao]	EOY18053	3.05e-86	94	273.863	158	150
UAcontig34809	4.83282	4.57823	5.27526	5.21268	3.00899	1.2025	6.77137	5.78496	4.14591	5.28751	2.50227	0.8316					NA	NA	NA	NA	NA	NA	NA	NA	NA
Gorai.001G099100.2	3.25092	3.26061	3.15315	3.21946	2.47992	1.20245	4.51534	4.53031	3.73882	4.19842	2.0624	0.831638	AT3G07760.1	AT3G07760		Sterile alpha motif (SAM) domain-containing protein	downward leaf curling protein	1196	gi|470114522|ref|XP_004293463.1|PREDICTED: uncharacterized protein LOC101294634 isoform 1 [Fragaria vesca subsp. vesca]	XP_004293463	3.89e-47	91	168.318	91	83
Gorai.001G264300.5	1.81667	2.4542	3.89345	3.57502	2.78931	1.20127	2.98514	4.30424	5.42346	4.99681	2.32197	0.832452	AT5G14550.1	AT5G14550		Core-2/I-branching beta-1,6-N-acetylglucosaminyltransferase family protein	core-2 i-branching beta- -n-acetylglucosaminyltransferase family protein isoform partial	1966	gi|508710578|gb|EOY02475.1|Core-2/I-branching beta-1,6-N-acetylglucosaminyltransferase family protein isoform 1 [Theobroma cacao]	EOY02475	0	96	573.933	308	296
Gorai.010G203100.6	6.52927	6.19924	6.00705	6.83523	4.33038	1.19967	6.27078	7.8042	6.96933	8.34216	3.60964	0.83356	AT3G53500.2	AT3G53500	RSZ32	RNA-binding (RRM/RBD/RNP motifs) family protein with retrovirus zinc finger-like domain	rna-binding family protein with retrovirus zinc finger-like domain isoform 4	1172	gi|508726536|gb|EOY18433.1|RNA-binding family protein with retrovirus zinc finger-like domain isoform 4 [Theobroma cacao]	EOY18433	6.45e-126	84	376.711	305	259
Gorai.002G126000.1	16.0616	23.8374	25.4135	25.1143	15.4199	1.19935	17.3214	31.7038	26.9066	28.7648	12.8569	0.833784	AT1G06060.1	AT1G06060		LisH and RanBPM domains containing protein	glucose-induced degradation protein 8 homolog	1288	gi|508722985|gb|EOY14882.1|LisH and RanBPM domains containing protein isoform 1 [Theobroma cacao]	EOY14882	5.12e-147	88	431.024	247	219
Gorai.005G242800.1	30.5756	28.0739	24.0313	26.1996	14.1531	1.19894	30.8564	28.3482	22.4073	23.8483	11.8046	0.834069	AT3G18820.1	AT3G18820	ATRAB7B,ATRABG3F,RAB71,RAB7B,RABG3F	RAB GTPase homolog G3F	rab gtpase g3f isoform 1	1273	gi|508706151|gb|EOX98047.1|RAB GTPase G3F isoform 1 [Theobroma cacao]	EOX98047	3.31e-141	98	413.305	207	204
Gorai.002G115100.4	26.548	17.1884	20.8763	21.8822	12.5089	1.19803	17.9921	15.2659	19.6146	21.13	10.4412	0.834703	AT1G20696.3	AT1G20696	HMGB3,NFD03,NFD3	high mobility group B3	high mobility group b3 protein	1119	gi|308569660|gb|ADO34795.1|high mobility group box 1 protein [Gossypium hirsutum]	ADO34795	8.91e-56	100	190.274	111	111
Gorai.010G203100.4	5.39951	5.4131	4.84897	5.89225	3.58943	1.19797	5.3637	6.99182	5.88038	6.66273	2.99626	0.834745	AT3G53500.2	AT3G53500	RSZ32	RNA-binding (RRM/RBD/RNP motifs) family protein with retrovirus zinc finger-like domain	rna-binding family protein with retrovirus zinc finger-like domain isoform 4	1271	gi|508726536|gb|EOY18433.1|RNA-binding family protein with retrovirus zinc finger-like domain isoform 4 [Theobroma cacao]	EOY18433	2.24e-125	85	376.711	303	258
Gorai.001G118900.2	26.0417	19.5715	18.842	18.5817	13.8815	1.19748	34.5647	27.6239	32.5632	32.2365	11.5922	0.835084	AT1G08200.1	AT1G08200	AXS2	UDP-D-apiose/UDP-D-xylose synthase 2	bifunctional polymyxin resistance	1716	gi|508786348|gb|EOY33604.1|UDP-D-apiose/UDP-D-xylose synthase 2 [Theobroma cacao]	EOY33604	0	96	785.793	402	388
Gorai.001G114500.2	13.0403	17.1759	15.2778	18.2362	9.62683	1.19714	13.611	20.4272	18.4803	20.7075	8.0415	0.835321	AT5G52370.1	AT5G52370			uncharacterized loc101207989	821	gi|508786603|gb|EOY33859.1|Uncharacterized protein isoform 1 [Theobroma cacao]	EOY33859	4.6e-62	85	203.756	155	133
Gorai.010G231600.2	169.526	152.436	184.072	183.026	99.6061	1.19692	168.849	140.411	161.097	167.046	83.2187	0.835478	AT2G19730.1	AT2G19730		Ribosomal L28e protein family	60s ribosomal protein l28-2-like isoform 1	811	gi|89258491|gb|ABD65459.1|putative ribosomal protein L28 [Gossypium hirsutum]	ABD65459	6.06e-102	100	305.064	150	150
Gorai.003G125200.2	19.5753	11.275	14.9577	14.5691	7.95519	1.19586	20.7269	19.4658	14.3216	20.8928	6.65227	0.836218	AT4G37300.1	AT4G37300	MEE59	maternal effect embryo arrest 59	maternal effect embryo arrest 59	961	gi|508786566|gb|EOY33822.1|Maternal effect embryo arrest 59 [Theobroma cacao]	EOY33822	1.96e-85	87	265.774	160	140
Gorai.012G009100.1	7.48194	6.1046	6.05883	6.44355	4.15651	1.1936	8.37919	8.08965	8.01864	8.07966	3.48233	0.837801	AT5G57140.1	AT5G57140	ATPAP28,PAP28	purple acid phosphatase 28	probable inactive purple acid phosphatase 28-like	1531	gi|508784801|gb|EOY32057.1|Purple acid phosphatase 28 [Theobroma cacao]	EOY32057	0	90	668.307	391	354
Gorai.010G201100.1	6.9729	10.0129	10.5782	10.3534	6.50778	1.19346	7.30582	11.7547	10.4025	11.3157	5.45288	0.837902	AT3G55520.1	AT3G55520		FKBP-like peptidyl-prolyl cis-trans isomerase family protein	fkbp-like peptidyl-prolyl cis-trans isomerase family protein	1245	gi|508726156|gb|EOY18053.1|FKBP-like peptidyl-prolyl cis-trans isomerase family protein [Theobroma cacao]	EOY18053	3.15e-85	96	272.707	152	147
Gorai.011G030100.3	3.62998	4.20312	4.54187	4.34548	2.31173	1.19326	3.93771	4.27518	3.92334	4.04988	1.93732	0.838038	AT1G28410.1	AT1G28410			epidermal growth factor receptor substrate 15-like	1114	gi|508780912|gb|EOY28168.1|Epidermal growth factor receptor substrate 15-like 1, putative [Theobroma cacao]	EOY28168	2.95e-83	87	266.159	213	187
UAcontig76284	8.62141	7.26475	8.08559	8.2632	4.20399	1.19313	7.09808	5.32379	7.45041	7.5141	3.52349	0.83813					NA	NA	NA	NA	NA	NA	NA	NA	NA
Gorai.005G242800.2	24.0074	21.5465	18.598	20.43	10.7065	1.19292	23.8924	21.8746	17.5592	18.3819	8.97504	0.83828	AT3G18820.1	AT3G18820	ATRAB7B,ATRABG3F,RAB71,RAB7B,RABG3F	RAB GTPase homolog G3F	rab gtpase g3f isoform 1	1240	gi|508706151|gb|EOX98047.1|RAB GTPase G3F isoform 1 [Theobroma cacao]	EOX98047	2.66e-136	96	400.208	207	200
Gorai.008G090700.2	5.89218	5.38169	5.57858	6.25736	3.75447	1.19283	4.30173	5.37413	5.6095	6.33591	3.14752	0.83834	AT2G44860.1	AT2G44860		Ribosomal protein L24e family protein	ribosomal protein l24e family protein	1043	gi|508773577|gb|EOY20833.1|Ribosomal protein L24e family protein [Theobroma cacao]	EOY20833	1.41e-106	95	320.857	168	160
Gorai.001G255800.3	2.46184	2.63592	3.11143	3.14423	2.13854	1.19267	2.70669	3.3504	3.00117	3.66048	1.79307	0.838455	AT5G02100.1	AT5G02100	ORP3A,UNE18	Oxysterol-binding family protein	oxysterol-binding protein	720	gi|462403094|gb|EMJ08651.1|hypothetical protein PRUPE_ppa005524mg [Prunus persica]	EMJ08651	5.52e-46	96	147.902	75	72
Gorai.010G254800.1	3.29874	3.72321	4.10283	4.29915	2.81592	1.19229	3.51124	4.87287	4.70003	5.06597	2.36178	0.838724	AT1G61150.1	AT1G61150		LisH and RanBPM domains containing protein	and domains containing protein isoform 1	959	gi|508781088|gb|EOY28344.1|LisH and RanBPM domains containing protein isoform 1 [Theobroma cacao]	EOY28344	5.56e-136	91	397.127	243	223
Gorai.002G200100.3	2.6936	4.37362	5.13058	5.17198	3.17086	1.19166	2.7711	5.50216	5.6022	5.67923	2.66087	0.839166	AT5G23590.1	AT5G23590		DNAJ heat shock N-terminal domain-containing protein	dnaj heat shock n-terminal domain-containing protein	1512	gi|508705694|gb|EOX97590.1|DNAJ heat shock N-terminal domain-containing protein isoform 1 [Theobroma cacao]	EOX97590	8.08e-143	91	423.705	284	260
Gorai.002G002300.2	10.7323	11.6427	11.08	11.0556	6.39582	1.18896	11.4309	10.1017	10.9556	11.1387	5.37935	0.841073	AT2G16940.1	AT2G16940		Splicing factor, CC1-like	rna-binding protein 39-like	2089	gi|508705720|gb|EOX97616.1|Splicing factor isoform 4 [Theobroma cacao]	EOX97616	0	93	619.387	395	368
Gorai.012G163100.1	9.76274	8.63022	8.27939	8.81964	5.20797	1.18886	12.9983	11.3004	9.47612	10.7658	4.38065	0.841142	AT2G14530.1	AT2G14530	TBL13	TRICHOME BIREFRINGENCE-LIKE 13	trichome birefringence-like 13 protein	1236	gi|508705367|gb|EOX97263.1|Trichome birefringence-like 13 [Theobroma cacao]	EOX97263	0	86	625.935	382	331
Gorai.013G117900.2	2.73588	2.92093	2.44693	2.97725	2.50064	1.18847	3.7972	4.47114	3.75693	5.01677	2.10408	0.841415	AT1G08570.1	AT1G08570	ACHT4	atypical CYS HIS rich thioredoxin 4	atypical cys his rich thioredoxin 4	1351	gi|380710175|gb|AFD98846.1|chloroplast Trx [Gossypium hirsutum]	AFD98846	2.69e-104	67	323.168	288	194
Gorai.001G197200.7	5.93532	5.29031	6.15358	5.69117	2.92823	1.18743	6.35228	4.55319	5.81019	5.15449	2.46603	0.842157	AT5G38480.1	AT5G38480	GRF3,RCI1	general regulatory factor 3	14-3-3 protein	1259	gi|164652942|gb|ABY65004.1|14-3-3e protein [Gossypium hirsutum]	ABY65004	3.07e-160	95	463.766	263	251
Gorai.004G194200.1	24.29	19.4274	26.2986	22.6677	12.9299	1.1869	11.7098	17.9658	31.1912	27.1706	10.8939	0.842532	AT1G02130.1	AT1G02130	ARA-5,ARA5,ATRAB1B,ATRABD2A,RA-5,RABD2A	RAS 5	ras 5	1202	gi|508776965|gb|EOY24221.1|Ras 5 [Theobroma cacao]	EOY24221	9.11e-140	98	408.683	203	200
Gorai.004G267800.1	12.3078	11.0497	10.9893	11.4236	7.59259	1.18683	14.7588	14.6274	12.1775	12.8912	6.39736	0.84258	AT3G49420.1	AT3G49420		Got1/Sft2-like vescicle transport protein family	got1 sft2-like vescicle transport protein family isoform 1	1054	gi|508725241|gb|EOY17138.1|Got1/Sft2-like vescicle transport protein family isoform 1 [Theobroma cacao] >gi|508725242|gb|EOY17139.1| Got1/Sft2-like vescicle transport protein family isoform 1 [Theobroma cacao] >gi|508725243|gb|EOY17140.1| Got1/Sft2-like vescicle transport protein family isoform 1 [Theobroma cacao] >gi|508725245|gb|EOY17142.1| Got1/Sft2-like vescicle transport protein family isofo…	EOY17138	2.74e-59	96	198.749	140	135
Gorai.007G104600.2	5.07902	5.02585	5.97548	5.51238	2.82383	1.1863	5.68881	5.84702	6.20216	5.9239	2.38037	0.842957	AT3G61590.1	AT3G61590	HS,HWS	Galactose oxidase/kelch repeat superfamily protein	galactose oxidase kelch repeat superfamily protein isoform 1	2506	gi|508703919|gb|EOX95815.1|Galactose oxidase/kelch repeat superfamily protein isoform 1 [Theobroma cacao] >gi|508703920|gb|EOX95816.1| Galactose oxidase/kelch repeat superfamily protein isoform 1 [Theobroma cacao] >gi|508703921|gb|EOX95817.1| Galactose oxidase/kelch repeat superfamily protein isoform 1 [Theobroma cacao]	EOX95815	0	95	744.191	403	385
Gorai.013G080700.9	5.33456	6.12712	6.82183	7.22613	5.40931	1.18152	9.40619	13.1749	11.4497	13.1566	4.57828	0.84637	AT1G25520.1	AT1G25520		Uncharacterized protein family (UPF0016)	membrane protein	1643	gi|508710219|gb|EOY02116.1|GDT1-like protein 4 isoform 1 [Theobroma cacao] >gi|508710220|gb|EOY02117.1| GDT1-like protein 4 isoform 1 [Theobroma cacao]	EOY02116	2.82e-106	94	329.331	207	195
UAcontig12485	3.37593	3.52045	5.2774	4.65632	2.74912	1.17969	3.57063	4.24264	4.981	5.23231	2.33037	0.84768					NA	NA	NA	NA	NA	NA	NA	NA	NA
Gorai.002G069400.2	7.14725	3.77051	5.56535	4.09454	3.06176	1.178	5.70281	5.42729	6.47814	5.95412	2.59912	0.848899	AT1G28280.2	AT1G28280		VQ motif-containing protein	vq motif-containing protein	1526	gi|508721135|gb|EOY13032.1|VQ motif-containing protein [Theobroma cacao]	EOY13032	2.57e-97	81	305.449	253	207
Gorai.002G063000.2	3.5958	3.12519	3.46397	3.40715	2.16544	1.1778	3.42819	3.80157	3.54779	3.74485	1.83854	0.849039					fiber protein fb17	1680	gi|35187439|gb|AAQ84311.1|fiber protein Fb17 [Gossypium barbadense]	AAQ84311	2.82e-129	94	388.267	214	203
Gorai.001G216700.5	5.24512	5.41192	5.41867	5.92784	3.40043	1.17647	4.81077	5.47967	5.30642	5.95722	2.89037	0.850001	AT2G32980.1	AT2G32980			protein	1284	gi|508701429|gb|EOX93325.1|Uncharacterized protein isoform 1 [Theobroma cacao]	EOX93325	1.35e-150	92	396.741	220	204
Gorai.004G262500.4	22.7681	25.7187	24.4885	26.4414	15.7015	1.175	21.7665	33.022	26.9862	29.5928	13.363	0.851066	AT5G09900.1	AT5G09900	EMB2107,MSA,RPN5A	26S proteasome regulatory subunit, putative (RPN5)	26s proteasome non-atpase regulatory subunit 12-like	1870	gi|508717940|gb|EOY09837.1|26S proteasome regulatory subunit (RPN5), putative isoform 1 [Theobroma cacao] >gi|508717943|gb|EOY09840.1| 26S proteasome regulatory subunit (RPN5), putative isoform 1 [Theobroma cacao]	EOY09837	0	98	742.265	376	369
Gorai.010G201100.3	5.22744	6.91616	7.71178	7.64519	4.53652	1.17157	5.15801	8.46427	7.83185	8.01197	3.87218	0.853559	AT3G55520.1	AT3G55520		FKBP-like peptidyl-prolyl cis-trans isomerase family protein	fk506 binding	1484	gi|508726156|gb|EOY18053.1|FKBP-like peptidyl-prolyl cis-trans isomerase family protein [Theobroma cacao]	EOY18053	1.25e-56	93	200.675	121	113
Gorai.003G059200.2	8.73393	11.7139	11.979	12.094	6.71809	1.17148	10.341	13.5044	12.9727	12.3663	5.73471	0.853621	AT2G19480.3	AT2G19480	NAP1;2,NFA02,NFA2	nucleosome assembly protein 1;2	nucleosome chromatin assembly factor group a	1442	gi|508779853|gb|EOY27109.1|Nucleosome assembly protein 1,2, putative isoform 2 [Theobroma cacao]	EOY27109	8.05e-132	92	397.897	278	256
Gorai.008G240500.2	59.8662	70.8727	85.2461	82.5687	44.8742	1.17095	72.2424	85.2314	80.4745	83.0621	38.323	0.854009	AT1G12400.1	AT1G12400		Nucleotide excision repair, TFIIH, subunit TTDA	nucleotide excision subunit ttda isoform 1	667	gi|508777252|gb|EOY24508.1|Nucleotide excision repair, TFIIH, subunit TTDA isoform 1 [Theobroma cacao] >gi|508777253|gb|EOY24509.1| Nucleotide excision repair, TFIIH, subunit TTDA isoform 1 [Theobroma cacao]	EOY24508	1.32e-35	94	130.954	70	66
Gorai.002G115100.1	38.7029	26.4356	32.305	33.1984	18.1708	1.17051	26.3246	21.9669	29.5579	31.5805	15.5237	0.854325	AT1G20693.2	AT1G20693	HMG BETA 1,HMGB2,NFD02,NFD2	high mobility group B2	high mobility group b2 protein	1148	gi|308569660|gb|ADO34795.1|high mobility group box 1 protein [Gossypium hirsutum]	ADO34795	4.09e-56	100	191.43	112	112
Gorai.003G059200.3	7.53422	10.345	10.3252	10.6148	5.69922	1.16927	9.24778	12.0081	11.3387	11.5645	4.87417	0.855234	AT2G19480.3	AT2G19480	NAP1;2,NFA02,NFA2	nucleosome assembly protein 1;2	nucleosome chromatin assembly factor group a	1815	gi|508779853|gb|EOY27109.1|Nucleosome assembly protein 1,2, putative isoform 2 [Theobroma cacao]	EOY27109	8.98e-130	92	397.127	278	256
Gorai.013G245800.1	6.33512	5.8236	4.34458	4.55369	2.34769	1.16832	5.64804	7.13772	5.09978	5.71988	2.00945	0.855928	AT4G30340.1	AT4G30340	ATDGK7,DGK7	diacylglycerol kinase 7	diacylglycerol kinase a-like	1933	gi|508784381|gb|EOY31637.1|Diacylglycerol kinase 7 isoform 2 [Theobroma cacao]	EOY31637	0	90	874.004	502	455
Gorai.006G200300.1	17.538	28.685	34.6449	34.8118	18.9471	1.16722	19.8023	42.1659	41.0505	40.6148	16.2326	0.856733	AT5G53300.1	AT5G53300	UBC10	ubiquitin-conjugating enzyme 10	ubiquitin-conjugating enzyme e2 10-like	834	gi|356516007|ref|XP_003526688.1|PREDICTED: ubiquitin-conjugating enzyme E2 10-like [Glycine max]	XP_003526688	4.45e-104	99	311.227	150	149
Gorai.005G144800.4	6.42506	7.55115	7.52431	7.83312	4.06894	1.16685	6.12831	7.88837	7.19544	7.64388	3.4871	0.857006	AT1G13870.1	AT1G13870	DRL1	calmodulin binding;purine nucleotide binding	protein kti12 homolog	1393	gi|462420122|gb|EMJ24385.1|hypothetical protein PRUPE_ppa009204mg [Prunus persica]	EMJ24385	0	91	536.184	301	276
Gorai.013G080700.5	7.25671	8.9093	8.54608	9.90337	8.11717	1.16643	13.6607	18.3637	15.0239	17.0521	6.95901	0.85732	AT1G25520.1	AT1G25520		Uncharacterized protein family (UPF0016)	membrane protein	1315	gi|508710219|gb|EOY02116.1|GDT1-like protein 4 isoform 1 [Theobroma cacao] >gi|508710220|gb|EOY02117.1| GDT1-like protein 4 isoform 1 [Theobroma cacao]	EOY02116	1.62e-119	93	359.762	226	212
Gorai.004G052500.6	5.66862	4.46743	4.26644	4.55066	2.77218	1.16558	6.03201	4.94985	4.78954	4.77412	2.37838	0.857946	AT5G27720.1	AT5G27720	emb1644	Small nuclear ribonucleoprotein family protein	probable u6 snrna-associated sm-like protein lsm4-like	991	gi|296089694|emb|CBI39513.3|unnamed protein product [Vitis vinifera]	CBI39513	4.37e-58	96	195.667	122	118
Gorai.005G075000.1	4.29064	3.69834	4.10019	3.98973	3.31101	1.16443	5.65032	5.38341	5.26151	7.42407	2.84347	0.858791	AT1G34370.1	AT1G34370	STOP1	C2H2 and C2HC zinc fingers superfamily protein	c2h2 and c2hc zinc fingers superfamily protein	1935	gi|508725606|gb|EOY17503.1|C2H2 and C2HC zinc fingers superfamily protein [Theobroma cacao]	EOY17503	0	81	735.332	513	417
Gorai.008G230000.3	8.4885	11.2813	10.3271	11.562	5.9258	1.16389	7.69899	13.1026	10.9935	12.2783	5.0914	0.859191	AT4G17100.1	AT4G17100			poly -specific endoribonuclease-b-like	1648	gi|508776873|gb|EOY24129.1|Placental protein 11 precursor [Theobroma cacao]	EOY24129	0	81	526.168	375	306
UAcontig2361	4.10943	4.27579	3.18866	3.61434	2.06072	1.16255	4.82434	3.40282	2.50909	3.85258	1.77259	0.860176					NA	NA	NA	NA	NA	NA	NA	NA	NA
UAcontig85860	3.54386	3.66811	2.76145	3.05008	2.396	1.1621	5.18766	5.96294	2.61457	4.39349	2.06179	0.860512					NA	NA	NA	NA	NA	NA	NA	NA	NA
Gorai.009G412800.2	6.72971	5.78162	6.14952	6.2281	3.27257	1.16198	7.17272	7.335	8.29812	8.02805	2.81638	0.860601	AT5G03530.1	AT5G03530	ATRAB,ATRAB ALPHA,ATRAB18B,ATRABC2A,RABC2A	RAB GTPase homolog C2A	rab gtpase	880	gi|508716078|gb|EOY07975.1|Rab gtpase c2a, alpha,atrab,atrab18b,atrabc2a,rabc2a [Theobroma cacao]	EOY07975	8.11e-110	85	328.561	201	172
Gorai.002G006500.1	8.91933	7.79683	6.36807	7.2514	4.21806	1.16092	9.18314	8.24557	7.3274	8.18583	3.63337	0.861386	AT3G18990.1	AT3G18990	REM39,VRN1	AP2/B3-like transcriptional factor family protein	b3 domain-containing transcription factor vrn1-like	1641	gi|508706245|gb|EOX98141.1|DNA binding protein, putative isoform 2 [Theobroma cacao]	EOX98141	0	94	616.69	350	331
Gorai.001G118900.1	29.7105	23.2717	20.9491	20.5791	15.5275	1.15948	39.0464	33.2607	37.0509	35.936	13.3918	0.862452	AT1G08200.1	AT1G08200	AXS2	UDP-D-apiose/UDP-D-xylose synthase 2	bifunctional polymyxin resistance	1779	gi|508786348|gb|EOY33604.1|UDP-D-apiose/UDP-D-xylose synthase 2 [Theobroma cacao]	EOY33604	0	96	790.801	402	389
Gorai.012G141600.1	23.8325	27.2132	27.9687	29.9194	17.2293	1.15908	23.615	28.4363	28.9643	31.6483	14.8646	0.86275	AT3G11750.1	AT3G11750	FOLB1	Dihydroneopterin aldolase	dihydroneopterin aldolase	784	gi|508716630|gb|EOY08527.1|Dihydroneopterin aldolase isoform 1 [Theobroma cacao]	EOY08527	5.31e-77	87	241.121	142	124
Gorai.007G108500.1	11.0816	11.7606	11.9191	11.893	7.3973	1.15868	13.5111	14.9487	13.0294	15.7253	6.38425	0.863052	AT3G61790.1	AT3G61790		Protein with RING/U-box and TRAF-like domains	ring u-box and traf-like domains isoform 1	1590	gi|508703800|gb|EOX95696.1|RING/U-box and TRAF-like domains isoform 1 [Theobroma cacao]	EOX95696	0	94	602.438	328	309
Gorai.006G200300.2	15.9432	26.3262	30.7578	31.6535	16.8199	1.15686	17.8872	37.4371	35.3211	36.2487	14.5393	0.86441	AT5G53300.1	AT5G53300	UBC10	ubiquitin-conjugating enzyme 10	ubiquitin-conjugating enzyme e2 10-like	1003	gi|356516007|ref|XP_003526688.1|PREDICTED: ubiquitin-conjugating enzyme E2 10-like [Glycine max]	XP_003526688	1.47e-103	99	311.997	150	149
Gorai.003G136500.4	6.77219	4.09498	2.67626	3.50876	2.01342	1.15685	11.7548	5.51732	2.19155	3.63015	1.74044	0.86442	AT5G59770.1	AT5G59770		Protein-tyrosine phosphatase-like, PTPLA	protein-tyrosine phosphatase-like member b	1513	gi|508786888|gb|EOY34144.1|Tyrosine phosphatase-like member B isoform 1 [Theobroma cacao]	EOY34144	8.69e-85	89	272.322	154	138
Gorai.001G204400.1	4.49728	4.82073	6.66518	6.22513	3.35484	1.15628	4.54012	10.7279	8.95516	9.78711	2.90141	0.864842	AT1G65820.1	AT1G65820		microsomal glutathione s-transferase, putative	glutathione s-transferase	1033	gi|255570471|ref|XP_002526194.1|microsomal glutathione s-transferase, putative [Ricinus communis] >gi|223534498|gb|EEF36198.1| microsomal glutathione s-transferase, putative [Ricinus communis]	XP_002526194	5.51e-70	86	226.098	142	123
UAcontig6194	4.69043	4.0888	3.61265	4.03799	2.06201	1.15575	4.0084	3.4011	2.84524	3.96485	1.78412	0.865236					NA	NA	NA	NA	NA	NA	NA	NA	NA
Gorai.004G260800.1	25.3511	20.3786	18.6099	20.3871	11.2136	1.1536	26.441	20.6528	19.8644	21.976	9.72053	0.866854	AT5G16510.1	AT5G16510		Alpha-1,4-glucan-protein synthase family protein	alpha- -glucan-protein synthase	1062	gi|508718054|gb|EOY09951.1|Alpha-1,4-glucan-protein synthase family protein isoform 2 [Theobroma cacao] >gi|508718055|gb|EOY09952.1| Alpha-1,4-glucan-protein synthase family protein isoform 3, partial [Theobroma cacao] >gi|508718056|gb|EOY09953.1| Alpha-1,4-glucan-protein synthase family protein isoform 2 [Theobroma cacao]	EOY09951	0	94	628.632	341	322
Gorai.005G078800.2	18.332	23.6284	30.9286	28.8596	16.0546	1.15331	20.8141	29.4821	28.1337	30.1045	13.9205	0.86707	AT1G18740.1	AT1G18740		Protein of unknown function (DUF793)	Uncharacterized protein TCM_035619	1420	gi|508724841|gb|EOY16738.1|Uncharacterized protein TCM_035619 [Theobroma cacao]	EOY16738	1.92e-123	83	378.252	264	220
Gorai.008G230000.7	7.51869	10.3647	9.25857	10.6116	5.61502	1.15317	7.49189	12.3702	9.71655	11.2272	4.8692	0.867175	AT4G17100.2	AT4G17100			placental protein 11 precursor	1500	gi|508776873|gb|EOY24129.1|Placental protein 11 precursor [Theobroma cacao]	EOY24129	0	94	550.436	305	288
UAcontig54178	8.45688	7.13306	4.90433	6.20051	3.14321	1.15271	8.48019	5.93225	5.26112	5.87485	2.72679	0.867518	AT4G31770.1	AT4G31770	DEBRANCHING ENZYME 1 (DBR1)	Encodes a RNA lariat debranching enzyme required for embryogenesis.	RNA lariat debranching enzyme, putative [Ricinus communis]	545	gi|255548668|ref|XP_002515390.1|RNA lariat debranching enzyme, putative [Ricinus communis] >gi|223545334|gb|EEF46839.1| RNA lariat debranching enzyme, putative [Ricinus communis]	XP_002515390	5.18e-28	87	119.783	64	56
Gorai.003G134500.5	6.43525	6.69567	5.75709	5.77383	3.02201	1.15172	6.31717	6.16526	5.59316	5.64993	2.62391	0.868266	AT3G46450.1	AT3G46450		SEC14 cytosolic factor family protein / phosphoglyceride transfer family protein	sec14 cytosolic factor family protein phosphoglyceride transfer family protein	1256	gi|508786836|gb|EOY34092.1|SEC14 cytosolic factor family protein / phosphoglyceride transfer family protein, putative isoform 1 [Theobroma cacao]	EOY34092	5.68e-140	84	419.853	269	227
Gorai.005G262600.1	4.59203	5.48891	6.46863	6.70948	4.5639	1.15013	5.63807	8.65065	7.25278	8.55466	3.96816	0.869468	AT4G33690.1	AT4G33690			Uncharacterized protein TCM_006343	1204	gi|508705372|gb|EOX97268.1|Uncharacterized protein TCM_006343 [Theobroma cacao]	EOX97268	3.31e-70	87	232.261	190	166
Gorai.010G061500.1	5.81942	4.43382	3.10916	4.22854	2.23309	1.14964	4.97334	3.82868	2.92736	3.93828	1.94242	0.869836	AT3G42170.1	AT3G42170		BED zinc finger ;hAT family dimerisation domain	bed zinc family dimerization domain isoform 2	2584	gi|508783898|gb|EOY31154.1|BED zinc finger,hAT family dimerization domain isoform 2 [Theobroma cacao] >gi|508783899|gb|EOY31155.1| BED zinc finger,hAT family dimerization domain isoform 2 [Theobroma cacao] >gi|508783900|gb|EOY31156.1| BED zinc finger,hAT family dimerization domain isoform 2 [Theobroma cacao]	EOY31154	0	93	1181.39	665	622
Gorai.008G230000.6	6.27655	8.77181	7.72879	8.39448	4.27368	1.14774	5.5507	9.76732	7.81991	8.89007	3.72357	0.87128	AT4G17100.1	AT4G17100			placental protein 11 precursor	1752	gi|508776873|gb|EOY24129.1|Placental protein 11 precursor [Theobroma cacao]	EOY24129	2.31e-162	80	482.256	351	284
Gorai.013G117900.5	3.4483	3.95522	3.03043	3.66856	2.7996	1.14762	4.88032	5.59995	4.71681	6.25557	2.43948	0.871368	AT1G08570.1	AT1G08570	ACHT4	atypical CYS HIS rich thioredoxin 4	thioredoxin-like 1- chloroplastic-like	1569	gi|380710175|gb|AFD98846.1|chloroplast Trx [Gossypium hirsutum]	AFD98846	5.75e-159	99	426.017	204	202
Gorai.005G242800.5	17.2337	15.5065	13.1512	14.5119	7.85904	1.14761	18.349	16.1041	13.497	14.2458	6.84818	0.871376	AT3G18820.1	AT3G18820	ATRAB7B,ATRABG3F,RAB71,RAB7B,RABG3F	RAB GTPase homolog G3F	rab gtpase g3f isoform 1	1114	gi|508706151|gb|EOX98047.1|RAB GTPase G3F isoform 1 [Theobroma cacao]	EOX98047	1.57e-112	99	338.191	163	162
Gorai.006G105600.1	24.9524	25.8454	21.1485	26.1679	16.6308	1.14669	24.0071	30.8645	24.6525	29.4822	14.5034	0.872078	AT2G30000.1	AT2G30000		PHF5-like protein	phd finger-like domain-containing protein 5b-like	929	gi|115461126|ref|NP_001054163.1|Os04g0663300 [Oryza sativa Japonica Group] >gi|115463469|ref|NP_001055334.1| Os05g0367000 [Oryza sativa Japonica Group] >gi|351720989|ref|NP_001235659.1| uncharacterized protein LOC100305969 [Glycine max] >gi|224059768|ref|XP_002299987.1| predicted protein [Populus trichocarpa] >gi|224103931|ref|XP_002313249.1| predicted protein [Populus trichocarpa] >gi|242047572|…	NP_001054163	6.84e-70	100	223.402	110	110
Gorai.003G154600.1	25.157	32.7423	32.8845	33.336	18.2776	1.14459	23.9195	33.3252	31.4366	34.0486	15.9687	0.873676	AT2G32080.1	AT2G32080	PUR ALPHA-1	purin-rich alpha 1	transcription factor pur-alpha 1	1301	gi|508785019|gb|EOY32275.1|Transcription factor Pur-alpha 1 [Theobroma cacao]	EOY32275	0	97	523.087	271	265
Gorai.006G223600.1	26.629	29.4263	21.6964	27.4909	15.7438	1.14449	45.4982	34.6855	22.756	27.9011	13.7562	0.873751	AT2G44160.1	AT2G44160	MTHFR2	methylenetetrahydrofolate reductase 2	methylenetetrahydrofolate reductase isoform 1	2291	gi|508713255|gb|EOY05152.1|Methylenetetrahydrofolate reductase isoform 1 [Theobroma cacao]	EOY05152	0	94	1130.16	599	569
Gorai.009G292800.6	10.477	15.1717	19.1815	16.3055	9.4997	1.14434	11.7553	19.0159	21.7584	20.843	8.30148	0.873867	AT2G40540.1	AT2G40540	ATKT2,ATKUP2,KT2,KUP2,SHY3,TRK2	potassium transporter 2	potassium transporter 2 isoform 1	3085	gi|508728266|gb|EOY20163.1|Potassium transporter 2 isoform 1 [Theobroma cacao] >gi|508728267|gb|EOY20164.1| Potassium transporter 2 isoform 1 [Theobroma cacao] >gi|508728268|gb|EOY20165.1| Potassium transporter 2 isoform 1 [Theobroma cacao] >gi|508728269|gb|EOY20166.1| Potassium transporter 2 isoform 1 [Theobroma cacao] >gi|508728271|gb|EOY20168.1| Potassium transporter 2 isoform 1 [Theobroma cac…	EOY20163	0	95	1471.83	796	759
Gorai.005G242800.4	19.674	17.6979	15.5311	16.6948	9.05623	1.14308	20.385	18.4253	14.6618	16.1166	7.92263	0.874827	AT3G18820.1	AT3G18820	ATRAB7B,ATRABG3F,RAB71,RAB7B,RABG3F	RAB GTPase homolog G3F	rab gtpase g3f isoform 1	1129	gi|508706151|gb|EOX98047.1|RAB GTPase G3F isoform 1 [Theobroma cacao]	EOX98047	1.57e-115	99	345.895	167	166
Gorai.004G262500.1	19.9104	23.4178	21.7558	23.959	13.5361	1.14261	19.3552	28.8727	23.8253	26.2125	11.8466	0.875189	AT5G09900.1	AT5G09900	EMB2107,MSA,RPN5A	26S proteasome regulatory subunit, putative (RPN5)	26s proteasome non-atpase regulatory subunit 12-like	1886	gi|508717940|gb|EOY09837.1|26S proteasome regulatory subunit (RPN5), putative isoform 1 [Theobroma cacao] >gi|508717943|gb|EOY09840.1| 26S proteasome regulatory subunit (RPN5), putative isoform 1 [Theobroma cacao]	EOY09837	0	96	829.321	447	431
Gorai.001G264300.1	2.44795	3.28121	5.26704	5.01178	3.88432	1.13995	4.1296	5.94951	7.26934	6.91181	3.40744	0.877229	AT5G14550.1	AT5G14550		Core-2/I-branching beta-1,6-N-acetylglucosaminyltransferase family protein	bc10 protein	1821	gi|508710578|gb|EOY02475.1|Core-2/I-branching beta-1,6-N-acetylglucosaminyltransferase family protein isoform 1 [Theobroma cacao]	EOY02475	0	95	676.396	364	349
Gorai.006G042400.2	4.05201	3.29611	3.31755	3.71905	2.67418	1.13984	4.80347	5.519	5.69399	5.88787	2.34611	0.877319	AT5G40950.1	AT5G40950	RPL27	ribosomal protein large subunit 27	ribosomal protein large subunit 27	789	gi|508710926|gb|EOY02823.1|Ribosomal protein large subunit 27 [Theobroma cacao]	EOY02823	1.87e-102	95	307.76	191	183
Gorai.011G087400.3	13.919	11.5971	14.0491	13.2758	7.25896	1.13926	15.8725	13.2207	14.3278	13.8757	6.37165	0.877764	AT5G14030.1	AT5G14030		translocon-associated protein beta (TRAPB) family protein	translocon-associated beta subunit	885	gi|508711006|gb|EOY02903.1|Translocon-associated protein, beta subunit, putative [Theobroma cacao]	EOY02903	8.21e-75	87	238.81	143	125
Gorai.001G226100.1	6.86943	5.91244	4.8435	5.59053	3.0082	1.13867	7.4727	5.1958	5.36697	5.36164	2.64185	0.878217	AT2G39780.1	AT2G39780	RNS2	ribonuclease 2	s-like rnase	1157	gi|508701779|gb|EOX93675.1|S-like RNase, putative [Theobroma cacao]	EOX93675	9.18e-150	86	437.187	280	241
Gorai.002G126000.2	6.82793	9.32976	10.69	10.4365	6.41179	1.13798	7.10511	12.6688	11.2346	12.2548	5.63438	0.878753	AT1G06060.1	AT1G06060		LisH and RanBPM domains containing protein	glucose-induced degradation protein 8 homolog	2107	gi|508722986|gb|EOY14883.1|LisH and RanBPM domains containing protein isoform 2, partial [Theobroma cacao]	EOY14883	2.03e-137	95	414.846	216	206
Gorai.013G080700.3	4.93141	6.5878	6.39439	7.06115	5.43471	1.13781	10.0723	15.6847	13.0505	14.8431	4.77647	0.878883	AT1G25520.1	AT1G25520		Uncharacterized protein family (UPF0016)	membrane protein	1315	gi|508710219|gb|EOY02116.1|GDT1-like protein 4 isoform 1 [Theobroma cacao] >gi|508710220|gb|EOY02117.1| GDT1-like protein 4 isoform 1 [Theobroma cacao]	EOY02116	1.62e-119	93	359.762	226	212
Gorai.006G024900.1	5.92769	6.52389	6.2575	6.56968	3.33261	1.13763	5.80702	7.91556	7.29336	7.8572	2.92943	0.87902	AT3G28730.1	AT3G28730	ATHMG,HMG,NFD,SSRP1	high mobility group	high mobility group isoform 1	2392	gi|508711483|gb|EOY03380.1|High mobility group isoform 1 [Theobroma cacao] >gi|508711484|gb|EOY03381.1| High mobility group isoform 1 [Theobroma cacao]	EOY03380	0	93	1011.91	662	619
Gorai.006G223600.6	20.5525	22.5543	17.3151	22.0214	11.8393	1.13612	36.389	27.2837	17.7595	22.8871	10.4208	0.88019	AT2G44160.1	AT2G44160	MTHFR2	methylenetetrahydrofolate reductase 2	methylenetetrahydrofolate reductase	1494	gi|508713255|gb|EOY05152.1|Methylenetetrahydrofolate reductase isoform 1 [Theobroma cacao]	EOY05152	0	91	649.432	365	334
Gorai.004G262500.3	19.1959	22.3322	20.8191	22.3567	13.0073	1.13587	18.3814	28.231	23.2344	24.9527	11.4514	0.880381	AT5G09900.1	AT5G09900	EMB2107,MSA,RPN5A	26S proteasome regulatory subunit, putative (RPN5)	26s proteasome non-atpase regulatory subunit 12-like	1831	gi|508717940|gb|EOY09837.1|26S proteasome regulatory subunit (RPN5), putative isoform 1 [Theobroma cacao] >gi|508717943|gb|EOY09840.1| 26S proteasome regulatory subunit (RPN5), putative isoform 1 [Theobroma cacao]	EOY09837	0	94	726.472	404	382
Gorai.013G151400.2	5.67379	6.01331	7.49256	6.59077	5.24617	1.13529	8.13621	10.9308	10.4883	10.9439	4.62101	0.880836	AT5G47750.1	AT5G47750	D6PKL2,PK5	D6 protein kinase like 2	protein kinase g11a-like	2358	gi|508720076|gb|EOY11973.1|D6 protein kinase like 2 isoform 1 [Theobroma cacao] >gi|508720077|gb|EOY11974.1| D6 protein kinase like 2 isoform 1 [Theobroma cacao] >gi|508720078|gb|EOY11975.1| D6 protein kinase like 2 isoform 1 [Theobroma cacao]	EOY11973	0	91	916.376	603	550
Gorai.003G105100.2	27.5468	20.6181	13.2111	16.334	9.427	1.13472	31.5853	19.5154	18.8371	19.1757	8.30777	0.881275	AT1G74030.1	AT1G74030	ENO1	enolase 1	enolase chloroplastic-like	2170	gi|508774980|gb|EOY22236.1|Enolase 1 isoform 1 [Theobroma cacao]	EOY22236	0	97	861.292	454	443
Gorai.008G172400.2	10.742	15.4775	20.2895	18.1304	11.9037	1.13419	11.5421	26.4613	25.9225	26.4207	10.4953	0.881686	AT1G01380.1	AT1G01380	ETC1	Homeodomain-like superfamily protein	amp dependent	1365	gi|508713442|gb|EOY05339.1|Acyl activating enzyme 5 [Theobroma cacao]	EOY05339	3.22e-116	85	365.155	268	228
Gorai.003G105100.3	23.026	17.3677	10.7087	13.2941	7.76375	1.13349	25.3057	16.658	15.4055	16.2775	6.84944	0.882233	AT1G74030.1	AT1G74030	ENO1	enolase 1	enolase chloroplastic-like	1905	gi|508774980|gb|EOY22236.1|Enolase 1 isoform 1 [Theobroma cacao]	EOY22236	0	97	853.203	454	441
Gorai.009G292800.9	9.85796	13.7266	18.6247	15.6174	8.00525	1.13283	10.2985	18.3562	21.0289	20.4141	7.06658	0.882744	AT2G40540.1	AT2G40540	ATKT2,ATKUP2,KT2,KUP2,SHY3,TRK2	potassium transporter 2	potassium transporter 2 isoform 1	2800	gi|508728266|gb|EOY20163.1|Potassium transporter 2 isoform 1 [Theobroma cacao] >gi|508728267|gb|EOY20164.1| Potassium transporter 2 isoform 1 [Theobroma cacao] >gi|508728268|gb|EOY20165.1| Potassium transporter 2 isoform 1 [Theobroma cacao] >gi|508728269|gb|EOY20166.1| Potassium transporter 2 isoform 1 [Theobroma cacao] >gi|508728271|gb|EOY20168.1| Potassium transporter 2 isoform 1 [Theobroma cac…	EOY20163	0	90	1386.32	796	724
Gorai.009G412800.1	8.60205	7.74858	8.30905	8.29153	4.51703	1.13202	9.63362	9.82309	10.4485	10.6433	3.99024	0.883378	AT5G03530.1	AT5G03530	ATRAB,ATRAB ALPHA,ATRAB18B,ATRABC2A,RABC2A	RAB GTPase homolog C2A	rab gtpase	1250	gi|508716078|gb|EOY07975.1|Rab gtpase c2a, alpha,atrab,atrab18b,atrabc2a,rabc2a [Theobroma cacao]	EOY07975	5.29e-131	96	387.111	201	194
Gorai.009G292800.7	9.97038	13.9026	18.6824	15.5074	7.99426	1.13113	10.6487	18.3787	21.5419	21.2842	7.06753	0.884075	AT2G40540.1	AT2G40540	ATKT2,ATKUP2,KT2,KUP2,SHY3,TRK2	potassium transporter 2	potassium transporter 2 isoform 1	2932	gi|508728270|gb|EOY20167.1|Potassium transporter 2 isoform 5 [Theobroma cacao]	EOY20167	0	94	1474.53	803	761
Gorai.006G223600.3	22.2638	24.953	17.8995	23.1443	12.6685	1.13059	38.1226	29.724	19.6166	23.8567	11.2052	0.884493	AT2G44160.1	AT2G44160	MTHFR2	methylenetetrahydrofolate reductase 2	methylenetetrahydrofolate reductase	2235	gi|462400120|gb|EMJ05788.1|hypothetical protein PRUPE_ppa003184mg [Prunus persica]	EMJ05788	0	93	805.053	440	410
Gorai.001G226100.2	9.42028	8.10207	6.88582	7.83363	4.13463	1.13057	10.3952	7.80616	6.96342	7.58626	3.65712	0.88451	AT2G39780.1	AT2G39780	RNS2	ribonuclease 2	s-like rnase	1209	gi|508701779|gb|EOX93675.1|S-like RNase, putative [Theobroma cacao]	EOX93675	4.91e-153	90	446.432	267	241
Gorai.007G300900.1	19.9754	8.69269	4.95656	5.07861	2.81646	1.12992	15.4198	7.23124	10.9001	15.804	2.49261	0.885015	AT1G56220.1	AT1G56220		Dormancy/auxin associated family protein	drm3-like protein isoform 1	1201	gi|508719624|gb|EOY11521.1|Drm3-like protein isoform 1 [Theobroma cacao]	EOY11521	5.98e-72	96	232.261	125	121
Gorai.011G087400.4	22.0926	20.7735	22.2891	21.8409	12.5173	1.12902	26.9867	22.8977	22.2751	22.5168	11.0868	0.885722	AT5G14030.1	AT5G14030		translocon-associated protein beta (TRAPB) family protein	translocon-associated beta subunit	910	gi|508711006|gb|EOY02903.1|Translocon-associated protein, beta subunit, putative [Theobroma cacao]	EOY02903	1.99e-97	92	296.975	169	157
Gorai.003G105100.1	22.27	16.8644	10.3291	12.826	7.28139	1.12829	23.8195	15.4066	14.4442	15.4928	6.45346	0.886295	AT1G74030.1	AT1G74030	ENO1	enolase 1	enolase chloroplastic-like	1940	gi|508774980|gb|EOY22236.1|Enolase 1 isoform 1 [Theobroma cacao]	EOY22236	0	97	791.186	417	407
Gorai.013G080700.2	5.29947	6.82963	7.0156	7.20556	5.3121	1.12676	10.8554	15.8907	13.7861	15.1155	4.71448	0.887498	AT1G25520.1	AT1G25520		Uncharacterized protein family (UPF0016)	membrane protein	1259	gi|508710219|gb|EOY02116.1|GDT1-like protein 4 isoform 1 [Theobroma cacao] >gi|508710220|gb|EOY02117.1| GDT1-like protein 4 isoform 1 [Theobroma cacao]	EOY02116	8.5e-120	93	359.762	226	212
Gorai.013G002700.5	5.75572	4.03275	5.71936	4.93782	3.42946	1.12655	7.26657	5.19664	6.07297	6.2822	3.0442	0.887662	AT2G41430.1	AT2G41430	CID1,ERD15,LSR1	dehydration-induced protein (ERD15)	protein early responsive to dehydration 15-like	811	gi|508717200|gb|EOY09097.1|Dehydration-induced protein, putative [Theobroma cacao]	EOY09097	1.16e-27	73	114.39	90	66
Gorai.011G087400.2	19.7346	18.0174	19.5758	19.0718	10.9347	1.12287	23.5752	20.3986	19.5402	20.0272	9.73819	0.890574	AT5G14030.1	AT5G14030		translocon-associated protein beta (TRAPB) family protein	translocon-associated beta subunit	918	gi|508711006|gb|EOY02903.1|Translocon-associated protein, beta subunit, putative [Theobroma cacao]	EOY02903	6.95e-84	94	262.307	143	135
Gorai.009G158500.1	2.72271	2.859	8.24841	5.52348	6.88208	1.12198	2.81446	8.69266	14.8169	12.862	6.13388	0.891282	AT4G18040.1	AT4G18040	AT.EIF4E1,CUM1,EIF4E,eIF4E1	eukaryotic translation initiation factor 4E	eukaryotic translation initiation factor 4e-1 isoform 1	960	gi|508780593|gb|EOY27849.1|Eukaryotic translation initiation factor 4E-1 isoform 1 [Theobroma cacao]	EOY27849	1.54e-112	91	337.421	184	169
Gorai.012G119400.1	41.9915	45.0845	33.3099	35.595	33.5569	1.12132	37.3227	72.8124	61.969	60.1763	29.9263	0.891808	AT5G01710.1	AT5G01710		methyltransferases	uncharacterized loc101209474	1662	gi|508715155|gb|EOY07052.1|Methyltransferases [Theobroma cacao]	EOY07052	0	91	853.588	518	472
Gorai.008G090700.1	4.72628	4.15045	4.8673	5.30576	2.97909	1.12024	3.56616	4.37355	4.64878	5.3852	2.65934	0.892668	AT2G44860.1	AT2G44860		Ribosomal protein L24e family protein	ribosomal protein l24e family protein	1235	gi|508773577|gb|EOY20833.1|Ribosomal protein L24e family protein [Theobroma cacao]	EOY20833	1.1e-105	95	320.857	168	160
Gorai.010G084000.1	4.03967	3.39874	4.99795	4.42203	2.39387	1.1202	4.2891	3.9285	5.44075	5.38887	2.13701	0.892699	AT2G19490.1	AT2G19490		recA DNA recombination family protein	dna recombination family protein	2069	gi|508783170|gb|EOY30426.1|RecA DNA recombination family protein [Theobroma cacao]	EOY30426	0	93	624.009	420	391
Gorai.009G292800.8	10.6575	14.5417	19.2399	16.4934	8.64319	1.11787	10.8755	18.8865	22.1163	21.9604	7.73186	0.894562	AT2G40540.1	AT2G40540	ATKT2,ATKUP2,KT2,KUP2,SHY3,TRK2	potassium transporter 2	potassium transporter 2 isoform 1	2911	gi|508728266|gb|EOY20163.1|Potassium transporter 2 isoform 1 [Theobroma cacao] >gi|508728267|gb|EOY20164.1| Potassium transporter 2 isoform 1 [Theobroma cacao] >gi|508728268|gb|EOY20165.1| Potassium transporter 2 isoform 1 [Theobroma cacao] >gi|508728269|gb|EOY20166.1| Potassium transporter 2 isoform 1 [Theobroma cacao] >gi|508728271|gb|EOY20168.1| Potassium transporter 2 isoform 1 [Theobroma cac…	EOY20163	0	95	1479.92	796	760
Gorai.004G158800.1	4.74169	4.04356	3.56488	3.98409	2.0847	1.11764	3.21008	3.68655	3.93156	4.25445	1.86527	0.894743	AT1G01650.1	AT1G01650	ATSPPL4,SPPL4	SIGNAL PEPTIDE PEPTIDASE-LIKE 4	signal peptide peptidase-like 2b	2464	gi|508704050|gb|EOX95946.1|Signal peptide peptidase-like 4 [Theobroma cacao]	EOX95946	0	95	965.296	509	484
Gorai.004G262500.2	22.5672	26.2673	24.2844	25.9687	15.2347	1.11717	22.6807	32.6661	27.3607	29.4373	13.6368	0.895115	AT5G09900.1	AT5G09900	EMB2107,MSA,RPN5A	26S proteasome regulatory subunit, putative (RPN5)	26s proteasome non-atpase regulatory subunit 12-like	1961	gi|508717940|gb|EOY09837.1|26S proteasome regulatory subunit (RPN5), putative isoform 1 [Theobroma cacao] >gi|508717943|gb|EOY09840.1| 26S proteasome regulatory subunit (RPN5), putative isoform 1 [Theobroma cacao]	EOY09837	0	97	835.099	443	431
Gorai.001G027800.7	4.96214	6.25398	7.48278	7.31936	5.69218	1.11679	6.38866	10.3431	10.3486	11.3024	5.09691	0.895422	AT5G25760.1	AT5G25760	PEX4,UBC21	peroxin4	protein peroxin-4-like	916	gi|502131980|ref|XP_004501180.1|PREDICTED: protein PEROXIN-4-like [Cicer arietinum]	XP_004501180	1.34e-108	100	323.939	155	155
Gorai.001G226100.3	6.51034	5.31193	4.77897	5.22599	2.69648	1.11566	7.0465	4.92984	4.87999	5.10091	2.41693	0.896328	AT2G39780.1	AT2G39780	RNS2	ribonuclease 2	s-like rnase	1122	gi|508701779|gb|EOX93675.1|S-like RNase, putative [Theobroma cacao]	EOX93675	8.34e-115	89	335.109	195	175
Gorai.003G179900.2	6.99924	5.89522	6.68286	6.98155	4.60819	1.11544	7.02227	8.07446	8.72821	9.11508	4.13129	0.896511	AT1G32410.1	AT1G32410		Vacuolar protein sorting 55 (VPS55) family protein	vacuolar protein sorting-associated protein 55 homolog	722	gi|255575728|ref|XP_002528763.1|transporter, putative [Ricinus communis] >gi|223531766|gb|EEF33585.1| transporter, putative [Ricinus communis]	XP_002528763	5.3e-64	90	206.838	136	123
Gorai.007G349800.1	95.2647	120.241	135.225	142.015	79.7882	1.11148	181.323	215.133	142.04	167.728	71.7859	0.899705	AT1G31812.1	AT1G31812	ACBP,ACBP6	acyl-CoA-binding protein 6	acyl- -binding protein 6 isoform partial	790	gi|508778183|gb|EOY25439.1|Acyl-CoA-binding protein 6 isoform 2, partial [Theobroma cacao]	EOY25439	2.81e-38	97	140.198	86	84
Gorai.009G070500.1	21.4206	17.6256	13.9459	17.9353	9.17558	1.11109	22.1371	20.0457	18.6044	20.0562	8.25815	0.900013	AT5G19630.1	AT5G19630		alpha/beta-Hydrolases superfamily protein	alpha beta-hydrolases superfamily protein	1015	gi|508785209|gb|EOY32465.1|Alpha/beta-Hydrolases superfamily protein [Theobroma cacao]	EOY32465	2.32e-110	89	332.028	212	189
Gorai.003G154600.3	25.2059	32.69	33.885	33.2728	18.7199	1.10737	24.1629	33.2402	32.1804	34.0198	16.9048	0.903038	AT2G32080.2	AT2G32080	PUR ALPHA-1	purin-rich alpha 1	transcription factor pur-alpha 1	1399	gi|508785019|gb|EOY32275.1|Transcription factor Pur-alpha 1 [Theobroma cacao]	EOY32275	0	98	527.324	270	265
Gorai.004G179200.2	4.28187	4.8173	5.51511	5.58178	2.90081	1.10714	6.46756	7.77197	6.40233	7.07221	2.62009	0.903227	AT5G45550.1	AT5G45550		Mob1/phocein family protein	mps one binder kinase activator-like 1a	879	gi|508778041|gb|EOY25297.1|Mob1/phocein family protein isoform 1 [Theobroma cacao] >gi|508778042|gb|EOY25298.1| Mob1/phocein family protein isoform 1 [Theobroma cacao]	EOY25297	1.99e-135	93	393.66	211	197
Gorai.013G153900.2	4.20823	3.46438	3.2267	3.38274	2.0189	1.10677	5.27825	4.09445	3.50749	4.11837	1.82414	0.903531	AT1G55915.1	AT1G55915		zinc ion binding	zinc ion binding protein	1782	gi|508720169|gb|EOY12066.1|Zinc ion binding, putative isoform 1 [Theobroma cacao]	EOY12066	0	87	654.825	413	361
Gorai.007G085400.2	126.65	196.926	190.114	195.724	108.508	1.10677	145.027	240.948	206.342	222.054	98.0402	0.903531	AT1G02140.1	AT1G02140	HAP1,MAGO,MEE63	mago nashi family protein	mago nashi family protein	927	gi|508704596|gb|EOX96492.1|Mago nashi family protein [Theobroma cacao]	EOX96492	4.23e-100	98	301.982	151	148
Gorai.008G036800.1	3.3967	3.2703	3.18895	3.21552	2.11367	1.10555	4.79196	4.05295	3.90397	3.86365	1.91188	0.904529	AT2G16900.1	AT2G16900		Arabidopsis phospholipase-like protein (PEARLI 4) family	phospholipase-like protein isoform 1	2191	gi|508705734|gb|EOX97630.1|Phospholipase-like protein family, putative isoform 1 [Theobroma cacao]	EOX97630	0	76	654.825	545	417
Gorai.006G128300.1	4.60808	3.92682	3.9945	3.57167	2.11715	1.10228	5.96439	5.18842	4.81724	4.73183	1.9207	0.907214	AT3G26000.1	AT3G26000		Ribonuclease inhibitor	ribonuclease inhibitor	1383	gi|508708916|gb|EOY00813.1|Ribonuclease inhibitor [Theobroma cacao]	EOY00813	2.74e-60	83	215.698	139	116
UAcontig37893	9.35466	7.5296	12.4419	9.50586	5.27038	1.10128	8.04366	7.02318	12.8148	9.77316	4.7857	0.908036					NA	NA	NA	NA	NA	NA	NA	NA	NA
Gorai.007G085400.3	104.254	146.443	150.874	157.577	83.7987	1.10054	113.012	176.245	164.406	181.575	76.143	0.908641	AT1G02140.1	AT1G02140	HAP1,MAGO,MEE63	mago nashi family protein	mago nashi family protein	844	gi|508704596|gb|EOX96492.1|Mago nashi family protein [Theobroma cacao]	EOX96492	3.79e-77	99	242.276	118	117
Gorai.007G085600.3	4.45917	4.3555	4.04647	4.25929	2.15291	1.10046	5.13569	4.71595	3.82007	4.10315	1.95638	0.908715	AT1G02130.1	AT1G02130	ARA-5,ARA5,ATRAB1B,ATRABD2A,RA-5,RABD2A	RAS 5	ras 5	1044	gi|508704592|gb|EOX96488.1|Ras 5 [Theobroma cacao]	EOX96488	1.1e-118	89	356.295	201	180
Gorai.011G003100.2	8.0809	8.62409	6.78647	8.00149	4.33176	1.09995	10.1625	8.6987	6.11247	8.22252	3.93814	0.90913	AT1G16860.1	AT1G16860		Ubiquitin-specific protease family C19-related protein	ubiquitin-specific protease family c19-related protein	2255	gi|508779087|gb|EOY26343.1|Ubiquitin-specific protease family C19-related protein [Theobroma cacao]	EOY26343	0	95	843.958	487	463
Gorai.001G118900.3	24.7795	18.8911	18.128	18.1205	12.6124	1.09939	32.458	28.3255	31.6571	31.1613	11.4722	0.909591	AT1G08200.1	AT1G08200	AXS2	UDP-D-apiose/UDP-D-xylose synthase 2	bifunctional polymyxin resistance	1653	gi|508786348|gb|EOY33604.1|UDP-D-apiose/UDP-D-xylose synthase 2 [Theobroma cacao]	EOY33604	0	91	736.487	402	368
Gorai.003G059200.4	8.82547	11.7189	11.7441	12.4808	6.35689	1.09715	10.231	13.9009	13.0422	12.8468	5.79403	0.911456	AT2G19480.3	AT2G19480	NAP1;2,NFA02,NFA2	nucleosome assembly protein 1;2	nucleosome chromatin assembly factor group a	1471	gi|508779853|gb|EOY27109.1|Nucleosome assembly protein 1,2, putative isoform 2 [Theobroma cacao]	EOY27109	1.13e-131	92	397.897	278	256
Gorai.004G262500.5	18.7311	21.9707	20.6144	21.3895	12.4979	1.09454	17.9783	28.0496	24.3368	25.1628	11.4184	0.913629	AT5G09900.1	AT5G09900	EMB2107,MSA,RPN5A	26S proteasome regulatory subunit, putative (RPN5)	26s proteasome non-atpase regulatory subunit 12-like	1026	gi|508717941|gb|EOY09838.1|26S proteasome regulatory subunit (RPN5), putative isoform 2 [Theobroma cacao]	EOY09838	0	96	549.666	300	289
Gorai.010G083100.2	6.2188	4.94426	3.6519	4.14484	2.33549	1.09453	5.56928	4.14137	4.06945	4.81744	2.13379	0.913636	AT2G19520.1	AT2G19520	ACG1,ATMSI4,FVE,MSI4,NFC04,NFC4	Transducin family protein / WD-40 repeat family protein	transducin family protein wd-40 repeat family protein	1720	gi|508783201|gb|EOY30457.1|Transducin family protein / WD-40 repeat family protein [Theobroma cacao]	EOY30457	0	93	711.835	389	363
Gorai.009G277200.1	3.01988	4.4117	4.04731	4.3109	2.81994	1.09395	2.90032	6.70162	5.20369	5.45748	2.57775	0.914117					Uncharacterized protein isoform 1	1018	gi|508723800|gb|EOY15697.1|Uncharacterized protein isoform 1 [Theobroma cacao] >gi|508723801|gb|EOY15698.1| Uncharacterized protein isoform 1 [Theobroma cacao]	EOY15697	1.64e-53	66	187.963	284	189
Gorai.013G053500.1	8.05701	6.10676	4.59188	4.55632	3.15663	1.09349	6.45612	5.76841	4.90314	5.85012	2.88675	0.914503	AT1G73150.1	AT1G73150	GTE3	global transcription factor group E3	bromodomain-containing protein	2492	gi|508706709|gb|EOX98605.1|Global transcription factor group E2, putative isoform 5, partial [Theobroma cacao]	EOX98605	0	93	897.886	530	497
Gorai.013G205000.2	101.048	130.471	126.713	133.48	69.1184	1.09202	128.675	145.554	128.807	130.167	63.2941	0.915734	AT3G61110.1	AT3G61110	ARS27A,RS27A	ribosomal protein S27	40s ribosomal protein s27-2-like	1267	gi|482560781|gb|EOA24972.1|hypothetical protein CARUB_v10018269mg, partial [Capsella rubella]	EOA24972	1.68e-43	95	158.688	92	88
Gorai.009G292800.10	9.43944	13.6244	17.7302	15.0092	7.75094	1.09161	10.252	17.6901	20.4664	19.7007	7.10046	0.916077	AT2G40540.1	AT2G40540	ATKT2,ATKUP2,KT2,KUP2,SHY3,TRK2	potassium transporter 2	potassium transporter 2 isoform 1	2995	gi|508728266|gb|EOY20163.1|Potassium transporter 2 isoform 1 [Theobroma cacao] >gi|508728267|gb|EOY20164.1| Potassium transporter 2 isoform 1 [Theobroma cacao] >gi|508728268|gb|EOY20165.1| Potassium transporter 2 isoform 1 [Theobroma cacao] >gi|508728269|gb|EOY20166.1| Potassium transporter 2 isoform 1 [Theobroma cacao] >gi|508728271|gb|EOY20168.1| Potassium transporter 2 isoform 1 [Theobroma cac…	EOY20163	0	92	1463.36	824	760
Gorai.013G080700.6	5.89616	7.61009	7.97645	8.26264	6.21991	1.091	12.4073	17.8305	15.6215	18.1974	5.70109	0.916587	AT1G25520.1	AT1G25520		Uncharacterized protein family (UPF0016)	membrane protein	1272	gi|508710219|gb|EOY02116.1|GDT1-like protein 4 isoform 1 [Theobroma cacao] >gi|508710220|gb|EOY02117.1| GDT1-like protein 4 isoform 1 [Theobroma cacao]	EOY02116	1.01e-119	93	359.762	226	212
Gorai.009G292800.5	10.0619	14.3156	19.1913	15.7837	8.28594	1.09011	11.0654	18.6785	21.8692	21.7869	7.60099	0.917336	AT2G40540.1	AT2G40540	ATKT2,ATKUP2,KT2,KUP2,SHY3,TRK2	potassium transporter 2	potassium transporter 2 isoform 1	2883	gi|508728266|gb|EOY20163.1|Potassium transporter 2 isoform 1 [Theobroma cacao] >gi|508728267|gb|EOY20164.1| Potassium transporter 2 isoform 1 [Theobroma cacao] >gi|508728268|gb|EOY20165.1| Potassium transporter 2 isoform 1 [Theobroma cacao] >gi|508728269|gb|EOY20166.1| Potassium transporter 2 isoform 1 [Theobroma cacao] >gi|508728271|gb|EOY20168.1| Potassium transporter 2 isoform 1 [Theobroma cac…	EOY20163	0	95	1479.15	796	760
Gorai.009G203200.2	9.17751	11.38	13.8474	12.2468	6.47182	1.08915	9.90424	11.7934	14.4967	12.5341	5.94206	0.918143	AT4G36660.1	AT4G36660		Protein of unknown function (DUF1195)	sugar isoform partial	798	gi|508722833|gb|EOY14730.1|Sugar transporter, putative isoform 2, partial [Theobroma cacao]	EOY14730	3.7e-63	86	206.838	163	141
Gorai.005G041300.1	5.76319	3.84886	3.32523	4.21167	2.26779	1.08915	4.7115	4.26227	5.35612	5.44091	2.08217	0.918149	AT3G05290.1	AT3G05290	PNC1	peroxisomal adenine nucleotide carrier 1	peroxisomal adenine nucleotide carrier 1 isoform 1	1499	gi|508713699|gb|EOY05596.1|Peroxisomal adenine nucleotide carrier 1 isoform 1 [Theobroma cacao]	EOY05596	3.49e-170	92	494.582	324	299
Gorai.007G085400.1	244.56	386.528	369.199	379.526	211.375	1.0888	286.284	472.462	405.279	438.989	194.136	0.918441	AT1G02140.1	AT1G02140	HAP1,MAGO,MEE63	mago nashi family protein	mago nashi family protein	936	gi|508704596|gb|EOX96492.1|Mago nashi family protein [Theobroma cacao]	EOX96492	2.41e-104	100	313.153	151	151
Gorai.001G264300.3	2.29639	3.1309	4.76986	4.46215	3.43183	1.08868	3.71228	5.67148	6.88052	6.30959	3.15228	0.918542	AT5G14550.2	AT5G14550		Core-2/I-branching beta-1,6-N-acetylglucosaminyltransferase family protein	bc10 protein	1578	gi|508710578|gb|EOY02475.1|Core-2/I-branching beta-1,6-N-acetylglucosaminyltransferase family protein isoform 1 [Theobroma cacao]	EOY02475	0	95	405.216	226	215
Gorai.013G117900.4	2.83624	3.04581	2.46809	2.83107	2.2494	1.08847	3.70155	4.47397	3.77435	4.73938	2.06658	0.918723	AT1G08570.1	AT1G08570	ACHT4	atypical CYS HIS rich thioredoxin 4	thioredoxin-like 1- chloroplastic-like	2010	gi|380710175|gb|AFD98846.1|chloroplast Trx [Gossypium hirsutum]	AFD98846	4.27e-142	99	427.943	205	203
Gorai.006G122200.3	5.17144	4.79933	4.27213	4.63785	2.45833	1.08785	5.01156	5.2938	5.00867	5.28611	2.25981	0.919243	AT5G12240.2	AT5G12240			Uncharacterized protein isoform 2, partial	857	gi|508785742|gb|EOY32998.1|Uncharacterized protein isoform 2, partial [Theobroma cacao]	EOY32998	5e-24	82	103.219	84	69
Gorai.011G100100.1	17.8589	17.0101	13.8993	17.6608	9.33903	1.08782	21.2104	26.0548	18.6442	22.7726	8.58505	0.919266	AT3G51040.1	AT3G51040	RTH	RTE1-homolog	rte1 isoform 1	938	gi|508699052|gb|EOX90948.1|RTE1 isoform 1 [Theobroma cacao] >gi|508699053|gb|EOX90949.1| RTE1 isoform 1 [Theobroma cacao]	EOX90948	8.51e-114	88	340.502	233	206
Gorai.011G033900.1	4.15328	2.84116	2.76107	2.91788	2.0579	1.08664	3.74378	3.74943	3.59242	3.91569	1.89382	0.920268	AT2G31130.1	AT2G31130			Uncharacterized protein isoform 1	1430	gi|508780775|gb|EOY28031.1|Uncharacterized protein isoform 1 [Theobroma cacao] >gi|508780776|gb|EOY28032.1| Uncharacterized protein isoform 1 [Theobroma cacao] >gi|508780777|gb|EOY28033.1| Uncharacterized protein isoform 1 [Theobroma cacao]	EOY28031	1.14e-81	69	265.388	283	197
Gorai.013G117900.1	4.48564	5.01501	4.16544	4.67349	3.71865	1.08626	6.26347	7.52796	6.28322	7.86476	3.42335	0.920589	AT1G08570.1	AT1G08570	ACHT4	atypical CYS HIS rich thioredoxin 4	thioredoxin-like 1- chloroplastic-like	1566	gi|380710175|gb|AFD98846.1|chloroplast Trx [Gossypium hirsutum]	AFD98846	0	98	586.26	287	282
Gorai.004G028300.2	5.3891	5.24779	4.78174	4.62364	3.18362	1.08593	7.84896	7.561	7.06021	7.10513	2.93171	0.920874	AT5G54650.1	AT5G54650	ATFH5,Fh5	formin homology5	formin-like protein 5-like	2976	gi|508720724|gb|EOY12621.1|Formin-like protein 5 isoform 1 [Theobroma cacao] >gi|508720725|gb|EOY12622.1| Formin-like protein 5 isoform 1 [Theobroma cacao] >gi|508720726|gb|EOY12623.1| Formin-like protein 5 isoform 1 [Theobroma cacao] >gi|508720727|gb|EOY12624.1| Formin-like protein 5 isoform 1 [Theobroma cacao]	EOY12621	0	89	787.334	487	435
Gorai.005G113100.2	9.963	11.1915	12.5786	12.1732	6.2184	1.08566	13.77	14.1554	13.4486	14.5281	5.72776	0.921098	AT4G35230.1	AT4G35230	BSK1	BR-signaling kinase 1	receptor protein	2601	gi|508723317|gb|EOY15214.1|BR-signaling kinase 1 [Theobroma cacao]	EOY15214	0	92	712.99	399	369
Gorai.013G117900.3	3.5943	4.13259	3.39585	3.6628	2.86042	1.08461	4.84446	6.27348	4.86938	6.47053	2.63728	0.92199	AT1G08570.1	AT1G08570	ACHT4	atypical CYS HIS rich thioredoxin 4	thioredoxin-like 1- chloroplastic-like	1656	gi|380710175|gb|AFD98846.1|chloroplast Trx [Gossypium hirsutum]	AFD98846	8.15e-159	98	410.223	199	196
Gorai.013G087000.1	5.98678	5.36283	4.90759	5.49391	3.05806	1.08452	4.77094	6.22196	6.2701	6.75007	2.81974	0.922066	AT1G69523.1	AT1G69523		S-adenosyl-L-methionine-dependent methyltransferases superfamily protein	methyltransferase-like protein 7a-like	2229	gi|508709993|gb|EOY01890.1|RING/U-box superfamily protein, putative isoform 1 [Theobroma cacao]	EOY01890	0	86	630.172	411	354
Gorai.006G024900.2	6.28291	6.96995	6.53612	6.80024	3.63123	1.08348	6.20123	8.35424	7.59028	8.07132	3.35146	0.922954	AT3G28730.1	AT3G28730	ATHMG,HMG,NFD,SSRP1	high mobility group	high mobility group isoform 1	2454	gi|508711483|gb|EOY03380.1|High mobility group isoform 1 [Theobroma cacao] >gi|508711484|gb|EOY03381.1| High mobility group isoform 1 [Theobroma cacao]	EOY03380	0	96	1026.93	639	619
Gorai.004G028300.1	4.73067	4.78327	4.33543	4.14993	2.84153	1.08167	7.05709	6.67033	6.3674	6.32313	2.62699	0.924498	AT5G54650.1	AT5G54650	ATFH5,Fh5	formin homology5	formin-like protein 5-like	3841	gi|508720724|gb|EOY12621.1|Formin-like protein 5 isoform 1 [Theobroma cacao] >gi|508720725|gb|EOY12622.1| Formin-like protein 5 isoform 1 [Theobroma cacao] >gi|508720726|gb|EOY12623.1| Formin-like protein 5 isoform 1 [Theobroma cacao] >gi|508720727|gb|EOY12624.1| Formin-like protein 5 isoform 1 [Theobroma cacao]	EOY12621	0	89	786.563	487	435
Gorai.011G198800.2	133.056	173.128	196.136	195.784	114.491	1.08146	198.981	246.329	220.573	225.703	105.867	0.924672	AT3G06680.1	AT3G06680		Ribosomal L29e protein family	60s ribosomal protein l29	705	gi|508714780|gb|EOY06677.1|Ribosomal L29e protein family [Theobroma cacao]	EOY06677	4.47e-34	100	127.102	61	61
CAcontig16939	7.70297	7.12135	5.60382	7.69624	4.55938	1.07666	8.63621	8.36096	6.9606	8.56957	4.23476	0.928802	AT4G33350.1	AT4G33350	TRANSLOCON AT THE INNER ENVELOPE MEMBRANE OF CHLOROPLASTS 22-IV (Tic22-IV)	Tic22-like family protein; LOCATED IN: chloroplast, chloroplast inner membrane, chloroplast envelope; EXPRESSED IN: 23 plant structures; EXPRESSED DURING: 13 growth stages; CONTAINS InterPro DOMAIN/s: Chloroplast protein import component Tic22 (InterPro:IPR005692), Tic22-like (InterPro:IPR007378); BEST Arabidopsis thaliana protein match is: Tic22-like family protein (TAIR:AT3G23710.1); Has 113 Bl…	NA	NA	NA	NA	NA	NA	NA	NA	NA
Gorai.011G082800.4	11.5468	10.6909	10.9737	10.9035	6.09685	1.07653	14.7255	12.4955	11.6051	12.4469	5.6634	0.928906	AT1G15370.1	AT1G15370		SNARE-like superfamily protein	snare-like superfamily protein isoform 1	952	gi|508778537|gb|EOY25793.1|SNARE-like superfamily protein isoform 1 [Theobroma cacao]	EOY25793	9.9e-95	99	288.5	147	146
Gorai.003G125200.1	34.2883	22.1739	28.0155	26.7775	15.5338	1.07582	43.7504	40.9714	29.1546	40.6289	14.439	0.929526	AT4G37300.1	AT4G37300	MEE59	maternal effect embryo arrest 59	maternal effect embryo arrest 59	907	gi|508786566|gb|EOY33822.1|Maternal effect embryo arrest 59 [Theobroma cacao]	EOY33822	6.06e-93	88	284.263	167	148
Gorai.N026200.1	5.47413	4.92774	4.50777	4.71351	2.82886	1.07566	7.22822	6.30716	5.3965	5.82256	2.62988	0.92966	AT2G14530.1	AT2G14530	TBL13	TRICHOME BIREFRINGENCE-LIKE 13	trichome birefringence-like 13 protein	1310	gi|508705367|gb|EOX97263.1|Trichome birefringence-like 13 [Theobroma cacao]	EOX97263	1.1e-150	85	446.047	298	254
Gorai.002G059600.2	4.71853	7.71029	5.49404	6.58909	3.58223	1.0744	4.22294	7.48121	6.69924	7.84509	3.33416	0.93075	AT1G52320.2	AT1G52320			bzip protein	2795	gi|508779512|gb|EOY26768.1|Uncharacterized protein isoform 1 [Theobroma cacao] >gi|508779513|gb|EOY26769.1| Uncharacterized protein isoform 1 [Theobroma cacao] >gi|508779514|gb|EOY26770.1| Uncharacterized protein isoform 1 [Theobroma cacao]	EOY26768	0	85	872.078	733	627
Gorai.001G216700.6	3.4284	3.54491	3.5529	3.77583	2.03396	1.07272	3.99489	3.89367	3.69395	3.9499	1.89608	0.932209	AT2G32980.1	AT2G32980			uncharacterized loc101204893	1331	gi|508701429|gb|EOX93325.1|Uncharacterized protein isoform 1 [Theobroma cacao]	EOX93325	1.19e-104	91	324.324	185	169
Gorai.009G292800.1	9.09789	12.609	17.2343	14.4869	7.37736	1.06916	9.7434	16.7836	19.9982	19.8071	6.90014	0.935313	AT2G40540.1	AT2G40540	ATKT2,ATKUP2,KT2,KUP2,SHY3,TRK2	potassium transporter 2	potassium transporter 2 isoform 1	3278	gi|508728266|gb|EOY20163.1|Potassium transporter 2 isoform 1 [Theobroma cacao] >gi|508728267|gb|EOY20164.1| Potassium transporter 2 isoform 1 [Theobroma cacao] >gi|508728268|gb|EOY20165.1| Potassium transporter 2 isoform 1 [Theobroma cacao] >gi|508728269|gb|EOY20166.1| Potassium transporter 2 isoform 1 [Theobroma cacao] >gi|508728271|gb|EOY20168.1| Potassium transporter 2 isoform 1 [Theobroma cac…	EOY20163	0	95	1480.31	796	760
Gorai.009G231000.1	47.1666	53.1881	60.4941	59.8135	35.8353	1.06893	50.0163	61.671	71.3665	70.7375	33.5246	0.935519	AT5G65430.3	AT5G65430	14-3-3KAPPA,GF14 KAPPA,GRF8	general regulatory factor 8	14-3-3f protein	1043	gi|302122826|gb|ADK93079.1|14-3-3f protein [Gossypium hirsutum]	ADK93079	1.35e-176	100	501.901	246	246
Gorai.001G027800.2	5.57107	6.73992	8.35723	7.91526	6.13506	1.06853	6.98451	11.5911	11.2331	11.6523	5.7416	0.935868	AT5G25760.1	AT5G25760	PEX4,UBC21	peroxin4	protein peroxin-4-like	946	gi|502131980|ref|XP_004501180.1|PREDICTED: protein PEROXIN-4-like [Cicer arietinum]	XP_004501180	3.65e-110	100	328.176	157	157
Gorai.007G288200.1	19.1867	20.3933	20.9802	21.2725	10.9006	1.06266	22.3927	22.5962	21.2971	23.6001	10.2578	0.941034	AT3G03980.1	AT3G03980		NAD(P)-binding Rossmann-fold superfamily protein	short-chain type	1176	gi|508719309|gb|EOY11206.1|NAD(P)-binding Rossmann-fold superfamily protein [Theobroma cacao]	EOY11206	4.91e-152	95	443.351	258	247
Gorai.009G292800.4	9.23571	13.4156	17.7591	14.5082	7.46648	1.06248	10.2921	17.5664	20.4596	19.7812	7.02738	0.941191	AT2G40540.1	AT2G40540	ATKT2,ATKUP2,KT2,KUP2,SHY3,TRK2	potassium transporter 2	potassium transporter 2 isoform 1	3130	gi|508728266|gb|EOY20163.1|Potassium transporter 2 isoform 1 [Theobroma cacao] >gi|508728267|gb|EOY20164.1| Potassium transporter 2 isoform 1 [Theobroma cacao] >gi|508728268|gb|EOY20165.1| Potassium transporter 2 isoform 1 [Theobroma cacao] >gi|508728269|gb|EOY20166.1| Potassium transporter 2 isoform 1 [Theobroma cacao] >gi|508728271|gb|EOY20168.1| Potassium transporter 2 isoform 1 [Theobroma cac…	EOY20163	0	95	1478.77	796	760
Gorai.012G169900.1	8.99725	6.4101	6.84768	7.33583	5.56446	1.06187	9.63686	9.61	9.35421	10.8176	5.24023	0.941731	AT1G09645.1	AT1G09645			NA	NA	NA	NA	NA	NA	NA	NA	NA
Gorai.006G023700.1	38.5687	48.5184	57.1257	55.8369	29.0158	1.06168	44.5335	57.6769	61.8112	60.7133	27.3301	0.941904	AT5G39950.1	AT5G39950	ATH2,ATTRX2,ATTRXH2,TRX2,TRXH2	thioredoxin 2	thioredoxin h	850	gi|508711458|gb|EOY03355.1|Thioredoxin 2 [Theobroma cacao]	EOY03355	6.84e-57	96	190.274	107	103
Gorai.008G271400.2	8.54641	9.94056	8.76516	9.53393	6.90738	1.06136	11.0673	14.4975	12.0681	13.7375	6.50805	0.942187	AT5G53310.1	AT5G53310		myosin heavy chain-related	myosin heavy chain-related isoform 4	1080	gi|508776184|gb|EOY23440.1|Myosin heavy chain-related isoform 4 [Theobroma cacao]	EOY23440	4.1e-58	82	197.593	141	116
Gorai.004G179200.3	4.41423	4.94244	6.03961	5.89607	3.11992	1.05937	7.31219	8.30869	6.74742	8.00622	2.94507	0.943955	AT5G45550.1	AT5G45550		Mob1/phocein family protein	mob kinase activator-like 1-like	827	gi|508778041|gb|EOY25297.1|Mob1/phocein family protein isoform 1 [Theobroma cacao] >gi|508778042|gb|EOY25298.1| Mob1/phocein family protein isoform 1 [Theobroma cacao]	EOY25297	1.15e-131	98	383.259	187	185
UAcontig35353	4.72795	2.78254	5.72152	4.04196	2.76573	1.05727	5.26753	3.37232	6.69189	6.55695	2.61591	0.94583	AT3G09510.1	AT3G09510		Ribonuclease H-like superfamily protein; FUNCTIONS IN: nucleic acid binding; INVOLVED IN: biological_process unknown; LOCATED IN: cellular_component unknown; CONTAINS InterPro DOMAIN/s: Polynucleotidyl transferase, ribonuclease H fold (InterPro:IPR012337), RNA-directed DNA polymerase (reverse transcriptase), related (InterPro:IPR015706); BEST Arabidopsis thaliana protein match is: Ribonuclease H-…	Retrotransposon, unclassified-like protein [Theobroma cacao]	357	gi|508716807|gb|EOY08704.1|Retrotransposon, unclassified-like protein [Theobroma cacao]	EOY08704	1.95e-16	56	81.2629	114	64
Gorai.011G121900.2	6.97088	4.56936	7.80315	5.90825	2.98677	1.05669	9.30648	5.35109	8.36668	6.44492	2.82653	0.946348	AT1G10940.1	AT1G10940	ASK1,SNRK2-4,SNRK2.4,SRK2A	Protein kinase superfamily protein	kinase superfamily protein isoform 3	1879	gi|508702189|gb|EOX94085.1|Kinase superfamily protein isoform 3 [Theobroma cacao]	EOX94085	0	96	645.58	353	341
Gorai.003G100800.1	5.25014	4.88637	3.77338	4.59934	2.5924	1.05657	4.04714	5.2359	4.52867	5.12245	2.45359	0.946455	AT4G32605.1	AT4G32605		Mitochondrial glycoprotein family protein	protein	1553	gi|508774788|gb|EOY22044.1|Mitochondrial glycoprotein family protein, putative [Theobroma cacao]	EOY22044	1.55e-107	87	331.643	231	202
Gorai.013G151400.1	5.50046	5.14792	6.54432	5.98705	4.64521	1.05524	7.69653	9.58918	9.65692	9.89395	4.40204	0.94765	AT5G47750.1	AT5G47750	D6PKL2,PK5	D6 protein kinase like 2	protein kinase g11a-like	2442	gi|508720076|gb|EOY11973.1|D6 protein kinase like 2 isoform 1 [Theobroma cacao] >gi|508720077|gb|EOY11974.1| D6 protein kinase like 2 isoform 1 [Theobroma cacao] >gi|508720078|gb|EOY11975.1| D6 protein kinase like 2 isoform 1 [Theobroma cacao]	EOY11973	0	91	916.376	603	550
Gorai.009G231000.3	41.5508	45.2067	54.0777	52.9156	31.0204	1.0536	43.3919	54.6538	63.8816	62.367	29.4424	0.949129	AT5G65430.3	AT5G65430	14-3-3KAPPA,GF14 KAPPA,GRF8	general regulatory factor 8	14-3-3f protein	1360	gi|302122826|gb|ADK93079.1|14-3-3f protein [Gossypium hirsutum]	ADK93079	3.11e-175	100	502.671	246	246
Gorai.005G242000.1	7.90985	15.9884	10.1052	14.9522	8.10599	1.04986	10.6273	19.9788	12.0848	17.1793	7.72098	0.952504	AT1G22930.1	AT1G22930		T-complex protein 11	t-complex protein 11-like protein isoform 1	4156	gi|508706193|gb|EOX98089.1|T-complex protein 11-like protein 1, putative isoform 1 [Theobroma cacao]	EOX98089	0	86	1774.22	1205	1043
Gorai.005G144800.2	3.23499	3.58641	3.42584	3.69272	2.0103	1.04916	2.89098	3.91971	3.44277	3.8451	1.91609	0.953139	AT1G13870.1	AT1G13870	DRL1	calmodulin binding;purine nucleotide binding	protein kti12 homolog	1639	gi|462420122|gb|EMJ24385.1|hypothetical protein PRUPE_ppa009204mg [Prunus persica]	EMJ24385	0	91	536.184	301	276
UAcontig49875	15.9438	13.1796	16.0293	15.5023	8.24442	1.04915	19.9297	15.5755	15.9957	17.6489	7.8582	0.953154					NA	NA	NA	NA	NA	NA	NA	NA	NA
Gorai.013G143900.1	3.47196	3.13428	3.03155	3.02198	2.44351	1.04722	5.8294	5.95725	4.57992	6.10589	2.33333	0.954909	AT2G29880.1	AT2G29880			dna gyrase subunit a	996	gi|508785973|gb|EOY33229.1|Uncharacterized protein TCM_041182 [Theobroma cacao]	EOY33229	4.99e-82	65	262.692	295	194
Gorai.002G059600.1	4.80387	7.61827	5.46034	6.69866	3.48531	1.04618	4.2326	7.4395	6.55783	7.4419	3.33148	0.955862	AT1G52320.2	AT1G52320			bzip protein	2735	gi|508779512|gb|EOY26768.1|Uncharacterized protein isoform 1 [Theobroma cacao] >gi|508779513|gb|EOY26769.1| Uncharacterized protein isoform 1 [Theobroma cacao] >gi|508779514|gb|EOY26770.1| Uncharacterized protein isoform 1 [Theobroma cacao]	EOY26768	0	85	872.848	733	627
Gorai.005G187600.1	23.617	24.9383	31.3524	27.2433	14.5109	1.04616	24.5469	35.3399	38.7169	31.624	13.8707	0.955878	AT1G70090.1	AT1G70090	GATL9,LGT8	glucosyl transferase family 8	glucosyl transferase family 8	1801	gi|508708399|gb|EOY00296.1|Glucosyl transferase family 8 [Theobroma cacao]	EOY00296	0	93	628.246	334	313
Gorai.007G216300.4	8.84476	8.1526	8.79219	9.1332	4.73196	1.04532	9.55513	7.90456	9.30309	9.96004	4.52682	0.956649	AT3G57870.1	AT3G57870	AHUS5,ATSCE1,EMB1637,SCE1,SCE1A	sumo conjugation enzyme 1	sumo conjugation enzyme 1	1217	gi|508699611|gb|EOX91507.1|Sumo conjugation enzyme 1 [Theobroma cacao]	EOX91507	1.26e-104	82	317.775	193	159
Gorai.007G087000.1	20.4263	35.5718	30.7909	32.6831	19.9832	1.0436	21.2703	50.4129	39.6035	44.2232	19.1484	0.958226	AT5G22060.1	AT5G22060	ATJ2,J2	DNAJ homologue 2	chaperone protein dnaj 2-like	1834	gi|508704494|gb|EOX96390.1|DNAJ [Theobroma cacao]	EOX96390	0	95	664.455	423	405
Gorai.008G240500.1	42.5007	49.8759	62.0224	60.1044	31.3643	1.04309	54.573	61.784	61.8212	63.9185	30.0687	0.958693	AT1G12400.1	AT1G12400		Nucleotide excision repair, TFIIH, subunit TTDA	nucleotide excision subunit ttda isoform 1	822	gi|508777252|gb|EOY24508.1|Nucleotide excision repair, TFIIH, subunit TTDA isoform 1 [Theobroma cacao] >gi|508777253|gb|EOY24509.1| Nucleotide excision repair, TFIIH, subunit TTDA isoform 1 [Theobroma cacao]	EOY24508	5.25e-35	94	130.954	70	66
Gorai.006G223600.5	26.2621	27.8336	21.1736	27.2348	14.3185	1.04088	45.8827	35.0622	22.8269	28.3681	13.7561	0.960724	AT2G44160.1	AT2G44160	MTHFR2	methylenetetrahydrofolate reductase 2	methylenetetrahydrofolate reductase	1490	gi|508713255|gb|EOY05152.1|Methylenetetrahydrofolate reductase isoform 1 [Theobroma cacao]	EOY05152	0	93	770.385	416	389
UAcontig78554	5.0329	3.7126	3.86122	4.11855	2.08019	1.03973	4.74833	3.85213	3.59453	4.37676	2.0007	0.961785					NA	NA	NA	NA	NA	NA	NA	NA	NA
Gorai.001G135200.1	4.11995	3.27516	3.69563	3.62035	2.70711	1.0392	5.14456	6.93379	7.38745	7.08073	2.60498	0.962275	AT4G24560.1	AT4G24560	UBP16	ubiquitin-specific protease 16	ubiquitin carboxyl-terminal hydrolase 16-like	645	gi|224084576|ref|XP_002307344.1|predicted protein [Populus trichocarpa] >gi|222856793|gb|EEE94340.1| predicted protein [Populus trichocarpa]	XP_002307344	6.67e-43	66	157.147	152	101
Gorai.001G027800.4	4.0544	4.59254	5.81718	5.68637	4.28838	1.03658	5.18955	8.20323	8.34474	8.62949	4.13705	0.964712	AT5G25760.1	AT5G25760	PEX4,UBC21	peroxin4	protein peroxin-4-like	1308	gi|502131980|ref|XP_004501180.1|PREDICTED: protein PEROXIN-4-like [Cicer arietinum]	XP_004501180	7.45e-108	100	327.02	157	157
Gorai.013G164500.2	19.8319	14.7828	13.361	15.2734	8.71676	1.03402	17.2495	16.4557	14.7808	17.2389	8.43	0.967102	AT5G54640.1	AT5G54640	ATHTA1,HTA1,RAT5	Histone superfamily protein	probable histone -like	959	gi|255637355|gb|ACU19007.1|unknown [Glycine max]	ACU19007	1.14e-46	99	164.851	119	118
Gorai.003G140500.1	2.97113	12.2868	125.603	53.0069	37.4579	1.03382	2.20512	46.354	144.888	97.3444	36.2325	0.967285	AT5G23530.1	AT5G23530	AtCXE18,CXE18	carboxyesterase 18	probable carboxylesterase 18-like	1277	gi|508725073|gb|EOY16970.1|Carboxyesterase 18 [Theobroma cacao]	EOY16970	2.55e-133	83	398.282	256	215
Gorai.009G013700.1	19.0632	31.5658	33.7675	28.0757	14.1811	1.03297	19.4229	44.4559	36.3978	39.7721	13.7284	0.96808	AT5G11090.1	AT5G11090		serine-rich protein-related	Serine-rich protein-related	618	gi|508784004|gb|EOY31260.1|Serine-rich protein-related [Theobroma cacao]	EOY31260	8.46e-88	96	268.47	205	197
Gorai.005G113100.3	12.3624	13.8593	15.2185	14.7304	7.53063	1.03149	17.132	17.688	16.3759	17.6619	7.30075	0.969474	AT4G35230.1	AT4G35230	BSK1	BR-signaling kinase 1	receptor protein	2384	gi|508723317|gb|EOY15214.1|BR-signaling kinase 1 [Theobroma cacao]	EOY15214	0	91	597.816	343	314
Gorai.005G197300.2	15.6114	11.5806	9.29414	8.9818	7.31548	1.03043	27.4717	21.0767	16.2658	19.199	7.09945	0.970469	AT5G13400.1	AT5G13400		Major facilitator superfamily protein	major facilitator superfamily protein isoform 1	2580	gi|508707697|gb|EOX99593.1|Major facilitator superfamily protein isoform 1 [Theobroma cacao]	EOX99593	0	94	1160.59	635	600
Gorai.007G212000.1	7.9382	7.49249	6.58365	6.87221	3.94732	1.02998	9.70113	9.54729	8.18352	8.61653	3.83243	0.970892	AT1G04230.1	AT1G04230		Protein of unknown function (DUF2361)	Uncharacterized protein isoform 2	1065	gi|508713976|gb|EOY05873.1|Uncharacterized protein isoform 2 [Theobroma cacao]	EOY05873	1.26e-15	77	69.3218	54	42
Gorai.009G231000.2	65.4397	73.7859	87.578	87.9711	53.6587	1.02953	74.9397	90.5532	104.676	105.323	52.1198	0.971321	AT5G65430.1	AT5G65430	14-3-3KAPPA,GF14 KAPPA,GRF8	general regulatory factor 8	14-3-3f protein	1364	gi|302122826|gb|ADK93079.1|14-3-3f protein [Gossypium hirsutum]	ADK93079	7.73e-179	100	511.916	251	251
Gorai.008G230000.8	9.74631	13.1781	11.8966	13.6102	7.01356	1.02483	9.42958	16.2166	13.0065	15.9068	6.84364	0.975772	AT4G17100.2	AT4G17100			placental protein 11 precursor	1196	gi|508776873|gb|EOY24129.1|Placental protein 11 precursor [Theobroma cacao]	EOY24129	0	94	550.821	306	289
Gorai.010G080200.2	29.2549	53.2232	54.5676	60.282	33.7698	1.02462	36.9803	69.7612	63.0306	68.7072	32.9582	0.975968	AT4G29160.2	AT4G29160	SNF7.1	SNF7 family protein	charged multivesicular body protein	1045	gi|255546239|ref|XP_002514179.1|Charged multivesicular body protein 4b, putative [Ricinus communis] >gi|223546635|gb|EEF48133.1| Charged multivesicular body protein 4b, putative [Ricinus communis]	XP_002514179	1.11e-51	97	181.415	143	140
Gorai.012G062700.2	39.8708	30.1033	24.4685	27.5242	14.8598	1.02435	42.0293	34.0347	28.7927	30.3301	14.5066	0.976232	AT1G10630.1	AT1G10630	ARFA1F,ATARFA1F	ADP-ribosylation factor A1F	adp-ribosylation factor	1101	gi|357495837|ref|XP_003618207.1|ADP-ribosylation factor [Medicago truncatula] >gi|355493222|gb|AES74425.1| ADP-ribosylation factor [Medicago truncatula]	XP_003618207	9.46e-129	97	380.948	190	185
Gorai.010G101800.2	4.93022	4.69226	4.18024	4.35232	2.36208	1.02281	4.83959	4.97559	4.67629	4.85507	2.30941	0.977702	AT1G17720.2	AT1G17720	ATB BETA	Protein phosphatase 2A, regulatory subunit PR55	phosphatase regulatory subunit beta isoform 1	3036	gi|508782616|gb|EOY29872.1|Phosphatase 2A, regulatory subunit PR55, BETA isoform 1 [Theobroma cacao]	EOY29872	0	95	880.937	511	487
Gorai.002G254000.1	17.9155	9.18372	7.80596	8.90299	5.20298	1.02176	14.7883	10.1962	10.1315	11.135	5.09217	0.978703	AT5G02560.1	AT5G02560	HTA12	histone H2A 12	histone h2a	1829	gi|508786860|gb|EOY34116.1|Histone H2A 12 isoform 1 [Theobroma cacao] >gi|508786861|gb|EOY34117.1| Histone H2A 12 isoform 1 [Theobroma cacao]	EOY34116	2.43e-42	100	159.073	99	99
Gorai.009G292400.3	1.39233	1.84182	2.78202	2.30782	2.19699	1.02031	2.05606	3.83115	4.61946	4.81897	2.15325	0.980095	AT3G08720.1	AT3G08720	ATPK19,ATPK2,ATS6K2,S6K2	serine/threonine protein kinase 2	serine threonine protein kinase 2 isoform 1	2166	gi|508728298|gb|EOY20195.1|Serine/threonine protein kinase 2 isoform 1 [Theobroma cacao]	EOY20195	0	93	896.73	486	455
Gorai.006G042400.1	4.25569	3.90426	3.48728	3.95061	2.81445	1.01855	4.69963	6.12626	5.5615	6.00337	2.7632	0.98179	AT5G40950.1	AT5G40950	RPL27	ribosomal protein large subunit 27	ribosomal protein large subunit 27	814	gi|508710926|gb|EOY02823.1|Ribosomal protein large subunit 27 [Theobroma cacao]	EOY02823	1.76e-102	95	308.145	191	183
Gorai.002G006500.2	8.11154	6.49222	5.65047	6.38822	3.37326	1.01684	8.06111	6.98032	6.52087	6.98635	3.31741	0.983443	AT3G18990.1	AT3G18990	REM39,VRN1	AP2/B3-like transcriptional factor family protein	b3 domain-containing transcription factor vrn1-like	1623	gi|508706246|gb|EOX98142.1|DNA binding protein, putative isoform 3 [Theobroma cacao]	EOX98142	0	94	607.831	344	326
Gorai.009G263400.1	69.0397	53.9366	56.2804	57.9012	34.8434	1.0146	88.7392	92.7696	92.3485	89.7613	34.3421	0.985611	AT1G72020.1	AT1G72020			predicted protein	772	gi|224145162|ref|XP_002325548.1|predicted protein [Populus trichocarpa] >gi|118481348|gb|ABK92617.1| unknown [Populus trichocarpa] >gi|222862423|gb|EEE99929.1| predicted protein [Populus trichocarpa]	XP_002325548	5.82e-46	86	159.844	97	84
Gorai.007G166100.1	4.66242	5.53149	6.45826	6.45201	4.25857	1.01379	5.99157	10.9621	9.12692	11.5853	4.20065	0.986399	AT4G14540.1	AT4G14540	NF-YB3	nuclear factor Y, subunit B3	nuclear transcription factor y subunit b-3-like	1437	gi|508701627|gb|EOX93523.1|Nuclear transcription factor Y subunit B-3 [Theobroma cacao]	EOX93523	1.08e-77	88	253.062	177	156
Gorai.013G053500.3	8.31694	6.05758	4.80082	4.67536	2.94567	1.01327	6.36476	5.23155	5.21256	6.2284	2.9071	0.986906	AT1G73150.1	AT1G73150	GTE3	global transcription factor group E3	null	0	>FakeBlastResult|Gorai.013G053500.3	Gorai.013G053500.3	0	100	1	1	1
Gorai.012G062700.3	46.1432	35.2605	28.2132	32.5733	16.7586	1.01056	46.265	39.3754	32.2864	34.5521	16.5836	0.989555	AT1G10630.1	AT1G10630	ARFA1F,ATARFA1F	ADP-ribosylation factor A1F	adp-ribosylation factor	990	gi|357495837|ref|XP_003618207.1|ADP-ribosylation factor [Medicago truncatula] >gi|355493222|gb|AES74425.1| ADP-ribosylation factor [Medicago truncatula]	XP_003618207	8.02e-129	98	379.793	187	184
Gorai.009G095500.1	5.0277	5.00788	4.07688	4.36777	2.57666	1.00942	4.46207	5.20271	4.76126	5.28095	2.55263	0.990671	AT3G46870.1	AT3G46870		Pentatricopeptide repeat (PPR) superfamily protein	pentatricopeptide repeat superfamily protein	723	gi|508786649|gb|EOY33905.1|Pentatricopeptide repeat superfamily protein [Theobroma cacao]	EOY33905	3.35e-132	85	385.956	254	218
[truncated: 190 more rows]
