# Supplementary material for: Metabolomic and transcriptomic insights into how cotton fiber transitions to secondary wall synthesis, represses lignification, and prolongs elongation
Source: BMC Genomics. 2015 Jun 27;16(1):477. doi: 10.1186/s12864-015-1708-9 (PMC4482290; doi:10.1186/s12864-015-1708-9)
Supplement: Additional file 21: — Extended elongation GO Biological Processes. Gene Ontology biological processes overrepresented in the 1288 transcripts correlated with extended elongation in Gb fiber at 28 DPA. [file 12864_2015_1708_MOESM21_ESM.xlsx]

## Sheet: Gb28up or unchanged and Gh21up 
GO-ID	GO TERM	FALSE DISCOVERY RATE	P-VALUE	NUMBER OF SEQUENCES IN SUBSET ASSOCIATED WITH GO	TOTAL NUMBER OF SEQUENCES IN BACKGROUND ASSOCIATED WITH GO	NUMBER OF SEQUENCES IN SUBSET NOT ASSOCIATED WITH GO	TOTAL NUMBER OF SEQUENCES IN BACKGROUND NOT ASSOCIATED WITH GO	OVER OR UNDERREPRESENTED IN SUBSET	REFERENCE ID OF SEQUENCES IN SUBSET ASSOCIATED WITH GO	REFERENCE ID OF TOTAL SEQUENCES ASSOCIATED WITH GO
GO:0010155	regulation of proton transport	2.35323e-05	2.25621e-08	11	25	907	25499	over	Gorai.007G085700.2, Gorai.007G085700.1, Gorai.011G182600.9, Gorai.011G182600.8, Gorai.011G182600.7, Gorai.011G182600.6, Gorai.011G182600.5, Gorai.011G182600.4, Gorai.011G182600.3, Gorai.011G182600.2, Gorai.011G182600.1	Gorai.006G258400.1, Gorai.011G194200.1, Gorai.004G070400.1, Gorai.004G165900.3, Gorai.004G165900.2, Gorai.004G165900.1, Gorai.013G039000.1, Gorai.003G139300.6, Gorai.003G139300.5, Gorai.003G139300.4, Gorai.003G139300.3, Gorai.003G139300.2, Gorai.003G139300.1, Gorai.013G168900.2, Gorai.013G168900.1, Gorai.009G387800.4, Gorai.009G387800.2, Gorai.009G387800.1, Gorai.003G185600.2, Gorai.003G185600.1,…
GO:0009637	response to blue light	0.000108254	2.05151e-07	13	50	905	25474	over	Gorai.007G085700.2, Gorai.007G085700.1, Gorai.011G182600.9, Gorai.011G182600.8, Gorai.011G182600.7, Gorai.011G182600.6, Gorai.011G182600.5, Gorai.011G182600.4, Gorai.011G182600.3, Gorai.011G182600.2, Gorai.011G182600.1, Gorai.006G109800.2, Gorai.006G109800.1	Gorai.005G065100.4, Gorai.005G065100.3, Gorai.005G065100.1, Gorai.004G008200.1, Gorai.011G194200.1, Gorai.004G027400.1, Gorai.009G004400.1, Gorai.012G092300.2, Gorai.012G092300.1, Gorai.004G070400.1, Gorai.004G165900.3, Gorai.004G165900.2, Gorai.004G165900.1, Gorai.004G192200.1, Gorai.013G039000.1, Gorai.005G077100.2, Gorai.006G259800.5, Gorai.006G259800.4, Gorai.006G259800.3, Gorai.003G139300.6,…
GO:0007264	small GTPase mediated signal transduction	0.000201269	7.71887e-07	39	436	879	25088	over	Gorai.005G242800.5, Gorai.005G242800.4, Gorai.005G242800.3, Gorai.005G242800.2, Gorai.005G242800.1, Gorai.004G050500.2, Gorai.004G050500.1, Gorai.005G196700.5, Gorai.005G196700.3, Gorai.005G196700.2, Gorai.005G196700.1, Gorai.008G111500.1, Gorai.008G046500.2, Gorai.008G046500.1, Gorai.011G144500.1, Gorai.009G115200.4, Gorai.009G115200.3, Gorai.009G115200.1, Gorai.004G194200.1, Gorai.012G062700.3,…	Gorai.010G066100.1, Gorai.008G278400.2, Gorai.008G278400.1, Gorai.011G138600.3, Gorai.011G138600.1, Gorai.001G097600.2, Gorai.001G097600.1, Gorai.010G171600.1, Gorai.007G091700.1, Gorai.004G049700.1, Gorai.007G085600.6, Gorai.007G085600.5, Gorai.007G085600.4, Gorai.007G085600.2, Gorai.007G085600.1, Gorai.005G031200.3, Gorai.005G031200.2, Gorai.005G031200.1, Gorai.009G017400.9, Gorai.009G017400.8,…
GO:0006833	water transport	0.00020387	8.47016e-07	18	115	900	25409	over	Gorai.013G265400.2, Gorai.013G265400.1, Gorai.002G115100.5, Gorai.002G115100.4, Gorai.002G115100.1, Gorai.003G158100.3, Gorai.003G158100.2, Gorai.003G158100.1, Gorai.013G129100.1, Gorai.011G182600.9, Gorai.011G182600.8, Gorai.011G182600.7, Gorai.011G182600.6, Gorai.011G182600.5, Gorai.011G182600.4, Gorai.011G182600.3, Gorai.011G182600.2, Gorai.011G182600.1	Gorai.013G145100.6, Gorai.013G145100.5, Gorai.013G145100.4, Gorai.013G145100.3, Gorai.013G145100.2, Gorai.013G145100.1, Gorai.013G216000.9, Gorai.013G216000.8, Gorai.013G216000.7, Gorai.013G216000.6, Gorai.013G216000.5, Gorai.013G216000.4, Gorai.013G216000.3, Gorai.013G216000.2, Gorai.013G216000.1, Gorai.002G115100.3, Gorai.002G115100.2, Gorai.007G378400.1, Gorai.004G031800.3, Gorai.002G133800.5,…
GO:0042254	ribosome biogenesis	0.000236531	1.05831e-06	66	946	852	24578	over	Gorai.006G144200.1, Gorai.012G142800.3, Gorai.012G142800.2, Gorai.012G142800.1, Gorai.012G148100.1, Gorai.007G127300.3, Gorai.007G127300.2, Gorai.007G127300.1, Gorai.004G276000.1, Gorai.001G238700.2, Gorai.001G238700.1, Gorai.003G136800.1, Gorai.005G091500.2, Gorai.005G091500.1, Gorai.011G278900.1, Gorai.009G400400.6, Gorai.009G400400.5, Gorai.009G400400.4, Gorai.009G400400.3, Gorai.009G400400.2,…	Gorai.N005000.2, Gorai.N005000.1, Gorai.002G186800.1, Gorai.001G092900.1, Gorai.013G116100.2, Gorai.013G116100.1, Gorai.001G197000.3, Gorai.001G197000.2, Gorai.001G197000.1, Gorai.012G175400.3, Gorai.012G175400.2, Gorai.012G175400.1, Gorai.004G167500.1, Gorai.011G216600.1, Gorai.013G027300.1, Gorai.006G042400.3, Gorai.010G223800.1, Gorai.002G154400.1, Gorai.004G127700.2, Gorai.004G127700.1, Gorai…
GO:0006452	translational frameshifting	0.000524207	3.09934e-06	7	13	911	25511	over	Gorai.010G112900.2, Gorai.010G112900.1, Gorai.008G195800.4, Gorai.008G195800.3, Gorai.008G195800.1, Gorai.003G098700.3, Gorai.003G098700.2	Gorai.003G098700.1, Gorai.007G038700.1, Gorai.006G016000.1, Gorai.005G024200.1, Gorai.005G143800.3, Gorai.005G143800.2, Gorai.005G143800.1, Gorai.004G130700.1, Gorai.001G078800.4, Gorai.001G078800.2, Gorai.006G267400.3, Gorai.006G267400.2, Gorai.006G267400.1
GO:0045905	positive regulation of translational termination	0.000524207	3.09934e-06	7	13	911	25511	over	Gorai.010G112900.2, Gorai.010G112900.1, Gorai.008G195800.4, Gorai.008G195800.3, Gorai.008G195800.1, Gorai.003G098700.3, Gorai.003G098700.2	Gorai.003G098700.1, Gorai.007G038700.1, Gorai.006G016000.1, Gorai.005G024200.1, Gorai.005G143800.3, Gorai.005G143800.2, Gorai.005G143800.1, Gorai.004G130700.1, Gorai.001G078800.4, Gorai.001G078800.2, Gorai.006G267400.3, Gorai.006G267400.2, Gorai.006G267400.1
GO:0045901	positive regulation of translational elongation	0.000524207	3.09934e-06	7	13	911	25511	over	Gorai.010G112900.2, Gorai.010G112900.1, Gorai.008G195800.4, Gorai.008G195800.3, Gorai.008G195800.1, Gorai.003G098700.3, Gorai.003G098700.2	Gorai.003G098700.1, Gorai.007G038700.1, Gorai.006G016000.1, Gorai.005G024200.1, Gorai.005G143800.3, Gorai.005G143800.2, Gorai.005G143800.1, Gorai.004G130700.1, Gorai.001G078800.4, Gorai.001G078800.2, Gorai.006G267400.3, Gorai.006G267400.2, Gorai.006G267400.1
GO:0008612	peptidyl-lysine modification to hypusine	0.000840551	6.4161e-06	7	15	911	25509	over	Gorai.010G112900.2, Gorai.010G112900.1, Gorai.008G195800.4, Gorai.008G195800.3, Gorai.008G195800.1, Gorai.003G098700.3, Gorai.003G098700.2	Gorai.003G098700.1, Gorai.007G038700.1, Gorai.005G024200.1, Gorai.005G143800.3, Gorai.005G143800.2, Gorai.005G143800.1, Gorai.011G226300.3, Gorai.011G226300.2, Gorai.011G226300.1, Gorai.001G078800.4, Gorai.001G078800.2, Gorai.006G267400.3, Gorai.006G267400.2, Gorai.006G267400.1, Gorai.011G226400.1
GO:0080167	response to karrikin	0.000840551	6.4449e-06	14	83	904	25441	over	Gorai.013G080700.12, Gorai.013G080700.11, Gorai.013G080700.10, Gorai.013G080700.9, Gorai.013G080700.8, Gorai.013G080700.7, Gorai.013G080700.6, Gorai.013G080700.5, Gorai.013G080700.4, Gorai.013G080700.3, Gorai.013G080700.2, Gorai.013G080700.1, Gorai.006G109800.2, Gorai.006G109800.1	Gorai.006G174000.1, Gorai.001G123500.2, Gorai.001G123500.1, Gorai.004G008200.1, Gorai.004G256100.1, Gorai.011G282700.2, Gorai.008G125700.1, Gorai.011G085700.3, Gorai.011G085700.2, Gorai.011G085700.1, Gorai.012G026200.1, Gorai.002G149300.1, Gorai.005G182000.1, Gorai.009G183400.3, Gorai.009G183400.2, Gorai.009G183400.1, Gorai.006G064600.1, Gorai.012G121400.1, Gorai.004G107400.3, Gorai.004G107400.2,…
GO:0042744	hydrogen peroxide catabolic process	0.000840551	6.44718e-06	12	60	906	25464	over	Gorai.011G182600.9, Gorai.011G182600.8, Gorai.011G182600.7, Gorai.011G182600.6, Gorai.011G182600.5, Gorai.011G182600.4, Gorai.011G182600.3, Gorai.011G182600.2, Gorai.011G182600.1, Gorai.013G195800.3, Gorai.013G195800.2, Gorai.013G195800.1	Gorai.004G227100.5, Gorai.004G227100.4, Gorai.004G227100.3, Gorai.004G227100.2, Gorai.004G227100.1, Gorai.005G239800.5, Gorai.005G239800.2, Gorai.002G133800.5, Gorai.002G133800.4, Gorai.002G133800.3, Gorai.002G133800.2, Gorai.002G133800.1, Gorai.003G134000.3, Gorai.003G134000.2, Gorai.003G134000.1, Gorai.001G117200.1, Gorai.012G002600.1, Gorai.003G151700.1, Gorai.004G227200.3, Gorai.004G227200.2,…
GO:0010037	response to carbon dioxide	0.00237266	2.04736e-05	4	2	914	25522	over	Gorai.003G029900.4, Gorai.003G029900.3, Gorai.003G029900.2, Gorai.003G029900.1	Gorai.011G108000.2, Gorai.011G108000.1
GO:0010289	homogalacturonan biosynthetic process	0.00249719	2.23462e-05	6	12	912	25512	over	Gorai.001G188500.6, Gorai.001G188500.5, Gorai.001G188500.4, Gorai.001G188500.3, Gorai.001G188500.2, Gorai.001G188500.1	Gorai.001G188500.7, Gorai.004G155600.3, Gorai.004G155600.2, Gorai.004G155600.1, Gorai.001G205700.2, Gorai.009G236100.5, Gorai.009G236100.4, Gorai.009G236100.3, Gorai.001G172800.1, Gorai.001G104800.3, Gorai.001G104800.2, Gorai.001G104800.1
GO:0006827	high-affinity iron ion transport	0.0040082	4.64536e-05	4	3	914	25521	over	Gorai.012G020400.5, Gorai.012G020400.4, Gorai.012G020400.3, Gorai.012G020400.2	Gorai.011G230400.1, Gorai.012G020400.6, Gorai.012G020400.1
GO:0006913	nucleocytoplasmic transport	0.00614553	9.00025e-05	22	233	896	25291	over	Gorai.005G242800.5, Gorai.005G242800.4, Gorai.005G242800.3, Gorai.005G242800.2, Gorai.005G242800.1, Gorai.008G111500.1, Gorai.008G046500.1, Gorai.011G144500.1, Gorai.004G194200.1, Gorai.011G190400.3, Gorai.011G268900.2, Gorai.011G268900.1, Gorai.007G029600.5, Gorai.007G029600.3, Gorai.007G029600.2, Gorai.009G160700.2, Gorai.009G160700.1, Gorai.009G412800.1, Gorai.011G093900.1, Gorai.012G035500.1,…	Gorai.010G066100.1, Gorai.003G081200.1, Gorai.010G171600.1, Gorai.007G085600.4, Gorai.007G085600.2, Gorai.007G085600.1, Gorai.012G117900.2, Gorai.012G117900.1, Gorai.001G079700.5, Gorai.008G028300.1, Gorai.006G035100.2, Gorai.008G101600.1, Gorai.011G286200.2, Gorai.011G286200.1, Gorai.012G116700.3, Gorai.012G116700.2, Gorai.012G116700.1, Gorai.002G110900.5, Gorai.002G110900.4, Gorai.002G110900.3,…
GO:0046777	protein autophosphorylation	0.00706352	0.000110615	12	83	906	25441	over	Gorai.007G085700.2, Gorai.007G085700.1, Gorai.011G182600.9, Gorai.011G182600.8, Gorai.011G182600.7, Gorai.011G182600.6, Gorai.011G182600.5, Gorai.011G182600.4, Gorai.011G182600.3, Gorai.011G182600.2, Gorai.011G182600.1, Gorai.002G153600.2	Gorai.012G045300.6, Gorai.012G045300.5, Gorai.012G045300.4, Gorai.012G045300.3, Gorai.012G045300.2, Gorai.012G045300.1, Gorai.002G022800.1, Gorai.006G258400.1, Gorai.007G102400.3, Gorai.007G102400.2, Gorai.007G102400.1, Gorai.011G194200.1, Gorai.011G237300.1, Gorai.004G070400.1, Gorai.011G228500.5, Gorai.011G228500.4, Gorai.011G228500.3, Gorai.011G228500.2, Gorai.011G228500.1, Gorai.004G165900.3,…
GO:0010042	response to manganese ion	0.00854109	0.000158147	4	5	914	25519	over	Gorai.001G106800.2, Gorai.011G246400.6, Gorai.011G246400.5, Gorai.011G246400.1	Gorai.001G106800.3, Gorai.001G106800.1, Gorai.011G246400.4, Gorai.011G246400.3, Gorai.011G246400.2
GO:0051568	histone H3-K4 methylation	0.00854109	0.000158147	4	5	914	25519	over	Gorai.012G020400.5, Gorai.012G020400.4, Gorai.012G020400.3, Gorai.012G020400.2	Gorai.011G230400.1, Gorai.012G020400.6, Gorai.012G020400.1, Gorai.009G188800.1, Gorai.013G166600.1
GO:0030026	cellular manganese ion homeostasis	0.00854109	0.000158147	4	5	914	25519	over	Gorai.001G106800.2, Gorai.011G246400.6, Gorai.011G246400.5, Gorai.011G246400.1	Gorai.001G106800.3, Gorai.001G106800.1, Gorai.011G246400.4, Gorai.011G246400.3, Gorai.011G246400.2
GO:0046686	response to cadmium ion	0.0114934	0.000229575	46	704	872	24820	over	Gorai.003G059200.4, Gorai.003G059200.3, Gorai.003G059200.2, Gorai.002G268600.3, Gorai.002G268600.2, Gorai.002G268600.1, Gorai.004G099500.6, Gorai.004G099500.5, Gorai.004G099500.4, Gorai.004G099500.3, Gorai.004G099500.2, Gorai.004G099500.1, Gorai.012G020400.5, Gorai.012G020400.4, Gorai.012G020400.3, Gorai.012G020400.2, Gorai.003G110800.3, Gorai.003G110800.2, Gorai.003G110800.1, Gorai.002G001600.5,…	Gorai.012G186200.2, Gorai.012G186200.1, Gorai.010G066100.1, Gorai.012G137300.1, Gorai.013G145100.6, Gorai.013G145100.5, Gorai.013G145100.4, Gorai.013G145100.3, Gorai.013G145100.2, Gorai.013G145100.1, Gorai.011G242400.3, Gorai.011G242400.2, Gorai.011G242400.1, Gorai.013G122000.3, Gorai.013G122000.2, Gorai.013G122000.1, Gorai.012G158700.2, Gorai.012G158700.1, Gorai.006G174000.1, Gorai.009G179900.7,…
GO:0009750	response to fructose stimulus	0.0115567	0.000232685	10	64	908	25460	over	Gorai.004G260800.1, Gorai.011G182600.9, Gorai.011G182600.8, Gorai.011G182600.7, Gorai.011G182600.6, Gorai.011G182600.5, Gorai.011G182600.4, Gorai.011G182600.3, Gorai.011G182600.2, Gorai.011G182600.1	Gorai.012G111000.3, Gorai.012G111000.2, Gorai.012G111000.1, Gorai.011G242400.3, Gorai.011G242400.2, Gorai.011G242400.1, Gorai.006G105200.4, Gorai.006G105200.3, Gorai.006G105200.2, Gorai.006G105200.1, Gorai.004G107400.3, Gorai.004G107400.2, Gorai.004G107400.1, Gorai.012G002600.1, Gorai.013G188200.1, Gorai.013G022700.1, Gorai.009G048000.2, Gorai.009G048000.1, Gorai.013G069200.1, Gorai.002G065000.7,…
GO:0006011	UDP-glucose metabolic process	0.0119122	0.000241747	9	52	909	25472	over	Gorai.009G010200.3, Gorai.009G010200.2, Gorai.009G010200.1, Gorai.009G009500.1, Gorai.004G257300.1, Gorai.009G255100.4, Gorai.009G255100.3, Gorai.009G255100.2, Gorai.009G255100.1	Gorai.003G049300.4, Gorai.003G049300.3, Gorai.003G049300.2, Gorai.003G049300.1, Gorai.007G261500.2, Gorai.007G261500.1, Gorai.008G142900.1, Gorai.008G223700.2, Gorai.008G223700.1, Gorai.012G151700.5, Gorai.012G151700.4, Gorai.012G151700.3, Gorai.012G151700.2, Gorai.012G151700.1, Gorai.003G052200.1, Gorai.009G161200.2, Gorai.009G161200.1, Gorai.004G172400.5, Gorai.004G172400.4, Gorai.004G172400.3,…
GO:0006878	cellular copper ion homeostasis	0.012435	0.000256331	4	6	914	25518	over	Gorai.012G020400.5, Gorai.012G020400.4, Gorai.012G020400.3, Gorai.012G020400.2	Gorai.011G230400.1, Gorai.012G115600.1, Gorai.012G020400.6, Gorai.012G020400.1, Gorai.004G205500.2, Gorai.004G205500.1
GO:0006184	GTP catabolic process	0.0225991	0.000520018	35	510	883	25014	over	Gorai.005G242800.5, Gorai.005G242800.4, Gorai.005G242800.3, Gorai.005G242800.2, Gorai.005G242800.1, Gorai.005G196700.5, Gorai.005G196700.3, Gorai.005G196700.2, Gorai.005G196700.1, Gorai.008G111500.1, Gorai.008G046500.2, Gorai.008G046500.1, Gorai.011G144500.1, Gorai.009G115200.4, Gorai.009G115200.3, Gorai.009G115200.1, Gorai.004G194200.1, Gorai.013G253500.3, Gorai.013G253500.2, Gorai.013G253500.1,…	Gorai.010G066100.1, Gorai.011G138600.3, Gorai.011G138600.1, Gorai.001G097600.2, Gorai.001G097600.1, Gorai.010G113600.1, Gorai.004G092200.1, Gorai.010G171600.1, Gorai.007G091700.1, Gorai.004G046500.1, Gorai.003G115000.2, Gorai.003G115000.1, Gorai.007G085600.6, Gorai.007G085600.5, Gorai.007G085600.4, Gorai.007G085600.2, Gorai.007G085600.1, Gorai.005G031200.3, Gorai.005G031200.2, Gorai.005G031200.1,…
GO:0009970	cellular response to sulfate starvation	0.0305064	0.000771082	3	3	915	25521	over	Gorai.013G195800.3, Gorai.013G195800.2, Gorai.013G195800.1	Gorai.002G115900.2, Gorai.002G115900.1, Gorai.001G123400.1
GO:0006857	oligopeptide transport	0.03198	0.000843193	8	50	910	25474	over	Gorai.004G262100.1, Gorai.005G197300.7, Gorai.005G197300.6, Gorai.005G197300.5, Gorai.005G197300.4, Gorai.005G197300.3, Gorai.005G197300.2, Gorai.005G197300.1	Gorai.012G121800.2, Gorai.012G121800.1, Gorai.009G104700.1, Gorai.003G170300.1, Gorai.012G159000.3, Gorai.012G159000.2, Gorai.012G159000.1, Gorai.009G135700.1, Gorai.010G064200.4, Gorai.010G064200.3, Gorai.010G064200.2, Gorai.010G064200.1, Gorai.001G253200.1, Gorai.007G049100.2, Gorai.005G138800.2, Gorai.005G138800.1, Gorai.003G124700.4, Gorai.003G124700.3, Gorai.003G124700.2, Gorai.003G124700.1,…
GO:0009853	photorespiration	0.0333689	0.000901141	12	107	906	25417	over	Gorai.002G001600.5, Gorai.002G001600.3, Gorai.002G001600.1, Gorai.013G129100.1, Gorai.011G268900.2, Gorai.011G268900.1, Gorai.004G052300.1, Gorai.002G063300.2, Gorai.002G063300.1, Gorai.013G195800.3, Gorai.013G195800.2, Gorai.013G195800.1	Gorai.012G111000.3, Gorai.012G111000.2, Gorai.012G111000.1, Gorai.012G158700.2, Gorai.012G158700.1, Gorai.002G058000.3, Gorai.002G058000.2, Gorai.002G058000.1, Gorai.013G255300.2, Gorai.013G255300.1, Gorai.013G201700.1, Gorai.013G009600.1, Gorai.003G034300.2, Gorai.003G034300.1, Gorai.012G082900.7, Gorai.012G082900.6, Gorai.012G082900.5, Gorai.012G082900.4, Gorai.012G082900.3, Gorai.012G082900.2,…
GO:0006107	oxaloacetate metabolic process	0.035436	0.000996603	5	18	913	25506	over	Gorai.013G030300.6, Gorai.013G030300.5, Gorai.013G030300.4, Gorai.013G030300.3, Gorai.013G030300.1	Gorai.006G004600.3, Gorai.006G004600.2, Gorai.006G004600.1, Gorai.013G030300.2, Gorai.009G060500.5, Gorai.009G060500.4, Gorai.009G060500.3, Gorai.009G060500.2, Gorai.009G060500.1, Gorai.010G072900.3, Gorai.010G072900.2, Gorai.010G072900.1, Gorai.004G204200.1, Gorai.007G241800.2, Gorai.010G117400.2, Gorai.010G117400.1, Gorai.005G090600.2, Gorai.005G090600.1
GO:0010093	specification of floral organ identity	0.0377158	0.00109328	4	10	914	25514	over	Gorai.012G020400.5, Gorai.012G020400.4, Gorai.012G020400.3, Gorai.012G020400.2	Gorai.011G230400.1, Gorai.012G020400.6, Gorai.012G020400.1, Gorai.013G211300.2, Gorai.013G211300.1, Gorai.009G068200.6, Gorai.009G068200.5, Gorai.009G068200.3, Gorai.009G068200.2, Gorai.009G068200.1
GO:0015802	basic amino acid transport	0.0377158	0.00111212	7	40	911	25484	over	Gorai.003G029900.4, Gorai.003G029900.3, Gorai.003G029900.2, Gorai.003G029900.1, Gorai.013G195800.3, Gorai.013G195800.2, Gorai.013G195800.1	Gorai.004G037200.1, Gorai.009G248600.1, Gorai.012G123900.9, Gorai.012G123900.8, Gorai.012G123900.7, Gorai.012G123900.6, Gorai.012G123900.5, Gorai.012G123900.4, Gorai.012G123900.3, Gorai.012G123900.2, Gorai.012G123900.1, Gorai.005G055200.1, Gorai.005G266500.4, Gorai.013G105000.3, Gorai.013G105000.2, Gorai.013G105000.1, Gorai.012G128700.1, Gorai.013G176800.2, Gorai.013G176800.1, Gorai.009G387800.4,…
GO:0006334	nucleosome assembly	0.0377158	0.00112191	12	110	906	25414	over	Gorai.003G059200.4, Gorai.003G059200.3, Gorai.003G059200.2, Gorai.007G143000.1, Gorai.009G424400.1, Gorai.006G100600.2, Gorai.006G100600.1, Gorai.013G164500.2, Gorai.013G164500.1, Gorai.001G108300.1, Gorai.002G254000.1, Gorai.004G004000.1	Gorai.010G165700.1, Gorai.002G056500.1, Gorai.003G134900.1, Gorai.011G053000.1, Gorai.003G040200.1, Gorai.009G427700.1, Gorai.004G054400.1, Gorai.009G089900.1, Gorai.004G239900.1, Gorai.005G111200.3, Gorai.005G111200.2, Gorai.005G111200.1, Gorai.001G242100.1, Gorai.003G059200.1, Gorai.006G104500.1, Gorai.009G018200.1, Gorai.012G181100.2, Gorai.012G181100.1, Gorai.003G096300.4, Gorai.003G096300.2,…
GO:0048317	seed morphogenesis	0.0389943	0.00120404	2	0	916	25524	over	Gorai.004G028300.2, Gorai.004G028300.1
GO:0071918	urea transmembrane transport	0.0389943	0.00120404	2	0	916	25524	over	Gorai.013G265400.2, Gorai.013G265400.1
GO:0009294	DNA mediated transformation	0.0389943	0.0012232	5	19	913	25505	over	Gorai.003G059200.4, Gorai.003G059200.3, Gorai.003G059200.2, Gorai.013G164500.2, Gorai.013G164500.1	Gorai.010G222100.2, Gorai.010G222100.1, Gorai.005G215000.5, Gorai.003G059200.1, Gorai.013G258600.1, Gorai.003G153300.1, Gorai.007G041800.5, Gorai.007G041800.2, Gorai.013G164500.3, Gorai.009G056700.2, Gorai.002G014800.3, Gorai.002G014800.2, Gorai.002G014800.1, Gorai.004G028500.1, Gorai.007G185400.1, Gorai.012G048000.4, Gorai.012G048000.3, Gorai.012G048000.2, Gorai.012G048000.1
GO:0006662	glycerol ether metabolic process	0.0389943	0.00122753	10	81	908	25443	over	Gorai.013G168000.2, Gorai.013G117900.6, Gorai.013G117900.5, Gorai.013G117900.4, Gorai.013G117900.3, Gorai.013G117900.2, Gorai.013G117900.1, Gorai.006G023700.1, Gorai.009G390500.2, Gorai.005G110000.1	Gorai.004G069600.1, Gorai.011G216600.1, Gorai.003G141300.5, Gorai.003G141300.4, Gorai.003G141300.3, Gorai.003G141300.2, Gorai.003G141300.1, Gorai.006G235800.1, Gorai.002G126200.1, Gorai.002G222600.3, Gorai.002G222600.2, Gorai.002G222600.1, Gorai.001G195100.6, Gorai.001G195100.5, Gorai.001G195100.3, Gorai.001G195100.2, Gorai.001G195100.1, Gorai.009G246700.7, Gorai.009G246700.6, Gorai.009G246700.5,…
GO:0071421	manganese ion transmembrane transport	0.0399343	0.00131455	3	4	915	25520	over	Gorai.011G246400.6, Gorai.011G246400.5, Gorai.011G246400.1	Gorai.011G246400.4, Gorai.011G246400.3, Gorai.011G246400.2, Gorai.009G145900.1
GO:0045604	regulation of epidermal cell differentiation	0.0399343	0.00131455	3	4	915	25520	over	Gorai.003G101100.4, Gorai.003G101100.2, Gorai.003G101100.1	Gorai.003G101100.5, Gorai.003G101100.3, Gorai.004G159800.2, Gorai.004G159800.1
GO:0019932	second-messenger-mediated signaling	0.0415937	0.00137582	6	30	912	25494	over	Gorai.013G019600.1, Gorai.012G098600.2, Gorai.012G098600.1, Gorai.004G012100.3, Gorai.004G012100.2, Gorai.004G012100.1	Gorai.006G241200.1, Gorai.003G178700.3, Gorai.003G178700.1, Gorai.010G168100.5, Gorai.010G168100.4, Gorai.010G168100.3, Gorai.010G168100.2, Gorai.010G168100.1, Gorai.010G247800.2, Gorai.010G247800.1, Gorai.006G118400.1, Gorai.007G232200.5, Gorai.007G232200.4, Gorai.007G232200.3, Gorai.007G232200.2, Gorai.007G232200.1, Gorai.007G204000.2, Gorai.007G204000.1, Gorai.011G280300.1, Gorai.007G299900.1,…
GO:0071805	potassium ion transmembrane transport	0.0463655	0.00162257	8	56	910	25468	over	Gorai.009G292800.9, Gorai.009G292800.8, Gorai.009G292800.7, Gorai.009G292800.6, Gorai.009G292800.5, Gorai.009G292800.4, Gorai.009G292800.1, Gorai.009G292800.10	Gorai.005G117100.2, Gorai.005G117100.1, Gorai.009G292800.3, Gorai.009G292800.2, Gorai.009G343300.1, Gorai.012G142000.5, Gorai.012G142000.4, Gorai.012G142000.3, Gorai.012G142000.2, Gorai.012G142000.1, Gorai.002G170400.1, Gorai.003G178700.3, Gorai.003G178700.2, Gorai.003G178700.1, Gorai.006G214700.3, Gorai.006G214700.2, Gorai.009G350000.1, Gorai.008G015600.3, Gorai.008G015600.2, Gorai.008G015600.1,…
GO:0045454	cell redox homeostasis	0.0481763	0.00169364	17	193	901	25331	over	Gorai.013G168000.2, Gorai.005G131500.3, Gorai.005G131500.2, Gorai.013G117900.6, Gorai.013G117900.5, Gorai.013G117900.4, Gorai.013G117900.3, Gorai.013G117900.2, Gorai.013G117900.1, Gorai.006G023700.1, Gorai.009G390500.2, Gorai.003G026000.7, Gorai.003G026000.1, Gorai.005G110000.1, Gorai.013G195800.3, Gorai.013G195800.2, Gorai.013G195800.1	Gorai.004G069600.1, Gorai.013G145100.6, Gorai.013G145100.5, Gorai.013G145100.4, Gorai.013G145100.3, Gorai.013G145100.2, Gorai.013G145100.1, Gorai.011G216600.1, Gorai.007G021200.1, Gorai.004G286800.1, Gorai.003G141300.5, Gorai.003G141300.4, Gorai.003G141300.3, Gorai.003G141300.2, Gorai.003G141300.1, Gorai.005G181700.2, Gorai.005G181700.1, Gorai.005G233900.2, Gorai.005G233900.1, Gorai.006G235800.1,…
GO:0051188	cofactor biosynthetic process	0.0105311	0.000205305	3	439	915	25085	under	Gorai.002G177700.1, Gorai.012G141600.1, Gorai.008G172400.1	Gorai.012G045300.8, Gorai.012G045300.6, Gorai.012G045300.5, Gorai.012G045300.4, Gorai.012G045300.3, Gorai.012G045300.2, Gorai.012G045300.1, Gorai.001G168000.1, Gorai.012G101900.5, Gorai.012G101900.4, Gorai.012G101900.3, Gorai.012G101900.2, Gorai.012G101900.1, Gorai.007G033500.5, Gorai.007G033500.4, Gorai.009G043200.1, Gorai.011G057900.7, Gorai.002G089200.2, Gorai.002G089200.1, Gorai.001G067400.3,…
GO:0006629	lipid metabolic process	0.0190859	0.000426977	38	1787	880	23737	under	Gorai.008G014600.2, Gorai.008G014600.1, Gorai.007G288200.1, Gorai.007G100100.1, Gorai.001G067800.2, Gorai.006G002800.3, Gorai.006G002800.2, Gorai.006G002800.1, Gorai.003G047500.1, Gorai.013G011700.1, Gorai.001G204400.1, Gorai.010G066800.4, Gorai.010G066800.3, Gorai.010G066800.2, Gorai.010G066800.1, Gorai.005G030300.2, Gorai.008G013000.2, Gorai.001G255800.3, Gorai.011G129400.4, Gorai.012G146100.4,…	Gorai.010G064600.1, Gorai.009G270900.1, Gorai.001G082500.11, Gorai.001G082500.10, Gorai.011G097000.3, Gorai.011G162900.4, Gorai.010G191500.3, Gorai.010G191500.2, Gorai.010G191500.1, Gorai.010G197900.4, Gorai.010G197900.3, Gorai.010G197900.2, Gorai.010G197900.1, Gorai.012G011600.1, Gorai.012G013100.2, Gorai.012G013100.1, Gorai.013G194000.1, Gorai.012G019500.1, Gorai.012G045300.6, Gorai.012G045300.…
GO:0006098	pentose-phosphate shunt	0.0218187	0.000491601	0	240	918	25284	under		Gorai.012G045300.6, Gorai.012G045300.5, Gorai.012G045300.4, Gorai.012G045300.3, Gorai.012G045300.2, Gorai.012G045300.1, Gorai.012G158700.2, Gorai.012G158700.1, Gorai.004G005000.1, Gorai.005G132300.6, Gorai.005G132300.5, Gorai.005G132300.4, Gorai.005G115600.4, Gorai.005G115600.3, Gorai.005G115600.2, Gorai.005G115600.1, Gorai.012G172700.5, Gorai.012G172700.4, Gorai.012G172700.3, Gorai.012G172700.2,…
GO:0044272	sulfur compound biosynthetic process	0.0312411	0.000818718	3	400	915	25124	under	Gorai.001G240000.2, Gorai.001G240000.1, Gorai.001G240300.1	Gorai.011G162900.4, Gorai.011G162900.2, Gorai.012G013100.1, Gorai.005G097300.3, Gorai.005G097300.2, Gorai.005G097300.1, Gorai.002G079600.1, Gorai.004G292900.1, Gorai.004G077000.1, Gorai.012G121800.2, Gorai.012G121800.1, Gorai.013G122000.3, Gorai.013G122000.2, Gorai.013G122000.1, Gorai.004G020200.1, Gorai.013G157400.9, Gorai.013G157400.7, Gorai.013G157400.6, Gorai.013G157400.5, Gorai.013G157400.4,…
GO:0048364	root development	0.0425173	0.00142028	5	470	913	25054	under	Gorai.004G257300.1, Gorai.002G053800.2, Gorai.002G053800.1, Gorai.013G245800.2, Gorai.013G245800.1	Gorai.005G060400.1, Gorai.003G049300.4, Gorai.003G049300.2, Gorai.003G049300.1, Gorai.003G142500.3, Gorai.003G142500.2, Gorai.002G179000.7, Gorai.002G179000.6, Gorai.002G179000.5, Gorai.002G179000.4, Gorai.002G179000.3, Gorai.002G179000.2, Gorai.002G179000.1, Gorai.013G157400.9, Gorai.013G157400.7, Gorai.013G157400.6, Gorai.013G157400.5, Gorai.013G157400.4, Gorai.013G157400.3, Gorai.013G157400.2,…
GO:0006551	leucine metabolic process	0.0430099	0.00147614	0	200	918	25324	under		Gorai.003G095000.3, Gorai.003G095000.2, Gorai.003G095000.1, Gorai.N005500.3, Gorai.N005500.2, Gorai.N005500.1, Gorai.001G067400.3, Gorai.006G073400.4, Gorai.006G073400.3, Gorai.006G073400.2, Gorai.006G073400.1, Gorai.006G076600.1, Gorai.003G033100.6, Gorai.003G033100.5, Gorai.003G033100.4, Gorai.003G033100.3, Gorai.003G033100.2, Gorai.003G033100.1, Gorai.007G352100.6, Gorai.003G163200.2, Gorai.00…
GO:0006549	isoleucine metabolic process	0.0430099	0.00148452	0	201	918	25323	under		Gorai.003G095000.3, Gorai.003G095000.2, Gorai.003G095000.1, Gorai.N005500.3, Gorai.N005500.2, Gorai.N005500.1, Gorai.001G067400.3, Gorai.006G073400.4, Gorai.006G073400.3, Gorai.006G073400.2, Gorai.006G073400.1, Gorai.006G076600.1, Gorai.003G033100.6, Gorai.003G033100.5, Gorai.003G033100.4, Gorai.003G033100.3, Gorai.003G033100.2, Gorai.003G033100.1, Gorai.007G352100.6, Gorai.003G163200.2, Gorai.00…
